# Supplementary material for: Chromosome-level haplotype-resolved assembly of highly heterozygous grass genomes with PhaseGrass
Source: Nat Commun. 2025 Dec 20;17:12. doi: 10.1038/s41467-025-66377-5 (PMC12764793; doi:10.1038/s41467-025-66377-5)
Supplement: Supplementary file 4 — Supplementary Data 1 [file 41467_2025_66377_MOESM4_ESM.xlsx]

## Sheet: Supplementary Data 1
Sikem phase block information
Sample	Phasing data combination	Chromosome (Chr)	Phase block	Start	End	SNPs (#)	Block length (bp)
Sikem	PacBio HiFi + Hi-C	Chr4	Chromosome-level	798	427801028	1263300	427800230
Sikem	PacBio HiFi + Hi-C	Chr3	Chromosome-level	2119162	390243253	1108836	388124091
Sikem	PacBio HiFi + Hi-C	Chr7	Chromosome-level	21182	364880171	1024553	364858989
Sikem	PacBio HiFi + Hi-C	Chr2	Chromosome-level	597	311584369	1037957	311583772
Sikem	PacBio HiFi + Hi-C	Chr1	Chromosome-level	145600	273125834	807192	272980234
Sikem	PacBio HiFi + Hi-C	Chr5	Chromosome-level	19247	257459018	659302	257439771
Sikem	PacBio HiFi + Hi-C	Chr6	Chromosome-level	122	254597595	814106	254597473
Sikem	PacBio HiFi + Hi-C	Chr4	Small	3259988	3435864	72	175876
Sikem	PacBio HiFi + Hi-C	Chr5	Small	92607418	92776259	54	168841
Sikem	PacBio HiFi + Hi-C	Chr2	Small	164665123	164833441	63	168318
Sikem	PacBio HiFi + Hi-C	Chr5	Small	90018606	90174228	49	155622
Sikem	PacBio HiFi + Hi-C	Chr7	Small	168775060	168928734	64	153674
Sikem	PacBio HiFi + Hi-C	Chr6	Small	109091320	109242444	44	151124
Sikem	PacBio HiFi + Hi-C	Chr2	Small	164958132	165091105	51	132973
Sikem	PacBio HiFi + Hi-C	Chr2	Small	164506805	164638746	47	131941
Sikem	PacBio HiFi + Hi-C	Chr6	Small	99875450	100006035	41	130585
Sikem	PacBio HiFi + Hi-C	Chr5	Small	86207694	86337554	101	129860
Sikem	PacBio HiFi + Hi-C	Chr7	Small	160413367	160543057	62	129690
Sikem	PacBio HiFi + Hi-C	Chr5	Small	90197767	90326880	29	129113
Sikem	PacBio HiFi + Hi-C	Chr1	Small	105193175	105316754	27	123579
Sikem	PacBio HiFi + Hi-C	Chr3	Small	145834327	145954989	23	120662
Sikem	PacBio HiFi + Hi-C	Chr1	Small	106615157	106729773	22	114616
Sikem	PacBio HiFi + Hi-C	Chr6	Small	108196518	108310712	22	114194
Sikem	PacBio HiFi + Hi-C	Chr3	Small	245671394	245779604	30	108210
Sikem	PacBio HiFi + Hi-C	Chr3	Small	145975407	146082647	20	107240
Sikem	PacBio HiFi + Hi-C	Chr3	Small	191482792	191586463	67	103671
Sikem	PacBio HiFi + Hi-C	Chr5	Small	97396461	97497831	24	101370
Sikem	PacBio HiFi + Hi-C	Chr7	Small	246024715	246125649	48	100934
Sikem	PacBio HiFi + Hi-C	Chr2	Small	166006483	166103880	11	97397
Sikem	PacBio HiFi + Hi-C	Chr1	Small	151804656	151899899	17	95243
Sikem	PacBio HiFi + Hi-C	Chr7	Small	163030060	163124947	33	94887
Sikem	PacBio HiFi + Hi-C	Chr5	Small	92861324	92954656	54	93332
Sikem	PacBio HiFi + Hi-C	Chr7	Small	179044574	179136096	11	91522
Sikem	PacBio HiFi + Hi-C	Chr5	Small	92461261	92551674	16	90413
Sikem	PacBio HiFi + Hi-C	Chr4	Small	341991794	342078213	31	86419
Sikem	PacBio HiFi + Hi-C	Chr6	Small	108437076	108521468	22	84392
Sikem	PacBio HiFi + Hi-C	Chr5	Small	96316814	96400845	15	84031
Sikem	PacBio HiFi + Hi-C	Chr2	Small	142298611	142381251	22	82640
Sikem	PacBio HiFi + Hi-C	Chr3	Small	147617558	147700131	15	82573
Sikem	PacBio HiFi + Hi-C	Chr6	Small	108979160	109059644	12	80484
Sikem	PacBio HiFi + Hi-C	Chr5	Small	89910188	89990150	62	79962
Sikem	PacBio HiFi + Hi-C	Chr3	Small	134874891	134954175	39	79284
Sikem	PacBio HiFi + Hi-C	Chr2	Small	10319960	10398877	18	78917
Sikem	PacBio HiFi + Hi-C	Chr3	Small	269944394	270022837	46	78443
Sikem	PacBio HiFi + Hi-C	Chr3	Small	196006647	196084865	59	78218
Sikem	PacBio HiFi + Hi-C	Chr6	Small	107845825	107923896	11	78071
Sikem	PacBio HiFi + Hi-C	Chr6	Small	107195811	107271812	14	76001
Sikem	PacBio HiFi + Hi-C	Chr5	Small	87669107	87740770	29	71663
Sikem	PacBio HiFi + Hi-C	Chr3	Small	254067541	254137379	14	69838
Sikem	PacBio HiFi + Hi-C	Chr2	Small	165899298	165969065	7	69767
Sikem	PacBio HiFi + Hi-C	Chr2	Small	86185264	86255030	25	69766
Sikem	PacBio HiFi + Hi-C	Chr3	Small	4831437	4900788	78	69351
Sikem	PacBio HiFi + Hi-C	Chr6	Small	112196740	112265935	7	69195
Sikem	PacBio HiFi + Hi-C	Chr5	Small	94093718	94162620	25	68902
Sikem	PacBio HiFi + Hi-C	Chr1	Small	7145823	7214239	17	68416
Sikem	PacBio HiFi + Hi-C	Chr5	Small	96113677	96180927	9	67250
Sikem	PacBio HiFi + Hi-C	Chr4	Small	414071456	414138297	29	66841
Sikem	PacBio HiFi + Hi-C	Chr4	Small	269901905	269967131	13	65226
Sikem	PacBio HiFi + Hi-C	Chr7	Small	176192848	176257635	9	64787
Sikem	PacBio HiFi + Hi-C	Chr3	Small	125592837	125657346	21	64509
Sikem	PacBio HiFi + Hi-C	Chr1	Small	105648582	105712710	8	64128
Sikem	PacBio HiFi + Hi-C	Chr2	Small	233227606	233291078	33	63472
Sikem	PacBio HiFi + Hi-C	Chr1	Small	272777161	272840134	49	62973
Sikem	PacBio HiFi + Hi-C	Chr4	Small	416338662	416401078	33	62416
Sikem	PacBio HiFi + Hi-C	Chr3	Small	42517390	42579630	60	62240
Sikem	PacBio HiFi + Hi-C	Chr1	Small	95664118	95726328	45	62210
Sikem	PacBio HiFi + Hi-C	Chr2	Small	164873820	164934335	27	60515
Sikem	PacBio HiFi + Hi-C	Chr7	Small	68030064	68090157	11	60093
Sikem	PacBio HiFi + Hi-C	Chr3	Small	149409614	149469123	35	59509
Sikem	PacBio HiFi + Hi-C	Chr3	Small	51358550	51417782	31	59232
Sikem	PacBio HiFi + Hi-C	Chr2	Small	165709730	165768930	9	59200
Sikem	PacBio HiFi + Hi-C	Chr4	Small	380033161	380092196	21	59035
Sikem	PacBio HiFi + Hi-C	Chr5	Small	85456775	85515163	23	58388
Sikem	PacBio HiFi + Hi-C	Chr1	Small	102928506	102986802	6	58296
Sikem	PacBio HiFi + Hi-C	Chr3	Small	144208762	144266626	7	57864
Sikem	PacBio HiFi + Hi-C	Chr7	Small	17288509	17345790	18	57281
Sikem	PacBio HiFi + Hi-C	Chr1	Small	102414294	102471521	13	57227
Sikem	PacBio HiFi + Hi-C	Chr2	Small	100127057	100184199	17	57142
Sikem	PacBio HiFi + Hi-C	Chr1	Small	64965210	65021948	6	56738
Sikem	PacBio HiFi + Hi-C	Chr5	Small	86627711	86684151	13	56440
Sikem	PacBio HiFi + Hi-C	Chr1	Small	261274149	261330581	18	56432
Sikem	PacBio HiFi + Hi-C	Chr5	Small	84384112	84439650	26	55538
Sikem	PacBio HiFi + Hi-C	Chr1	Small	9762113	9817543	12	55430
Sikem	PacBio HiFi + Hi-C	Chr3	Small	388822479	388877781	47	55302
Sikem	PacBio HiFi + Hi-C	Chr3	Small	145376699	145431937	7	55238
Sikem	PacBio HiFi + Hi-C	Chr1	Small	78405028	78459918	27	54890
Sikem	PacBio HiFi + Hi-C	Chr5	Small	203256594	203310786	35	54192
Sikem	PacBio HiFi + Hi-C	Chr5	Small	185835803	185889672	55	53869
Sikem	PacBio HiFi + Hi-C	Chr1	Small	45857458	45909790	44	52332
Sikem	PacBio HiFi + Hi-C	Chr5	Small	96973787	97026087	6	52300
Sikem	PacBio HiFi + Hi-C	Chr7	Small	171397102	171449358	51	52256
Sikem	PacBio HiFi + Hi-C	Chr5	Small	100822500	100874543	19	52043
Sikem	PacBio HiFi + Hi-C	Chr5	Small	9578383	9630268	27	51885
Sikem	PacBio HiFi + Hi-C	Chr6	Small	236538049	236589772	13	51723
Sikem	PacBio HiFi + Hi-C	Chr6	Small	32336170	32387780	20	51610
Sikem	PacBio HiFi + Hi-C	Chr7	Small	153189010	153240575	6	51565
Sikem	PacBio HiFi + Hi-C	Chr1	Small	222577025	222628283	21	51258
Sikem	PacBio HiFi + Hi-C	Chr3	Small	298756542	298807694	64	51152
Sikem	PacBio HiFi + Hi-C	Chr5	Small	208221905	208273056	19	51151
Sikem	PacBio HiFi + Hi-C	Chr5	Small	83146248	83197227	13	50979
Sikem	PacBio HiFi + Hi-C	Chr5	Small	87357828	87408753	35	50925
Sikem	PacBio HiFi + Hi-C	Chr5	Small	232211613	232262097	26	50484
Sikem	PacBio HiFi + Hi-C	Chr6	Small	107771384	107821470	6	50086
Sikem	PacBio HiFi + Hi-C	Chr7	Small	112611572	112661614	32	50042
Sikem	PacBio HiFi + Hi-C	Chr7	Small	311149742	311199732	17	49990
Sikem	PacBio HiFi + Hi-C	Chr2	Small	9432655	9482424	22	49769
Sikem	PacBio HiFi + Hi-C	Chr3	Small	42710262	42759908	20	49646
Sikem	PacBio HiFi + Hi-C	Chr4	Small	203781417	203830978	27	49561
Sikem	PacBio HiFi + Hi-C	Chr2	Small	68838165	68887605	11	49440
Sikem	PacBio HiFi + Hi-C	Chr3	Small	286092463	286141774	11	49311
Sikem	PacBio HiFi + Hi-C	Chr4	Small	122868467	122917726	14	49259
Sikem	PacBio HiFi + Hi-C	Chr5	Small	71088523	71137735	36	49212
Sikem	PacBio HiFi + Hi-C	Chr3	Small	146390357	146439428	8	49071
Sikem	PacBio HiFi + Hi-C	Chr7	Small	244939220	244987634	22	48414
Sikem	PacBio HiFi + Hi-C	Chr6	Small	136052515	136100928	15	48413
Sikem	PacBio HiFi + Hi-C	Chr1	Small	105025482	105073885	12	48403
Sikem	PacBio HiFi + Hi-C	Chr3	Small	191833226	191881588	11	48362
Sikem	PacBio HiFi + Hi-C	Chr4	Small	241650960	241699206	27	48246
Sikem	PacBio HiFi + Hi-C	Chr5	Small	1291469	1339576	11	48107
Sikem	PacBio HiFi + Hi-C	Chr6	Small	100385894	100433845	5	47951
Sikem	PacBio HiFi + Hi-C	Chr7	Small	41636376	41683880	15	47504
Sikem	PacBio HiFi + Hi-C	Chr3	Small	238572077	238619499	12	47422
Sikem	PacBio HiFi + Hi-C	Chr7	Small	316349198	316396481	19	47283
Sikem	PacBio HiFi + Hi-C	Chr5	Small	151649198	151696427	15	47229
Sikem	PacBio HiFi + Hi-C	Chr6	Small	228688143	228735351	42	47208
Sikem	PacBio HiFi + Hi-C	Chr4	Small	30449896	30497030	23	47134
Sikem	PacBio HiFi + Hi-C	Chr3	Small	31238214	31285327	14	47113
Sikem	PacBio HiFi + Hi-C	Chr3	Small	145758766	145805863	4	47097
Sikem	PacBio HiFi + Hi-C	Chr3	Small	167814347	167861442	50	47095
Sikem	PacBio HiFi + Hi-C	Chr5	Small	89311801	89358852	20	47051
Sikem	PacBio HiFi + Hi-C	Chr1	Small	155352955	155399594	38	46639
Sikem	PacBio HiFi + Hi-C	Chr5	Small	89399083	89445496	23	46413
Sikem	PacBio HiFi + Hi-C	Chr6	Small	111063954	111110338	21	46384
Sikem	PacBio HiFi + Hi-C	Chr2	Small	74477401	74523533	31	46132
Sikem	PacBio HiFi + Hi-C	Chr3	Small	192725564	192771651	28	46087
Sikem	PacBio HiFi + Hi-C	Chr5	Small	1383019	1428831	32	45812
Sikem	PacBio HiFi + Hi-C	Chr1	Small	7287768	7333447	4	45679
Sikem	PacBio HiFi + Hi-C	Chr2	Small	217826523	217872197	9	45674
Sikem	PacBio HiFi + Hi-C	Chr7	Small	40764927	40810440	14	45513
Sikem	PacBio HiFi + Hi-C	Chr7	Small	337841555	337887068	7	45513
Sikem	PacBio HiFi + Hi-C	Chr5	Small	6349493	6394998	26	45505
Sikem	PacBio HiFi + Hi-C	Chr6	Small	71280592	71325916	16	45324
Sikem	PacBio HiFi + Hi-C	Chr7	Small	208184729	208229411	6	44682
Sikem	PacBio HiFi + Hi-C	Chr7	Small	19809390	19853911	17	44521
Sikem	PacBio HiFi + Hi-C	Chr1	Small	166288194	166332707	18	44513
Sikem	PacBio HiFi + Hi-C	Chr7	Small	3032224	3076475	14	44251
Sikem	PacBio HiFi + Hi-C	Chr6	Small	19118256	19162327	25	44071
Sikem	PacBio HiFi + Hi-C	Chr2	Small	181861091	181905063	16	43972
Sikem	PacBio HiFi + Hi-C	Chr4	Small	3475467	3519420	21	43953
Sikem	PacBio HiFi + Hi-C	Chr3	Small	146603367	146646600	4	43233
Sikem	PacBio HiFi + Hi-C	Chr7	Small	364488515	364531662	40	43147
Sikem	PacBio HiFi + Hi-C	Chr2	Small	143181447	143224590	10	43143
Sikem	PacBio HiFi + Hi-C	Chr2	Small	277274803	277317730	24	42927
Sikem	PacBio HiFi + Hi-C	Chr4	Small	132223470	132266319	26	42849
Sikem	PacBio HiFi + Hi-C	Chr1	Small	64373551	64416274	29	42723
Sikem	PacBio HiFi + Hi-C	Chr3	Small	281328186	281370901	16	42715
Sikem	PacBio HiFi + Hi-C	Chr7	Small	215853475	215896113	10	42638
Sikem	PacBio HiFi + Hi-C	Chr1	Small	178166473	178208985	14	42512
Sikem	PacBio HiFi + Hi-C	Chr2	Small	307686781	307729272	23	42491
Sikem	PacBio HiFi + Hi-C	Chr1	Small	200352678	200395160	21	42482
Sikem	PacBio HiFi + Hi-C	Chr4	Small	364604821	364647252	10	42431
Sikem	PacBio HiFi + Hi-C	Chr4	Small	204507404	204549831	8	42427
Sikem	PacBio HiFi + Hi-C	Chr5	Small	128788816	128830868	16	42052
Sikem	PacBio HiFi + Hi-C	Chr1	Small	140948469	140990511	16	42042
Sikem	PacBio HiFi + Hi-C	Chr2	Small	50397818	50439734	29	41916
Sikem	PacBio HiFi + Hi-C	Chr3	Small	40613902	40655636	11	41734
Sikem	PacBio HiFi + Hi-C	Chr7	Small	300972697	301014209	20	41512
Sikem	PacBio HiFi + Hi-C	Chr5	Small	54052686	54094133	36	41447
Sikem	PacBio HiFi + Hi-C	Chr7	Small	270968507	271009640	27	41133
Sikem	PacBio HiFi + Hi-C	Chr3	Small	144449716	144490839	11	41123
Sikem	PacBio HiFi + Hi-C	Chr2	Small	193483684	193524744	13	41060
Sikem	PacBio HiFi + Hi-C	Chr7	Small	8431915	8472951	22	41036
Sikem	PacBio HiFi + Hi-C	Chr5	Small	201872432	201913196	11	40764
Sikem	PacBio HiFi + Hi-C	Chr3	Small	110459578	110500256	22	40678
Sikem	PacBio HiFi + Hi-C	Chr1	Small	43736658	43777178	7	40520
Sikem	PacBio HiFi + Hi-C	Chr1	Small	99984203	100024715	13	40512
Sikem	PacBio HiFi + Hi-C	Chr5	Small	95892088	95932559	5	40471
Sikem	PacBio HiFi + Hi-C	Chr7	Small	175617066	175657402	12	40336
Sikem	PacBio HiFi + Hi-C	Chr3	Small	144048727	144088919	8	40192
Sikem	PacBio HiFi + Hi-C	Chr3	Small	29961735	30001863	16	40128
Sikem	PacBio HiFi + Hi-C	Chr7	Small	27510786	27550893	33	40107
Sikem	PacBio HiFi + Hi-C	Chr4	Small	26521895	26561907	13	40012
Sikem	PacBio HiFi + Hi-C	Chr1	Small	42535859	42575814	16	39955
Sikem	PacBio HiFi + Hi-C	Chr1	Small	164070230	164110108	11	39878
Sikem	PacBio HiFi + Hi-C	Chr2	Small	123069754	123109612	5	39858
Sikem	PacBio HiFi + Hi-C	Chr4	Small	185162343	185202195	31	39852
Sikem	PacBio HiFi + Hi-C	Chr3	Small	144517330	144557123	5	39793
Sikem	PacBio HiFi + Hi-C	Chr3	Small	42367430	42407004	47	39574
Sikem	PacBio HiFi + Hi-C	Chr5	Small	58548201	58587697	9	39496
Sikem	PacBio HiFi + Hi-C	Chr6	Small	150725739	150765218	44	39479
Sikem	PacBio HiFi + Hi-C	Chr1	Small	115098790	115138253	132	39463
Sikem	PacBio HiFi + Hi-C	Chr4	Small	186354918	186394223	26	39305
Sikem	PacBio HiFi + Hi-C	Chr6	Small	127579931	127619212	8	39281
Sikem	PacBio HiFi + Hi-C	Chr2	Small	214066752	214105981	12	39229
Sikem	PacBio HiFi + Hi-C	Chr2	Small	73235002	73274197	22	39195
Sikem	PacBio HiFi + Hi-C	Chr4	Small	178813059	178852254	23	39195
Sikem	PacBio HiFi + Hi-C	Chr6	Small	93434194	93473249	12	39055
Sikem	PacBio HiFi + Hi-C	Chr3	Small	339082619	339121635	26	39016
Sikem	PacBio HiFi + Hi-C	Chr3	Small	83813967	83852974	17	39007
Sikem	PacBio HiFi + Hi-C	Chr2	Small	199122569	199161534	14	38965
Sikem	PacBio HiFi + Hi-C	Chr5	Small	88562125	88600933	19	38808
Sikem	PacBio HiFi + Hi-C	Chr5	Small	76893499	76932300	13	38801
Sikem	PacBio HiFi + Hi-C	Chr3	Small	313383417	313422119	7	38702
Sikem	PacBio HiFi + Hi-C	Chr3	Small	323707170	323745707	25	38537
Sikem	PacBio HiFi + Hi-C	Chr7	Small	175559916	175598392	8	38476
Sikem	PacBio HiFi + Hi-C	Chr2	Small	10828705	10867155	9	38450
Sikem	PacBio HiFi + Hi-C	Chr5	Small	7189406	7227821	28	38415
Sikem	PacBio HiFi + Hi-C	Chr7	Small	275319573	275357956	9	38383
Sikem	PacBio HiFi + Hi-C	Chr5	Small	46022165	46060513	69	38348
Sikem	PacBio HiFi + Hi-C	Chr7	Small	269753132	269791407	15	38275
Sikem	PacBio HiFi + Hi-C	Chr3	Small	145627090	145665293	5	38203
Sikem	PacBio HiFi + Hi-C	Chr5	Small	95966452	96004520	9	38068
Sikem	PacBio HiFi + Hi-C	Chr3	Small	155613482	155651533	10	38051
Sikem	PacBio HiFi + Hi-C	Chr1	Small	59393012	59430982	72	37970
Sikem	PacBio HiFi + Hi-C	Chr5	Small	151135747	151173625	24	37878
Sikem	PacBio HiFi + Hi-C	Chr5	Small	247586823	247624556	25	37733
Sikem	PacBio HiFi + Hi-C	Chr7	Small	337909819	337947537	5	37718
Sikem	PacBio HiFi + Hi-C	Chr6	Small	93256904	93294387	9	37483
Sikem	PacBio HiFi + Hi-C	Chr3	Small	3339106	3376571	34	37465
Sikem	PacBio HiFi + Hi-C	Chr7	Small	145523520	145560926	8	37406
Sikem	PacBio HiFi + Hi-C	Chr1	Small	232383690	232421086	16	37396
Sikem	PacBio HiFi + Hi-C	Chr1	Small	102733561	102770905	7	37344
Sikem	PacBio HiFi + Hi-C	Chr5	Small	89792199	89829373	16	37174
Sikem	PacBio HiFi + Hi-C	Chr3	Small	26824279	26861451	7	37172
Sikem	PacBio HiFi + Hi-C	Chr5	Small	166395715	166432756	16	37041
Sikem	PacBio HiFi + Hi-C	Chr3	Small	387901792	387938820	17	37028
Sikem	PacBio HiFi + Hi-C	Chr4	Small	171120239	171157234	16	36995
Sikem	PacBio HiFi + Hi-C	Chr7	Small	145924527	145961404	33	36877
Sikem	PacBio HiFi + Hi-C	Chr2	Small	228306688	228343548	9	36860
Sikem	PacBio HiFi + Hi-C	Chr6	Small	205949811	205986671	8	36860
Sikem	PacBio HiFi + Hi-C	Chr3	Small	169466417	169503262	13	36845
Sikem	PacBio HiFi + Hi-C	Chr3	Small	193635191	193671919	20	36728
Sikem	PacBio HiFi + Hi-C	Chr2	Small	15278171	15314890	17	36719
Sikem	PacBio HiFi + Hi-C	Chr3	Small	1659762	1696435	18	36673
Sikem	PacBio HiFi + Hi-C	Chr6	Small	116650745	116687329	8	36584
Sikem	PacBio HiFi + Hi-C	Chr1	Small	1083885	1120467	8	36582
Sikem	PacBio HiFi + Hi-C	Chr5	Small	192088027	192124501	18	36474
Sikem	PacBio HiFi + Hi-C	Chr7	Small	122663677	122700077	10	36400
Sikem	PacBio HiFi + Hi-C	Chr3	Small	321804467	321840777	7	36310
Sikem	PacBio HiFi + Hi-C	Chr5	Small	88045327	88081626	8	36299
Sikem	PacBio HiFi + Hi-C	Chr1	Small	71281348	71317617	9	36269
Sikem	PacBio HiFi + Hi-C	Chr1	Small	75881326	75917594	17	36268
Sikem	PacBio HiFi + Hi-C	Chr1	Small	7006457	7042654	8	36197
Sikem	PacBio HiFi + Hi-C	Chr5	Small	209079884	209116044	14	36160
Sikem	PacBio HiFi + Hi-C	Chr5	Small	121601631	121637558	11	35927
Sikem	PacBio HiFi + Hi-C	Chr3	Small	321864354	321900244	27	35890
Sikem	PacBio HiFi + Hi-C	Chr4	Small	314248089	314283949	17	35860
Sikem	PacBio HiFi + Hi-C	Chr4	Small	253806840	253842571	6	35731
Sikem	PacBio HiFi + Hi-C	Chr7	Small	345523535	345559223	13	35688
Sikem	PacBio HiFi + Hi-C	Chr2	Small	54921878	54957534	9	35656
Sikem	PacBio HiFi + Hi-C	Chr4	Small	13367916	13403443	11	35527
Sikem	PacBio HiFi + Hi-C	Chr2	Small	165832523	165867994	5	35471
Sikem	PacBio HiFi + Hi-C	Chr7	Small	58787845	58823271	14	35426
Sikem	PacBio HiFi + Hi-C	Chr5	Small	87607453	87642850	16	35397
Sikem	PacBio HiFi + Hi-C	Chr5	Small	104811835	104847166	9	35331
Sikem	PacBio HiFi + Hi-C	Chr5	Small	162953731	162988975	6	35244
Sikem	PacBio HiFi + Hi-C	Chr3	Small	127521579	127556642	4	35063
Sikem	PacBio HiFi + Hi-C	Chr5	Small	198919580	198954609	19	35029
Sikem	PacBio HiFi + Hi-C	Chr4	Small	365780471	365815467	7	34996
Sikem	PacBio HiFi + Hi-C	Chr2	Small	273312549	273347192	20	34643
Sikem	PacBio HiFi + Hi-C	Chr4	Small	356472030	356506532	10	34502
Sikem	PacBio HiFi + Hi-C	Chr5	Small	91462787	91497260	25	34473
Sikem	PacBio HiFi + Hi-C	Chr5	Small	94034634	94069086	5	34452
Sikem	PacBio HiFi + Hi-C	Chr5	Small	192206885	192241263	11	34378
Sikem	PacBio HiFi + Hi-C	Chr7	Small	116975324	117009674	9	34350
Sikem	PacBio HiFi + Hi-C	Chr5	Small	89103218	89137441	10	34223
Sikem	PacBio HiFi + Hi-C	Chr7	Small	260225760	260259794	16	34034
Sikem	PacBio HiFi + Hi-C	Chr6	Small	145215975	145249984	6	34009
Sikem	PacBio HiFi + Hi-C	Chr3	Small	13982773	14016723	27	33950
Sikem	PacBio HiFi + Hi-C	Chr2	Small	89146160	89179964	9	33804
Sikem	PacBio HiFi + Hi-C	Chr2	Small	71891128	71924776	13	33648
Sikem	PacBio HiFi + Hi-C	Chr4	Small	237432974	237466571	9	33597
Sikem	PacBio HiFi + Hi-C	Chr4	Small	202775224	202808800	6	33576
Sikem	PacBio HiFi + Hi-C	Chr1	Small	219815185	219848732	37	33547
Sikem	PacBio HiFi + Hi-C	Chr7	Small	278078650	278112070	22	33420
Sikem	PacBio HiFi + Hi-C	Chr5	Small	1048820	1082057	38	33237
Sikem	PacBio HiFi + Hi-C	Chr5	Small	88160173	88193364	11	33191
Sikem	PacBio HiFi + Hi-C	Chr1	Small	48337001	48370190	43	33189
Sikem	PacBio HiFi + Hi-C	Chr6	Small	146021775	146054778	44	33003
Sikem	PacBio HiFi + Hi-C	Chr7	Small	194946786	194979705	19	32919
Sikem	PacBio HiFi + Hi-C	Chr4	Small	173816900	173849817	10	32917
Sikem	PacBio HiFi + Hi-C	Chr7	Small	150811175	150844091	42	32916
Sikem	PacBio HiFi + Hi-C	Chr1	Small	216732162	216765047	42	32885
Sikem	PacBio HiFi + Hi-C	Chr5	Small	92292575	92325407	14	32832
Sikem	PacBio HiFi + Hi-C	Chr4	Small	426352023	426384772	22	32749
Sikem	PacBio HiFi + Hi-C	Chr7	Small	264369965	264402524	8	32559
Sikem	PacBio HiFi + Hi-C	Chr3	Small	271398548	271431091	4	32543
Sikem	PacBio HiFi + Hi-C	Chr3	Small	212847944	212880126	20	32182
Sikem	PacBio HiFi + Hi-C	Chr5	Small	94224505	94256682	11	32177
Sikem	PacBio HiFi + Hi-C	Chr2	Small	226915168	226947211	9	32043
Sikem	PacBio HiFi + Hi-C	Chr3	Small	145509209	145541245	5	32036
Sikem	PacBio HiFi + Hi-C	Chr4	Small	236096499	236128535	11	32036
Sikem	PacBio HiFi + Hi-C	Chr3	Small	143636684	143668704	17	32020
Sikem	PacBio HiFi + Hi-C	Chr1	Small	116404167	116436133	13	31966
Sikem	PacBio HiFi + Hi-C	Chr4	Small	421161503	421193442	7	31939
Sikem	PacBio HiFi + Hi-C	Chr2	Small	206981800	207013678	14	31878
Sikem	PacBio HiFi + Hi-C	Chr3	Small	125536627	125568488	7	31861
Sikem	PacBio HiFi + Hi-C	Chr5	Small	77279195	77311013	4	31818
Sikem	PacBio HiFi + Hi-C	Chr4	Small	171747163	171778955	12	31792
Sikem	PacBio HiFi + Hi-C	Chr5	Small	69358989	69390686	10	31697
Sikem	PacBio HiFi + Hi-C	Chr3	Small	318057704	318089259	5	31555
Sikem	PacBio HiFi + Hi-C	Chr7	Small	363740493	363771910	11	31417
Sikem	PacBio HiFi + Hi-C	Chr1	Small	106497107	106528518	15	31411
Sikem	PacBio HiFi + Hi-C	Chr5	Small	89590592	89621988	14	31396
Sikem	PacBio HiFi + Hi-C	Chr2	Small	89524497	89555824	9	31327
Sikem	PacBio HiFi + Hi-C	Chr3	Small	383083502	383114808	10	31306
Sikem	PacBio HiFi + Hi-C	Chr3	Small	83176425	83207508	6	31083
Sikem	PacBio HiFi + Hi-C	Chr6	Small	43715849	43746804	14	30955
Sikem	PacBio HiFi + Hi-C	Chr7	Small	3145452	3176329	24	30877
Sikem	PacBio HiFi + Hi-C	Chr4	Small	38273704	38304507	21	30803
Sikem	PacBio HiFi + Hi-C	Chr6	Small	40166604	40197352	6	30748
Sikem	PacBio HiFi + Hi-C	Chr2	Small	210404520	210435123	7	30603
Sikem	PacBio HiFi + Hi-C	Chr3	Small	191150183	191180777	21	30594
Sikem	PacBio HiFi + Hi-C	Chr3	Small	75845227	75875787	9	30560
Sikem	PacBio HiFi + Hi-C	Chr7	Small	163481288	163511776	7	30488
Sikem	PacBio HiFi + Hi-C	Chr7	Small	81566515	81596990	7	30475
Sikem	PacBio HiFi + Hi-C	Chr7	Small	214779749	214810135	11	30386
Sikem	PacBio HiFi + Hi-C	Chr7	Small	34120229	34150588	34	30359
Sikem	PacBio HiFi + Hi-C	Chr4	Small	236206504	236236825	6	30321
Sikem	PacBio HiFi + Hi-C	Chr4	Small	128157384	128187666	12	30282
Sikem	PacBio HiFi + Hi-C	Chr3	Small	2693313	2723585	11	30272
Sikem	PacBio HiFi + Hi-C	Chr4	Small	3545543	3575757	18	30214
Sikem	PacBio HiFi + Hi-C	Chr7	Small	146028439	146058531	18	30092
Sikem	PacBio HiFi + Hi-C	Chr4	Small	349057829	349087861	3	30032
Sikem	PacBio HiFi + Hi-C	Chr7	Small	153494652	153524577	17	29925
Sikem	PacBio HiFi + Hi-C	Chr2	Small	251220993	251250878	11	29885
Sikem	PacBio HiFi + Hi-C	Chr5	Small	63418141	63448022	3	29881
Sikem	PacBio HiFi + Hi-C	Chr4	Small	297520340	297550148	26	29808
Sikem	PacBio HiFi + Hi-C	Chr1	Small	105915953	105945752	11	29799
Sikem	PacBio HiFi + Hi-C	Chr4	Small	191344282	191374052	15	29770
Sikem	PacBio HiFi + Hi-C	Chr1	Small	49998197	50027953	13	29756
Sikem	PacBio HiFi + Hi-C	Chr5	Small	27662410	27692119	13	29709
Sikem	PacBio HiFi + Hi-C	Chr3	Small	198228568	198258201	10	29633
Sikem	PacBio HiFi + Hi-C	Chr6	Small	112498718	112528302	8	29584
Sikem	PacBio HiFi + Hi-C	Chr4	Small	158842589	158872117	7	29528
Sikem	PacBio HiFi + Hi-C	Chr6	Small	106275330	106304846	18	29516
Sikem	PacBio HiFi + Hi-C	Chr3	Small	147211654	147241109	6	29455
Sikem	PacBio HiFi + Hi-C	Chr5	Small	255874413	255903858	20	29445
Sikem	PacBio HiFi + Hi-C	Chr4	Small	127322368	127351729	9	29361
Sikem	PacBio HiFi + Hi-C	Chr7	Small	361056770	361086077	14	29307
Sikem	PacBio HiFi + Hi-C	Chr3	Small	388174794	388204023	21	29229
Sikem	PacBio HiFi + Hi-C	Chr7	Small	137926154	137955371	7	29217
Sikem	PacBio HiFi + Hi-C	Chr1	Small	231593973	231623133	6	29160
Sikem	PacBio HiFi + Hi-C	Chr3	Small	124960932	124990030	14	29098
Sikem	PacBio HiFi + Hi-C	Chr4	Small	147848814	147877821	14	29007
Sikem	PacBio HiFi + Hi-C	Chr2	Small	195538908	195567832	12	28924
Sikem	PacBio HiFi + Hi-C	Chr3	Small	88645537	88674447	7	28910
Sikem	PacBio HiFi + Hi-C	Chr2	Small	76901562	76930428	29	28866
Sikem	PacBio HiFi + Hi-C	Chr1	Small	7493187	7522033	8	28846
Sikem	PacBio HiFi + Hi-C	Chr1	Small	103201044	103229857	8	28813
Sikem	PacBio HiFi + Hi-C	Chr1	Small	2272927	2301538	11	28611
Sikem	PacBio HiFi + Hi-C	Chr1	Small	135102869	135131480	18	28611
Sikem	PacBio HiFi + Hi-C	Chr5	Small	151566659	151595064	11	28405
Sikem	PacBio HiFi + Hi-C	Chr5	Small	136960074	136988349	5	28275
Sikem	PacBio HiFi + Hi-C	Chr5	Small	108146365	108174621	26	28256
Sikem	PacBio HiFi + Hi-C	Chr6	Small	21264334	21292509	17	28175
Sikem	PacBio HiFi + Hi-C	Chr6	Small	96327153	96355284	4	28131
Sikem	PacBio HiFi + Hi-C	Chr5	Small	161989780	162017785	7	28005
Sikem	PacBio HiFi + Hi-C	Chr1	Small	105734576	105762518	5	27942
Sikem	PacBio HiFi + Hi-C	Chr4	Small	225420213	225448035	4	27822
Sikem	PacBio HiFi + Hi-C	Chr5	Small	113667058	113694849	7	27791
Sikem	PacBio HiFi + Hi-C	Chr7	Small	345078506	345106277	25	27771
Sikem	PacBio HiFi + Hi-C	Chr7	Small	185340737	185368374	9	27637
Sikem	PacBio HiFi + Hi-C	Chr6	Small	14012460	14040095	3	27635
Sikem	PacBio HiFi + Hi-C	Chr5	Small	98111923	98139555	3	27632
Sikem	PacBio HiFi + Hi-C	Chr4	Small	328865202	328892832	12	27630
Sikem	PacBio HiFi + Hi-C	Chr2	Small	142408068	142435562	14	27494
Sikem	PacBio HiFi + Hi-C	Chr1	Small	251576865	251604330	28	27465
Sikem	PacBio HiFi + Hi-C	Chr3	Small	51056033	51083497	15	27464
Sikem	PacBio HiFi + Hi-C	Chr4	Small	184702971	184730411	11	27440
Sikem	PacBio HiFi + Hi-C	Chr2	Small	101476653	101504044	24	27391
Sikem	PacBio HiFi + Hi-C	Chr1	Small	216634994	216662372	6	27378
Sikem	PacBio HiFi + Hi-C	Chr5	Small	122423506	122450881	3	27375
Sikem	PacBio HiFi + Hi-C	Chr6	Small	228549360	228576573	11	27213
Sikem	PacBio HiFi + Hi-C	Chr4	Small	29397174	29424363	6	27189
Sikem	PacBio HiFi + Hi-C	Chr3	Small	40561224	40588388	10	27164
Sikem	PacBio HiFi + Hi-C	Chr5	Small	45451349	45478502	14	27153
Sikem	PacBio HiFi + Hi-C	Chr6	Small	88520255	88547379	3	27124
Sikem	PacBio HiFi + Hi-C	Chr1	Small	104935461	104962552	7	27091
Sikem	PacBio HiFi + Hi-C	Chr5	Small	65758056	65785104	19	27048
Sikem	PacBio HiFi + Hi-C	Chr3	Small	14145391	14172430	18	27039
Sikem	PacBio HiFi + Hi-C	Chr4	Small	426880811	426907827	9	27016
Sikem	PacBio HiFi + Hi-C	Chr4	Small	126010233	126037234	17	27001
Sikem	PacBio HiFi + Hi-C	Chr5	Small	118144610	118171561	28	26951
Sikem	PacBio HiFi + Hi-C	Chr1	Small	81278690	81305353	4	26663
Sikem	PacBio HiFi + Hi-C	Chr5	Small	228934508	228961169	7	26661
Sikem	PacBio HiFi + Hi-C	Chr2	Small	85244037	85270654	7	26617
Sikem	PacBio HiFi + Hi-C	Chr2	Small	15615090	15641635	8	26545
Sikem	PacBio HiFi + Hi-C	Chr2	Small	55976374	56002801	12	26427
Sikem	PacBio HiFi + Hi-C	Chr5	Small	85132318	85158737	10	26419
Sikem	PacBio HiFi + Hi-C	Chr3	Small	129573971	129600350	23	26379
Sikem	PacBio HiFi + Hi-C	Chr3	Small	18123975	18150322	12	26347
Sikem	PacBio HiFi + Hi-C	Chr5	Small	58378370	58404691	18	26321
Sikem	PacBio HiFi + Hi-C	Chr4	Small	195515431	195541713	8	26282
Sikem	PacBio HiFi + Hi-C	Chr1	Small	57844532	57870809	6	26277
Sikem	PacBio HiFi + Hi-C	Chr4	Small	80169643	80195920	10	26277
Sikem	PacBio HiFi + Hi-C	Chr3	Small	76714060	76740328	7	26268
Sikem	PacBio HiFi + Hi-C	Chr6	Small	43074858	43101023	12	26165
Sikem	PacBio HiFi + Hi-C	Chr1	Small	191375693	191401784	8	26091
Sikem	PacBio HiFi + Hi-C	Chr7	Small	263408815	263434815	3	26000
Sikem	PacBio HiFi + Hi-C	Chr7	Small	174685926	174711880	5	25954
Sikem	PacBio HiFi + Hi-C	Chr6	Small	223455803	223481743	20	25940
Sikem	PacBio HiFi + Hi-C	Chr7	Small	173692375	173718303	11	25928
Sikem	PacBio HiFi + Hi-C	Chr2	Small	177371335	177397196	15	25861
Sikem	PacBio HiFi + Hi-C	Chr3	Small	310644441	310670258	4	25817
Sikem	PacBio HiFi + Hi-C	Chr1	Small	272711451	272737248	25	25797
Sikem	PacBio HiFi + Hi-C	Chr2	Small	198851574	198877329	10	25755
Sikem	PacBio HiFi + Hi-C	Chr3	Small	212929113	212954852	4	25739
Sikem	PacBio HiFi + Hi-C	Chr5	Small	127332033	127357768	13	25735
Sikem	PacBio HiFi + Hi-C	Chr1	Small	218912508	218938234	7	25726
Sikem	PacBio HiFi + Hi-C	Chr7	Small	148154863	148180527	4	25664
Sikem	PacBio HiFi + Hi-C	Chr6	Small	24274128	24299787	14	25659
Sikem	PacBio HiFi + Hi-C	Chr3	Small	24418467	24444015	36	25548
Sikem	PacBio HiFi + Hi-C	Chr4	Small	46850141	46875668	7	25527
Sikem	PacBio HiFi + Hi-C	Chr5	Small	89859744	89885266	8	25522
Sikem	PacBio HiFi + Hi-C	Chr2	Small	277336195	277361709	4	25514
Sikem	PacBio HiFi + Hi-C	Chr5	Small	211464379	211489853	15	25474
Sikem	PacBio HiFi + Hi-C	Chr3	Small	252573751	252599166	15	25415
Sikem	PacBio HiFi + Hi-C	Chr5	Small	97186658	97211900	3	25242
Sikem	PacBio HiFi + Hi-C	Chr6	Small	21544631	21569872	28	25241
Sikem	PacBio HiFi + Hi-C	Chr4	Small	200705013	200730228	10	25215
Sikem	PacBio HiFi + Hi-C	Chr7	Small	239003572	239028767	5	25195
Sikem	PacBio HiFi + Hi-C	Chr1	Small	255496101	255521254	6	25153
Sikem	PacBio HiFi + Hi-C	Chr1	Small	81972622	81997774	7	25152
Sikem	PacBio HiFi + Hi-C	Chr5	Small	6287757	6312866	35	25109
Sikem	PacBio HiFi + Hi-C	Chr2	Small	166333471	166358552	4	25081
Sikem	PacBio HiFi + Hi-C	Chr4	Small	2492392	2517348	18	24956
Sikem	PacBio HiFi + Hi-C	Chr4	Small	217597249	217622168	13	24919
Sikem	PacBio HiFi + Hi-C	Chr7	Small	86940965	86965875	4	24910
Sikem	PacBio HiFi + Hi-C	Chr2	Small	32792449	32817326	17	24877
Sikem	PacBio HiFi + Hi-C	Chr3	Small	188756389	188781242	76	24853
Sikem	PacBio HiFi + Hi-C	Chr2	Small	181732020	181756819	2	24799
Sikem	PacBio HiFi + Hi-C	Chr6	Small	237456464	237481226	14	24762
Sikem	PacBio HiFi + Hi-C	Chr1	Small	34528408	34553163	9	24755
Sikem	PacBio HiFi + Hi-C	Chr3	Small	15607663	15632281	21	24618
Sikem	PacBio HiFi + Hi-C	Chr1	Small	119241066	119265683	6	24617
Sikem	PacBio HiFi + Hi-C	Chr4	Small	338765337	338789895	12	24558
Sikem	PacBio HiFi + Hi-C	Chr7	Small	43552150	43576653	15	24503
Sikem	PacBio HiFi + Hi-C	Chr5	Small	24919869	24944346	7	24477
Sikem	PacBio HiFi + Hi-C	Chr3	Small	6072310	6096711	14	24401
Sikem	PacBio HiFi + Hi-C	Chr6	Small	45110495	45134855	4	24360
Sikem	PacBio HiFi + Hi-C	Chr2	Small	32126365	32150686	9	24321
Sikem	PacBio HiFi + Hi-C	Chr4	Small	20888598	20912897	12	24299
Sikem	PacBio HiFi + Hi-C	Chr7	Small	71990408	72014696	8	24288
Sikem	PacBio HiFi + Hi-C	Chr6	Small	6940588	6964805	17	24217
Sikem	PacBio HiFi + Hi-C	Chr7	Small	228053993	228078122	7	24129
Sikem	PacBio HiFi + Hi-C	Chr7	Small	16964915	16988993	12	24078
Sikem	PacBio HiFi + Hi-C	Chr3	Small	14070054	14094128	10	24074
Sikem	PacBio HiFi + Hi-C	Chr6	Small	222625860	222649893	4	24033
Sikem	PacBio HiFi + Hi-C	Chr3	Small	362915786	362939767	7	23981
Sikem	PacBio HiFi + Hi-C	Chr5	Small	201803326	201827275	8	23949
Sikem	PacBio HiFi + Hi-C	Chr7	Small	262841309	262865237	29	23928
Sikem	PacBio HiFi + Hi-C	Chr1	Small	105143959	105167827	6	23868
Sikem	PacBio HiFi + Hi-C	Chr2	Small	187776797	187800651	3	23854
Sikem	PacBio HiFi + Hi-C	Chr2	Small	83773094	83796882	3	23788
Sikem	PacBio HiFi + Hi-C	Chr2	Small	8130560	8154318	22	23758
Sikem	PacBio HiFi + Hi-C	Chr6	Small	107382176	107405822	8	23646
Sikem	PacBio HiFi + Hi-C	Chr2	Small	181451355	181474979	14	23624
Sikem	PacBio HiFi + Hi-C	Chr7	Small	146224859	146248371	4	23512
Sikem	PacBio HiFi + Hi-C	Chr4	Small	130493991	130517417	12	23426
Sikem	PacBio HiFi + Hi-C	Chr4	Small	371616823	371640197	37	23374
Sikem	PacBio HiFi + Hi-C	Chr4	Small	403648937	403672287	2	23350
Sikem	PacBio HiFi + Hi-C	Chr4	Small	335329898	335353239	15	23341
Sikem	PacBio HiFi + Hi-C	Chr4	Small	262617976	262641310	3	23334
Sikem	PacBio HiFi + Hi-C	Chr4	Small	265583981	265607294	5	23313
Sikem	PacBio HiFi + Hi-C	Chr4	Small	33538267	33561572	6	23305
Sikem	PacBio HiFi + Hi-C	Chr7	Small	212551269	212574495	7	23226
Sikem	PacBio HiFi + Hi-C	Chr5	Small	20779293	20802488	19	23195
Sikem	PacBio HiFi + Hi-C	Chr4	Small	193567970	193591024	6	23054
Sikem	PacBio HiFi + Hi-C	Chr6	Small	113614580	113637620	6	23040
Sikem	PacBio HiFi + Hi-C	Chr6	Small	102213589	102236569	2	22980
Sikem	PacBio HiFi + Hi-C	Chr3	Small	285810557	285833524	4	22967
Sikem	PacBio HiFi + Hi-C	Chr5	Small	189202934	189225887	4	22953
Sikem	PacBio HiFi + Hi-C	Chr4	Small	157912478	157935369	18	22891
Sikem	PacBio HiFi + Hi-C	Chr1	Small	67177023	67199909	10	22886
Sikem	PacBio HiFi + Hi-C	Chr4	Small	73389942	73412784	11	22842
Sikem	PacBio HiFi + Hi-C	Chr2	Small	111225556	111248349	15	22793
Sikem	PacBio HiFi + Hi-C	Chr2	Small	225779278	225802062	9	22784
Sikem	PacBio HiFi + Hi-C	Chr5	Small	112582570	112605329	11	22759
Sikem	PacBio HiFi + Hi-C	Chr4	Small	178747160	178769909	5	22749
Sikem	PacBio HiFi + Hi-C	Chr1	Small	238932987	238955717	6	22730
Sikem	PacBio HiFi + Hi-C	Chr4	Small	423505082	423527763	18	22681
Sikem	PacBio HiFi + Hi-C	Chr5	Small	245267024	245289695	23	22671
Sikem	PacBio HiFi + Hi-C	Chr4	Small	53526695	53549346	7	22651
Sikem	PacBio HiFi + Hi-C	Chr7	Small	234563049	234585644	5	22595
Sikem	PacBio HiFi + Hi-C	Chr3	Small	29563587	29586175	11	22588
Sikem	PacBio HiFi + Hi-C	Chr2	Small	135446419	135468920	4	22501
Sikem	PacBio HiFi + Hi-C	Chr2	Small	181687832	181710286	7	22454
Sikem	PacBio HiFi + Hi-C	Chr2	Small	85336143	85358547	4	22404
Sikem	PacBio HiFi + Hi-C	Chr6	Small	20812939	20835327	11	22388
Sikem	PacBio HiFi + Hi-C	Chr5	Small	95024416	95046793	14	22377
Sikem	PacBio HiFi + Hi-C	Chr7	Small	322929594	322951914	2	22320
Sikem	PacBio HiFi + Hi-C	Chr5	Small	60970667	60992974	9	22307
Sikem	PacBio HiFi + Hi-C	Chr1	Small	27873986	27896268	7	22282
Sikem	PacBio HiFi + Hi-C	Chr4	Small	365467115	365489364	11	22249
Sikem	PacBio HiFi + Hi-C	Chr4	Small	273955600	273977819	10	22219
Sikem	PacBio HiFi + Hi-C	Chr3	Small	380520134	380542330	7	22196
Sikem	PacBio HiFi + Hi-C	Chr4	Small	422789570	422811754	2	22184
Sikem	PacBio HiFi + Hi-C	Chr2	Small	65358740	65380920	23	22180
Sikem	PacBio HiFi + Hi-C	Chr7	Small	181294741	181316904	3	22163
Sikem	PacBio HiFi + Hi-C	Chr1	Small	164187260	164209421	15	22161
Sikem	PacBio HiFi + Hi-C	Chr4	Small	296174777	296196923	5	22146
Sikem	PacBio HiFi + Hi-C	Chr3	Small	100462465	100484601	38	22136
Sikem	PacBio HiFi + Hi-C	Chr6	Small	121565861	121587988	5	22127
Sikem	PacBio HiFi + Hi-C	Chr3	Small	16061355	16083474	8	22119
Sikem	PacBio HiFi + Hi-C	Chr5	Small	45921134	45943226	8	22092
Sikem	PacBio HiFi + Hi-C	Chr4	Small	296541372	296563456	23	22084
Sikem	PacBio HiFi + Hi-C	Chr5	Small	57870642	57892719	5	22077
Sikem	PacBio HiFi + Hi-C	Chr3	Small	175176022	175198073	5	22051
Sikem	PacBio HiFi + Hi-C	Chr3	Small	310752630	310774637	5	22007
Sikem	PacBio HiFi + Hi-C	Chr4	Small	124191745	124213678	9	21933
Sikem	PacBio HiFi + Hi-C	Chr3	Small	88466319	88488213	8	21894
Sikem	PacBio HiFi + Hi-C	Chr7	Small	317067999	317089887	9	21888
Sikem	PacBio HiFi + Hi-C	Chr2	Small	202482598	202504479	4	21881
Sikem	PacBio HiFi + Hi-C	Chr2	Small	165651923	165673654	2	21731
Sikem	PacBio HiFi + Hi-C	Chr4	Small	363568481	363590160	12	21679
Sikem	PacBio HiFi + Hi-C	Chr1	Small	239454257	239475914	7	21657
Sikem	PacBio HiFi + Hi-C	Chr5	Small	162046246	162067880	9	21634
Sikem	PacBio HiFi + Hi-C	Chr4	Small	420520698	420542330	11	21632
Sikem	PacBio HiFi + Hi-C	Chr7	Small	195020589	195042195	46	21606
Sikem	PacBio HiFi + Hi-C	Chr3	Small	112898725	112920325	10	21600
Sikem	PacBio HiFi + Hi-C	Chr2	Small	77977805	77999392	6	21587
Sikem	PacBio HiFi + Hi-C	Chr4	Small	230393778	230415348	28	21570
Sikem	PacBio HiFi + Hi-C	Chr2	Small	237326721	237348256	7	21535
Sikem	PacBio HiFi + Hi-C	Chr5	Small	110209136	110230661	21	21525
Sikem	PacBio HiFi + Hi-C	Chr1	Small	25224517	25246032	13	21515
Sikem	PacBio HiFi + Hi-C	Chr1	Small	157255905	157277417	3	21512
Sikem	PacBio HiFi + Hi-C	Chr4	Small	297452297	297473757	6	21460
Sikem	PacBio HiFi + Hi-C	Chr3	Small	166743193	166764647	3	21454
Sikem	PacBio HiFi + Hi-C	Chr2	Small	171864579	171886023	3	21444
Sikem	PacBio HiFi + Hi-C	Chr7	Small	145862980	145884375	10	21395
Sikem	PacBio HiFi + Hi-C	Chr1	Small	249213561	249234910	3	21349
Sikem	PacBio HiFi + Hi-C	Chr7	Small	254195931	254217266	5	21335
Sikem	PacBio HiFi + Hi-C	Chr5	Small	94705429	94726742	8	21313
Sikem	PacBio HiFi + Hi-C	Chr5	Small	191514787	191536091	5	21304
Sikem	PacBio HiFi + Hi-C	Chr5	Small	86415153	86436454	17	21301
Sikem	PacBio HiFi + Hi-C	Chr3	Small	213009530	213030791	18	21261
Sikem	PacBio HiFi + Hi-C	Chr2	Small	56289481	56310719	11	21238
Sikem	PacBio HiFi + Hi-C	Chr2	Small	185261731	185282952	14	21221
Sikem	PacBio HiFi + Hi-C	Chr4	Small	317080298	317101479	20	21181
Sikem	PacBio HiFi + Hi-C	Chr3	Small	333699570	333720732	10	21162
Sikem	PacBio HiFi + Hi-C	Chr3	Small	111619523	111640680	4	21157
Sikem	PacBio HiFi + Hi-C	Chr6	Small	194530079	194551230	20	21151
Sikem	PacBio HiFi + Hi-C	Chr7	Small	170814872	170835998	28	21126
Sikem	PacBio HiFi + Hi-C	Chr4	Small	306404212	306425281	7	21069
Sikem	PacBio HiFi + Hi-C	Chr5	Small	35235485	35256546	24	21061
Sikem	PacBio HiFi + Hi-C	Chr1	Small	44885391	44906443	5	21052
Sikem	PacBio HiFi + Hi-C	Chr7	Small	150648401	150669453	59	21052
Sikem	PacBio HiFi + Hi-C	Chr7	Small	56651304	56672349	16	21045
Sikem	PacBio HiFi + Hi-C	Chr6	Small	254524986	254546017	11	21031
Sikem	PacBio HiFi + Hi-C	Chr4	Small	218451695	218472688	2	20993
Sikem	PacBio HiFi + Hi-C	Chr4	Small	358788769	358809683	2	20914
Sikem	PacBio HiFi + Hi-C	Chr3	Small	368329722	368350582	34	20860
Sikem	PacBio HiFi + Hi-C	Chr5	Small	198135424	198156277	10	20853
Sikem	PacBio HiFi + Hi-C	Chr6	Small	16747037	16767864	28	20827
Sikem	PacBio HiFi + Hi-C	Chr6	Small	20929254	20950061	6	20807
Sikem	PacBio HiFi + Hi-C	Chr4	Small	202600966	202621740	6	20774
Sikem	PacBio HiFi + Hi-C	Chr7	Small	149734436	149755209	9	20773
Sikem	PacBio HiFi + Hi-C	Chr7	Small	81758845	81779605	24	20760
Sikem	PacBio HiFi + Hi-C	Chr5	Small	94830384	94851015	12	20631
Sikem	PacBio HiFi + Hi-C	Chr3	Small	93436738	93457345	2	20607
Sikem	PacBio HiFi + Hi-C	Chr5	Small	94521982	94542523	13	20541
Sikem	PacBio HiFi + Hi-C	Chr3	Small	331548395	331568931	11	20536
Sikem	PacBio HiFi + Hi-C	Chr5	Small	68366912	68387390	2	20478
Sikem	PacBio HiFi + Hi-C	Chr5	Small	96860839	96881206	2	20367
Sikem	PacBio HiFi + Hi-C	Chr4	Small	168307009	168327363	54	20354
Sikem	PacBio HiFi + Hi-C	Chr3	Small	146933667	146953999	9	20332
Sikem	PacBio HiFi + Hi-C	Chr5	Small	104273418	104293730	7	20312
Sikem	PacBio HiFi + Hi-C	Chr6	Small	109377058	109397351	7	20293
Sikem	PacBio HiFi + Hi-C	Chr2	Small	166599240	166619516	2	20276
Sikem	PacBio HiFi + Hi-C	Chr3	Small	167231474	167251688	24	20214
Sikem	PacBio HiFi + Hi-C	Chr2	Small	165326201	165346401	3	20200
Sikem	PacBio HiFi + Hi-C	Chr4	Small	177542590	177562770	42	20180
Sikem	PacBio HiFi + Hi-C	Chr3	Small	129214403	129234571	8	20168
Sikem	PacBio HiFi + Hi-C	Chr6	Small	108707481	108727623	5	20142
Sikem	PacBio HiFi + Hi-C	Chr7	Small	216131883	216152018	13	20135
Sikem	PacBio HiFi + Hi-C	Chr3	Small	240126636	240146666	16	20030
Sikem	PacBio HiFi + Hi-C	Chr3	Small	129340367	129360302	13	19935
Sikem	PacBio HiFi + Hi-C	Chr4	Small	171190978	171210909	4	19931
Sikem	PacBio HiFi + Hi-C	Chr3	Small	233104813	233124738	5	19925
Sikem	PacBio HiFi + Hi-C	Chr1	Small	139834540	139854458	5	19918
Sikem	PacBio HiFi + Hi-C	Chr7	Small	254092944	254112861	25	19917
Sikem	PacBio HiFi + Hi-C	Chr4	Small	351898373	351918284	24	19911
Sikem	PacBio HiFi + Hi-C	Chr4	Small	69692034	69711921	8	19887
Sikem	PacBio HiFi + Hi-C	Chr3	Small	144137303	144157142	4	19839
Sikem	PacBio HiFi + Hi-C	Chr4	Small	38335446	38355262	12	19816
Sikem	PacBio HiFi + Hi-C	Chr7	Small	244415061	244434869	15	19808
Sikem	PacBio HiFi + Hi-C	Chr3	Small	6536994	6556798	8	19804
Sikem	PacBio HiFi + Hi-C	Chr6	Small	214492749	214512518	11	19769
Sikem	PacBio HiFi + Hi-C	Chr4	Small	165699249	165719012	9	19763
Sikem	PacBio HiFi + Hi-C	Chr4	Small	46271307	46291015	3	19708
Sikem	PacBio HiFi + Hi-C	Chr2	Small	177753786	177773454	9	19668
Sikem	PacBio HiFi + Hi-C	Chr5	Small	46780140	46799770	4	19630
Sikem	PacBio HiFi + Hi-C	Chr7	Small	311216939	311236560	5	19621
Sikem	PacBio HiFi + Hi-C	Chr3	Small	146178955	146198562	2	19607
Sikem	PacBio HiFi + Hi-C	Chr3	Small	44490284	44509868	6	19584
Sikem	PacBio HiFi + Hi-C	Chr6	Small	108357949	108377530	10	19581
Sikem	PacBio HiFi + Hi-C	Chr6	Small	120649249	120668824	15	19575
Sikem	PacBio HiFi + Hi-C	Chr1	Small	105987256	106006825	2	19569
Sikem	PacBio HiFi + Hi-C	Chr4	Small	1674604	1694135	9	19531
Sikem	PacBio HiFi + Hi-C	Chr2	Small	76627378	76646732	14	19354
Sikem	PacBio HiFi + Hi-C	Chr1	Small	15667978	15687318	9	19340
Sikem	PacBio HiFi + Hi-C	Chr2	Small	160535062	160554394	8	19332
Sikem	PacBio HiFi + Hi-C	Chr7	Small	286505995	286525285	8	19290
Sikem	PacBio HiFi + Hi-C	Chr6	Small	20643700	20662988	3	19288
Sikem	PacBio HiFi + Hi-C	Chr3	Small	47322940	47342189	6	19249
Sikem	PacBio HiFi + Hi-C	Chr3	Small	170603038	170622280	7	19242
Sikem	PacBio HiFi + Hi-C	Chr7	Small	202651475	202670575	9	19100
Sikem	PacBio HiFi + Hi-C	Chr2	Small	63576819	63595911	2	19092
Sikem	PacBio HiFi + Hi-C	Chr2	Small	188577557	188596645	2	19088
Sikem	PacBio HiFi + Hi-C	Chr5	Small	37910458	37929523	12	19065
Sikem	PacBio HiFi + Hi-C	Chr4	Small	314372502	314391560	12	19058
Sikem	PacBio HiFi + Hi-C	Chr7	Small	249988915	250007966	4	19051
Sikem	PacBio HiFi + Hi-C	Chr4	Small	236038612	236057632	4	19020
Sikem	PacBio HiFi + Hi-C	Chr1	Small	15532816	15551779	21	18963
Sikem	PacBio HiFi + Hi-C	Chr7	Small	39180751	39199692	5	18941
Sikem	PacBio HiFi + Hi-C	Chr1	Small	43436203	43455067	3	18864
Sikem	PacBio HiFi + Hi-C	Chr6	Small	108593331	108612129	5	18798
Sikem	PacBio HiFi + Hi-C	Chr2	Small	71974425	71993178	7	18753
Sikem	PacBio HiFi + Hi-C	Chr3	Small	373320460	373339210	7	18750
Sikem	PacBio HiFi + Hi-C	Chr7	Small	214595440	214614174	34	18734
Sikem	PacBio HiFi + Hi-C	Chr7	Small	223371306	223390040	12	18734
Sikem	PacBio HiFi + Hi-C	Chr7	Small	12450612	12469331	5	18719
Sikem	PacBio HiFi + Hi-C	Chr1	Small	37950441	37969144	7	18703
Sikem	PacBio HiFi + Hi-C	Chr4	Small	115269831	115288480	19	18649
Sikem	PacBio HiFi + Hi-C	Chr5	Small	91557528	91576171	10	18643
Sikem	PacBio HiFi + Hi-C	Chr3	Small	251850477	251869042	3	18565
Sikem	PacBio HiFi + Hi-C	Chr5	Small	186455130	186473666	10	18536
Sikem	PacBio HiFi + Hi-C	Chr4	Small	74808719	74827227	3	18508
Sikem	PacBio HiFi + Hi-C	Chr7	Small	233309701	233328148	4	18447
Sikem	PacBio HiFi + Hi-C	Chr3	Small	172726969	172745409	4	18440
Sikem	PacBio HiFi + Hi-C	Chr4	Small	156098065	156116477	30	18412
Sikem	PacBio HiFi + Hi-C	Chr1	Small	144576837	144595229	8	18392
Sikem	PacBio HiFi + Hi-C	Chr7	Small	168669369	168687732	5	18363
Sikem	PacBio HiFi + Hi-C	Chr4	Small	297368159	297386520	5	18361
Sikem	PacBio HiFi + Hi-C	Chr1	Small	216460194	216478544	6	18350
Sikem	PacBio HiFi + Hi-C	Chr2	Small	256122674	256141023	7	18349
Sikem	PacBio HiFi + Hi-C	Chr4	Small	328929492	328947824	4	18332
Sikem	PacBio HiFi + Hi-C	Chr3	Small	130397300	130415623	23	18323
Sikem	PacBio HiFi + Hi-C	Chr2	Small	181778802	181797122	2	18320
Sikem	PacBio HiFi + Hi-C	Chr7	Small	251549982	251568298	5	18316
Sikem	PacBio HiFi + Hi-C	Chr5	Small	88107539	88125825	4	18286
Sikem	PacBio HiFi + Hi-C	Chr4	Small	160371726	160390004	2	18278
Sikem	PacBio HiFi + Hi-C	Chr7	Small	350091413	350109690	10	18277
Sikem	PacBio HiFi + Hi-C	Chr4	Small	363120327	363138534	9	18207
Sikem	PacBio HiFi + Hi-C	Chr3	Small	13511557	13529750	7	18193
Sikem	PacBio HiFi + Hi-C	Chr3	Small	155316338	155334515	5	18177
Sikem	PacBio HiFi + Hi-C	Chr5	Small	50010685	50028861	15	18176
Sikem	PacBio HiFi + Hi-C	Chr4	Small	202730815	202748970	4	18155
Sikem	PacBio HiFi + Hi-C	Chr3	Small	40145302	40163427	7	18125
Sikem	PacBio HiFi + Hi-C	Chr5	Small	147055128	147073249	6	18121
Sikem	PacBio HiFi + Hi-C	Chr1	Small	147808411	147826468	2	18057
Sikem	PacBio HiFi + Hi-C	Chr1	Small	168860114	168878150	2	18036
Sikem	PacBio HiFi + Hi-C	Chr3	Small	30182994	30201029	5	18035
Sikem	PacBio HiFi + Hi-C	Chr3	Small	145592307	145610327	3	18020
Sikem	PacBio HiFi + Hi-C	Chr4	Small	348696879	348714885	4	18006
Sikem	PacBio HiFi + Hi-C	Chr4	Small	127108162	127126159	2	17997
Sikem	PacBio HiFi + Hi-C	Chr5	Small	49526711	49544690	3	17979
Sikem	PacBio HiFi + Hi-C	Chr2	Small	81161630	81179572	3	17942
Sikem	PacBio HiFi + Hi-C	Chr6	Small	56350558	56368471	72	17913
Sikem	PacBio HiFi + Hi-C	Chr7	Small	150092547	150110429	19	17882
Sikem	PacBio HiFi + Hi-C	Chr1	Small	51868181	51886052	3	17871
Sikem	PacBio HiFi + Hi-C	Chr5	Small	1006338	1024184	9	17846
Sikem	PacBio HiFi + Hi-C	Chr5	Small	45875181	45892980	7	17799
Sikem	PacBio HiFi + Hi-C	Chr7	Small	146689431	146707198	6	17767
Sikem	PacBio HiFi + Hi-C	Chr7	Small	181886482	181904205	7	17723
Sikem	PacBio HiFi + Hi-C	Chr6	Small	162514857	162532572	3	17715
Sikem	PacBio HiFi + Hi-C	Chr3	Small	375008488	375026202	9	17714
Sikem	PacBio HiFi + Hi-C	Chr7	Small	120907293	120925005	13	17712
Sikem	PacBio HiFi + Hi-C	Chr7	Small	147201810	147219502	5	17692
Sikem	PacBio HiFi + Hi-C	Chr7	Small	130633548	130651233	3	17685
Sikem	PacBio HiFi + Hi-C	Chr1	Small	134040597	134058227	12	17630
Sikem	PacBio HiFi + Hi-C	Chr4	Small	27200985	27218610	5	17625
Sikem	PacBio HiFi + Hi-C	Chr3	Small	2532681	2550300	12	17619
Sikem	PacBio HiFi + Hi-C	Chr2	Small	307571103	307588709	3	17606
Sikem	PacBio HiFi + Hi-C	Chr2	Small	245356425	245373803	4	17378
Sikem	PacBio HiFi + Hi-C	Chr5	Small	62902099	62919465	12	17366
Sikem	PacBio HiFi + Hi-C	Chr5	Small	97272893	97290169	2	17276
Sikem	PacBio HiFi + Hi-C	Chr6	Small	147997525	148014770	8	17245
Sikem	PacBio HiFi + Hi-C	Chr6	Small	128089832	128107076	12	17244
Sikem	PacBio HiFi + Hi-C	Chr6	Small	81151493	81168678	3	17185
Sikem	PacBio HiFi + Hi-C	Chr2	Small	9383411	9400585	16	17174
Sikem	PacBio HiFi + Hi-C	Chr2	Small	183507852	183525015	2	17163
Sikem	PacBio HiFi + Hi-C	Chr4	Small	225681846	225698997	17	17151
Sikem	PacBio HiFi + Hi-C	Chr4	Small	287908993	287926119	46	17126
Sikem	PacBio HiFi + Hi-C	Chr3	Small	167383351	167400467	3	17116
Sikem	PacBio HiFi + Hi-C	Chr6	Small	107656244	107673344	7	17100
Sikem	PacBio HiFi + Hi-C	Chr4	Small	15530402	15547501	8	17099
Sikem	PacBio HiFi + Hi-C	Chr7	Small	333011380	333028449	11	17069
Sikem	PacBio HiFi + Hi-C	Chr3	Small	41713880	41730945	2	17065
Sikem	PacBio HiFi + Hi-C	Chr6	Small	89135416	89152436	4	17020
Sikem	PacBio HiFi + Hi-C	Chr7	Small	212905707	212922660	3	16953
Sikem	PacBio HiFi + Hi-C	Chr7	Small	226921435	226938300	13	16865
Sikem	PacBio HiFi + Hi-C	Chr5	Small	98343785	98360597	2	16812
Sikem	PacBio HiFi + Hi-C	Chr4	Small	23033245	23050055	9	16810
Sikem	PacBio HiFi + Hi-C	Chr2	Small	119377367	119394171	3	16804
Sikem	PacBio HiFi + Hi-C	Chr3	Small	41401820	41418547	5	16727
Sikem	PacBio HiFi + Hi-C	Chr7	Small	236742939	236759606	16	16667
Sikem	PacBio HiFi + Hi-C	Chr5	Small	57565311	57581951	12	16640
Sikem	PacBio HiFi + Hi-C	Chr7	Small	194392988	194409583	6	16595
Sikem	PacBio HiFi + Hi-C	Chr1	Small	18793731	18810322	2	16591
Sikem	PacBio HiFi + Hi-C	Chr4	Small	225642167	225658735	37	16568
Sikem	PacBio HiFi + Hi-C	Chr1	Small	219865284	219881850	5	16566
Sikem	PacBio HiFi + Hi-C	Chr7	Small	147126464	147143008	7	16544
Sikem	PacBio HiFi + Hi-C	Chr5	Small	62746853	62763390	3	16537
Sikem	PacBio HiFi + Hi-C	Chr4	Small	161983397	161999927	17	16530
Sikem	PacBio HiFi + Hi-C	Chr6	Small	223730452	223746982	5	16530
Sikem	PacBio HiFi + Hi-C	Chr3	Small	323120241	323136769	23	16528
Sikem	PacBio HiFi + Hi-C	Chr2	Small	108262525	108279040	11	16515
Sikem	PacBio HiFi + Hi-C	Chr1	Small	219720894	219737395	4	16501
Sikem	PacBio HiFi + Hi-C	Chr5	Small	121353628	121370126	12	16498
Sikem	PacBio HiFi + Hi-C	Chr4	Small	48517665	48534122	7	16457
Sikem	PacBio HiFi + Hi-C	Chr2	Small	115436302	115452745	9	16443
Sikem	PacBio HiFi + Hi-C	Chr1	Small	99904732	99921133	4	16401
Sikem	PacBio HiFi + Hi-C	Chr7	Small	122328207	122344587	25	16380
Sikem	PacBio HiFi + Hi-C	Chr3	Small	389643584	389659922	7	16338
Sikem	PacBio HiFi + Hi-C	Chr5	Small	234680720	234697042	8	16322
Sikem	PacBio HiFi + Hi-C	Chr1	Small	103425169	103441488	2	16319
Sikem	PacBio HiFi + Hi-C	Chr6	Small	128392522	128408839	2	16317
Sikem	PacBio HiFi + Hi-C	Chr7	Small	251022439	251038707	5	16268
Sikem	PacBio HiFi + Hi-C	Chr6	Small	100840916	100857181	4	16265
Sikem	PacBio HiFi + Hi-C	Chr1	Small	82475128	82491388	2	16260
Sikem	PacBio HiFi + Hi-C	Chr4	Small	176795217	176811475	8	16258
Sikem	PacBio HiFi + Hi-C	Chr3	Small	53438480	53454732	26	16252
Sikem	PacBio HiFi + Hi-C	Chr2	Small	259314020	259330258	4	16238
Sikem	PacBio HiFi + Hi-C	Chr1	Small	211624411	211640644	6	16233
Sikem	PacBio HiFi + Hi-C	Chr7	Small	256291698	256307917	6	16219
Sikem	PacBio HiFi + Hi-C	Chr1	Small	256180981	256197178	33	16197
Sikem	PacBio HiFi + Hi-C	Chr4	Small	367178399	367194592	2	16193
Sikem	PacBio HiFi + Hi-C	Chr2	Small	199810595	199826780	4	16185
Sikem	PacBio HiFi + Hi-C	Chr7	Small	78287252	78303343	3	16091
Sikem	PacBio HiFi + Hi-C	Chr6	Small	220228481	220244542	6	16061
Sikem	PacBio HiFi + Hi-C	Chr5	Small	69848201	69864252	4	16051
Sikem	PacBio HiFi + Hi-C	Chr5	Small	52760650	52776695	9	16045
Sikem	PacBio HiFi + Hi-C	Chr7	Small	228189119	228205151	6	16032
Sikem	PacBio HiFi + Hi-C	Chr7	Small	139530891	139546899	5	16008
Sikem	PacBio HiFi + Hi-C	Chr5	Small	36816392	36832391	7	15999
Sikem	PacBio HiFi + Hi-C	Chr7	Small	94456998	94472951	12	15953
Sikem	PacBio HiFi + Hi-C	Chr5	Small	88882356	88898290	11	15934
Sikem	PacBio HiFi + Hi-C	Chr3	Small	196790332	196806253	70	15921
Sikem	PacBio HiFi + Hi-C	Chr4	Small	183354298	183370196	8	15898
Sikem	PacBio HiFi + Hi-C	Chr1	Small	161470009	161485894	23	15885
Sikem	PacBio HiFi + Hi-C	Chr6	Small	165823992	165839854	4	15862
Sikem	PacBio HiFi + Hi-C	Chr4	Small	116830989	116846847	3	15858
Sikem	PacBio HiFi + Hi-C	Chr7	Small	72108484	72124336	7	15852
Sikem	PacBio HiFi + Hi-C	Chr3	Small	338335781	338351596	8	15815
Sikem	PacBio HiFi + Hi-C	Chr2	Small	161841648	161857453	3	15805
Sikem	PacBio HiFi + Hi-C	Chr2	Small	138819332	138835129	11	15797
Sikem	PacBio HiFi + Hi-C	Chr4	Small	166882309	166898089	5	15780
Sikem	PacBio HiFi + Hi-C	Chr3	Small	96667445	96683157	5	15712
Sikem	PacBio HiFi + Hi-C	Chr7	Small	260911119	260926826	4	15707
Sikem	PacBio HiFi + Hi-C	Chr4	Small	170476834	170492529	3	15695
Sikem	PacBio HiFi + Hi-C	Chr2	Small	115173942	115189635	3	15693
Sikem	PacBio HiFi + Hi-C	Chr7	Small	263143108	263158785	14	15677
Sikem	PacBio HiFi + Hi-C	Chr4	Small	151572570	151588217	5	15647
Sikem	PacBio HiFi + Hi-C	Chr4	Small	73578729	73594373	7	15644
Sikem	PacBio HiFi + Hi-C	Chr3	Small	145688595	145704226	3	15631
Sikem	PacBio HiFi + Hi-C	Chr4	Small	418480900	418496529	2	15629
Sikem	PacBio HiFi + Hi-C	Chr7	Small	151394422	151410049	6	15627
Sikem	PacBio HiFi + Hi-C	Chr2	Small	127363883	127379508	7	15625
Sikem	PacBio HiFi + Hi-C	Chr4	Small	274364484	274380103	15	15619
Sikem	PacBio HiFi + Hi-C	Chr7	Small	172841265	172856831	8	15566
Sikem	PacBio HiFi + Hi-C	Chr2	Small	201259909	201275433	19	15524
Sikem	PacBio HiFi + Hi-C	Chr4	Small	386280696	386296207	17	15511
Sikem	PacBio HiFi + Hi-C	Chr1	Small	103851081	103866588	7	15507
Sikem	PacBio HiFi + Hi-C	Chr5	Small	192266687	192282158	23	15471
Sikem	PacBio HiFi + Hi-C	Chr2	Small	191307211	191322674	6	15463
Sikem	PacBio HiFi + Hi-C	Chr3	Small	41071755	41087156	3	15401
Sikem	PacBio HiFi + Hi-C	Chr3	Small	120969266	120984646	7	15380
Sikem	PacBio HiFi + Hi-C	Chr7	Small	318280377	318295748	10	15371
Sikem	PacBio HiFi + Hi-C	Chr2	Small	15037517	15052865	16	15348
Sikem	PacBio HiFi + Hi-C	Chr6	Small	159570553	159585883	23	15330
Sikem	PacBio HiFi + Hi-C	Chr7	Small	192121273	192136583	4	15310
Sikem	PacBio HiFi + Hi-C	Chr4	Small	375065529	375080823	5	15294
Sikem	PacBio HiFi + Hi-C	Chr7	Small	295250297	295265549	6	15252
Sikem	PacBio HiFi + Hi-C	Chr1	Small	21691311	21706556	13	15245
Sikem	PacBio HiFi + Hi-C	Chr2	Small	165791901	165807145	3	15244
Sikem	PacBio HiFi + Hi-C	Chr2	Small	51807013	51822247	4	15234
Sikem	PacBio HiFi + Hi-C	Chr5	Small	96771913	96787114	5	15201
Sikem	PacBio HiFi + Hi-C	Chr3	Small	61359165	61374355	26	15190
Sikem	PacBio HiFi + Hi-C	Chr5	Small	86718346	86733536	13	15190
Sikem	PacBio HiFi + Hi-C	Chr7	Small	14668078	14683266	4	15188
Sikem	PacBio HiFi + Hi-C	Chr2	Small	113866430	113881613	4	15183
Sikem	PacBio HiFi + Hi-C	Chr3	Small	29285680	29300853	14	15173
Sikem	PacBio HiFi + Hi-C	Chr3	Small	1089078	1104236	5	15158
Sikem	PacBio HiFi + Hi-C	Chr5	Small	203406474	203421624	4	15150
Sikem	PacBio HiFi + Hi-C	Chr4	Small	373536266	373551397	18	15131
Sikem	PacBio HiFi + Hi-C	Chr1	Small	102846048	102861151	2	15103
Sikem	PacBio HiFi + Hi-C	Chr6	Small	146214441	146229509	3	15068
Sikem	PacBio HiFi + Hi-C	Chr4	Small	272615843	272630850	9	15007
Sikem	PacBio HiFi + Hi-C	Chr1	Small	180627509	180642478	2	14969
Sikem	PacBio HiFi + Hi-C	Chr4	Small	89772275	89787238	3	14963
Sikem	PacBio HiFi + Hi-C	Chr7	Small	299709121	299724084	9	14963
Sikem	PacBio HiFi + Hi-C	Chr7	Small	293146069	293161031	2	14962
Sikem	PacBio HiFi + Hi-C	Chr2	Small	58278403	58293364	14	14961
Sikem	PacBio HiFi + Hi-C	Chr2	Small	295872017	295886973	10	14956
Sikem	PacBio HiFi + Hi-C	Chr2	Small	63199417	63214324	3	14907
Sikem	PacBio HiFi + Hi-C	Chr6	Small	30083563	30098464	5	14901
Sikem	PacBio HiFi + Hi-C	Chr4	Small	380643214	380658074	4	14860
Sikem	PacBio HiFi + Hi-C	Chr7	Small	146974566	146989378	5	14812
Sikem	PacBio HiFi + Hi-C	Chr1	Small	106430993	106445783	11	14790
Sikem	PacBio HiFi + Hi-C	Chr7	Small	256616824	256631607	21	14783
Sikem	PacBio HiFi + Hi-C	Chr7	Small	281059096	281073871	6	14775
Sikem	PacBio HiFi + Hi-C	Chr4	Small	48174231	48189005	13	14774
Sikem	PacBio HiFi + Hi-C	Chr3	Small	58927050	58941763	5	14713
Sikem	PacBio HiFi + Hi-C	Chr6	Small	100029832	100044527	2	14695
Sikem	PacBio HiFi + Hi-C	Chr3	Small	30527685	30542349	5	14664
Sikem	PacBio HiFi + Hi-C	Chr7	Small	321975499	321990138	8	14639
Sikem	PacBio HiFi + Hi-C	Chr4	Small	292287986	292302613	2	14627
Sikem	PacBio HiFi + Hi-C	Chr6	Small	159043021	159057648	7	14627
Sikem	PacBio HiFi + Hi-C	Chr1	Small	144505807	144520430	2	14623
Sikem	PacBio HiFi + Hi-C	Chr2	Small	228428062	228442667	2	14605
Sikem	PacBio HiFi + Hi-C	Chr5	Small	88492331	88506913	8	14582
Sikem	PacBio HiFi + Hi-C	Chr5	Small	87490304	87504877	8	14573
Sikem	PacBio HiFi + Hi-C	Chr4	Small	424097842	424112384	2	14542
Sikem	PacBio HiFi + Hi-C	Chr7	Small	62481352	62495864	4	14512
Sikem	PacBio HiFi + Hi-C	Chr3	Small	372646741	372661207	2	14466
Sikem	PacBio HiFi + Hi-C	Chr3	Small	378818407	378832864	3	14457
Sikem	PacBio HiFi + Hi-C	Chr3	Small	42607441	42621894	6	14453
Sikem	PacBio HiFi + Hi-C	Chr7	Small	241184350	241198793	2	14443
Sikem	PacBio HiFi + Hi-C	Chr5	Small	207714696	207729134	8	14438
Sikem	PacBio HiFi + Hi-C	Chr5	Small	68990170	69004588	34	14418
Sikem	PacBio HiFi + Hi-C	Chr5	Small	4851971	4866372	3	14401
Sikem	PacBio HiFi + Hi-C	Chr3	Small	148776424	148790749	8	14325
Sikem	PacBio HiFi + Hi-C	Chr5	Small	187907182	187921476	6	14294
Sikem	PacBio HiFi + Hi-C	Chr2	Small	37717624	37731905	10	14281
Sikem	PacBio HiFi + Hi-C	Chr6	Small	124969225	124983488	3	14263
Sikem	PacBio HiFi + Hi-C	Chr7	Small	355833968	355848229	10	14261
Sikem	PacBio HiFi + Hi-C	Chr7	Small	89349597	89363838	6	14241
Sikem	PacBio HiFi + Hi-C	Chr3	Small	151561331	151575548	6	14217
Sikem	PacBio HiFi + Hi-C	Chr4	Small	418981321	418995509	32	14188
Sikem	PacBio HiFi + Hi-C	Chr5	Small	86030093	86044276	14	14183
Sikem	PacBio HiFi + Hi-C	Chr4	Small	29278169	29292344	6	14175
Sikem	PacBio HiFi + Hi-C	Chr7	Small	90180433	90194598	3	14165
Sikem	PacBio HiFi + Hi-C	Chr1	Small	115370548	115384707	2	14159
Sikem	PacBio HiFi + Hi-C	Chr3	Small	127488947	127503088	5	14141
Sikem	PacBio HiFi + Hi-C	Chr5	Small	105313277	105327405	15	14128
Sikem	PacBio HiFi + Hi-C	Chr2	Small	296870746	296884836	3	14090
Sikem	PacBio HiFi + Hi-C	Chr7	Small	57897129	57911164	3	14035
Sikem	PacBio HiFi + Hi-C	Chr4	Small	258212265	258226252	5	13987
Sikem	PacBio HiFi + Hi-C	Chr4	Small	11511516	11525502	2	13986
Sikem	PacBio HiFi + Hi-C	Chr1	Small	125197275	125211202	9	13927
Sikem	PacBio HiFi + Hi-C	Chr6	Small	74447795	74461679	3	13884
Sikem	PacBio HiFi + Hi-C	Chr3	Small	94514968	94528832	5	13864
Sikem	PacBio HiFi + Hi-C	Chr2	Small	72084701	72098552	26	13851
Sikem	PacBio HiFi + Hi-C	Chr3	Small	56156188	56170038	20	13850
Sikem	PacBio HiFi + Hi-C	Chr1	Small	220391035	220404882	7	13847
Sikem	PacBio HiFi + Hi-C	Chr3	Small	92413999	92427826	4	13827
Sikem	PacBio HiFi + Hi-C	Chr6	Small	41640327	41654137	7	13810
Sikem	PacBio HiFi + Hi-C	Chr3	Small	272526510	272540279	2	13769
Sikem	PacBio HiFi + Hi-C	Chr7	Small	71617608	71631359	35	13751
Sikem	PacBio HiFi + Hi-C	Chr3	Small	330331224	330344938	3	13714
Sikem	PacBio HiFi + Hi-C	Chr4	Small	290326038	290339726	2	13688
Sikem	PacBio HiFi + Hi-C	Chr5	Small	151919094	151932762	3	13668
Sikem	PacBio HiFi + Hi-C	Chr3	Small	160986143	160999762	5	13619
Sikem	PacBio HiFi + Hi-C	Chr1	Small	254896500	254910061	4	13561
Sikem	PacBio HiFi + Hi-C	Chr3	Small	314384627	314398118	4	13491
Sikem	PacBio HiFi + Hi-C	Chr2	Small	64177406	64190892	3	13486
Sikem	PacBio HiFi + Hi-C	Chr2	Small	165381825	165395255	2	13430
Sikem	PacBio HiFi + Hi-C	Chr4	Small	353502910	353516330	3	13420
Sikem	PacBio HiFi + Hi-C	Chr4	Small	143578896	143592282	17	13386
Sikem	PacBio HiFi + Hi-C	Chr6	Small	142234469	142247853	16	13384
Sikem	PacBio HiFi + Hi-C	Chr5	Small	142472549	142485869	19	13320
Sikem	PacBio HiFi + Hi-C	Chr5	Small	96075799	96089110	4	13311
Sikem	PacBio HiFi + Hi-C	Chr4	Small	420589547	420602841	6	13294
Sikem	PacBio HiFi + Hi-C	Chr4	Small	186832945	186846201	12	13256
Sikem	PacBio HiFi + Hi-C	Chr5	Small	8430751	8444002	21	13251
Sikem	PacBio HiFi + Hi-C	Chr1	Small	7554648	7567898	9	13250
Sikem	PacBio HiFi + Hi-C	Chr5	Small	54381195	54394418	2	13223
Sikem	PacBio HiFi + Hi-C	Chr5	Small	83098272	83111460	3	13188
Sikem	PacBio HiFi + Hi-C	Chr7	Small	170557056	170570219	7	13163
Sikem	PacBio HiFi + Hi-C	Chr6	Small	122149631	122162714	8	13083
Sikem	PacBio HiFi + Hi-C	Chr6	Small	158007154	158020201	4	13047
Sikem	PacBio HiFi + Hi-C	Chr1	Small	172011245	172024269	3	13024
Sikem	PacBio HiFi + Hi-C	Chr6	Small	17411464	17424485	33	13021
Sikem	PacBio HiFi + Hi-C	Chr3	Small	357106731	357119745	2	13014
Sikem	PacBio HiFi + Hi-C	Chr2	Small	77829592	77842603	9	13011
Sikem	PacBio HiFi + Hi-C	Chr4	Small	375116435	375129435	35	13000
Sikem	PacBio HiFi + Hi-C	Chr5	Small	68166204	68179195	31	12991
Sikem	PacBio HiFi + Hi-C	Chr5	Small	105368532	105381514	3	12982
Sikem	PacBio HiFi + Hi-C	Chr4	Small	13539251	13552222	7	12971
Sikem	PacBio HiFi + Hi-C	Chr6	Small	146177774	146190735	8	12961
Sikem	PacBio HiFi + Hi-C	Chr1	Small	155295739	155308694	18	12955
Sikem	PacBio HiFi + Hi-C	Chr1	Small	250971941	250984875	5	12934
Sikem	PacBio HiFi + Hi-C	Chr7	Small	23004779	23017701	3	12922
Sikem	PacBio HiFi + Hi-C	Chr3	Small	40681285	40694204	12	12919
Sikem	PacBio HiFi + Hi-C	Chr1	Small	142633468	142646346	73	12878
Sikem	PacBio HiFi + Hi-C	Chr3	Small	119550547	119563425	18	12878
Sikem	PacBio HiFi + Hi-C	Chr1	Small	166057727	166070602	3	12875
Sikem	PacBio HiFi + Hi-C	Chr4	Small	408052129	408065002	4	12873
Sikem	PacBio HiFi + Hi-C	Chr1	Small	78294633	78307469	9	12836
Sikem	PacBio HiFi + Hi-C	Chr3	Small	1826016	1838842	37	12826
Sikem	PacBio HiFi + Hi-C	Chr5	Small	136921732	136934544	6	12812
Sikem	PacBio HiFi + Hi-C	Chr4	Small	281526604	281539406	11	12802
Sikem	PacBio HiFi + Hi-C	Chr2	Small	164439108	164451909	5	12801
Sikem	PacBio HiFi + Hi-C	Chr3	Small	196531058	196543852	9	12794
Sikem	PacBio HiFi + Hi-C	Chr5	Small	165230598	165243390	2	12792
Sikem	PacBio HiFi + Hi-C	Chr3	Small	85585143	85597925	12	12782
Sikem	PacBio HiFi + Hi-C	Chr1	Small	42496628	42509387	6	12759
Sikem	PacBio HiFi + Hi-C	Chr3	Small	245363973	245376726	15	12753
Sikem	PacBio HiFi + Hi-C	Chr4	Small	98179480	98192232	5	12752
Sikem	PacBio HiFi + Hi-C	Chr5	Small	40523467	40536218	4	12751
Sikem	PacBio HiFi + Hi-C	Chr7	Small	265669787	265682485	4	12698
Sikem	PacBio HiFi + Hi-C	Chr1	Small	218311287	218323978	4	12691
Sikem	PacBio HiFi + Hi-C	Chr7	Small	107226862	107239553	5	12691
Sikem	PacBio HiFi + Hi-C	Chr5	Small	58925152	58937826	5	12674
Sikem	PacBio HiFi + Hi-C	Chr6	Small	27208073	27220739	14	12666
Sikem	PacBio HiFi + Hi-C	Chr7	Small	265503021	265515681	28	12660
Sikem	PacBio HiFi + Hi-C	Chr3	Small	146819982	146832575	5	12593
Sikem	PacBio HiFi + Hi-C	Chr4	Small	134115831	134128401	7	12570
Sikem	PacBio HiFi + Hi-C	Chr3	Small	132515967	132528534	2	12567
Sikem	PacBio HiFi + Hi-C	Chr7	Small	192543773	192556298	3	12525
Sikem	PacBio HiFi + Hi-C	Chr2	Small	149315866	149328386	4	12520
Sikem	PacBio HiFi + Hi-C	Chr2	Small	201543958	201556432	4	12474
Sikem	PacBio HiFi + Hi-C	Chr3	Small	100820507	100832972	9	12465
Sikem	PacBio HiFi + Hi-C	Chr3	Small	150018339	150030788	48	12449
Sikem	PacBio HiFi + Hi-C	Chr7	Small	327429108	327441552	7	12444
Sikem	PacBio HiFi + Hi-C	Chr7	Small	224004039	224016479	25	12440
Sikem	PacBio HiFi + Hi-C	Chr5	Small	51585228	51597661	7	12433
Sikem	PacBio HiFi + Hi-C	Chr6	Small	127756439	127768854	7	12415
Sikem	PacBio HiFi + Hi-C	Chr5	Small	189349849	189362240	10	12391
Sikem	PacBio HiFi + Hi-C	Chr5	Small	12370737	12383127	5	12390
Sikem	PacBio HiFi + Hi-C	Chr7	Small	333529020	333541377	3	12357
Sikem	PacBio HiFi + Hi-C	Chr7	Small	56519107	56531432	12	12325
Sikem	PacBio HiFi + Hi-C	Chr5	Small	94194402	94206673	2	12271
Sikem	PacBio HiFi + Hi-C	Chr1	Small	119323793	119336032	6	12239
Sikem	PacBio HiFi + Hi-C	Chr7	Small	157328298	157340408	8	12110
Sikem	PacBio HiFi + Hi-C	Chr5	Small	46084732	46096839	60	12107
Sikem	PacBio HiFi + Hi-C	Chr4	Small	186146717	186158819	4	12102
Sikem	PacBio HiFi + Hi-C	Chr6	Small	169101008	169113103	8	12095
Sikem	PacBio HiFi + Hi-C	Chr7	Small	81321801	81333895	16	12094
Sikem	PacBio HiFi + Hi-C	Chr5	Small	49969808	49981901	2	12093
Sikem	PacBio HiFi + Hi-C	Chr6	Small	236620477	236632551	4	12074
Sikem	PacBio HiFi + Hi-C	Chr4	Small	279739605	279751673	4	12068
Sikem	PacBio HiFi + Hi-C	Chr5	Small	62284619	62296675	3	12056
Sikem	PacBio HiFi + Hi-C	Chr2	Small	110549544	110561585	5	12041
Sikem	PacBio HiFi + Hi-C	Chr6	Small	32181788	32193819	6	12031
Sikem	PacBio HiFi + Hi-C	Chr5	Small	62865551	62877562	2	12011
Sikem	PacBio HiFi + Hi-C	Chr2	Small	182041099	182053091	4	11992
Sikem	PacBio HiFi + Hi-C	Chr5	Small	168518124	168530064	6	11940
Sikem	PacBio HiFi + Hi-C	Chr7	Small	101276172	101288089	30	11917
Sikem	PacBio HiFi + Hi-C	Chr2	Small	98906940	98918844	26	11904
Sikem	PacBio HiFi + Hi-C	Chr5	Small	88629115	88641018	2	11903
Sikem	PacBio HiFi + Hi-C	Chr5	Small	65843997	65855891	4	11894
Sikem	PacBio HiFi + Hi-C	Chr6	Small	20858647	20870539	4	11892
Sikem	PacBio HiFi + Hi-C	Chr6	Small	214792105	214803988	10	11883
Sikem	PacBio HiFi + Hi-C	Chr1	Small	260814186	260825982	23	11796
Sikem	PacBio HiFi + Hi-C	Chr5	Small	56427693	56439471	13	11778
Sikem	PacBio HiFi + Hi-C	Chr5	Small	106607996	106619742	10	11746
Sikem	PacBio HiFi + Hi-C	Chr1	Small	80668547	80680268	2	11721
Sikem	PacBio HiFi + Hi-C	Chr2	Small	234247251	234258956	5	11705
Sikem	PacBio HiFi + Hi-C	Chr4	Small	17830168	17841861	13	11693
Sikem	PacBio HiFi + Hi-C	Chr6	Small	161328838	161340520	7	11682
Sikem	PacBio HiFi + Hi-C	Chr3	Small	192242818	192254490	31	11672
Sikem	PacBio HiFi + Hi-C	Chr3	Small	356375715	356387360	6	11645
Sikem	PacBio HiFi + Hi-C	Chr3	Small	91147137	91158754	3	11617
Sikem	PacBio HiFi + Hi-C	Chr3	Small	390317244	390328855	8	11611
Sikem	PacBio HiFi + Hi-C	Chr4	Small	150597818	150609423	4	11605
Sikem	PacBio HiFi + Hi-C	Chr1	Small	131620184	131631785	28	11601
Sikem	PacBio HiFi + Hi-C	Chr1	Small	220569119	220580712	22	11593
Sikem	PacBio HiFi + Hi-C	Chr7	Small	136704692	136716282	8	11590
Sikem	PacBio HiFi + Hi-C	Chr3	Small	389563574	389575157	8	11583
Sikem	PacBio HiFi + Hi-C	Chr3	Small	52992669	53004227	19	11558
Sikem	PacBio HiFi + Hi-C	Chr3	Small	28260014	28271553	7	11539
Sikem	PacBio HiFi + Hi-C	Chr5	Small	119840741	119852260	4	11519
Sikem	PacBio HiFi + Hi-C	Chr4	Small	337062410	337073926	6	11516
Sikem	PacBio HiFi + Hi-C	Chr7	Small	263811043	263822553	10	11510
Sikem	PacBio HiFi + Hi-C	Chr7	Small	187621870	187633352	3	11482
Sikem	PacBio HiFi + Hi-C	Chr4	Small	426601603	426613036	2	11433
Sikem	PacBio HiFi + Hi-C	Chr3	Small	286893253	286904677	5	11424
Sikem	PacBio HiFi + Hi-C	Chr5	Small	96935222	96946644	2	11422
Sikem	PacBio HiFi + Hi-C	Chr4	Small	270157757	270169155	6	11398
Sikem	PacBio HiFi + Hi-C	Chr5	Small	24297629	24309021	2	11392
Sikem	PacBio HiFi + Hi-C	Chr4	Small	322893824	322905195	2	11371
Sikem	PacBio HiFi + Hi-C	Chr2	Small	117564675	117576036	5	11361
Sikem	PacBio HiFi + Hi-C	Chr6	Small	64533517	64544876	5	11359
Sikem	PacBio HiFi + Hi-C	Chr1	Small	172538230	172549558	4	11328
Sikem	PacBio HiFi + Hi-C	Chr7	Small	111432662	111443978	9	11316
Sikem	PacBio HiFi + Hi-C	Chr7	Small	211031047	211042361	2	11314
Sikem	PacBio HiFi + Hi-C	Chr5	Small	142865306	142876586	17	11280
Sikem	PacBio HiFi + Hi-C	Chr4	Small	391330474	391341752	8	11278
Sikem	PacBio HiFi + Hi-C	Chr6	Small	205739687	205750964	5	11277
Sikem	PacBio HiFi + Hi-C	Chr3	Small	133860735	133872003	6	11268
Sikem	PacBio HiFi + Hi-C	Chr7	Small	72860535	72871781	5	11246
Sikem	PacBio HiFi + Hi-C	Chr7	Small	229014433	229025662	3	11229
Sikem	PacBio HiFi + Hi-C	Chr7	Small	338867668	338878897	2	11229
Sikem	PacBio HiFi + Hi-C	Chr5	Small	94309320	94320514	3	11194
Sikem	PacBio HiFi + Hi-C	Chr5	Small	96444628	96455801	2	11173
Sikem	PacBio HiFi + Hi-C	Chr7	Small	268990297	269001465	10	11168
Sikem	PacBio HiFi + Hi-C	Chr1	Small	144020600	144031743	5	11143
Sikem	PacBio HiFi + Hi-C	Chr3	Small	5845548	5856677	9	11129
Sikem	PacBio HiFi + Hi-C	Chr4	Small	203304643	203315760	4	11117
Sikem	PacBio HiFi + Hi-C	Chr3	Small	199732507	199743615	3	11108
Sikem	PacBio HiFi + Hi-C	Chr6	Small	131095279	131106386	6	11107
Sikem	PacBio HiFi + Hi-C	Chr7	Small	3108056	3119157	7	11101
Sikem	PacBio HiFi + Hi-C	Chr5	Small	109420523	109431600	13	11077
Sikem	PacBio HiFi + Hi-C	Chr4	Small	210550035	210561093	10	11058
Sikem	PacBio HiFi + Hi-C	Chr3	Small	148836966	148848014	2	11048
Sikem	PacBio HiFi + Hi-C	Chr3	Small	257228587	257239630	3	11043
Sikem	PacBio HiFi + Hi-C	Chr4	Small	91284020	91295048	4	11028
Sikem	PacBio HiFi + Hi-C	Chr7	Small	112384765	112395776	5	11011
Sikem	PacBio HiFi + Hi-C	Chr6	Small	15827275	15838263	9	10988
Sikem	PacBio HiFi + Hi-C	Chr2	Small	165120971	165131948	5	10977
Sikem	PacBio HiFi + Hi-C	Chr6	Small	146079176	146090144	7	10968
Sikem	PacBio HiFi + Hi-C	Chr5	Small	193249192	193260142	10	10950
Sikem	PacBio HiFi + Hi-C	Chr7	Small	89514580	89525529	17	10949
Sikem	PacBio HiFi + Hi-C	Chr1	Small	25324488	25335404	13	10916
Sikem	PacBio HiFi + Hi-C	Chr5	Small	77452103	77463016	8	10913
Sikem	PacBio HiFi + Hi-C	Chr7	Small	351656405	351667295	15	10890
Sikem	PacBio HiFi + Hi-C	Chr6	Small	145277569	145288431	8	10862
Sikem	PacBio HiFi + Hi-C	Chr7	Small	121852940	121863802	14	10862
Sikem	PacBio HiFi + Hi-C	Chr7	Small	171897561	171908403	5	10842
Sikem	PacBio HiFi + Hi-C	Chr1	Small	31426188	31437021	18	10833
Sikem	PacBio HiFi + Hi-C	Chr3	Small	4311267	4322086	7	10819
Sikem	PacBio HiFi + Hi-C	Chr3	Small	1624045	1634849	9	10804
Sikem	PacBio HiFi + Hi-C	Chr7	Small	265951821	265962616	7	10795
Sikem	PacBio HiFi + Hi-C	Chr4	Small	36928049	36938837	4	10788
Sikem	PacBio HiFi + Hi-C	Chr3	Small	130667700	130678485	7	10785
Sikem	PacBio HiFi + Hi-C	Chr6	Small	30647418	30658201	7	10783
Sikem	PacBio HiFi + Hi-C	Chr6	Small	237814498	237825253	13	10755
Sikem	PacBio HiFi + Hi-C	Chr4	Small	54049794	54060512	2	10718
Sikem	PacBio HiFi + Hi-C	Chr6	Small	116903058	116913776	6	10718
Sikem	PacBio HiFi + Hi-C	Chr5	Small	67033211	67043928	2	10717
Sikem	PacBio HiFi + Hi-C	Chr2	Small	159330227	159340939	5	10712
Sikem	PacBio HiFi + Hi-C	Chr5	Small	33911815	33922521	6	10706
Sikem	PacBio HiFi + Hi-C	Chr5	Small	2774206	2784904	2	10698
Sikem	PacBio HiFi + Hi-C	Chr5	Small	105048554	105059233	5	10679
Sikem	PacBio HiFi + Hi-C	Chr2	Small	64874407	64885084	8	10677
Sikem	PacBio HiFi + Hi-C	Chr3	Small	90168427	90179082	8	10655
Sikem	PacBio HiFi + Hi-C	Chr5	Small	152818568	152829213	7	10645
Sikem	PacBio HiFi + Hi-C	Chr4	Small	185241063	185251673	14	10610
Sikem	PacBio HiFi + Hi-C	Chr3	Small	216423538	216434141	6	10603
Sikem	PacBio HiFi + Hi-C	Chr3	Small	333649679	333660250	2	10571
Sikem	PacBio HiFi + Hi-C	Chr7	Small	273937164	273947735	18	10571
Sikem	PacBio HiFi + Hi-C	Chr1	Small	103355912	103366480	4	10568
Sikem	PacBio HiFi + Hi-C	Chr3	Small	130580186	130590753	3	10567
Sikem	PacBio HiFi + Hi-C	Chr2	Small	89387773	89398306	5	10533
Sikem	PacBio HiFi + Hi-C	Chr5	Small	73814431	73824931	5	10500
Sikem	PacBio HiFi + Hi-C	Chr3	Small	35921346	35931839	18	10493
Sikem	PacBio HiFi + Hi-C	Chr4	Small	17926938	17937394	19	10456
Sikem	PacBio HiFi + Hi-C	Chr3	Small	128091183	128101638	12	10455
Sikem	PacBio HiFi + Hi-C	Chr4	Small	241616233	241626660	11	10427
Sikem	PacBio HiFi + Hi-C	Chr4	Small	181564668	181575080	7	10412
Sikem	PacBio HiFi + Hi-C	Chr2	Small	79994323	80004731	5	10408
Sikem	PacBio HiFi + Hi-C	Chr4	Small	35686033	35696427	3	10394
Sikem	PacBio HiFi + Hi-C	Chr2	Small	10448928	10459299	5	10371
Sikem	PacBio HiFi + Hi-C	Chr2	Small	285201502	285211870	5	10368
Sikem	PacBio HiFi + Hi-C	Chr4	Small	109556239	109566593	2	10354
Sikem	PacBio HiFi + Hi-C	Chr3	Small	146120682	146131001	2	10319
Sikem	PacBio HiFi + Hi-C	Chr2	Small	95657545	95667848	5	10303
Sikem	PacBio HiFi + Hi-C	Chr5	Small	9042519	9052813	27	10294
Sikem	PacBio HiFi + Hi-C	Chr4	Small	307553623	307563877	5	10254
Sikem	PacBio HiFi + Hi-C	Chr6	Small	254293892	254304129	20	10237
Sikem	PacBio HiFi + Hi-C	Chr6	Small	61223370	61233598	26	10228
Sikem	PacBio HiFi + Hi-C	Chr7	Small	178416282	178426443	4	10161
Sikem	PacBio HiFi + Hi-C	Chr2	Small	113732927	113743082	13	10155
Sikem	PacBio HiFi + Hi-C	Chr4	Small	220503395	220513471	3	10076
Sikem	PacBio HiFi + Hi-C	Chr4	Small	276652888	276662942	2	10054
Sikem	PacBio HiFi + Hi-C	Chr3	Small	239614727	239624754	3	10027
Sikem	PacBio HiFi + Hi-C	Chr6	Small	123061423	123071407	7	9984
Sikem	PacBio HiFi + Hi-C	Chr5	Small	68415954	68425932	3	9978
Sikem	PacBio HiFi + Hi-C	Chr6	Small	129327495	129337470	6	9975
Sikem	PacBio HiFi + Hi-C	Chr1	Small	7077087	7086994	3	9907
Sikem	PacBio HiFi + Hi-C	Chr4	Small	208031225	208041121	3	9896
Sikem	PacBio HiFi + Hi-C	Chr6	Small	87792688	87802541	19	9853
Sikem	PacBio HiFi + Hi-C	Chr3	Small	25254275	25264119	6	9844
Sikem	PacBio HiFi + Hi-C	Chr2	Small	145442764	145452557	2	9793
Sikem	PacBio HiFi + Hi-C	Chr4	Small	326444100	326453880	3	9780
Sikem	PacBio HiFi + Hi-C	Chr4	Small	237678322	237688096	2	9774
Sikem	PacBio HiFi + Hi-C	Chr4	Small	261080940	261090695	9	9755
Sikem	PacBio HiFi + Hi-C	Chr2	Small	174701745	174711476	22	9731
Sikem	PacBio HiFi + Hi-C	Chr6	Small	119055665	119065374	6	9709
Sikem	PacBio HiFi + Hi-C	Chr5	Small	88841042	88850746	17	9704
Sikem	PacBio HiFi + Hi-C	Chr5	Small	235464587	235474274	28	9687
Sikem	PacBio HiFi + Hi-C	Chr6	Small	230682985	230692653	10	9668
Sikem	PacBio HiFi + Hi-C	Chr1	Small	63957181	63966842	2	9661
Sikem	PacBio HiFi + Hi-C	Chr3	Small	18970569	18980209	7	9640
Sikem	PacBio HiFi + Hi-C	Chr5	Small	70224645	70234281	11	9636
Sikem	PacBio HiFi + Hi-C	Chr3	Small	65051651	65061277	29	9626
Sikem	PacBio HiFi + Hi-C	Chr4	Small	260916013	260925592	6	9579
Sikem	PacBio HiFi + Hi-C	Chr7	Small	122766449	122775970	3	9521
Sikem	PacBio HiFi + Hi-C	Chr7	Small	41990685	42000189	4	9504
Sikem	PacBio HiFi + Hi-C	Chr6	Small	91376722	91386196	3	9474
Sikem	PacBio HiFi + Hi-C	Chr4	Small	235802625	235812037	8	9412
Sikem	PacBio HiFi + Hi-C	Chr3	Small	24910829	24920130	10	9301
Sikem	PacBio HiFi + Hi-C	Chr1	Small	249895326	249904600	3	9274
Sikem	PacBio HiFi + Hi-C	Chr3	Small	43608054	43617320	12	9266
Sikem	PacBio HiFi + Hi-C	Chr2	Small	65422416	65431634	5	9218
Sikem	PacBio HiFi + Hi-C	Chr6	Small	46420971	46430187	6	9216
Sikem	PacBio HiFi + Hi-C	Chr3	Small	140565361	140574568	2	9207
Sikem	PacBio HiFi + Hi-C	Chr4	Small	413987734	413996898	3	9164
Sikem	PacBio HiFi + Hi-C	Chr7	Small	297017002	297026135	3	9133
Sikem	PacBio HiFi + Hi-C	Chr7	Small	42730445	42739545	19	9100
Sikem	PacBio HiFi + Hi-C	Chr1	Small	18985385	18994458	7	9073
Sikem	PacBio HiFi + Hi-C	Chr4	Small	17073263	17082304	11	9041
Sikem	PacBio HiFi + Hi-C	Chr1	Small	157313355	157322347	2	8992
Sikem	PacBio HiFi + Hi-C	Chr1	Small	219169270	219178236	15	8966
Sikem	PacBio HiFi + Hi-C	Chr1	Small	42601052	42609973	23	8921
Sikem	PacBio HiFi + Hi-C	Chr3	Small	327850317	327859237	2	8920
Sikem	PacBio HiFi + Hi-C	Chr2	Small	301563702	301572587	9	8885
Sikem	PacBio HiFi + Hi-C	Chr3	Small	172486	181359	17	8873
Sikem	PacBio HiFi + Hi-C	Chr7	Small	138004797	138013670	13	8873
Sikem	PacBio HiFi + Hi-C	Chr4	Small	411388847	411397706	6	8859
Sikem	PacBio HiFi + Hi-C	Chr5	Small	51628774	51637632	9	8858
Sikem	PacBio HiFi + Hi-C	Chr7	Small	152636404	152645259	4	8855
Sikem	PacBio HiFi + Hi-C	Chr4	Small	83518547	83527394	2	8847
Sikem	PacBio HiFi + Hi-C	Chr5	Small	160812018	160820850	14	8832
Sikem	PacBio HiFi + Hi-C	Chr7	Small	22325900	22334693	6	8793
Sikem	PacBio HiFi + Hi-C	Chr3	Small	99971199	99979973	20	8774
Sikem	PacBio HiFi + Hi-C	Chr4	Small	296076764	296085519	9	8755
Sikem	PacBio HiFi + Hi-C	Chr4	Small	31283504	31292239	2	8735
Sikem	PacBio HiFi + Hi-C	Chr4	Small	105907361	105916081	2	8720
Sikem	PacBio HiFi + Hi-C	Chr6	Small	155120427	155129078	6	8651
Sikem	PacBio HiFi + Hi-C	Chr4	Small	107220383	107229031	3	8648
Sikem	PacBio HiFi + Hi-C	Chr2	Small	119416461	119425104	4	8643
Sikem	PacBio HiFi + Hi-C	Chr7	Small	330428614	330437245	3	8631
Sikem	PacBio HiFi + Hi-C	Chr3	Small	190053401	190062019	3	8618
Sikem	PacBio HiFi + Hi-C	Chr7	Small	112892178	112900792	7	8614
Sikem	PacBio HiFi + Hi-C	Chr7	Small	282619800	282628391	36	8591
Sikem	PacBio HiFi + Hi-C	Chr6	Small	125007025	125015567	4	8542
Sikem	PacBio HiFi + Hi-C	Chr1	Small	105496035	105504555	4	8520
Sikem	PacBio HiFi + Hi-C	Chr4	Small	418450247	418458760	5	8513
Sikem	PacBio HiFi + Hi-C	Chr4	Small	253705661	253714159	6	8498
Sikem	PacBio HiFi + Hi-C	Chr3	Small	119442954	119451423	3	8469
Sikem	PacBio HiFi + Hi-C	Chr4	Small	338864069	338872533	8	8464
Sikem	PacBio HiFi + Hi-C	Chr7	Small	288729720	288738164	10	8444
Sikem	PacBio HiFi + Hi-C	Chr5	Small	37858958	37867386	7	8428
Sikem	PacBio HiFi + Hi-C	Chr3	Small	233170932	233179349	2	8417
Sikem	PacBio HiFi + Hi-C	Chr4	Small	59009149	59017557	3	8408
Sikem	PacBio HiFi + Hi-C	Chr5	Small	184531094	184539498	4	8404
Sikem	PacBio HiFi + Hi-C	Chr6	Small	130654935	130663336	3	8401
Sikem	PacBio HiFi + Hi-C	Chr1	Small	220724773	220733168	14	8395
Sikem	PacBio HiFi + Hi-C	Chr3	Small	41481457	41489841	129	8384
Sikem	PacBio HiFi + Hi-C	Chr4	Small	27262016	27270393	5	8377
Sikem	PacBio HiFi + Hi-C	Chr7	Small	244915599	244923947	3	8348
Sikem	PacBio HiFi + Hi-C	Chr2	Small	228040005	228048342	20	8337
Sikem	PacBio HiFi + Hi-C	Chr7	Small	58401067	58409399	2	8332
Sikem	PacBio HiFi + Hi-C	Chr1	Small	217234764	217243087	33	8323
Sikem	PacBio HiFi + Hi-C	Chr3	Small	175507247	175515570	5	8323
Sikem	PacBio HiFi + Hi-C	Chr4	Small	321986201	321994491	7	8290
Sikem	PacBio HiFi + Hi-C	Chr7	Small	123552276	123560548	2	8272
Sikem	PacBio HiFi + Hi-C	Chr7	Small	349955243	349963507	11	8264
Sikem	PacBio HiFi + Hi-C	Chr1	Small	149101306	149109563	3	8257
Sikem	PacBio HiFi + Hi-C	Chr2	Small	211728680	211736934	21	8254
Sikem	PacBio HiFi + Hi-C	Chr1	Small	165534491	165542739	3	8248
Sikem	PacBio HiFi + Hi-C	Chr3	Small	364761028	364769267	26	8239
Sikem	PacBio HiFi + Hi-C	Chr3	Small	4484730	4492953	12	8223
Sikem	PacBio HiFi + Hi-C	Chr1	Small	248227355	248235547	2	8192
Sikem	PacBio HiFi + Hi-C	Chr2	Small	163894457	163902611	9	8154
Sikem	PacBio HiFi + Hi-C	Chr1	Small	32566958	32575072	7	8114
Sikem	PacBio HiFi + Hi-C	Chr6	Small	84965812	84973924	3	8112
Sikem	PacBio HiFi + Hi-C	Chr4	Small	86054198	86062296	4	8098
Sikem	PacBio HiFi + Hi-C	Chr7	Small	235073757	235081851	14	8094
Sikem	PacBio HiFi + Hi-C	Chr3	Small	24009266	24017326	22	8060
Sikem	PacBio HiFi + Hi-C	Chr1	Small	156380365	156388410	11	8045
Sikem	PacBio HiFi + Hi-C	Chr4	Small	427689666	427697688	2	8022
Sikem	PacBio HiFi + Hi-C	Chr1	Small	224129673	224137692	14	8019
Sikem	PacBio HiFi + Hi-C	Chr5	Small	95824334	95832353	2	8019
Sikem	PacBio HiFi + Hi-C	Chr3	Small	36081732	36089741	29	8009
Sikem	PacBio HiFi + Hi-C	Chr4	Small	197322934	197330929	9	7995
Sikem	PacBio HiFi + Hi-C	Chr2	Small	137577033	137585006	2	7973
Sikem	PacBio HiFi + Hi-C	Chr3	Small	85713196	85721169	2	7973
Sikem	PacBio HiFi + Hi-C	Chr6	Small	19604084	19612025	6	7941
Sikem	PacBio HiFi + Hi-C	Chr7	Small	59281945	59289877	9	7932
Sikem	PacBio HiFi + Hi-C	Chr7	Small	364334240	364342167	10	7927
Sikem	PacBio HiFi + Hi-C	Chr5	Small	156247647	156255570	5	7923
Sikem	PacBio HiFi + Hi-C	Chr3	Small	339818883	339826753	5	7870
Sikem	PacBio HiFi + Hi-C	Chr4	Small	205019037	205026883	16	7846
Sikem	PacBio HiFi + Hi-C	Chr1	Small	79192595	79200417	15	7822
Sikem	PacBio HiFi + Hi-C	Chr1	Small	262674370	262682184	5	7814
Sikem	PacBio HiFi + Hi-C	Chr3	Small	373844606	373852407	14	7801
Sikem	PacBio HiFi + Hi-C	Chr6	Small	119224593	119232392	8	7799
Sikem	PacBio HiFi + Hi-C	Chr5	Small	81752149	81759929	2	7780
Sikem	PacBio HiFi + Hi-C	Chr3	Small	331102554	331110318	23	7764
Sikem	PacBio HiFi + Hi-C	Chr6	Small	22676859	22684618	8	7759
Sikem	PacBio HiFi + Hi-C	Chr6	Small	177443924	177451679	2	7755
Sikem	PacBio HiFi + Hi-C	Chr3	Small	4284685	4292424	5	7739
Sikem	PacBio HiFi + Hi-C	Chr7	Small	151811392	151819131	10	7739
Sikem	PacBio HiFi + Hi-C	Chr2	Small	183547659	183555394	17	7735
Sikem	PacBio HiFi + Hi-C	Chr2	Small	171782115	171789843	4	7728
Sikem	PacBio HiFi + Hi-C	Chr1	Small	191334664	191342390	4	7726
Sikem	PacBio HiFi + Hi-C	Chr6	Small	210499246	210506947	2	7701
Sikem	PacBio HiFi + Hi-C	Chr7	Small	117518018	117525676	12	7658
Sikem	PacBio HiFi + Hi-C	Chr3	Small	88908870	88916517	8	7647
Sikem	PacBio HiFi + Hi-C	Chr7	Small	145114605	145122251	7	7646
Sikem	PacBio HiFi + Hi-C	Chr2	Small	182561527	182569165	6	7638
Sikem	PacBio HiFi + Hi-C	Chr7	Small	268775596	268783211	3	7615
Sikem	PacBio HiFi + Hi-C	Chr2	Small	242699455	242707057	4	7602
Sikem	PacBio HiFi + Hi-C	Chr5	Small	65908109	65915707	12	7598
Sikem	PacBio HiFi + Hi-C	Chr7	Small	171480429	171488016	12	7587
Sikem	PacBio HiFi + Hi-C	Chr1	Small	106837847	106845427	3	7580
Sikem	PacBio HiFi + Hi-C	Chr1	Small	247948587	247956154	2	7567
Sikem	PacBio HiFi + Hi-C	Chr3	Small	153077303	153084808	9	7505
Sikem	PacBio HiFi + Hi-C	Chr1	Small	105112666	105120167	3	7501
Sikem	PacBio HiFi + Hi-C	Chr5	Small	4808654	4816142	3	7488
Sikem	PacBio HiFi + Hi-C	Chr3	Small	321774457	321781931	13	7474
Sikem	PacBio HiFi + Hi-C	Chr5	Small	48442471	48449941	11	7470
Sikem	PacBio HiFi + Hi-C	Chr5	Small	940200	947666	5	7466
Sikem	PacBio HiFi + Hi-C	Chr3	Small	41991098	41998523	2	7425
Sikem	PacBio HiFi + Hi-C	Chr4	Small	163220838	163228261	2	7423
Sikem	PacBio HiFi + Hi-C	Chr6	Small	145107371	145114791	4	7420
Sikem	PacBio HiFi + Hi-C	Chr7	Small	198968641	198976060	12	7419
Sikem	PacBio HiFi + Hi-C	Chr7	Small	302106130	302113537	3	7407
Sikem	PacBio HiFi + Hi-C	Chr3	Small	88532244	88539619	5	7375
Sikem	PacBio HiFi + Hi-C	Chr1	Small	164445316	164452666	9	7350
Sikem	PacBio HiFi + Hi-C	Chr5	Small	83850288	83857617	2	7329
Sikem	PacBio HiFi + Hi-C	Chr2	Small	177795543	177802865	23	7322
Sikem	PacBio HiFi + Hi-C	Chr4	Small	266193782	266201102	2	7320
Sikem	PacBio HiFi + Hi-C	Chr4	Small	401425443	401432761	7	7318
Sikem	PacBio HiFi + Hi-C	Chr1	Small	123068979	123076262	5	7283
Sikem	PacBio HiFi + Hi-C	Chr5	Small	141642525	141649801	7	7276
Sikem	PacBio HiFi + Hi-C	Chr2	Small	45128856	45136130	12	7274
Sikem	PacBio HiFi + Hi-C	Chr3	Small	166428140	166435404	2	7264
Sikem	PacBio HiFi + Hi-C	Chr1	Small	263101837	263109068	2	7231
Sikem	PacBio HiFi + Hi-C	Chr5	Small	5163922	5171125	5	7203
Sikem	PacBio HiFi + Hi-C	Chr3	Small	252654232	252661421	3	7189
Sikem	PacBio HiFi + Hi-C	Chr3	Small	51958979	51966135	3	7156
Sikem	PacBio HiFi + Hi-C	Chr3	Small	40409606	40416758	10	7152
Sikem	PacBio HiFi + Hi-C	Chr7	Small	62087131	62094282	7	7151
Sikem	PacBio HiFi + Hi-C	Chr5	Small	160333342	160340472	4	7130
Sikem	PacBio HiFi + Hi-C	Chr3	Small	226718526	226725590	2	7064
Sikem	PacBio HiFi + Hi-C	Chr5	Small	86155928	86162984	12	7056
Sikem	PacBio HiFi + Hi-C	Chr1	Small	104130326	104137372	4	7046
Sikem	PacBio HiFi + Hi-C	Chr2	Small	182716102	182723145	13	7043
Sikem	PacBio HiFi + Hi-C	Chr5	Small	38173298	38180331	5	7033
Sikem	PacBio HiFi + Hi-C	Chr3	Small	194840456	194847439	4	6983
Sikem	PacBio HiFi + Hi-C	Chr4	Small	200899025	200906003	6	6978
Sikem	PacBio HiFi + Hi-C	Chr6	Small	250043599	250050560	10	6961
Sikem	PacBio HiFi + Hi-C	Chr4	Small	98697302	98704261	13	6959
Sikem	PacBio HiFi + Hi-C	Chr3	Small	13561815	13568767	4	6952
Sikem	PacBio HiFi + Hi-C	Chr1	Small	75227446	75234369	2	6923
Sikem	PacBio HiFi + Hi-C	Chr7	Small	151487357	151494277	8	6920
Sikem	PacBio HiFi + Hi-C	Chr2	Small	101793378	101800286	3	6908
Sikem	PacBio HiFi + Hi-C	Chr7	Small	145060105	145067007	7	6902
Sikem	PacBio HiFi + Hi-C	Chr2	Small	301040073	301046933	5	6860
Sikem	PacBio HiFi + Hi-C	Chr3	Small	43348012	43354856	2	6844
Sikem	PacBio HiFi + Hi-C	Chr3	Small	161405952	161412792	18	6840
Sikem	PacBio HiFi + Hi-C	Chr3	Small	303342350	303349182	15	6832
Sikem	PacBio HiFi + Hi-C	Chr5	Small	235644271	235651101	9	6830
Sikem	PacBio HiFi + Hi-C	Chr2	Small	171437826	171444643	2	6817
Sikem	PacBio HiFi + Hi-C	Chr5	Small	140128459	140135270	11	6811
Sikem	PacBio HiFi + Hi-C	Chr1	Small	123266127	123272936	5	6809
Sikem	PacBio HiFi + Hi-C	Chr3	Small	122414117	122420922	4	6805
Sikem	PacBio HiFi + Hi-C	Chr4	Small	169178397	169185198	4	6801
Sikem	PacBio HiFi + Hi-C	Chr6	Small	24490556	24497342	6	6786
Sikem	PacBio HiFi + Hi-C	Chr5	Small	57498738	57505517	5	6779
Sikem	PacBio HiFi + Hi-C	Chr7	Small	232238700	232245458	5	6758
Sikem	PacBio HiFi + Hi-C	Chr2	Small	73314558	73321292	2	6734
Sikem	PacBio HiFi + Hi-C	Chr6	Small	128130928	128137650	34	6722
Sikem	PacBio HiFi + Hi-C	Chr7	Small	150215519	150222226	8	6707
Sikem	PacBio HiFi + Hi-C	Chr7	Small	24038856	24045506	3	6650
Sikem	PacBio HiFi + Hi-C	Chr4	Small	121776054	121782695	11	6641
Sikem	PacBio HiFi + Hi-C	Chr7	Small	178465085	178471726	3	6641
Sikem	PacBio HiFi + Hi-C	Chr5	Small	17326216	17332846	26	6630
Sikem	PacBio HiFi + Hi-C	Chr2	Small	104756265	104762880	10	6615
Sikem	PacBio HiFi + Hi-C	Chr5	Small	97609213	97615808	2	6595
Sikem	PacBio HiFi + Hi-C	Chr7	Small	22403101	22409678	4	6577
Sikem	PacBio HiFi + Hi-C	Chr5	Small	63689117	63695688	2	6571
Sikem	PacBio HiFi + Hi-C	Chr4	Small	42352093	42358660	4	6567
Sikem	PacBio HiFi + Hi-C	Chr3	Small	103572648	103579198	3	6550
Sikem	PacBio HiFi + Hi-C	Chr3	Small	146851898	146858442	4	6544
Sikem	PacBio HiFi + Hi-C	Chr4	Small	351573127	351579665	2	6538
Sikem	PacBio HiFi + Hi-C	Chr4	Small	362091255	362097764	2	6509
Sikem	PacBio HiFi + Hi-C	Chr4	Small	127780512	127787008	9	6496
Sikem	PacBio HiFi + Hi-C	Chr7	Small	280533933	280540423	3	6490
Sikem	PacBio HiFi + Hi-C	Chr7	Small	282933855	282940343	5	6488
Sikem	PacBio HiFi + Hi-C	Chr4	Small	419133803	419140258	8	6455
Sikem	PacBio HiFi + Hi-C	Chr7	Small	203944037	203950485	8	6448
Sikem	PacBio HiFi + Hi-C	Chr7	Small	130531779	130538206	15	6427
Sikem	PacBio HiFi + Hi-C	Chr7	Small	211304137	211310563	3	6426
Sikem	PacBio HiFi + Hi-C	Chr1	Small	61542705	61549106	2	6401
Sikem	PacBio HiFi + Hi-C	Chr4	Small	348739540	348745933	5	6393
Sikem	PacBio HiFi + Hi-C	Chr1	Small	134593913	134600303	5	6390
Sikem	PacBio HiFi + Hi-C	Chr2	Small	174173538	174179900	15	6362
Sikem	PacBio HiFi + Hi-C	Chr5	Small	250677106	250683448	15	6342
Sikem	PacBio HiFi + Hi-C	Chr4	Small	187734158	187740475	4	6317
Sikem	PacBio HiFi + Hi-C	Chr2	Small	165260485	165266794	2	6309
Sikem	PacBio HiFi + Hi-C	Chr5	Small	104977583	104983892	2	6309
Sikem	PacBio HiFi + Hi-C	Chr3	Small	7671792	7678092	22	6300
Sikem	PacBio HiFi + Hi-C	Chr1	Small	235754463	235760751	17	6288
Sikem	PacBio HiFi + Hi-C	Chr4	Small	180159910	180166160	7	6250
Sikem	PacBio HiFi + Hi-C	Chr5	Small	100316687	100322924	5	6237
Sikem	PacBio HiFi + Hi-C	Chr5	Small	153723141	153729376	6	6235
Sikem	PacBio HiFi + Hi-C	Chr1	Small	220539393	220545624	6	6231
Sikem	PacBio HiFi + Hi-C	Chr4	Small	367142527	367148736	6	6209
Sikem	PacBio HiFi + Hi-C	Chr1	Small	247895645	247901834	2	6189
Sikem	PacBio HiFi + Hi-C	Chr1	Small	40774	46958	14	6184
Sikem	PacBio HiFi + Hi-C	Chr1	Small	105570558	105576741	2	6183
Sikem	PacBio HiFi + Hi-C	Chr2	Small	147104894	147111076	3	6182
Sikem	PacBio HiFi + Hi-C	Chr3	Small	41894489	41900667	6	6178
Sikem	PacBio HiFi + Hi-C	Chr3	Small	332345270	332351442	4	6172
Sikem	PacBio HiFi + Hi-C	Chr2	Small	35177117	35183283	3	6166
Sikem	PacBio HiFi + Hi-C	Chr2	Small	151991224	151997364	5	6140
Sikem	PacBio HiFi + Hi-C	Chr7	Small	22292901	22299037	10	6136
Sikem	PacBio HiFi + Hi-C	Chr4	Small	286578864	286584991	13	6127
Sikem	PacBio HiFi + Hi-C	Chr1	Small	134914114	134920209	11	6095
Sikem	PacBio HiFi + Hi-C	Chr1	Small	192002198	192008223	2	6025
Sikem	PacBio HiFi + Hi-C	Chr5	Small	173592968	173598992	4	6024
Sikem	PacBio HiFi + Hi-C	Chr7	Small	108301469	108307490	11	6021
Sikem	PacBio HiFi + Hi-C	Chr5	Small	122347404	122353422	2	6018
Sikem	PacBio HiFi + Hi-C	Chr6	Small	81537963	81543981	2	6018
Sikem	PacBio HiFi + Hi-C	Chr5	Small	86911880	86917879	11	5999
Sikem	PacBio HiFi + Hi-C	Chr4	Small	127198688	127204664	2	5976
Sikem	PacBio HiFi + Hi-C	Chr7	Small	151184790	151190753	7	5963
Sikem	PacBio HiFi + Hi-C	Chr4	Small	318532703	318538647	2	5944
Sikem	PacBio HiFi + Hi-C	Chr3	Small	226455551	226461469	2	5918
Sikem	PacBio HiFi + Hi-C	Chr6	Small	155778447	155784337	20	5890
Sikem	PacBio HiFi + Hi-C	Chr2	Small	193051137	193057025	2	5888
Sikem	PacBio HiFi + Hi-C	Chr5	Small	116406238	116412112	58	5874
Sikem	PacBio HiFi + Hi-C	Chr7	Small	68638723	68644585	12	5862
Sikem	PacBio HiFi + Hi-C	Chr2	Small	80022108	80027949	5	5841
Sikem	PacBio HiFi + Hi-C	Chr7	Small	360437824	360443615	7	5791
Sikem	PacBio HiFi + Hi-C	Chr4	Small	420229306	420235093	6	5787
Sikem	PacBio HiFi + Hi-C	Chr2	Small	185132387	185138173	3	5786
Sikem	PacBio HiFi + Hi-C	Chr7	Small	36321125	36326890	7	5765
Sikem	PacBio HiFi + Hi-C	Chr7	Small	1956001	1961759	3	5758
Sikem	PacBio HiFi + Hi-C	Chr4	Small	32713286	32719028	4	5742
Sikem	PacBio HiFi + Hi-C	Chr7	Small	4249254	4254982	7	5728
Sikem	PacBio HiFi + Hi-C	Chr5	Small	92363092	92368797	7	5705
Sikem	PacBio HiFi + Hi-C	Chr6	Small	93493229	93498923	15	5694
Sikem	PacBio HiFi + Hi-C	Chr7	Small	4785468	4791157	4	5689
Sikem	PacBio HiFi + Hi-C	Chr6	Small	139727806	139733480	7	5674
Sikem	PacBio HiFi + Hi-C	Chr5	Small	160008727	160014381	3	5654
Sikem	PacBio HiFi + Hi-C	Chr1	Small	219632083	219637719	2	5636
Sikem	PacBio HiFi + Hi-C	Chr3	Small	189016410	189022009	11	5599
Sikem	PacBio HiFi + Hi-C	Chr4	Small	426413930	426419527	13	5597
Sikem	PacBio HiFi + Hi-C	Chr4	Small	219790403	219795965	3	5562
Sikem	PacBio HiFi + Hi-C	Chr4	Small	411234644	411240198	7	5554
Sikem	PacBio HiFi + Hi-C	Chr4	Small	412925195	412930736	17	5541
Sikem	PacBio HiFi + Hi-C	Chr2	Small	126667025	126672556	4	5531
Sikem	PacBio HiFi + Hi-C	Chr3	Small	209080136	209085667	17	5531
Sikem	PacBio HiFi + Hi-C	Chr1	Small	85316920	85322387	29	5467
Sikem	PacBio HiFi + Hi-C	Chr7	Small	34290733	34296188	11	5455
Sikem	PacBio HiFi + Hi-C	Chr6	Small	109531067	109536512	2	5445
Sikem	PacBio HiFi + Hi-C	Chr2	Small	192329385	192334817	5	5432
Sikem	PacBio HiFi + Hi-C	Chr4	Small	401527249	401532674	2	5425
Sikem	PacBio HiFi + Hi-C	Chr5	Small	160087062	160092472	2	5410
Sikem	PacBio HiFi + Hi-C	Chr5	Small	238158336	238163744	7	5408
Sikem	PacBio HiFi + Hi-C	Chr4	Small	222189589	222194996	6	5407
Sikem	PacBio HiFi + Hi-C	Chr6	Small	17533844	17539241	12	5397
Sikem	PacBio HiFi + Hi-C	Chr7	Small	84268316	84273701	9	5385
Sikem	PacBio HiFi + Hi-C	Chr4	Small	74962794	74968159	22	5365
Sikem	PacBio HiFi + Hi-C	Chr7	Small	56567805	56573162	6	5357
Sikem	PacBio HiFi + Hi-C	Chr5	Small	74731257	74736602	4	5345
Sikem	PacBio HiFi + Hi-C	Chr6	Small	34084064	34089409	2	5345
Sikem	PacBio HiFi + Hi-C	Chr1	Small	86387687	86393017	3	5330
Sikem	PacBio HiFi + Hi-C	Chr3	Small	105385450	105390780	5	5330
Sikem	PacBio HiFi + Hi-C	Chr4	Small	191496185	191501481	2	5296
Sikem	PacBio HiFi + Hi-C	Chr6	Small	161391213	161396503	15	5290
Sikem	PacBio HiFi + Hi-C	Chr2	Small	299720883	299726131	4	5248
Sikem	PacBio HiFi + Hi-C	Chr4	Small	321191428	321196653	5	5225
Sikem	PacBio HiFi + Hi-C	Chr3	Small	192044184	192049405	5	5221
Sikem	PacBio HiFi + Hi-C	Chr5	Small	112084558	112089776	4	5218
Sikem	PacBio HiFi + Hi-C	Chr7	Small	110022778	110027995	14	5217
Sikem	PacBio HiFi + Hi-C	Chr1	Small	12811	18008	3	5197
Sikem	PacBio HiFi + Hi-C	Chr1	Small	248765929	248771115	3	5186
Sikem	PacBio HiFi + Hi-C	Chr3	Small	285916914	285922095	8	5181
Sikem	PacBio HiFi + Hi-C	Chr2	Small	256564256	256569430	4	5174
Sikem	PacBio HiFi + Hi-C	Chr3	Small	353850297	353855442	7	5145
Sikem	PacBio HiFi + Hi-C	Chr3	Small	152816543	152821677	5	5134
Sikem	PacBio HiFi + Hi-C	Chr6	Small	194222072	194227205	2	5133
Sikem	PacBio HiFi + Hi-C	Chr6	Small	35517728	35522853	3	5125
Sikem	PacBio HiFi + Hi-C	Chr6	Small	166371046	166376170	4	5124
Sikem	PacBio HiFi + Hi-C	Chr4	Small	351466312	351471428	15	5116
Sikem	PacBio HiFi + Hi-C	Chr1	Small	9845629	9850738	2	5109
Sikem	PacBio HiFi + Hi-C	Chr4	Small	351499676	351504779	5	5103
Sikem	PacBio HiFi + Hi-C	Chr3	Small	359759618	359764719	4	5101
Sikem	PacBio HiFi + Hi-C	Chr3	Small	13635611	13640697	14	5086
Sikem	PacBio HiFi + Hi-C	Chr4	Small	13332380	13337450	11	5070
Sikem	PacBio HiFi + Hi-C	Chr7	Small	104723951	104729012	16	5061
Sikem	PacBio HiFi + Hi-C	Chr4	Small	425169211	425174263	9	5052
Sikem	PacBio HiFi + Hi-C	Chr6	Small	21416768	21421789	8	5021
Sikem	PacBio HiFi + Hi-C	Chr7	Small	48142194	48147214	2	5020
Sikem	PacBio HiFi + Hi-C	Chr7	Small	250580140	250585152	3	5012
Sikem	PacBio HiFi + Hi-C	Chr7	Small	123525043	123530027	5	4984
Sikem	PacBio HiFi + Hi-C	Chr3	Small	167663407	167668361	2	4954
Sikem	PacBio HiFi + Hi-C	Chr4	Small	73715059	73720004	5	4945
Sikem	PacBio HiFi + Hi-C	Chr6	Small	96496717	96501654	6	4937
Sikem	PacBio HiFi + Hi-C	Chr7	Small	83189118	83194055	2	4937
Sikem	PacBio HiFi + Hi-C	Chr5	Small	54753059	54757988	7	4929
Sikem	PacBio HiFi + Hi-C	Chr6	Small	95164448	95169374	7	4926
Sikem	PacBio HiFi + Hi-C	Chr1	Small	239495435	239500349	8	4914
Sikem	PacBio HiFi + Hi-C	Chr3	Small	42032813	42037720	9	4907
Sikem	PacBio HiFi + Hi-C	Chr3	Small	374226710	374231607	4	4897
Sikem	PacBio HiFi + Hi-C	Chr2	Small	188963287	188968181	5	4894
Sikem	PacBio HiFi + Hi-C	Chr3	Small	83302062	83306934	3	4872
Sikem	PacBio HiFi + Hi-C	Chr5	Small	96736202	96741067	3	4865
Sikem	PacBio HiFi + Hi-C	Chr2	Small	101603999	101608857	6	4858
Sikem	PacBio HiFi + Hi-C	Chr4	Small	420255346	420260180	21	4834
Sikem	PacBio HiFi + Hi-C	Chr4	Small	173454383	173459201	17	4818
Sikem	PacBio HiFi + Hi-C	Chr5	Small	63267784	63272583	2	4799
Sikem	PacBio HiFi + Hi-C	Chr4	Small	271112080	271116874	5	4794
Sikem	PacBio HiFi + Hi-C	Chr7	Small	151969672	151974463	14	4791
Sikem	PacBio HiFi + Hi-C	Chr3	Small	129536352	129541127	2	4775
Sikem	PacBio HiFi + Hi-C	Chr5	Small	104762633	104767405	5	4772
Sikem	PacBio HiFi + Hi-C	Chr3	Small	171270502	171275253	3	4751
Sikem	PacBio HiFi + Hi-C	Chr3	Small	284920061	284924799	3	4738
Sikem	PacBio HiFi + Hi-C	Chr3	Small	5811943	5816653	6	4710
Sikem	PacBio HiFi + Hi-C	Chr4	Small	69877475	69882159	24	4684
Sikem	PacBio HiFi + Hi-C	Chr3	Small	138152978	138157648	22	4670
Sikem	PacBio HiFi + Hi-C	Chr3	Small	237966168	237970837	4	4669
Sikem	PacBio HiFi + Hi-C	Chr3	Small	249391577	249396240	2	4663
Sikem	PacBio HiFi + Hi-C	Chr1	Small	104884915	104889543	2	4628
Sikem	PacBio HiFi + Hi-C	Chr7	Small	26638719	26643344	4	4625
Sikem	PacBio HiFi + Hi-C	Chr1	Small	60613416	60618032	8	4616
Sikem	PacBio HiFi + Hi-C	Chr1	Small	263189161	263193759	2	4598
Sikem	PacBio HiFi + Hi-C	Chr6	Small	78409142	78413735	2	4593
Sikem	PacBio HiFi + Hi-C	Chr6	Small	223499198	223503781	3	4583
Sikem	PacBio HiFi + Hi-C	Chr5	Small	69735591	69740171	8	4580
Sikem	PacBio HiFi + Hi-C	Chr3	Small	348005154	348009723	13	4569
Sikem	PacBio HiFi + Hi-C	Chr5	Small	112720131	112724700	2	4569
Sikem	PacBio HiFi + Hi-C	Chr3	Small	327338960	327343521	2	4561
Sikem	PacBio HiFi + Hi-C	Chr6	Small	97681423	97685955	4	4532
Sikem	PacBio HiFi + Hi-C	Chr4	Small	322832671	322837150	12	4479
Sikem	PacBio HiFi + Hi-C	Chr5	Small	24896292	24900755	3	4463
Sikem	PacBio HiFi + Hi-C	Chr5	Small	158629466	158633927	3	4461
Sikem	PacBio HiFi + Hi-C	Chr2	Small	183232647	183237094	2	4447
Sikem	PacBio HiFi + Hi-C	Chr4	Small	296518288	296522731	19	4443
Sikem	PacBio HiFi + Hi-C	Chr6	Small	247319571	247324011	5	4440
Sikem	PacBio HiFi + Hi-C	Chr3	Small	62126510	62130925	8	4415
Sikem	PacBio HiFi + Hi-C	Chr4	Small	311704410	311708825	9	4415
Sikem	PacBio HiFi + Hi-C	Chr3	Small	112433933	112438333	2	4400
Sikem	PacBio HiFi + Hi-C	Chr7	Small	767678	772063	5	4385
Sikem	PacBio HiFi + Hi-C	Chr4	Small	301170792	301175176	7	4384
Sikem	PacBio HiFi + Hi-C	Chr7	Small	263967565	263971918	5	4353
Sikem	PacBio HiFi + Hi-C	Chr4	Small	408943022	408947346	2	4324
Sikem	PacBio HiFi + Hi-C	Chr6	Small	47374178	47378482	5	4304
Sikem	PacBio HiFi + Hi-C	Chr5	Small	77416279	77420573	3	4294
Sikem	PacBio HiFi + Hi-C	Chr7	Small	53659126	53663411	4	4285
Sikem	PacBio HiFi + Hi-C	Chr6	Small	141687368	141691644	9	4276
Sikem	PacBio HiFi + Hi-C	Chr1	Small	49966907	49971160	2	4253
Sikem	PacBio HiFi + Hi-C	Chr6	Small	61151401	61155653	2	4252
Sikem	PacBio HiFi + Hi-C	Chr5	Small	157894276	157898523	6	4247
Sikem	PacBio HiFi + Hi-C	Chr6	Small	140610736	140614941	5	4205
Sikem	PacBio HiFi + Hi-C	Chr1	Small	216789529	216793731	8	4202
Sikem	PacBio HiFi + Hi-C	Chr1	Small	229182236	229186434	7	4198
Sikem	PacBio HiFi + Hi-C	Chr4	Small	425117403	425121590	17	4187
Sikem	PacBio HiFi + Hi-C	Chr3	Small	316921513	316925699	5	4186
Sikem	PacBio HiFi + Hi-C	Chr7	Small	78498550	78502709	2	4159
Sikem	PacBio HiFi + Hi-C	Chr3	Small	168592666	168596818	12	4152
Sikem	PacBio HiFi + Hi-C	Chr6	Small	63942732	63946879	4	4147
Sikem	PacBio HiFi + Hi-C	Chr4	Small	411414166	411418295	5	4129
Sikem	PacBio HiFi + Hi-C	Chr4	Small	300294482	300298587	18	4105
Sikem	PacBio HiFi + Hi-C	Chr4	Small	48123873	48127959	3	4086
Sikem	PacBio HiFi + Hi-C	Chr7	Small	164807555	164811589	7	4034
Sikem	PacBio HiFi + Hi-C	Chr3	Small	190089880	190093910	7	4030
Sikem	PacBio HiFi + Hi-C	Chr4	Small	329621196	329625199	4	4003
Sikem	PacBio HiFi + Hi-C	Chr4	Small	160983033	160987032	3	3999
Sikem	PacBio HiFi + Hi-C	Chr3	Small	131373716	131377698	6	3982
Sikem	PacBio HiFi + Hi-C	Chr3	Small	373388528	373392501	5	3973
Sikem	PacBio HiFi + Hi-C	Chr6	Small	95246554	95250473	8	3919
Sikem	PacBio HiFi + Hi-C	Chr4	Small	329589694	329593603	3	3909
Sikem	PacBio HiFi + Hi-C	Chr5	Small	63754369	63758273	15	3904
Sikem	PacBio HiFi + Hi-C	Chr4	Small	280973002	280976894	5	3892
Sikem	PacBio HiFi + Hi-C	Chr5	Small	96257028	96260919	2	3891
Sikem	PacBio HiFi + Hi-C	Chr6	Small	68635024	68638891	3	3867
Sikem	PacBio HiFi + Hi-C	Chr2	Small	65000697	65004535	5	3838
Sikem	PacBio HiFi + Hi-C	Chr1	Small	1721889	1725724	6	3835
Sikem	PacBio HiFi + Hi-C	Chr7	Small	125813028	125816835	3	3807
Sikem	PacBio HiFi + Hi-C	Chr5	Small	189269847	189273640	10	3793
Sikem	PacBio HiFi + Hi-C	Chr7	Small	84207209	84210994	6	3785
Sikem	PacBio HiFi + Hi-C	Chr3	Small	262724790	262728545	2	3755
Sikem	PacBio HiFi + Hi-C	Chr4	Small	198371657	198375396	2	3739
Sikem	PacBio HiFi + Hi-C	Chr2	Small	242641506	242645223	8	3717
Sikem	PacBio HiFi + Hi-C	Chr7	Small	51059952	51063656	8	3704
Sikem	PacBio HiFi + Hi-C	Chr3	Small	387791209	387794899	13	3690
Sikem	PacBio HiFi + Hi-C	Chr3	Small	144008884	144012528	2	3644
Sikem	PacBio HiFi + Hi-C	Chr5	Small	123503052	123506682	5	3630
Sikem	PacBio HiFi + Hi-C	Chr2	Small	225973187	225976814	5	3627
Sikem	PacBio HiFi + Hi-C	Chr2	Small	49203755	49207380	3	3625
Sikem	PacBio HiFi + Hi-C	Chr3	Small	40741129	40744726	2	3597
Sikem	PacBio HiFi + Hi-C	Chr7	Small	302694945	302698527	3	3582
Sikem	PacBio HiFi + Hi-C	Chr4	Small	168415709	168419271	3	3562
Sikem	PacBio HiFi + Hi-C	Chr4	Small	185275951	185279506	6	3555
Sikem	PacBio HiFi + Hi-C	Chr5	Small	77054812	77058343	4	3531
Sikem	PacBio HiFi + Hi-C	Chr1	Small	164155962	164159492	4	3530
Sikem	PacBio HiFi + Hi-C	Chr4	Small	288613639	288617168	4	3529
Sikem	PacBio HiFi + Hi-C	Chr7	Small	244885173	244888698	9	3525
Sikem	PacBio HiFi + Hi-C	Chr2	Small	227901965	227905474	3	3509
Sikem	PacBio HiFi + Hi-C	Chr2	Small	15494521	15498028	6	3507
Sikem	PacBio HiFi + Hi-C	Chr7	Small	242154139	242157646	5	3507
Sikem	PacBio HiFi + Hi-C	Chr3	Small	232279388	232282888	2	3500
Sikem	PacBio HiFi + Hi-C	Chr6	Small	87285277	87288774	11	3497
Sikem	PacBio HiFi + Hi-C	Chr1	Small	256460665	256464160	8	3495
Sikem	PacBio HiFi + Hi-C	Chr3	Small	117080675	117084168	2	3493
Sikem	PacBio HiFi + Hi-C	Chr2	Small	148482337	148485816	28	3479
Sikem	PacBio HiFi + Hi-C	Chr4	Small	77714455	77717926	6	3471
Sikem	PacBio HiFi + Hi-C	Chr5	Small	92437872	92441343	6	3471
Sikem	PacBio HiFi + Hi-C	Chr5	Small	199464113	199467575	4	3462
Sikem	PacBio HiFi + Hi-C	Chr3	Small	224435197	224438650	3	3453
Sikem	PacBio HiFi + Hi-C	Chr4	Small	91321800	91325252	3	3452
Sikem	PacBio HiFi + Hi-C	Chr4	Small	187140856	187144292	2	3436
Sikem	PacBio HiFi + Hi-C	Chr2	Small	16500530	16503960	11	3430
Sikem	PacBio HiFi + Hi-C	Chr6	Small	128292344	128295769	4	3425
Sikem	PacBio HiFi + Hi-C	Chr2	Small	300184723	300188141	15	3418
Sikem	PacBio HiFi + Hi-C	Chr5	Small	229286564	229289940	3	3376
Sikem	PacBio HiFi + Hi-C	Chr1	Small	207581534	207584903	6	3369
Sikem	PacBio HiFi + Hi-C	Chr3	Small	155135870	155139215	2	3345
Sikem	PacBio HiFi + Hi-C	Chr5	Small	39585799	39589135	13	3336
Sikem	PacBio HiFi + Hi-C	Chr7	Small	121447466	121450777	2	3311
Sikem	PacBio HiFi + Hi-C	Chr4	Small	304855676	304858986	11	3310
Sikem	PacBio HiFi + Hi-C	Chr4	Small	74779672	74782981	3	3309
Sikem	PacBio HiFi + Hi-C	Chr4	Small	426509590	426512898	5	3308
Sikem	PacBio HiFi + Hi-C	Chr7	Small	221043474	221046781	2	3307
Sikem	PacBio HiFi + Hi-C	Chr3	Small	149940061	149943356	8	3295
Sikem	PacBio HiFi + Hi-C	Chr4	Small	300269443	300272733	6	3290
Sikem	PacBio HiFi + Hi-C	Chr3	Small	144787563	144790844	2	3281
Sikem	PacBio HiFi + Hi-C	Chr3	Small	388386551	388389830	2	3279
Sikem	PacBio HiFi + Hi-C	Chr7	Small	217531264	217534539	4	3275
Sikem	PacBio HiFi + Hi-C	Chr1	Small	6470957	6474221	2	3264
Sikem	PacBio HiFi + Hi-C	Chr4	Small	46780791	46784055	13	3264
Sikem	PacBio HiFi + Hi-C	Chr3	Small	22759748	22763009	13	3261
Sikem	PacBio HiFi + Hi-C	Chr1	Small	6128880	6132133	4	3253
Sikem	PacBio HiFi + Hi-C	Chr4	Small	82133391	82136641	5	3250
Sikem	PacBio HiFi + Hi-C	Chr3	Small	42493255	42496493	12	3238
Sikem	PacBio HiFi + Hi-C	Chr6	Small	21468507	21471739	20	3232
Sikem	PacBio HiFi + Hi-C	Chr3	Small	26034189	26037420	34	3231
Sikem	PacBio HiFi + Hi-C	Chr3	Small	13926694	13929917	6	3223
Sikem	PacBio HiFi + Hi-C	Chr7	Small	349481184	349484405	27	3221
Sikem	PacBio HiFi + Hi-C	Chr1	Small	60320447	60323665	5	3218
Sikem	PacBio HiFi + Hi-C	Chr4	Small	122847750	122850944	3	3194
Sikem	PacBio HiFi + Hi-C	Chr2	Small	167489799	167492966	4	3167
Sikem	PacBio HiFi + Hi-C	Chr2	Small	175576184	175579344	5	3160
Sikem	PacBio HiFi + Hi-C	Chr7	Small	217281633	217284765	6	3132
Sikem	PacBio HiFi + Hi-C	Chr1	Small	201200635	201203762	10	3127
Sikem	PacBio HiFi + Hi-C	Chr4	Small	165817141	165820258	5	3117
Sikem	PacBio HiFi + Hi-C	Chr5	Small	86465260	86468363	5	3103
Sikem	PacBio HiFi + Hi-C	Chr5	Small	68202700	68205801	3	3101
Sikem	PacBio HiFi + Hi-C	Chr5	Small	49473574	49476673	6	3099
Sikem	PacBio HiFi + Hi-C	Chr6	Small	108163443	108166542	3	3099
Sikem	PacBio HiFi + Hi-C	Chr3	Small	42252637	42255732	6	3095
Sikem	PacBio HiFi + Hi-C	Chr1	Small	256909771	256912865	5	3094
Sikem	PacBio HiFi + Hi-C	Chr3	Small	104794903	104797997	9	3094
Sikem	PacBio HiFi + Hi-C	Chr2	Small	73685927	73689013	2	3086
Sikem	PacBio HiFi + Hi-C	Chr1	Small	2405197	2408272	4	3075
Sikem	PacBio HiFi + Hi-C	Chr4	Small	135468356	135471431	9	3075
Sikem	PacBio HiFi + Hi-C	Chr1	Small	255460411	255463452	5	3041
Sikem	PacBio HiFi + Hi-C	Chr3	Small	84528722	84531756	4	3034
Sikem	PacBio HiFi + Hi-C	Chr6	Small	100723918	100726952	8	3034
Sikem	PacBio HiFi + Hi-C	Chr7	Small	149824269	149827295	2	3026
Sikem	PacBio HiFi + Hi-C	Chr7	Small	3011144	3014164	7	3020
Sikem	PacBio HiFi + Hi-C	Chr2	Small	249405732	249408740	2	3008
Sikem	PacBio HiFi + Hi-C	Chr3	Small	142757535	142760532	18	2997
Sikem	PacBio HiFi + Hi-C	Chr3	Small	353013125	353016110	7	2985
Sikem	PacBio HiFi + Hi-C	Chr6	Small	106220841	106223798	11	2957
Sikem	PacBio HiFi + Hi-C	Chr7	Small	113432066	113435009	4	2943
Sikem	PacBio HiFi + Hi-C	Chr7	Small	293195328	293198269	4	2941
Sikem	PacBio HiFi + Hi-C	Chr6	Small	64921522	64924442	4	2920
Sikem	PacBio HiFi + Hi-C	Chr7	Small	245990230	245993149	14	2919
Sikem	PacBio HiFi + Hi-C	Chr2	Small	85594270	85597184	5	2914
Sikem	PacBio HiFi + Hi-C	Chr3	Small	174586235	174589123	8	2888
Sikem	PacBio HiFi + Hi-C	Chr3	Small	292244577	292247463	14	2886
Sikem	PacBio HiFi + Hi-C	Chr7	Small	34202016	34204902	4	2886
Sikem	PacBio HiFi + Hi-C	Chr2	Small	181834770	181837627	2	2857
Sikem	PacBio HiFi + Hi-C	Chr6	Small	92959283	92962112	2	2829
Sikem	PacBio HiFi + Hi-C	Chr4	Small	299439977	299442801	27	2824
Sikem	PacBio HiFi + Hi-C	Chr3	Small	12547454	12550239	10	2785
Sikem	PacBio HiFi + Hi-C	Chr3	Small	74914857	74917641	3	2784
Sikem	PacBio HiFi + Hi-C	Chr2	Small	8865962	8868742	2	2780
Sikem	PacBio HiFi + Hi-C	Chr3	Small	100437732	100440509	2	2777
Sikem	PacBio HiFi + Hi-C	Chr1	Small	214793316	214796071	3	2755
Sikem	PacBio HiFi + Hi-C	Chr6	Small	114280372	114283127	3	2755
Sikem	PacBio HiFi + Hi-C	Chr6	Small	47331444	47334186	2	2742
Sikem	PacBio HiFi + Hi-C	Chr4	Small	168500980	168503713	3	2733
Sikem	PacBio HiFi + Hi-C	Chr5	Small	121768143	121770864	17	2721
Sikem	PacBio HiFi + Hi-C	Chr5	Small	25862076	25864790	7	2714
Sikem	PacBio HiFi + Hi-C	Chr2	Small	24612882	24615577	6	2695
Sikem	PacBio HiFi + Hi-C	Chr2	Small	191780228	191782922	14	2694
Sikem	PacBio HiFi + Hi-C	Chr3	Small	265229060	265231754	4	2694
Sikem	PacBio HiFi + Hi-C	Chr5	Small	60794110	60796794	10	2684
Sikem	PacBio HiFi + Hi-C	Chr7	Small	93844110	93846754	3	2644
Sikem	PacBio HiFi + Hi-C	Chr2	Small	143083168	143085801	2	2633
Sikem	PacBio HiFi + Hi-C	Chr3	Small	153041020	153043644	12	2624
Sikem	PacBio HiFi + Hi-C	Chr4	Small	295137729	295140347	2	2618
Sikem	PacBio HiFi + Hi-C	Chr4	Small	299566654	299569268	47	2614
Sikem	PacBio HiFi + Hi-C	Chr7	Small	247919445	247922059	3	2614
Sikem	PacBio HiFi + Hi-C	Chr5	Small	145676926	145679504	4	2578
Sikem	PacBio HiFi + Hi-C	Chr1	Small	218840713	218843290	20	2577
Sikem	PacBio HiFi + Hi-C	Chr2	Small	280879204	280881779	2	2575
Sikem	PacBio HiFi + Hi-C	Chr5	Small	160481789	160484363	3	2574
Sikem	PacBio HiFi + Hi-C	Chr4	Small	98747357	98749913	4	2556
Sikem	PacBio HiFi + Hi-C	Chr4	Small	290363501	290366052	2	2551
Sikem	PacBio HiFi + Hi-C	Chr3	Small	248680826	248683366	4	2540
Sikem	PacBio HiFi + Hi-C	Chr3	Small	361100153	361102690	2	2537
Sikem	PacBio HiFi + Hi-C	Chr4	Small	223160507	223163043	5	2536
Sikem	PacBio HiFi + Hi-C	Chr7	Small	137634057	137636588	6	2531
Sikem	PacBio HiFi + Hi-C	Chr5	Small	234365883	234368406	2	2523
Sikem	PacBio HiFi + Hi-C	Chr3	Small	17982640	17985154	15	2514
Sikem	PacBio HiFi + Hi-C	Chr4	Small	409480440	409482935	5	2495
Sikem	PacBio HiFi + Hi-C	Chr5	Small	207353463	207355953	5	2490
Sikem	PacBio HiFi + Hi-C	Chr4	Small	195489523	195492007	5	2484
Sikem	PacBio HiFi + Hi-C	Chr7	Small	316062547	316065027	5	2480
Sikem	PacBio HiFi + Hi-C	Chr5	Small	4338043	4340522	10	2479
Sikem	PacBio HiFi + Hi-C	Chr7	Small	364963496	364965964	2	2468
Sikem	PacBio HiFi + Hi-C	Chr7	Small	175534780	175537242	21	2462
Sikem	PacBio HiFi + Hi-C	Chr1	Small	272876690	272879149	3	2459
Sikem	PacBio HiFi + Hi-C	Chr5	Small	99496651	99499093	11	2442
Sikem	PacBio HiFi + Hi-C	Chr2	Small	158281600	158284038	7	2438
Sikem	PacBio HiFi + Hi-C	Chr2	Small	16523119	16525547	10	2428
Sikem	PacBio HiFi + Hi-C	Chr5	Small	252224085	252226512	5	2427
Sikem	PacBio HiFi + Hi-C	Chr1	Small	220155140	220157546	13	2406
Sikem	PacBio HiFi + Hi-C	Chr3	Small	361172412	361174811	3	2399
Sikem	PacBio HiFi + Hi-C	Chr3	Small	295507529	295509916	4	2387
Sikem	PacBio HiFi + Hi-C	Chr6	Small	123677756	123680140	6	2384
Sikem	PacBio HiFi + Hi-C	Chr1	Small	134157291	134159668	4	2377
Sikem	PacBio HiFi + Hi-C	Chr3	Small	45495522	45497890	3	2368
Sikem	PacBio HiFi + Hi-C	Chr3	Small	241011312	241013677	3	2365
Sikem	PacBio HiFi + Hi-C	Chr3	Small	169677092	169679451	3	2359
Sikem	PacBio HiFi + Hi-C	Chr6	Small	174947661	174950017	2	2356
Sikem	PacBio HiFi + Hi-C	Chr7	Small	120970220	120972562	3	2342
Sikem	PacBio HiFi + Hi-C	Chr7	Small	22860936	22863267	4	2331
Sikem	PacBio HiFi + Hi-C	Chr7	Small	28642526	28644844	16	2318
Sikem	PacBio HiFi + Hi-C	Chr4	Small	20286785	20289098	3	2313
Sikem	PacBio HiFi + Hi-C	Chr2	Small	50361971	50364283	6	2312
Sikem	PacBio HiFi + Hi-C	Chr4	Small	422487128	422489409	4	2281
Sikem	PacBio HiFi + Hi-C	Chr5	Small	61932374	61934648	26	2274
Sikem	PacBio HiFi + Hi-C	Chr2	Small	11192744	11195014	3	2270
Sikem	PacBio HiFi + Hi-C	Chr4	Small	255641378	255643628	8	2250
Sikem	PacBio HiFi + Hi-C	Chr2	Small	62870955	62873190	3	2235
Sikem	PacBio HiFi + Hi-C	Chr3	Small	283894680	283896911	3	2231
Sikem	PacBio HiFi + Hi-C	Chr4	Small	330767025	330769245	3	2220
Sikem	PacBio HiFi + Hi-C	Chr6	Small	127965123	127967316	3	2193
Sikem	PacBio HiFi + Hi-C	Chr5	Small	182255052	182257237	2	2185
Sikem	PacBio HiFi + Hi-C	Chr1	Small	157430997	157433168	2	2171
Sikem	PacBio HiFi + Hi-C	Chr3	Small	97261056	97263203	3	2147
Sikem	PacBio HiFi + Hi-C	Chr3	Small	96445239	96447370	3	2131
Sikem	PacBio HiFi + Hi-C	Chr5	Small	69656954	69659081	2	2127
Sikem	PacBio HiFi + Hi-C	Chr2	Small	26203398	26205516	5	2118
Sikem	PacBio HiFi + Hi-C	Chr3	Small	196749665	196751780	3	2115
Sikem	PacBio HiFi + Hi-C	Chr3	Small	108173414	108175502	4	2088
Sikem	PacBio HiFi + Hi-C	Chr4	Small	389011153	389013236	8	2083
Sikem	PacBio HiFi + Hi-C	Chr2	Small	301075646	301077726	9	2080
Sikem	PacBio HiFi + Hi-C	Chr4	Small	389218369	389220434	9	2065
Sikem	PacBio HiFi + Hi-C	Chr1	Small	48549194	48551248	5	2054
Sikem	PacBio HiFi + Hi-C	Chr5	Small	45988395	45990446	2	2051
Sikem	PacBio HiFi + Hi-C	Chr1	Small	114675189	114677236	2	2047
Sikem	PacBio HiFi + Hi-C	Chr6	Small	100695686	100697709	6	2023
Sikem	PacBio HiFi + Hi-C	Chr7	Small	198348354	198350375	4	2021
Sikem	PacBio HiFi + Hi-C	Chr4	Small	187770439	187772459	3	2020
Sikem	PacBio HiFi + Hi-C	Chr3	Small	385286395	385288382	6	1987
Sikem	PacBio HiFi + Hi-C	Chr1	Small	224401081	224403059	5	1978
Sikem	PacBio HiFi + Hi-C	Chr7	Small	137662841	137664814	3	1973
Sikem	PacBio HiFi + Hi-C	Chr3	Small	147266576	147268526	2	1950
Sikem	PacBio HiFi + Hi-C	Chr5	Small	7572611	7574561	8	1950
Sikem	PacBio HiFi + Hi-C	Chr2	Small	143633195	143635140	7	1945
Sikem	PacBio HiFi + Hi-C	Chr7	Small	204712952	204714886	7	1934
Sikem	PacBio HiFi + Hi-C	Chr5	Small	93737196	93739116	12	1920
Sikem	PacBio HiFi + Hi-C	Chr3	Small	116894584	116896503	11	1919
Sikem	PacBio HiFi + Hi-C	Chr4	Small	309689014	309690920	2	1906
Sikem	PacBio HiFi + Hi-C	Chr6	Small	151174134	151176027	2	1893
Sikem	PacBio HiFi + Hi-C	Chr7	Small	345131004	345132888	19	1884
Sikem	PacBio HiFi + Hi-C	Chr5	Small	127799030	127800913	3	1883
Sikem	PacBio HiFi + Hi-C	Chr2	Small	76682494	76684373	16	1879
Sikem	PacBio HiFi + Hi-C	Chr7	Small	96066045	96067917	2	1872
Sikem	PacBio HiFi + Hi-C	Chr1	Small	127012575	127014437	6	1862
Sikem	PacBio HiFi + Hi-C	Chr4	Small	28682075	28683935	8	1860
Sikem	PacBio HiFi + Hi-C	Chr7	Small	112517766	112519616	8	1850
Sikem	PacBio HiFi + Hi-C	Chr1	Small	163584767	163586614	6	1847
Sikem	PacBio HiFi + Hi-C	Chr7	Small	86093116	86094962	5	1846
Sikem	PacBio HiFi + Hi-C	Chr7	Small	168726684	168728528	3	1844
Sikem	PacBio HiFi + Hi-C	Chr4	Small	204908355	204910181	2	1826
Sikem	PacBio HiFi + Hi-C	Chr2	Small	145423121	145424938	5	1817
Sikem	PacBio HiFi + Hi-C	Chr2	Small	71869270	71871082	5	1812
Sikem	PacBio HiFi + Hi-C	Chr5	Small	116088988	116090776	13	1788
Sikem	PacBio HiFi + Hi-C	Chr6	Small	68862130	68863915	2	1785
Sikem	PacBio HiFi + Hi-C	Chr4	Small	309330042	309331819	2	1777
Sikem	PacBio HiFi + Hi-C	Chr4	Small	418959338	418961114	3	1776
Sikem	PacBio HiFi + Hi-C	Chr7	Small	362994414	362996188	2	1774
Sikem	PacBio HiFi + Hi-C	Chr3	Small	29034385	29036157	4	1772
Sikem	PacBio HiFi + Hi-C	Chr3	Small	384712775	384714539	22	1764
Sikem	PacBio HiFi + Hi-C	Chr3	Small	380744854	380746604	5	1750
Sikem	PacBio HiFi + Hi-C	Chr2	Small	223429366	223431085	9	1719
Sikem	PacBio HiFi + Hi-C	Chr4	Small	171824995	171826712	3	1717
Sikem	PacBio HiFi + Hi-C	Chr4	Small	329558460	329560175	2	1715
Sikem	PacBio HiFi + Hi-C	Chr4	Small	284478337	284480051	2	1714
Sikem	PacBio HiFi + Hi-C	Chr2	Small	183274216	183275925	8	1709
Sikem	PacBio HiFi + Hi-C	Chr3	Small	71865745	71867448	3	1703
Sikem	PacBio HiFi + Hi-C	Chr3	Small	145255836	145257539	2	1703
Sikem	PacBio HiFi + Hi-C	Chr3	Small	289624171	289625873	3	1702
Sikem	PacBio HiFi + Hi-C	Chr6	Small	99154612	99156309	16	1697
Sikem	PacBio HiFi + Hi-C	Chr2	Small	106435687	106437379	4	1692
Sikem	PacBio HiFi + Hi-C	Chr7	Small	118624840	118626528	2	1688
Sikem	PacBio HiFi + Hi-C	Chr3	Small	154664783	154666470	26	1687
Sikem	PacBio HiFi + Hi-C	Chr4	Small	277337634	277339320	2	1686
Sikem	PacBio HiFi + Hi-C	Chr2	Small	99841491	99843159	6	1668
Sikem	PacBio HiFi + Hi-C	Chr5	Small	167698716	167700378	4	1662
Sikem	PacBio HiFi + Hi-C	Chr4	Small	174442172	174443828	2	1656
Sikem	PacBio HiFi + Hi-C	Chr6	Small	204893079	204894730	7	1651
Sikem	PacBio HiFi + Hi-C	Chr2	Small	68123556	68125204	4	1648
Sikem	PacBio HiFi + Hi-C	Chr3	Small	12575096	12576737	21	1641
Sikem	PacBio HiFi + Hi-C	Chr7	Small	103900054	103901695	6	1641
Sikem	PacBio HiFi + Hi-C	Chr6	Small	111130931	111132565	11	1634
Sikem	PacBio HiFi + Hi-C	Chr5	Small	89741276	89742909	8	1633
Sikem	PacBio HiFi + Hi-C	Chr5	Small	211426424	211428057	9	1633
Sikem	PacBio HiFi + Hi-C	Chr6	Small	96000021	96001645	7	1624
Sikem	PacBio HiFi + Hi-C	Chr4	Small	295351140	295352734	9	1594
Sikem	PacBio HiFi + Hi-C	Chr7	Small	79384693	79386282	5	1589
Sikem	PacBio HiFi + Hi-C	Chr1	Small	211330223	211331808	2	1585
Sikem	PacBio HiFi + Hi-C	Chr5	Small	93775170	93776750	11	1580
Sikem	PacBio HiFi + Hi-C	Chr7	Small	286667417	286668997	2	1580
Sikem	PacBio HiFi + Hi-C	Chr1	Small	78712152	78713718	9	1566
Sikem	PacBio HiFi + Hi-C	Chr2	Small	79975758	79977324	12	1566
Sikem	PacBio HiFi + Hi-C	Chr2	Small	41077813	41079371	7	1558
Sikem	PacBio HiFi + Hi-C	Chr3	Small	167933391	167934949	3	1558
Sikem	PacBio HiFi + Hi-C	Chr3	Small	56082600	56084156	11	1556
Sikem	PacBio HiFi + Hi-C	Chr6	Small	79691623	79693159	3	1536
Sikem	PacBio HiFi + Hi-C	Chr5	Small	44275063	44276597	2	1534
Sikem	PacBio HiFi + Hi-C	Chr2	Small	285140297	285141825	17	1528
Sikem	PacBio HiFi + Hi-C	Chr6	Small	103311143	103312661	3	1518
Sikem	PacBio HiFi + Hi-C	Chr2	Small	150037769	150039284	10	1515
Sikem	PacBio HiFi + Hi-C	Chr6	Small	128267202	128268701	6	1499
Sikem	PacBio HiFi + Hi-C	Chr7	Small	50221402	50222898	3	1496
Sikem	PacBio HiFi + Hi-C	Chr5	Small	97995829	97997319	3	1490
Sikem	PacBio HiFi + Hi-C	Chr5	Small	102915898	102917383	2	1485
Sikem	PacBio HiFi + Hi-C	Chr7	Small	192273857	192275333	17	1476
Sikem	PacBio HiFi + Hi-C	Chr2	Small	199496375	199497849	9	1474
Sikem	PacBio HiFi + Hi-C	Chr6	Small	27075773	27077247	2	1474
Sikem	PacBio HiFi + Hi-C	Chr5	Small	89708863	89710331	3	1468
Sikem	PacBio HiFi + Hi-C	Chr1	Small	26602845	26604300	12	1455
Sikem	PacBio HiFi + Hi-C	Chr4	Small	69746467	69747917	10	1450
Sikem	PacBio HiFi + Hi-C	Chr3	Small	78325268	78326711	3	1443
Sikem	PacBio HiFi + Hi-C	Chr2	Small	87431718	87433156	28	1438
Sikem	PacBio HiFi + Hi-C	Chr3	Small	103528788	103530217	3	1429
Sikem	PacBio HiFi + Hi-C	Chr5	Small	123973313	123974742	5	1429
Sikem	PacBio HiFi + Hi-C	Chr7	Small	359843564	359844974	3	1410
Sikem	PacBio HiFi + Hi-C	Chr4	Small	406504055	406505464	9	1409
Sikem	PacBio HiFi + Hi-C	Chr1	Small	42685720	42687120	3	1400
Sikem	PacBio HiFi + Hi-C	Chr1	Small	103254394	103255787	24	1393
Sikem	PacBio HiFi + Hi-C	Chr6	Small	37010988	37012372	2	1384
Sikem	PacBio HiFi + Hi-C	Chr7	Small	72436677	72438052	22	1375
Sikem	PacBio HiFi + Hi-C	Chr7	Small	125505385	125506755	5	1370
Sikem	PacBio HiFi + Hi-C	Chr4	Small	84996690	84998051	3	1361
Sikem	PacBio HiFi + Hi-C	Chr7	Small	217574137	217575496	9	1359
Sikem	PacBio HiFi + Hi-C	Chr5	Small	149938822	149940178	14	1356
Sikem	PacBio HiFi + Hi-C	Chr4	Small	138610791	138612143	2	1352
Sikem	PacBio HiFi + Hi-C	Chr6	Small	33981159	33982500	4	1341
Sikem	PacBio HiFi + Hi-C	Chr1	Small	7458070	7459410	6	1340
Sikem	PacBio HiFi + Hi-C	Chr3	Small	263521269	263522607	15	1338
Sikem	PacBio HiFi + Hi-C	Chr7	Small	107659422	107660757	15	1335
Sikem	PacBio HiFi + Hi-C	Chr3	Small	378968089	378969420	2	1331
Sikem	PacBio HiFi + Hi-C	Chr3	Small	262458460	262459780	13	1320
Sikem	PacBio HiFi + Hi-C	Chr1	Small	127455675	127456993	3	1318
Sikem	PacBio HiFi + Hi-C	Chr4	Small	126218848	126220157	7	1309
Sikem	PacBio HiFi + Hi-C	Chr5	Small	131134154	131135449	18	1295
Sikem	PacBio HiFi + Hi-C	Chr6	Small	69572016	69573299	5	1283
Sikem	PacBio HiFi + Hi-C	Chr6	Small	108786101	108787380	3	1279
Sikem	PacBio HiFi + Hi-C	Chr6	Small	70963031	70964308	6	1277
Sikem	PacBio HiFi + Hi-C	Chr7	Small	82848474	82849745	2	1271
Sikem	PacBio HiFi + Hi-C	Chr3	Small	83482138	83483408	10	1270
Sikem	PacBio HiFi + Hi-C	Chr4	Small	195457996	195459264	2	1268
Sikem	PacBio HiFi + Hi-C	Chr3	Small	251362083	251363349	23	1266
Sikem	PacBio HiFi + Hi-C	Chr7	Small	212518948	212520202	5	1254
Sikem	PacBio HiFi + Hi-C	Chr3	Small	57216838	57218091	9	1253
Sikem	PacBio HiFi + Hi-C	Chr7	Small	85295112	85296353	8	1241
Sikem	PacBio HiFi + Hi-C	Chr5	Small	84313024	84314259	4	1235
Sikem	PacBio HiFi + Hi-C	Chr4	Small	224594960	224596191	4	1231
Sikem	PacBio HiFi + Hi-C	Chr6	Small	13526711	13527936	4	1225
Sikem	PacBio HiFi + Hi-C	Chr3	Small	150845005	150846220	2	1215
Sikem	PacBio HiFi + Hi-C	Chr4	Small	156046291	156047468	7	1177
Sikem	PacBio HiFi + Hi-C	Chr7	Small	275927722	275928898	12	1176
Sikem	PacBio HiFi + Hi-C	Chr2	Small	141086634	141087805	10	1171
Sikem	PacBio HiFi + Hi-C	Chr2	Small	225491724	225492895	6	1171
Sikem	PacBio HiFi + Hi-C	Chr6	Small	135492739	135493906	3	1167
Sikem	PacBio HiFi + Hi-C	Chr1	Small	171187285	171188450	3	1165
Sikem	PacBio HiFi + Hi-C	Chr7	Small	151997698	151998856	3	1158
Sikem	PacBio HiFi + Hi-C	Chr3	Small	317558562	317559701	2	1139
Sikem	PacBio HiFi + Hi-C	Chr4	Small	170263653	170264791	2	1138
Sikem	PacBio HiFi + Hi-C	Chr6	Small	136400223	136401353	6	1130
Sikem	PacBio HiFi + Hi-C	Chr4	Small	294539729	294540842	4	1113
Sikem	PacBio HiFi + Hi-C	Chr7	Small	129409424	129410535	7	1111
Sikem	PacBio HiFi + Hi-C	Chr1	Small	217836337	217837442	11	1105
Sikem	PacBio HiFi + Hi-C	Chr3	Small	374511968	374513067	9	1099
Sikem	PacBio HiFi + Hi-C	Chr2	Small	31210721	31211813	2	1092
Sikem	PacBio HiFi + Hi-C	Chr1	Small	226624542	226625629	6	1087
Sikem	PacBio HiFi + Hi-C	Chr1	Small	110171979	110173059	2	1080
Sikem	PacBio HiFi + Hi-C	Chr4	Small	423234865	423235939	3	1074
Sikem	PacBio HiFi + Hi-C	Chr2	Small	114276224	114277296	2	1072
Sikem	PacBio HiFi + Hi-C	Chr2	Small	232945920	232946991	2	1071
Sikem	PacBio HiFi + Hi-C	Chr2	Small	300216213	300217284	7	1071
Sikem	PacBio HiFi + Hi-C	Chr7	Small	2805494	2806564	14	1070
Sikem	PacBio HiFi + Hi-C	Chr2	Small	282399838	282400905	4	1067
Sikem	PacBio HiFi + Hi-C	Chr3	Small	41518665	41519732	6	1067
Sikem	PacBio HiFi + Hi-C	Chr2	Small	76312338	76313395	4	1057
Sikem	PacBio HiFi + Hi-C	Chr4	Small	167988643	167989698	3	1055
Sikem	PacBio HiFi + Hi-C	Chr3	Small	19102397	19103451	7	1054
Sikem	PacBio HiFi + Hi-C	Chr7	Small	290429295	290430348	3	1053
Sikem	PacBio HiFi + Hi-C	Chr3	Small	1162782	1163827	3	1045
Sikem	PacBio HiFi + Hi-C	Chr5	Small	5582685	5583729	2	1044
Sikem	PacBio HiFi + Hi-C	Chr3	Small	227054294	227055335	5	1041
Sikem	PacBio HiFi + Hi-C	Chr6	Small	72965702	72966741	4	1039
Sikem	PacBio HiFi + Hi-C	Chr4	Small	363164965	363166003	16	1038
Sikem	PacBio HiFi + Hi-C	Chr5	Small	349429	350463	7	1034
Sikem	PacBio HiFi + Hi-C	Chr6	Small	166296982	166298010	13	1028
Sikem	PacBio HiFi + Hi-C	Chr1	Small	218415849	218416874	13	1025
Sikem	PacBio HiFi + Hi-C	Chr4	Small	390697589	390698609	13	1020
Sikem	PacBio HiFi + Hi-C	Chr6	Small	88474921	88475941	9	1020
Sikem	PacBio HiFi + Hi-C	Chr3	Small	10985609	10986620	9	1011
Sikem	PacBio HiFi + Hi-C	Chr6	Small	215082930	215083941	2	1011
Sikem	PacBio HiFi + Hi-C	Chr3	Small	382767872	382768866	5	994
Sikem	PacBio HiFi + Hi-C	Chr4	Small	125693669	125694659	13	990
Sikem	PacBio HiFi + Hi-C	Chr6	Small	120768372	120769360	2	988
Sikem	PacBio HiFi + Hi-C	Chr5	Small	184762550	184763531	4	981
Sikem	PacBio HiFi + Hi-C	Chr6	Small	250642236	250643213	4	977
Sikem	PacBio HiFi + Hi-C	Chr3	Small	355049936	355050907	25	971
Sikem	PacBio HiFi + Hi-C	Chr1	Small	224385142	224386112	6	970
Sikem	PacBio HiFi + Hi-C	Chr3	Small	1311448	1312417	2	969
Sikem	PacBio HiFi + Hi-C	Chr3	Small	42018379	42019348	4	969
Sikem	PacBio HiFi + Hi-C	Chr7	Small	350415915	350416883	21	968
Sikem	PacBio HiFi + Hi-C	Chr3	Small	226883952	226884918	5	966
Sikem	PacBio HiFi + Hi-C	Chr4	Small	280702261	280703227	5	966
Sikem	PacBio HiFi + Hi-C	Chr5	Small	98604156	98605121	2	965
Sikem	PacBio HiFi + Hi-C	Chr1	Small	259889274	259890226	12	952
Sikem	PacBio HiFi + Hi-C	Chr6	Small	20745176	20746121	31	945
Sikem	PacBio HiFi + Hi-C	Chr5	Small	26202060	26203002	8	942
Sikem	PacBio HiFi + Hi-C	Chr5	Small	211225246	211226176	4	930
Sikem	PacBio HiFi + Hi-C	Chr2	Small	199858548	199859474	2	926
Sikem	PacBio HiFi + Hi-C	Chr7	Small	264136466	264137387	9	921
Sikem	PacBio HiFi + Hi-C	Chr3	Small	41649049	41649965	6	916
Sikem	PacBio HiFi + Hi-C	Chr2	Small	222936624	222937529	4	905
Sikem	PacBio HiFi + Hi-C	Chr1	Small	178807896	178808794	8	898
Sikem	PacBio HiFi + Hi-C	Chr6	Small	32534587	32535481	8	894
Sikem	PacBio HiFi + Hi-C	Chr1	Small	256362297	256363187	7	890
Sikem	PacBio HiFi + Hi-C	Chr4	Small	337865826	337866711	3	885
Sikem	PacBio HiFi + Hi-C	Chr5	Small	65596881	65597763	4	882
Sikem	PacBio HiFi + Hi-C	Chr7	Small	232969508	232970381	2	873
Sikem	PacBio HiFi + Hi-C	Chr3	Small	362779817	362780684	4	867
Sikem	PacBio HiFi + Hi-C	Chr4	Small	91557763	91558618	12	855
Sikem	PacBio HiFi + Hi-C	Chr2	Small	144942436	144943285	11	849
Sikem	PacBio HiFi + Hi-C	Chr2	Small	86539958	86540801	5	843
Sikem	PacBio HiFi + Hi-C	Chr1	Small	5799283	5800125	7	842
Sikem	PacBio HiFi + Hi-C	Chr1	Small	256498791	256499633	7	842
Sikem	PacBio HiFi + Hi-C	Chr1	Small	183448525	183449362	3	837
Sikem	PacBio HiFi + Hi-C	Chr6	Small	120602349	120603186	5	837
Sikem	PacBio HiFi + Hi-C	Chr3	Small	374980629	374981463	4	834
Sikem	PacBio HiFi + Hi-C	Chr3	Small	13789613	13790439	5	826
Sikem	PacBio HiFi + Hi-C	Chr2	Small	145005307	145006132	3	825
Sikem	PacBio HiFi + Hi-C	Chr7	Small	77125206	77126031	8	825
Sikem	PacBio HiFi + Hi-C	Chr7	Small	194595126	194595951	2	825
Sikem	PacBio HiFi + Hi-C	Chr4	Small	187312957	187313776	5	819
Sikem	PacBio HiFi + Hi-C	Chr3	Small	66513003	66513815	6	812
Sikem	PacBio HiFi + Hi-C	Chr6	Small	65883389	65884197	7	808
Sikem	PacBio HiFi + Hi-C	Chr4	Small	407347817	407348624	6	807
Sikem	PacBio HiFi + Hi-C	Chr3	Small	12868874	12869676	3	802
Sikem	PacBio HiFi + Hi-C	Chr2	Small	57262195	57262991	7	796
Sikem	PacBio HiFi + Hi-C	Chr3	Small	213790432	213791225	4	793
Sikem	PacBio HiFi + Hi-C	Chr3	Small	119514565	119515354	21	789
Sikem	PacBio HiFi + Hi-C	Chr1	Small	237237681	237238469	12	788
Sikem	PacBio HiFi + Hi-C	Chr4	Small	285403793	285404581	4	788
Sikem	PacBio HiFi + Hi-C	Chr7	Small	72154696	72155478	4	782
Sikem	PacBio HiFi + Hi-C	Chr3	Small	140879866	140880646	9	780
Sikem	PacBio HiFi + Hi-C	Chr3	Small	255213129	255213907	2	778
Sikem	PacBio HiFi + Hi-C	Chr3	Small	236251656	236252430	2	774
Sikem	PacBio HiFi + Hi-C	Chr7	Small	57501929	57502703	5	774
Sikem	PacBio HiFi + Hi-C	Chr3	Small	258457683	258458455	4	772
Sikem	PacBio HiFi + Hi-C	Chr3	Small	41187505	41188273	2	768
Sikem	PacBio HiFi + Hi-C	Chr1	Small	141451518	141452274	3	756
Sikem	PacBio HiFi + Hi-C	Chr3	Small	273200951	273201702	25	751
Sikem	PacBio HiFi + Hi-C	Chr3	Small	292143250	292144001	3	751
Sikem	PacBio HiFi + Hi-C	Chr7	Small	59418905	59419652	7	747
Sikem	PacBio HiFi + Hi-C	Chr2	Small	65267347	65268089	4	742
Sikem	PacBio HiFi + Hi-C	Chr3	Small	384538979	384539721	4	742
Sikem	PacBio HiFi + Hi-C	Chr1	Small	38860253	38860994	4	741
Sikem	PacBio HiFi + Hi-C	Chr3	Small	119419625	119420365	3	740
Sikem	PacBio HiFi + Hi-C	Chr4	Small	17108467	17109203	2	736
Sikem	PacBio HiFi + Hi-C	Chr5	Small	111142332	111143066	3	734
Sikem	PacBio HiFi + Hi-C	Chr5	Small	189418469	189419202	5	733
Sikem	PacBio HiFi + Hi-C	Chr5	Small	59677117	59677847	4	730
Sikem	PacBio HiFi + Hi-C	Chr2	Small	194532485	194533213	6	728
Sikem	PacBio HiFi + Hi-C	Chr6	Small	77723013	77723739	4	726
Sikem	PacBio HiFi + Hi-C	Chr4	Small	21855037	21855761	2	724
Sikem	PacBio HiFi + Hi-C	Chr4	Small	302466365	302467089	5	724
Sikem	PacBio HiFi + Hi-C	Chr1	Small	220345183	220345904	6	721
Sikem	PacBio HiFi + Hi-C	Chr1	Small	137458243	137458961	2	718
Sikem	PacBio HiFi + Hi-C	Chr3	Small	6288714	6289432	5	718
Sikem	PacBio HiFi + Hi-C	Chr3	Small	253894414	253895132	7	718
Sikem	PacBio HiFi + Hi-C	Chr7	Small	364986671	364987388	6	717
Sikem	PacBio HiFi + Hi-C	Chr1	Small	178240865	178241578	5	713
Sikem	PacBio HiFi + Hi-C	Chr4	Small	338488108	338488821	3	713
Sikem	PacBio HiFi + Hi-C	Chr1	Small	44935584	44936293	2	709
Sikem	PacBio HiFi + Hi-C	Chr3	Small	141592201	141592909	7	708
Sikem	PacBio HiFi + Hi-C	Chr3	Small	355933755	355934461	5	706
Sikem	PacBio HiFi + Hi-C	Chr1	Small	201230164	201230866	3	702
Sikem	PacBio HiFi + Hi-C	Chr5	Small	91714305	91715007	4	702
Sikem	PacBio HiFi + Hi-C	Chr6	Small	225859017	225859717	7	700
Sikem	PacBio HiFi + Hi-C	Chr7	Small	260413034	260413731	3	697
Sikem	PacBio HiFi + Hi-C	Chr7	Small	20694623	20695315	8	692
Sikem	PacBio HiFi + Hi-C	Chr1	Small	48422391	48423079	2	688
Sikem	PacBio HiFi + Hi-C	Chr3	Small	141214299	141214986	7	687
Sikem	PacBio HiFi + Hi-C	Chr7	Small	359870544	359871231	2	687
Sikem	PacBio HiFi + Hi-C	Chr7	Small	81368051	81368737	6	686
Sikem	PacBio HiFi + Hi-C	Chr5	Small	232705325	232706008	5	683
Sikem	PacBio HiFi + Hi-C	Chr5	Small	419023	419704	4	681
Sikem	PacBio HiFi + Hi-C	Chr6	Small	150783756	150784436	2	680
Sikem	PacBio HiFi + Hi-C	Chr5	Small	164616623	164617301	8	678
Sikem	PacBio HiFi + Hi-C	Chr3	Small	38370705	38371376	3	671
Sikem	PacBio HiFi + Hi-C	Chr2	Small	64524247	64524917	4	670
Sikem	PacBio HiFi + Hi-C	Chr7	Small	266082585	266083251	2	666
Sikem	PacBio HiFi + Hi-C	Chr2	Small	140821696	140822352	3	656
Sikem	PacBio HiFi + Hi-C	Chr4	Small	68951169	68951825	4	656
Sikem	PacBio HiFi + Hi-C	Chr5	Small	93563395	93564051	6	656
Sikem	PacBio HiFi + Hi-C	Chr7	Small	262678947	262679593	2	646
Sikem	PacBio HiFi + Hi-C	Chr7	Small	303052099	303052739	3	640
Sikem	PacBio HiFi + Hi-C	Chr6	Small	114475913	114476548	4	635
Sikem	PacBio HiFi + Hi-C	Chr5	Small	34960687	34961321	4	634
Sikem	PacBio HiFi + Hi-C	Chr5	Small	250922778	250923411	16	633
Sikem	PacBio HiFi + Hi-C	Chr2	Small	231452199	231452831	2	632
Sikem	PacBio HiFi + Hi-C	Chr3	Small	180746206	180746831	5	625
Sikem	PacBio HiFi + Hi-C	Chr3	Small	43110699	43111322	7	623
Sikem	PacBio HiFi + Hi-C	Chr5	Small	117539355	117539978	5	623
Sikem	PacBio HiFi + Hi-C	Chr1	Small	58526138	58526756	4	618
Sikem	PacBio HiFi + Hi-C	Chr7	Small	211969428	211970044	5	616
Sikem	PacBio HiFi + Hi-C	Chr3	Small	340007547	340008157	3	610
Sikem	PacBio HiFi + Hi-C	Chr5	Small	85823683	85824293	2	610
Sikem	PacBio HiFi + Hi-C	Chr2	Small	43820721	43821328	3	607
Sikem	PacBio HiFi + Hi-C	Chr6	Small	244342910	244343515	10	605
Sikem	PacBio HiFi + Hi-C	Chr5	Small	117657278	117657881	3	603
Sikem	PacBio HiFi + Hi-C	Chr4	Small	415157760	415158355	2	595
Sikem	PacBio HiFi + Hi-C	Chr3	Small	7513187	7513779	2	592
Sikem	PacBio HiFi + Hi-C	Chr6	Small	67191429	67192018	2	589
Sikem	PacBio HiFi + Hi-C	Chr7	Small	214671792	214672379	3	587
Sikem	PacBio HiFi + Hi-C	Chr7	Small	68676121	68676707	7	586
Sikem	PacBio HiFi + Hi-C	Chr2	Small	4011723	4012307	4	584
Sikem	PacBio HiFi + Hi-C	Chr3	Small	312771994	312772573	2	579
Sikem	PacBio HiFi + Hi-C	Chr6	Small	86522463	86523040	2	577
Sikem	PacBio HiFi + Hi-C	Chr7	Small	52669305	52669882	3	577
Sikem	PacBio HiFi + Hi-C	Chr4	Small	132388447	132389020	3	573
Sikem	PacBio HiFi + Hi-C	Chr6	Small	127997634	127998204	3	570
Sikem	PacBio HiFi + Hi-C	Chr3	Small	41611262	41611830	2	568
Sikem	PacBio HiFi + Hi-C	Chr5	Small	160407854	160408421	7	567
Sikem	PacBio HiFi + Hi-C	Chr7	Small	126557925	126558489	2	564
Sikem	PacBio HiFi + Hi-C	Chr2	Small	36733456	36734018	6	562
Sikem	PacBio HiFi + Hi-C	Chr3	Small	75663036	75663597	9	561
Sikem	PacBio HiFi + Hi-C	Chr4	Small	170448768	170449328	2	560
Sikem	PacBio HiFi + Hi-C	Chr3	Small	25736960	25737517	2	557
Sikem	PacBio HiFi + Hi-C	Chr4	Small	293467536	293468091	8	555
Sikem	PacBio HiFi + Hi-C	Chr7	Small	209701888	209702440	2	552
Sikem	PacBio HiFi + Hi-C	Chr1	Small	10817245	10817796	3	551
Sikem	PacBio HiFi + Hi-C	Chr1	Small	115179318	115179868	4	550
Sikem	PacBio HiFi + Hi-C	Chr3	Small	55967582	55968129	5	547
Sikem	PacBio HiFi + Hi-C	Chr7	Small	361114541	361115086	5	545
Sikem	PacBio HiFi + Hi-C	Chr3	Small	309671254	309671793	2	539
Sikem	PacBio HiFi + Hi-C	Chr5	Small	137215058	137215597	4	539
Sikem	PacBio HiFi + Hi-C	Chr2	Small	60016042	60016580	6	538
Sikem	PacBio HiFi + Hi-C	Chr3	Small	200491766	200492302	4	536
Sikem	PacBio HiFi + Hi-C	Chr4	Small	333561737	333562272	13	535
Sikem	PacBio HiFi + Hi-C	Chr7	Small	350228626	350229161	8	535
Sikem	PacBio HiFi + Hi-C	Chr7	Small	105815905	105816438	2	533
Sikem	PacBio HiFi + Hi-C	Chr4	Small	31263818	31264348	5	530
Sikem	PacBio HiFi + Hi-C	Chr4	Small	26256503	26257032	2	529
Sikem	PacBio HiFi + Hi-C	Chr3	Small	279698050	279698577	3	527
Sikem	PacBio HiFi + Hi-C	Chr3	Small	213365799	213366324	3	525
Sikem	PacBio HiFi + Hi-C	Chr4	Small	84001142	84001665	7	523
Sikem	PacBio HiFi + Hi-C	Chr7	Small	904496	905019	2	523
Sikem	PacBio HiFi + Hi-C	Chr7	Small	219445215	219445735	7	520
Sikem	PacBio HiFi + Hi-C	Chr3	Small	140728736	140729255	3	519
Sikem	PacBio HiFi + Hi-C	Chr6	Small	82281647	82282165	11	518
Sikem	PacBio HiFi + Hi-C	Chr1	Small	78617879	78618396	3	517
Sikem	PacBio HiFi + Hi-C	Chr7	Small	346370972	346371488	3	516
Sikem	PacBio HiFi + Hi-C	Chr5	Small	24116860	24117375	4	515
Sikem	PacBio HiFi + Hi-C	Chr6	Small	143128381	143128895	2	514
Sikem	PacBio HiFi + Hi-C	Chr3	Small	137382649	137383159	4	510
Sikem	PacBio HiFi + Hi-C	Chr5	Small	206847874	206848383	9	509
Sikem	PacBio HiFi + Hi-C	Chr1	Small	218354757	218355265	5	508
Sikem	PacBio HiFi + Hi-C	Chr5	Small	96497316	96497823	2	507
Sikem	PacBio HiFi + Hi-C	Chr2	Small	100333264	100333769	3	505
Sikem	PacBio HiFi + Hi-C	Chr2	Small	89362700	89363204	2	504
Sikem	PacBio HiFi + Hi-C	Chr5	Small	82354696	82355200	3	504
Sikem	PacBio HiFi + Hi-C	Chr4	Small	278657109	278657612	2	503
Sikem	PacBio HiFi + Hi-C	Chr5	Small	3784847	3785349	3	502
Sikem	PacBio HiFi + Hi-C	Chr7	Small	198759277	198759779	2	502
Sikem	PacBio HiFi + Hi-C	Chr3	Small	108915538	108916037	3	499
Sikem	PacBio HiFi + Hi-C	Chr6	Small	171519333	171519832	4	499
Sikem	PacBio HiFi + Hi-C	Chr5	Small	135164364	135164861	3	497
Sikem	PacBio HiFi + Hi-C	Chr6	Small	170613724	170614221	2	497
Sikem	PacBio HiFi + Hi-C	Chr1	Small	79637311	79637807	3	496
Sikem	PacBio HiFi + Hi-C	Chr3	Small	43982952	43983448	6	496
Sikem	PacBio HiFi + Hi-C	Chr5	Small	113425356	113425852	5	496
Sikem	PacBio HiFi + Hi-C	Chr7	Small	349995791	349996287	8	496
Sikem	PacBio HiFi + Hi-C	Chr3	Small	88263413	88263906	3	493
Sikem	PacBio HiFi + Hi-C	Chr4	Small	53682996	53683489	2	493
Sikem	PacBio HiFi + Hi-C	Chr4	Small	313803208	313803701	2	493
Sikem	PacBio HiFi + Hi-C	Chr7	Small	123156499	123156992	3	493
Sikem	PacBio HiFi + Hi-C	Chr6	Small	146430752	146431240	3	488
Sikem	PacBio HiFi + Hi-C	Chr6	Small	244758860	244759348	2	488
Sikem	PacBio HiFi + Hi-C	Chr3	Small	241034430	241034917	2	487
Sikem	PacBio HiFi + Hi-C	Chr3	Small	338063641	338064127	12	486
Sikem	PacBio HiFi + Hi-C	Chr4	Small	367294761	367295247	5	486
Sikem	PacBio HiFi + Hi-C	Chr3	Small	137509096	137509579	11	483
Sikem	PacBio HiFi + Hi-C	Chr5	Small	64175871	64176349	8	478
Sikem	PacBio HiFi + Hi-C	Chr5	Small	96811640	96812118	2	478
Sikem	PacBio HiFi + Hi-C	Chr7	Small	210313604	210314082	8	478
Sikem	PacBio HiFi + Hi-C	Chr7	Small	94796013	94796484	2	471
Sikem	PacBio HiFi + Hi-C	Chr6	Small	65240906	65241375	5	469
Sikem	PacBio HiFi + Hi-C	Chr5	Small	151830408	151830876	2	468
Sikem	PacBio HiFi + Hi-C	Chr7	Small	358450770	358451238	9	468
Sikem	PacBio HiFi + Hi-C	Chr3	Small	331302959	331303426	3	467
Sikem	PacBio HiFi + Hi-C	Chr4	Small	387578636	387579103	5	467
Sikem	PacBio HiFi + Hi-C	Chr7	Small	192360183	192360650	4	467
[truncated: 626 more rows]
