# Supplementary material for: Chromosome-level haplotype-resolved assembly of highly heterozygous grass genomes with PhaseGrass
Source: Nat Commun. 2025 Dec 20;17:12. doi: 10.1038/s41467-025-66377-5 (PMC12764793; doi:10.1038/s41467-025-66377-5)
Supplement: Supplementary file 6 — Source Data [file 41467_2025_66377_MOESM6_ESM.zip]

Archive with 74 entries (59 files):
- Fig. 2b/
- Fig. 2b/Binned_ont_DH647_Sikem.txt
- Fig. 2b/DH647_Sikem_ONT_read_binning_fig2b.R
- Fig. 2c/
- Fig. 2c/DH647_ont.regions.bed
- Fig. 2c/read_alignment_depth_viz_fig2c.R
- Fig. 3a/
- Fig. 3a/HiC_phased_SNP.txt
- Fig. 3a/phase_check_hifi_vs_ont.txt
- Fig. 3a/plot_phase_sikem_fig3a.R
- Fig. 3a/sikem.hifiasm.juicer.fasta.chr.fa.fai
- Fig. 3a/sikem.hifiasm.juicer.fasta.chr.gap.bed
- Fig. 3a/Sikem_largest_block.txt
- Fig. 3a/Sikem_small_block.txt
- Fig. 3b/
- Fig. 3b/Binned_utg_Sikem.txt
- Fig. 3b/Binned_utg_Sikem_fig3b.R
- Fig. 3c/
- Fig. 3c/read_alignment_depth_viz_fig3c.R
- Fig. 3c/sikem_hifi.regions.hifi.ont.hic.bed
- Fig. 4abc and Supplementary Fig. 11bc/
- Fig. 4abc and Supplementary Fig. 11bc/DH647_q2r_norep.txt
- Fig. 4abc and Supplementary Fig. 11bc/DH647_q2r_rep.txt
- Fig. 4abc and Supplementary Fig. 11bc/DH647_Sikem_HEN17_nonrep_rep_visualization_fig4abc_suppfig11bc.R
- Fig. 4abc and Supplementary Fig. 11bc/HEN17_q2r_norep.txt
- Fig. 4abc and Supplementary Fig. 11bc/HEN17_q2r_rep.txt
- Fig. 4abc and Supplementary Fig. 11bc/Sikem_q2r_norep.txt
- Fig. 4abc and Supplementary Fig. 11bc/Sikem_q2r_rep.txt
- Supplementary Fig. 1/
- Supplementary Fig. 1/DH647_21mer.histo
- Supplementary Fig. 1/sikem_21mer.histo
- Supplementary Fig. 7b/
- Supplementary Fig. 7b/AB2dip_compare_phase_suppfig7b.R
- Supplementary Fig. 7b/AB2dip_filtered.paf
- Supplementary Fig. 7b/ontAB2dip_filtered.paf
- Supplementary Fig. 7b/utgA_hifi_A.fa.fai
- Supplementary Fig. 7b/utgA_hifi_B.fa.fai
- Supplementary Fig. 7b/utgA_ont_A.fasta.fai
- Supplementary Fig. 7b/utgA_ont_b.fasta.fai
- Supplementary Fig. 8/
- Supplementary Fig. 8/mymap1_scaffold_position_map_phased_with_ref_allele.txt
- Supplementary Fig. 8/mymap2_scaffold_position_map_phased_with_ref_allele.txt
- Supplementary Fig. 8/physcial_map_vs_genetic_linkage_map_suppfig8ab.R
- Supplementary Fig. 9b/
- Supplementary Fig. 9b/haphic_vs_phasegrass_suppfig9b.R
- Supplementary Fig. 9b/scaffolds.fa.fai
- Supplementary Fig. 9b/Sikem_scaffold_h1.fasta.seqkit.fai
- Supplementary Fig. 9b/Sikem_scaffold_h2.fasta.seqkit.fai
- Supplementary Fig. 11a/
- Supplementary Fig. 11a/DH647_coverage/
- Supplementary Fig. 11a/DH647_coverage/query_windows_nonrep_cov.bed
- Supplementary Fig. 11a/DH647_coverage/query_windows_rep_cov.bed
- Supplementary Fig. 11a/DH647_coverage/ref_windows_nonrep_cov.bed
- Supplementary Fig. 11a/DH647_coverage/ref_windows_rep_cov.bed
- Supplementary Fig. 11a/DH647_Sikem_HEN17_viz_pav_suppfig11a.R
- Supplementary Fig. 11a/HEN17_coverage/
- Supplementary Fig. 11a/HEN17_coverage/query_windows_nonrep_cov.bed
- Supplementary Fig. 11a/HEN17_coverage/query_windows_rep_cov.bed
- Supplementary Fig. 11a/HEN17_coverage/ref_windows_nonrep_cov.bed
- Supplementary Fig. 11a/HEN17_coverage/ref_windows_rep_cov.bed
- Supplementary Fig. 11a/Sikem_coverage/
- Supplementary Fig. 11a/Sikem_coverage/query_windows_nonrep_cov.bed
- Supplementary Fig. 11a/Sikem_coverage/query_windows_rep_cov.bed
- Supplementary Fig. 11a/Sikem_coverage/ref_windows_nonrep_cov.bed
- Supplementary Fig. 11a/Sikem_coverage/ref_windows_rep_cov.bed
- Fig. 2a/
- Fig. 2a/DH647_largest_blocks.txt
- Fig. 2a/DH647_small_blocks.txt
- Fig. 2a/HiC_phased_SNP.txt
- Fig. 2a/kyuss.nextdenovo.juicer.fasta.chr.fa.fai
- Fig. 2a/kyuss_v2.telo.label.txt
- Fig. 2a/phase_check.txt
- Fig. 2a/plot_phase_DH647_fig2a.R
- Fig. 2a/SNPs_hap_vs_kyuss_nucmer.txt
