# Supplementary material for: Chromosome-level haplotype-resolved assembly of highly heterozygous grass genomes with PhaseGrass
Source: Nat Commun. 2025 Dec 20;17:12. doi: 10.1038/s41467-025-66377-5 (PMC12764793; doi:10.1038/s41467-025-66377-5)
Supplement: Supplementary file 6 — Source Data [file 41467_2025_66377_MOESM6_ESM.zip › Fig. 2b/Binned_ont_DH647_Sikem.txt]

haplotype	genotype	sequence	method	data
h1	DH647	65291866352	Alignment	ONT
h2	DH647	52426387463	Alignment	ONT
none	DH647	34500290148	Alignment	ONT
h1	DH647	77679743915	K-mer	ONT
h2	DH647	70305124467	K-mer	ONT
none	DH647	4233675581	K-mer	ONT
h1	Sikem	71252782391	Alignment	ONT
h2	Sikem	76897788786	Alignment	ONT
none	Sikem	54902562016	Alignment	ONT
h1	Sikem	96253554885	K-mer	ONT
h2	Sikem	103387534985	K-mer	ONT
none	Sikem	3412043323	K-mer	ONT
