# Supplementary material for: Chromosome-level haplotype-resolved assembly of highly heterozygous grass genomes with PhaseGrass
Source: Nat Commun. 2025 Dec 20;17:12. doi: 10.1038/s41467-025-66377-5 (PMC12764793; doi:10.1038/s41467-025-66377-5)
Supplement: Supplementary file 6 — Source Data [file 41467_2025_66377_MOESM6_ESM.zip › Fig. 2c/DH647_ont.regions.bed]

chr1_h1	0	1000000	24.00
chr1_h1	1000000	2000000	31.00
chr1_h1	2000000	3000000	22.00
chr1_h1	3000000	4000000	30.00
chr1_h1	4000000	5000000	27.00
chr1_h1	5000000	6000000	27.00
chr1_h1	6000000	7000000	32.00
chr1_h1	7000000	8000000	31.00
chr1_h1	8000000	9000000	30.00
chr1_h1	9000000	10000000	28.00
chr1_h1	10000000	11000000	14.00
chr1_h1	11000000	12000000	29.00
chr1_h1	12000000	13000000	28.00
chr1_h1	13000000	14000000	25.00
chr1_h1	14000000	15000000	30.00
chr1_h1	15000000	16000000	30.00
chr1_h1	16000000	17000000	26.00
chr1_h1	17000000	18000000	31.00
chr1_h1	18000000	19000000	36.00
chr1_h1	19000000	20000000	31.00
chr1_h1	20000000	21000000	25.00
chr1_h1	21000000	22000000	34.00
chr1_h1	22000000	23000000	35.00
chr1_h1	23000000	24000000	35.00
chr1_h1	24000000	25000000	29.00
chr1_h1	25000000	26000000	31.00
chr1_h1	26000000	27000000	36.00
chr1_h1	27000000	28000000	23.00
chr1_h1	28000000	29000000	43.00
chr1_h1	29000000	30000000	26.00
chr1_h1	30000000	31000000	47.00
chr1_h1	31000000	32000000	39.00
chr1_h1	32000000	33000000	34.00
chr1_h1	33000000	34000000	42.00
chr1_h1	34000000	35000000	29.00
chr1_h1	35000000	36000000	22.00
chr1_h1	36000000	37000000	38.00
chr1_h1	37000000	38000000	27.00
chr1_h1	38000000	39000000	27.00
chr1_h1	39000000	40000000	41.00
chr1_h1	40000000	41000000	36.00
chr1_h1	41000000	42000000	24.00
chr1_h1	42000000	43000000	28.00
chr1_h1	43000000	44000000	33.00
chr1_h1	44000000	45000000	38.00
chr1_h1	45000000	46000000	31.00
chr1_h1	46000000	47000000	26.00
chr1_h1	47000000	48000000	27.00
chr1_h1	48000000	49000000	23.00
chr1_h1	49000000	50000000	31.00
chr1_h1	50000000	51000000	32.00
chr1_h1	51000000	52000000	36.00
chr1_h1	52000000	53000000	51.00
chr1_h1	53000000	54000000	23.00
chr1_h1	54000000	55000000	39.00
chr1_h1	55000000	56000000	32.00
chr1_h1	56000000	57000000	22.00
chr1_h1	57000000	58000000	27.00
chr1_h1	58000000	59000000	30.00
chr1_h1	59000000	60000000	27.00
chr1_h1	60000000	61000000	27.00
chr1_h1	61000000	62000000	27.00
chr1_h1	62000000	63000000	26.00
chr1_h1	63000000	64000000	41.00
chr1_h1	64000000	65000000	31.00
chr1_h1	65000000	66000000	33.00
chr1_h1	66000000	67000000	24.00
chr1_h1	67000000	68000000	33.00
chr1_h1	68000000	69000000	21.00
chr1_h1	69000000	70000000	25.00
chr1_h1	70000000	71000000	29.00
chr1_h1	71000000	72000000	32.00
chr1_h1	72000000	73000000	45.00
chr1_h1	73000000	74000000	29.00
chr1_h1	74000000	75000000	28.00
chr1_h1	75000000	76000000	27.00
chr1_h1	76000000	77000000	36.00
chr1_h1	77000000	78000000	36.00
chr1_h1	78000000	79000000	33.00
chr1_h1	79000000	80000000	29.00
chr1_h1	80000000	81000000	25.00
chr1_h1	81000000	82000000	41.00
chr1_h1	82000000	83000000	27.00
chr1_h1	83000000	84000000	33.00
chr1_h1	84000000	85000000	36.00
chr1_h1	85000000	86000000	29.00
chr1_h1	86000000	87000000	31.00
chr1_h1	87000000	88000000	39.00
chr1_h1	88000000	89000000	34.00
chr1_h1	89000000	90000000	27.00
chr1_h1	90000000	91000000	26.00
chr1_h1	91000000	92000000	30.00
chr1_h1	92000000	93000000	25.00
chr1_h1	93000000	94000000	34.00
chr1_h1	94000000	95000000	26.00
chr1_h1	95000000	96000000	34.00
chr1_h1	96000000	97000000	37.00
chr1_h1	97000000	98000000	48.00
chr1_h1	98000000	99000000	46.00
chr1_h1	99000000	100000000	25.00
chr1_h1	100000000	101000000	21.00
chr1_h1	101000000	102000000	28.00
chr1_h1	102000000	103000000	28.00
chr1_h1	103000000	104000000	31.00
chr1_h1	104000000	105000000	33.00
chr1_h1	105000000	106000000	32.00
chr1_h1	106000000	107000000	28.00
chr1_h1	107000000	108000000	25.00
chr1_h1	108000000	109000000	26.00
chr1_h1	109000000	110000000	32.00
chr1_h1	110000000	111000000	26.00
chr1_h1	111000000	112000000	29.00
chr1_h1	112000000	113000000	31.00
chr1_h1	113000000	114000000	26.00
chr1_h1	114000000	115000000	31.00
chr1_h1	115000000	116000000	33.00
chr1_h1	116000000	117000000	36.00
chr1_h1	117000000	118000000	29.00
chr1_h1	118000000	119000000	32.00
chr1_h1	119000000	120000000	30.00
chr1_h1	120000000	121000000	30.00
chr1_h1	121000000	122000000	23.00
chr1_h1	122000000	123000000	28.00
chr1_h1	123000000	124000000	38.00
chr1_h1	124000000	125000000	26.00
chr1_h1	125000000	126000000	30.00
chr1_h1	126000000	127000000	35.00
chr1_h1	127000000	128000000	33.00
chr1_h1	128000000	129000000	31.00
chr1_h1	129000000	130000000	39.00
chr1_h1	130000000	131000000	29.00
chr1_h1	131000000	132000000	35.00
chr1_h1	132000000	133000000	30.00
chr1_h1	133000000	134000000	47.00
chr1_h1	134000000	135000000	42.00
chr1_h1	135000000	136000000	22.00
chr1_h1	136000000	137000000	32.00
chr1_h1	137000000	138000000	32.00
chr1_h1	138000000	139000000	32.00
chr1_h1	139000000	140000000	27.00
chr1_h1	140000000	141000000	31.00
chr1_h1	141000000	142000000	32.00
chr1_h1	142000000	143000000	31.00
chr1_h1	143000000	144000000	28.00
chr1_h1	144000000	145000000	34.00
chr1_h1	145000000	146000000	29.00
chr1_h1	146000000	147000000	30.00
chr1_h1	147000000	148000000	32.00
chr1_h1	148000000	149000000	26.00
chr1_h1	149000000	150000000	61.00
chr1_h1	150000000	151000000	35.00
chr1_h1	151000000	152000000	23.00
chr1_h1	152000000	153000000	31.00
chr1_h1	153000000	154000000	32.00
chr1_h1	154000000	155000000	28.00
chr1_h1	155000000	156000000	39.00
chr1_h1	156000000	157000000	32.00
chr1_h1	157000000	158000000	26.00
chr1_h1	158000000	159000000	47.00
chr1_h1	159000000	160000000	42.00
chr1_h1	160000000	161000000	23.00
chr1_h1	161000000	162000000	35.00
chr1_h1	162000000	163000000	37.00
chr1_h1	163000000	164000000	31.00
chr1_h1	164000000	165000000	32.00
chr1_h1	165000000	166000000	40.00
chr1_h1	166000000	167000000	57.00
chr1_h1	167000000	168000000	26.00
chr1_h1	168000000	169000000	29.00
chr1_h1	169000000	170000000	28.00
chr1_h1	170000000	171000000	25.00
chr1_h1	171000000	172000000	27.00
chr1_h1	172000000	173000000	27.00
chr1_h1	173000000	174000000	36.00
chr1_h1	174000000	175000000	34.00
chr1_h1	175000000	176000000	27.00
chr1_h1	176000000	177000000	27.00
chr1_h1	177000000	178000000	43.00
chr1_h1	178000000	179000000	31.00
chr1_h1	179000000	180000000	46.00
chr1_h1	180000000	181000000	31.00
chr1_h1	181000000	182000000	35.00
chr1_h1	182000000	183000000	30.00
chr1_h1	183000000	184000000	32.00
chr1_h1	184000000	185000000	35.00
chr1_h1	185000000	186000000	31.00
chr1_h1	186000000	187000000	32.00
chr1_h1	187000000	188000000	28.00
chr1_h1	188000000	189000000	34.00
chr1_h1	189000000	190000000	29.00
chr1_h1	190000000	191000000	25.00
chr1_h1	191000000	192000000	28.00
chr1_h1	192000000	193000000	27.00
chr1_h1	193000000	194000000	30.00
chr1_h1	194000000	195000000	30.00
chr1_h1	195000000	196000000	29.00
chr1_h1	196000000	197000000	26.00
chr1_h1	197000000	198000000	33.00
chr1_h1	198000000	199000000	33.00
chr1_h1	199000000	200000000	25.00
chr1_h1	200000000	201000000	29.00
chr1_h1	201000000	202000000	28.00
chr1_h1	202000000	203000000	29.00
chr1_h1	203000000	204000000	30.00
chr1_h1	204000000	205000000	33.00
chr1_h1	205000000	206000000	33.00
chr1_h1	206000000	207000000	29.00
chr1_h1	207000000	208000000	33.00
chr1_h1	208000000	209000000	36.00
chr1_h1	209000000	210000000	31.00
chr1_h1	210000000	211000000	31.00
chr1_h1	211000000	212000000	19.00
chr1_h1	212000000	213000000	27.00
chr1_h1	213000000	214000000	31.00
chr1_h1	214000000	215000000	31.00
chr1_h1	215000000	216000000	35.00
chr1_h1	216000000	217000000	38.00
chr1_h1	217000000	218000000	30.00
chr1_h1	218000000	219000000	36.00
chr1_h1	219000000	220000000	31.00
chr1_h1	220000000	221000000	33.00
chr1_h1	221000000	222000000	35.00
chr1_h1	222000000	223000000	34.00
chr1_h1	223000000	224000000	35.00
chr1_h1	224000000	225000000	33.00
chr1_h1	225000000	226000000	32.00
chr1_h1	226000000	227000000	29.00
chr1_h1	227000000	228000000	33.00
chr1_h1	228000000	229000000	50.00
chr1_h1	229000000	230000000	34.00
chr1_h1	230000000	231000000	33.00
chr1_h1	231000000	232000000	28.00
chr1_h1	232000000	233000000	31.00
chr1_h1	233000000	234000000	27.00
chr1_h1	234000000	235000000	31.00
chr1_h1	235000000	236000000	28.00
chr1_h1	236000000	237000000	31.00
chr1_h1	237000000	238000000	28.00
chr1_h1	238000000	239000000	32.00
chr1_h1	239000000	239341784	19.00
chr2_h1	0	1000000	17.00
chr2_h1	1000000	2000000	18.00
chr2_h1	2000000	3000000	51.00
chr2_h1	3000000	4000000	53.00
chr2_h1	4000000	5000000	39.00
chr2_h1	5000000	6000000	42.00
chr2_h1	6000000	7000000	36.00
chr2_h1	7000000	8000000	33.00
chr2_h1	8000000	9000000	50.00
chr2_h1	9000000	10000000	32.00
chr2_h1	10000000	11000000	32.00
chr2_h1	11000000	12000000	33.00
chr2_h1	12000000	13000000	32.00
chr2_h1	13000000	14000000	34.00
chr2_h1	14000000	15000000	35.00
chr2_h1	15000000	16000000	30.00
chr2_h1	16000000	17000000	31.00
chr2_h1	17000000	18000000	34.00
chr2_h1	18000000	19000000	34.00
chr2_h1	19000000	20000000	33.00
chr2_h1	20000000	21000000	32.00
chr2_h1	21000000	22000000	35.00
chr2_h1	22000000	23000000	36.00
chr2_h1	23000000	24000000	36.00
chr2_h1	24000000	25000000	38.00
chr2_h1	25000000	26000000	33.00
chr2_h1	26000000	27000000	31.00
chr2_h1	27000000	28000000	31.00
chr2_h1	28000000	29000000	31.00
chr2_h1	29000000	30000000	37.00
chr2_h1	30000000	31000000	33.00
chr2_h1	31000000	32000000	31.00
chr2_h1	32000000	33000000	33.00
chr2_h1	33000000	34000000	31.00
chr2_h1	34000000	35000000	33.00
chr2_h1	35000000	36000000	32.00
chr2_h1	36000000	37000000	31.00
chr2_h1	37000000	38000000	32.00
chr2_h1	38000000	39000000	32.00
chr2_h1	39000000	40000000	32.00
chr2_h1	40000000	41000000	31.00
chr2_h1	41000000	42000000	32.00
chr2_h1	42000000	43000000	33.00
chr2_h1	43000000	44000000	30.00
chr2_h1	44000000	45000000	29.00
chr2_h1	45000000	46000000	27.00
chr2_h1	46000000	47000000	34.00
chr2_h1	47000000	48000000	33.00
chr2_h1	48000000	49000000	34.00
chr2_h1	49000000	50000000	38.00
chr2_h1	50000000	51000000	31.00
chr2_h1	51000000	52000000	36.00
chr2_h1	52000000	53000000	29.00
chr2_h1	53000000	54000000	33.00
chr2_h1	54000000	55000000	31.00
chr2_h1	55000000	56000000	37.00
chr2_h1	56000000	57000000	33.00
chr2_h1	57000000	58000000	29.00
chr2_h1	58000000	59000000	35.00
chr2_h1	59000000	60000000	33.00
chr2_h1	60000000	61000000	33.00
chr2_h1	61000000	62000000	31.00
chr2_h1	62000000	63000000	36.00
chr2_h1	63000000	64000000	31.00
chr2_h1	64000000	65000000	36.00
chr2_h1	65000000	66000000	30.00
chr2_h1	66000000	67000000	33.00
chr2_h1	67000000	68000000	35.00
chr2_h1	68000000	69000000	29.00
chr2_h1	69000000	70000000	33.00
chr2_h1	70000000	71000000	31.00
chr2_h1	71000000	72000000	45.00
chr2_h1	72000000	73000000	34.00
chr2_h1	73000000	74000000	51.00
chr2_h1	74000000	75000000	40.00
chr2_h1	75000000	76000000	24.00
chr2_h1	76000000	77000000	35.00
chr2_h1	77000000	78000000	34.00
chr2_h1	78000000	79000000	32.00
chr2_h1	79000000	80000000	33.00
chr2_h1	80000000	81000000	41.00
chr2_h1	81000000	82000000	58.00
chr2_h1	82000000	83000000	34.00
chr2_h1	83000000	84000000	32.00
chr2_h1	84000000	85000000	32.00
chr2_h1	85000000	86000000	58.00
chr2_h1	86000000	87000000	31.00
chr2_h1	87000000	88000000	29.00
chr2_h1	88000000	89000000	32.00
chr2_h1	89000000	90000000	31.00
chr2_h1	90000000	91000000	30.00
chr2_h1	91000000	92000000	29.00
chr2_h1	92000000	93000000	29.00
chr2_h1	93000000	94000000	35.00
chr2_h1	94000000	95000000	33.00
chr2_h1	95000000	96000000	31.00
chr2_h1	96000000	97000000	31.00
chr2_h1	97000000	98000000	32.00
chr2_h1	98000000	99000000	31.00
chr2_h1	99000000	100000000	26.00
chr2_h1	100000000	101000000	25.00
chr2_h1	101000000	102000000	30.00
chr2_h1	102000000	103000000	31.00
chr2_h1	103000000	104000000	34.00
chr2_h1	104000000	105000000	22.00
chr2_h1	105000000	106000000	36.00
chr2_h1	106000000	107000000	33.00
chr2_h1	107000000	108000000	34.00
chr2_h1	108000000	109000000	30.00
chr2_h1	109000000	110000000	35.00
chr2_h1	110000000	111000000	32.00
chr2_h1	111000000	112000000	31.00
chr2_h1	112000000	113000000	33.00
chr2_h1	113000000	114000000	33.00
chr2_h1	114000000	115000000	31.00
chr2_h1	115000000	116000000	32.00
chr2_h1	116000000	117000000	30.00
chr2_h1	117000000	118000000	33.00
chr2_h1	118000000	119000000	29.00
chr2_h1	119000000	120000000	24.00
chr2_h1	120000000	121000000	29.00
chr2_h1	121000000	122000000	33.00
chr2_h1	122000000	123000000	25.00
chr2_h1	123000000	124000000	31.00
chr2_h1	124000000	125000000	15.00
chr2_h1	125000000	126000000	30.00
chr2_h1	126000000	127000000	31.00
chr2_h1	127000000	128000000	30.00
chr2_h1	128000000	129000000	30.00
chr2_h1	129000000	130000000	32.00
chr2_h1	130000000	131000000	33.00
chr2_h1	131000000	132000000	32.00
chr2_h1	132000000	133000000	27.00
chr2_h1	133000000	134000000	30.00
chr2_h1	134000000	135000000	31.00
chr2_h1	135000000	136000000	31.00
chr2_h1	136000000	137000000	29.00
chr2_h1	137000000	138000000	29.00
chr2_h1	138000000	139000000	28.00
chr2_h1	139000000	140000000	28.00
chr2_h1	140000000	141000000	26.00
chr2_h1	141000000	142000000	32.00
chr2_h1	142000000	143000000	28.00
chr2_h1	143000000	144000000	30.00
chr2_h1	144000000	145000000	32.00
chr2_h1	145000000	146000000	29.00
chr2_h1	146000000	147000000	28.00
chr2_h1	147000000	148000000	28.00
chr2_h1	148000000	149000000	29.00
chr2_h1	149000000	150000000	30.00
chr2_h1	150000000	151000000	31.00
chr2_h1	151000000	152000000	32.00
chr2_h1	152000000	153000000	31.00
chr2_h1	153000000	154000000	29.00
chr2_h1	154000000	155000000	28.00
chr2_h1	155000000	156000000	33.00
chr2_h1	156000000	157000000	30.00
chr2_h1	157000000	158000000	31.00
chr2_h1	158000000	159000000	32.00
chr2_h1	159000000	160000000	24.00
chr2_h1	160000000	161000000	31.00
chr2_h1	161000000	162000000	28.00
chr2_h1	162000000	163000000	34.00
chr2_h1	163000000	164000000	29.00
chr2_h1	164000000	165000000	27.00
chr2_h1	165000000	166000000	29.00
chr2_h1	166000000	167000000	31.00
chr2_h1	167000000	168000000	31.00
chr2_h1	168000000	169000000	32.00
chr2_h1	169000000	170000000	33.00
chr2_h1	170000000	171000000	29.00
chr2_h1	171000000	172000000	29.00
chr2_h1	172000000	173000000	33.00
chr2_h1	173000000	174000000	31.00
chr2_h1	174000000	175000000	39.00
chr2_h1	175000000	176000000	47.00
chr2_h1	176000000	177000000	53.00
chr2_h1	177000000	178000000	31.00
chr2_h1	178000000	179000000	30.00
chr2_h1	179000000	180000000	31.00
chr2_h1	180000000	181000000	31.00
chr2_h1	181000000	182000000	28.00
chr2_h1	182000000	183000000	30.00
chr2_h1	183000000	184000000	30.00
chr2_h1	184000000	185000000	26.00
chr2_h1	185000000	186000000	32.00
chr2_h1	186000000	187000000	31.00
chr2_h1	187000000	188000000	34.00
chr2_h1	188000000	189000000	30.00
chr2_h1	189000000	190000000	33.00
chr2_h1	190000000	191000000	29.00
chr2_h1	191000000	192000000	30.00
chr2_h1	192000000	193000000	30.00
chr2_h1	193000000	194000000	31.00
chr2_h1	194000000	195000000	36.00
chr2_h1	195000000	196000000	31.00
chr2_h1	196000000	197000000	32.00
chr2_h1	197000000	198000000	32.00
chr2_h1	198000000	199000000	32.00
chr2_h1	199000000	200000000	31.00
chr2_h1	200000000	201000000	29.00
chr2_h1	201000000	202000000	30.00
chr2_h1	202000000	203000000	30.00
chr2_h1	203000000	204000000	32.00
chr2_h1	204000000	205000000	34.00
chr2_h1	205000000	206000000	39.00
chr2_h1	206000000	207000000	34.00
chr2_h1	207000000	208000000	35.00
chr2_h1	208000000	209000000	34.00
chr2_h1	209000000	210000000	32.00
chr2_h1	210000000	211000000	34.00
chr2_h1	211000000	212000000	32.00
chr2_h1	212000000	213000000	31.00
chr2_h1	213000000	214000000	32.00
chr2_h1	214000000	215000000	30.00
chr2_h1	215000000	216000000	30.00
chr2_h1	216000000	217000000	34.00
chr2_h1	217000000	218000000	31.00
chr2_h1	218000000	219000000	33.00
chr2_h1	219000000	220000000	33.00
chr2_h1	220000000	221000000	31.00
chr2_h1	221000000	222000000	33.00
chr2_h1	222000000	223000000	31.00
chr2_h1	223000000	224000000	31.00
chr2_h1	224000000	225000000	34.00
chr2_h1	225000000	226000000	32.00
chr2_h1	226000000	227000000	34.00
chr2_h1	227000000	228000000	30.00
chr2_h1	228000000	229000000	31.00
chr2_h1	229000000	230000000	34.00
chr2_h1	230000000	231000000	31.00
chr2_h1	231000000	232000000	32.00
chr2_h1	232000000	233000000	31.00
chr2_h1	233000000	234000000	33.00
chr2_h1	234000000	235000000	32.00
chr2_h1	235000000	236000000	26.00
chr2_h1	236000000	237000000	29.00
chr2_h1	237000000	238000000	28.00
chr2_h1	238000000	239000000	29.00
chr2_h1	239000000	240000000	32.00
chr2_h1	240000000	241000000	32.00
chr2_h1	241000000	242000000	28.00
chr2_h1	242000000	243000000	31.00
chr2_h1	243000000	244000000	35.00
chr2_h1	244000000	245000000	33.00
chr2_h1	245000000	246000000	34.00
chr2_h1	246000000	247000000	30.00
chr2_h1	247000000	248000000	29.00
chr2_h1	248000000	249000000	36.00
chr2_h1	249000000	250000000	30.00
chr2_h1	250000000	251000000	35.00
chr2_h1	251000000	252000000	33.00
chr2_h1	252000000	253000000	29.00
chr2_h1	253000000	254000000	19.00
chr2_h1	254000000	255000000	33.00
chr2_h1	255000000	256000000	29.00
chr2_h1	256000000	257000000	31.00
chr2_h1	257000000	258000000	32.00
chr2_h1	258000000	259000000	35.00
chr2_h1	259000000	260000000	29.00
chr2_h1	260000000	261000000	45.00
chr2_h1	261000000	262000000	32.00
chr2_h1	262000000	263000000	35.00
chr2_h1	263000000	264000000	33.00
chr2_h1	264000000	265000000	32.00
chr2_h1	265000000	266000000	31.00
chr2_h1	266000000	267000000	35.00
chr2_h1	267000000	268000000	32.00
chr2_h1	268000000	269000000	34.00
chr2_h1	269000000	270000000	25.00
chr2_h1	270000000	271000000	13.00
chr2_h1	271000000	272000000	29.00
chr2_h1	272000000	273000000	32.00
chr2_h1	273000000	274000000	31.00
chr2_h1	274000000	275000000	33.00
chr2_h1	275000000	276000000	37.00
chr2_h1	276000000	277000000	32.00
chr2_h1	277000000	278000000	30.00
chr2_h1	278000000	279000000	57.00
chr2_h1	279000000	280000000	34.00
chr2_h1	280000000	281000000	34.00
chr2_h1	281000000	282000000	35.00
chr2_h1	282000000	283000000	32.00
chr2_h1	283000000	284000000	32.00
chr2_h1	284000000	285000000	33.00
chr2_h1	285000000	286000000	32.00
chr2_h1	286000000	287000000	35.00
chr2_h1	287000000	288000000	32.00
chr2_h1	288000000	289000000	32.00
chr2_h1	289000000	290000000	32.00
chr2_h1	290000000	291000000	30.00
chr2_h1	291000000	292000000	30.00
chr2_h1	292000000	293000000	33.00
chr2_h1	293000000	294000000	30.00
chr2_h1	294000000	295000000	31.00
chr2_h1	295000000	296000000	33.00
chr2_h1	296000000	297000000	30.00
chr2_h1	297000000	298000000	32.00
chr2_h1	298000000	299000000	34.00
chr2_h1	299000000	300000000	29.00
chr2_h1	300000000	301000000	31.00
chr2_h1	301000000	302000000	31.00
chr2_h1	302000000	303000000	33.00
chr2_h1	303000000	304000000	31.00
chr2_h1	304000000	305000000	31.00
chr2_h1	305000000	306000000	29.00
chr2_h1	306000000	307000000	34.00
chr2_h1	307000000	308000000	32.00
chr2_h1	308000000	309000000	31.00
chr2_h1	309000000	310000000	34.00
chr2_h1	310000000	311000000	34.00
chr2_h1	311000000	312000000	29.00
chr2_h1	312000000	313000000	34.00
chr2_h1	313000000	314000000	31.00
chr2_h1	314000000	315000000	28.00
chr2_h1	315000000	316000000	31.00
chr2_h1	316000000	317000000	35.00
chr2_h1	317000000	318000000	39.00
chr2_h1	318000000	319000000	35.00
chr2_h1	319000000	320000000	33.00
chr2_h1	320000000	321000000	29.00
chr2_h1	321000000	322000000	32.00
chr2_h1	322000000	323000000	34.00
chr2_h1	323000000	324000000	30.00
chr2_h1	324000000	325000000	47.00
chr2_h1	325000000	326000000	41.00
chr2_h1	326000000	327000000	59.00
chr2_h1	327000000	328000000	36.00
chr2_h1	328000000	329000000	31.00
chr2_h1	329000000	330000000	35.00
chr2_h1	330000000	331000000	32.00
chr2_h1	331000000	332000000	32.00
chr2_h1	332000000	333000000	31.00
chr2_h1	333000000	334000000	38.00
chr2_h1	334000000	335000000	31.00
chr2_h1	335000000	336000000	32.00
chr2_h1	336000000	337000000	30.00
chr2_h1	337000000	338000000	34.00
chr2_h1	338000000	339000000	30.00
chr2_h1	339000000	340000000	33.00
chr2_h1	340000000	340633437	29.00
chr3_h1	0	1000000	27.00
chr3_h1	1000000	2000000	29.00
chr3_h1	2000000	3000000	23.00
chr3_h1	3000000	4000000	27.00
chr3_h1	4000000	5000000	30.00
chr3_h1	5000000	6000000	33.00
chr3_h1	6000000	7000000	28.00
chr3_h1	7000000	8000000	18.00
chr3_h1	8000000	9000000	29.00
chr3_h1	9000000	10000000	36.00
chr3_h1	10000000	11000000	30.00
chr3_h1	11000000	12000000	33.00
chr3_h1	12000000	13000000	30.00
chr3_h1	13000000	14000000	24.00
chr3_h1	14000000	15000000	32.00
chr3_h1	15000000	16000000	30.00
chr3_h1	16000000	17000000	32.00
chr3_h1	17000000	18000000	31.00
chr3_h1	18000000	19000000	29.00
chr3_h1	19000000	20000000	29.00
chr3_h1	20000000	21000000	28.00
chr3_h1	21000000	22000000	30.00
chr3_h1	22000000	23000000	23.00
chr3_h1	23000000	24000000	27.00
chr3_h1	24000000	25000000	29.00
chr3_h1	25000000	26000000	30.00
chr3_h1	26000000	27000000	27.00
chr3_h1	27000000	28000000	23.00
chr3_h1	28000000	29000000	16.00
chr3_h1	29000000	30000000	27.00
chr3_h1	30000000	31000000	30.00
chr3_h1	31000000	32000000	21.00
chr3_h1	32000000	33000000	28.00
chr3_h1	33000000	34000000	26.00
chr3_h1	34000000	35000000	29.00
chr3_h1	35000000	36000000	31.00
chr3_h1	36000000	37000000	31.00
chr3_h1	37000000	38000000	32.00
chr3_h1	38000000	39000000	32.00
chr3_h1	39000000	40000000	32.00
chr3_h1	40000000	41000000	28.00
chr3_h1	41000000	42000000	28.00
chr3_h1	42000000	43000000	31.00
chr3_h1	43000000	44000000	31.00
chr3_h1	44000000	45000000	25.00
chr3_h1	45000000	46000000	31.00
chr3_h1	46000000	47000000	27.00
chr3_h1	47000000	48000000	16.00
chr3_h1	48000000	49000000	30.00
chr3_h1	49000000	50000000	33.00
chr3_h1	50000000	51000000	31.00
chr3_h1	51000000	52000000	30.00
chr3_h1	52000000	53000000	31.00
chr3_h1	53000000	54000000	27.00
chr3_h1	54000000	55000000	19.00
chr3_h1	55000000	56000000	20.00
chr3_h1	56000000	57000000	30.00
chr3_h1	57000000	58000000	31.00
chr3_h1	58000000	59000000	35.00
chr3_h1	59000000	60000000	28.00
chr3_h1	60000000	61000000	30.00
chr3_h1	61000000	62000000	16.00
chr3_h1	62000000	63000000	30.00
chr3_h1	63000000	64000000	31.00
chr3_h1	64000000	65000000	28.00
chr3_h1	65000000	66000000	30.00
chr3_h1	66000000	67000000	32.00
chr3_h1	67000000	68000000	31.00
chr3_h1	68000000	69000000	31.00
chr3_h1	69000000	70000000	32.00
chr3_h1	70000000	71000000	30.00
chr3_h1	71000000	72000000	30.00
chr3_h1	72000000	73000000	31.00
chr3_h1	73000000	74000000	38.00
chr3_h1	74000000	75000000	30.00
chr3_h1	75000000	76000000	27.00
chr3_h1	76000000	77000000	32.00
chr3_h1	77000000	78000000	10.00
chr3_h1	78000000	79000000	21.00
chr3_h1	79000000	80000000	29.00
chr3_h1	80000000	81000000	32.00
chr3_h1	81000000	82000000	31.00
chr3_h1	82000000	83000000	29.00
chr3_h1	83000000	84000000	25.00
chr3_h1	84000000	85000000	32.00
chr3_h1	85000000	86000000	29.00
chr3_h1	86000000	87000000	31.00
chr3_h1	87000000	88000000	31.00
chr3_h1	88000000	89000000	28.00
chr3_h1	89000000	90000000	30.00
chr3_h1	90000000	91000000	28.00
chr3_h1	91000000	92000000	18.00
chr3_h1	92000000	93000000	25.00
chr3_h1	93000000	94000000	29.00
chr3_h1	94000000	95000000	31.00
chr3_h1	95000000	96000000	28.00
chr3_h1	96000000	97000000	29.00
chr3_h1	97000000	98000000	27.00
chr3_h1	98000000	99000000	28.00
chr3_h1	99000000	100000000	33.00
chr3_h1	100000000	101000000	30.00
chr3_h1	101000000	102000000	25.00
chr3_h1	102000000	103000000	32.00
chr3_h1	103000000	104000000	29.00
chr3_h1	104000000	105000000	30.00
chr3_h1	105000000	106000000	24.00
chr3_h1	106000000	107000000	29.00
chr3_h1	107000000	108000000	27.00
chr3_h1	108000000	109000000	28.00
chr3_h1	109000000	110000000	28.00
chr3_h1	110000000	111000000	25.00
chr3_h1	111000000	112000000	34.00
chr3_h1	112000000	113000000	34.00
chr3_h1	113000000	114000000	25.00
chr3_h1	114000000	115000000	32.00
chr3_h1	115000000	116000000	34.00
chr3_h1	116000000	117000000	32.00
chr3_h1	117000000	118000000	28.00
chr3_h1	118000000	119000000	30.00
chr3_h1	119000000	120000000	31.00
chr3_h1	120000000	121000000	22.00
chr3_h1	121000000	122000000	23.00
chr3_h1	122000000	123000000	33.00
chr3_h1	123000000	124000000	29.00
chr3_h1	124000000	125000000	30.00
chr3_h1	125000000	126000000	26.00
chr3_h1	126000000	127000000	30.00
chr3_h1	127000000	128000000	30.00
chr3_h1	128000000	129000000	20.00
chr3_h1	129000000	130000000	11.00
chr3_h1	130000000	131000000	25.00
chr3_h1	131000000	132000000	30.00
chr3_h1	132000000	133000000	32.00
chr3_h1	133000000	134000000	35.00
chr3_h1	134000000	135000000	30.00
chr3_h1	135000000	136000000	29.00
chr3_h1	136000000	137000000	32.00
chr3_h1	137000000	138000000	31.00
chr3_h1	138000000	139000000	31.00
chr3_h1	139000000	140000000	31.00
chr3_h1	140000000	141000000	32.00
chr3_h1	141000000	142000000	33.00
chr3_h1	142000000	143000000	29.00
chr3_h1	143000000	144000000	27.00
chr3_h1	144000000	145000000	30.00
chr3_h1	145000000	146000000	31.00
chr3_h1	146000000	147000000	29.00
chr3_h1	147000000	148000000	31.00
chr3_h1	148000000	149000000	28.00
chr3_h1	149000000	150000000	30.00
chr3_h1	150000000	151000000	31.00
chr3_h1	151000000	152000000	29.00
chr3_h1	152000000	153000000	26.00
chr3_h1	153000000	154000000	30.00
chr3_h1	154000000	155000000	31.00
chr3_h1	155000000	156000000	26.00
chr3_h1	156000000	157000000	19.00
chr3_h1	157000000	158000000	22.00
chr3_h1	158000000	159000000	20.00
chr3_h1	159000000	160000000	28.00
chr3_h1	160000000	161000000	31.00
chr3_h1	161000000	162000000	32.00
chr3_h1	162000000	163000000	32.00
chr3_h1	163000000	164000000	32.00
chr3_h1	164000000	165000000	32.00
chr3_h1	165000000	166000000	31.00
chr3_h1	166000000	167000000	30.00
chr3_h1	167000000	168000000	29.00
chr3_h1	168000000	169000000	24.00
chr3_h1	169000000	170000000	29.00
chr3_h1	170000000	171000000	26.00
chr3_h1	171000000	172000000	29.00
chr3_h1	172000000	173000000	29.00
chr3_h1	173000000	174000000	30.00
chr3_h1	174000000	175000000	32.00
chr3_h1	175000000	176000000	30.00
chr3_h1	176000000	177000000	30.00
chr3_h1	177000000	178000000	31.00
chr3_h1	178000000	179000000	30.00
chr3_h1	179000000	180000000	31.00
chr3_h1	180000000	181000000	26.00
chr3_h1	181000000	182000000	31.00
chr3_h1	182000000	183000000	28.00
chr3_h1	183000000	184000000	29.00
chr3_h1	184000000	185000000	30.00
chr3_h1	185000000	186000000	31.00
chr3_h1	186000000	187000000	32.00
chr3_h1	187000000	188000000	26.00
chr3_h1	188000000	189000000	27.00
chr3_h1	189000000	190000000	24.00
chr3_h1	190000000	191000000	30.00
chr3_h1	191000000	192000000	30.00
chr3_h1	192000000	193000000	31.00
chr3_h1	193000000	194000000	27.00
chr3_h1	194000000	195000000	32.00
chr3_h1	195000000	196000000	33.00
chr3_h1	196000000	197000000	29.00
chr3_h1	197000000	198000000	26.00
chr3_h1	198000000	199000000	19.00
chr3_h1	199000000	200000000	25.00
chr3_h1	200000000	201000000	29.00
chr3_h1	201000000	202000000	32.00
chr3_h1	202000000	203000000	33.00
chr3_h1	203000000	204000000	31.00
chr3_h1	204000000	205000000	27.00
chr3_h1	205000000	206000000	32.00
chr3_h1	206000000	207000000	31.00
chr3_h1	207000000	208000000	31.00
chr3_h1	208000000	209000000	32.00
chr3_h1	209000000	210000000	30.00
chr3_h1	210000000	211000000	31.00
chr3_h1	211000000	212000000	34.00
chr3_h1	212000000	213000000	31.00
chr3_h1	213000000	214000000	34.00
chr3_h1	214000000	215000000	31.00
chr3_h1	215000000	216000000	33.00
chr3_h1	216000000	217000000	31.00
chr3_h1	217000000	218000000	33.00
chr3_h1	218000000	219000000	32.00
chr3_h1	219000000	220000000	28.00
chr3_h1	220000000	221000000	29.00
chr3_h1	221000000	222000000	12.00
chr3_h1	222000000	223000000	30.00
chr3_h1	223000000	224000000	30.00
chr3_h1	224000000	225000000	30.00
chr3_h1	225000000	226000000	31.00
chr3_h1	226000000	227000000	26.00
chr3_h1	227000000	228000000	31.00
chr3_h1	228000000	229000000	28.00
chr3_h1	229000000	230000000	33.00
chr3_h1	230000000	231000000	34.00
chr3_h1	231000000	232000000	29.00
chr3_h1	232000000	233000000	21.00
chr3_h1	233000000	234000000	31.00
chr3_h1	234000000	235000000	28.00
chr3_h1	235000000	236000000	23.00
chr3_h1	236000000	237000000	32.00
chr3_h1	237000000	238000000	32.00
chr3_h1	238000000	239000000	31.00
chr3_h1	239000000	240000000	18.00
chr3_h1	240000000	241000000	29.00
chr3_h1	241000000	242000000	33.00
chr3_h1	242000000	243000000	31.00
chr3_h1	243000000	244000000	29.00
chr3_h1	244000000	245000000	32.00
chr3_h1	245000000	246000000	32.00
chr3_h1	246000000	247000000	32.00
chr3_h1	247000000	248000000	35.00
chr3_h1	248000000	249000000	26.00
chr3_h1	249000000	250000000	31.00
chr3_h1	250000000	251000000	29.00
chr3_h1	251000000	252000000	34.00
chr3_h1	252000000	253000000	32.00
chr3_h1	253000000	254000000	35.00
chr3_h1	254000000	255000000	31.00
chr3_h1	255000000	256000000	27.00
chr3_h1	256000000	257000000	33.00
chr3_h1	257000000	258000000	36.00
chr3_h1	258000000	259000000	32.00
chr3_h1	259000000	260000000	33.00
chr3_h1	260000000	261000000	29.00
chr3_h1	261000000	262000000	31.00
chr3_h1	262000000	263000000	33.00
chr3_h1	263000000	264000000	17.00
chr3_h1	264000000	265000000	32.00
chr3_h1	265000000	266000000	31.00
chr3_h1	266000000	267000000	31.00
chr3_h1	267000000	268000000	32.00
chr3_h1	268000000	269000000	31.00
chr3_h1	269000000	270000000	32.00
chr3_h1	270000000	271000000	32.00
chr3_h1	271000000	272000000	29.00
chr3_h1	272000000	273000000	35.00
chr3_h1	273000000	274000000	28.00
chr3_h1	274000000	275000000	32.00
chr3_h1	275000000	276000000	29.00
chr3_h1	276000000	277000000	33.00
chr3_h1	277000000	278000000	32.00
chr3_h1	278000000	279000000	34.00
chr3_h1	279000000	280000000	28.00
chr3_h1	280000000	281000000	32.00
chr3_h1	281000000	282000000	30.00
chr3_h1	282000000	283000000	28.00
chr3_h1	283000000	284000000	31.00
chr3_h1	284000000	285000000	32.00
chr3_h1	285000000	286000000	28.00
chr3_h1	286000000	287000000	29.00
chr3_h1	287000000	288000000	31.00
chr3_h1	288000000	289000000	31.00
chr3_h1	289000000	290000000	33.00
chr3_h1	290000000	291000000	33.00
chr3_h1	291000000	292000000	26.00
chr3_h1	292000000	293000000	27.00
chr3_h1	293000000	294000000	33.00
chr3_h1	294000000	295000000	30.00
chr3_h1	295000000	296000000	32.00
chr3_h1	296000000	297000000	29.00
chr3_h1	297000000	298000000	31.00
chr3_h1	298000000	299000000	23.00
chr3_h1	299000000	300000000	33.00
chr3_h1	300000000	301000000	31.00
chr3_h1	301000000	302000000	30.00
chr3_h1	302000000	303000000	31.00
chr3_h1	303000000	304000000	32.00
chr3_h1	304000000	305000000	33.00
chr3_h1	305000000	306000000	30.00
chr3_h1	306000000	307000000	33.00
chr3_h1	307000000	308000000	27.00
chr3_h1	308000000	309000000	28.00
chr3_h1	309000000	310000000	34.00
chr3_h1	310000000	311000000	32.00
chr3_h1	311000000	312000000	31.00
chr3_h1	312000000	313000000	28.00
chr3_h1	313000000	314000000	30.00
chr3_h1	314000000	315000000	29.00
chr3_h1	315000000	316000000	32.00
chr3_h1	316000000	317000000	33.00
chr3_h1	317000000	318000000	32.00
chr3_h1	318000000	319000000	34.00
chr3_h1	319000000	320000000	28.00
chr3_h1	320000000	321000000	28.00
chr3_h1	321000000	322000000	31.00
chr3_h1	322000000	323000000	31.00
chr3_h1	323000000	324000000	32.00
chr3_h1	324000000	325000000	21.00
chr3_h1	325000000	326000000	16.00
chr3_h1	326000000	327000000	31.00
chr3_h1	327000000	328000000	32.00
chr3_h1	328000000	329000000	32.00
chr3_h1	329000000	330000000	32.00
chr3_h1	330000000	331000000	30.00
chr3_h1	331000000	332000000	30.00
chr3_h1	332000000	333000000	30.00
chr3_h1	333000000	334000000	32.00
chr3_h1	334000000	335000000	31.00
chr3_h1	335000000	336000000	30.00
chr3_h1	336000000	337000000	29.00
chr3_h1	337000000	338000000	33.00
chr3_h1	338000000	339000000	32.00
chr3_h1	339000000	340000000	39.00
chr3_h1	340000000	341000000	29.00
chr3_h1	341000000	342000000	31.00
chr3_h1	342000000	343000000	34.00
chr3_h1	343000000	344000000	35.00
chr3_h1	344000000	345000000	32.00
chr3_h1	345000000	345635295	29.00
chr4_h1	0	1000000	27.00
chr4_h1	1000000	2000000	25.00
chr4_h1	2000000	3000000	25.00
chr4_h1	3000000	4000000	34.00
chr4_h1	4000000	5000000	31.00
chr4_h1	5000000	6000000	31.00
chr4_h1	6000000	7000000	28.00
chr4_h1	7000000	8000000	29.00
chr4_h1	8000000	9000000	26.00
chr4_h1	9000000	10000000	27.00
chr4_h1	10000000	11000000	31.00
chr4_h1	11000000	12000000	33.00
chr4_h1	12000000	13000000	32.00
chr4_h1	13000000	14000000	33.00
chr4_h1	14000000	15000000	28.00
chr4_h1	15000000	16000000	27.00
chr4_h1	16000000	17000000	33.00
chr4_h1	17000000	18000000	33.00
chr4_h1	18000000	19000000	30.00
chr4_h1	19000000	20000000	36.00
chr4_h1	20000000	21000000	31.00
chr4_h1	21000000	22000000	31.00
chr4_h1	22000000	23000000	31.00
chr4_h1	23000000	24000000	32.00
chr4_h1	24000000	25000000	30.00
chr4_h1	25000000	26000000	32.00
chr4_h1	26000000	27000000	37.00
chr4_h1	27000000	28000000	31.00
chr4_h1	28000000	29000000	31.00
chr4_h1	29000000	30000000	33.00
chr4_h1	30000000	31000000	32.00
chr4_h1	31000000	32000000	31.00
chr4_h1	32000000	33000000	32.00
chr4_h1	33000000	34000000	32.00
chr4_h1	34000000	35000000	36.00
chr4_h1	35000000	36000000	29.00
chr4_h1	36000000	37000000	34.00
chr4_h1	37000000	38000000	37.00
chr4_h1	38000000	39000000	32.00
chr4_h1	39000000	40000000	32.00
chr4_h1	40000000	41000000	33.00
chr4_h1	41000000	42000000	32.00
chr4_h1	42000000	43000000	32.00
chr4_h1	43000000	44000000	31.00
chr4_h1	44000000	45000000	35.00
chr4_h1	45000000	46000000	33.00
chr4_h1	46000000	47000000	32.00
chr4_h1	47000000	48000000	50.00
chr4_h1	48000000	49000000	32.00
chr4_h1	49000000	50000000	43.00
chr4_h1	50000000	51000000	37.00
chr4_h1	51000000	52000000	43.00
chr4_h1	52000000	53000000	30.00
chr4_h1	53000000	54000000	33.00
chr4_h1	54000000	55000000	46.00
chr4_h1	55000000	56000000	25.00
chr4_h1	56000000	57000000	38.00
chr4_h1	57000000	58000000	19.00
chr4_h1	58000000	59000000	24.00
chr4_h1	59000000	60000000	57.00
chr4_h1	60000000	61000000	37.00
chr4_h1	61000000	62000000	52.00
chr4_h1	62000000	63000000	34.00
chr4_h1	63000000	64000000	44.00
chr4_h1	64000000	65000000	29.00
chr4_h1	65000000	66000000	63.00
chr4_h1	66000000	67000000	29.00
chr4_h1	67000000	68000000	41.00
chr4_h1	68000000	69000000	40.00
chr4_h1	69000000	70000000	35.00
chr4_h1	70000000	71000000	30.00
chr4_h1	71000000	72000000	27.00
chr4_h1	72000000	73000000	36.00
chr4_h1	73000000	74000000	33.00
chr4_h1	74000000	75000000	45.00
chr4_h1	75000000	76000000	42.00
chr4_h1	76000000	77000000	54.00
chr4_h1	77000000	78000000	41.00
chr4_h1	78000000	79000000	35.00
chr4_h1	79000000	80000000	35.00
chr4_h1	80000000	81000000	29.00
chr4_h1	81000000	82000000	29.00
chr4_h1	82000000	83000000	31.00
chr4_h1	83000000	84000000	33.00
chr4_h1	84000000	85000000	44.00
chr4_h1	85000000	86000000	44.00
chr4_h1	86000000	87000000	37.00
chr4_h1	87000000	88000000	30.00
chr4_h1	88000000	89000000	34.00
chr4_h1	89000000	90000000	35.00
chr4_h1	90000000	91000000	28.00
chr4_h1	91000000	92000000	33.00
chr4_h1	92000000	93000000	33.00
chr4_h1	93000000	94000000	31.00
chr4_h1	94000000	95000000	31.00
chr4_h1	95000000	96000000	47.00
chr4_h1	96000000	97000000	51.00
chr4_h1	97000000	98000000	42.00
chr4_h1	98000000	99000000	58.00
chr4_h1	99000000	100000000	29.00
chr4_h1	100000000	101000000	55.00
chr4_h1	101000000	102000000	55.00
chr4_h1	102000000	103000000	32.00
chr4_h1	103000000	104000000	32.00
chr4_h1	104000000	105000000	53.00
chr4_h1	105000000	106000000	37.00
chr4_h1	106000000	107000000	50.00
chr4_h1	107000000	108000000	49.00
chr4_h1	108000000	109000000	58.00
chr4_h1	109000000	110000000	37.00
chr4_h1	110000000	111000000	52.00
chr4_h1	111000000	112000000	52.00
chr4_h1	112000000	113000000	39.00
chr4_h1	113000000	114000000	33.00
chr4_h1	114000000	115000000	48.00
chr4_h1	115000000	116000000	39.00
chr4_h1	116000000	117000000	36.00
chr4_h1	117000000	118000000	41.00
chr4_h1	118000000	119000000	54.00
chr4_h1	119000000	120000000	38.00
chr4_h1	120000000	121000000	42.00
chr4_h1	121000000	122000000	26.00
chr4_h1	122000000	123000000	29.00
chr4_h1	123000000	124000000	41.00
chr4_h1	124000000	125000000	33.00
chr4_h1	125000000	126000000	53.00
chr4_h1	126000000	127000000	35.00
chr4_h1	127000000	128000000	47.00
chr4_h1	128000000	129000000	56.00
chr4_h1	129000000	130000000	51.00
chr4_h1	130000000	131000000	44.00
chr4_h1	131000000	132000000	46.00
chr4_h1	132000000	133000000	51.00
chr4_h1	133000000	134000000	27.00
chr4_h1	134000000	135000000	39.00
chr4_h1	135000000	136000000	37.00
chr4_h1	136000000	137000000	33.00
chr4_h1	137000000	138000000	33.00
chr4_h1	138000000	139000000	32.00
chr4_h1	139000000	140000000	31.00
chr4_h1	140000000	141000000	30.00
chr4_h1	141000000	142000000	33.00
chr4_h1	142000000	143000000	31.00
chr4_h1	143000000	144000000	31.00
chr4_h1	144000000	145000000	32.00
chr4_h1	145000000	146000000	30.00
chr4_h1	146000000	147000000	32.00
chr4_h1	147000000	148000000	32.00
chr4_h1	148000000	149000000	31.00
chr4_h1	149000000	150000000	30.00
chr4_h1	150000000	151000000	31.00
chr4_h1	151000000	152000000	33.00
chr4_h1	152000000	153000000	33.00
chr4_h1	153000000	154000000	31.00
chr4_h1	154000000	155000000	29.00
chr4_h1	155000000	156000000	33.00
chr4_h1	156000000	157000000	32.00
chr4_h1	157000000	158000000	33.00
chr4_h1	158000000	159000000	30.00
chr4_h1	159000000	160000000	32.00
chr4_h1	160000000	161000000	29.00
chr4_h1	161000000	162000000	33.00
chr4_h1	162000000	163000000	32.00
chr4_h1	163000000	164000000	29.00
chr4_h1	164000000	165000000	31.00
chr4_h1	165000000	166000000	33.00
chr4_h1	166000000	167000000	28.00
chr4_h1	167000000	168000000	33.00
chr4_h1	168000000	169000000	32.00
chr4_h1	169000000	170000000	30.00
chr4_h1	170000000	171000000	37.00
chr4_h1	171000000	172000000	32.00
chr4_h1	172000000	173000000	35.00
chr4_h1	173000000	174000000	37.00
chr4_h1	174000000	175000000	55.00
chr4_h1	175000000	176000000	46.00
chr4_h1	176000000	177000000	58.00
chr4_h1	177000000	178000000	32.00
chr4_h1	178000000	179000000	28.00
chr4_h1	179000000	180000000	37.00
chr4_h1	180000000	181000000	46.00
chr4_h1	181000000	182000000	37.00
chr4_h1	182000000	183000000	25.00
chr4_h1	183000000	184000000	40.00
chr4_h1	184000000	185000000	40.00
chr4_h1	185000000	186000000	51.00
chr4_h1	186000000	187000000	43.00
chr4_h1	187000000	188000000	43.00
chr4_h1	188000000	189000000	41.00
chr4_h1	189000000	190000000	46.00
chr4_h1	190000000	191000000	33.00
chr4_h1	191000000	192000000	41.00
chr4_h1	192000000	193000000	50.00
chr4_h1	193000000	194000000	27.00
chr4_h1	194000000	195000000	41.00
chr4_h1	195000000	196000000	31.00
chr4_h1	196000000	197000000	35.00
chr4_h1	197000000	198000000	35.00
chr4_h1	198000000	199000000	40.00
chr4_h1	199000000	200000000	44.00
chr4_h1	200000000	201000000	37.00
chr4_h1	201000000	202000000	40.00
chr4_h1	202000000	203000000	33.00
chr4_h1	203000000	204000000	37.00
chr4_h1	204000000	205000000	42.00
chr4_h1	205000000	206000000	32.00
chr4_h1	206000000	207000000	52.00
chr4_h1	207000000	208000000	33.00
chr4_h1	208000000	209000000	30.00
chr4_h1	209000000	210000000	36.00
chr4_h1	210000000	211000000	36.00
chr4_h1	211000000	212000000	36.00
chr4_h1	212000000	213000000	48.00
chr4_h1	213000000	214000000	29.00
chr4_h1	214000000	215000000	25.00
chr4_h1	215000000	216000000	27.00
chr4_h1	216000000	217000000	59.00
chr4_h1	217000000	218000000	29.00
chr4_h1	218000000	219000000	40.00
chr4_h1	219000000	220000000	40.00
chr4_h1	220000000	221000000	43.00
chr4_h1	221000000	222000000	29.00
chr4_h1	222000000	223000000	33.00
chr4_h1	223000000	224000000	29.00
chr4_h1	224000000	225000000	41.00
chr4_h1	225000000	226000000	34.00
chr4_h1	226000000	227000000	22.00
chr4_h1	227000000	228000000	40.00
chr4_h1	228000000	229000000	38.00
chr4_h1	229000000	230000000	31.00
chr4_h1	230000000	231000000	41.00
chr4_h1	231000000	232000000	56.00
chr4_h1	232000000	233000000	29.00
chr4_h1	233000000	234000000	64.00
chr4_h1	234000000	235000000	52.00
chr4_h1	235000000	236000000	34.00
chr4_h1	236000000	237000000	30.00
chr4_h1	237000000	238000000	36.00
chr4_h1	238000000	239000000	25.00
chr4_h1	239000000	240000000	53.00
chr4_h1	240000000	241000000	38.00
chr4_h1	241000000	242000000	41.00
chr4_h1	242000000	243000000	55.00
chr4_h1	243000000	244000000	36.00
chr4_h1	244000000	245000000	31.00
chr4_h1	245000000	246000000	33.00
chr4_h1	246000000	247000000	47.00
chr4_h1	247000000	248000000	36.00
chr4_h1	248000000	249000000	54.00
chr4_h1	249000000	250000000	42.00
chr4_h1	250000000	251000000	46.00
chr4_h1	251000000	252000000	35.00
chr4_h1	252000000	253000000	38.00
chr4_h1	253000000	254000000	32.00
chr4_h1	254000000	255000000	31.00
chr4_h1	255000000	256000000	32.00
chr4_h1	256000000	257000000	51.00
chr4_h1	257000000	258000000	49.00
chr4_h1	258000000	259000000	41.00
chr4_h1	259000000	260000000	44.00
chr4_h1	260000000	261000000	29.00
chr4_h1	261000000	262000000	40.00
chr4_h1	262000000	263000000	39.00
chr4_h1	263000000	264000000	41.00
chr4_h1	264000000	265000000	57.00
chr4_h1	265000000	266000000	39.00
chr4_h1	266000000	267000000	54.00
chr4_h1	267000000	268000000	44.00
chr4_h1	268000000	269000000	28.00
chr4_h1	269000000	270000000	27.00
chr4_h1	270000000	271000000	41.00
chr4_h1	271000000	272000000	43.00
chr4_h1	272000000	273000000	63.00
chr4_h1	273000000	274000000	37.00
chr4_h1	274000000	275000000	48.00
chr4_h1	275000000	276000000	36.00
chr4_h1	276000000	277000000	57.00
chr4_h1	277000000	278000000	41.00
chr4_h1	278000000	279000000	49.00
chr4_h1	279000000	280000000	38.00
chr4_h1	280000000	281000000	43.00
chr4_h1	281000000	282000000	34.00
chr4_h1	282000000	283000000	29.00
chr4_h1	283000000	284000000	53.00
chr4_h1	284000000	285000000	40.00
chr4_h1	285000000	286000000	31.00
chr4_h1	286000000	287000000	31.00
chr4_h1	287000000	288000000	39.00
chr4_h1	288000000	289000000	35.00
chr4_h1	289000000	290000000	40.00
chr4_h1	290000000	291000000	35.00
chr4_h1	291000000	292000000	53.00
chr4_h1	292000000	293000000	29.00
chr4_h1	293000000	294000000	39.00
chr4_h1	294000000	295000000	34.00
chr4_h1	295000000	296000000	30.00
chr4_h1	296000000	297000000	33.00
chr4_h1	297000000	298000000	32.00
chr4_h1	298000000	299000000	34.00
chr4_h1	299000000	300000000	33.00
chr4_h1	300000000	301000000	34.00
chr4_h1	301000000	302000000	34.00
chr4_h1	302000000	303000000	30.00
chr4_h1	303000000	304000000	34.00
chr4_h1	304000000	305000000	32.00
chr4_h1	305000000	306000000	32.00
chr4_h1	306000000	307000000	33.00
chr4_h1	307000000	308000000	32.00
chr4_h1	308000000	309000000	35.00
chr4_h1	309000000	310000000	32.00
chr4_h1	310000000	311000000	32.00
chr4_h1	311000000	312000000	34.00
chr4_h1	312000000	313000000	32.00
chr4_h1	313000000	314000000	36.00
chr4_h1	314000000	315000000	32.00
chr4_h1	315000000	316000000	33.00
chr4_h1	316000000	317000000	38.00
chr4_h1	317000000	318000000	32.00
chr4_h1	318000000	319000000	33.00
chr4_h1	319000000	320000000	33.00
chr4_h1	320000000	321000000	30.00
chr4_h1	321000000	322000000	31.00
chr4_h1	322000000	323000000	31.00
chr4_h1	323000000	324000000	30.00
chr4_h1	324000000	325000000	30.00
chr4_h1	325000000	326000000	32.00
chr4_h1	326000000	327000000	36.00
chr4_h1	327000000	328000000	33.00
chr4_h1	328000000	329000000	35.00
chr4_h1	329000000	330000000	32.00
chr4_h1	330000000	331000000	34.00
chr4_h1	331000000	332000000	42.00
chr4_h1	332000000	333000000	34.00
chr4_h1	333000000	334000000	34.00
chr4_h1	334000000	335000000	37.00
chr4_h1	335000000	336000000	32.00
chr4_h1	336000000	337000000	31.00
chr4_h1	337000000	338000000	32.00
chr4_h1	338000000	339000000	34.00
chr4_h1	339000000	340000000	32.00
chr4_h1	340000000	341000000	44.00
chr4_h1	341000000	342000000	42.00
chr4_h1	342000000	343000000	32.00
chr4_h1	343000000	344000000	33.00
chr4_h1	344000000	345000000	33.00
chr4_h1	345000000	346000000	34.00
chr4_h1	346000000	347000000	32.00
chr4_h1	347000000	348000000	31.00
chr4_h1	348000000	349000000	31.00
chr4_h1	349000000	350000000	31.00
chr4_h1	350000000	351000000	36.00
chr4_h1	351000000	352000000	35.00
chr4_h1	352000000	353000000	31.00
chr4_h1	353000000	354000000	32.00
chr4_h1	354000000	355000000	62.00
chr4_h1	355000000	356000000	37.00
chr4_h1	356000000	357000000	34.00
chr4_h1	357000000	358000000	27.00
chr4_h1	358000000	359000000	34.00
chr4_h1	359000000	360000000	33.00
chr4_h1	360000000	361000000	31.00
chr4_h1	361000000	362000000	28.00
chr4_h1	362000000	363000000	32.00
chr4_h1	363000000	364000000	31.00
chr4_h1	364000000	365000000	33.00
chr4_h1	365000000	366000000	31.00
chr4_h1	366000000	367000000	30.00
chr4_h1	367000000	368000000	31.00
chr4_h1	368000000	369000000	32.00
chr4_h1	369000000	370000000	35.00
chr4_h1	370000000	371000000	37.00
chr4_h1	371000000	372000000	36.00
chr4_h1	372000000	373000000	31.00
chr4_h1	373000000	374000000	31.00
chr4_h1	374000000	375000000	34.00
chr4_h1	375000000	376000000	29.00
chr4_h1	376000000	377000000	39.00
chr4_h1	377000000	378000000	34.00
chr4_h1	378000000	379000000	34.00
chr4_h1	379000000	380000000	34.00
chr4_h1	380000000	381000000	45.00
chr4_h1	381000000	382000000	30.00
chr4_h1	382000000	383000000	34.00
chr4_h1	383000000	384000000	35.00
chr4_h1	384000000	385000000	30.00
chr4_h1	385000000	386000000	30.00
chr4_h1	386000000	387000000	32.00
chr4_h1	387000000	388000000	24.00
chr4_h1	388000000	389000000	31.00
chr4_h1	389000000	389683328	31.00
chr5_h1	0	1000000	37.00
chr5_h1	1000000	2000000	32.00
chr5_h1	2000000	3000000	31.00
chr5_h1	3000000	4000000	41.00
chr5_h1	4000000	5000000	40.00
chr5_h1	5000000	6000000	31.00
chr5_h1	6000000	7000000	30.00
chr5_h1	7000000	8000000	32.00
chr5_h1	8000000	9000000	31.00
chr5_h1	9000000	10000000	30.00
chr5_h1	10000000	11000000	32.00
chr5_h1	11000000	12000000	33.00
chr5_h1	12000000	13000000	32.00
chr5_h1	13000000	14000000	31.00
chr5_h1	14000000	15000000	33.00
chr5_h1	15000000	16000000	33.00
chr5_h1	16000000	17000000	33.00
chr5_h1	17000000	18000000	30.00
chr5_h1	18000000	19000000	31.00
chr5_h1	19000000	20000000	34.00
chr5_h1	20000000	21000000	35.00
chr5_h1	21000000	22000000	34.00
chr5_h1	22000000	23000000	31.00
chr5_h1	23000000	24000000	32.00
chr5_h1	24000000	25000000	32.00
chr5_h1	25000000	26000000	29.00
chr5_h1	26000000	27000000	32.00
chr5_h1	27000000	28000000	32.00
chr5_h1	28000000	29000000	30.00
chr5_h1	29000000	30000000	30.00
chr5_h1	30000000	31000000	31.00
chr5_h1	31000000	32000000	29.00
chr5_h1	32000000	33000000	30.00
chr5_h1	33000000	34000000	33.00
chr5_h1	34000000	35000000	30.00
chr5_h1	35000000	36000000	30.00
chr5_h1	36000000	37000000	29.00
chr5_h1	37000000	38000000	29.00
chr5_h1	38000000	39000000	31.00
chr5_h1	39000000	40000000	30.00
chr5_h1	40000000	41000000	30.00
chr5_h1	41000000	42000000	36.00
chr5_h1	42000000	43000000	30.00
chr5_h1	43000000	44000000	31.00
chr5_h1	44000000	45000000	31.00
chr5_h1	45000000	46000000	31.00
chr5_h1	46000000	47000000	30.00
chr5_h1	47000000	48000000	32.00
chr5_h1	48000000	49000000	33.00
chr5_h1	49000000	50000000	31.00
chr5_h1	50000000	51000000	31.00
chr5_h1	51000000	52000000	29.00
chr5_h1	52000000	53000000	31.00
chr5_h1	53000000	54000000	29.00
chr5_h1	54000000	55000000	31.00
chr5_h1	55000000	56000000	29.00
chr5_h1	56000000	57000000	34.00
chr5_h1	57000000	58000000	30.00
chr5_h1	58000000	59000000	31.00
chr5_h1	59000000	60000000	32.00
chr5_h1	60000000	61000000	30.00
chr5_h1	61000000	62000000	32.00
chr5_h1	62000000	63000000	31.00
chr5_h1	63000000	64000000	30.00
chr5_h1	64000000	65000000	30.00
chr5_h1	65000000	66000000	32.00
chr5_h1	66000000	67000000	30.00
chr5_h1	67000000	68000000	29.00
chr5_h1	68000000	69000000	23.00
chr5_h1	69000000	70000000	33.00
chr5_h1	70000000	71000000	33.00
chr5_h1	71000000	72000000	30.00
chr5_h1	72000000	73000000	32.00
chr5_h1	73000000	74000000	31.00
chr5_h1	74000000	75000000	30.00
chr5_h1	75000000	76000000	27.00
chr5_h1	76000000	77000000	26.00
chr5_h1	77000000	78000000	32.00
chr5_h1	78000000	79000000	32.00
chr5_h1	79000000	80000000	28.00
chr5_h1	80000000	81000000	32.00
chr5_h1	81000000	82000000	31.00
chr5_h1	82000000	83000000	29.00
chr5_h1	83000000	84000000	32.00
chr5_h1	84000000	85000000	30.00
chr5_h1	85000000	86000000	29.00
chr5_h1	86000000	87000000	34.00
chr5_h1	87000000	88000000	20.00
chr5_h1	88000000	89000000	24.00
chr5_h1	89000000	90000000	25.00
chr5_h1	90000000	91000000	26.00
chr5_h1	91000000	92000000	22.00
chr5_h1	92000000	93000000	24.00
chr5_h1	93000000	94000000	32.00
chr5_h1	94000000	95000000	31.00
chr5_h1	95000000	96000000	27.00
chr5_h1	96000000	97000000	30.00
chr5_h1	97000000	98000000	28.00
chr5_h1	98000000	99000000	31.00
chr5_h1	99000000	100000000	34.00
chr5_h1	100000000	101000000	34.00
chr5_h1	101000000	102000000	31.00
chr5_h1	102000000	103000000	31.00
chr5_h1	103000000	104000000	30.00
chr5_h1	104000000	105000000	31.00
chr5_h1	105000000	106000000	29.00
chr5_h1	106000000	107000000	30.00
chr5_h1	107000000	108000000	31.00
chr5_h1	108000000	109000000	28.00
chr5_h1	109000000	110000000	31.00
chr5_h1	110000000	111000000	36.00
chr5_h1	111000000	112000000	32.00
chr5_h1	112000000	113000000	32.00
chr5_h1	113000000	114000000	29.00
chr5_h1	114000000	115000000	32.00
chr5_h1	115000000	116000000	31.00
chr5_h1	116000000	117000000	32.00
chr5_h1	117000000	118000000	32.00
chr5_h1	118000000	119000000	33.00
chr5_h1	119000000	120000000	34.00
chr5_h1	120000000	121000000	31.00
chr5_h1	121000000	122000000	34.00
chr5_h1	122000000	123000000	34.00
chr5_h1	123000000	124000000	31.00
chr5_h1	124000000	125000000	30.00
chr5_h1	125000000	126000000	30.00
chr5_h1	126000000	127000000	29.00
chr5_h1	127000000	128000000	32.00
chr5_h1	128000000	129000000	30.00
chr5_h1	129000000	130000000	32.00
chr5_h1	130000000	131000000	34.00
chr5_h1	131000000	132000000	31.00
chr5_h1	132000000	133000000	17.00
chr5_h1	133000000	134000000	32.00
chr5_h1	134000000	135000000	34.00
chr5_h1	135000000	136000000	32.00
chr5_h1	136000000	137000000	29.00
chr5_h1	137000000	138000000	27.00
chr5_h1	138000000	139000000	31.00
chr5_h1	139000000	140000000	30.00
chr5_h1	140000000	141000000	33.00
chr5_h1	141000000	142000000	32.00
chr5_h1	142000000	143000000	31.00
chr5_h1	143000000	144000000	34.00
chr5_h1	144000000	145000000	29.00
chr5_h1	145000000	146000000	31.00
chr5_h1	146000000	147000000	31.00
chr5_h1	147000000	148000000	32.00
chr5_h1	148000000	149000000	31.00
chr5_h1	149000000	150000000	29.00
chr5_h1	150000000	151000000	26.00
chr5_h1	151000000	152000000	32.00
chr5_h1	152000000	153000000	39.00
chr5_h1	153000000	154000000	31.00
chr5_h1	154000000	155000000	31.00
chr5_h1	155000000	156000000	28.00
chr5_h1	156000000	157000000	33.00
chr5_h1	157000000	158000000	34.00
chr5_h1	158000000	159000000	31.00
chr5_h1	159000000	160000000	33.00
chr5_h1	160000000	161000000	31.00
chr5_h1	161000000	162000000	27.00
chr5_h1	162000000	163000000	32.00
chr5_h1	163000000	164000000	30.00
chr5_h1	164000000	165000000	38.00
chr5_h1	165000000	166000000	31.00
chr5_h1	166000000	167000000	26.00
chr5_h1	167000000	168000000	32.00
chr5_h1	168000000	169000000	31.00
chr5_h1	169000000	170000000	32.00
chr5_h1	170000000	171000000	33.00
chr5_h1	171000000	172000000	32.00
chr5_h1	172000000	173000000	32.00
chr5_h1	173000000	174000000	31.00
chr5_h1	174000000	175000000	29.00
chr5_h1	175000000	176000000	32.00
chr5_h1	176000000	177000000	34.00
chr5_h1	177000000	178000000	33.00
chr5_h1	178000000	179000000	32.00
chr5_h1	179000000	180000000	33.00
chr5_h1	180000000	181000000	30.00
chr5_h1	181000000	182000000	32.00
chr5_h1	182000000	183000000	36.00
chr5_h1	183000000	184000000	33.00
chr5_h1	184000000	185000000	32.00
chr5_h1	185000000	186000000	34.00
chr5_h1	186000000	187000000	29.00
chr5_h1	187000000	188000000	30.00
chr5_h1	188000000	189000000	32.00
chr5_h1	189000000	190000000	31.00
chr5_h1	190000000	191000000	32.00
chr5_h1	191000000	192000000	28.00
chr5_h1	192000000	193000000	33.00
chr5_h1	193000000	194000000	32.00
chr5_h1	194000000	195000000	30.00
chr5_h1	195000000	196000000	31.00
chr5_h1	196000000	197000000	34.00
chr5_h1	197000000	198000000	31.00
chr5_h1	198000000	199000000	30.00
chr5_h1	199000000	200000000	32.00
chr5_h1	200000000	201000000	32.00
chr5_h1	201000000	202000000	31.00
chr5_h1	202000000	203000000	30.00
chr5_h1	203000000	204000000	32.00
chr5_h1	204000000	205000000	33.00
chr5_h1	205000000	206000000	27.00
chr5_h1	206000000	207000000	31.00
chr5_h1	207000000	208000000	32.00
chr5_h1	208000000	209000000	32.00
chr5_h1	209000000	210000000	32.00
chr5_h1	210000000	211000000	32.00
chr5_h1	211000000	212000000	29.00
chr5_h1	212000000	213000000	35.00
chr5_h1	213000000	214000000	31.00
chr5_h1	214000000	215000000	33.00
chr5_h1	215000000	216000000	33.00
chr5_h1	216000000	217000000	34.00
chr5_h1	217000000	218000000	32.00
chr5_h1	218000000	219000000	34.00
chr5_h1	219000000	220000000	25.00
chr5_h1	220000000	221000000	35.00
chr5_h1	221000000	222000000	31.00
chr5_h1	222000000	223000000	29.00
chr5_h1	223000000	224000000	31.00
chr5_h1	224000000	225000000	32.00
chr5_h1	225000000	226000000	34.00
chr5_h1	226000000	227000000	38.00
chr5_h1	227000000	228000000	32.00
chr5_h1	228000000	229000000	34.00
chr5_h1	229000000	230000000	30.00
chr5_h1	230000000	231000000	30.00
chr5_h1	231000000	232000000	31.00
chr5_h1	232000000	233000000	37.00
chr5_h1	233000000	234000000	35.00
chr5_h1	234000000	235000000	32.00
chr5_h1	235000000	236000000	26.00
chr5_h1	236000000	237000000	27.00
chr5_h1	237000000	238000000	32.00
chr5_h1	238000000	239000000	31.00
chr5_h1	239000000	240000000	31.00
chr5_h1	240000000	241000000	30.00
chr5_h1	241000000	242000000	28.00
chr5_h1	242000000	243000000	20.00
chr5_h1	243000000	244000000	30.00
chr5_h1	244000000	245000000	32.00
chr5_h1	245000000	246000000	40.00
chr5_h1	246000000	247000000	31.00
chr5_h1	247000000	248000000	33.00
chr5_h1	248000000	249000000	26.00
chr5_h1	249000000	250000000	31.00
chr5_h1	250000000	251000000	34.00
chr5_h1	251000000	252000000	27.00
chr5_h1	252000000	253000000	30.00
chr5_h1	253000000	254000000	33.00
chr5_h1	254000000	255000000	32.00
chr5_h1	255000000	256000000	30.00
chr5_h1	256000000	257000000	37.00
chr5_h1	257000000	258000000	32.00
chr5_h1	258000000	259000000	30.00
chr5_h1	259000000	260000000	29.00
chr5_h1	260000000	260439191	17.00
chr6_h1	0	1000000	26.00
chr6_h1	1000000	2000000	25.00
chr6_h1	2000000	3000000	28.00
chr6_h1	3000000	4000000	30.00
chr6_h1	4000000	5000000	33.00
chr6_h1	5000000	6000000	30.00
chr6_h1	6000000	7000000	31.00
chr6_h1	7000000	8000000	29.00
chr6_h1	8000000	9000000	32.00
chr6_h1	9000000	10000000	45.00
chr6_h1	10000000	11000000	31.00
chr6_h1	11000000	12000000	33.00
chr6_h1	12000000	13000000	31.00
chr6_h1	13000000	14000000	34.00
chr6_h1	14000000	15000000	35.00
chr6_h1	15000000	16000000	34.00
chr6_h1	16000000	17000000	36.00
chr6_h1	17000000	18000000	30.00
chr6_h1	18000000	19000000	29.00
chr6_h1	19000000	20000000	38.00
chr6_h1	20000000	21000000	34.00
chr6_h1	21000000	22000000	37.00
chr6_h1	22000000	23000000	33.00
chr6_h1	23000000	24000000	33.00
chr6_h1	24000000	25000000	32.00
chr6_h1	25000000	26000000	32.00
chr6_h1	26000000	27000000	37.00
chr6_h1	27000000	28000000	32.00
chr6_h1	28000000	29000000	31.00
chr6_h1	29000000	30000000	33.00
chr6_h1	30000000	31000000	32.00
chr6_h1	31000000	32000000	33.00
chr6_h1	32000000	33000000	33.00
chr6_h1	33000000	34000000	32.00
chr6_h1	34000000	35000000	30.00
chr6_h1	35000000	36000000	33.00
chr6_h1	36000000	37000000	31.00
chr6_h1	37000000	38000000	30.00
chr6_h1	38000000	39000000	31.00
chr6_h1	39000000	40000000	31.00
chr6_h1	40000000	41000000	30.00
chr6_h1	41000000	42000000	32.00
chr6_h1	42000000	43000000	36.00
chr6_h1	43000000	44000000	33.00
chr6_h1	44000000	45000000	34.00
chr6_h1	45000000	46000000	48.00
chr6_h1	46000000	47000000	34.00
chr6_h1	47000000	48000000	35.00
chr6_h1	48000000	49000000	31.00
chr6_h1	49000000	50000000	39.00
chr6_h1	50000000	51000000	60.00
chr6_h1	51000000	52000000	35.00
chr6_h1	52000000	53000000	30.00
chr6_h1	53000000	54000000	29.00
chr6_h1	54000000	55000000	33.00
chr6_h1	55000000	56000000	33.00
chr6_h1	56000000	57000000	36.00
chr6_h1	57000000	58000000	32.00
chr6_h1	58000000	59000000	31.00
chr6_h1	59000000	60000000	36.00
chr6_h1	60000000	61000000	31.00
chr6_h1	61000000	62000000	36.00
chr6_h1	62000000	63000000	49.00
chr6_h1	63000000	64000000	32.00
chr6_h1	64000000	65000000	35.00
chr6_h1	65000000	66000000	31.00
chr6_h1	66000000	67000000	31.00
chr6_h1	67000000	68000000	32.00
chr6_h1	68000000	69000000	32.00
chr6_h1	69000000	70000000	31.00
chr6_h1	70000000	71000000	30.00
chr6_h1	71000000	72000000	30.00
chr6_h1	72000000	73000000	28.00
chr6_h1	73000000	74000000	27.00
chr6_h1	74000000	75000000	30.00
chr6_h1	75000000	76000000	33.00
chr6_h1	76000000	77000000	32.00
chr6_h1	77000000	78000000	31.00
chr6_h1	78000000	79000000	30.00
chr6_h1	79000000	80000000	37.00
chr6_h1	80000000	81000000	31.00
chr6_h1	81000000	82000000	32.00
chr6_h1	82000000	83000000	54.00
chr6_h1	83000000	84000000	35.00
chr6_h1	84000000	85000000	36.00
chr6_h1	85000000	86000000	33.00
chr6_h1	86000000	87000000	30.00
chr6_h1	87000000	88000000	31.00
chr6_h1	88000000	89000000	31.00
chr6_h1	89000000	90000000	36.00
chr6_h1	90000000	91000000	34.00
chr6_h1	91000000	92000000	33.00
chr6_h1	92000000	93000000	34.00
chr6_h1	93000000	94000000	53.00
chr6_h1	94000000	95000000	33.00
chr6_h1	95000000	96000000	29.00
chr6_h1	96000000	97000000	29.00
chr6_h1	97000000	98000000	28.00
chr6_h1	98000000	99000000	29.00
chr6_h1	99000000	100000000	32.00
chr6_h1	100000000	101000000	32.00
chr6_h1	101000000	102000000	31.00
chr6_h1	102000000	103000000	29.00
chr6_h1	103000000	104000000	32.00
chr6_h1	104000000	105000000	30.00
chr6_h1	105000000	106000000	36.00
chr6_h1	106000000	107000000	31.00
chr6_h1	107000000	108000000	30.00
chr6_h1	108000000	109000000	36.00
chr6_h1	109000000	110000000	30.00
chr6_h1	110000000	111000000	31.00
chr6_h1	111000000	112000000	29.00
chr6_h1	112000000	113000000	29.00
chr6_h1	113000000	114000000	26.00
chr6_h1	114000000	115000000	31.00
chr6_h1	115000000	116000000	30.00
chr6_h1	116000000	117000000	31.00
chr6_h1	117000000	118000000	35.00
chr6_h1	118000000	119000000	32.00
chr6_h1	119000000	120000000	32.00
chr6_h1	120000000	121000000	30.00
chr6_h1	121000000	122000000	34.00
chr6_h1	122000000	123000000	34.00
chr6_h1	123000000	124000000	31.00
chr6_h1	124000000	125000000	32.00
chr6_h1	125000000	126000000	32.00
chr6_h1	126000000	127000000	30.00
chr6_h1	127000000	128000000	30.00
chr6_h1	128000000	129000000	31.00
chr6_h1	129000000	130000000	29.00
chr6_h1	130000000	131000000	34.00
chr6_h1	131000000	132000000	33.00
chr6_h1	132000000	133000000	32.00
chr6_h1	133000000	134000000	35.00
chr6_h1	134000000	135000000	23.00
chr6_h1	135000000	136000000	32.00
chr6_h1	136000000	137000000	34.00
chr6_h1	137000000	138000000	36.00
chr6_h1	138000000	139000000	43.00
chr6_h1	139000000	140000000	34.00
chr6_h1	140000000	141000000	26.00
chr6_h1	141000000	142000000	45.00
chr6_h1	142000000	143000000	50.00
chr6_h1	143000000	144000000	34.00
chr6_h1	144000000	145000000	34.00
chr6_h1	145000000	146000000	38.00
chr6_h1	146000000	147000000	28.00
chr6_h1	147000000	148000000	21.00
chr6_h1	148000000	149000000	51.00
chr6_h1	149000000	150000000	45.00
chr6_h1	150000000	151000000	38.00
chr6_h1	151000000	152000000	30.00
chr6_h1	152000000	153000000	40.00
chr6_h1	153000000	154000000	31.00
chr6_h1	154000000	155000000	30.00
chr6_h1	155000000	156000000	30.00
chr6_h1	156000000	157000000	30.00
chr6_h1	157000000	158000000	31.00
chr6_h1	158000000	159000000	33.00
chr6_h1	159000000	160000000	31.00
chr6_h1	160000000	161000000	31.00
chr6_h1	161000000	162000000	32.00
chr6_h1	162000000	163000000	33.00
chr6_h1	163000000	164000000	30.00
chr6_h1	164000000	165000000	29.00
chr6_h1	165000000	166000000	28.00
chr6_h1	166000000	167000000	18.00
chr6_h1	167000000	168000000	288.00
chr6_h1	168000000	169000000	30.00
chr6_h1	169000000	170000000	32.00
chr6_h1	170000000	171000000	38.00
chr6_h1	171000000	172000000	34.00
chr6_h1	172000000	173000000	32.00
chr6_h1	173000000	174000000	39.00
chr6_h1	174000000	175000000	33.00
chr6_h1	175000000	176000000	31.00
chr6_h1	176000000	177000000	32.00
chr6_h1	177000000	178000000	30.00
chr6_h1	178000000	179000000	39.00
chr6_h1	179000000	180000000	32.00
chr6_h1	180000000	181000000	31.00
chr6_h1	181000000	182000000	32.00
chr6_h1	182000000	183000000	35.00
chr6_h1	183000000	184000000	34.00
chr6_h1	184000000	185000000	31.00
chr6_h1	185000000	186000000	32.00
chr6_h1	186000000	187000000	35.00
chr6_h1	187000000	188000000	34.00
chr6_h1	188000000	189000000	32.00
chr6_h1	189000000	190000000	33.00
chr6_h1	190000000	191000000	32.00
chr6_h1	191000000	192000000	29.00
chr6_h1	192000000	193000000	32.00
chr6_h1	193000000	194000000	29.00
chr6_h1	194000000	195000000	33.00
chr6_h1	195000000	196000000	34.00
chr6_h1	196000000	197000000	27.00
chr6_h1	197000000	198000000	33.00
chr6_h1	198000000	199000000	34.00
chr6_h1	199000000	200000000	30.00
chr6_h1	200000000	201000000	32.00
chr6_h1	201000000	202000000	33.00
chr6_h1	202000000	203000000	33.00
chr6_h1	203000000	204000000	30.00
chr6_h1	204000000	205000000	33.00
chr6_h1	205000000	206000000	30.00
chr6_h1	206000000	207000000	33.00
chr6_h1	207000000	208000000	33.00
chr6_h1	208000000	209000000	29.00
chr6_h1	209000000	210000000	32.00
chr6_h1	210000000	211000000	33.00
chr6_h1	211000000	212000000	32.00
chr6_h1	212000000	213000000	35.00
chr6_h1	213000000	214000000	29.00
chr6_h1	214000000	215000000	31.00
chr6_h1	215000000	216000000	33.00
chr6_h1	216000000	217000000	32.00
chr6_h1	217000000	218000000	30.00
chr6_h1	218000000	219000000	28.00
chr6_h1	219000000	220000000	33.00
chr6_h1	220000000	221000000	32.00
chr6_h1	221000000	222000000	28.00
chr6_h1	222000000	223000000	33.00
chr6_h1	223000000	224000000	33.00
chr6_h1	224000000	225000000	31.00
chr6_h1	225000000	226000000	31.00
chr6_h1	226000000	227000000	33.00
chr6_h1	227000000	228000000	31.00
chr6_h1	228000000	229000000	32.00
chr6_h1	229000000	230000000	33.00
chr6_h1	230000000	231000000	32.00
chr6_h1	231000000	232000000	32.00
chr6_h1	232000000	233000000	31.00
chr6_h1	233000000	234000000	32.00
chr6_h1	234000000	235000000	32.00
chr6_h1	235000000	236000000	33.00
chr6_h1	236000000	237000000	32.00
chr6_h1	237000000	238000000	32.00
chr6_h1	238000000	239000000	32.00
chr6_h1	239000000	240000000	32.00
chr6_h1	240000000	241000000	52.00
chr6_h1	241000000	242000000	36.00
chr6_h1	242000000	243000000	47.00
chr6_h1	243000000	244000000	36.00
chr6_h1	244000000	245000000	34.00
chr6_h1	245000000	246000000	34.00
chr6_h1	246000000	247000000	33.00
chr6_h1	247000000	248000000	34.00
chr6_h1	248000000	249000000	30.00
chr6_h1	249000000	250000000	50.00
chr6_h1	250000000	251000000	36.00
chr6_h1	251000000	252000000	37.00
chr6_h1	252000000	253000000	31.00
chr6_h1	253000000	254000000	40.00
chr6_h1	254000000	255000000	34.00
chr6_h1	255000000	256000000	44.00
chr6_h1	256000000	257000000	57.00
chr6_h1	257000000	258000000	32.00
chr6_h1	258000000	259000000	31.00
chr6_h1	259000000	260000000	31.00
chr6_h1	260000000	261000000	30.00
chr6_h1	261000000	262000000	34.00
chr6_h1	262000000	263000000	33.00
chr6_h1	263000000	264000000	32.00
chr6_h1	264000000	265000000	35.00
chr6_h1	265000000	266000000	33.00
chr6_h1	266000000	267000000	30.00
chr6_h1	267000000	268000000	52.00
chr6_h1	268000000	269000000	34.00
chr6_h1	269000000	270000000	34.00
chr6_h1	270000000	271000000	29.00
chr6_h1	271000000	272000000	29.00
chr6_h1	272000000	273000000	30.00
chr6_h1	273000000	273186030	22.00
chr7_h1	0	1000000	18.00
chr7_h1	1000000	2000000	35.00
chr7_h1	2000000	3000000	29.00
chr7_h1	3000000	4000000	36.00
chr7_h1	4000000	5000000	32.00
chr7_h1	5000000	6000000	32.00
chr7_h1	6000000	7000000	31.00
chr7_h1	7000000	8000000	33.00
chr7_h1	8000000	9000000	32.00
chr7_h1	9000000	10000000	32.00
chr7_h1	10000000	11000000	30.00
chr7_h1	11000000	12000000	31.00
chr7_h1	12000000	13000000	15.00
chr7_h1	13000000	14000000	31.00
chr7_h1	14000000	15000000	29.00
chr7_h1	15000000	16000000	33.00
chr7_h1	16000000	17000000	34.00
chr7_h1	17000000	18000000	30.00
chr7_h1	18000000	19000000	34.00
chr7_h1	19000000	20000000	30.00
chr7_h1	20000000	21000000	33.00
chr7_h1	21000000	22000000	34.00
chr7_h1	22000000	23000000	35.00
chr7_h1	23000000	24000000	30.00
chr7_h1	24000000	25000000	35.00
chr7_h1	25000000	26000000	31.00
chr7_h1	26000000	27000000	33.00
chr7_h1	27000000	28000000	35.00
chr7_h1	28000000	29000000	32.00
chr7_h1	29000000	30000000	31.00
chr7_h1	30000000	31000000	32.00
chr7_h1	31000000	32000000	33.00
chr7_h1	32000000	33000000	32.00
chr7_h1	33000000	34000000	33.00
chr7_h1	34000000	35000000	31.00
chr7_h1	35000000	36000000	32.00
chr7_h1	36000000	37000000	32.00
chr7_h1	37000000	38000000	32.00
chr7_h1	38000000	39000000	33.00
chr7_h1	39000000	40000000	35.00
chr7_h1	40000000	41000000	31.00
chr7_h1	41000000	42000000	28.00
chr7_h1	42000000	43000000	30.00
chr7_h1	43000000	44000000	36.00
chr7_h1	44000000	45000000	23.00
chr7_h1	45000000	46000000	17.00
chr7_h1	46000000	47000000	33.00
chr7_h1	47000000	48000000	31.00
chr7_h1	48000000	49000000	45.00
chr7_h1	49000000	50000000	42.00
chr7_h1	50000000	51000000	37.00
chr7_h1	51000000	52000000	32.00
chr7_h1	52000000	53000000	32.00
chr7_h1	53000000	54000000	35.00
chr7_h1	54000000	55000000	31.00
chr7_h1	55000000	56000000	30.00
chr7_h1	56000000	57000000	31.00
chr7_h1	57000000	58000000	32.00
chr7_h1	58000000	59000000	35.00
chr7_h1	59000000	60000000	32.00
chr7_h1	60000000	61000000	34.00
chr7_h1	61000000	62000000	34.00
chr7_h1	62000000	63000000	24.00
chr7_h1	63000000	64000000	30.00
chr7_h1	64000000	65000000	31.00
chr7_h1	65000000	66000000	30.00
chr7_h1	66000000	67000000	40.00
chr7_h1	67000000	68000000	32.00
chr7_h1	68000000	69000000	34.00
chr7_h1	69000000	70000000	36.00
chr7_h1	70000000	71000000	34.00
chr7_h1	71000000	72000000	33.00
chr7_h1	72000000	73000000	34.00
chr7_h1	73000000	74000000	41.00
chr7_h1	74000000	75000000	35.00
chr7_h1	75000000	76000000	29.00
chr7_h1	76000000	77000000	31.00
chr7_h1	77000000	78000000	31.00
chr7_h1	78000000	79000000	32.00
chr7_h1	79000000	80000000	35.00
chr7_h1	80000000	81000000	33.00
chr7_h1	81000000	82000000	33.00
chr7_h1	82000000	83000000	32.00
chr7_h1	83000000	84000000	30.00
chr7_h1	84000000	85000000	31.00
chr7_h1	85000000	86000000	33.00
chr7_h1	86000000	87000000	36.00
chr7_h1	87000000	88000000	30.00
chr7_h1	88000000	89000000	33.00
chr7_h1	89000000	90000000	32.00
chr7_h1	90000000	91000000	30.00
chr7_h1	91000000	92000000	29.00
chr7_h1	92000000	93000000	30.00
chr7_h1	93000000	94000000	30.00
chr7_h1	94000000	95000000	40.00
chr7_h1	95000000	96000000	33.00
chr7_h1	96000000	97000000	34.00
chr7_h1	97000000	98000000	34.00
chr7_h1	98000000	99000000	33.00
chr7_h1	99000000	100000000	32.00
chr7_h1	100000000	101000000	35.00
chr7_h1	101000000	102000000	33.00
chr7_h1	102000000	103000000	41.00
chr7_h1	103000000	104000000	29.00
chr7_h1	104000000	105000000	35.00
chr7_h1	105000000	106000000	35.00
chr7_h1	106000000	107000000	37.00
chr7_h1	107000000	108000000	30.00
chr7_h1	108000000	109000000	27.00
chr7_h1	109000000	110000000	31.00
chr7_h1	110000000	111000000	32.00
chr7_h1	111000000	112000000	32.00
chr7_h1	112000000	113000000	36.00
chr7_h1	113000000	114000000	33.00
chr7_h1	114000000	115000000	42.00
chr7_h1	115000000	116000000	29.00
chr7_h1	116000000	117000000	52.00
chr7_h1	117000000	118000000	38.00
chr7_h1	118000000	119000000	39.00
chr7_h1	119000000	120000000	35.00
chr7_h1	120000000	121000000	34.00
chr7_h1	121000000	122000000	32.00
chr7_h1	122000000	123000000	30.00
chr7_h1	123000000	124000000	32.00
chr7_h1	124000000	125000000	30.00
chr7_h1	125000000	126000000	33.00
chr7_h1	126000000	127000000	42.00
chr7_h1	127000000	128000000	32.00
chr7_h1	128000000	129000000	31.00
chr7_h1	129000000	130000000	34.00
chr7_h1	130000000	131000000	31.00
chr7_h1	131000000	132000000	31.00
chr7_h1	132000000	133000000	33.00
chr7_h1	133000000	134000000	31.00
chr7_h1	134000000	135000000	31.00
chr7_h1	135000000	136000000	30.00
chr7_h1	136000000	137000000	29.00
chr7_h1	137000000	138000000	32.00
chr7_h1	138000000	139000000	33.00
chr7_h1	139000000	140000000	31.00
chr7_h1	140000000	141000000	30.00
chr7_h1	141000000	142000000	34.00
chr7_h1	142000000	143000000	30.00
chr7_h1	143000000	144000000	31.00
chr7_h1	144000000	145000000	33.00
chr7_h1	145000000	146000000	37.00
chr7_h1	146000000	147000000	33.00
chr7_h1	147000000	148000000	32.00
[truncated: 3,462 more rows]
