# Supplementary material for: Chromosome-level haplotype-resolved assembly of highly heterozygous grass genomes with PhaseGrass
Source: Nat Commun. 2025 Dec 20;17:12. doi: 10.1038/s41467-025-66377-5 (PMC12764793; doi:10.1038/s41467-025-66377-5)
Supplement: Supplementary file 6 — Source Data [file 41467_2025_66377_MOESM6_ESM.zip › Fig. 3a/HiC_phased_SNP.txt]

chr	pos	start	end	snp_number
Chr1	5e+05	0	1e+06	1299
Chr1	1500000	1e+06	2e+06	861
Chr1	2500000	2e+06	3e+06	2851
Chr1	3500000	3e+06	4e+06	3289
Chr1	4500000	4e+06	5e+06	2439
Chr1	5500000	5e+06	6e+06	576
Chr1	6500000	6e+06	7e+06	2334
Chr1	7500000	7e+06	8e+06	294
Chr1	8500000	8e+06	9e+06	2825
Chr1	9500000	9e+06	1e+07	1104
Chr1	10500000	1e+07	1.1e+07	3344
Chr1	11500000	1.1e+07	1.2e+07	4279
Chr1	12500000	1.2e+07	1.3e+07	1983
Chr1	13500000	1.3e+07	1.4e+07	3595
Chr1	14500000	1.4e+07	1.5e+07	3357
Chr1	15500000	1.5e+07	1.6e+07	2248
Chr1	16500000	1.6e+07	1.7e+07	2464
Chr1	17500000	1.7e+07	1.8e+07	3352
Chr1	18500000	1.8e+07	1.9e+07	2844
Chr1	19500000	1.9e+07	2e+07	3493
Chr1	20500000	2e+07	2.1e+07	1573
Chr1	21500000	2.1e+07	2.2e+07	765
Chr1	22500000	2.2e+07	2.3e+07	2301
Chr1	23500000	2.3e+07	2.4e+07	2599
Chr1	24500000	2.4e+07	2.5e+07	665
Chr1	25500000	2.5e+07	2.6e+07	1921
Chr1	26500000	2.6e+07	2.7e+07	1377
Chr1	27500000	2.7e+07	2.8e+07	395
Chr1	28500000	2.8e+07	2.9e+07	998
Chr1	29500000	2.9e+07	3e+07	601
Chr1	30500000	3e+07	3.1e+07	2219
Chr1	31500000	3.1e+07	3.2e+07	2309
Chr1	32500000	3.2e+07	3.3e+07	3243
Chr1	33500000	3.3e+07	3.4e+07	2026
Chr1	34500000	3.4e+07	3.5e+07	2686
Chr1	35500000	3.5e+07	3.6e+07	4502
Chr1	36500000	3.6e+07	3.7e+07	1467
Chr1	37500000	3.7e+07	3.8e+07	2682
Chr1	38500000	3.8e+07	3.9e+07	1248
Chr1	39500000	3.9e+07	4e+07	2125
Chr1	40500000	4e+07	4.1e+07	4054
Chr1	41500000	4.1e+07	4.2e+07	4353
Chr1	42500000	4.2e+07	4.3e+07	2333
Chr1	43500000	4.3e+07	4.4e+07	1256
Chr1	44500000	4.4e+07	4.5e+07	1301
Chr1	45500000	4.5e+07	4.6e+07	1497
Chr1	46500000	4.6e+07	4.7e+07	1300
Chr1	47500000	4.7e+07	4.8e+07	3913
Chr1	48500000	4.8e+07	4.9e+07	2162
Chr1	49500000	4.9e+07	5e+07	2299
Chr1	50500000	5e+07	5.1e+07	3157
Chr1	51500000	5.1e+07	5.2e+07	4659
Chr1	52500000	5.2e+07	5.3e+07	4260
Chr1	53500000	5.3e+07	5.4e+07	4277
Chr1	54500000	5.4e+07	5.5e+07	2893
Chr1	55500000	5.5e+07	5.6e+07	2900
Chr1	56500000	5.6e+07	5.7e+07	3584
Chr1	57500000	5.7e+07	5.8e+07	3104
Chr1	58500000	5.8e+07	5.9e+07	2007
Chr1	59500000	5.9e+07	6e+07	2622
Chr1	60500000	6e+07	6.1e+07	3132
Chr1	61500000	6.1e+07	6.2e+07	3678
Chr1	62500000	6.2e+07	6.3e+07	3143
Chr1	63500000	6.3e+07	6.4e+07	3415
Chr1	64500000	6.4e+07	6.5e+07	2923
Chr1	65500000	6.5e+07	6.6e+07	3040
Chr1	66500000	6.6e+07	6.7e+07	3465
Chr1	67500000	6.7e+07	6.8e+07	2948
Chr1	68500000	6.8e+07	6.9e+07	1875
Chr1	69500000	6.9e+07	7e+07	3202
Chr1	70500000	7e+07	7.1e+07	3078
Chr1	71500000	7.1e+07	7.2e+07	3434
Chr1	72500000	7.2e+07	7.3e+07	3561
Chr1	73500000	7.3e+07	7.4e+07	1613
Chr1	74500000	7.4e+07	7.5e+07	4946
Chr1	75500000	7.5e+07	7.6e+07	2545
Chr1	76500000	7.6e+07	7.7e+07	2819
Chr1	77500000	7.7e+07	7.8e+07	1841
Chr1	78500000	7.8e+07	7.9e+07	852
Chr1	79500000	7.9e+07	8e+07	738
Chr1	80500000	8e+07	8.1e+07	3792
Chr1	81500000	8.1e+07	8.2e+07	541
Chr1	82500000	8.2e+07	8.3e+07	1654
Chr1	83500000	8.3e+07	8.4e+07	791
Chr1	84500000	8.4e+07	8.5e+07	911
Chr1	85500000	8.5e+07	8.6e+07	472
Chr1	86500000	8.6e+07	8.7e+07	1125
Chr1	87500000	8.7e+07	8.8e+07	863
Chr1	88500000	8.8e+07	8.9e+07	709
Chr1	89500000	8.9e+07	9e+07	284
Chr1	90500000	9e+07	9.1e+07	353
Chr1	91500000	9.1e+07	9.2e+07	153
Chr1	92500000	9.2e+07	9.3e+07	249
Chr1	93500000	9.3e+07	9.4e+07	99
Chr1	94500000	9.4e+07	9.5e+07	164
Chr1	95500000	9.5e+07	9.6e+07	33
Chr1	96500000	9.6e+07	9.7e+07	42
Chr1	97500000	9.7e+07	9.8e+07	69
Chr1	98500000	9.8e+07	9.9e+07	15
Chr1	99500000	9.9e+07	1e+08	122
Chr1	100500000	1e+08	1.01e+08	196
Chr1	101500000	1.01e+08	1.02e+08	24
Chr1	102500000	1.02e+08	1.03e+08	257
Chr1	103500000	1.03e+08	1.04e+08	26
Chr1	104500000	1.04e+08	1.05e+08	0
Chr1	105500000	1.05e+08	1.06e+08	6
Chr1	106500000	1.06e+08	1.07e+08	20
Chr1	107500000	1.07e+08	1.08e+08	515
Chr1	108500000	1.08e+08	1.09e+08	557
Chr1	109500000	1.09e+08	1.1e+08	538
Chr1	110500000	1.1e+08	1.11e+08	860
Chr1	111500000	1.11e+08	1.12e+08	155
Chr1	112500000	1.12e+08	1.13e+08	645
Chr1	113500000	1.13e+08	1.14e+08	1065
Chr1	114500000	1.14e+08	1.15e+08	1792
Chr1	115500000	1.15e+08	1.16e+08	221
Chr1	116500000	1.16e+08	1.17e+08	111
Chr1	117500000	1.17e+08	1.18e+08	456
Chr1	118500000	1.18e+08	1.19e+08	2359
Chr1	119500000	1.19e+08	1.2e+08	1719
Chr1	120500000	1.2e+08	1.21e+08	3201
Chr1	121500000	1.21e+08	1.22e+08	3739
Chr1	122500000	1.22e+08	1.23e+08	2331
Chr1	123500000	1.23e+08	1.24e+08	2158
Chr1	124500000	1.24e+08	1.25e+08	1994
Chr1	125500000	1.25e+08	1.26e+08	1134
Chr1	126500000	1.26e+08	1.27e+08	2770
Chr1	127500000	1.27e+08	1.28e+08	1911
Chr1	128500000	1.28e+08	1.29e+08	3763
Chr1	129500000	1.29e+08	1.3e+08	3249
Chr1	130500000	1.3e+08	1.31e+08	2189
Chr1	131500000	1.31e+08	1.32e+08	2208
Chr1	132500000	1.32e+08	1.33e+08	3017
Chr1	133500000	1.33e+08	1.34e+08	1397
Chr1	134500000	1.34e+08	1.35e+08	830
Chr1	135500000	1.35e+08	1.36e+08	369
Chr1	136500000	1.36e+08	1.37e+08	3044
Chr1	137500000	1.37e+08	1.38e+08	2408
Chr1	138500000	1.38e+08	1.39e+08	2018
Chr1	139500000	1.39e+08	1.4e+08	3279
Chr1	140500000	1.4e+08	1.41e+08	2243
Chr1	141500000	1.41e+08	1.42e+08	4456
Chr1	142500000	1.42e+08	1.43e+08	2308
Chr1	143500000	1.43e+08	1.44e+08	3245
Chr1	144500000	1.44e+08	1.45e+08	2583
Chr1	145500000	1.45e+08	1.46e+08	4940
Chr1	146500000	1.46e+08	1.47e+08	3091
Chr1	147500000	1.47e+08	1.48e+08	1939
Chr1	148500000	1.48e+08	1.49e+08	430
Chr1	149500000	1.49e+08	1.5e+08	434
Chr1	150500000	1.5e+08	1.51e+08	377
Chr1	151500000	1.51e+08	1.52e+08	2172
Chr1	152500000	1.52e+08	1.53e+08	2999
Chr1	153500000	1.53e+08	1.54e+08	2679
Chr1	154500000	1.54e+08	1.55e+08	3327
Chr1	155500000	1.55e+08	1.56e+08	3351
Chr1	156500000	1.56e+08	1.57e+08	2361
Chr1	157500000	1.57e+08	1.58e+08	3076
Chr1	158500000	1.58e+08	1.59e+08	3010
Chr1	159500000	1.59e+08	1.6e+08	4090
Chr1	160500000	1.6e+08	1.61e+08	2886
Chr1	161500000	1.61e+08	1.62e+08	3436
Chr1	162500000	1.62e+08	1.63e+08	1460
Chr1	163500000	1.63e+08	1.64e+08	2079
Chr1	164500000	1.64e+08	1.65e+08	995
Chr1	165500000	1.65e+08	1.66e+08	266
Chr1	166500000	1.66e+08	1.67e+08	1139
Chr1	167500000	1.67e+08	1.68e+08	3989
Chr1	168500000	1.68e+08	1.69e+08	3029
Chr1	169500000	1.69e+08	1.7e+08	1667
Chr1	170500000	1.7e+08	1.71e+08	1309
Chr1	171500000	1.71e+08	1.72e+08	3202
Chr1	172500000	1.72e+08	1.73e+08	4228
Chr1	173500000	1.73e+08	1.74e+08	3322
Chr1	174500000	1.74e+08	1.75e+08	3398
Chr1	175500000	1.75e+08	1.76e+08	2940
Chr1	176500000	1.76e+08	1.77e+08	2725
Chr1	177500000	1.77e+08	1.78e+08	1027
Chr1	178500000	1.78e+08	1.79e+08	724
Chr1	179500000	1.79e+08	1.8e+08	3569
Chr1	180500000	1.8e+08	1.81e+08	1265
Chr1	181500000	1.81e+08	1.82e+08	4478
Chr1	182500000	1.82e+08	1.83e+08	3616
Chr1	183500000	1.83e+08	1.84e+08	2770
Chr1	184500000	1.84e+08	1.85e+08	2646
Chr1	185500000	1.85e+08	1.86e+08	3501
Chr1	186500000	1.86e+08	1.87e+08	3095
Chr1	187500000	1.87e+08	1.88e+08	2280
Chr1	188500000	1.88e+08	1.89e+08	4718
Chr1	189500000	1.89e+08	1.9e+08	1202
Chr1	190500000	1.9e+08	1.91e+08	1057
Chr1	191500000	1.91e+08	1.92e+08	644
Chr1	192500000	1.92e+08	1.93e+08	1162
Chr1	193500000	1.93e+08	1.94e+08	3845
Chr1	194500000	1.94e+08	1.95e+08	5182
Chr1	195500000	1.95e+08	1.96e+08	4945
Chr1	196500000	1.96e+08	1.97e+08	7301
Chr1	197500000	1.97e+08	1.98e+08	3723
Chr1	198500000	1.98e+08	1.99e+08	4095
Chr1	199500000	1.99e+08	2e+08	3597
Chr1	200500000	2e+08	2.01e+08	3903
Chr1	201500000	2.01e+08	2.02e+08	4925
Chr1	202500000	2.02e+08	2.03e+08	3866
Chr1	203500000	2.03e+08	2.04e+08	4088
Chr1	204500000	2.04e+08	2.05e+08	4274
Chr1	205500000	2.05e+08	2.06e+08	3541
Chr1	206500000	2.06e+08	2.07e+08	4355
Chr1	207500000	2.07e+08	2.08e+08	5967
Chr1	208500000	2.08e+08	2.09e+08	5718
Chr1	209500000	2.09e+08	2.1e+08	1804
Chr1	210500000	2.1e+08	2.11e+08	3149
Chr1	211500000	2.11e+08	2.12e+08	635
Chr1	212500000	2.12e+08	2.13e+08	2927
Chr1	213500000	2.13e+08	2.14e+08	4351
Chr1	214500000	2.14e+08	2.15e+08	1079
Chr1	215500000	2.15e+08	2.16e+08	2491
Chr1	216500000	2.16e+08	2.17e+08	1281
Chr1	217500000	2.17e+08	2.18e+08	328
Chr1	218500000	2.18e+08	2.19e+08	471
Chr1	219500000	2.19e+08	2.2e+08	359
Chr1	220500000	2.2e+08	2.21e+08	270
Chr1	221500000	2.21e+08	2.22e+08	3054
Chr1	222500000	2.22e+08	2.23e+08	1950
Chr1	223500000	2.23e+08	2.24e+08	4589
Chr1	224500000	2.24e+08	2.25e+08	2853
Chr1	225500000	2.25e+08	2.26e+08	2835
Chr1	226500000	2.26e+08	2.27e+08	1479
Chr1	227500000	2.27e+08	2.28e+08	916
Chr1	228500000	2.28e+08	2.29e+08	4016
Chr1	229500000	2.29e+08	2.3e+08	2870
Chr1	230500000	2.3e+08	2.31e+08	3675
Chr1	231500000	2.31e+08	2.32e+08	1604
Chr1	232500000	2.32e+08	2.33e+08	838
Chr1	233500000	2.33e+08	2.34e+08	4060
Chr1	234500000	2.34e+08	2.35e+08	5345
Chr1	235500000	2.35e+08	2.36e+08	3310
Chr1	236500000	2.36e+08	2.37e+08	1560
Chr1	237500000	2.37e+08	2.38e+08	812
Chr1	238500000	2.38e+08	2.39e+08	608
Chr1	239500000	2.39e+08	2.4e+08	1804
Chr1	240500000	2.4e+08	2.41e+08	3574
Chr1	241500000	2.41e+08	2.42e+08	3758
Chr1	242500000	2.42e+08	2.43e+08	2869
Chr1	243500000	2.43e+08	2.44e+08	4655
Chr1	244500000	2.44e+08	2.45e+08	3657
Chr1	245500000	2.45e+08	2.46e+08	5713
Chr1	246500000	2.46e+08	2.47e+08	1691
Chr1	247500000	2.47e+08	2.48e+08	1888
Chr1	248500000	2.48e+08	2.49e+08	1709
Chr1	249500000	2.49e+08	2.5e+08	3533
Chr1	250500000	2.5e+08	2.51e+08	1446
Chr1	251500000	2.51e+08	2.52e+08	3818
Chr1	252500000	2.52e+08	2.53e+08	985
Chr1	253500000	2.53e+08	2.54e+08	537
Chr1	254500000	2.54e+08	2.55e+08	1681
Chr1	255500000	2.55e+08	2.56e+08	1552
Chr1	256500000	2.56e+08	2.57e+08	1580
Chr1	257500000	2.57e+08	2.58e+08	4453
Chr1	258500000	2.58e+08	2.59e+08	4886
Chr1	259500000	2.59e+08	2.6e+08	3332
Chr1	260500000	2.6e+08	2.61e+08	4239
Chr1	261500000	2.61e+08	2.62e+08	3754
Chr1	262500000	2.62e+08	2.63e+08	2842
Chr1	263500000	2.63e+08	2.64e+08	1907
Chr1	264500000	2.64e+08	2.65e+08	3327
Chr1	265500000	2.65e+08	2.66e+08	5648
Chr1	266500000	2.66e+08	2.67e+08	4419
Chr1	267500000	2.67e+08	2.68e+08	3104
Chr1	268500000	2.68e+08	2.69e+08	4204
Chr1	269500000	2.69e+08	2.7e+08	4087
Chr1	270500000	2.7e+08	2.71e+08	1885
Chr1	271500000	2.71e+08	2.72e+08	883
Chr1	272500000	2.72e+08	2.73e+08	1468
Chr1	273068271	2.73e+08	273136542	7
Chr2	5e+05	0	1e+06	1343
Chr2	1500000	1e+06	2e+06	5151
Chr2	2500000	2e+06	3e+06	5102
Chr2	3500000	3e+06	4e+06	3710
Chr2	4500000	4e+06	5e+06	3725
Chr2	5500000	5e+06	6e+06	2015
Chr2	6500000	6e+06	7e+06	2919
Chr2	7500000	7e+06	8e+06	2603
Chr2	8500000	8e+06	9e+06	2182
Chr2	9500000	9e+06	1e+07	1887
Chr2	10500000	1e+07	1.1e+07	530
Chr2	11500000	1.1e+07	1.2e+07	785
Chr2	12500000	1.2e+07	1.3e+07	706
Chr2	13500000	1.3e+07	1.4e+07	735
Chr2	14500000	1.4e+07	1.5e+07	779
Chr2	15500000	1.5e+07	1.6e+07	267
Chr2	16500000	1.6e+07	1.7e+07	1294
Chr2	17500000	1.7e+07	1.8e+07	4408
Chr2	18500000	1.8e+07	1.9e+07	4020
Chr2	19500000	1.9e+07	2e+07	2613
Chr2	20500000	2e+07	2.1e+07	4055
Chr2	21500000	2.1e+07	2.2e+07	4284
Chr2	22500000	2.2e+07	2.3e+07	5777
Chr2	23500000	2.3e+07	2.4e+07	5328
Chr2	24500000	2.4e+07	2.5e+07	3268
Chr2	25500000	2.5e+07	2.6e+07	4323
Chr2	26500000	2.6e+07	2.7e+07	3335
Chr2	27500000	2.7e+07	2.8e+07	3518
Chr2	28500000	2.8e+07	2.9e+07	4454
Chr2	29500000	2.9e+07	3e+07	2506
Chr2	30500000	3e+07	3.1e+07	5097
Chr2	31500000	3.1e+07	3.2e+07	3920
Chr2	32500000	3.2e+07	3.3e+07	1551
Chr2	33500000	3.3e+07	3.4e+07	3080
Chr2	34500000	3.4e+07	3.5e+07	4572
Chr2	35500000	3.5e+07	3.6e+07	4944
Chr2	36500000	3.6e+07	3.7e+07	4195
Chr2	37500000	3.7e+07	3.8e+07	4363
Chr2	38500000	3.8e+07	3.9e+07	3233
Chr2	39500000	3.9e+07	4e+07	4009
Chr2	40500000	4e+07	4.1e+07	4083
Chr2	41500000	4.1e+07	4.2e+07	3587
Chr2	42500000	4.2e+07	4.3e+07	5827
Chr2	43500000	4.3e+07	4.4e+07	1394
Chr2	44500000	4.4e+07	4.5e+07	3365
Chr2	45500000	4.5e+07	4.6e+07	2852
Chr2	46500000	4.6e+07	4.7e+07	4678
Chr2	47500000	4.7e+07	4.8e+07	5632
Chr2	48500000	4.8e+07	4.9e+07	3592
Chr2	49500000	4.9e+07	5e+07	3429
Chr2	50500000	5e+07	5.1e+07	2281
Chr2	51500000	5.1e+07	5.2e+07	3125
Chr2	52500000	5.2e+07	5.3e+07	3324
Chr2	53500000	5.3e+07	5.4e+07	4573
Chr2	54500000	5.4e+07	5.5e+07	3057
Chr2	55500000	5.5e+07	5.6e+07	1494
Chr2	56500000	5.6e+07	5.7e+07	1625
Chr2	57500000	5.7e+07	5.8e+07	2171
Chr2	58500000	5.8e+07	5.9e+07	1249
Chr2	59500000	5.9e+07	6e+07	746
Chr2	60500000	6e+07	6.1e+07	1913
Chr2	61500000	6.1e+07	6.2e+07	1551
Chr2	62500000	6.2e+07	6.3e+07	2884
Chr2	63500000	6.3e+07	6.4e+07	407
Chr2	64500000	6.4e+07	6.5e+07	443
Chr2	65500000	6.5e+07	6.6e+07	2568
Chr2	66500000	6.6e+07	6.7e+07	2438
Chr2	67500000	6.7e+07	6.8e+07	3007
Chr2	68500000	6.8e+07	6.9e+07	3267
Chr2	69500000	6.9e+07	7e+07	4278
Chr2	70500000	7e+07	7.1e+07	2835
Chr2	71500000	7.1e+07	7.2e+07	820
Chr2	72500000	7.2e+07	7.3e+07	671
Chr2	73500000	7.3e+07	7.4e+07	780
Chr2	74500000	7.4e+07	7.5e+07	727
Chr2	75500000	7.5e+07	7.6e+07	560
Chr2	76500000	7.6e+07	7.7e+07	401
Chr2	77500000	7.7e+07	7.8e+07	133
Chr2	78500000	7.8e+07	7.9e+07	890
Chr2	79500000	7.9e+07	8e+07	523
Chr2	80500000	8e+07	8.1e+07	1897
Chr2	81500000	8.1e+07	8.2e+07	1489
Chr2	82500000	8.2e+07	8.3e+07	2987
Chr2	83500000	8.3e+07	8.4e+07	1429
Chr2	84500000	8.4e+07	8.5e+07	192
Chr2	85500000	8.5e+07	8.6e+07	493
Chr2	86500000	8.6e+07	8.7e+07	269
Chr2	87500000	8.7e+07	8.8e+07	1213
Chr2	88500000	8.8e+07	8.9e+07	1971
Chr2	89500000	8.9e+07	9e+07	656
Chr2	90500000	9e+07	9.1e+07	3482
Chr2	91500000	9.1e+07	9.2e+07	3449
Chr2	92500000	9.2e+07	9.3e+07	3531
Chr2	93500000	9.3e+07	9.4e+07	3656
Chr2	94500000	9.4e+07	9.5e+07	1950
Chr2	95500000	9.5e+07	9.6e+07	2095
Chr2	96500000	9.6e+07	9.7e+07	2435
Chr2	97500000	9.7e+07	9.8e+07	1770
Chr2	98500000	9.8e+07	9.9e+07	2036
Chr2	99500000	9.9e+07	1e+08	12
Chr2	100500000	1e+08	1.01e+08	740
Chr2	101500000	1.01e+08	1.02e+08	1948
Chr2	102500000	1.02e+08	1.03e+08	2976
Chr2	103500000	1.03e+08	1.04e+08	2697
Chr2	104500000	1.04e+08	1.05e+08	2179
Chr2	105500000	1.05e+08	1.06e+08	2281
Chr2	106500000	1.06e+08	1.07e+08	2820
Chr2	107500000	1.07e+08	1.08e+08	1542
Chr2	108500000	1.08e+08	1.09e+08	2323
Chr2	109500000	1.09e+08	1.1e+08	1274
Chr2	110500000	1.1e+08	1.11e+08	2472
Chr2	111500000	1.11e+08	1.12e+08	2478
Chr2	112500000	1.12e+08	1.13e+08	3092
Chr2	113500000	1.13e+08	1.14e+08	2544
Chr2	114500000	1.14e+08	1.15e+08	1024
Chr2	115500000	1.15e+08	1.16e+08	727
Chr2	116500000	1.16e+08	1.17e+08	1302
Chr2	117500000	1.17e+08	1.18e+08	1095
Chr2	118500000	1.18e+08	1.19e+08	758
Chr2	119500000	1.19e+08	1.2e+08	468
Chr2	120500000	1.2e+08	1.21e+08	1185
Chr2	121500000	1.21e+08	1.22e+08	1365
Chr2	122500000	1.22e+08	1.23e+08	1306
Chr2	123500000	1.23e+08	1.24e+08	822
Chr2	124500000	1.24e+08	1.25e+08	848
Chr2	125500000	1.25e+08	1.26e+08	713
Chr2	126500000	1.26e+08	1.27e+08	475
Chr2	127500000	1.27e+08	1.28e+08	467
Chr2	128500000	1.28e+08	1.29e+08	680
Chr2	129500000	1.29e+08	1.3e+08	787
Chr2	130500000	1.3e+08	1.31e+08	1019
Chr2	131500000	1.31e+08	1.32e+08	416
Chr2	132500000	1.32e+08	1.33e+08	448
Chr2	133500000	1.33e+08	1.34e+08	1479
Chr2	134500000	1.34e+08	1.35e+08	992
Chr2	135500000	1.35e+08	1.36e+08	2698
Chr2	136500000	1.36e+08	1.37e+08	2661
Chr2	137500000	1.37e+08	1.38e+08	2086
Chr2	138500000	1.38e+08	1.39e+08	554
Chr2	139500000	1.39e+08	1.4e+08	1095
Chr2	140500000	1.4e+08	1.41e+08	2729
Chr2	141500000	1.41e+08	1.42e+08	2342
Chr2	142500000	1.42e+08	1.43e+08	520
Chr2	143500000	1.43e+08	1.44e+08	1226
Chr2	144500000	1.44e+08	1.45e+08	1886
Chr2	145500000	1.45e+08	1.46e+08	620
Chr2	146500000	1.46e+08	1.47e+08	2087
Chr2	147500000	1.47e+08	1.48e+08	2383
Chr2	148500000	1.48e+08	1.49e+08	2549
Chr2	149500000	1.49e+08	1.5e+08	3549
Chr2	150500000	1.5e+08	1.51e+08	1775
Chr2	151500000	1.51e+08	1.52e+08	2925
Chr2	152500000	1.52e+08	1.53e+08	3009
Chr2	153500000	1.53e+08	1.54e+08	3296
Chr2	154500000	1.54e+08	1.55e+08	1619
Chr2	155500000	1.55e+08	1.56e+08	4034
Chr2	156500000	1.56e+08	1.57e+08	3658
Chr2	157500000	1.57e+08	1.58e+08	3288
Chr2	158500000	1.58e+08	1.59e+08	2355
Chr2	159500000	1.59e+08	1.6e+08	1901
Chr2	160500000	1.6e+08	1.61e+08	1741
Chr2	161500000	1.61e+08	1.62e+08	954
Chr2	162500000	1.62e+08	1.63e+08	3359
Chr2	163500000	1.63e+08	1.64e+08	1635
Chr2	164500000	1.64e+08	1.65e+08	144
Chr2	165500000	1.65e+08	1.66e+08	0
Chr2	166500000	1.66e+08	1.67e+08	62
Chr2	167500000	1.67e+08	1.68e+08	817
Chr2	168500000	1.68e+08	1.69e+08	528
Chr2	169500000	1.69e+08	1.7e+08	1033
Chr2	170500000	1.7e+08	1.71e+08	1956
Chr2	171500000	1.71e+08	1.72e+08	1868
Chr2	172500000	1.72e+08	1.73e+08	2637
Chr2	173500000	1.73e+08	1.74e+08	3399
Chr2	174500000	1.74e+08	1.75e+08	2812
Chr2	175500000	1.75e+08	1.76e+08	1965
Chr2	176500000	1.76e+08	1.77e+08	2241
Chr2	177500000	1.77e+08	1.78e+08	1002
Chr2	178500000	1.78e+08	1.79e+08	1172
Chr2	179500000	1.79e+08	1.8e+08	2514
Chr2	180500000	1.8e+08	1.81e+08	2883
Chr2	181500000	1.81e+08	1.82e+08	2152
Chr2	182500000	1.82e+08	1.83e+08	2120
Chr2	183500000	1.83e+08	1.84e+08	2750
Chr2	184500000	1.84e+08	1.85e+08	3263
Chr2	185500000	1.85e+08	1.86e+08	2418
Chr2	186500000	1.86e+08	1.87e+08	3170
Chr2	187500000	1.87e+08	1.88e+08	4187
Chr2	188500000	1.88e+08	1.89e+08	3567
Chr2	189500000	1.89e+08	1.9e+08	3766
Chr2	190500000	1.9e+08	1.91e+08	2036
Chr2	191500000	1.91e+08	1.92e+08	2336
Chr2	192500000	1.92e+08	1.93e+08	3222
Chr2	193500000	1.93e+08	1.94e+08	4111
Chr2	194500000	1.94e+08	1.95e+08	2311
Chr2	195500000	1.95e+08	1.96e+08	3035
Chr2	196500000	1.96e+08	1.97e+08	5336
Chr2	197500000	1.97e+08	1.98e+08	4365
Chr2	198500000	1.98e+08	1.99e+08	1659
Chr2	199500000	1.99e+08	2e+08	1010
Chr2	200500000	2e+08	2.01e+08	4619
Chr2	201500000	2.01e+08	2.02e+08	2337
Chr2	202500000	2.02e+08	2.03e+08	1835
Chr2	203500000	2.03e+08	2.04e+08	2767
Chr2	204500000	2.04e+08	2.05e+08	2631
Chr2	205500000	2.05e+08	2.06e+08	2342
Chr2	206500000	2.06e+08	2.07e+08	2575
Chr2	207500000	2.07e+08	2.08e+08	3806
Chr2	208500000	2.08e+08	2.09e+08	3468
Chr2	209500000	2.09e+08	2.1e+08	3700
Chr2	210500000	2.1e+08	2.11e+08	3243
Chr2	211500000	2.11e+08	2.12e+08	2758
Chr2	212500000	2.12e+08	2.13e+08	4938
Chr2	213500000	2.13e+08	2.14e+08	4877
Chr2	214500000	2.14e+08	2.15e+08	1827
Chr2	215500000	2.15e+08	2.16e+08	4919
Chr2	216500000	2.16e+08	2.17e+08	6189
Chr2	217500000	2.17e+08	2.18e+08	3528
Chr2	218500000	2.18e+08	2.19e+08	3679
Chr2	219500000	2.19e+08	2.2e+08	5000
Chr2	220500000	2.2e+08	2.21e+08	4712
Chr2	221500000	2.21e+08	2.22e+08	3330
Chr2	222500000	2.22e+08	2.23e+08	3298
Chr2	223500000	2.23e+08	2.24e+08	3391
Chr2	224500000	2.24e+08	2.25e+08	2842
Chr2	225500000	2.25e+08	2.26e+08	1643
Chr2	226500000	2.26e+08	2.27e+08	910
Chr2	227500000	2.27e+08	2.28e+08	367
Chr2	228500000	2.28e+08	2.29e+08	1182
Chr2	229500000	2.29e+08	2.3e+08	3435
Chr2	230500000	2.3e+08	2.31e+08	4636
Chr2	231500000	2.31e+08	2.32e+08	3911
Chr2	232500000	2.32e+08	2.33e+08	4367
Chr2	233500000	2.33e+08	2.34e+08	2499
Chr2	234500000	2.34e+08	2.35e+08	2283
Chr2	235500000	2.35e+08	2.36e+08	4207
Chr2	236500000	2.36e+08	2.37e+08	3854
Chr2	237500000	2.37e+08	2.38e+08	3474
Chr2	238500000	2.38e+08	2.39e+08	2165
Chr2	239500000	2.39e+08	2.4e+08	2603
Chr2	240500000	2.4e+08	2.41e+08	3217
Chr2	241500000	2.41e+08	2.42e+08	2576
Chr2	242500000	2.42e+08	2.43e+08	2808
Chr2	243500000	2.43e+08	2.44e+08	3226
Chr2	244500000	2.44e+08	2.45e+08	2374
Chr2	245500000	2.45e+08	2.46e+08	2812
Chr2	246500000	2.46e+08	2.47e+08	3211
Chr2	247500000	2.47e+08	2.48e+08	5904
Chr2	248500000	2.48e+08	2.49e+08	4238
Chr2	249500000	2.49e+08	2.5e+08	3091
Chr2	250500000	2.5e+08	2.51e+08	4680
Chr2	251500000	2.51e+08	2.52e+08	4296
Chr2	252500000	2.52e+08	2.53e+08	5389
Chr2	253500000	2.53e+08	2.54e+08	3389
Chr2	254500000	2.54e+08	2.55e+08	3164
Chr2	255500000	2.55e+08	2.56e+08	1783
Chr2	256500000	2.56e+08	2.57e+08	2036
Chr2	257500000	2.57e+08	2.58e+08	2521
Chr2	258500000	2.58e+08	2.59e+08	3312
Chr2	259500000	2.59e+08	2.6e+08	3762
Chr2	260500000	2.6e+08	2.61e+08	3666
Chr2	261500000	2.61e+08	2.62e+08	2521
Chr2	262500000	2.62e+08	2.63e+08	3900
Chr2	263500000	2.63e+08	2.64e+08	3101
Chr2	264500000	2.64e+08	2.65e+08	3155
Chr2	265500000	2.65e+08	2.66e+08	3024
Chr2	266500000	2.66e+08	2.67e+08	4930
Chr2	267500000	2.67e+08	2.68e+08	3352
Chr2	268500000	2.68e+08	2.69e+08	2977
Chr2	269500000	2.69e+08	2.7e+08	1842
Chr2	270500000	2.7e+08	2.71e+08	4715
Chr2	271500000	2.71e+08	2.72e+08	2693
Chr2	272500000	2.72e+08	2.73e+08	4031
Chr2	273500000	2.73e+08	2.74e+08	4167
Chr2	274500000	2.74e+08	2.75e+08	3750
Chr2	275500000	2.75e+08	2.76e+08	2211
Chr2	276500000	2.76e+08	2.77e+08	3937
Chr2	277500000	2.77e+08	2.78e+08	2738
Chr2	278500000	2.78e+08	2.79e+08	4467
Chr2	279500000	2.79e+08	2.8e+08	4901
Chr2	280500000	2.8e+08	2.81e+08	4977
Chr2	281500000	2.81e+08	2.82e+08	4493
Chr2	282500000	2.82e+08	2.83e+08	4371
Chr2	283500000	2.83e+08	2.84e+08	5645
Chr2	284500000	2.84e+08	2.85e+08	3650
Chr2	285500000	2.85e+08	2.86e+08	5042
Chr2	286500000	2.86e+08	2.87e+08	4156
Chr2	287500000	2.87e+08	2.88e+08	3089
Chr2	288500000	2.88e+08	2.89e+08	4330
Chr2	289500000	2.89e+08	2.9e+08	4851
Chr2	290500000	2.9e+08	2.91e+08	4422
Chr2	291500000	2.91e+08	2.92e+08	4737
Chr2	292500000	2.92e+08	2.93e+08	3724
Chr2	293500000	2.93e+08	2.94e+08	2760
Chr2	294500000	2.94e+08	2.95e+08	4927
Chr2	295500000	2.95e+08	2.96e+08	4618
Chr2	296500000	2.96e+08	2.97e+08	2840
Chr2	297500000	2.97e+08	2.98e+08	6138
Chr2	298500000	2.98e+08	2.99e+08	4046
Chr2	299500000	2.99e+08	3e+08	3816
Chr2	300500000	3e+08	3.01e+08	2638
Chr2	301500000	3.01e+08	3.02e+08	1208
Chr2	302500000	3.02e+08	3.03e+08	3850
Chr2	303500000	3.03e+08	3.04e+08	2509
Chr2	304500000	3.04e+08	3.05e+08	4991
Chr2	305500000	3.05e+08	3.06e+08	3590
Chr2	306500000	3.06e+08	3.07e+08	3539
Chr2	307500000	3.07e+08	3.08e+08	3675
Chr2	308500000	3.08e+08	3.09e+08	2164
Chr2	309500000	3.09e+08	3.1e+08	4196
Chr2	310500000	3.1e+08	3.11e+08	3645
Chr2	311300304	3.11e+08	311600608	2464
Chr3	5e+05	0	1e+06	0
Chr3	1500000	1e+06	2e+06	0
Chr3	2500000	2e+06	3e+06	150
Chr3	3500000	3e+06	4e+06	873
Chr3	4500000	4e+06	5e+06	517
Chr3	5500000	5e+06	6e+06	1088
Chr3	6500000	6e+06	7e+06	1353
Chr3	7500000	7e+06	8e+06	1966
Chr3	8500000	8e+06	9e+06	1423
Chr3	9500000	9e+06	1e+07	961
Chr3	10500000	1e+07	1.1e+07	1854
Chr3	11500000	1.1e+07	1.2e+07	1523
Chr3	12500000	1.2e+07	1.3e+07	3735
Chr3	13500000	1.3e+07	1.4e+07	1851
Chr3	14500000	1.4e+07	1.5e+07	2395
Chr3	15500000	1.5e+07	1.6e+07	1561
Chr3	16500000	1.6e+07	1.7e+07	1828
Chr3	17500000	1.7e+07	1.8e+07	932
Chr3	18500000	1.8e+07	1.9e+07	432
Chr3	19500000	1.9e+07	2e+07	1180
Chr3	20500000	2e+07	2.1e+07	840
Chr3	21500000	2.1e+07	2.2e+07	1113
Chr3	22500000	2.2e+07	2.3e+07	566
Chr3	23500000	2.3e+07	2.4e+07	391
Chr3	24500000	2.4e+07	2.5e+07	601
Chr3	25500000	2.5e+07	2.6e+07	436
Chr3	26500000	2.6e+07	2.7e+07	996
Chr3	27500000	2.7e+07	2.8e+07	1044
Chr3	28500000	2.8e+07	2.9e+07	433
Chr3	29500000	2.9e+07	3e+07	392
Chr3	30500000	3e+07	3.1e+07	1119
Chr3	31500000	3.1e+07	3.2e+07	679
Chr3	32500000	3.2e+07	3.3e+07	3175
Chr3	33500000	3.3e+07	3.4e+07	2430
Chr3	34500000	3.4e+07	3.5e+07	1923
Chr3	35500000	3.5e+07	3.6e+07	545
Chr3	36500000	3.6e+07	3.7e+07	387
Chr3	37500000	3.7e+07	3.8e+07	1245
Chr3	38500000	3.8e+07	3.9e+07	714
Chr3	39500000	3.9e+07	4e+07	316
Chr3	40500000	4e+07	4.1e+07	149
Chr3	41500000	4.1e+07	4.2e+07	0
Chr3	42500000	4.2e+07	4.3e+07	143
Chr3	43500000	4.3e+07	4.4e+07	489
Chr3	44500000	4.4e+07	4.5e+07	1809
Chr3	45500000	4.5e+07	4.6e+07	4496
Chr3	46500000	4.6e+07	4.7e+07	5044
Chr3	47500000	4.7e+07	4.8e+07	2475
Chr3	48500000	4.8e+07	4.9e+07	1739
Chr3	49500000	4.9e+07	5e+07	1217
Chr3	50500000	5e+07	5.1e+07	966
Chr3	51500000	5.1e+07	5.2e+07	679
Chr3	52500000	5.2e+07	5.3e+07	422
Chr3	53500000	5.3e+07	5.4e+07	3021
Chr3	54500000	5.4e+07	5.5e+07	3138
Chr3	55500000	5.5e+07	5.6e+07	2544
Chr3	56500000	5.6e+07	5.7e+07	2069
Chr3	57500000	5.7e+07	5.8e+07	2824
Chr3	58500000	5.8e+07	5.9e+07	2704
Chr3	59500000	5.9e+07	6e+07	3501
Chr3	60500000	6e+07	6.1e+07	2461
Chr3	61500000	6.1e+07	6.2e+07	3705
Chr3	62500000	6.2e+07	6.3e+07	4191
Chr3	63500000	6.3e+07	6.4e+07	3826
Chr3	64500000	6.4e+07	6.5e+07	3718
Chr3	65500000	6.5e+07	6.6e+07	3907
Chr3	66500000	6.6e+07	6.7e+07	2522
Chr3	67500000	6.7e+07	6.8e+07	3043
Chr3	68500000	6.8e+07	6.9e+07	3414
Chr3	69500000	6.9e+07	7e+07	1909
Chr3	70500000	7e+07	7.1e+07	5325
Chr3	71500000	7.1e+07	7.2e+07	3605
Chr3	72500000	7.2e+07	7.3e+07	2599
Chr3	73500000	7.3e+07	7.4e+07	4371
Chr3	74500000	7.4e+07	7.5e+07	2907
Chr3	75500000	7.5e+07	7.6e+07	2596
Chr3	76500000	7.6e+07	7.7e+07	1726
Chr3	77500000	7.7e+07	7.8e+07	675
Chr3	78500000	7.8e+07	7.9e+07	580
Chr3	79500000	7.9e+07	8e+07	2290
Chr3	80500000	8e+07	8.1e+07	2998
Chr3	81500000	8.1e+07	8.2e+07	2276
Chr3	82500000	8.2e+07	8.3e+07	4113
Chr3	83500000	8.3e+07	8.4e+07	1198
Chr3	84500000	8.4e+07	8.5e+07	2540
Chr3	85500000	8.5e+07	8.6e+07	1719
Chr3	86500000	8.6e+07	8.7e+07	3541
Chr3	87500000	8.7e+07	8.8e+07	3000
Chr3	88500000	8.8e+07	8.9e+07	182
Chr3	89500000	8.9e+07	9e+07	937
Chr3	90500000	9e+07	9.1e+07	1087
Chr3	91500000	9.1e+07	9.2e+07	2858
Chr3	92500000	9.2e+07	9.3e+07	1968
Chr3	93500000	9.3e+07	9.4e+07	1255
Chr3	94500000	9.4e+07	9.5e+07	3187
Chr3	95500000	9.5e+07	9.6e+07	2187
Chr3	96500000	9.6e+07	9.7e+07	548
Chr3	97500000	9.7e+07	9.8e+07	854
Chr3	98500000	9.8e+07	9.9e+07	1496
Chr3	99500000	9.9e+07	1e+08	3314
Chr3	100500000	1e+08	1.01e+08	1819
Chr3	101500000	1.01e+08	1.02e+08	3185
Chr3	102500000	1.02e+08	1.03e+08	4964
Chr3	103500000	1.03e+08	1.04e+08	1381
Chr3	104500000	1.04e+08	1.05e+08	3108
Chr3	105500000	1.05e+08	1.06e+08	1898
Chr3	106500000	1.06e+08	1.07e+08	2569
Chr3	107500000	1.07e+08	1.08e+08	1270
Chr3	108500000	1.08e+08	1.09e+08	0
Chr3	109500000	1.09e+08	1.1e+08	2207
Chr3	110500000	1.1e+08	1.11e+08	2851
Chr3	111500000	1.11e+08	1.12e+08	1913
Chr3	112500000	1.12e+08	1.13e+08	3740
Chr3	113500000	1.13e+08	1.14e+08	3445
Chr3	114500000	1.14e+08	1.15e+08	1723
Chr3	115500000	1.15e+08	1.16e+08	2486
Chr3	116500000	1.16e+08	1.17e+08	3527
Chr3	117500000	1.17e+08	1.18e+08	2817
Chr3	118500000	1.18e+08	1.19e+08	1387
Chr3	119500000	1.19e+08	1.2e+08	657
Chr3	120500000	1.2e+08	1.21e+08	441
Chr3	121500000	1.21e+08	1.22e+08	723
Chr3	122500000	1.22e+08	1.23e+08	518
Chr3	123500000	1.23e+08	1.24e+08	1644
Chr3	124500000	1.24e+08	1.25e+08	486
Chr3	125500000	1.25e+08	1.26e+08	231
Chr3	126500000	1.26e+08	1.27e+08	4018
Chr3	127500000	1.27e+08	1.28e+08	2902
Chr3	128500000	1.28e+08	1.29e+08	3482
Chr3	129500000	1.29e+08	1.3e+08	1379
Chr3	130500000	1.3e+08	1.31e+08	1550
Chr3	131500000	1.31e+08	1.32e+08	2021
Chr3	132500000	1.32e+08	1.33e+08	2753
Chr3	133500000	1.33e+08	1.34e+08	1580
Chr3	134500000	1.34e+08	1.35e+08	844
Chr3	135500000	1.35e+08	1.36e+08	412
Chr3	136500000	1.36e+08	1.37e+08	980
Chr3	137500000	1.37e+08	1.38e+08	129
Chr3	138500000	1.38e+08	1.39e+08	910
Chr3	139500000	1.39e+08	1.4e+08	742
Chr3	140500000	1.4e+08	1.41e+08	350
Chr3	141500000	1.41e+08	1.42e+08	83
Chr3	142500000	1.42e+08	1.43e+08	704
Chr3	143500000	1.43e+08	1.44e+08	598
Chr3	144500000	1.44e+08	1.45e+08	336
Chr3	145500000	1.45e+08	1.46e+08	568
Chr3	146500000	1.46e+08	1.47e+08	12
Chr3	147500000	1.47e+08	1.48e+08	184
Chr3	148500000	1.48e+08	1.49e+08	1096
Chr3	149500000	1.49e+08	1.5e+08	707
Chr3	150500000	1.5e+08	1.51e+08	573
Chr3	151500000	1.51e+08	1.52e+08	774
Chr3	152500000	1.52e+08	1.53e+08	800
Chr3	153500000	1.53e+08	1.54e+08	277
Chr3	154500000	1.54e+08	1.55e+08	345
Chr3	155500000	1.55e+08	1.56e+08	386
Chr3	156500000	1.56e+08	1.57e+08	895
Chr3	157500000	1.57e+08	1.58e+08	4043
Chr3	158500000	1.58e+08	1.59e+08	2991
Chr3	159500000	1.59e+08	1.6e+08	2776
Chr3	160500000	1.6e+08	1.61e+08	5227
Chr3	161500000	1.61e+08	1.62e+08	2085
Chr3	162500000	1.62e+08	1.63e+08	2542
Chr3	163500000	1.63e+08	1.64e+08	2178
Chr3	164500000	1.64e+08	1.65e+08	4450
Chr3	165500000	1.65e+08	1.66e+08	1759
Chr3	166500000	1.66e+08	1.67e+08	228
Chr3	167500000	1.67e+08	1.68e+08	499
Chr3	168500000	1.68e+08	1.69e+08	1013
Chr3	169500000	1.69e+08	1.7e+08	2410
Chr3	170500000	1.7e+08	1.71e+08	3088
Chr3	171500000	1.71e+08	1.72e+08	1804
Chr3	172500000	1.72e+08	1.73e+08	2534
Chr3	173500000	1.73e+08	1.74e+08	3399
Chr3	174500000	1.74e+08	1.75e+08	2918
Chr3	175500000	1.75e+08	1.76e+08	2577
Chr3	176500000	1.76e+08	1.77e+08	1650
Chr3	177500000	1.77e+08	1.78e+08	2708
Chr3	178500000	1.78e+08	1.79e+08	680
Chr3	179500000	1.79e+08	1.8e+08	2633
Chr3	180500000	1.8e+08	1.81e+08	2097
Chr3	181500000	1.81e+08	1.82e+08	1060
Chr3	182500000	1.82e+08	1.83e+08	1039
Chr3	183500000	1.83e+08	1.84e+08	783
Chr3	184500000	1.84e+08	1.85e+08	670
Chr3	185500000	1.85e+08	1.86e+08	1185
Chr3	186500000	1.86e+08	1.87e+08	659
Chr3	187500000	1.87e+08	1.88e+08	718
Chr3	188500000	1.88e+08	1.89e+08	772
Chr3	189500000	1.89e+08	1.9e+08	445
Chr3	190500000	1.9e+08	1.91e+08	94
Chr3	191500000	1.91e+08	1.92e+08	47
Chr3	192500000	1.92e+08	1.93e+08	67
Chr3	193500000	1.93e+08	1.94e+08	89
Chr3	194500000	1.94e+08	1.95e+08	47
Chr3	195500000	1.95e+08	1.96e+08	68
Chr3	196500000	1.96e+08	1.97e+08	92
Chr3	197500000	1.97e+08	1.98e+08	237
Chr3	198500000	1.98e+08	1.99e+08	167
Chr3	199500000	1.99e+08	2e+08	768
Chr3	200500000	2e+08	2.01e+08	667
Chr3	201500000	2.01e+08	2.02e+08	574
Chr3	202500000	2.02e+08	2.03e+08	1394
Chr3	203500000	2.03e+08	2.04e+08	684
Chr3	204500000	2.04e+08	2.05e+08	606
Chr3	205500000	2.05e+08	2.06e+08	2045
Chr3	206500000	2.06e+08	2.07e+08	1347
Chr3	207500000	2.07e+08	2.08e+08	2959
Chr3	208500000	2.08e+08	2.09e+08	2299
Chr3	209500000	2.09e+08	2.1e+08	1824
Chr3	210500000	2.1e+08	2.11e+08	2816
Chr3	211500000	2.11e+08	2.12e+08	3623
Chr3	212500000	2.12e+08	2.13e+08	2402
Chr3	213500000	2.13e+08	2.14e+08	3379
Chr3	214500000	2.14e+08	2.15e+08	2316
Chr3	215500000	2.15e+08	2.16e+08	1148
Chr3	216500000	2.16e+08	2.17e+08	4003
Chr3	217500000	2.17e+08	2.18e+08	1764
Chr3	218500000	2.18e+08	2.19e+08	3334
Chr3	219500000	2.19e+08	2.2e+08	3731
Chr3	220500000	2.2e+08	2.21e+08	4454
Chr3	221500000	2.21e+08	2.22e+08	3127
Chr3	222500000	2.22e+08	2.23e+08	2566
Chr3	223500000	2.23e+08	2.24e+08	3089
Chr3	224500000	2.24e+08	2.25e+08	1202
Chr3	225500000	2.25e+08	2.26e+08	1597
Chr3	226500000	2.26e+08	2.27e+08	1437
Chr3	227500000	2.27e+08	2.28e+08	2355
Chr3	228500000	2.28e+08	2.29e+08	3801
Chr3	229500000	2.29e+08	2.3e+08	2945
Chr3	230500000	2.3e+08	2.31e+08	3364
Chr3	231500000	2.31e+08	2.32e+08	3977
Chr3	232500000	2.32e+08	2.33e+08	3292
Chr3	233500000	2.33e+08	2.34e+08	2514
Chr3	234500000	2.34e+08	2.35e+08	2994
Chr3	235500000	2.35e+08	2.36e+08	3002
Chr3	236500000	2.36e+08	2.37e+08	2067
Chr3	237500000	2.37e+08	2.38e+08	1588
Chr3	238500000	2.38e+08	2.39e+08	2759
Chr3	239500000	2.39e+08	2.4e+08	906
Chr3	240500000	2.4e+08	2.41e+08	2176
Chr3	241500000	2.41e+08	2.42e+08	884
Chr3	242500000	2.42e+08	2.43e+08	934
Chr3	243500000	2.43e+08	2.44e+08	3505
Chr3	244500000	2.44e+08	2.45e+08	2201
Chr3	245500000	2.45e+08	2.46e+08	1156
Chr3	246500000	2.46e+08	2.47e+08	1803
Chr3	247500000	2.47e+08	2.48e+08	3732
Chr3	248500000	2.48e+08	2.49e+08	3333
Chr3	249500000	2.49e+08	2.5e+08	4751
Chr3	250500000	2.5e+08	2.51e+08	5666
Chr3	251500000	2.51e+08	2.52e+08	1609
Chr3	252500000	2.52e+08	2.53e+08	3884
Chr3	253500000	2.53e+08	2.54e+08	3204
Chr3	254500000	2.54e+08	2.55e+08	2262
Chr3	255500000	2.55e+08	2.56e+08	1584
Chr3	256500000	2.56e+08	2.57e+08	1889
Chr3	257500000	2.57e+08	2.58e+08	1772
Chr3	258500000	2.58e+08	2.59e+08	3167
Chr3	259500000	2.59e+08	2.6e+08	3195
Chr3	260500000	2.6e+08	2.61e+08	6065
Chr3	261500000	2.61e+08	2.62e+08	3416
Chr3	262500000	2.62e+08	2.63e+08	1144
Chr3	263500000	2.63e+08	2.64e+08	256
Chr3	264500000	2.64e+08	2.65e+08	1168
Chr3	265500000	2.65e+08	2.66e+08	3482
Chr3	266500000	2.66e+08	2.67e+08	4053
Chr3	267500000	2.67e+08	2.68e+08	1911
Chr3	268500000	2.68e+08	2.69e+08	882
Chr3	269500000	2.69e+08	2.7e+08	879
Chr3	270500000	2.7e+08	2.71e+08	1244
Chr3	271500000	2.71e+08	2.72e+08	863
Chr3	272500000	2.72e+08	2.73e+08	521
Chr3	273500000	2.73e+08	2.74e+08	2139
Chr3	274500000	2.74e+08	2.75e+08	3313
Chr3	275500000	2.75e+08	2.76e+08	3732
Chr3	276500000	2.76e+08	2.77e+08	1638
Chr3	277500000	2.77e+08	2.78e+08	2410
Chr3	278500000	2.78e+08	2.79e+08	469
Chr3	279500000	2.79e+08	2.8e+08	1195
Chr3	280500000	2.8e+08	2.81e+08	5347
Chr3	281500000	2.81e+08	2.82e+08	1651
Chr3	282500000	2.82e+08	2.83e+08	4352
Chr3	283500000	2.83e+08	2.84e+08	5352
Chr3	284500000	2.84e+08	2.85e+08	3265
Chr3	285500000	2.85e+08	2.86e+08	2993
Chr3	286500000	2.86e+08	2.87e+08	2109
Chr3	287500000	2.87e+08	2.88e+08	5235
Chr3	288500000	2.88e+08	2.89e+08	2419
Chr3	289500000	2.89e+08	2.9e+08	3183
Chr3	290500000	2.9e+08	2.91e+08	4130
Chr3	291500000	2.91e+08	2.92e+08	3904
Chr3	292500000	2.92e+08	2.93e+08	3038
Chr3	293500000	2.93e+08	2.94e+08	2190
Chr3	294500000	2.94e+08	2.95e+08	3969
Chr3	295500000	2.95e+08	2.96e+08	1697
Chr3	296500000	2.96e+08	2.97e+08	4952
Chr3	297500000	2.97e+08	2.98e+08	4011
Chr3	298500000	2.98e+08	2.99e+08	5017
Chr3	299500000	2.99e+08	3e+08	3364
Chr3	300500000	3e+08	3.01e+08	4352
Chr3	301500000	3.01e+08	3.02e+08	4406
Chr3	302500000	3.02e+08	3.03e+08	2864
Chr3	303500000	3.03e+08	3.04e+08	1896
Chr3	304500000	3.04e+08	3.05e+08	2994
Chr3	305500000	3.05e+08	3.06e+08	3305
Chr3	306500000	3.06e+08	3.07e+08	3232
Chr3	307500000	3.07e+08	3.08e+08	2937
Chr3	308500000	3.08e+08	3.09e+08	5259
Chr3	309500000	3.09e+08	3.1e+08	3427
Chr3	310500000	3.1e+08	3.11e+08	113
Chr3	311500000	3.11e+08	3.12e+08	1647
Chr3	312500000	3.12e+08	3.13e+08	2654
Chr3	313500000	3.13e+08	3.14e+08	913
Chr3	314500000	3.14e+08	3.15e+08	2719
Chr3	315500000	3.15e+08	3.16e+08	4803
Chr3	316500000	3.16e+08	3.17e+08	3657
Chr3	317500000	3.17e+08	3.18e+08	4363
Chr3	318500000	3.18e+08	3.19e+08	1836
Chr3	319500000	3.19e+08	3.2e+08	1237
Chr3	320500000	3.2e+08	3.21e+08	1187
Chr3	321500000	3.21e+08	3.22e+08	695
Chr3	322500000	3.22e+08	3.23e+08	3218
Chr3	323500000	3.23e+08	3.24e+08	2352
Chr3	324500000	3.24e+08	3.25e+08	5540
Chr3	325500000	3.25e+08	3.26e+08	3885
Chr3	326500000	3.26e+08	3.27e+08	4272
Chr3	327500000	3.27e+08	3.28e+08	2061
Chr3	328500000	3.28e+08	3.29e+08	2100
Chr3	329500000	3.29e+08	3.3e+08	727
Chr3	330500000	3.3e+08	3.31e+08	962
Chr3	331500000	3.31e+08	3.32e+08	359
Chr3	332500000	3.32e+08	3.33e+08	4015
Chr3	333500000	3.33e+08	3.34e+08	3871
Chr3	334500000	3.34e+08	3.35e+08	3373
Chr3	335500000	3.35e+08	3.36e+08	2286
Chr3	336500000	3.36e+08	3.37e+08	4212
Chr3	337500000	3.37e+08	3.38e+08	2616
Chr3	338500000	3.38e+08	3.39e+08	563
Chr3	339500000	3.39e+08	3.4e+08	660
Chr3	340500000	3.4e+08	3.41e+08	4623
Chr3	341500000	3.41e+08	3.42e+08	5444
Chr3	342500000	3.42e+08	3.43e+08	4850
Chr3	343500000	3.43e+08	3.44e+08	5975
Chr3	344500000	3.44e+08	3.45e+08	4124
Chr3	345500000	3.45e+08	3.46e+08	5163
Chr3	346500000	3.46e+08	3.47e+08	3052
Chr3	347500000	3.47e+08	3.48e+08	3724
Chr3	348500000	3.48e+08	3.49e+08	3536
Chr3	349500000	3.49e+08	3.5e+08	4459
Chr3	350500000	3.5e+08	3.51e+08	4485
Chr3	351500000	3.51e+08	3.52e+08	4834
Chr3	352500000	3.52e+08	3.53e+08	2937
Chr3	353500000	3.53e+08	3.54e+08	4194
Chr3	354500000	3.54e+08	3.55e+08	3576
Chr3	355500000	3.55e+08	3.56e+08	1475
Chr3	356500000	3.56e+08	3.57e+08	408
Chr3	357500000	3.57e+08	3.58e+08	3865
Chr3	358500000	3.58e+08	3.59e+08	1946
Chr3	359500000	3.59e+08	3.6e+08	1498
Chr3	360500000	3.6e+08	3.61e+08	4406
Chr3	361500000	3.61e+08	3.62e+08	2893
Chr3	362500000	3.62e+08	3.63e+08	3123
Chr3	363500000	3.63e+08	3.64e+08	3276
Chr3	364500000	3.64e+08	3.65e+08	1047
Chr3	365500000	3.65e+08	3.66e+08	614
Chr3	366500000	3.66e+08	3.67e+08	3069
Chr3	367500000	3.67e+08	3.68e+08	587
Chr3	368500000	3.68e+08	3.69e+08	1490
Chr3	369500000	3.69e+08	3.7e+08	2316
Chr3	370500000	3.7e+08	3.71e+08	1659
Chr3	371500000	3.71e+08	3.72e+08	3885
Chr3	372500000	3.72e+08	3.73e+08	838
Chr3	373500000	3.73e+08	3.74e+08	824
Chr3	374500000	3.74e+08	3.75e+08	178
Chr3	375500000	3.75e+08	3.76e+08	2379
Chr3	376500000	3.76e+08	3.77e+08	3789
Chr3	377500000	3.77e+08	3.78e+08	2353
Chr3	378500000	3.78e+08	3.79e+08	2540
Chr3	379500000	3.79e+08	3.8e+08	1328
Chr3	380500000	3.8e+08	3.81e+08	2047
Chr3	381500000	3.81e+08	3.82e+08	5640
Chr3	382500000	3.82e+08	3.83e+08	3567
Chr3	383500000	3.83e+08	3.84e+08	2827
Chr3	384500000	3.84e+08	3.85e+08	2772
Chr3	385500000	3.85e+08	3.86e+08	4436
Chr3	386500000	3.86e+08	3.87e+08	2535
Chr3	387500000	3.87e+08	3.88e+08	2706
Chr3	388500000	3.88e+08	3.89e+08	489
Chr3	389500000	3.89e+08	3.9e+08	808
Chr3	390168233	3.9e+08	390336466	647
Chr4	5e+05	0	1e+06	1607
Chr4	1500000	1e+06	2e+06	4094
Chr4	2500000	2e+06	3e+06	2046
Chr4	3500000	3e+06	4e+06	309
Chr4	4500000	4e+06	5e+06	2802
Chr4	5500000	5e+06	6e+06	2588
Chr4	6500000	6e+06	7e+06	4442
Chr4	7500000	7e+06	8e+06	3570
Chr4	8500000	8e+06	9e+06	2996
Chr4	9500000	9e+06	1e+07	3709
Chr4	10500000	1e+07	1.1e+07	1882
Chr4	11500000	1.1e+07	1.2e+07	3112
Chr4	12500000	1.2e+07	1.3e+07	4033
Chr4	13500000	1.3e+07	1.4e+07	2615
Chr4	14500000	1.4e+07	1.5e+07	3674
Chr4	15500000	1.5e+07	1.6e+07	1943
Chr4	16500000	1.6e+07	1.7e+07	2745
Chr4	17500000	1.7e+07	1.8e+07	630
Chr4	18500000	1.8e+07	1.9e+07	3170
Chr4	19500000	1.9e+07	2e+07	3325
Chr4	20500000	2e+07	2.1e+07	2092
Chr4	21500000	2.1e+07	2.2e+07	3770
Chr4	22500000	2.2e+07	2.3e+07	4266
Chr4	23500000	2.3e+07	2.4e+07	2504
Chr4	24500000	2.4e+07	2.5e+07	501
Chr4	25500000	2.5e+07	2.6e+07	731
Chr4	26500000	2.6e+07	2.7e+07	519
Chr4	27500000	2.7e+07	2.8e+07	961
Chr4	28500000	2.8e+07	2.9e+07	858
Chr4	29500000	2.9e+07	3e+07	746
Chr4	30500000	3e+07	3.1e+07	691
Chr4	31500000	3.1e+07	3.2e+07	729
Chr4	32500000	3.2e+07	3.3e+07	492
Chr4	33500000	3.3e+07	3.4e+07	1055
Chr4	34500000	3.4e+07	3.5e+07	3934
Chr4	35500000	3.5e+07	3.6e+07	605
Chr4	36500000	3.6e+07	3.7e+07	4884
Chr4	37500000	3.7e+07	3.8e+07	3239
Chr4	38500000	3.8e+07	3.9e+07	3251
Chr4	39500000	3.9e+07	4e+07	2196
Chr4	40500000	4e+07	4.1e+07	1696
Chr4	41500000	4.1e+07	4.2e+07	4101
Chr4	42500000	4.2e+07	4.3e+07	3788
Chr4	43500000	4.3e+07	4.4e+07	5019
Chr4	44500000	4.4e+07	4.5e+07	5438
Chr4	45500000	4.5e+07	4.6e+07	3312
Chr4	46500000	4.6e+07	4.7e+07	1204
Chr4	47500000	4.7e+07	4.8e+07	612
Chr4	48500000	4.8e+07	4.9e+07	245
Chr4	49500000	4.9e+07	5e+07	3226
Chr4	50500000	5e+07	5.1e+07	3750
Chr4	51500000	5.1e+07	5.2e+07	6058
Chr4	52500000	5.2e+07	5.3e+07	2356
Chr4	53500000	5.3e+07	5.4e+07	2805
Chr4	54500000	5.4e+07	5.5e+07	1871
Chr4	55500000	5.5e+07	5.6e+07	4327
Chr4	56500000	5.6e+07	5.7e+07	3885
Chr4	57500000	5.7e+07	5.8e+07	2846
Chr4	58500000	5.8e+07	5.9e+07	3127
Chr4	59500000	5.9e+07	6e+07	5312
Chr4	60500000	6e+07	6.1e+07	4564
Chr4	61500000	6.1e+07	6.2e+07	3986
Chr4	62500000	6.2e+07	6.3e+07	3212
Chr4	63500000	6.3e+07	6.4e+07	3855
Chr4	64500000	6.4e+07	6.5e+07	4103
Chr4	65500000	6.5e+07	6.6e+07	4360
Chr4	66500000	6.6e+07	6.7e+07	3284
Chr4	67500000	6.7e+07	6.8e+07	3898
Chr4	68500000	6.8e+07	6.9e+07	3288
Chr4	69500000	6.9e+07	7e+07	1391
Chr4	70500000	7e+07	7.1e+07	2062
Chr4	71500000	7.1e+07	7.2e+07	4306
Chr4	72500000	7.2e+07	7.3e+07	3550
Chr4	73500000	7.3e+07	7.4e+07	1055
Chr4	74500000	7.4e+07	7.5e+07	456
Chr4	75500000	7.5e+07	7.6e+07	2235
Chr4	76500000	7.6e+07	7.7e+07	1100
Chr4	77500000	7.7e+07	7.8e+07	1211
Chr4	78500000	7.8e+07	7.9e+07	728
Chr4	79500000	7.9e+07	8e+07	893
Chr4	80500000	8e+07	8.1e+07	1579
Chr4	81500000	8.1e+07	8.2e+07	4654
Chr4	82500000	8.2e+07	8.3e+07	4598
Chr4	83500000	8.3e+07	8.4e+07	4626
Chr4	84500000	8.4e+07	8.5e+07	1038
Chr4	85500000	8.5e+07	8.6e+07	738
Chr4	86500000	8.6e+07	8.7e+07	1443
Chr4	87500000	8.7e+07	8.8e+07	3757
Chr4	88500000	8.8e+07	8.9e+07	4099
Chr4	89500000	8.9e+07	9e+07	2586
Chr4	90500000	9e+07	9.1e+07	2162
Chr4	91500000	9.1e+07	9.2e+07	462
Chr4	92500000	9.2e+07	9.3e+07	613
Chr4	93500000	9.3e+07	9.4e+07	2745
Chr4	94500000	9.4e+07	9.5e+07	4054
Chr4	95500000	9.5e+07	9.6e+07	4568
Chr4	96500000	9.6e+07	9.7e+07	4750
Chr4	97500000	9.7e+07	9.8e+07	4967
Chr4	98500000	9.8e+07	9.9e+07	2012
Chr4	99500000	9.9e+07	1e+08	4644
Chr4	100500000	1e+08	1.01e+08	3038
Chr4	101500000	1.01e+08	1.02e+08	2082
Chr4	102500000	1.02e+08	1.03e+08	2558
Chr4	103500000	1.03e+08	1.04e+08	2366
Chr4	104500000	1.04e+08	1.05e+08	5149
Chr4	105500000	1.05e+08	1.06e+08	3553
Chr4	106500000	1.06e+08	1.07e+08	4870
Chr4	107500000	1.07e+08	1.08e+08	1735
Chr4	108500000	1.08e+08	1.09e+08	3789
Chr4	109500000	1.09e+08	1.1e+08	2865
Chr4	110500000	1.1e+08	1.11e+08	1967
Chr4	111500000	1.11e+08	1.12e+08	4985
Chr4	112500000	1.12e+08	1.13e+08	4806
Chr4	113500000	1.13e+08	1.14e+08	2959
Chr4	114500000	1.14e+08	1.15e+08	3317
Chr4	115500000	1.15e+08	1.16e+08	1947
Chr4	116500000	1.16e+08	1.17e+08	2957
Chr4	117500000	1.17e+08	1.18e+08	3491
Chr4	118500000	1.18e+08	1.19e+08	3427
Chr4	119500000	1.19e+08	1.2e+08	3460
Chr4	120500000	1.2e+08	1.21e+08	4276
Chr4	121500000	1.21e+08	1.22e+08	1028
Chr4	122500000	1.22e+08	1.23e+08	2850
Chr4	123500000	1.23e+08	1.24e+08	2284
Chr4	124500000	1.24e+08	1.25e+08	2794
Chr4	125500000	1.25e+08	1.26e+08	2572
Chr4	126500000	1.26e+08	1.27e+08	1422
Chr4	127500000	1.27e+08	1.28e+08	436
Chr4	128500000	1.28e+08	1.29e+08	607
Chr4	129500000	1.29e+08	1.3e+08	2335
Chr4	130500000	1.3e+08	1.31e+08	2364
Chr4	131500000	1.31e+08	1.32e+08	2528
Chr4	132500000	1.32e+08	1.33e+08	435
Chr4	133500000	1.33e+08	1.34e+08	1173
Chr4	134500000	1.34e+08	1.35e+08	2802
Chr4	135500000	1.35e+08	1.36e+08	2128
Chr4	136500000	1.36e+08	1.37e+08	3504
Chr4	137500000	1.37e+08	1.38e+08	2739
Chr4	138500000	1.38e+08	1.39e+08	3532
Chr4	139500000	1.39e+08	1.4e+08	3495
Chr4	140500000	1.4e+08	1.41e+08	2019
Chr4	141500000	1.41e+08	1.42e+08	1397
Chr4	142500000	1.42e+08	1.43e+08	2492
Chr4	143500000	1.43e+08	1.44e+08	2818
Chr4	144500000	1.44e+08	1.45e+08	2079
Chr4	145500000	1.45e+08	1.46e+08	3851
Chr4	146500000	1.46e+08	1.47e+08	2629
Chr4	147500000	1.47e+08	1.48e+08	453
Chr4	148500000	1.48e+08	1.49e+08	2003
Chr4	149500000	1.49e+08	1.5e+08	1178
Chr4	150500000	1.5e+08	1.51e+08	4853
Chr4	151500000	1.51e+08	1.52e+08	1799
Chr4	152500000	1.52e+08	1.53e+08	3052
Chr4	153500000	1.53e+08	1.54e+08	4636
Chr4	154500000	1.54e+08	1.55e+08	1534
Chr4	155500000	1.55e+08	1.56e+08	2945
Chr4	156500000	1.56e+08	1.57e+08	2186
Chr4	157500000	1.57e+08	1.58e+08	2866
Chr4	158500000	1.58e+08	1.59e+08	2491
Chr4	159500000	1.59e+08	1.6e+08	4098
Chr4	160500000	1.6e+08	1.61e+08	1674
Chr4	161500000	1.61e+08	1.62e+08	2851
Chr4	162500000	1.62e+08	1.63e+08	2756
Chr4	163500000	1.63e+08	1.64e+08	2512
Chr4	164500000	1.64e+08	1.65e+08	4976
Chr4	165500000	1.65e+08	1.66e+08	1578
Chr4	166500000	1.66e+08	1.67e+08	3068
Chr4	167500000	1.67e+08	1.68e+08	2514
Chr4	168500000	1.68e+08	1.69e+08	1657
Chr4	169500000	1.69e+08	1.7e+08	272
Chr4	170500000	1.7e+08	1.71e+08	557
Chr4	171500000	1.71e+08	1.72e+08	641
Chr4	172500000	1.72e+08	1.73e+08	361
Chr4	173500000	1.73e+08	1.74e+08	846
Chr4	174500000	1.74e+08	1.75e+08	1019
Chr4	175500000	1.75e+08	1.76e+08	1617
Chr4	176500000	1.76e+08	1.77e+08	683
Chr4	177500000	1.77e+08	1.78e+08	487
Chr4	178500000	1.78e+08	1.79e+08	1145
Chr4	179500000	1.79e+08	1.8e+08	1195
Chr4	180500000	1.8e+08	1.81e+08	841
Chr4	181500000	1.81e+08	1.82e+08	2262
Chr4	182500000	1.82e+08	1.83e+08	2230
Chr4	183500000	1.83e+08	1.84e+08	683
Chr4	184500000	1.84e+08	1.85e+08	186
Chr4	185500000	1.85e+08	1.86e+08	431
Chr4	186500000	1.86e+08	1.87e+08	171
Chr4	187500000	1.87e+08	1.88e+08	101
Chr4	188500000	1.88e+08	1.89e+08	1941
Chr4	189500000	1.89e+08	1.9e+08	3286
Chr4	190500000	1.9e+08	1.91e+08	3403
Chr4	191500000	1.91e+08	1.92e+08	1226
Chr4	192500000	1.92e+08	1.93e+08	1988
Chr4	193500000	1.93e+08	1.94e+08	2009
Chr4	194500000	1.94e+08	1.95e+08	3233
Chr4	195500000	1.95e+08	1.96e+08	1716
Chr4	196500000	1.96e+08	1.97e+08	3269
Chr4	197500000	1.97e+08	1.98e+08	3818
Chr4	198500000	1.98e+08	1.99e+08	2469
Chr4	199500000	1.99e+08	2e+08	3071
Chr4	200500000	2e+08	2.01e+08	754
Chr4	201500000	2.01e+08	2.02e+08	408
Chr4	202500000	2.02e+08	2.03e+08	1988
Chr4	203500000	2.03e+08	2.04e+08	2396
Chr4	204500000	2.04e+08	2.05e+08	1416
Chr4	205500000	2.05e+08	2.06e+08	1230
Chr4	206500000	2.06e+08	2.07e+08	674
Chr4	207500000	2.07e+08	2.08e+08	1272
Chr4	208500000	2.08e+08	2.09e+08	2187
Chr4	209500000	2.09e+08	2.1e+08	891
Chr4	210500000	2.1e+08	2.11e+08	1982
Chr4	211500000	2.11e+08	2.12e+08	1824
Chr4	212500000	2.12e+08	2.13e+08	1326
Chr4	213500000	2.13e+08	2.14e+08	859
Chr4	214500000	2.14e+08	2.15e+08	1819
Chr4	215500000	2.15e+08	2.16e+08	1811
Chr4	216500000	2.16e+08	2.17e+08	572
Chr4	217500000	2.17e+08	2.18e+08	356
Chr4	218500000	2.18e+08	2.19e+08	642
Chr4	219500000	2.19e+08	2.2e+08	3716
Chr4	220500000	2.2e+08	2.21e+08	3113
Chr4	221500000	2.21e+08	2.22e+08	2209
Chr4	222500000	2.22e+08	2.23e+08	3831
Chr4	223500000	2.23e+08	2.24e+08	4073
Chr4	224500000	2.24e+08	2.25e+08	2039
Chr4	225500000	2.25e+08	2.26e+08	1292
Chr4	226500000	2.26e+08	2.27e+08	3682
Chr4	227500000	2.27e+08	2.28e+08	2546
Chr4	228500000	2.28e+08	2.29e+08	1005
Chr4	229500000	2.29e+08	2.3e+08	1397
Chr4	230500000	2.3e+08	2.31e+08	2112
Chr4	231500000	2.31e+08	2.32e+08	995
Chr4	232500000	2.32e+08	2.33e+08	638
Chr4	233500000	2.33e+08	2.34e+08	577
Chr4	234500000	2.34e+08	2.35e+08	568
Chr4	235500000	2.35e+08	2.36e+08	222
Chr4	236500000	2.36e+08	2.37e+08	128
Chr4	237500000	2.37e+08	2.38e+08	90
Chr4	238500000	2.38e+08	2.39e+08	120
Chr4	239500000	2.39e+08	2.4e+08	82
Chr4	240500000	2.4e+08	2.41e+08	141
Chr4	241500000	2.41e+08	2.42e+08	581
Chr4	242500000	2.42e+08	2.43e+08	878
Chr4	243500000	2.43e+08	2.44e+08	498
Chr4	244500000	2.44e+08	2.45e+08	1298
Chr4	245500000	2.45e+08	2.46e+08	546
Chr4	246500000	2.46e+08	2.47e+08	908
Chr4	247500000	2.47e+08	2.48e+08	270
Chr4	248500000	2.48e+08	2.49e+08	851
Chr4	249500000	2.49e+08	2.5e+08	530
Chr4	250500000	2.5e+08	2.51e+08	580
Chr4	251500000	2.51e+08	2.52e+08	1271
Chr4	252500000	2.52e+08	2.53e+08	1546
Chr4	253500000	2.53e+08	2.54e+08	3090
Chr4	254500000	2.54e+08	2.55e+08	589
Chr4	255500000	2.55e+08	2.56e+08	1830
Chr4	256500000	2.56e+08	2.57e+08	1455
Chr4	257500000	2.57e+08	2.58e+08	1301
Chr4	258500000	2.58e+08	2.59e+08	465
Chr4	259500000	2.59e+08	2.6e+08	997
Chr4	260500000	2.6e+08	2.61e+08	2324
Chr4	261500000	2.61e+08	2.62e+08	3687
Chr4	262500000	2.62e+08	2.63e+08	1516
Chr4	263500000	2.63e+08	2.64e+08	1998
Chr4	264500000	2.64e+08	2.65e+08	3259
Chr4	265500000	2.65e+08	2.66e+08	2614
Chr4	266500000	2.66e+08	2.67e+08	2183
Chr4	267500000	2.67e+08	2.68e+08	2857
Chr4	268500000	2.68e+08	2.69e+08	1750
Chr4	269500000	2.69e+08	2.7e+08	2556
Chr4	270500000	2.7e+08	2.71e+08	3705
Chr4	271500000	2.71e+08	2.72e+08	2591
Chr4	272500000	2.72e+08	2.73e+08	2635
Chr4	273500000	2.73e+08	2.74e+08	1820
Chr4	274500000	2.74e+08	2.75e+08	2314
Chr4	275500000	2.75e+08	2.76e+08	2864
Chr4	276500000	2.76e+08	2.77e+08	4334
Chr4	277500000	2.77e+08	2.78e+08	2540
Chr4	278500000	2.78e+08	2.79e+08	1012
Chr4	279500000	2.79e+08	2.8e+08	3237
Chr4	280500000	2.8e+08	2.81e+08	3329
Chr4	281500000	2.81e+08	2.82e+08	3599
Chr4	282500000	2.82e+08	2.83e+08	3962
Chr4	283500000	2.83e+08	2.84e+08	3329
Chr4	284500000	2.84e+08	2.85e+08	4161
Chr4	285500000	2.85e+08	2.86e+08	2173
Chr4	286500000	2.86e+08	2.87e+08	3789
Chr4	287500000	2.87e+08	2.88e+08	1077
Chr4	288500000	2.88e+08	2.89e+08	4385
Chr4	289500000	2.89e+08	2.9e+08	2094
Chr4	290500000	2.9e+08	2.91e+08	3226
Chr4	291500000	2.91e+08	2.92e+08	1807
Chr4	292500000	2.92e+08	2.93e+08	1292
Chr4	293500000	2.93e+08	2.94e+08	454
Chr4	294500000	2.94e+08	2.95e+08	1132
Chr4	295500000	2.95e+08	2.96e+08	324
Chr4	296500000	2.96e+08	2.97e+08	204
Chr4	297500000	2.97e+08	2.98e+08	147
Chr4	298500000	2.98e+08	2.99e+08	322
Chr4	299500000	2.99e+08	3e+08	408
Chr4	300500000	3e+08	3.01e+08	717
Chr4	301500000	3.01e+08	3.02e+08	2544
Chr4	302500000	3.02e+08	3.03e+08	2032
Chr4	303500000	3.03e+08	3.04e+08	1438
Chr4	304500000	3.04e+08	3.05e+08	3405
Chr4	305500000	3.05e+08	3.06e+08	3953
Chr4	306500000	3.06e+08	3.07e+08	2551
Chr4	307500000	3.07e+08	3.08e+08	3085
Chr4	308500000	3.08e+08	3.09e+08	2971
Chr4	309500000	3.09e+08	3.1e+08	1955
Chr4	310500000	3.1e+08	3.11e+08	3291
Chr4	311500000	3.11e+08	3.12e+08	635
Chr4	312500000	3.12e+08	3.13e+08	1730
Chr4	313500000	3.13e+08	3.14e+08	974
Chr4	314500000	3.14e+08	3.15e+08	1974
Chr4	315500000	3.15e+08	3.16e+08	3288
Chr4	316500000	3.16e+08	3.17e+08	4057
Chr4	317500000	3.17e+08	3.18e+08	3096
Chr4	318500000	3.18e+08	3.19e+08	2708
Chr4	319500000	3.19e+08	3.2e+08	3197
Chr4	320500000	3.2e+08	3.21e+08	3318
Chr4	321500000	3.21e+08	3.22e+08	1858
Chr4	322500000	3.22e+08	3.23e+08	1555
Chr4	323500000	3.23e+08	3.24e+08	2384
Chr4	324500000	3.24e+08	3.25e+08	2688
Chr4	325500000	3.25e+08	3.26e+08	2292
Chr4	326500000	3.26e+08	3.27e+08	4075
Chr4	327500000	3.27e+08	3.28e+08	4969
Chr4	328500000	3.28e+08	3.29e+08	2477
Chr4	329500000	3.29e+08	3.3e+08	2854
Chr4	330500000	3.3e+08	3.31e+08	3409
Chr4	331500000	3.31e+08	3.32e+08	3829
Chr4	332500000	3.32e+08	3.33e+08	3586
Chr4	333500000	3.33e+08	3.34e+08	3037
Chr4	334500000	3.34e+08	3.35e+08	3939
Chr4	335500000	3.35e+08	3.36e+08	4943
Chr4	336500000	3.36e+08	3.37e+08	3343
Chr4	337500000	3.37e+08	3.38e+08	203
Chr4	338500000	3.38e+08	3.39e+08	796
Chr4	339500000	3.39e+08	3.4e+08	1227
Chr4	340500000	3.4e+08	3.41e+08	1084
Chr4	341500000	3.41e+08	3.42e+08	888
Chr4	342500000	3.42e+08	3.43e+08	1983
Chr4	343500000	3.43e+08	3.44e+08	3000
Chr4	344500000	3.44e+08	3.45e+08	3144
Chr4	345500000	3.45e+08	3.46e+08	1183
Chr4	346500000	3.46e+08	3.47e+08	2109
Chr4	347500000	3.47e+08	3.48e+08	4126
Chr4	348500000	3.48e+08	3.49e+08	3222
Chr4	349500000	3.49e+08	3.5e+08	4858
Chr4	350500000	3.5e+08	3.51e+08	3581
Chr4	351500000	3.51e+08	3.52e+08	765
Chr4	352500000	3.52e+08	3.53e+08	858
Chr4	353500000	3.53e+08	3.54e+08	650
Chr4	354500000	3.54e+08	3.55e+08	1126
Chr4	355500000	3.55e+08	3.56e+08	4042
Chr4	356500000	3.56e+08	3.57e+08	3083
Chr4	357500000	3.57e+08	3.58e+08	4204
Chr4	358500000	3.58e+08	3.59e+08	2298
Chr4	359500000	3.59e+08	3.6e+08	3708
Chr4	360500000	3.6e+08	3.61e+08	3731
Chr4	361500000	3.61e+08	3.62e+08	4231
Chr4	362500000	3.62e+08	3.63e+08	967
Chr4	363500000	3.63e+08	3.64e+08	215
Chr4	364500000	3.64e+08	3.65e+08	1070
Chr4	365500000	3.65e+08	3.66e+08	467
Chr4	366500000	3.66e+08	3.67e+08	709
Chr4	367500000	3.67e+08	3.68e+08	771
Chr4	368500000	3.68e+08	3.69e+08	1011
Chr4	369500000	3.69e+08	3.7e+08	4071
Chr4	370500000	3.7e+08	3.71e+08	3475
Chr4	371500000	3.71e+08	3.72e+08	1530
Chr4	372500000	3.72e+08	3.73e+08	1008
Chr4	373500000	3.73e+08	3.74e+08	373
Chr4	374500000	3.74e+08	3.75e+08	2755
Chr4	375500000	3.75e+08	3.76e+08	5576
Chr4	376500000	3.76e+08	3.77e+08	4402
Chr4	377500000	3.77e+08	3.78e+08	4971
Chr4	378500000	3.78e+08	3.79e+08	5062
Chr4	379500000	3.79e+08	3.8e+08	3726
Chr4	380500000	3.8e+08	3.81e+08	1955
Chr4	381500000	3.81e+08	3.82e+08	4634
Chr4	382500000	3.82e+08	3.83e+08	2206
Chr4	383500000	3.83e+08	3.84e+08	3360
Chr4	384500000	3.84e+08	3.85e+08	4026
Chr4	385500000	3.85e+08	3.86e+08	4904
Chr4	386500000	3.86e+08	3.87e+08	4077
Chr4	387500000	3.87e+08	3.88e+08	1133
Chr4	388500000	3.88e+08	3.89e+08	943
Chr4	389500000	3.89e+08	3.9e+08	2764
Chr4	390500000	3.9e+08	3.91e+08	2420
Chr4	391500000	3.91e+08	3.92e+08	3027
Chr4	392500000	3.92e+08	3.93e+08	3521
Chr4	393500000	3.93e+08	3.94e+08	2557
Chr4	394500000	3.94e+08	3.95e+08	2450
Chr4	395500000	3.95e+08	3.96e+08	3281
Chr4	396500000	3.96e+08	3.97e+08	3174
Chr4	397500000	3.97e+08	3.98e+08	2750
Chr4	398500000	3.98e+08	3.99e+08	4846
Chr4	399500000	3.99e+08	4e+08	4044
Chr4	400500000	4e+08	4.01e+08	3506
Chr4	401500000	4.01e+08	4.02e+08	2676
Chr4	402500000	4.02e+08	4.03e+08	5472
Chr4	403500000	4.03e+08	4.04e+08	3331
Chr4	404500000	4.04e+08	4.05e+08	4017
Chr4	405500000	4.05e+08	4.06e+08	3543
Chr4	406500000	4.06e+08	4.07e+08	2471
Chr4	407500000	4.07e+08	4.08e+08	4664
Chr4	408500000	4.08e+08	4.09e+08	737
Chr4	409500000	4.09e+08	4.1e+08	577
Chr4	410500000	4.1e+08	4.11e+08	523
Chr4	411500000	4.11e+08	4.12e+08	490
Chr4	412500000	4.12e+08	4.13e+08	679
Chr4	413500000	4.13e+08	4.14e+08	974
Chr4	414500000	4.14e+08	4.15e+08	531
Chr4	415500000	4.15e+08	4.16e+08	869
Chr4	416500000	4.16e+08	4.17e+08	1259
Chr4	417500000	4.17e+08	4.18e+08	1185
Chr4	418500000	4.18e+08	4.19e+08	1550
Chr4	419500000	4.19e+08	4.2e+08	627
Chr4	420500000	4.2e+08	4.21e+08	301
Chr4	421500000	4.21e+08	4.22e+08	1531
Chr4	422500000	4.22e+08	4.23e+08	493
Chr4	423500000	4.23e+08	4.24e+08	225
Chr4	424500000	4.24e+08	4.25e+08	1764
Chr4	425500000	4.25e+08	4.26e+08	598
Chr4	426500000	4.26e+08	4.27e+08	581
Chr4	427408571	4.27e+08	427817143	160
Chr5	5e+05	0	1e+06	274
Chr5	1500000	1e+06	2e+06	1165
Chr5	2500000	2e+06	3e+06	881
Chr5	3500000	3e+06	4e+06	912
Chr5	4500000	4e+06	5e+06	594
Chr5	5500000	5e+06	6e+06	970
Chr5	6500000	6e+06	7e+06	641
Chr5	7500000	7e+06	8e+06	563
Chr5	8500000	8e+06	9e+06	825
Chr5	9500000	9e+06	1e+07	582
Chr5	10500000	1e+07	1.1e+07	789
Chr5	11500000	1.1e+07	1.2e+07	3454
Chr5	12500000	1.2e+07	1.3e+07	1851
Chr5	13500000	1.3e+07	1.4e+07	4210
Chr5	14500000	1.4e+07	1.5e+07	1296
Chr5	15500000	1.5e+07	1.6e+07	3058
Chr5	16500000	1.6e+07	1.7e+07	4135
Chr5	17500000	1.7e+07	1.8e+07	3400
Chr5	18500000	1.8e+07	1.9e+07	3885
Chr5	19500000	1.9e+07	2e+07	938
Chr5	20500000	2e+07	2.1e+07	5405
Chr5	21500000	2.1e+07	2.2e+07	3690
Chr5	22500000	2.2e+07	2.3e+07	3351
Chr5	23500000	2.3e+07	2.4e+07	1533
Chr5	24500000	2.4e+07	2.5e+07	1078
Chr5	25500000	2.5e+07	2.6e+07	1537
Chr5	26500000	2.6e+07	2.7e+07	1822
Chr5	27500000	2.7e+07	2.8e+07	4115
Chr5	28500000	2.8e+07	2.9e+07	1542
Chr5	29500000	2.9e+07	3e+07	3547
Chr5	30500000	3e+07	3.1e+07	3259
Chr5	31500000	3.1e+07	3.2e+07	4751
Chr5	32500000	3.2e+07	3.3e+07	3280
Chr5	33500000	3.3e+07	3.4e+07	4756
Chr5	34500000	3.4e+07	3.5e+07	3065
Chr5	35500000	3.5e+07	3.6e+07	2531
Chr5	36500000	3.6e+07	3.7e+07	1701
Chr5	37500000	3.7e+07	3.8e+07	809
Chr5	38500000	3.8e+07	3.9e+07	2570
Chr5	39500000	3.9e+07	4e+07	1923
Chr5	40500000	4e+07	4.1e+07	2489
Chr5	41500000	4.1e+07	4.2e+07	4171
Chr5	42500000	4.2e+07	4.3e+07	3299
Chr5	43500000	4.3e+07	4.4e+07	2947
Chr5	44500000	4.4e+07	4.5e+07	4191
Chr5	45500000	4.5e+07	4.6e+07	2030
Chr5	46500000	4.6e+07	4.7e+07	1857
Chr5	47500000	4.7e+07	4.8e+07	3687
Chr5	48500000	4.8e+07	4.9e+07	2529
Chr5	49500000	4.9e+07	5e+07	172
Chr5	50500000	5e+07	5.1e+07	304
Chr5	51500000	5.1e+07	5.2e+07	202
Chr5	52500000	5.2e+07	5.3e+07	1192
Chr5	53500000	5.3e+07	5.4e+07	719
Chr5	54500000	5.4e+07	5.5e+07	637
Chr5	55500000	5.5e+07	5.6e+07	723
Chr5	56500000	5.6e+07	5.7e+07	369
Chr5	57500000	5.7e+07	5.8e+07	818
Chr5	58500000	5.8e+07	5.9e+07	495
Chr5	59500000	5.9e+07	6e+07	1053
Chr5	60500000	6e+07	6.1e+07	691
Chr5	61500000	6.1e+07	6.2e+07	482
Chr5	62500000	6.2e+07	6.3e+07	409
Chr5	63500000	6.3e+07	6.4e+07	372
Chr5	64500000	6.4e+07	6.5e+07	751
Chr5	65500000	6.5e+07	6.6e+07	507
Chr5	66500000	6.6e+07	6.7e+07	569
Chr5	67500000	6.7e+07	6.8e+07	584
Chr5	68500000	6.8e+07	6.9e+07	455
Chr5	69500000	6.9e+07	7e+07	178
Chr5	70500000	7e+07	7.1e+07	262
Chr5	71500000	7.1e+07	7.2e+07	485
Chr5	72500000	7.2e+07	7.3e+07	788
Chr5	73500000	7.3e+07	7.4e+07	398
Chr5	74500000	7.4e+07	7.5e+07	407
Chr5	75500000	7.5e+07	7.6e+07	920
Chr5	76500000	7.6e+07	7.7e+07	216
Chr5	77500000	7.7e+07	7.8e+07	480
Chr5	78500000	7.8e+07	7.9e+07	718
Chr5	79500000	7.9e+07	8e+07	803
Chr5	80500000	8e+07	8.1e+07	639
Chr5	81500000	8.1e+07	8.2e+07	525
Chr5	82500000	8.2e+07	8.3e+07	300
Chr5	83500000	8.3e+07	8.4e+07	108
Chr5	84500000	8.4e+07	8.5e+07	58
Chr5	85500000	8.5e+07	8.6e+07	81
Chr5	86500000	8.6e+07	8.7e+07	68
Chr5	87500000	8.7e+07	8.8e+07	63
Chr5	88500000	8.8e+07	8.9e+07	45
Chr5	89500000	8.9e+07	9e+07	12
Chr5	90500000	9e+07	9.1e+07	15
Chr5	91500000	9.1e+07	9.2e+07	57
Chr5	92500000	9.2e+07	9.3e+07	81
Chr5	93500000	9.3e+07	9.4e+07	141
Chr5	94500000	9.4e+07	9.5e+07	25
Chr5	95500000	9.5e+07	9.6e+07	45
Chr5	96500000	9.6e+07	9.7e+07	85
Chr5	97500000	9.7e+07	9.8e+07	0
Chr5	98500000	9.8e+07	9.9e+07	0
Chr5	99500000	9.9e+07	1e+08	208
Chr5	100500000	1e+08	1.01e+08	628
Chr5	101500000	1.01e+08	1.02e+08	624
Chr5	102500000	1.02e+08	1.03e+08	305
Chr5	103500000	1.03e+08	1.04e+08	928
Chr5	104500000	1.04e+08	1.05e+08	496
Chr5	105500000	1.05e+08	1.06e+08	404
Chr5	106500000	1.06e+08	1.07e+08	361
Chr5	107500000	1.07e+08	1.08e+08	908
Chr5	108500000	1.08e+08	1.09e+08	556
Chr5	109500000	1.09e+08	1.1e+08	254
Chr5	110500000	1.1e+08	1.11e+08	271
Chr5	111500000	1.11e+08	1.12e+08	328
Chr5	112500000	1.12e+08	1.13e+08	275
Chr5	113500000	1.13e+08	1.14e+08	127
Chr5	114500000	1.14e+08	1.15e+08	1915
Chr5	115500000	1.15e+08	1.16e+08	4703
Chr5	116500000	1.16e+08	1.17e+08	2424
Chr5	117500000	1.17e+08	1.18e+08	2545
Chr5	118500000	1.18e+08	1.19e+08	2367
Chr5	119500000	1.19e+08	1.2e+08	2356
Chr5	120500000	1.2e+08	1.21e+08	2109
Chr5	121500000	1.21e+08	1.22e+08	2157
Chr5	122500000	1.22e+08	1.23e+08	1432
Chr5	123500000	1.23e+08	1.24e+08	3151
Chr5	124500000	1.24e+08	1.25e+08	627
Chr5	125500000	1.25e+08	1.26e+08	1567
Chr5	126500000	1.26e+08	1.27e+08	3425
Chr5	127500000	1.27e+08	1.28e+08	1180
Chr5	128500000	1.28e+08	1.29e+08	3045
Chr5	129500000	1.29e+08	1.3e+08	3068
Chr5	130500000	1.3e+08	1.31e+08	2821
Chr5	131500000	1.31e+08	1.32e+08	1305
Chr5	132500000	1.32e+08	1.33e+08	513
Chr5	133500000	1.33e+08	1.34e+08	3169
Chr5	134500000	1.34e+08	1.35e+08	4904
Chr5	135500000	1.35e+08	1.36e+08	1992
Chr5	136500000	1.36e+08	1.37e+08	3724
Chr5	137500000	1.37e+08	1.38e+08	4100
Chr5	138500000	1.38e+08	1.39e+08	1837
Chr5	139500000	1.39e+08	1.4e+08	3292
Chr5	140500000	1.4e+08	1.41e+08	2434
Chr5	141500000	1.41e+08	1.42e+08	2946
Chr5	142500000	1.42e+08	1.43e+08	1145
Chr5	143500000	1.43e+08	1.44e+08	1028
Chr5	144500000	1.44e+08	1.45e+08	1198
Chr5	145500000	1.45e+08	1.46e+08	2539
Chr5	146500000	1.46e+08	1.47e+08	1195
Chr5	147500000	1.47e+08	1.48e+08	1180
Chr5	148500000	1.48e+08	1.49e+08	2944
Chr5	149500000	1.49e+08	1.5e+08	2562
Chr5	150500000	1.5e+08	1.51e+08	2677
Chr5	151500000	1.51e+08	1.52e+08	178
Chr5	152500000	1.52e+08	1.53e+08	550
Chr5	153500000	1.53e+08	1.54e+08	1324
Chr5	154500000	1.54e+08	1.55e+08	341
Chr5	155500000	1.55e+08	1.56e+08	704
Chr5	156500000	1.56e+08	1.57e+08	844
Chr5	157500000	1.57e+08	1.58e+08	931
Chr5	158500000	1.58e+08	1.59e+08	233
Chr5	159500000	1.59e+08	1.6e+08	564
Chr5	160500000	1.6e+08	1.61e+08	435
Chr5	161500000	1.61e+08	1.62e+08	566
Chr5	162500000	1.62e+08	1.63e+08	980
Chr5	163500000	1.63e+08	1.64e+08	669
Chr5	164500000	1.64e+08	1.65e+08	502
Chr5	165500000	1.65e+08	1.66e+08	1561
Chr5	166500000	1.66e+08	1.67e+08	3496
Chr5	167500000	1.67e+08	1.68e+08	4367
Chr5	168500000	1.68e+08	1.69e+08	4665
Chr5	169500000	1.69e+08	1.7e+08	4684
Chr5	170500000	1.7e+08	1.71e+08	4686
Chr5	171500000	1.71e+08	1.72e+08	3831
Chr5	172500000	1.72e+08	1.73e+08	3655
Chr5	173500000	1.73e+08	1.74e+08	1308
Chr5	174500000	1.74e+08	1.75e+08	1606
Chr5	175500000	1.75e+08	1.76e+08	3226
Chr5	176500000	1.76e+08	1.77e+08	3809
Chr5	177500000	1.77e+08	1.78e+08	4570
Chr5	178500000	1.78e+08	1.79e+08	4657
Chr5	179500000	1.79e+08	1.8e+08	3795
Chr5	180500000	1.8e+08	1.81e+08	4138
Chr5	181500000	1.81e+08	1.82e+08	2155
Chr5	182500000	1.82e+08	1.83e+08	2499
Chr5	183500000	1.83e+08	1.84e+08	3066
Chr5	184500000	1.84e+08	1.85e+08	1382
Chr5	185500000	1.85e+08	1.86e+08	4726
Chr5	186500000	1.86e+08	1.87e+08	3658
Chr5	187500000	1.87e+08	1.88e+08	3855
Chr5	188500000	1.88e+08	1.89e+08	3743
Chr5	189500000	1.89e+08	1.9e+08	1009
Chr5	190500000	1.9e+08	1.91e+08	1932
Chr5	191500000	1.91e+08	1.92e+08	1871
Chr5	192500000	1.92e+08	1.93e+08	798
Chr5	193500000	1.93e+08	1.94e+08	1066
Chr5	194500000	1.94e+08	1.95e+08	3849
Chr5	195500000	1.95e+08	1.96e+08	2683
Chr5	196500000	1.96e+08	1.97e+08	4055
Chr5	197500000	1.97e+08	1.98e+08	3521
Chr5	198500000	1.98e+08	1.99e+08	1916
Chr5	199500000	1.99e+08	2e+08	3592
Chr5	200500000	2e+08	2.01e+08	4673
Chr5	201500000	2.01e+08	2.02e+08	3177
Chr5	202500000	2.02e+08	2.03e+08	4460
Chr5	203500000	2.03e+08	2.04e+08	2823
Chr5	204500000	2.04e+08	2.05e+08	4216
Chr5	205500000	2.05e+08	2.06e+08	3093
Chr5	206500000	2.06e+08	2.07e+08	1865
Chr5	207500000	2.07e+08	2.08e+08	1245
Chr5	208500000	2.08e+08	2.09e+08	729
Chr5	209500000	2.09e+08	2.1e+08	1830
Chr5	210500000	2.1e+08	2.11e+08	4042
Chr5	211500000	2.11e+08	2.12e+08	1408
Chr5	212500000	2.12e+08	2.13e+08	1500
Chr5	213500000	2.13e+08	2.14e+08	1179
Chr5	214500000	2.14e+08	2.15e+08	2180
Chr5	215500000	2.15e+08	2.16e+08	4308
Chr5	216500000	2.16e+08	2.17e+08	3870
Chr5	217500000	2.17e+08	2.18e+08	1644
Chr5	218500000	2.18e+08	2.19e+08	3593
Chr5	219500000	2.19e+08	2.2e+08	4754
Chr5	220500000	2.2e+08	2.21e+08	3633
Chr5	221500000	2.21e+08	2.22e+08	2962
Chr5	222500000	2.22e+08	2.23e+08	3416
Chr5	223500000	2.23e+08	2.24e+08	2663
Chr5	224500000	2.24e+08	2.25e+08	2385
Chr5	225500000	2.25e+08	2.26e+08	4577
Chr5	226500000	2.26e+08	2.27e+08	3770
Chr5	227500000	2.27e+08	2.28e+08	2966
Chr5	228500000	2.28e+08	2.29e+08	955
Chr5	229500000	2.29e+08	2.3e+08	616
Chr5	230500000	2.3e+08	2.31e+08	2549
Chr5	231500000	2.31e+08	2.32e+08	5124
Chr5	232500000	2.32e+08	2.33e+08	1929
Chr5	233500000	2.33e+08	2.34e+08	3503
Chr5	234500000	2.34e+08	2.35e+08	597
Chr5	235500000	2.35e+08	2.36e+08	765
Chr5	236500000	2.36e+08	2.37e+08	1420
Chr5	237500000	2.37e+08	2.38e+08	5329
Chr5	238500000	2.38e+08	2.39e+08	4737
Chr5	239500000	2.39e+08	2.4e+08	3491
Chr5	240500000	2.4e+08	2.41e+08	3742
Chr5	241500000	2.41e+08	2.42e+08	3061
Chr5	242500000	2.42e+08	2.43e+08	4094
Chr5	243500000	2.43e+08	2.44e+08	3512
Chr5	244500000	2.44e+08	2.45e+08	3174
Chr5	245500000	2.45e+08	2.46e+08	4444
Chr5	246500000	2.46e+08	2.47e+08	4519
Chr5	247500000	2.47e+08	2.48e+08	1062
Chr5	248500000	2.48e+08	2.49e+08	4501
Chr5	249500000	2.49e+08	2.5e+08	3424
Chr5	250500000	2.5e+08	2.51e+08	3607
Chr5	251500000	2.51e+08	2.52e+08	2934
Chr5	252500000	2.52e+08	2.53e+08	4463
Chr5	253500000	2.53e+08	2.54e+08	3487
Chr5	254500000	2.54e+08	2.55e+08	3977
Chr5	255500000	2.55e+08	2.56e+08	1446
Chr5	256500000	2.56e+08	2.57e+08	1545
Chr5	257242427	2.57e+08	257484855	368
Chr6	5e+05	0	1e+06	1998
Chr6	1500000	1e+06	2e+06	2047
Chr6	2500000	2e+06	3e+06	1924
Chr6	3500000	3e+06	4e+06	2035
Chr6	4500000	4e+06	5e+06	3261
Chr6	5500000	5e+06	6e+06	1713
Chr6	6500000	6e+06	7e+06	1451
Chr6	7500000	7e+06	8e+06	3254
Chr6	8500000	8e+06	9e+06	2399
Chr6	9500000	9e+06	1e+07	4505
Chr6	10500000	1e+07	1.1e+07	1094
Chr6	11500000	1.1e+07	1.2e+07	2510
Chr6	12500000	1.2e+07	1.3e+07	1961
Chr6	13500000	1.3e+07	1.4e+07	3628
Chr6	14500000	1.4e+07	1.5e+07	765
Chr6	15500000	1.5e+07	1.6e+07	3200
Chr6	16500000	1.6e+07	1.7e+07	1946
Chr6	17500000	1.7e+07	1.8e+07	832
Chr6	18500000	1.8e+07	1.9e+07	353
Chr6	19500000	1.9e+07	2e+07	583
Chr6	20500000	2e+07	2.1e+07	705
Chr6	21500000	2.1e+07	2.2e+07	1101
Chr6	22500000	2.2e+07	2.3e+07	1411
Chr6	23500000	2.3e+07	2.4e+07	4138
Chr6	24500000	2.4e+07	2.5e+07	2647
Chr6	25500000	2.5e+07	2.6e+07	3774
Chr6	26500000	2.6e+07	2.7e+07	2614
Chr6	27500000	2.7e+07	2.8e+07	3431
Chr6	28500000	2.8e+07	2.9e+07	4788
Chr6	29500000	2.9e+07	3e+07	5169
Chr6	30500000	3e+07	3.1e+07	2232
Chr6	31500000	3.1e+07	3.2e+07	882
Chr6	32500000	3.2e+07	3.3e+07	809
Chr6	33500000	3.3e+07	3.4e+07	4517
Chr6	34500000	3.4e+07	3.5e+07	1530
Chr6	35500000	3.5e+07	3.6e+07	4102
Chr6	36500000	3.6e+07	3.7e+07	3784
Chr6	37500000	3.7e+07	3.8e+07	4339
Chr6	38500000	3.8e+07	3.9e+07	3242
Chr6	39500000	3.9e+07	4e+07	730
Chr6	40500000	4e+07	4.1e+07	487
Chr6	41500000	4.1e+07	4.2e+07	557
Chr6	42500000	4.2e+07	4.3e+07	881
Chr6	43500000	4.3e+07	4.4e+07	334
Chr6	44500000	4.4e+07	4.5e+07	895
Chr6	45500000	4.5e+07	4.6e+07	1455
Chr6	46500000	4.6e+07	4.7e+07	2669
Chr6	47500000	4.7e+07	4.8e+07	2663
Chr6	48500000	4.8e+07	4.9e+07	3262
Chr6	49500000	4.9e+07	5e+07	2649
Chr6	50500000	5e+07	5.1e+07	3150
Chr6	51500000	5.1e+07	5.2e+07	3936
Chr6	52500000	5.2e+07	5.3e+07	2966
Chr6	53500000	5.3e+07	5.4e+07	3964
Chr6	54500000	5.4e+07	5.5e+07	5118
Chr6	55500000	5.5e+07	5.6e+07	3795
Chr6	56500000	5.6e+07	5.7e+07	3055
Chr6	57500000	5.7e+07	5.8e+07	2893
Chr6	58500000	5.8e+07	5.9e+07	4433
Chr6	59500000	5.9e+07	6e+07	2453
Chr6	60500000	6e+07	6.1e+07	2875
Chr6	61500000	6.1e+07	6.2e+07	3371
Chr6	62500000	6.2e+07	6.3e+07	4140
Chr6	63500000	6.3e+07	6.4e+07	2163
Chr6	64500000	6.4e+07	6.5e+07	1801
Chr6	65500000	6.5e+07	6.6e+07	3094
Chr6	66500000	6.6e+07	6.7e+07	3118
Chr6	67500000	6.7e+07	6.8e+07	2499
Chr6	68500000	6.8e+07	6.9e+07	1609
Chr6	69500000	6.9e+07	7e+07	2533
Chr6	70500000	7e+07	7.1e+07	2145
Chr6	71500000	7.1e+07	7.2e+07	1427
Chr6	72500000	7.2e+07	7.3e+07	2507
Chr6	73500000	7.3e+07	7.4e+07	3228
Chr6	74500000	7.4e+07	7.5e+07	3042
Chr6	75500000	7.5e+07	7.6e+07	3531
Chr6	76500000	7.6e+07	7.7e+07	2549
Chr6	77500000	7.7e+07	7.8e+07	3324
Chr6	78500000	7.8e+07	7.9e+07	1143
Chr6	79500000	7.9e+07	8e+07	2250
Chr6	80500000	8e+07	8.1e+07	1498
Chr6	81500000	8.1e+07	8.2e+07	25
Chr6	82500000	8.2e+07	8.3e+07	1396
Chr6	83500000	8.3e+07	8.4e+07	1801
Chr6	84500000	8.4e+07	8.5e+07	1398
Chr6	85500000	8.5e+07	8.6e+07	960
Chr6	86500000	8.6e+07	8.7e+07	3536
Chr6	87500000	8.7e+07	8.8e+07	2780
Chr6	88500000	8.8e+07	8.9e+07	2923
Chr6	89500000	8.9e+07	9e+07	3167
Chr6	90500000	9e+07	9.1e+07	2460
Chr6	91500000	9.1e+07	9.2e+07	1340
Chr6	92500000	9.2e+07	9.3e+07	2418
Chr6	93500000	9.3e+07	9.4e+07	2386
Chr6	94500000	9.4e+07	9.5e+07	2613
Chr6	95500000	9.5e+07	9.6e+07	1330
Chr6	96500000	9.6e+07	9.7e+07	1583
Chr6	97500000	9.7e+07	9.8e+07	968
Chr6	98500000	9.8e+07	9.9e+07	1293
Chr6	99500000	9.9e+07	1e+08	1920
Chr6	100500000	1e+08	1.01e+08	589
Chr6	101500000	1.01e+08	1.02e+08	644
Chr6	102500000	1.02e+08	1.03e+08	528
Chr6	103500000	1.03e+08	1.04e+08	1099
Chr6	104500000	1.04e+08	1.05e+08	920
Chr6	105500000	1.05e+08	1.06e+08	398
Chr6	106500000	1.06e+08	1.07e+08	808
Chr6	107500000	1.07e+08	1.08e+08	113
Chr6	108500000	1.08e+08	1.09e+08	16
Chr6	109500000	1.09e+08	1.1e+08	319
Chr6	110500000	1.1e+08	1.11e+08	598
Chr6	111500000	1.11e+08	1.12e+08	789
Chr6	112500000	1.12e+08	1.13e+08	241
Chr6	113500000	1.13e+08	1.14e+08	589
Chr6	114500000	1.14e+08	1.15e+08	805
Chr6	115500000	1.15e+08	1.16e+08	593
Chr6	116500000	1.16e+08	1.17e+08	701
Chr6	117500000	1.17e+08	1.18e+08	1145
Chr6	118500000	1.18e+08	1.19e+08	579
Chr6	119500000	1.19e+08	1.2e+08	599
Chr6	120500000	1.2e+08	1.21e+08	620
Chr6	121500000	1.21e+08	1.22e+08	2685
Chr6	122500000	1.22e+08	1.23e+08	1724
Chr6	123500000	1.23e+08	1.24e+08	2389
Chr6	124500000	1.24e+08	1.25e+08	1886
Chr6	125500000	1.25e+08	1.26e+08	1833
Chr6	126500000	1.26e+08	1.27e+08	3837
Chr6	127500000	1.27e+08	1.28e+08	468
Chr6	128500000	1.28e+08	1.29e+08	518
Chr6	129500000	1.29e+08	1.3e+08	2130
Chr6	130500000	1.3e+08	1.31e+08	1828
Chr6	131500000	1.31e+08	1.32e+08	2797
Chr6	132500000	1.32e+08	1.33e+08	3095
Chr6	133500000	1.33e+08	1.34e+08	3358
Chr6	134500000	1.34e+08	1.35e+08	1902
Chr6	135500000	1.35e+08	1.36e+08	841
Chr6	136500000	1.36e+08	1.37e+08	2250
Chr6	137500000	1.37e+08	1.38e+08	2769
Chr6	138500000	1.38e+08	1.39e+08	2535
Chr6	139500000	1.39e+08	1.4e+08	1941
Chr6	140500000	1.4e+08	1.41e+08	2208
Chr6	141500000	1.41e+08	1.42e+08	1400
Chr6	142500000	1.42e+08	1.43e+08	1465
Chr6	143500000	1.43e+08	1.44e+08	2600
Chr6	144500000	1.44e+08	1.45e+08	2456
Chr6	145500000	1.45e+08	1.46e+08	840
Chr6	146500000	1.46e+08	1.47e+08	973
Chr6	147500000	1.47e+08	1.48e+08	2261
Chr6	148500000	1.48e+08	1.49e+08	1431
Chr6	149500000	1.49e+08	1.5e+08	3747
Chr6	150500000	1.5e+08	1.51e+08	1128
Chr6	151500000	1.51e+08	1.52e+08	2954
Chr6	152500000	1.52e+08	1.53e+08	3557
Chr6	153500000	1.53e+08	1.54e+08	2078
Chr6	154500000	1.54e+08	1.55e+08	2476
Chr6	155500000	1.55e+08	1.56e+08	3988
Chr6	156500000	1.56e+08	1.57e+08	4011
Chr6	157500000	1.57e+08	1.58e+08	808
Chr6	158500000	1.58e+08	1.59e+08	2845
Chr6	159500000	1.59e+08	1.6e+08	1440
Chr6	160500000	1.6e+08	1.61e+08	2855
Chr6	161500000	1.61e+08	1.62e+08	2965
Chr6	162500000	1.62e+08	1.63e+08	3182
Chr6	163500000	1.63e+08	1.64e+08	3043
Chr6	164500000	1.64e+08	1.65e+08	3394
Chr6	165500000	1.65e+08	1.66e+08	2682
Chr6	166500000	1.66e+08	1.67e+08	3793
Chr6	167500000	1.67e+08	1.68e+08	4836
Chr6	168500000	1.68e+08	1.69e+08	2728
Chr6	169500000	1.69e+08	1.7e+08	3438
Chr6	170500000	1.7e+08	1.71e+08	4607
Chr6	171500000	1.71e+08	1.72e+08	3247
Chr6	172500000	1.72e+08	1.73e+08	2620
Chr6	173500000	1.73e+08	1.74e+08	4844
Chr6	174500000	1.74e+08	1.75e+08	2967
Chr6	175500000	1.75e+08	1.76e+08	3697
Chr6	176500000	1.76e+08	1.77e+08	4357
Chr6	177500000	1.77e+08	1.78e+08	4002
Chr6	178500000	1.78e+08	1.79e+08	3891
Chr6	179500000	1.79e+08	1.8e+08	2309
Chr6	180500000	1.8e+08	1.81e+08	3969
Chr6	181500000	1.81e+08	1.82e+08	4771
Chr6	182500000	1.82e+08	1.83e+08	2620
Chr6	183500000	1.83e+08	1.84e+08	3801
Chr6	184500000	1.84e+08	1.85e+08	4405
Chr6	185500000	1.85e+08	1.86e+08	4995
Chr6	186500000	1.86e+08	1.87e+08	4999
Chr6	187500000	1.87e+08	1.88e+08	3665
Chr6	188500000	1.88e+08	1.89e+08	2779
Chr6	189500000	1.89e+08	1.9e+08	4126
Chr6	190500000	1.9e+08	1.91e+08	3095
Chr6	191500000	1.91e+08	1.92e+08	3386
Chr6	192500000	1.92e+08	1.93e+08	2911
Chr6	193500000	1.93e+08	1.94e+08	5969
Chr6	194500000	1.94e+08	1.95e+08	4244
Chr6	195500000	1.95e+08	1.96e+08	2437
Chr6	196500000	1.96e+08	1.97e+08	2664
Chr6	197500000	1.97e+08	1.98e+08	1992
Chr6	198500000	1.98e+08	1.99e+08	5194
Chr6	199500000	1.99e+08	2e+08	4595
Chr6	200500000	2e+08	2.01e+08	5844
Chr6	201500000	2.01e+08	2.02e+08	3737
Chr6	202500000	2.02e+08	2.03e+08	3400
Chr6	203500000	2.03e+08	2.04e+08	4686
Chr6	204500000	2.04e+08	2.05e+08	4347
Chr6	205500000	2.05e+08	2.06e+08	4277
Chr6	206500000	2.06e+08	2.07e+08	2874
Chr6	207500000	2.07e+08	2.08e+08	2770
Chr6	208500000	2.08e+08	2.09e+08	4903
Chr6	209500000	2.09e+08	2.1e+08	2282
Chr6	210500000	2.1e+08	2.11e+08	2638
Chr6	211500000	2.11e+08	2.12e+08	3070
Chr6	212500000	2.12e+08	2.13e+08	1976
Chr6	213500000	2.13e+08	2.14e+08	936
Chr6	214500000	2.14e+08	2.15e+08	555
Chr6	215500000	2.15e+08	2.16e+08	1862
Chr6	216500000	2.16e+08	2.17e+08	3368
Chr6	217500000	2.17e+08	2.18e+08	4413
Chr6	218500000	2.18e+08	2.19e+08	3748
Chr6	219500000	2.19e+08	2.2e+08	2192
Chr6	220500000	2.2e+08	2.21e+08	4139
Chr6	221500000	2.21e+08	2.22e+08	4574
Chr6	222500000	2.22e+08	2.23e+08	3555
Chr6	223500000	2.23e+08	2.24e+08	1768
Chr6	224500000	2.24e+08	2.25e+08	4471
Chr6	225500000	2.25e+08	2.26e+08	2820
Chr6	226500000	2.26e+08	2.27e+08	5419
Chr6	227500000	2.27e+08	2.28e+08	4606
Chr6	228500000	2.28e+08	2.29e+08	1207
Chr6	229500000	2.29e+08	2.3e+08	1582
Chr6	230500000	2.3e+08	2.31e+08	3292
Chr6	231500000	2.31e+08	2.32e+08	3824
Chr6	232500000	2.32e+08	2.33e+08	1473
Chr6	233500000	2.33e+08	2.34e+08	2744
Chr6	234500000	2.34e+08	2.35e+08	4914
Chr6	235500000	2.35e+08	2.36e+08	2569
Chr6	236500000	2.36e+08	2.37e+08	2299
Chr6	237500000	2.37e+08	2.38e+08	3010
Chr6	238500000	2.38e+08	2.39e+08	4920
Chr6	239500000	2.39e+08	2.4e+08	2230
Chr6	240500000	2.4e+08	2.41e+08	4351
Chr6	241500000	2.41e+08	2.42e+08	2208
Chr6	242500000	2.42e+08	2.43e+08	3248
Chr6	243500000	2.43e+08	2.44e+08	4147
Chr6	244500000	2.44e+08	2.45e+08	3367
Chr6	245500000	2.45e+08	2.46e+08	3628
Chr6	246500000	2.46e+08	2.47e+08	3399
Chr6	247500000	2.47e+08	2.48e+08	891
Chr6	248500000	2.48e+08	2.49e+08	2269
Chr6	249500000	2.49e+08	2.5e+08	4958
Chr6	250500000	2.5e+08	2.51e+08	2125
Chr6	251500000	2.51e+08	2.52e+08	1783
Chr6	252500000	2.52e+08	2.53e+08	3525
Chr6	253500000	2.53e+08	2.54e+08	2814
Chr6	254301365	2.54e+08	254602731	771
Chr7	5e+05	0	1e+06	2444
Chr7	1500000	1e+06	2e+06	5021
Chr7	2500000	2e+06	3e+06	2035
Chr7	3500000	3e+06	4e+06	769
Chr7	4500000	4e+06	5e+06	3465
Chr7	5500000	5e+06	6e+06	3180
Chr7	6500000	6e+06	7e+06	4407
Chr7	7500000	7e+06	8e+06	5291
Chr7	8500000	8e+06	9e+06	3266
Chr7	9500000	9e+06	1e+07	2072
Chr7	10500000	1e+07	1.1e+07	429
Chr7	11500000	1.1e+07	1.2e+07	1753
Chr7	12500000	1.2e+07	1.3e+07	1011
Chr7	13500000	1.3e+07	1.4e+07	1118
Chr7	14500000	1.4e+07	1.5e+07	1163
Chr7	15500000	1.5e+07	1.6e+07	582
Chr7	16500000	1.6e+07	1.7e+07	901
Chr7	17500000	1.7e+07	1.8e+07	1609
Chr7	18500000	1.8e+07	1.9e+07	4119
Chr7	19500000	1.9e+07	2e+07	3990
Chr7	20500000	2e+07	2.1e+07	2425
Chr7	21500000	2.1e+07	2.2e+07	2283
Chr7	22500000	2.2e+07	2.3e+07	859
Chr7	23500000	2.3e+07	2.4e+07	758
Chr7	24500000	2.4e+07	2.5e+07	411
Chr7	25500000	2.5e+07	2.6e+07	1632
Chr7	26500000	2.6e+07	2.7e+07	1663
Chr7	27500000	2.7e+07	2.8e+07	1067
Chr7	28500000	2.8e+07	2.9e+07	3309
Chr7	29500000	2.9e+07	3e+07	4873
Chr7	30500000	3e+07	3.1e+07	4691
Chr7	31500000	3.1e+07	3.2e+07	4305
Chr7	32500000	3.2e+07	3.3e+07	3439
Chr7	33500000	3.3e+07	3.4e+07	2433
Chr7	34500000	3.4e+07	3.5e+07	1956
Chr7	35500000	3.5e+07	3.6e+07	4577
Chr7	36500000	3.6e+07	3.7e+07	4000
Chr7	37500000	3.7e+07	3.8e+07	3900
Chr7	38500000	3.8e+07	3.9e+07	3312
Chr7	39500000	3.9e+07	4e+07	2129
Chr7	40500000	4e+07	4.1e+07	2690
Chr7	41500000	4.1e+07	4.2e+07	1679
Chr7	42500000	4.2e+07	4.3e+07	2034
Chr7	43500000	4.3e+07	4.4e+07	3079
Chr7	44500000	4.4e+07	4.5e+07	4244
Chr7	45500000	4.5e+07	4.6e+07	1511
Chr7	46500000	4.6e+07	4.7e+07	1140
Chr7	47500000	4.7e+07	4.8e+07	2722
Chr7	48500000	4.8e+07	4.9e+07	2461
Chr7	49500000	4.9e+07	5e+07	2366
Chr7	50500000	5e+07	5.1e+07	2503
Chr7	51500000	5.1e+07	5.2e+07	269
Chr7	52500000	5.2e+07	5.3e+07	2947
Chr7	53500000	5.3e+07	5.4e+07	5557
Chr7	54500000	5.4e+07	5.5e+07	2674
Chr7	55500000	5.5e+07	5.6e+07	3338
Chr7	56500000	5.6e+07	5.7e+07	1788
Chr7	57500000	5.7e+07	5.8e+07	519
Chr7	58500000	5.8e+07	5.9e+07	1323
Chr7	59500000	5.9e+07	6e+07	250
Chr7	60500000	6e+07	6.1e+07	3042
Chr7	61500000	6.1e+07	6.2e+07	2508
Chr7	62500000	6.2e+07	6.3e+07	1896
Chr7	63500000	6.3e+07	6.4e+07	3368
Chr7	64500000	6.4e+07	6.5e+07	1699
Chr7	65500000	6.5e+07	6.6e+07	2084
Chr7	66500000	6.6e+07	6.7e+07	2173
Chr7	67500000	6.7e+07	6.8e+07	625
Chr7	68500000	6.8e+07	6.9e+07	587
Chr7	69500000	6.9e+07	7e+07	916
Chr7	70500000	7e+07	7.1e+07	472
Chr7	71500000	7.1e+07	7.2e+07	595
Chr7	72500000	7.2e+07	7.3e+07	241
Chr7	73500000	7.3e+07	7.4e+07	467
Chr7	74500000	7.4e+07	7.5e+07	1312
Chr7	75500000	7.5e+07	7.6e+07	1347
Chr7	76500000	7.6e+07	7.7e+07	716
Chr7	77500000	7.7e+07	7.8e+07	742
Chr7	78500000	7.8e+07	7.9e+07	639
Chr7	79500000	7.9e+07	8e+07	592
Chr7	80500000	8e+07	8.1e+07	671
[truncated: 284 more rows]
