# Supplementary material for: Chromosome-level haplotype-resolved assembly of highly heterozygous grass genomes with PhaseGrass
Source: Nat Commun. 2025 Dec 20;17:12. doi: 10.1038/s41467-025-66377-5 (PMC12764793; doi:10.1038/s41467-025-66377-5)
Supplement: Supplementary file 6 — Source Data [file 41467_2025_66377_MOESM6_ESM.zip › Fig. 3a/phase_check_hifi_vs_ont.txt]

chr	start	end	hifivsont	hifivsref	ontvsref
Chr1	0	1e+06	0.04	0.98	0.98
Chr1	1e+06	2e+06	0.18	0.82	0.99
Chr1	2e+06	3e+06	0.07	0.93	0.97
Chr1	3e+06	4e+06	0.25	0.75	0.97
Chr1	4e+06	5e+06	0.08	0.93	0.99
Chr1	5e+06	6e+06	0.02	0.98	0.98
Chr1	6e+06	7e+06	0.07	0.93	0.99
Chr1	7e+06	8e+06	0.02	0.99	0.99
Chr1	8e+06	9e+06	0.02	0.99	0.99
Chr1	9e+06	1e+07	0.11	0.6	0.68
Chr1	1e+07	1.1e+07	0.02	0.01	0.01
Chr1	1.1e+07	1.2e+07	0.04	0.03	0.01
Chr1	1.2e+07	1.3e+07	0.05	0.1	0.09
Chr1	1.3e+07	1.4e+07	0.01	0	0.01
Chr1	1.4e+07	1.5e+07	0.09	0.08	0.01
Chr1	1.5e+07	1.6e+07	0.01	0.01	0
Chr1	1.6e+07	1.7e+07	0.01	0	0.01
Chr1	1.7e+07	1.8e+07	0.03	0.02	0.01
Chr1	1.8e+07	1.9e+07	0.08	0.12	0.06
Chr1	1.9e+07	2e+07	0.04	0.97	0.99
Chr1	2e+07	2.1e+07	0.1	0.08	0.01
Chr1	2.1e+07	2.2e+07	0.03	0.11	0.1
Chr1	2.2e+07	2.3e+07	0.1	0.91	0.99
Chr1	2.3e+07	2.4e+07	0.17	0.84	0.75
Chr1	2.4e+07	2.5e+07	0.27	0.74	0.99
Chr1	2.5e+07	2.6e+07	0.1	0.88	0.95
Chr1	2.6e+07	2.7e+07	0.06	0.06	0.02
Chr1	2.7e+07	2.8e+07	0.08	0.07	0.01
Chr1	2.8e+07	2.9e+07	0.11	0.78	0.79
Chr1	2.9e+07	3e+07	0.06	0.93	0.98
Chr1	3e+07	3.1e+07	0.04	0.72	0.72
Chr1	3.1e+07	3.2e+07	0.01	1	0.99
Chr1	3.2e+07	3.3e+07	0.01	1	0.99
Chr1	3.3e+07	3.4e+07	0.02	0.94	0.92
Chr1	3.4e+07	3.5e+07	0.02	0.98	1
Chr1	3.5e+07	3.6e+07	0.01	1	0.99
Chr1	3.6e+07	3.7e+07	0.03	0.98	0.99
Chr1	3.7e+07	3.8e+07	0.01	1	0.99
Chr1	3.8e+07	3.9e+07	0.08	0.91	0.97
Chr1	3.9e+07	4e+07	0.07	0.94	0.99
Chr1	4e+07	4.1e+07	0.02	0.99	0.99
Chr1	4.1e+07	4.2e+07	0.02	0.99	0.99
Chr1	4.2e+07	4.3e+07	0.01	0.99	1
Chr1	4.3e+07	4.4e+07	0.13	0.87	1
Chr1	4.4e+07	4.5e+07	0.11	0.89	0.97
Chr1	4.5e+07	4.6e+07	0.04	0.36	0.33
Chr1	4.6e+07	4.7e+07	0.01	0.49	0.5
Chr1	4.7e+07	4.8e+07	0.01	1	1
Chr1	4.8e+07	4.9e+07	0.01	1	0.99
Chr1	4.9e+07	5e+07	0.01	1	0.99
Chr1	5e+07	5.1e+07	0.01	1	1
Chr1	5.1e+07	5.2e+07	0	1	1
Chr1	5.2e+07	5.3e+07	0.03	0.98	1
Chr1	5.3e+07	5.4e+07	0.01	1	0.99
Chr1	5.4e+07	5.5e+07	0.01	1	0.99
Chr1	5.5e+07	5.6e+07	0.01	1	0.99
Chr1	5.6e+07	5.7e+07	0	1	1
Chr1	5.7e+07	5.8e+07	0	1	1
Chr1	5.8e+07	5.9e+07	0.04	0.96	0.99
Chr1	5.9e+07	6e+07	0.01	1	0.99
Chr1	6e+07	6.1e+07	0.01	1	0.99
Chr1	6.1e+07	6.2e+07	0.01	1	0.99
Chr1	6.2e+07	6.3e+07	0.03	0.98	0.99
Chr1	6.3e+07	6.4e+07	0.01	0.89	0.88
Chr1	6.4e+07	6.5e+07	0.05	0.05	0.01
Chr1	6.5e+07	6.6e+07	0.04	0.5	0.52
Chr1	6.6e+07	6.7e+07	0.05	0.96	0.99
Chr1	6.7e+07	6.8e+07	0.01	0.99	0.99
Chr1	6.8e+07	6.9e+07	0.08	0.93	0.99
Chr1	6.9e+07	7e+07	0.01	0.99	0.99
Chr1	7e+07	7.1e+07	0	1	1
Chr1	7.1e+07	7.2e+07	0.02	0.99	0.99
Chr1	7.2e+07	7.3e+07	0.04	0.97	0.99
Chr1	7.3e+07	7.4e+07	0.02	0.99	0.99
Chr1	7.4e+07	7.5e+07	0.01	1	0.99
Chr1	7.5e+07	7.6e+07	0.01	1	0.99
Chr1	7.6e+07	7.7e+07	0.01	1	0.99
Chr1	7.7e+07	7.8e+07	0.01	1	0.99
Chr1	7.8e+07	7.9e+07	0.17	0.84	0.99
Chr1	7.9e+07	8e+07	0.32	0.67	0.99
Chr1	8e+07	8.1e+07	0.05	0.95	0.99
Chr1	8.1e+07	8.2e+07	0.12	0.52	0.52
Chr1	8.2e+07	8.3e+07	0.05	0.05	0.01
Chr1	8.3e+07	8.4e+07	0.37	0.59	0.34
Chr1	8.4e+07	8.5e+07	0.48	0.51	0.93
Chr1	8.5e+07	8.6e+07	0.33	0.68	0.96
Chr1	8.6e+07	8.7e+07	0.14	0.62	0.63
Chr1	8.7e+07	8.8e+07	0.24	0.65	0.61
Chr1	8.8e+07	8.9e+07	0.26	0.74	0.92
Chr1	8.9e+07	9e+07	0.24	0.59	0.55
Chr1	9e+07	9.1e+07	0.51	0.56	0.63
Chr1	9.1e+07	9.2e+07	0.25	0.6	0.6
Chr1	9.2e+07	9.3e+07	0.48	0.53	0.43
Chr1	9.3e+07	9.4e+07	0.45	0.57	0.59
Chr1	9.4e+07	9.5e+07	0.35	0.58	0.46
Chr1	9.5e+07	9.6e+07	0.41	0.56	0.91
Chr1	9.6e+07	9.7e+07	0.54	0.49	0.92
Chr1	9.7e+07	9.8e+07	0.47	0.6	0.79
Chr1	9.8e+07	9.9e+07	0.5	0.5	0.81
Chr1	9.9e+07	1e+08	0.36	0.64	0.84
Chr1	1e+08	1.01e+08	0.36	0.64	0.48
Chr1	1.01e+08	1.02e+08	0.48	0.27	0.35
Chr1	1.02e+08	1.03e+08	0.13	0.15	0.14
Chr1	1.03e+08	1.04e+08	0.44	0.81	0.75
Chr1	1.04e+08	1.05e+08	0.11	0.78	0.67
Chr1	1.05e+08	1.06e+08	0.43	0.58	0.76
Chr1	1.06e+08	1.07e+08	0.2	0.81	0.97
Chr1	1.07e+08	1.08e+08	0.49	0.55	0.84
Chr1	1.08e+08	1.09e+08	0.22	0.81	0.95
Chr1	1.09e+08	1.1e+08	0.3	0.6	0.76
Chr1	1.1e+08	1.11e+08	0.21	0.22	0.07
Chr1	1.11e+08	1.12e+08	0.4	0.45	0.57
Chr1	1.12e+08	1.13e+08	0.35	0.62	0.91
Chr1	1.13e+08	1.14e+08	0.22	0.36	0.25
Chr1	1.14e+08	1.15e+08	0.19	0.94	0.77
Chr1	1.15e+08	1.16e+08	0.09	0.92	0.99
Chr1	1.16e+08	1.17e+08	0.24	0.71	0.47
Chr1	1.17e+08	1.18e+08	0.39	0.39	0.05
Chr1	1.18e+08	1.19e+08	0.21	0.79	0.99
Chr1	1.19e+08	1.2e+08	0.02	0.99	0.99
Chr1	1.2e+08	1.21e+08	0.01	1	0.99
Chr1	1.21e+08	1.22e+08	0.04	0.97	0.94
Chr1	1.22e+08	1.23e+08	0.02	0.02	0.01
Chr1	1.23e+08	1.24e+08	0.03	0.02	0.01
Chr1	1.24e+08	1.25e+08	0.04	0.03	0.01
Chr1	1.25e+08	1.26e+08	0.18	0.15	0.04
Chr1	1.26e+08	1.27e+08	0.01	1	0.99
Chr1	1.27e+08	1.28e+08	0.02	0.99	0.99
Chr1	1.28e+08	1.29e+08	0.02	0.99	0.99
Chr1	1.29e+08	1.3e+08	0.03	0.97	0.99
Chr1	1.3e+08	1.31e+08	0.03	0.98	0.99
Chr1	1.31e+08	1.32e+08	0.02	0.99	0.99
Chr1	1.32e+08	1.33e+08	0.13	0.97	0.88
Chr1	1.33e+08	1.34e+08	0.04	0.5	0.46
Chr1	1.34e+08	1.35e+08	0.07	0.52	0.54
Chr1	1.35e+08	1.36e+08	0.54	0.31	0.68
Chr1	1.36e+08	1.37e+08	0.03	0.98	0.99
Chr1	1.37e+08	1.38e+08	0	1	1
Chr1	1.38e+08	1.39e+08	0.01	0.99	1
Chr1	1.39e+08	1.4e+08	0.01	1	0.99
Chr1	1.4e+08	1.41e+08	0.05	0.96	0.98
Chr1	1.41e+08	1.42e+08	0.01	1	0.99
Chr1	1.42e+08	1.43e+08	0.03	0.98	0.99
Chr1	1.43e+08	1.44e+08	0.01	1	0.99
Chr1	1.44e+08	1.45e+08	0.01	1	0.99
Chr1	1.45e+08	1.46e+08	0.01	1	0.99
Chr1	1.46e+08	1.47e+08	0.02	0.98	0.99
Chr1	1.47e+08	1.48e+08	0.28	0.73	0.92
Chr1	1.48e+08	1.49e+08	0.32	0.61	0.85
Chr1	1.49e+08	1.5e+08	0.37	0.46	0.13
Chr1	1.5e+08	1.51e+08	0.2	0.17	0.09
Chr1	1.51e+08	1.52e+08	0.04	0.03	0.01
Chr1	1.52e+08	1.53e+08	0	0	0
Chr1	1.53e+08	1.54e+08	0.01	0	0.01
Chr1	1.54e+08	1.55e+08	0.03	0.01	0.02
Chr1	1.55e+08	1.56e+08	0.03	0.02	0.01
Chr1	1.56e+08	1.57e+08	0.03	0.02	0.01
Chr1	1.57e+08	1.58e+08	0.04	0.21	0.18
Chr1	1.58e+08	1.59e+08	0.01	1	0.99
Chr1	1.59e+08	1.6e+08	0.01	0.99	0.99
Chr1	1.6e+08	1.61e+08	0.01	1	0.99
Chr1	1.61e+08	1.62e+08	0.01	0.99	1
Chr1	1.62e+08	1.63e+08	0.08	0.93	0.98
Chr1	1.63e+08	1.64e+08	0.03	0.81	0.79
Chr1	1.64e+08	1.65e+08	0.44	0.56	0.98
Chr1	1.65e+08	1.66e+08	0.55	0.56	0.01
Chr1	1.66e+08	1.67e+08	0.34	0.35	0.4
Chr1	1.67e+08	1.68e+08	0.01	0	0.01
Chr1	1.68e+08	1.69e+08	0.01	0	0.01
Chr1	1.69e+08	1.7e+08	0.03	0.03	0.01
Chr1	1.7e+08	1.71e+08	0.01	0	0.01
Chr1	1.71e+08	1.72e+08	0.01	0	0.01
Chr1	1.72e+08	1.73e+08	0.01	0.61	0.6
Chr1	1.73e+08	1.74e+08	0.06	0.94	0.99
Chr1	1.74e+08	1.75e+08	0.02	0.94	0.95
Chr1	1.75e+08	1.76e+08	0.01	0	0.01
Chr1	1.76e+08	1.77e+08	0.03	0.44	0.46
Chr1	1.77e+08	1.78e+08	0.41	0.58	0.98
Chr1	1.78e+08	1.79e+08	0.59	0.72	0.3
Chr1	1.79e+08	1.8e+08	0.12	0.89	0.99
Chr1	1.8e+08	1.81e+08	0.07	0.06	0.01
Chr1	1.81e+08	1.82e+08	0	0.96	0.95
Chr1	1.82e+08	1.83e+08	0.01	1	0.99
Chr1	1.83e+08	1.84e+08	0.11	0.9	0.99
Chr1	1.84e+08	1.85e+08	0.04	0.96	0.99
Chr1	1.85e+08	1.86e+08	0.01	1	0.99
Chr1	1.86e+08	1.87e+08	0.05	0.95	0.99
Chr1	1.87e+08	1.88e+08	0.06	0.94	0.99
Chr1	1.88e+08	1.89e+08	0	1	1
Chr1	1.89e+08	1.9e+08	0.3	0.64	0.66
Chr1	1.9e+08	1.91e+08	0.23	0.13	0.11
Chr1	1.91e+08	1.92e+08	0.64	0.5	0.64
Chr1	1.92e+08	1.93e+08	0.24	0.46	0.24
Chr1	1.93e+08	1.94e+08	0.02	0.02	0.01
Chr1	1.94e+08	1.95e+08	0	0	0
Chr1	1.95e+08	1.96e+08	0.01	0	0
Chr1	1.96e+08	1.97e+08	0.01	0	0.01
Chr1	1.97e+08	1.98e+08	0.01	0	0.01
Chr1	1.98e+08	1.99e+08	0	0	0
Chr1	1.99e+08	2e+08	0	0	0
Chr1	2e+08	2.01e+08	0.01	0	0.01
Chr1	2.01e+08	2.02e+08	0	1	1
Chr1	2.02e+08	2.03e+08	0	1	1
Chr1	2.03e+08	2.04e+08	0.01	1	0.99
Chr1	2.04e+08	2.05e+08	0	1	1
Chr1	2.05e+08	2.06e+08	0	1	1
Chr1	2.06e+08	2.07e+08	0.01	1	1
Chr1	2.07e+08	2.08e+08	0	1	1
Chr1	2.08e+08	2.09e+08	0.01	0.67	0.67
Chr1	2.09e+08	2.1e+08	0.02	0.01	0.01
Chr1	2.1e+08	2.11e+08	0.02	0.02	0.01
Chr1	2.11e+08	2.12e+08	0.19	0.16	0.06
Chr1	2.12e+08	2.13e+08	0.11	0.11	0.01
Chr1	2.13e+08	2.14e+08	0.02	0.01	0
Chr1	2.14e+08	2.15e+08	0.01	0.42	0.42
Chr1	2.15e+08	2.16e+08	0.03	0.98	0.98
Chr1	2.16e+08	2.17e+08	0.11	0.11	0.01
Chr1	2.17e+08	2.18e+08	0.49	0.52	0.03
Chr1	2.18e+08	2.19e+08	0.08	0.29	0.26
Chr1	2.19e+08	2.2e+08	0.05	0.96	0.99
Chr1	2.2e+08	2.21e+08	0.38	0.66	0.64
Chr1	2.21e+08	2.22e+08	0.04	0.03	0.01
Chr1	2.22e+08	2.23e+08	0.11	0.11	0.01
Chr1	2.23e+08	2.24e+08	0.01	0	0
Chr1	2.24e+08	2.25e+08	0.01	0.01	0
Chr1	2.25e+08	2.26e+08	0.01	0	0
Chr1	2.26e+08	2.27e+08	0.01	0.01	0
Chr1	2.27e+08	2.28e+08	0.01	0.01	0
Chr1	2.28e+08	2.29e+08	0.01	0	0.01
Chr1	2.29e+08	2.3e+08	0.01	0.01	0
Chr1	2.3e+08	2.31e+08	0.09	0.09	0.01
Chr1	2.31e+08	2.32e+08	0.01	0.29	0.29
Chr1	2.32e+08	2.33e+08	0.22	0.34	0.14
Chr1	2.33e+08	2.34e+08	0.03	0.02	0.02
Chr1	2.34e+08	2.35e+08	0	1	1
Chr1	2.35e+08	2.36e+08	0.01	1	0.99
Chr1	2.36e+08	2.37e+08	0.03	0.98	0.99
Chr1	2.37e+08	2.38e+08	0.11	0.24	0.15
Chr1	2.38e+08	2.39e+08	0.32	0.32	0.02
Chr1	2.39e+08	2.4e+08	0.03	0.91	0.91
Chr1	2.4e+08	2.41e+08	0.04	0.97	0.99
Chr1	2.41e+08	2.42e+08	0.01	1	0.99
Chr1	2.42e+08	2.43e+08	0.09	0.24	0.25
Chr1	2.43e+08	2.44e+08	0.02	0.02	0.01
Chr1	2.44e+08	2.45e+08	0.01	0	0.01
Chr1	2.45e+08	2.46e+08	0.01	0.01	0.01
Chr1	2.46e+08	2.47e+08	0.09	0.07	0.02
Chr1	2.47e+08	2.48e+08	0.12	0.12	0.01
Chr1	2.48e+08	2.49e+08	0.05	0.05	0
Chr1	2.49e+08	2.5e+08	0.02	0.01	0.01
Chr1	2.5e+08	2.51e+08	0.26	0.86	0.74
Chr1	2.51e+08	2.52e+08	0.02	0.99	0.99
Chr1	2.52e+08	2.53e+08	0.08	0.93	0.99
Chr1	2.53e+08	2.54e+08	0.25	0.75	0.99
Chr1	2.54e+08	2.55e+08	0.24	0.74	0.54
Chr1	2.55e+08	2.56e+08	0.14	0.86	1
Chr1	2.56e+08	2.57e+08	0.07	0.93	0.99
Chr1	2.57e+08	2.58e+08	0.01	1	0.99
Chr1	2.58e+08	2.59e+08	0.01	1	0.99
Chr1	2.59e+08	2.6e+08	0.06	0.82	0.76
Chr1	2.6e+08	2.61e+08	0.02	0.85	0.84
Chr1	2.61e+08	2.62e+08	0.01	1	0.99
Chr1	2.62e+08	2.63e+08	0.05	0.95	0.97
Chr1	2.63e+08	2.64e+08	0.09	0.91	0.9
Chr1	2.64e+08	2.65e+08	0.01	1	0.99
Chr1	2.65e+08	2.66e+08	0.01	1	0.99
Chr1	2.66e+08	2.67e+08	0.02	0.98	0.98
Chr1	2.67e+08	2.68e+08	0.01	0.99	0.99
Chr1	2.68e+08	2.69e+08	0.06	0.95	0.99
Chr1	2.69e+08	2.7e+08	0.07	0.93	0.99
Chr1	2.7e+08	2.71e+08	0.03	0.98	0.99
Chr1	2.71e+08	2.72e+08	0.26	0.74	0.98
Chr1	2.72e+08	2.73e+08	0.48	0.75	0.76
Chr1	2.73e+08	273136542	0.98	1	0.02
Chr2	0	1e+06	0.11	0.1	0.01
Chr2	1e+06	2e+06	0.01	0	0.01
Chr2	2e+06	3e+06	0.01	0	0.01
Chr2	3e+06	4e+06	0.01	0	0.01
Chr2	4e+06	5e+06	0.02	0.02	0.01
Chr2	5e+06	6e+06	0.07	0.07	0.02
Chr2	6e+06	7e+06	0.01	0	0.01
Chr2	7e+06	8e+06	0.02	0.12	0.11
Chr2	8e+06	9e+06	0.23	0.35	0.14
Chr2	9e+06	1e+07	0.17	0.83	0.67
Chr2	1e+07	1.1e+07	0.5	0.76	0.34
Chr2	1.1e+07	1.2e+07	0.5	0.53	0.95
Chr2	1.2e+07	1.3e+07	0.37	0.64	0.98
Chr2	1.3e+07	1.4e+07	0.47	0.65	0.63
Chr2	1.4e+07	1.5e+07	0.5	0.46	0.71
Chr2	1.5e+07	1.6e+07	0.45	0.74	0.29
Chr2	1.6e+07	1.7e+07	0.31	0.87	0.57
Chr2	1.7e+07	1.8e+07	0.01	1	1
Chr2	1.8e+07	1.9e+07	0	1	1
Chr2	1.9e+07	2e+07	0.02	0.99	0.99
Chr2	2e+07	2.1e+07	0.01	1	0.99
Chr2	2.1e+07	2.2e+07	0.01	0.99	0.99
Chr2	2.2e+07	2.3e+07	0.01	0.01	0.01
Chr2	2.3e+07	2.4e+07	0.01	0	0.01
Chr2	2.4e+07	2.5e+07	0.01	0	0.01
Chr2	2.5e+07	2.6e+07	0.01	0.01	0.01
Chr2	2.6e+07	2.7e+07	0.01	0.01	0.01
Chr2	2.7e+07	2.8e+07	0.02	0.01	0.01
Chr2	2.8e+07	2.9e+07	0.01	0	0.01
Chr2	2.9e+07	3e+07	0.05	0.15	0.11
Chr2	3e+07	3.1e+07	0.02	0.99	0.99
Chr2	3.1e+07	3.2e+07	0	1	1
Chr2	3.2e+07	3.3e+07	0	1	1
Chr2	3.3e+07	3.4e+07	0.04	0.97	0.99
Chr2	3.4e+07	3.5e+07	0.01	1	1
Chr2	3.5e+07	3.6e+07	0.01	1	0.99
Chr2	3.6e+07	3.7e+07	0.01	0.99	1
Chr2	3.7e+07	3.8e+07	0	1	1
Chr2	3.8e+07	3.9e+07	0.01	0.99	1
Chr2	3.9e+07	4e+07	0.09	0.92	0.99
Chr2	4e+07	4.1e+07	0.02	0.99	0.99
Chr2	4.1e+07	4.2e+07	0.04	0.31	0.28
Chr2	4.2e+07	4.3e+07	0.01	0	0.01
Chr2	4.3e+07	4.4e+07	0.2	0.2	0.02
Chr2	4.4e+07	4.5e+07	0.05	0.04	0
Chr2	4.5e+07	4.6e+07	0.01	0.01	0.01
Chr2	4.6e+07	4.7e+07	0.07	0.07	0.01
Chr2	4.7e+07	4.8e+07	0.02	0.01	0.01
Chr2	4.8e+07	4.9e+07	0.01	0.42	0.43
Chr2	4.9e+07	5e+07	0.01	1	0.99
Chr2	5e+07	5.1e+07	0.01	1	0.99
Chr2	5.1e+07	5.2e+07	0.01	1	1
Chr2	5.2e+07	5.3e+07	0.01	1	1
Chr2	5.3e+07	5.4e+07	0	1	1
Chr2	5.4e+07	5.5e+07	0.01	1	0.99
Chr2	5.5e+07	5.6e+07	0.06	0.94	0.99
Chr2	5.6e+07	5.7e+07	0.12	0.26	0.16
Chr2	5.7e+07	5.8e+07	0.03	0.02	0.01
Chr2	5.8e+07	5.9e+07	0.03	0.02	0.01
Chr2	5.9e+07	6e+07	0.09	0.39	0.47
Chr2	6e+07	6.1e+07	0.05	0.96	0.99
Chr2	6.1e+07	6.2e+07	0.07	0.3	0.31
Chr2	6.2e+07	6.3e+07	0.03	0.98	1
Chr2	6.3e+07	6.4e+07	0.08	0.93	0.99
Chr2	6.4e+07	6.5e+07	0.37	0.8	0.52
Chr2	6.5e+07	6.6e+07	0.01	1	0.99
Chr2	6.6e+07	6.7e+07	0.03	0.97	1
Chr2	6.7e+07	6.8e+07	0.01	1	1
Chr2	6.8e+07	6.9e+07	0.02	0.99	1
Chr2	6.9e+07	7e+07	0	1	1
Chr2	7e+07	7.1e+07	0.07	0.84	0.89
Chr2	7.1e+07	7.2e+07	0.03	0.02	0.01
Chr2	7.2e+07	7.3e+07	0.06	0.05	0.01
Chr2	7.3e+07	7.4e+07	0.79	0.8	0.01
Chr2	7.4e+07	7.5e+07	0.21	0.21	0.01
Chr2	7.5e+07	7.6e+07	0.21	0.2	0.01
Chr2	7.6e+07	7.7e+07	0.4	0.67	0.87
Chr2	7.7e+07	7.8e+07	0.73	0.74	0
Chr2	7.8e+07	7.9e+07	0.18	0.17	0.02
Chr2	7.9e+07	8e+07	0.09	0.08	0.01
Chr2	8e+07	8.1e+07	0.07	0.94	0.99
Chr2	8.1e+07	8.2e+07	0.07	0.9	0.87
Chr2	8.2e+07	8.3e+07	0.04	0.97	0.99
Chr2	8.3e+07	8.4e+07	0.04	0.97	0.94
Chr2	8.4e+07	8.5e+07	0.29	0.72	0.99
Chr2	8.5e+07	8.6e+07	0.29	0.71	0.99
Chr2	8.6e+07	8.7e+07	0.38	0.68	0.93
Chr2	8.7e+07	8.8e+07	0.34	0.67	0.84
Chr2	8.8e+07	8.9e+07	0.07	0.94	0.99
Chr2	8.9e+07	9e+07	0.11	0.9	0.98
Chr2	9e+07	9.1e+07	0.02	0.99	0.99
Chr2	9.1e+07	9.2e+07	0.02	0.99	0.99
Chr2	9.2e+07	9.3e+07	0.02	0.99	0.99
Chr2	9.3e+07	9.4e+07	0.02	0.99	0.99
Chr2	9.4e+07	9.5e+07	0.04	0.96	0.99
Chr2	9.5e+07	9.6e+07	0.02	0.99	0.99
Chr2	9.6e+07	9.7e+07	0.05	0.88	0.92
Chr2	9.7e+07	9.8e+07	0.07	0.06	0.01
Chr2	9.8e+07	9.9e+07	0.02	0.02	0.01
Chr2	9.9e+07	1e+08	0.42	0.42	0.02
Chr2	1e+08	1.01e+08	0.4	0.41	0.02
Chr2	1.01e+08	1.02e+08	0.03	0.02	0.01
Chr2	1.02e+08	1.03e+08	0.03	0.02	0.01
Chr2	1.03e+08	1.04e+08	0.13	0.68	0.64
Chr2	1.04e+08	1.05e+08	0.01	1	1
Chr2	1.05e+08	1.06e+08	0.02	0.99	0.99
Chr2	1.06e+08	1.07e+08	0.02	1	0.99
Chr2	1.07e+08	1.08e+08	0.2	0.97	0.82
Chr2	1.08e+08	1.09e+08	0.22	0.8	0.98
Chr2	1.09e+08	1.1e+08	0.15	0.18	0.05
Chr2	1.1e+08	1.11e+08	0.04	0.03	0.01
Chr2	1.11e+08	1.12e+08	0.01	0	0.01
Chr2	1.12e+08	1.13e+08	0.05	0.04	0.01
Chr2	1.13e+08	1.14e+08	0.03	0.05	0.07
Chr2	1.14e+08	1.15e+08	0.58	0.6	0.09
Chr2	1.15e+08	1.16e+08	0.38	0.32	0.17
Chr2	1.16e+08	1.17e+08	0.63	0.64	0.03
Chr2	1.17e+08	1.18e+08	0.22	0.54	0.53
Chr2	1.18e+08	1.19e+08	0.26	0.58	0.46
Chr2	1.19e+08	1.2e+08	0.37	0.5	0.41
Chr2	1.2e+08	1.21e+08	0.44	0.5	0.21
Chr2	1.21e+08	1.22e+08	0.27	0.27	0.03
Chr2	1.22e+08	1.23e+08	0.46	0.46	0.04
Chr2	1.23e+08	1.24e+08	0.54	0.55	0.09
Chr2	1.24e+08	1.25e+08	0.18	0.35	0.3
Chr2	1.25e+08	1.26e+08	0.62	0.33	0.86
Chr2	1.26e+08	1.27e+08	0.26	0.74	0.95
Chr2	1.27e+08	1.28e+08	0.19	0.7	0.81
Chr2	1.28e+08	1.29e+08	0.2	0.43	0.5
Chr2	1.29e+08	1.3e+08	0.2	0.68	0.79
Chr2	1.3e+08	1.31e+08	0.54	0.54	0.03
Chr2	1.31e+08	1.32e+08	0.6	0.66	0.46
Chr2	1.32e+08	1.33e+08	0.61	0.76	0.44
Chr2	1.33e+08	1.34e+08	0.62	0.79	0.26
Chr2	1.34e+08	1.35e+08	0.64	0.34	0.96
Chr2	1.35e+08	1.36e+08	0.04	0.97	0.98
Chr2	1.36e+08	1.37e+08	0.06	0.92	0.96
Chr2	1.37e+08	1.38e+08	0.06	0.06	0.01
Chr2	1.38e+08	1.39e+08	0.42	0.42	0.01
Chr2	1.39e+08	1.4e+08	0.22	0.19	0.32
Chr2	1.4e+08	1.41e+08	0.01	0	0.01
Chr2	1.41e+08	1.42e+08	0.05	0.05	0.02
Chr2	1.42e+08	1.43e+08	0.11	0.42	0.39
Chr2	1.43e+08	1.44e+08	0.24	0.77	0.95
Chr2	1.44e+08	1.45e+08	0.04	0.18	0.17
Chr2	1.45e+08	1.46e+08	0.3	0.7	0.99
Chr2	1.46e+08	1.47e+08	0.19	0.82	0.99
Chr2	1.47e+08	1.48e+08	0.09	0.93	0.98
Chr2	1.48e+08	1.49e+08	0.01	1	0.99
Chr2	1.49e+08	1.5e+08	0.01	1	0.99
Chr2	1.5e+08	1.51e+08	0.08	0.93	0.99
Chr2	1.51e+08	1.52e+08	0.01	1	0.99
Chr2	1.52e+08	1.53e+08	0.01	1	0.99
Chr2	1.53e+08	1.54e+08	0.02	0.99	0.98
Chr2	1.54e+08	1.55e+08	0.36	0.63	0.99
Chr2	1.55e+08	1.56e+08	0.04	0.97	0.99
Chr2	1.56e+08	1.57e+08	0.01	1	0.99
Chr2	1.57e+08	1.58e+08	0.03	0.99	0.98
Chr2	1.58e+08	1.59e+08	0.01	0	0.01
Chr2	1.59e+08	1.6e+08	0.09	0.08	0.01
Chr2	1.6e+08	1.61e+08	0.11	0.1	0.02
Chr2	1.61e+08	1.62e+08	0.02	0.02	0.01
Chr2	1.62e+08	1.63e+08	0.03	0.02	0.01
Chr2	1.63e+08	1.64e+08	0.17	0.21	0.12
Chr2	1.64e+08	1.65e+08	0.44	0.5	0.84
Chr2	1.65e+08	1.66e+08	0.3	0.7	0.98
Chr2	1.66e+08	1.67e+08	0.27	0.73	0.97
Chr2	1.67e+08	1.68e+08	0.52	0.46	0.93
Chr2	1.68e+08	1.69e+08	0.45	0.56	0.75
Chr2	1.69e+08	1.7e+08	0.35	0.56	0.77
Chr2	1.7e+08	1.71e+08	0.03	0.02	0.01
Chr2	1.71e+08	1.72e+08	0.15	0.14	0
Chr2	1.72e+08	1.73e+08	0.03	0.01	0.01
Chr2	1.73e+08	1.74e+08	0.04	0.95	0.96
Chr2	1.74e+08	1.75e+08	0.05	0.94	0.97
Chr2	1.75e+08	1.76e+08	0.04	0.96	0.99
Chr2	1.76e+08	1.77e+08	0.02	0.99	0.99
Chr2	1.77e+08	1.78e+08	0.15	0.86	0.99
Chr2	1.78e+08	1.79e+08	0.15	0.87	0.99
Chr2	1.79e+08	1.8e+08	0.01	0.74	0.74
Chr2	1.8e+08	1.81e+08	0.01	0	0.01
Chr2	1.81e+08	1.82e+08	0.02	0.02	0.01
Chr2	1.82e+08	1.83e+08	0.02	0.01	0.01
Chr2	1.83e+08	1.84e+08	0.07	0.07	0.01
Chr2	1.84e+08	1.85e+08	0.02	0.01	0.01
Chr2	1.85e+08	1.86e+08	0.04	0.06	0.03
Chr2	1.86e+08	1.87e+08	0.02	0.02	0.01
Chr2	1.87e+08	1.88e+08	0.04	0.04	0.01
Chr2	1.88e+08	1.89e+08	0.01	0	0
Chr2	1.89e+08	1.9e+08	0.01	0	0
Chr2	1.9e+08	1.91e+08	0.02	0.99	0.99
Chr2	1.91e+08	1.92e+08	0.02	0.02	0.01
Chr2	1.92e+08	1.93e+08	0.06	0.06	0.01
Chr2	1.93e+08	1.94e+08	0.01	0	0.01
Chr2	1.94e+08	1.95e+08	0.01	0.93	0.93
Chr2	1.95e+08	1.96e+08	0	1	1
Chr2	1.96e+08	1.97e+08	0	1	1
Chr2	1.97e+08	1.98e+08	0.03	0.97	1
Chr2	1.98e+08	1.99e+08	0.01	1	0.99
Chr2	1.99e+08	2e+08	0.01	1	0.99
Chr2	2e+08	2.01e+08	0.01	1	0.99
Chr2	2.01e+08	2.02e+08	0.06	0.07	0.1
Chr2	2.02e+08	2.03e+08	0.02	0	0.02
Chr2	2.03e+08	2.04e+08	0.02	0.02	0.01
Chr2	2.04e+08	2.05e+08	0.15	0.06	0.1
Chr2	2.05e+08	2.06e+08	0.01	0	0.01
Chr2	2.06e+08	2.07e+08	0.02	0.25	0.26
Chr2	2.07e+08	2.08e+08	0	1	1
Chr2	2.08e+08	2.09e+08	0.01	1	0.99
Chr2	2.09e+08	2.1e+08	0.01	1	0.99
Chr2	2.1e+08	2.11e+08	0.01	1	1
Chr2	2.11e+08	2.12e+08	0.01	1	1
Chr2	2.12e+08	2.13e+08	0.01	0.99	1
Chr2	2.13e+08	2.14e+08	0	1	1
Chr2	2.14e+08	2.15e+08	0.01	1	1
Chr2	2.15e+08	2.16e+08	0	1	1
Chr2	2.16e+08	2.17e+08	0	1	1
Chr2	2.17e+08	2.18e+08	0.02	0.99	0.98
Chr2	2.18e+08	2.19e+08	0.03	0.03	0
Chr2	2.19e+08	2.2e+08	0.01	0.01	0
Chr2	2.2e+08	2.21e+08	0.03	0.64	0.66
Chr2	2.21e+08	2.22e+08	0.01	1	0.99
Chr2	2.22e+08	2.23e+08	0.04	0.97	0.99
Chr2	2.23e+08	2.24e+08	0.03	0.97	0.99
Chr2	2.24e+08	2.25e+08	0.01	0.99	1
Chr2	2.25e+08	2.26e+08	0.02	0.99	0.99
Chr2	2.26e+08	2.27e+08	0.16	0.84	0.98
Chr2	2.27e+08	2.28e+08	0.68	0.69	0.01
Chr2	2.28e+08	2.29e+08	0.08	0.08	0.01
Chr2	2.29e+08	2.3e+08	0.02	0.01	0
Chr2	2.3e+08	2.31e+08	0.01	0	0.01
Chr2	2.31e+08	2.32e+08	0.01	0	0.01
Chr2	2.32e+08	2.33e+08	0.06	0.31	0.33
Chr2	2.33e+08	2.34e+08	0.02	0.96	0.96
Chr2	2.34e+08	2.35e+08	0.05	0.04	0.01
Chr2	2.35e+08	2.36e+08	0	0.09	0.09
Chr2	2.36e+08	2.37e+08	0	1	1
Chr2	2.37e+08	2.38e+08	0.01	1	0.99
Chr2	2.38e+08	2.39e+08	0.25	0.79	0.58
Chr2	2.39e+08	2.4e+08	0.11	0.01	0.1
Chr2	2.4e+08	2.41e+08	0.01	0.01	0.01
Chr2	2.41e+08	2.42e+08	0.02	0.01	0.02
Chr2	2.42e+08	2.43e+08	0.01	0.01	0
Chr2	2.43e+08	2.44e+08	0.06	0.05	0.01
Chr2	2.44e+08	2.45e+08	0.01	0.01	0.02
Chr2	2.45e+08	2.46e+08	0	0.06	0.06
Chr2	2.46e+08	2.47e+08	0	0	0
Chr2	2.47e+08	2.48e+08	0.01	0	0
Chr2	2.48e+08	2.49e+08	0.02	0.4	0.41
Chr2	2.49e+08	2.5e+08	0	1	1
Chr2	2.5e+08	2.51e+08	0.01	1	0.99
Chr2	2.51e+08	2.52e+08	0	1	1
Chr2	2.52e+08	2.53e+08	0	1	1
Chr2	2.53e+08	2.54e+08	0.01	0.99	0.99
Chr2	2.54e+08	2.55e+08	0.01	1	0.99
Chr2	2.55e+08	2.56e+08	0.01	0.99	0.99
Chr2	2.56e+08	2.57e+08	0.03	0.97	0.98
Chr2	2.57e+08	2.58e+08	0.01	1	0.99
Chr2	2.58e+08	2.59e+08	0.01	0	0.01
Chr2	2.59e+08	2.6e+08	0.01	0	0
Chr2	2.6e+08	2.61e+08	0.03	0.01	0.01
Chr2	2.61e+08	2.62e+08	0.01	0.01	0.01
Chr2	2.62e+08	2.63e+08	0.01	0	0.01
Chr2	2.63e+08	2.64e+08	0.02	0.02	0.02
Chr2	2.64e+08	2.65e+08	0.06	0.05	0.01
Chr2	2.65e+08	2.66e+08	0.03	0.01	0.02
Chr2	2.66e+08	2.67e+08	0.07	0.06	0.01
Chr2	2.67e+08	2.68e+08	0.04	0.41	0.38
Chr2	2.68e+08	2.69e+08	0.03	0.97	0.97
Chr2	2.69e+08	2.7e+08	0.03	0.98	0.99
Chr2	2.7e+08	2.71e+08	0.01	1	1
Chr2	2.71e+08	2.72e+08	0.02	0.98	1
Chr2	2.72e+08	2.73e+08	0.02	0.98	0.99
Chr2	2.73e+08	2.74e+08	0.01	1	0.99
Chr2	2.74e+08	2.75e+08	0.02	0.99	1
Chr2	2.75e+08	2.76e+08	0.2	0.89	0.72
Chr2	2.76e+08	2.77e+08	0.05	0.96	1
Chr2	2.77e+08	2.78e+08	0	1	1
Chr2	2.78e+08	2.79e+08	0.02	0.99	0.98
Chr2	2.79e+08	2.8e+08	0.01	1	0.99
Chr2	2.8e+08	2.81e+08	0	1	1
Chr2	2.81e+08	2.82e+08	0.03	0.62	0.64
Chr2	2.82e+08	2.83e+08	0.01	0	0
Chr2	2.83e+08	2.84e+08	0	0	0
Chr2	2.84e+08	2.85e+08	0.01	0.01	0
Chr2	2.85e+08	2.86e+08	0.01	0.01	0.01
Chr2	2.86e+08	2.87e+08	0.04	0.03	0.01
Chr2	2.87e+08	2.88e+08	0.03	0.02	0.01
Chr2	2.88e+08	2.89e+08	0.01	0	0.01
Chr2	2.89e+08	2.9e+08	0.01	0	0.01
Chr2	2.9e+08	2.91e+08	0.01	0.01	0.01
Chr2	2.91e+08	2.92e+08	0.08	0.07	0.01
Chr2	2.92e+08	2.93e+08	0.01	0	0.01
Chr2	2.93e+08	2.94e+08	0.01	0	0.01
Chr2	2.94e+08	2.95e+08	0.01	0	0.01
Chr2	2.95e+08	2.96e+08	0.01	0	0.01
Chr2	2.96e+08	2.97e+08	0.01	0	0.01
Chr2	2.97e+08	2.98e+08	0	0	0
Chr2	2.98e+08	2.99e+08	0	0.76	0.76
Chr2	2.99e+08	3e+08	0.01	0.99	1
Chr2	3e+08	3.01e+08	0.01	1	0.99
Chr2	3.01e+08	3.02e+08	0.06	0.95	0.99
Chr2	3.02e+08	3.03e+08	0.01	0.99	1
Chr2	3.03e+08	3.04e+08	0.02	0.98	0.99
Chr2	3.04e+08	3.05e+08	0.05	0.96	1
Chr2	3.05e+08	3.06e+08	0.04	0.97	0.99
Chr2	3.06e+08	3.07e+08	0	0.16	0.16
Chr2	3.07e+08	3.08e+08	0.02	0.01	0.01
Chr2	3.08e+08	3.09e+08	0.1	0.09	0.01
Chr2	3.09e+08	3.1e+08	0.03	0.02	0.01
Chr2	3.1e+08	3.11e+08	0.03	0.02	0.01
Chr2	3.11e+08	311600608	0.04	0.04	0
Chr3	0	1e+06	0	0	0
Chr3	1e+06	2e+06	0.04	0.01	0.03
Chr3	2e+06	3e+06	0.55	0.86	0.54
Chr3	3e+06	4e+06	0.46	0.54	0.99
Chr3	4e+06	5e+06	0.42	0.54	0.95
Chr3	5e+06	6e+06	0.31	0.7	0.99
Chr3	6e+06	7e+06	0.21	0.8	0.99
Chr3	7e+06	8e+06	0.19	0.81	0.97
Chr3	8e+06	9e+06	0.21	0.79	0.98
Chr3	9e+06	1e+07	0.53	0.36	0.31
Chr3	1e+07	1.1e+07	0.02	0.94	0.93
Chr3	1.1e+07	1.2e+07	0.14	0.87	0.98
Chr3	1.2e+07	1.3e+07	0.42	0.76	0.74
Chr3	1.3e+07	1.4e+07	0	0.01	0.02
Chr3	1.4e+07	1.5e+07	0.02	0.01	0.02
Chr3	1.5e+07	1.6e+07	0.01	0	0.01
Chr3	1.6e+07	1.7e+07	0.02	0	0.02
Chr3	1.7e+07	1.8e+07	0.1	0.09	0.01
Chr3	1.8e+07	1.9e+07	0.06	0.05	0.01
Chr3	1.9e+07	2e+07	0.74	0.25	0.99
Chr3	2e+07	2.1e+07	0.09	0.22	0.17
Chr3	2.1e+07	2.2e+07	0.27	0.26	0.01
Chr3	2.2e+07	2.3e+07	0.16	0.27	0.16
Chr3	2.3e+07	2.4e+07	0.54	0.7	0.17
Chr3	2.4e+07	2.5e+07	0.65	0.35	0.99
Chr3	2.5e+07	2.6e+07	0.21	0.8	0.99
Chr3	2.6e+07	2.7e+07	0.03	0.98	0.99
Chr3	2.7e+07	2.8e+07	0.19	0.64	0.82
Chr3	2.8e+07	2.9e+07	0.18	0.83	0.98
Chr3	2.9e+07	3e+07	0.22	0.79	0.99
Chr3	3e+07	3.1e+07	0.23	0.77	0.98
Chr3	3.1e+07	3.2e+07	0.13	0.87	0.99
Chr3	3.2e+07	3.3e+07	0.12	0.89	0.99
Chr3	3.3e+07	3.4e+07	0.02	0.99	0.99
Chr3	3.4e+07	3.5e+07	0.11	0.14	0.05
Chr3	3.5e+07	3.6e+07	0.13	0.13	0.01
Chr3	3.6e+07	3.7e+07	0.41	0.41	0.01
Chr3	3.7e+07	3.8e+07	0.09	0.09	0.01
Chr3	3.8e+07	3.9e+07	0.24	0.22	0.02
Chr3	3.9e+07	4e+07	0.1	0.18	0.16
Chr3	4e+07	4.1e+07	0.87	0.11	0.98
Chr3	4.1e+07	4.2e+07	0.05	0.04	0.02
Chr3	4.2e+07	4.3e+07	0.33	0.32	0.03
Chr3	4.3e+07	4.4e+07	0.01	0	0.01
Chr3	4.4e+07	4.5e+07	0.02	0.01	0.01
Chr3	4.5e+07	4.6e+07	0.01	0	0
Chr3	4.6e+07	4.7e+07	0.02	0.02	0.01
Chr3	4.7e+07	4.8e+07	0	0	0
Chr3	4.8e+07	4.9e+07	0.04	0.02	0.01
Chr3	4.9e+07	5e+07	0.14	0.13	0.01
Chr3	5e+07	5.1e+07	0.25	0.12	0.13
Chr3	5.1e+07	5.2e+07	0.42	0.42	0.01
Chr3	5.2e+07	5.3e+07	0.17	0.17	0.01
Chr3	5.3e+07	5.4e+07	0.02	0.01	0.01
Chr3	5.4e+07	5.5e+07	0.01	0	0.01
Chr3	5.5e+07	5.6e+07	0	0	0
Chr3	5.6e+07	5.7e+07	0.01	0	0.01
Chr3	5.7e+07	5.8e+07	0.09	0.14	0.2
Chr3	5.8e+07	5.9e+07	0.16	0.15	0.01
Chr3	5.9e+07	6e+07	0.02	0.01	0
Chr3	6e+07	6.1e+07	0	0	0
Chr3	6.1e+07	6.2e+07	0.03	0.02	0.01
Chr3	6.2e+07	6.3e+07	0.01	0	0.01
Chr3	6.3e+07	6.4e+07	0.02	0	0.02
Chr3	6.4e+07	6.5e+07	0.02	0.02	0.01
Chr3	6.5e+07	6.6e+07	0.03	0.34	0.31
Chr3	6.6e+07	6.7e+07	0.3	0.86	0.84
Chr3	6.7e+07	6.8e+07	0.32	0.46	0.75
Chr3	6.8e+07	6.9e+07	0.02	0.02	0.01
Chr3	6.9e+07	7e+07	0.03	0.02	0.01
Chr3	7e+07	7.1e+07	0	0	0
Chr3	7.1e+07	7.2e+07	0.03	0.02	0.01
Chr3	7.2e+07	7.3e+07	0.01	0	0.01
Chr3	7.3e+07	7.4e+07	0.01	0.01	0.01
Chr3	7.4e+07	7.5e+07	0.02	0	0.02
Chr3	7.5e+07	7.6e+07	0.05	0.04	0.01
Chr3	7.6e+07	7.7e+07	0.08	0.14	0.17
Chr3	7.7e+07	7.8e+07	0.42	0.65	0.83
Chr3	7.8e+07	7.9e+07	0.71	0.74	0.03
Chr3	7.9e+07	8e+07	0.02	0.95	0.96
Chr3	8e+07	8.1e+07	0.01	0.99	0.99
Chr3	8.1e+07	8.2e+07	0.02	0.99	0.99
Chr3	8.2e+07	8.3e+07	0.01	1	0.99
Chr3	8.3e+07	8.4e+07	0.06	0.94	0.99
Chr3	8.4e+07	8.5e+07	0.01	0.99	1
Chr3	8.5e+07	8.6e+07	0.09	0.92	0.99
Chr3	8.6e+07	8.7e+07	0.01	1	0.99
Chr3	8.7e+07	8.8e+07	0.01	1	0.99
Chr3	8.8e+07	8.9e+07	0.27	0.7	0.69
Chr3	8.9e+07	9e+07	0.5	0.5	0.98
Chr3	9e+07	9.1e+07	0.05	0.96	0.99
Chr3	9.1e+07	9.2e+07	0.01	1	0.99
Chr3	9.2e+07	9.3e+07	0.07	0.99	0.94
Chr3	9.3e+07	9.4e+07	0.1	0.1	0.02
Chr3	9.4e+07	9.5e+07	0.02	0.01	0.01
Chr3	9.5e+07	9.6e+07	0.03	0.02	0.01
Chr3	9.6e+07	9.7e+07	0.07	0.29	0.24
Chr3	9.7e+07	9.8e+07	0.79	0.14	0.92
Chr3	9.8e+07	9.9e+07	0.12	0.18	0.15
Chr3	9.9e+07	1e+08	0.01	0	0.01
Chr3	1e+08	1.01e+08	0.01	0	0.01
Chr3	1.01e+08	1.02e+08	0.01	0	0.01
Chr3	1.02e+08	1.03e+08	0.01	0	0.01
Chr3	1.03e+08	1.04e+08	0.11	0.07	0.14
Chr3	1.04e+08	1.05e+08	0.01	0	0.01
Chr3	1.05e+08	1.06e+08	0.12	0.82	0.93
Chr3	1.06e+08	1.07e+08	0.08	0.92	1
Chr3	1.07e+08	1.08e+08	0.13	0.87	0.99
Chr3	1.08e+08	1.09e+08	0.14	0.14	0
Chr3	1.09e+08	1.1e+08	0.19	0.82	0.98
Chr3	1.1e+08	1.11e+08	0.02	0.99	0.99
Chr3	1.11e+08	1.12e+08	0.03	0.98	0.98
Chr3	1.12e+08	1.13e+08	0.01	0	0.01
Chr3	1.13e+08	1.14e+08	0.06	0.04	0.02
Chr3	1.14e+08	1.15e+08	0.03	0.92	0.91
Chr3	1.15e+08	1.16e+08	0.01	1	0.99
Chr3	1.16e+08	1.17e+08	0.04	0.96	1
Chr3	1.17e+08	1.18e+08	0.01	0.96	0.95
Chr3	1.18e+08	1.19e+08	0.03	0.84	0.85
Chr3	1.19e+08	1.2e+08	0.12	0.1	0.13
Chr3	1.2e+08	1.21e+08	0.25	0.32	0.55
Chr3	1.21e+08	1.22e+08	0.21	0.21	0
Chr3	1.22e+08	1.23e+08	0.01	0.19	0.19
Chr3	1.23e+08	1.24e+08	0.05	0.96	0.99
Chr3	1.24e+08	1.25e+08	0.37	0.81	0.44
Chr3	1.25e+08	1.26e+08	0.31	0.69	0.99
Chr3	1.26e+08	1.27e+08	0.04	0.97	0.99
Chr3	1.27e+08	1.28e+08	0.07	0.94	0.99
Chr3	1.28e+08	1.29e+08	0.03	0.98	0.99
Chr3	1.29e+08	1.3e+08	0.15	0.85	0.98
Chr3	1.3e+08	1.31e+08	0.1	0.97	0.9
Chr3	1.31e+08	1.32e+08	0.05	0.96	0.99
Chr3	1.32e+08	1.33e+08	0.08	0.93	0.98
Chr3	1.33e+08	1.34e+08	0.09	0.15	0.07
Chr3	1.34e+08	1.35e+08	0.2	0.31	0.42
Chr3	1.35e+08	1.36e+08	0.31	0.69	0.66
Chr3	1.36e+08	1.37e+08	0.32	0.35	0.09
Chr3	1.37e+08	1.38e+08	0.76	0.22	0.98
Chr3	1.38e+08	1.39e+08	0.2	0.79	0.96
Chr3	1.39e+08	1.4e+08	0.36	0.43	0.32
Chr3	1.4e+08	1.41e+08	0.7	0.31	0.7
Chr3	1.41e+08	1.42e+08	0.12	0.85	0.93
Chr3	1.42e+08	1.43e+08	0.48	0.5	0.6
Chr3	1.43e+08	1.44e+08	0.35	0.71	0.75
Chr3	1.44e+08	1.45e+08	0.26	0.67	0.88
Chr3	1.45e+08	1.46e+08	0.34	0.64	0.93
Chr3	1.46e+08	1.47e+08	0.33	0.25	0.29
Chr3	1.47e+08	1.48e+08	0.29	0.39	0.39
Chr3	1.48e+08	1.49e+08	0.4	0.18	0.25
Chr3	1.49e+08	1.5e+08	0.33	0.12	0.28
Chr3	1.5e+08	1.51e+08	0.15	0.56	0.56
Chr3	1.51e+08	1.52e+08	0.62	0.64	0.56
Chr3	1.52e+08	1.53e+08	0.4	0.63	0.24
Chr3	1.53e+08	1.54e+08	0.33	0.47	0.78
Chr3	1.54e+08	1.55e+08	0.5	0.58	0.21
Chr3	1.55e+08	1.56e+08	0.02	0.55	0.56
Chr3	1.56e+08	1.57e+08	0.3	0.72	0.99
Chr3	1.57e+08	1.58e+08	0.01	0.99	0.99
Chr3	1.58e+08	1.59e+08	0.01	0.99	1
Chr3	1.59e+08	1.6e+08	0.01	1	1
Chr3	1.6e+08	1.61e+08	0.01	0.99	0.99
Chr3	1.61e+08	1.62e+08	0.01	1	0.99
Chr3	1.62e+08	1.63e+08	0.13	0.88	0.99
Chr3	1.63e+08	1.64e+08	0.02	0.98	0.99
Chr3	1.64e+08	1.65e+08	0.01	1	0.99
Chr3	1.65e+08	1.66e+08	0.19	0.81	0.99
Chr3	1.66e+08	1.67e+08	0.23	0.78	0.98
Chr3	1.67e+08	1.68e+08	0.18	0.79	0.96
Chr3	1.68e+08	1.69e+08	0.05	0.96	0.99
Chr3	1.69e+08	1.7e+08	0.05	0.96	0.99
Chr3	1.7e+08	1.71e+08	0.05	0.46	0.42
Chr3	1.71e+08	1.72e+08	0.01	0.02	0.03
Chr3	1.72e+08	1.73e+08	0.02	0.99	0.99
Chr3	1.73e+08	1.74e+08	0.01	1	0.99
Chr3	1.74e+08	1.75e+08	0.01	1	0.99
Chr3	1.75e+08	1.76e+08	0.02	0.99	0.99
Chr3	1.76e+08	1.77e+08	0.02	0.98	1
Chr3	1.77e+08	1.78e+08	0.06	0.95	0.99
Chr3	1.78e+08	1.79e+08	0.26	0.69	0.49
Chr3	1.79e+08	1.8e+08	0.09	0.94	0.95
Chr3	1.8e+08	1.81e+08	0.16	0.85	0.98
Chr3	1.81e+08	1.82e+08	0.08	0.92	0.97
Chr3	1.82e+08	1.83e+08	0.3	0.7	0.97
Chr3	1.83e+08	1.84e+08	0.24	0.74	0.96
Chr3	1.84e+08	1.85e+08	0.16	0.84	0.94
Chr3	1.85e+08	1.86e+08	0.37	0.63	0.97
Chr3	1.86e+08	1.87e+08	0.15	0.85	0.96
Chr3	1.87e+08	1.88e+08	0.28	0.73	0.99
Chr3	1.88e+08	1.89e+08	0.29	0.72	0.96
Chr3	1.89e+08	1.9e+08	0.53	0.53	0.02
Chr3	1.9e+08	1.91e+08	0.21	0.51	0.33
Chr3	1.91e+08	1.92e+08	0.54	0.46	0.99
Chr3	1.92e+08	1.93e+08	0.45	0.55	0.99
Chr3	1.93e+08	1.94e+08	0.53	0.46	0.99
Chr3	1.94e+08	1.95e+08	0.2	0.8	0.99
Chr3	1.95e+08	1.96e+08	0.38	0.62	0.99
Chr3	1.96e+08	1.97e+08	0.5	0.35	0.85
Chr3	1.97e+08	1.98e+08	0.49	0.69	0.22
Chr3	1.98e+08	1.99e+08	0.27	0.74	0.98
Chr3	1.99e+08	2e+08	0.55	0.48	0.5
Chr3	2e+08	2.01e+08	0.44	0.43	0.03
Chr3	2.01e+08	2.02e+08	0.32	0.53	0.52
Chr3	2.02e+08	2.03e+08	0.38	0.63	0.52
Chr3	2.03e+08	2.04e+08	0.28	0.38	0.14
Chr3	2.04e+08	2.05e+08	0.26	0.75	0.88
Chr3	2.05e+08	2.06e+08	0.02	1	0.98
Chr3	2.06e+08	2.07e+08	0.13	0.89	0.98
Chr3	2.07e+08	2.08e+08	0.05	0.98	0.96
Chr3	2.08e+08	2.09e+08	0.44	0.92	0.54
Chr3	2.09e+08	2.1e+08	0.04	0.96	0.97
Chr3	2.1e+08	2.11e+08	0.06	0.95	0.9
Chr3	2.11e+08	2.12e+08	0.01	0.99	1
Chr3	2.12e+08	2.13e+08	0.03	0.99	0.99
Chr3	2.13e+08	2.14e+08	0.02	0.99	0.99
Chr3	2.14e+08	2.15e+08	0.09	0.91	0.99
Chr3	2.15e+08	2.16e+08	0.03	0.36	0.34
Chr3	2.16e+08	2.17e+08	0.01	0.01	0.01
Chr3	2.17e+08	2.18e+08	0.08	0.88	0.89
Chr3	2.18e+08	2.19e+08	0.02	0.99	0.99
Chr3	2.19e+08	2.2e+08	0.04	0.97	0.99
Chr3	2.2e+08	2.21e+08	0.1	0.91	0.99
Chr3	2.21e+08	2.22e+08	0.04	0.12	0.13
Chr3	2.22e+08	2.23e+08	0.01	0	0.01
Chr3	2.23e+08	2.24e+08	0.02	0.33	0.34
Chr3	2.24e+08	2.25e+08	0.02	0.98	0.99
Chr3	2.25e+08	2.26e+08	0.02	0.98	0.99
Chr3	2.26e+08	2.27e+08	0.01	1	1
Chr3	2.27e+08	2.28e+08	0.01	0.99	0.99
Chr3	2.28e+08	2.29e+08	0.02	0.25	0.24
Chr3	2.29e+08	2.3e+08	0.01	0.01	0
Chr3	2.3e+08	2.31e+08	0.01	0	0.01
Chr3	2.31e+08	2.32e+08	0.01	0	0.01
Chr3	2.32e+08	2.33e+08	0.06	0.06	0.01
Chr3	2.33e+08	2.34e+08	0.04	0.42	0.4
Chr3	2.34e+08	2.35e+08	0.01	1	0.99
Chr3	2.35e+08	2.36e+08	0.02	0.98	1
Chr3	2.36e+08	2.37e+08	0	1	1
Chr3	2.37e+08	2.38e+08	0.01	0.99	1
Chr3	2.38e+08	2.39e+08	0.01	1	0.99
Chr3	2.39e+08	2.4e+08	0.16	0.85	0.99
Chr3	2.4e+08	2.41e+08	0.04	0.05	0.02
Chr3	2.41e+08	2.42e+08	0.02	0.01	0.01
Chr3	2.42e+08	2.43e+08	0.13	0.13	0.01
Chr3	2.43e+08	2.44e+08	0.03	0.02	0.01
Chr3	2.44e+08	2.45e+08	0.03	0.03	0.01
Chr3	2.45e+08	2.46e+08	0.11	0.1	0.02
Chr3	2.46e+08	2.47e+08	0.28	0.75	0.58
Chr3	2.47e+08	2.48e+08	0.03	0.98	0.99
Chr3	2.48e+08	2.49e+08	0.01	0.99	0.99
Chr3	2.49e+08	2.5e+08	0.06	0.95	0.98
Chr3	2.5e+08	2.51e+08	0.01	1	0.99
Chr3	2.51e+08	2.52e+08	0.04	0.66	0.62
Chr3	2.52e+08	2.53e+08	0	0	0
Chr3	2.53e+08	2.54e+08	0	0	0
Chr3	2.54e+08	2.55e+08	0.01	0	0.01
Chr3	2.55e+08	2.56e+08	0.03	0.02	0.01
Chr3	2.56e+08	2.57e+08	0.18	0.18	0.01
Chr3	2.57e+08	2.58e+08	0.03	0.02	0.01
Chr3	2.58e+08	2.59e+08	0.02	0.02	0.01
Chr3	2.59e+08	2.6e+08	0.03	0.01	0.02
Chr3	2.6e+08	2.61e+08	0	0	0
Chr3	2.61e+08	2.62e+08	0.02	0.18	0.18
Chr3	2.62e+08	2.63e+08	0.3	0.7	0.98
Chr3	2.63e+08	2.64e+08	0.31	0.68	0.97
Chr3	2.64e+08	2.65e+08	0.02	0.98	0.99
Chr3	2.65e+08	2.66e+08	0.01	1	1
Chr3	2.66e+08	2.67e+08	0.01	1	0.99
Chr3	2.67e+08	2.68e+08	0.01	1	1
Chr3	2.68e+08	2.69e+08	0.12	0.88	0.92
Chr3	2.69e+08	2.7e+08	0.6	0.39	0.9
Chr3	2.7e+08	2.71e+08	0.11	0.9	0.99
Chr3	2.71e+08	2.72e+08	0.11	0.68	0.76
Chr3	2.72e+08	2.73e+08	0.13	0.64	0.57
Chr3	2.73e+08	2.74e+08	0.17	0.15	0.02
Chr3	2.74e+08	2.75e+08	0.01	0	0.01
Chr3	2.75e+08	2.76e+08	0.02	0.01	0.01
Chr3	2.76e+08	2.77e+08	0.01	0	0
Chr3	2.77e+08	2.78e+08	0.01	0	0.01
Chr3	2.78e+08	2.79e+08	0.08	0.08	0.01
Chr3	2.79e+08	2.8e+08	0.07	0.06	0.01
Chr3	2.8e+08	2.81e+08	0.01	0.01	0.01
Chr3	2.81e+08	2.82e+08	0	0	0
Chr3	2.82e+08	2.83e+08	0	0	0
Chr3	2.83e+08	2.84e+08	0	0	0
Chr3	2.84e+08	2.85e+08	0.03	0.02	0.01
Chr3	2.85e+08	2.86e+08	0.01	0	0.01
Chr3	2.86e+08	2.87e+08	0.01	0	0.01
Chr3	2.87e+08	2.88e+08	0.01	0	0.01
Chr3	2.88e+08	2.89e+08	0	0	0
Chr3	2.89e+08	2.9e+08	0.04	0.03	0.01
Chr3	2.9e+08	2.91e+08	0.01	0.01	0.01
Chr3	2.91e+08	2.92e+08	0	0	0
Chr3	2.92e+08	2.93e+08	0.01	0	0
Chr3	2.93e+08	2.94e+08	0.01	0	0.01
Chr3	2.94e+08	2.95e+08	0.05	0.04	0.01
Chr3	2.95e+08	2.96e+08	0.12	0.12	0.01
Chr3	2.96e+08	2.97e+08	0	0	0
Chr3	2.97e+08	2.98e+08	0	0	0
Chr3	2.98e+08	2.99e+08	0.01	0.01	0.01
Chr3	2.99e+08	3e+08	0	0	0
Chr3	3e+08	3.01e+08	0.01	0.01	0
Chr3	3.01e+08	3.02e+08	0.01	0	0.01
Chr3	3.02e+08	3.03e+08	0.06	0.05	0.01
Chr3	3.03e+08	3.04e+08	0.03	0.03	0.01
Chr3	3.04e+08	3.05e+08	0.02	0.01	0.01
Chr3	3.05e+08	3.06e+08	0.01	0	0.01
Chr3	3.06e+08	3.07e+08	0	0	0
Chr3	3.07e+08	3.08e+08	0.02	0.01	0.01
Chr3	3.08e+08	3.09e+08	0	0	0
Chr3	3.09e+08	3.1e+08	0.01	0	0.01
Chr3	3.1e+08	3.11e+08	0.41	0.48	0.52
Chr3	3.11e+08	3.12e+08	0.03	0.96	0.95
Chr3	3.12e+08	3.13e+08	0.01	1	0.99
Chr3	3.13e+08	3.14e+08	0.24	0.44	0.29
Chr3	3.14e+08	3.15e+08	0.06	0.62	0.57
Chr3	3.15e+08	3.16e+08	0.01	1	1
Chr3	3.16e+08	3.17e+08	0.01	1	1
Chr3	3.17e+08	3.18e+08	0.01	0.42	0.41
Chr3	3.18e+08	3.19e+08	0.09	0.24	0.25
Chr3	3.19e+08	3.2e+08	0.15	0.2	0.17
Chr3	3.2e+08	3.21e+08	0.42	0.46	0.74
Chr3	3.21e+08	3.22e+08	0.24	0.61	0.48
Chr3	3.22e+08	3.23e+08	0.02	0.02	0.02
Chr3	3.23e+08	3.24e+08	0.08	0.01	0.08
Chr3	3.24e+08	3.25e+08	0.01	0.3	0.3
Chr3	3.25e+08	3.26e+08	0.01	1	1
Chr3	3.26e+08	3.27e+08	0.01	0.99	0.99
Chr3	3.27e+08	3.28e+08	0.06	0.95	0.99
Chr3	3.28e+08	3.29e+08	0.09	0.91	0.98
Chr3	3.29e+08	3.3e+08	0.12	0.89	0.99
Chr3	3.3e+08	3.31e+08	0.2	0.82	0.98
Chr3	3.31e+08	3.32e+08	0.25	0.16	0.11
Chr3	3.32e+08	3.33e+08	0.01	0	0.01
Chr3	3.33e+08	3.34e+08	0.01	0	0.01
Chr3	3.34e+08	3.35e+08	0	0	0
Chr3	3.35e+08	3.36e+08	0.01	0	0.01
Chr3	3.36e+08	3.37e+08	0.03	0.02	0.01
Chr3	3.37e+08	3.38e+08	0.01	0	0.01
Chr3	3.38e+08	3.39e+08	0.04	0.02	0.02
Chr3	3.39e+08	3.4e+08	0.08	0.07	0.01
Chr3	3.4e+08	3.41e+08	0.01	0	0.01
Chr3	3.41e+08	3.42e+08	0.01	0	0.01
Chr3	3.42e+08	3.43e+08	0	0	0
Chr3	3.43e+08	3.44e+08	0.01	0.01	0.01
Chr3	3.44e+08	3.45e+08	0.01	0	0
Chr3	3.45e+08	3.46e+08	0.01	0	0.01
Chr3	3.46e+08	3.47e+08	0.06	0.07	0.02
Chr3	3.47e+08	3.48e+08	0.01	0	0.01
Chr3	3.48e+08	3.49e+08	0	0	0
Chr3	3.49e+08	3.5e+08	0.01	0.47	0.48
Chr3	3.5e+08	3.51e+08	0.01	1	0.99
Chr3	3.51e+08	3.52e+08	0	1	1
Chr3	3.52e+08	3.53e+08	0.01	1	0.99
Chr3	3.53e+08	3.54e+08	0.01	0.65	0.64
Chr3	3.54e+08	3.55e+08	0.02	0.23	0.22
Chr3	3.55e+08	3.56e+08	0.08	0.93	0.99
Chr3	3.56e+08	3.57e+08	0.12	0.89	0.99
Chr3	3.57e+08	3.58e+08	0.02	0.99	0.99
Chr3	3.58e+08	3.59e+08	0.04	0.97	0.99
Chr3	3.59e+08	3.6e+08	0.22	0.64	0.83
Chr3	3.6e+08	3.61e+08	0.01	0	0.01
Chr3	3.61e+08	3.62e+08	0	0	0
Chr3	3.62e+08	3.63e+08	0.01	1	1
Chr3	3.63e+08	3.64e+08	0.01	1	0.99
Chr3	3.64e+08	3.65e+08	0.04	0.63	0.65
Chr3	3.65e+08	3.66e+08	0.07	0.07	0.01
Chr3	3.66e+08	3.67e+08	0.07	0.01	0.07
Chr3	3.67e+08	3.68e+08	0.47	0.75	0.31
Chr3	3.68e+08	3.69e+08	0.15	0.2	0.13
Chr3	3.69e+08	3.7e+08	0.01	0.19	0.19
Chr3	3.7e+08	3.71e+08	0.17	0.29	0.17
Chr3	3.71e+08	3.72e+08	0.04	0.97	0.99
Chr3	3.72e+08	3.73e+08	0.07	0.93	0.99
Chr3	3.73e+08	3.74e+08	0.23	0.78	0.99
Chr3	3.74e+08	3.75e+08	0.36	0.64	0.99
Chr3	3.75e+08	3.76e+08	0.17	0.66	0.81
Chr3	3.76e+08	3.77e+08	0.01	0	0.01
Chr3	3.77e+08	3.78e+08	0.07	0.06	0.01
Chr3	3.78e+08	3.79e+08	0	0	0.01
Chr3	3.79e+08	3.8e+08	0.01	0	0.01
Chr3	3.8e+08	3.81e+08	0.03	0.02	0.01
Chr3	3.81e+08	3.82e+08	0.13	0.13	0.01
Chr3	3.82e+08	3.83e+08	0	0	0
Chr3	3.83e+08	3.84e+08	0.02	0.02	0
Chr3	3.84e+08	3.85e+08	0.01	0	0.01
Chr3	3.85e+08	3.86e+08	0.01	0	0.01
Chr3	3.86e+08	3.87e+08	0.04	0.04	0.01
Chr3	3.87e+08	3.88e+08	0.01	0	0
Chr3	3.88e+08	3.89e+08	0.54	0.55	0.01
Chr3	3.89e+08	3.9e+08	0.08	0.07	0.01
Chr3	3.9e+08	390336466	0.24	0.24	0.01
Chr4	0	1e+06	0.05	0.95	0.99
Chr4	1e+06	2e+06	0.01	1	0.99
Chr4	2e+06	3e+06	0.02	0.99	0.99
Chr4	3e+06	4e+06	0.42	0.59	0.99
Chr4	4e+06	5e+06	0.02	0.99	0.99
Chr4	5e+06	6e+06	0.16	0.87	0.96
Chr4	6e+06	7e+06	0.09	0.9	0.96
Chr4	7e+06	8e+06	0.09	0.93	0.95
Chr4	8e+06	9e+06	0.01	1	0.99
Chr4	9e+06	1e+07	0.03	0.98	0.99
Chr4	1e+07	1.1e+07	0.02	0.99	0.99
Chr4	1.1e+07	1.2e+07	0.04	0.97	0.99
Chr4	1.2e+07	1.3e+07	0.01	1	0.99
Chr4	1.3e+07	1.4e+07	0.04	0.97	0.99
Chr4	1.4e+07	1.5e+07	0.01	1	0.99
Chr4	1.5e+07	1.6e+07	0.09	0.91	0.99
Chr4	1.6e+07	1.7e+07	0.01	0.99	1
Chr4	1.7e+07	1.8e+07	0.34	0.59	0.56
Chr4	1.8e+07	1.9e+07	0.01	0	0.01
Chr4	1.9e+07	2e+07	0.08	0.06	0.02
Chr4	2e+07	2.1e+07	0.08	0.07	0.01
Chr4	2.1e+07	2.2e+07	0.02	0.02	0.01
Chr4	2.2e+07	2.3e+07	0.01	0.01	0.01
Chr4	2.3e+07	2.4e+07	0.12	0.1	0.13
Chr4	2.4e+07	2.5e+07	0.1	0.9	0.99
Chr4	2.5e+07	2.6e+07	0.49	0.51	0.99
Chr4	2.6e+07	2.7e+07	0.55	0.26	0.81
Chr4	2.7e+07	2.8e+07	0.01	0.81	0.81
Chr4	2.8e+07	2.9e+07	0.31	0.69	0.98
Chr4	2.9e+07	3e+07	0.11	0.89	0.99
Chr4	3e+07	3.1e+07	0.1	0.54	0.51
Chr4	3.1e+07	3.2e+07	0.08	0.06	0.01
Chr4	3.2e+07	3.3e+07	0.06	0.04	0.02
Chr4	3.3e+07	3.4e+07	0.09	0.12	0.05
Chr4	3.4e+07	3.5e+07	0.01	0.01	0.01
Chr4	3.5e+07	3.6e+07	0.21	0.78	0.91
Chr4	3.6e+07	3.7e+07	0	1	1
Chr4	3.7e+07	3.8e+07	0.01	1	0.99
Chr4	3.8e+07	3.9e+07	0.01	0.99	1
Chr4	3.9e+07	4e+07	0.01	1	0.99
Chr4	4e+07	4.1e+07	0.01	0.06	0.06
Chr4	4.1e+07	4.2e+07	0.01	0	0.01
Chr4	4.2e+07	4.3e+07	0.03	0.03	0.01
Chr4	4.3e+07	4.4e+07	0.01	0	0
Chr4	4.4e+07	4.5e+07	0.01	0	0.01
Chr4	4.5e+07	4.6e+07	0.03	0.03	0
Chr4	4.6e+07	4.7e+07	0.02	0.01	0.01
Chr4	4.7e+07	4.8e+07	0.03	0.6	0.58
Chr4	4.8e+07	4.9e+07	0.3	0.5	0.79
Chr4	4.9e+07	5e+07	0.09	0.11	0.19
Chr4	5e+07	5.1e+07	0	0	0
Chr4	5.1e+07	5.2e+07	0.01	0	0.01
Chr4	5.2e+07	5.3e+07	0	0	0
Chr4	5.3e+07	5.4e+07	0.02	0.04	0.03
Chr4	5.4e+07	5.5e+07	0.22	0.65	0.64
Chr4	5.5e+07	5.6e+07	0.01	1	0.99
Chr4	5.6e+07	5.7e+07	0.02	0.98	0.99
Chr4	5.7e+07	5.8e+07	0.01	1	0.99
Chr4	5.8e+07	5.9e+07	0.01	0.99	1
Chr4	5.9e+07	6e+07	0	1	1
Chr4	6e+07	6.1e+07	0.01	1	0.99
Chr4	6.1e+07	6.2e+07	0.01	1	0.99
Chr4	6.2e+07	6.3e+07	0.01	1	0.99
Chr4	6.3e+07	6.4e+07	0.01	1	0.99
Chr4	6.4e+07	6.5e+07	0.01	1	0.99
Chr4	6.5e+07	6.6e+07	0.01	1	0.99
Chr4	6.6e+07	6.7e+07	0.03	0.98	0.99
Chr4	6.7e+07	6.8e+07	0.03	0.97	1
Chr4	6.8e+07	6.9e+07	0.01	0.99	0.99
Chr4	6.9e+07	7e+07	0.05	0.95	1
Chr4	7e+07	7.1e+07	0.02	0.99	0.99
Chr4	7.1e+07	7.2e+07	0.01	1	0.99
Chr4	7.2e+07	7.3e+07	0.02	0.99	0.99
Chr4	7.3e+07	7.4e+07	0.14	0.86	1
Chr4	7.4e+07	7.5e+07	0.12	0.89	0.99
Chr4	7.5e+07	7.6e+07	0.04	0.95	0.91
Chr4	7.6e+07	7.7e+07	0.01	0.09	0.1
Chr4	7.7e+07	7.8e+07	0.06	0.95	0.99
Chr4	7.8e+07	7.9e+07	0.25	0.99	0.76
Chr4	7.9e+07	8e+07	0.19	0.82	0.99
Chr4	8e+07	8.1e+07	0.02	1	0.99
Chr4	8.1e+07	8.2e+07	0.02	0.98	1
Chr4	8.2e+07	8.3e+07	0.01	1	0.99
Chr4	8.3e+07	8.4e+07	0.01	1	1
Chr4	8.4e+07	8.5e+07	0.05	0.56	0.54
Chr4	8.5e+07	8.6e+07	0.3	0.3	0.01
Chr4	8.6e+07	8.7e+07	0.06	0.06	0.01
Chr4	8.7e+07	8.8e+07	0.04	0.46	0.47
Chr4	8.8e+07	8.9e+07	0.01	1	0.99
Chr4	8.9e+07	9e+07	0.12	0.88	0.99
Chr4	9e+07	9.1e+07	0.19	0.19	0.01
Chr4	9.1e+07	9.2e+07	0.25	0.63	0.68
Chr4	9.2e+07	9.3e+07	0.44	0.52	0.11
Chr4	9.3e+07	9.4e+07	0.01	0	0.01
Chr4	9.4e+07	9.5e+07	0.04	0.04	0
Chr4	9.5e+07	9.6e+07	0.02	0.01	0.01
Chr4	9.6e+07	9.7e+07	0.03	0.02	0.01
Chr4	9.7e+07	9.8e+07	0.01	0	0.01
Chr4	9.8e+07	9.9e+07	0.03	0.52	0.55
Chr4	9.9e+07	1e+08	0.01	1	0.99
Chr4	1e+08	1.01e+08	0.01	1	0.99
Chr4	1.01e+08	1.02e+08	0.07	0.94	0.99
Chr4	1.02e+08	1.03e+08	0.02	0.98	0.99
Chr4	1.03e+08	1.04e+08	0.01	1	0.99
Chr4	1.04e+08	1.05e+08	0	1	1
Chr4	1.05e+08	1.06e+08	0	1	1
Chr4	1.06e+08	1.07e+08	0.02	0.99	0.99
Chr4	1.07e+08	1.08e+08	0.01	1	0.99
Chr4	1.08e+08	1.09e+08	0	1	1
Chr4	1.09e+08	1.1e+08	0.02	0.99	0.99
Chr4	1.1e+08	1.11e+08	0.02	0.99	0.99
Chr4	1.11e+08	1.12e+08	0	1	1
Chr4	1.12e+08	1.13e+08	0.02	0.99	1
Chr4	1.13e+08	1.14e+08	0.25	0.43	0.67
Chr4	1.14e+08	1.15e+08	0.01	0	0
Chr4	1.15e+08	1.16e+08	0.01	0	0.01
Chr4	1.16e+08	1.17e+08	0.01	0	0.01
Chr4	1.17e+08	1.18e+08	0.03	0.02	0.01
Chr4	1.18e+08	1.19e+08	0.08	0.08	0.01
Chr4	1.19e+08	1.2e+08	0.03	0.02	0.01
Chr4	1.2e+08	1.21e+08	0.05	0.05	0
Chr4	1.21e+08	1.22e+08	0.02	0	0.02
Chr4	1.22e+08	1.23e+08	0.02	0.01	0.01
Chr4	1.23e+08	1.24e+08	0.03	0.03	0.01
Chr4	1.24e+08	1.25e+08	0	0	0
Chr4	1.25e+08	1.26e+08	0.01	0	0
Chr4	1.26e+08	1.27e+08	0.01	0.18	0.18
Chr4	1.27e+08	1.28e+08	0.15	0.65	0.51
Chr4	1.28e+08	1.29e+08	0.3	0.71	0.99
Chr4	1.29e+08	1.3e+08	0.05	0.96	0.99
Chr4	1.3e+08	1.31e+08	0.03	0.97	0.99
Chr4	1.31e+08	1.32e+08	0.07	0.94	0.99
Chr4	1.32e+08	1.33e+08	0.14	0.12	0.25
Chr4	1.33e+08	1.34e+08	0.03	0.02	0.01
Chr4	1.34e+08	1.35e+08	0.1	0.09	0.01
Chr4	1.35e+08	1.36e+08	0.1	0.1	0
Chr4	1.36e+08	1.37e+08	0.01	0	0
Chr4	1.37e+08	1.38e+08	0.01	0.01	0.01
Chr4	1.38e+08	1.39e+08	0.01	0.01	0
Chr4	1.39e+08	1.4e+08	0.04	0.03	0.01
Chr4	1.4e+08	1.41e+08	0.14	0.29	0.21
Chr4	1.41e+08	1.42e+08	0.02	0.99	0.99
Chr4	1.42e+08	1.43e+08	0.04	0.96	0.99
Chr4	1.43e+08	1.44e+08	0.01	0.99	0.99
Chr4	1.44e+08	1.45e+08	0.05	0.96	0.99
Chr4	1.45e+08	1.46e+08	0.01	1	0.99
Chr4	1.46e+08	1.47e+08	0.03	0.98	1
Chr4	1.47e+08	1.48e+08	0.35	0.74	0.51
Chr4	1.48e+08	1.49e+08	0.08	0.08	0.01
Chr4	1.49e+08	1.5e+08	0.01	0	0.01
Chr4	1.5e+08	1.51e+08	0.02	0.02	0.01
Chr4	1.51e+08	1.52e+08	0.02	0.01	0.02
Chr4	1.52e+08	1.53e+08	0.08	0.07	0.01
Chr4	1.53e+08	1.54e+08	0.04	0.03	0.01
Chr4	1.54e+08	1.55e+08	0.25	0.25	0.03
Chr4	1.55e+08	1.56e+08	0.1	0.17	0.14
Chr4	1.56e+08	1.57e+08	0.01	0	0
Chr4	1.57e+08	1.58e+08	0.02	0.02	0.01
Chr4	1.58e+08	1.59e+08	0.02	0.01	0.01
Chr4	1.59e+08	1.6e+08	0.01	0	0.01
Chr4	1.6e+08	1.61e+08	0.05	0.04	0.02
Chr4	1.61e+08	1.62e+08	0.24	0.24	0.01
Chr4	1.62e+08	1.63e+08	0.02	0.05	0.05
Chr4	1.63e+08	1.64e+08	0.01	0.99	0.99
Chr4	1.64e+08	1.65e+08	0.01	1	0.99
Chr4	1.65e+08	1.66e+08	0.1	0.91	0.99
Chr4	1.66e+08	1.67e+08	0.01	1	0.99
Chr4	1.67e+08	1.68e+08	0.03	0.97	0.99
Chr4	1.68e+08	1.69e+08	0.1	0.91	0.98
Chr4	1.69e+08	1.7e+08	0.43	0.36	0.17
Chr4	1.7e+08	1.71e+08	0.37	0.61	0.79
Chr4	1.71e+08	1.72e+08	0.21	0.79	0.99
Chr4	1.72e+08	1.73e+08	0.3	0.71	0.99
Chr4	1.73e+08	1.74e+08	0.2	0.81	0.98
Chr4	1.74e+08	1.75e+08	0.27	0.72	0.99
Chr4	1.75e+08	1.76e+08	0.07	0.93	0.97
Chr4	1.76e+08	1.77e+08	0.01	0.84	0.84
Chr4	1.77e+08	1.78e+08	0.11	0.11	0.01
Chr4	1.78e+08	1.79e+08	0.19	0.24	0.39
Chr4	1.79e+08	1.8e+08	0.29	0.27	0.07
Chr4	1.8e+08	1.81e+08	0.08	0.08	0.01
Chr4	1.81e+08	1.82e+08	0.05	0.04	0.01
Chr4	1.82e+08	1.83e+08	0.01	0.01	0.01
Chr4	1.83e+08	1.84e+08	0.17	0.17	0.01
Chr4	1.84e+08	1.85e+08	0.54	0.64	0.66
Chr4	1.85e+08	1.86e+08	0.16	0.33	0.47
Chr4	1.86e+08	1.87e+08	0.34	0.5	0.43
Chr4	1.87e+08	1.88e+08	0.72	0.84	0.34
Chr4	1.88e+08	1.89e+08	0.06	0.95	0.98
Chr4	1.89e+08	1.9e+08	0.01	1	0.99
Chr4	1.9e+08	1.91e+08	0.07	0.94	0.99
Chr4	1.91e+08	1.92e+08	0.03	0.31	0.3
Chr4	1.92e+08	1.93e+08	0.04	0.04	0.01
Chr4	1.93e+08	1.94e+08	0.03	0.02	0.03
Chr4	1.94e+08	1.95e+08	0.01	0.01	0.01
Chr4	1.95e+08	1.96e+08	0.06	0.06	0
Chr4	1.96e+08	1.97e+08	0.02	0.01	0.02
Chr4	1.97e+08	1.98e+08	0.02	0.01	0.01
Chr4	1.98e+08	1.99e+08	0.09	0.08	0.01
Chr4	1.99e+08	2e+08	0.1	0.09	0.02
Chr4	2e+08	2.01e+08	0.28	0.44	0.45
Chr4	2.01e+08	2.02e+08	0.19	0.31	0.17
Chr4	2.02e+08	2.03e+08	0.03	0.02	0
Chr4	2.03e+08	2.04e+08	0.07	0.06	0.01
Chr4	2.04e+08	2.05e+08	0.19	0.14	0.32
Chr4	2.05e+08	2.06e+08	0.49	0.51	0.95
Chr4	2.06e+08	2.07e+08	0.46	0.45	0.66
Chr4	2.07e+08	2.08e+08	0.2	0.2	0.02
Chr4	2.08e+08	2.09e+08	0.03	0.01	0.02
Chr4	2.09e+08	2.1e+08	0.04	0.9	0.9
Chr4	2.1e+08	2.11e+08	0.17	0.9	0.92
Chr4	2.11e+08	2.12e+08	0.3	0.9	0.78
Chr4	2.12e+08	2.13e+08	0.32	0.32	0.02
Chr4	2.13e+08	2.14e+08	0.54	0.13	0.6
Chr4	2.14e+08	2.15e+08	0.22	0.8	0.82
Chr4	2.15e+08	2.16e+08	0.22	0.81	0.91
Chr4	2.16e+08	2.17e+08	0.42	0.47	0.81
Chr4	2.17e+08	2.18e+08	0.43	0.48	0.24
Chr4	2.18e+08	2.19e+08	0.27	0.24	0.19
Chr4	2.19e+08	2.2e+08	0.08	0.07	0.01
Chr4	2.2e+08	2.21e+08	0.1	0.07	0.03
Chr4	2.21e+08	2.22e+08	0.22	0.21	0.01
Chr4	2.22e+08	2.23e+08	0.01	0	0
Chr4	2.23e+08	2.24e+08	0.08	0.08	0.02
Chr4	2.24e+08	2.25e+08	0.03	0	0.03
Chr4	2.25e+08	2.26e+08	0.02	0.01	0.01
Chr4	2.26e+08	2.27e+08	0.03	0	0.03
Chr4	2.27e+08	2.28e+08	0.2	0.19	0.06
Chr4	2.28e+08	2.29e+08	0.43	0.45	0.06
Chr4	2.29e+08	2.3e+08	0.21	0.19	0.04
Chr4	2.3e+08	2.31e+08	0.02	0.01	0.02
Chr4	2.31e+08	2.32e+08	0.27	0.26	0.02
Chr4	2.32e+08	2.33e+08	0.52	0.51	0.05
Chr4	2.33e+08	2.34e+08	0.21	0.2	0.06
Chr4	2.34e+08	2.35e+08	0.15	0.45	0.39
Chr4	2.35e+08	2.36e+08	0.32	0.4	0.11
Chr4	2.36e+08	2.37e+08	0.22	0.21	0.02
Chr4	2.37e+08	2.38e+08	0.43	0.08	0.35
Chr4	2.38e+08	2.39e+08	0.47	0.54	0.96
Chr4	2.39e+08	2.4e+08	0.58	0.41	0.98
Chr4	2.4e+08	2.41e+08	0.57	0.47	0.92
Chr4	2.41e+08	2.42e+08	0.54	0.28	0.62
Chr4	2.42e+08	2.43e+08	0.49	0.51	0.92
Chr4	2.43e+08	2.44e+08	0.34	0.33	0.46
Chr4	2.44e+08	2.45e+08	0.43	0.53	0.83
Chr4	2.45e+08	2.46e+08	0.3	0.5	0.5
Chr4	2.46e+08	2.47e+08	0.45	0.48	0.22
Chr4	2.47e+08	2.48e+08	0.12	0.9	0.97
Chr4	2.48e+08	2.49e+08	0.68	0.63	0.46
Chr4	2.49e+08	2.5e+08	0.37	0.58	0.31
Chr4	2.5e+08	2.51e+08	0.4	0.64	0.77
Chr4	2.51e+08	2.52e+08	0.24	0.77	0.92
Chr4	2.52e+08	2.53e+08	0.26	0.75	0.97
Chr4	2.53e+08	2.54e+08	0.04	0.97	0.99
Chr4	2.54e+08	2.55e+08	0.25	0.74	0.99
Chr4	2.55e+08	2.56e+08	0.3	0.7	0.98
Chr4	2.56e+08	2.57e+08	0.08	0.8	0.84
Chr4	2.57e+08	2.58e+08	0.44	0.46	0.75
Chr4	2.58e+08	2.59e+08	0.53	0.5	0.95
Chr4	2.59e+08	2.6e+08	0.27	0.46	0.23
Chr4	2.6e+08	2.61e+08	0.02	0.26	0.28
Chr4	2.61e+08	2.62e+08	0.04	0.04	0.01
Chr4	2.62e+08	2.63e+08	0.13	0.34	0.33
Chr4	2.63e+08	2.64e+08	0.04	0.95	0.97
Chr4	2.64e+08	2.65e+08	0.08	0.93	0.99
Chr4	2.65e+08	2.66e+08	0.06	0.94	0.99
Chr4	2.66e+08	2.67e+08	0.07	0.93	1
Chr4	2.67e+08	2.68e+08	0.01	1	0.99
Chr4	2.68e+08	2.69e+08	0.04	0.98	0.99
Chr4	2.69e+08	2.7e+08	0.03	0.94	0.93
Chr4	2.7e+08	2.71e+08	0.01	0	0.01
Chr4	2.71e+08	2.72e+08	0.04	0.03	0.01
Chr4	2.72e+08	2.73e+08	0.13	0.13	0.01
Chr4	2.73e+08	2.74e+08	0.03	0.02	0.01
Chr4	2.74e+08	2.75e+08	0.11	0.01	0.1
Chr4	2.75e+08	2.76e+08	0.07	0.94	0.97
Chr4	2.76e+08	2.77e+08	0.01	1	0.99
Chr4	2.77e+08	2.78e+08	0.1	0.9	0.99
Chr4	2.78e+08	2.79e+08	0.09	0.94	0.97
Chr4	2.79e+08	2.8e+08	0.01	0.99	0.99
Chr4	2.8e+08	2.81e+08	0.01	1	1
Chr4	2.81e+08	2.82e+08	0.01	1	0.99
Chr4	2.82e+08	2.83e+08	0.01	1	0.99
Chr4	2.83e+08	2.84e+08	0.12	0.89	0.99
Chr4	2.84e+08	2.85e+08	0.01	1	1
Chr4	2.85e+08	2.86e+08	0.01	1	0.99
Chr4	2.86e+08	2.87e+08	0.01	1	0.99
Chr4	2.87e+08	2.88e+08	0.07	0.93	0.99
Chr4	2.88e+08	2.89e+08	0.05	0.96	0.99
Chr4	2.89e+08	2.9e+08	0.1	0.91	0.99
Chr4	2.9e+08	2.91e+08	0.01	1	1
Chr4	2.91e+08	2.92e+08	0.01	1	0.99
Chr4	2.92e+08	2.93e+08	0.03	0.98	0.99
Chr4	2.93e+08	2.94e+08	0.08	0.93	0.99
Chr4	2.94e+08	2.95e+08	0.02	0.99	0.99
Chr4	2.95e+08	2.96e+08	0.23	0.73	0.68
Chr4	2.96e+08	2.97e+08	0.26	0.74	0.99
Chr4	2.97e+08	2.98e+08	0.7	0.49	0.78
Chr4	2.98e+08	2.99e+08	0.4	0.4	0.02
Chr4	2.99e+08	3e+08	0.07	0.07	0.01
Chr4	3e+08	3.01e+08	0.1	0.1	0.01
Chr4	3.01e+08	3.02e+08	0.18	0.77	0.93
Chr4	3.02e+08	3.03e+08	0.08	0.9	0.95
Chr4	3.03e+08	3.04e+08	0.06	0.05	0.08
Chr4	3.04e+08	3.05e+08	0.01	0.01	0.01
Chr4	3.05e+08	3.06e+08	0.02	0.02	0
Chr4	3.06e+08	3.07e+08	0.01	0	0.01
Chr4	3.07e+08	3.08e+08	0.03	0.03	0.01
Chr4	3.08e+08	3.09e+08	0.03	0.03	0.01
Chr4	3.09e+08	3.1e+08	0.05	0.09	0.12
Chr4	3.1e+08	3.11e+08	0.01	0	0
Chr4	3.11e+08	3.12e+08	0.29	0.29	0.01
Chr4	3.12e+08	3.13e+08	0.01	0.88	0.88
Chr4	3.13e+08	3.14e+08	0.07	0.93	0.99
Chr4	3.14e+08	3.15e+08	0.25	0.79	0.96
Chr4	3.15e+08	3.16e+08	0.07	0.94	0.99
Chr4	3.16e+08	3.17e+08	0.01	1	0.99
Chr4	3.17e+08	3.18e+08	0.01	0.99	1
Chr4	3.18e+08	3.19e+08	0.01	1	0.99
Chr4	3.19e+08	3.2e+08	0.01	0.99	0.99
Chr4	3.2e+08	3.21e+08	0.01	1	0.99
Chr4	3.21e+08	3.22e+08	0.01	1	1
Chr4	3.22e+08	3.23e+08	0.03	0.98	0.99
Chr4	3.23e+08	3.24e+08	0.01	1	0.99
Chr4	3.24e+08	3.25e+08	0.12	0.92	0.85
Chr4	3.25e+08	3.26e+08	0.03	0.98	0.98
Chr4	3.26e+08	3.27e+08	0.01	1	0.99
Chr4	3.27e+08	3.28e+08	0	1	1
Chr4	3.28e+08	3.29e+08	0.01	0.99	0.99
Chr4	3.29e+08	3.3e+08	0.02	0.99	1
Chr4	3.3e+08	3.31e+08	0.01	1	0.99
Chr4	3.31e+08	3.32e+08	0	1	1
Chr4	3.32e+08	3.33e+08	0.05	0.95	1
Chr4	3.33e+08	3.34e+08	0.01	0.99	0.99
Chr4	3.34e+08	3.35e+08	0.01	1	1
Chr4	3.35e+08	3.36e+08	0.02	0.98	1
Chr4	3.36e+08	3.37e+08	0.02	1	0.98
Chr4	3.37e+08	3.38e+08	0.43	0.57	0.99
Chr4	3.38e+08	3.39e+08	0.17	0.72	0.59
Chr4	3.39e+08	3.4e+08	0.26	0.74	0.99
Chr4	3.4e+08	3.41e+08	0.19	0.82	0.98
Chr4	3.41e+08	3.42e+08	0.22	0.8	0.98
Chr4	3.42e+08	3.43e+08	0.08	0.92	0.99
Chr4	3.43e+08	3.44e+08	0.01	1	0.99
Chr4	3.44e+08	3.45e+08	0.02	0.99	1
Chr4	3.45e+08	3.46e+08	0.16	0.87	0.81
Chr4	3.46e+08	3.47e+08	0.04	0.03	0.01
Chr4	3.47e+08	3.48e+08	0.01	0	0.01
Chr4	3.48e+08	3.49e+08	0	0	0
Chr4	3.49e+08	3.5e+08	0.01	0	0
Chr4	3.5e+08	3.51e+08	0	0	0
Chr4	3.51e+08	3.52e+08	0.05	0.04	0.01
Chr4	3.52e+08	3.53e+08	0.21	0.21	0.03
Chr4	3.53e+08	3.54e+08	0.23	0.23	0.01
Chr4	3.54e+08	3.55e+08	0.06	0.05	0.01
Chr4	3.55e+08	3.56e+08	0.01	0	0.01
Chr4	3.56e+08	3.57e+08	0.02	0	0.01
Chr4	3.57e+08	3.58e+08	0.02	0	0.02
Chr4	3.58e+08	3.59e+08	0.02	0.02	0.01
Chr4	3.59e+08	3.6e+08	0.01	0.96	0.95
Chr4	3.6e+08	3.61e+08	0.01	1	0.99
Chr4	3.61e+08	3.62e+08	0.01	1	0.99
Chr4	3.62e+08	3.63e+08	0.08	0.44	0.47
Chr4	3.63e+08	3.64e+08	0.38	0.62	0.25
Chr4	3.64e+08	3.65e+08	0.54	0.35	0.54
Chr4	3.65e+08	3.66e+08	0.21	0.78	0.68
Chr4	3.66e+08	3.67e+08	0.06	0.95	0.99
Chr4	3.67e+08	3.68e+08	0.16	0.3	0.45
Chr4	3.68e+08	3.69e+08	0.01	0	0.01
Chr4	3.69e+08	3.7e+08	0.02	0.02	0.01
Chr4	3.7e+08	3.71e+08	0	0	0
Chr4	3.71e+08	3.72e+08	0.07	0.06	0
Chr4	3.72e+08	3.73e+08	0.04	0.03	0.02
Chr4	3.73e+08	3.74e+08	0.14	0.13	0.02
Chr4	3.74e+08	3.75e+08	0.03	0.02	0.01
Chr4	3.75e+08	3.76e+08	0.03	0.02	0.01
Chr4	3.76e+08	3.77e+08	0	0	0
Chr4	3.77e+08	3.78e+08	0.01	0	0
Chr4	3.78e+08	3.79e+08	0	0	0
Chr4	3.79e+08	3.8e+08	0.01	0	0
Chr4	3.8e+08	3.81e+08	0.07	0.07	0.01
Chr4	3.81e+08	3.82e+08	0	0	0
Chr4	3.82e+08	3.83e+08	0.02	0.01	0.01
Chr4	3.83e+08	3.84e+08	0.01	0	0.01
Chr4	3.84e+08	3.85e+08	0.03	0.02	0.01
Chr4	3.85e+08	3.86e+08	0.01	0	0.01
Chr4	3.86e+08	3.87e+08	0.01	0.2	0.2
Chr4	3.87e+08	3.88e+08	0.01	0.36	0.36
Chr4	3.88e+08	3.89e+08	0.4	0.4	0.04
Chr4	3.89e+08	3.9e+08	0.02	0.1	0.1
Chr4	3.9e+08	3.91e+08	0.01	0	0.01
Chr4	3.91e+08	3.92e+08	0.01	0.02	0.02
Chr4	3.92e+08	3.93e+08	0.07	0.05	0.02
Chr4	3.93e+08	3.94e+08	0.12	0.11	0.02
Chr4	3.94e+08	3.95e+08	0.07	0.06	0.01
Chr4	3.95e+08	3.96e+08	0.03	0.02	0.01
Chr4	3.96e+08	3.97e+08	0.04	0.03	0.01
Chr4	3.97e+08	3.98e+08	0.01	0	0.01
Chr4	3.98e+08	3.99e+08	0	0	0
Chr4	3.99e+08	4e+08	0.01	0	0.01
Chr4	4e+08	4.01e+08	0.07	0.06	0.01
Chr4	4.01e+08	4.02e+08	0.01	0.01	0
Chr4	4.02e+08	4.03e+08	0.01	0	0.01
Chr4	4.03e+08	4.04e+08	0.01	0.01	0.01
Chr4	4.04e+08	4.05e+08	0.01	0.01	0
Chr4	4.05e+08	4.06e+08	0.01	0	0.01
Chr4	4.06e+08	4.07e+08	0	0	0
Chr4	4.07e+08	4.08e+08	0.01	0.01	0.01
Chr4	4.08e+08	4.09e+08	0.26	0.74	0.99
Chr4	4.09e+08	4.1e+08	0.15	0.67	0.75
Chr4	4.1e+08	4.11e+08	0.07	0.85	0.91
Chr4	4.11e+08	4.12e+08	0.01	0	0.01
Chr4	4.12e+08	4.13e+08	0.09	0.07	0.02
Chr4	4.13e+08	4.14e+08	0.09	0.09	0.01
Chr4	4.14e+08	4.15e+08	0.07	0.06	0.01
Chr4	4.15e+08	4.16e+08	0.03	0.02	0.01
Chr4	4.16e+08	4.17e+08	0.04	0.02	0.01
Chr4	4.17e+08	4.18e+08	0.26	0.69	0.43
Chr4	4.18e+08	4.19e+08	0.07	0.96	0.92
Chr4	4.19e+08	4.2e+08	0.35	0.65	0.89
Chr4	4.2e+08	4.21e+08	0.41	0.59	1
Chr4	4.21e+08	4.22e+08	0.04	0.96	0.99
Chr4	4.22e+08	4.23e+08	0.28	0.45	0.36
Chr4	4.23e+08	4.24e+08	0.39	0.22	0.43
Chr4	4.24e+08	4.25e+08	0.04	0.72	0.74
Chr4	4.25e+08	4.26e+08	0.08	0.9	0.86
Chr4	4.26e+08	4.27e+08	0.05	0.96	0.99
Chr4	4.27e+08	427817143	0.28	0.55	0.71
Chr5	0	1e+06	0.17	0.26	0.12
Chr5	1e+06	2e+06	0.12	0.11	0.01
Chr5	2e+06	3e+06	0.12	0.17	0.11
Chr5	3e+06	4e+06	0.36	0.35	0.01
Chr5	4e+06	5e+06	0.18	0.17	0.01
Chr5	5e+06	6e+06	0.48	0.28	0.49
Chr5	6e+06	7e+06	0.27	0.29	0.56
Chr5	7e+06	8e+06	0.67	0.32	0.98
Chr5	8e+06	9e+06	0.14	0.83	0.69
Chr5	9e+06	1e+07	0.21	0.79	0.99
Chr5	1e+07	1.1e+07	0.19	0.81	0.99
Chr5	1.1e+07	1.2e+07	0.23	0.78	0.99
Chr5	1.2e+07	1.3e+07	0.09	0.91	0.99
Chr5	1.3e+07	1.4e+07	0.02	0.99	0.99
Chr5	1.4e+07	1.5e+07	0.02	0.99	0.99
Chr5	1.5e+07	1.6e+07	0	1	1
Chr5	1.6e+07	1.7e+07	0.01	1	1
Chr5	1.7e+07	1.8e+07	0.01	0.2	0.2
Chr5	1.8e+07	1.9e+07	0.03	0.02	0.01
Chr5	1.9e+07	2e+07	0.08	0.9	0.95
Chr5	2e+07	2.1e+07	0.01	0.99	1
Chr5	2.1e+07	2.2e+07	0.03	0.98	0.99
Chr5	2.2e+07	2.3e+07	0.02	0.99	0.99
Chr5	2.3e+07	2.4e+07	0.17	0.71	0.55
Chr5	2.4e+07	2.5e+07	0.02	0.29	0.29
Chr5	2.5e+07	2.6e+07	0.08	0.07	0.01
Chr5	2.6e+07	2.7e+07	0.09	0.87	0.88
Chr5	2.7e+07	2.8e+07	0.01	1	1
Chr5	2.8e+07	2.9e+07	0.05	0.95	0.99
Chr5	2.9e+07	3e+07	0.01	1	1
Chr5	3e+07	3.1e+07	0.01	1	0.99
Chr5	3.1e+07	3.2e+07	0.02	0.99	0.99
Chr5	3.2e+07	3.3e+07	0.01	1	0.99
Chr5	3.3e+07	3.4e+07	0.01	1	0.99
Chr5	3.4e+07	3.5e+07	0.01	0.99	1
Chr5	3.5e+07	3.6e+07	0.04	0.97	0.99
Chr5	3.6e+07	3.7e+07	0.01	0.99	1
Chr5	3.7e+07	3.8e+07	0.12	0.88	0.99
Chr5	3.8e+07	3.9e+07	0.02	0.99	0.97
Chr5	3.9e+07	4e+07	0.15	0.16	0
Chr5	4e+07	4.1e+07	0.01	0	0.01
Chr5	4.1e+07	4.2e+07	0.01	0	0.01
Chr5	4.2e+07	4.3e+07	0.01	0	0.01
Chr5	4.3e+07	4.4e+07	0.03	0.02	0.01
Chr5	4.4e+07	4.5e+07	0.01	0	0.01
Chr5	4.5e+07	4.6e+07	0.33	0.33	0.02
Chr5	4.6e+07	4.7e+07	0.01	0	0.01
Chr5	4.7e+07	4.8e+07	0.01	0.01	0
Chr5	4.8e+07	4.9e+07	0.07	0.06	0.01
Chr5	4.9e+07	5e+07	0.14	0.16	0.03
Chr5	5e+07	5.1e+07	0.48	0.42	0.73
Chr5	5.1e+07	5.2e+07	0.28	0.67	0.51
Chr5	5.2e+07	5.3e+07	0.17	0.99	0.83
Chr5	5.3e+07	5.4e+07	0.28	0.63	0.59
Chr5	5.4e+07	5.5e+07	0.31	0.16	0.22
Chr5	5.5e+07	5.6e+07	0.55	0.44	0.98
Chr5	5.6e+07	5.7e+07	0.31	0.84	0.85
Chr5	5.7e+07	5.8e+07	0.21	0.44	0.27
Chr5	5.8e+07	5.9e+07	0.32	0.32	0.02
Chr5	5.9e+07	6e+07	0.34	0.64	0.93
Chr5	6e+07	6.1e+07	0.79	0.8	0.01
Chr5	6.1e+07	6.2e+07	0.33	0.67	0.36
Chr5	6.2e+07	6.3e+07	0.36	0.36	0.01
Chr5	6.3e+07	6.4e+07	0.33	0.54	0.63
Chr5	6.4e+07	6.5e+07	0.28	0.26	0.02
Chr5	6.5e+07	6.6e+07	0.42	0.4	0.28
Chr5	6.6e+07	6.7e+07	0.39	0.93	0.68
Chr5	6.7e+07	6.8e+07	0.39	0.38	0.01
Chr5	6.8e+07	6.9e+07	0.25	0.21	0.05
Chr5	6.9e+07	7e+07	0.31	0.46	0.16
Chr5	7e+07	7.1e+07	0.26	0.53	0.79
Chr5	7.1e+07	7.2e+07	0.72	0.27	0.98
Chr5	7.2e+07	7.3e+07	0.35	0.36	0.01
Chr5	7.3e+07	7.4e+07	0.17	0.26	0.13
Chr5	7.4e+07	7.5e+07	0.7	0.3	1
Chr5	7.5e+07	7.6e+07	0.49	0.51	0.99
Chr5	7.6e+07	7.7e+07	0.37	0.42	0.58
Chr5	7.7e+07	7.8e+07	0.51	0.15	0.61
Chr5	7.8e+07	7.9e+07	0.14	0.87	0.99
Chr5	7.9e+07	8e+07	0.07	0.94	1
Chr5	8e+07	8.1e+07	0.53	0.47	0.98
Chr5	8.1e+07	8.2e+07	0.33	0.52	0.54
Chr5	8.2e+07	8.3e+07	0.28	0.35	0.16
Chr5	8.3e+07	8.4e+07	0.2	0.33	0.5
Chr5	8.4e+07	8.5e+07	0.25	0.25	0.01
Chr5	8.5e+07	8.6e+07	0.6	0.47	0.16
Chr5	8.6e+07	8.7e+07	0.54	0.48	0.98
Chr5	8.7e+07	8.8e+07	0.52	0.48	1
Chr5	8.8e+07	8.9e+07	0.74	0.26	0.99
Chr5	8.9e+07	9e+07	0.23	0.18	0.05
Chr5	9e+07	9.1e+07	0.49	0.55	0.14
Chr5	9.1e+07	9.2e+07	0.57	0.41	0.97
Chr5	9.2e+07	9.3e+07	0.85	0.15	0.99
Chr5	9.3e+07	9.4e+07	0.62	0.37	0.99
Chr5	9.4e+07	9.5e+07	0.55	0.1	0.65
Chr5	9.5e+07	9.6e+07	0.23	0.21	0.07
Chr5	9.6e+07	9.7e+07	0.22	0.7	0.89
Chr5	9.7e+07	9.8e+07	0.19	0.22	0.03
Chr5	9.8e+07	9.9e+07	0.2	0	0.2
Chr5	9.9e+07	1e+08	0.42	0.59	0.31
Chr5	1e+08	1.01e+08	0.27	0.76	0.7
Chr5	1.01e+08	1.02e+08	0.11	0.21	0.13
Chr5	1.02e+08	1.03e+08	0.52	0.54	0.59
Chr5	1.03e+08	1.04e+08	0.34	0.45	0.43
Chr5	1.04e+08	1.05e+08	0.46	0.7	0.62
Chr5	1.05e+08	1.06e+08	0.31	0.42	0.73
Chr5	1.06e+08	1.07e+08	0.45	0.56	0.99
Chr5	1.07e+08	1.08e+08	0.37	0.63	0.97
Chr5	1.08e+08	1.09e+08	0.06	0.9	0.94
Chr5	1.09e+08	1.1e+08	0.37	0.32	0.29
Chr5	1.1e+08	1.11e+08	0.24	0.63	0.46
Chr5	1.11e+08	1.12e+08	0.39	0.39	0.01
Chr5	1.12e+08	1.13e+08	0.16	0.23	0.18
Chr5	1.13e+08	1.14e+08	0.34	0.73	0.89
Chr5	1.14e+08	1.15e+08	0.09	0.92	0.99
Chr5	1.15e+08	1.16e+08	0.01	1	0.99
Chr5	1.16e+08	1.17e+08	0.03	0.98	0.99
Chr5	1.17e+08	1.18e+08	0.08	0.92	0.99
Chr5	1.18e+08	1.19e+08	0.02	0.98	1
Chr5	1.19e+08	1.2e+08	0.01	0.72	0.73
Chr5	1.2e+08	1.21e+08	0.03	0.02	0.02
Chr5	1.21e+08	1.22e+08	0.04	0.03	0.01
Chr5	1.22e+08	1.23e+08	0.4	0.41	0.07
Chr5	1.23e+08	1.24e+08	0.17	0.2	0.08
Chr5	1.24e+08	1.25e+08	0.42	0.95	0.61
Chr5	1.25e+08	1.26e+08	0.08	0.85	0.84
Chr5	1.26e+08	1.27e+08	0.01	1	0.99
Chr5	1.27e+08	1.28e+08	0.02	0.97	0.98
Chr5	1.28e+08	1.29e+08	0.04	0.99	0.97
Chr5	1.29e+08	1.3e+08	0.02	0.99	0.99
Chr5	1.3e+08	1.31e+08	0.01	0.99	0.99
Chr5	1.31e+08	1.32e+08	0.08	0.8	0.75
Chr5	1.32e+08	1.33e+08	0.07	0.06	0.01
Chr5	1.33e+08	1.34e+08	0.05	0.04	0.01
Chr5	1.34e+08	1.35e+08	0.01	0.01	0.01
Chr5	1.35e+08	1.36e+08	0.08	0.07	0.02
Chr5	1.36e+08	1.37e+08	0.02	0.42	0.42
Chr5	1.37e+08	1.38e+08	0.01	1	1
Chr5	1.38e+08	1.39e+08	0.01	1	0.99
Chr5	1.39e+08	1.4e+08	0	1	1
Chr5	1.4e+08	1.41e+08	0.07	0.93	0.99
Chr5	1.41e+08	1.42e+08	0.09	0.84	0.93
Chr5	1.42e+08	1.43e+08	0.02	0.97	0.98
Chr5	1.43e+08	1.44e+08	0.28	0.95	0.7
Chr5	1.44e+08	1.45e+08	0.02	0.99	0.99
Chr5	1.45e+08	1.46e+08	0.01	1	0.99
Chr5	1.46e+08	1.47e+08	0.08	0.9	0.94
Chr5	1.47e+08	1.48e+08	0.01	0.99	0.99
Chr5	1.48e+08	1.49e+08	0.05	0.95	0.99
Chr5	1.49e+08	1.5e+08	0.22	0.86	0.89
Chr5	1.5e+08	1.51e+08	0.01	0.92	0.92
Chr5	1.51e+08	1.52e+08	0.03	0.02	0.01
Chr5	1.52e+08	1.53e+08	0.07	0.4	0.41
Chr5	1.53e+08	1.54e+08	0.12	0.15	0.25
Chr5	1.54e+08	1.55e+08	0.44	0.44	0
Chr5	1.55e+08	1.56e+08	0.59	0.41	0.99
Chr5	1.56e+08	1.57e+08	0.31	0.69	0.98
Chr5	1.57e+08	1.58e+08	0.14	0.42	0.37
Chr5	1.58e+08	1.59e+08	0.54	0.55	0.01
Chr5	1.59e+08	1.6e+08	0.28	0.68	0.53
Chr5	1.6e+08	1.61e+08	0.89	0.89	0.02
Chr5	1.61e+08	1.62e+08	0.6	0.6	0
Chr5	1.62e+08	1.63e+08	0.19	0.12	0.29
Chr5	1.63e+08	1.64e+08	0.5	0.44	0.78
Chr5	1.64e+08	1.65e+08	0.07	0.57	0.63
Chr5	1.65e+08	1.66e+08	0.17	0.14	0.11
Chr5	1.66e+08	1.67e+08	0.01	0	0.01
Chr5	1.67e+08	1.68e+08	0.01	0.01	0
Chr5	1.68e+08	1.69e+08	0.01	0	0.01
Chr5	1.69e+08	1.7e+08	0.01	0	0.01
Chr5	1.7e+08	1.71e+08	0.07	0.07	0.01
Chr5	1.71e+08	1.72e+08	0.03	0.02	0.01
Chr5	1.72e+08	1.73e+08	0.01	0	0.01
Chr5	1.73e+08	1.74e+08	0.13	0.13	0.01
Chr5	1.74e+08	1.75e+08	0.05	0.93	0.96
Chr5	1.75e+08	1.76e+08	0.03	0.92	0.9
Chr5	1.76e+08	1.77e+08	0.01	0.99	0.99
Chr5	1.77e+08	1.78e+08	0.01	1	0.99
Chr5	1.78e+08	1.79e+08	0	1	1
Chr5	1.79e+08	1.8e+08	0.01	1	0.99
Chr5	1.8e+08	1.81e+08	0.01	1	0.99
Chr5	1.81e+08	1.82e+08	0.14	0.89	0.77
Chr5	1.82e+08	1.83e+08	0.09	0.03	0.07
Chr5	1.83e+08	1.84e+08	0.09	0.08	0.01
Chr5	1.84e+08	1.85e+08	0.02	0.01	0.01
Chr5	1.85e+08	1.86e+08	0.04	0.03	0.01
Chr5	1.86e+08	1.87e+08	0.06	0.05	0.01
Chr5	1.87e+08	1.88e+08	0.01	0	0.01
Chr5	1.88e+08	1.89e+08	0.01	0.03	0.03
Chr5	1.89e+08	1.9e+08	0.12	0.89	0.99
Chr5	1.9e+08	1.91e+08	0.05	0.96	0.99
Chr5	1.91e+08	1.92e+08	0.02	0.95	0.96
Chr5	1.92e+08	1.93e+08	0.28	0.27	0.01
Chr5	1.93e+08	1.94e+08	0.08	0.07	0.01
Chr5	1.94e+08	1.95e+08	0.01	0	0.01
Chr5	1.95e+08	1.96e+08	0.03	0.07	0.05
Chr5	1.96e+08	1.97e+08	0.01	0	0.01
Chr5	1.97e+08	1.98e+08	0.09	0.09	0.01
Chr5	1.98e+08	1.99e+08	0.05	0.29	0.34
Chr5	1.99e+08	2e+08	0.01	1	0.99
Chr5	2e+08	2.01e+08	0.01	0.99	0.99
Chr5	2.01e+08	2.02e+08	0.01	1	0.99
Chr5	2.02e+08	2.03e+08	0.01	1	0.99
Chr5	2.03e+08	2.04e+08	0.02	0.99	0.99
Chr5	2.04e+08	2.05e+08	0.02	0.99	0.99
Chr5	2.05e+08	2.06e+08	0.02	0.03	0.03
Chr5	2.06e+08	2.07e+08	0.12	0.13	0.03
Chr5	2.07e+08	2.08e+08	0.06	0.05	0.01
Chr5	2.08e+08	2.09e+08	0.09	0.79	0.83
Chr5	2.09e+08	2.1e+08	0.01	0.1	0.11
Chr5	2.1e+08	2.11e+08	0.04	0.02	0.02
Chr5	2.11e+08	2.12e+08	0.03	0.26	0.24
Chr5	2.12e+08	2.13e+08	0.28	0.64	0.48
Chr5	2.13e+08	2.14e+08	0.28	0.29	0.02
Chr5	2.14e+08	2.15e+08	0.07	0.06	0.01
Chr5	2.15e+08	2.16e+08	0.07	0.05	0.04
Chr5	2.16e+08	2.17e+08	0.13	0.14	0.02
Chr5	2.17e+08	2.18e+08	0.28	0.66	0.76
Chr5	2.18e+08	2.19e+08	0.02	0.77	0.77
Chr5	2.19e+08	2.2e+08	0.02	0.99	0.99
Chr5	2.2e+08	2.21e+08	0.02	0.69	0.67
Chr5	2.21e+08	2.22e+08	0.01	0	0.01
Chr5	2.22e+08	2.23e+08	0.03	0.48	0.49
Chr5	2.23e+08	2.24e+08	0	1	1
Chr5	2.24e+08	2.25e+08	0.01	1	0.99
Chr5	2.25e+08	2.26e+08	0.01	0.99	0.99
Chr5	2.26e+08	2.27e+08	0.01	1	0.99
Chr5	2.27e+08	2.28e+08	0.01	1	0.99
Chr5	2.28e+08	2.29e+08	0.03	0.98	0.99
Chr5	2.29e+08	2.3e+08	0.08	0.92	1
Chr5	2.3e+08	2.31e+08	0.1	0.91	0.99
Chr5	2.31e+08	2.32e+08	0.01	0.61	0.6
Chr5	2.32e+08	2.33e+08	0.01	0	0.01
Chr5	2.33e+08	2.34e+08	0.01	0.01	0
Chr5	2.34e+08	2.35e+08	0.05	0.16	0.14
Chr5	2.35e+08	2.36e+08	0.06	0.52	0.5
Chr5	2.36e+08	2.37e+08	0.46	0.54	0.91
Chr5	2.37e+08	2.38e+08	0.01	1	0.99
Chr5	2.38e+08	2.39e+08	0	1	1
Chr5	2.39e+08	2.4e+08	0.03	0.98	0.98
Chr5	2.4e+08	2.41e+08	0.02	0.99	0.99
Chr5	2.41e+08	2.42e+08	0.01	1	0.99
Chr5	2.42e+08	2.43e+08	0.02	0.99	0.99
Chr5	2.43e+08	2.44e+08	0.03	0.97	0.96
Chr5	2.44e+08	2.45e+08	0.02	0.99	0.99
Chr5	2.45e+08	2.46e+08	0.01	0.99	1
Chr5	2.46e+08	2.47e+08	0.01	0.99	0.99
Chr5	2.47e+08	2.48e+08	0.03	0.98	0.99
Chr5	2.48e+08	2.49e+08	0.02	0.99	0.99
Chr5	2.49e+08	2.5e+08	0.02	1	0.98
Chr5	2.5e+08	2.51e+08	0.02	0.98	1
Chr5	2.51e+08	2.52e+08	0.05	0.96	0.99
Chr5	2.52e+08	2.53e+08	0.01	0.75	0.74
Chr5	2.53e+08	2.54e+08	0.04	0.03	0.01
Chr5	2.54e+08	2.55e+08	0	0	0
Chr5	2.55e+08	2.56e+08	0.05	0.05	0.01
Chr5	2.56e+08	2.57e+08	0.02	0.01	0.01
Chr5	2.57e+08	257484855	0.18	0.17	0.02
Chr6	0	1e+06	0.03	0.98	0.98
Chr6	1e+06	2e+06	0.04	0.97	0.99
Chr6	2e+06	3e+06	0.13	0.88	0.99
Chr6	3e+06	4e+06	0.09	0.93	0.98
Chr6	4e+06	5e+06	0.05	0.97	0.98
Chr6	5e+06	6e+06	0.15	0.86	0.98
Chr6	6e+06	7e+06	0.11	0.9	0.99
Chr6	7e+06	8e+06	0.1	0.91	0.99
Chr6	8e+06	9e+06	0.02	0.98	0.99
Chr6	9e+06	1e+07	0.44	0.74	0.7
Chr6	1e+07	1.1e+07	0.14	0.84	0.98
Chr6	1.1e+07	1.2e+07	0.03	0.02	0.01
Chr6	1.2e+07	1.3e+07	0.1	0.06	0.11
Chr6	1.3e+07	1.4e+07	0.07	0.05	0.02
Chr6	1.4e+07	1.5e+07	0.12	0.87	0.97
Chr6	1.5e+07	1.6e+07	0.01	1	0.99
Chr6	1.6e+07	1.7e+07	0.04	0.97	0.99
Chr6	1.7e+07	1.8e+07	0.15	0.46	0.32
Chr6	1.8e+07	1.9e+07	0.38	0.3	0.26
Chr6	1.9e+07	2e+07	0.08	0.19	0.13
Chr6	2e+07	2.1e+07	0.29	0.39	0.11
Chr6	2.1e+07	2.2e+07	0.76	0.23	0.9
Chr6	2.2e+07	2.3e+07	0.2	0.26	0.12
Chr6	2.3e+07	2.4e+07	0.04	0.98	0.96
Chr6	2.4e+07	2.5e+07	0.02	0.99	0.99
Chr6	2.5e+07	2.6e+07	0.01	1	0.99
Chr6	2.6e+07	2.7e+07	0.2	0.8	0.99
Chr6	2.7e+07	2.8e+07	0.03	0.98	0.98
Chr6	2.8e+07	2.9e+07	0.04	0.97	1
Chr6	2.9e+07	3e+07	0.01	1	0.99
Chr6	3e+07	3.1e+07	0.04	0.9	0.93
Chr6	3.1e+07	3.2e+07	0.61	0.68	0.32
Chr6	3.2e+07	3.3e+07	0.27	0.88	0.64
Chr6	3.3e+07	3.4e+07	0.03	0.98	0.99
Chr6	3.4e+07	3.5e+07	0.04	0.97	0.99
Chr6	3.5e+07	3.6e+07	0.02	0.98	0.99
Chr6	3.6e+07	3.7e+07	0.03	0.02	0.01
Chr6	3.7e+07	3.8e+07	0.02	0.02	0
Chr6	3.8e+07	3.9e+07	0.01	0	0.01
Chr6	3.9e+07	4e+07	0.02	0.02	0.01
Chr6	4e+07	4.1e+07	0.27	0.26	0.01
Chr6	4.1e+07	4.2e+07	0.14	0.37	0.31
Chr6	4.2e+07	4.3e+07	0.28	0.27	0.03
Chr6	4.3e+07	4.4e+07	0.54	0.91	0.37
Chr6	4.4e+07	4.5e+07	0.63	0.57	0.46
Chr6	4.5e+07	4.6e+07	0.08	0.07	0.01
Chr6	4.6e+07	4.7e+07	0.06	0.05	0.01
Chr6	4.7e+07	4.8e+07	0.02	0.02	0.01
Chr6	4.8e+07	4.9e+07	0.17	0.16	0.01
Chr6	4.9e+07	5e+07	0.11	0.11	0.01
Chr6	5e+07	5.1e+07	0.01	0	0.01
Chr6	5.1e+07	5.2e+07	0.01	0.58	0.58
Chr6	5.2e+07	5.3e+07	0.03	0.49	0.49
Chr6	5.3e+07	5.4e+07	0.01	0	0.01
Chr6	5.4e+07	5.5e+07	0.01	0.01	0.01
Chr6	5.5e+07	5.6e+07	0.01	0	0
Chr6	5.6e+07	5.7e+07	0.1	0.1	0.02
Chr6	5.7e+07	5.8e+07	0.01	0	0.01
Chr6	5.8e+07	5.9e+07	0.01	0	0.01
Chr6	5.9e+07	6e+07	0.11	0.11	0.01
Chr6	6e+07	6.1e+07	0.04	0.03	0.01
Chr6	6.1e+07	6.2e+07	0.15	0.15	0.01
Chr6	6.2e+07	6.3e+07	0.08	0.08	0
Chr6	6.3e+07	6.4e+07	0.03	0.92	0.9
Chr6	6.4e+07	6.5e+07	0.04	0.97	0.99
Chr6	6.5e+07	6.6e+07	0.03	0.97	1
Chr6	6.6e+07	6.7e+07	0.01	0.99	0.98
Chr6	6.7e+07	6.8e+07	0.34	0.94	0.65
Chr6	6.8e+07	6.9e+07	0.13	0.86	0.82
Chr6	6.9e+07	7e+07	0.08	0.93	0.98
Chr6	7e+07	7.1e+07	0.02	0.4	0.41
Chr6	7.1e+07	7.2e+07	0.09	0.08	0.01
Chr6	7.2e+07	7.3e+07	0.06	0.06	0.01
Chr6	7.3e+07	7.4e+07	0	0	0
Chr6	7.4e+07	7.5e+07	0.01	0	0
Chr6	7.5e+07	7.6e+07	0.01	0	0.01
Chr6	7.6e+07	7.7e+07	0.01	0	0.01
Chr6	7.7e+07	7.8e+07	0.06	0.05	0.01
Chr6	7.8e+07	7.9e+07	0.18	0.17	0.03
Chr6	7.9e+07	8e+07	0.06	0.04	0.02
Chr6	8e+07	8.1e+07	0.12	0.1	0.03
Chr6	8.1e+07	8.2e+07	0.3	0.3	0.01
Chr6	8.2e+07	8.3e+07	0.02	0.01	0.01
Chr6	8.3e+07	8.4e+07	0.12	0.28	0.18
Chr6	8.4e+07	8.5e+07	0.19	0.19	0.02
Chr6	8.5e+07	8.6e+07	0.25	0.28	0.05
Chr6	8.6e+07	8.7e+07	0.02	0.01	0.01
Chr6	8.7e+07	8.8e+07	0.01	0.01	0
Chr6	8.8e+07	8.9e+07	0.01	0	0.01
Chr6	8.9e+07	9e+07	0.03	0.02	0.01
Chr6	9e+07	9.1e+07	0.12	0.11	0.02
Chr6	9.1e+07	9.2e+07	0.11	0.1	0.01
Chr6	9.2e+07	9.3e+07	0.04	0	0.03
Chr6	9.3e+07	9.4e+07	0.16	0.15	0.02
Chr6	9.4e+07	9.5e+07	0.01	0	0.01
Chr6	9.5e+07	9.6e+07	0.09	0.08	0.01
Chr6	9.6e+07	9.7e+07	0.08	0.07	0.03
Chr6	9.7e+07	9.8e+07	0.15	0.13	0.06
Chr6	9.8e+07	9.9e+07	0.1	0.09	0.02
Chr6	9.9e+07	1e+08	0.04	0.04	0.01
Chr6	1e+08	1.01e+08	0.08	0.72	0.73
Chr6	1.01e+08	1.02e+08	0.17	0.63	0.65
Chr6	1.02e+08	1.03e+08	0.26	0.75	0.97
Chr6	1.03e+08	1.04e+08	0.49	0.29	0.44
Chr6	1.04e+08	1.05e+08	0.34	0.66	0.34
Chr6	1.05e+08	1.06e+08	0.47	0.36	0.67
Chr6	1.06e+08	1.07e+08	0.44	0.76	0.65
Chr6	1.07e+08	1.08e+08	0.13	0.91	0.96
Chr6	1.08e+08	1.09e+08	0.05	0.95	0.96
Chr6	1.09e+08	1.1e+08	0.38	1	0.62
Chr6	1.1e+08	1.11e+08	0.19	0.24	0.33
Chr6	1.11e+08	1.12e+08	0.55	0.44	0.97
Chr6	1.12e+08	1.13e+08	0.47	0.51	0.75
Chr6	1.13e+08	1.14e+08	0.17	0.34	0.2
Chr6	1.14e+08	1.15e+08	0.31	0.57	0.63
Chr6	1.15e+08	1.16e+08	0.41	0.59	0.97
Chr6	1.16e+08	1.17e+08	0.45	0.42	0.81
Chr6	1.17e+08	1.18e+08	0.2	0.2	0.01
Chr6	1.18e+08	1.19e+08	0.51	0.52	0.03
Chr6	1.19e+08	1.2e+08	0.3	0.29	0.02
Chr6	1.2e+08	1.21e+08	0.48	0.44	0.64
Chr6	1.21e+08	1.22e+08	0.04	0.01	0.04
Chr6	1.22e+08	1.23e+08	0.09	0.08	0.01
Chr6	1.23e+08	1.24e+08	0.02	0.02	0.01
Chr6	1.24e+08	1.25e+08	0.04	0.02	0.02
Chr6	1.25e+08	1.26e+08	0.06	0.06	0.03
Chr6	1.26e+08	1.27e+08	0.04	0.67	0.67
Chr6	1.27e+08	1.28e+08	0.16	0.84	0.99
Chr6	1.28e+08	1.29e+08	0.03	0.97	0.99
Chr6	1.29e+08	1.3e+08	0.07	0.93	0.99
Chr6	1.3e+08	1.31e+08	0.02	0.63	0.62
Chr6	1.31e+08	1.32e+08	0.01	0.01	0.01
Chr6	1.32e+08	1.33e+08	0.01	0	0.01
Chr6	1.33e+08	1.34e+08	0.03	0.03	0.01
Chr6	1.34e+08	1.35e+08	0.01	0.01	0.01
Chr6	1.35e+08	1.36e+08	0.16	0.16	0.01
Chr6	1.36e+08	1.37e+08	0.04	0.03	0.01
Chr6	1.37e+08	1.38e+08	0.11	0.04	0.09
Chr6	1.38e+08	1.39e+08	0.25	0.78	0.56
Chr6	1.39e+08	1.4e+08	0.05	0.96	0.99
Chr6	1.4e+08	1.41e+08	0.01	1	0.99
Chr6	1.41e+08	1.42e+08	0.07	0.94	1
Chr6	1.42e+08	1.43e+08	0.17	0.83	0.99
Chr6	1.43e+08	1.44e+08	0.01	1	0.99
Chr6	1.44e+08	1.45e+08	0.01	0.99	0.99
Chr6	1.45e+08	1.46e+08	0.05	0.95	0.99
Chr6	1.46e+08	1.47e+08	0.18	0.83	0.98
Chr6	1.47e+08	1.48e+08	0.06	0.97	0.96
Chr6	1.48e+08	1.49e+08	0.02	0.98	0.99
Chr6	1.49e+08	1.5e+08	0.01	1	0.99
Chr6	1.5e+08	1.51e+08	0.05	0.48	0.45
Chr6	1.51e+08	1.52e+08	0.03	0.89	0.91
Chr6	1.52e+08	1.53e+08	0.01	1	1
Chr6	1.53e+08	1.54e+08	0.01	1	0.99
Chr6	1.54e+08	1.55e+08	0.01	1	0.99
Chr6	1.55e+08	1.56e+08	0.04	0.97	0.99
Chr6	1.56e+08	1.57e+08	0.01	1	0.99
Chr6	1.57e+08	1.58e+08	0.19	0.81	0.99
Chr6	1.58e+08	1.59e+08	0	1	1
Chr6	1.59e+08	1.6e+08	0.04	0.97	0.99
Chr6	1.6e+08	1.61e+08	0.02	0.99	0.99
Chr6	1.61e+08	1.62e+08	0.01	0.99	1
Chr6	1.62e+08	1.63e+08	0.01	1	0.99
Chr6	1.63e+08	1.64e+08	0.01	1	0.99
Chr6	1.64e+08	1.65e+08	0.01	1	0.99
Chr6	1.65e+08	1.66e+08	0.01	1	0.99
Chr6	1.66e+08	1.67e+08	0.06	0.94	1
Chr6	1.67e+08	1.68e+08	0	1	1
Chr6	1.68e+08	1.69e+08	0.02	0.98	0.99
Chr6	1.69e+08	1.7e+08	0	1	1
Chr6	1.7e+08	1.71e+08	0	1	1
Chr6	1.71e+08	1.72e+08	0.01	0.99	1
Chr6	1.72e+08	1.73e+08	0.04	0.97	0.99
Chr6	1.73e+08	1.74e+08	0.01	1	0.99
Chr6	1.74e+08	1.75e+08	0.02	0.99	0.99
Chr6	1.75e+08	1.76e+08	0	1	1
Chr6	1.76e+08	1.77e+08	0.01	1	0.99
Chr6	1.77e+08	1.78e+08	0.01	1	0.99
Chr6	1.78e+08	1.79e+08	0.01	1	1
Chr6	1.79e+08	1.8e+08	0	1	1
Chr6	1.8e+08	1.81e+08	0	1	1
Chr6	1.81e+08	1.82e+08	0.01	1	0.99
Chr6	1.82e+08	1.83e+08	0.06	0.95	0.99
Chr6	1.83e+08	1.84e+08	0.01	1	0.99
Chr6	1.84e+08	1.85e+08	0.01	1	0.99
Chr6	1.85e+08	1.86e+08	0	1	1
Chr6	1.86e+08	1.87e+08	0.01	1	0.99
Chr6	1.87e+08	1.88e+08	0.01	1	0.99
Chr6	1.88e+08	1.89e+08	0.03	0.99	0.97
Chr6	1.89e+08	1.9e+08	0.03	0.96	0.98
Chr6	1.9e+08	1.91e+08	0.01	0.99	1
Chr6	1.91e+08	1.92e+08	0.01	1	0.99
Chr6	1.92e+08	1.93e+08	0	1	1
Chr6	1.93e+08	1.94e+08	0.01	1	0.99
Chr6	1.94e+08	1.95e+08	0.01	1	0.99
Chr6	1.95e+08	1.96e+08	0.01	0.99	1
Chr6	1.96e+08	1.97e+08	0.01	1	0.99
Chr6	1.97e+08	1.98e+08	0.01	0.4	0.41
Chr6	1.98e+08	1.99e+08	0.01	0.01	0.01
Chr6	1.99e+08	2e+08	0.01	0	0.01
Chr6	2e+08	2.01e+08	0.08	0.8	0.88
Chr6	2.01e+08	2.02e+08	0.03	0.98	0.99
Chr6	2.02e+08	2.03e+08	0	1	1
Chr6	2.03e+08	2.04e+08	0.04	0.97	0.99
Chr6	2.04e+08	2.05e+08	0.01	1	0.99
Chr6	2.05e+08	2.06e+08	0	1	1
Chr6	2.06e+08	2.07e+08	0	1	1
Chr6	2.07e+08	2.08e+08	0.01	1	0.99
Chr6	2.08e+08	2.09e+08	0.01	1	0.99
Chr6	2.09e+08	2.1e+08	0.11	0.96	0.88
Chr6	2.1e+08	2.11e+08	0.11	0.88	0.81
Chr6	2.11e+08	2.12e+08	0.01	1	0.99
Chr6	2.12e+08	2.13e+08	0.01	1	0.99
Chr6	2.13e+08	2.14e+08	0.36	0.52	0.87
Chr6	2.14e+08	2.15e+08	0.39	0.48	0.27
Chr6	2.15e+08	2.16e+08	0.24	0.31	0.14
Chr6	2.16e+08	2.17e+08	0.06	0.06	0.01
Chr6	2.17e+08	2.18e+08	0.01	0.01	0.01
Chr6	2.18e+08	2.19e+08	0.02	0.01	0.01
Chr6	2.19e+08	2.2e+08	0.01	0	0
Chr6	2.2e+08	2.21e+08	0.01	0.01	0.01
Chr6	2.21e+08	2.22e+08	0.01	0	0.01
Chr6	2.22e+08	2.23e+08	0.01	0.02	0.03
Chr6	2.23e+08	2.24e+08	0.03	0.98	0.99
Chr6	2.24e+08	2.25e+08	0.02	0.99	0.99
Chr6	2.25e+08	2.26e+08	0.07	0.84	0.79
Chr6	2.26e+08	2.27e+08	0.02	0.02	0.01
Chr6	2.27e+08	2.28e+08	0.01	0	0
Chr6	2.28e+08	2.29e+08	0.06	0.05	0.01
Chr6	2.29e+08	2.3e+08	0.01	0	0.01
Chr6	2.3e+08	2.31e+08	0.03	0.03	0
Chr6	2.31e+08	2.32e+08	0.02	0.01	0.01
Chr6	2.32e+08	2.33e+08	0.1	0.11	0.02
Chr6	2.33e+08	2.34e+08	0.09	0.08	0.02
Chr6	2.34e+08	2.35e+08	0.01	0.01	0.01
Chr6	2.35e+08	2.36e+08	0.01	0	0.01
Chr6	2.36e+08	2.37e+08	0.05	0.05	0.01
Chr6	2.37e+08	2.38e+08	0.01	0.01	0
Chr6	2.38e+08	2.39e+08	0.09	0.09	0.01
Chr6	2.39e+08	2.4e+08	0.11	0.11	0.02
Chr6	2.4e+08	2.41e+08	0.13	0.13	0.01
Chr6	2.41e+08	2.42e+08	0.02	0.01	0.01
Chr6	2.42e+08	2.43e+08	0.01	0	0.01
Chr6	2.43e+08	2.44e+08	0.02	0.01	0.01
Chr6	2.44e+08	2.45e+08	0.04	0.03	0.01
Chr6	2.45e+08	2.46e+08	0.01	0	0
Chr6	2.46e+08	2.47e+08	0.11	0.11	0.01
Chr6	2.47e+08	2.48e+08	0.26	0.48	0.45
Chr6	2.48e+08	2.49e+08	0.24	0.83	0.81
Chr6	2.49e+08	2.5e+08	0.02	0.99	0.99
Chr6	2.5e+08	2.51e+08	0.01	1	0.99
Chr6	2.51e+08	2.52e+08	0.11	0.9	0.98
Chr6	2.52e+08	2.53e+08	0.01	1	0.99
Chr6	2.53e+08	2.54e+08	0.01	0.93	0.93
Chr6	2.54e+08	254602731	0.12	0.86	0.81
Chr7	0	1e+06	0.02	0.04	0.04
Chr7	1e+06	2e+06	0.07	0.07	0.01
Chr7	2e+06	3e+06	0.01	0	0
Chr7	3e+06	4e+06	0.14	0.76	0.8
Chr7	4e+06	5e+06	0.05	0.96	0.99
Chr7	5e+06	6e+06	0.03	0.99	0.99
Chr7	6e+06	7e+06	0.06	0.95	0.99
Chr7	7e+06	8e+06	0.01	0.99	1
Chr7	8e+06	9e+06	0.01	0.99	1
Chr7	9e+06	1e+07	0.05	0.9	0.9
Chr7	1e+07	1.1e+07	0.14	0.36	0.32
Chr7	1.1e+07	1.2e+07	0.09	0.92	0.99
Chr7	1.2e+07	1.3e+07	0.27	0.83	0.89
Chr7	1.3e+07	1.4e+07	0.47	0.44	0.83
Chr7	1.4e+07	1.5e+07	0.56	0.33	0.84
Chr7	1.5e+07	1.6e+07	0.34	0.35	0.48
Chr7	1.6e+07	1.7e+07	0.46	0.56	0.9
Chr7	1.7e+07	1.8e+07	0.07	0.06	0.01
Chr7	1.8e+07	1.9e+07	0.01	0	0.01
Chr7	1.9e+07	2e+07	0.01	0	0.01
Chr7	2e+07	2.1e+07	0.03	0.03	0.01
Chr7	2.1e+07	2.2e+07	0.02	0.01	0.01
Chr7	2.2e+07	2.3e+07	0.45	0.05	0.41
Chr7	2.3e+07	2.4e+07	0.09	0.08	0.01
Chr7	2.4e+07	2.5e+07	0.14	0.38	0.5
Chr7	2.5e+07	2.6e+07	0.28	0.72	0.99
Chr7	2.6e+07	2.7e+07	0.1	0.91	0.98
Chr7	2.7e+07	2.8e+07	0.07	0.95	0.98
Chr7	2.8e+07	2.9e+07	0.03	0.08	0.07
Chr7	2.9e+07	3e+07	0.02	0.02	0.01
Chr7	3e+07	3.1e+07	0.01	0	0.01
Chr7	3.1e+07	3.2e+07	0.01	0.01	0.01
Chr7	3.2e+07	3.3e+07	0.04	0.03	0.01
Chr7	3.3e+07	3.4e+07	0.01	0.68	0.67
Chr7	3.4e+07	3.5e+07	0.02	0.02	0
Chr7	3.5e+07	3.6e+07	0	0	0
Chr7	3.6e+07	3.7e+07	0.01	0	0
Chr7	3.7e+07	3.8e+07	0.02	0.01	0.02
Chr7	3.8e+07	3.9e+07	0.04	0.01	0.05
Chr7	3.9e+07	4e+07	0.04	0.96	0.99
Chr7	4e+07	4.1e+07	0.03	0.97	1
Chr7	4.1e+07	4.2e+07	0.09	0.84	0.79
Chr7	4.2e+07	4.3e+07	0.1	0.82	0.91
Chr7	4.3e+07	4.4e+07	0	1	1
Chr7	4.4e+07	4.5e+07	0.02	1	0.98
Chr7	4.5e+07	4.6e+07	0.18	0.83	0.95
Chr7	4.6e+07	4.7e+07	0.31	0.46	0.66
Chr7	4.7e+07	4.8e+07	0.12	0.92	0.95
Chr7	4.8e+07	4.9e+07	0.01	0.99	0.99
Chr7	4.9e+07	5e+07	0.09	0.92	0.99
Chr7	5e+07	5.1e+07	0.18	0.83	0.99
Chr7	5.1e+07	5.2e+07	0.08	0.32	0.38
Chr7	5.2e+07	5.3e+07	0.02	0.99	0.99
Chr7	5.3e+07	5.4e+07	0.01	0.01	0.01
Chr7	5.4e+07	5.5e+07	0.02	0.02	0.01
Chr7	5.5e+07	5.6e+07	0.02	0.02	0.01
Chr7	5.6e+07	5.7e+07	0.02	0.17	0.17
Chr7	5.7e+07	5.8e+07	0.04	0.9	0.89
Chr7	5.8e+07	5.9e+07	0.17	0.17	0.03
Chr7	5.9e+07	6e+07	0.1	0.1	0
Chr7	6e+07	6.1e+07	0.02	0.94	0.93
Chr7	6.1e+07	6.2e+07	0.07	0.94	0.99
Chr7	6.2e+07	6.3e+07	0.02	0.99	0.99
Chr7	6.3e+07	6.4e+07	0.1	0.91	0.99
Chr7	6.4e+07	6.5e+07	0.12	0.89	0.96
Chr7	6.5e+07	6.6e+07	0.39	0.6	0.93
Chr7	6.6e+07	6.7e+07	0.12	0.89	0.92
Chr7	6.7e+07	6.8e+07	0.74	0.75	0.01
Chr7	6.8e+07	6.9e+07	0.15	0.22	0.14
Chr7	6.9e+07	7e+07	0.56	0.57	0.02
Chr7	7e+07	7.1e+07	0.46	0.25	0.56
Chr7	7.1e+07	7.2e+07	0.12	0.9	0.98
Chr7	7.2e+07	7.3e+07	0.44	0.49	0.89
Chr7	7.3e+07	7.4e+07	0.34	0.15	0.34
Chr7	7.4e+07	7.5e+07	0.31	0.63	0.78
Chr7	7.5e+07	7.6e+07	0.39	0.51	0.88
Chr7	7.6e+07	7.7e+07	0.3	0.34	0.4
Chr7	7.7e+07	7.8e+07	0.12	0.11	0.01
Chr7	7.8e+07	7.9e+07	0.22	0.37	0.48
Chr7	7.9e+07	8e+07	0.39	0.31	0.54
Chr7	8e+07	8.1e+07	0.2	0.42	0.23
[truncated: 284 more rows]
