# Supplementary material for: Chromosome-level haplotype-resolved assembly of highly heterozygous grass genomes with PhaseGrass
Source: Nat Commun. 2025 Dec 20;17:12. doi: 10.1038/s41467-025-66377-5 (PMC12764793; doi:10.1038/s41467-025-66377-5)
Supplement: Supplementary file 6 — Source Data [file 41467_2025_66377_MOESM6_ESM.zip › Fig. 3a/sikem.hifiasm.juicer.fasta.chr.fa.fai]

chr1	273136542	6	80	81
chr2	311600608	276550761	80	81
chr3	390336466	592046383	80	81
chr4	427817143	987262061	80	81
chr5	257484855	1420426925	80	81
chr6	254602731	1681130347	80	81
chr7	364996678	1938915619	80	81
