# Supplementary material for: Chromosome-level haplotype-resolved assembly of highly heterozygous grass genomes with PhaseGrass
Source: Nat Commun. 2025 Dec 20;17:12. doi: 10.1038/s41467-025-66377-5 (PMC12764793; doi:10.1038/s41467-025-66377-5)
Supplement: Supplementary file 6 — Source Data [file 41467_2025_66377_MOESM6_ESM.zip › Fig. 3a/sikem.hifiasm.juicer.fasta.chr.gap.bed]

chr1	9723064	9723164	N+	0	+
chr1	18623718	18623818	N+	0	+
chr1	21900000	21900100	N+	0	+
chr1	22626546	22626646	N+	0	+
chr1	23685649	23685749	N+	0	+
chr1	25508680	25508780	N+	0	+
chr1	26923496	26923596	N+	0	+
chr1	28354118	28354218	N+	0	+
chr1	30625100	30625200	N+	0	+
chr1	43153561	43153661	N+	0	+
chr1	44728309	44728409	N+	0	+
chr1	45390776	45390876	N+	0	+
chr1	46678701	46678801	N+	0	+
chr1	62608800	62608900	N+	0	+
chr1	65044766	65044866	N+	0	+
chr1	65610200	65610300	N+	0	+
chr1	65648238	65648338	N+	0	+
chr1	73279772	73279872	N+	0	+
chr1	80994556	80994656	N+	0	+
chr1	87663772	87663872	N+	0	+
chr1	95133273	95133373	N+	0	+
chr1	116395056	116395156	N+	0	+
chr1	121948612	121948712	N+	0	+
chr1	122831978	122832078	N+	0	+
chr1	123389575	123389675	N+	0	+
chr1	132487251	132487351	N+	0	+
chr1	134467642	134467742	N+	0	+
chr1	136002404	136002504	N+	0	+
chr1	147591543	147591643	N+	0	+
chr1	149031632	149031732	N+	0	+
chr1	150750300	150750400	N+	0	+
chr1	157730400	157730500	N+	0	+
chr1	158271275	158271375	N+	0	+
chr1	162977425	162977525	N+	0	+
chr1	165856467	165856567	N+	0	+
chr1	166409210	166409310	N+	0	+
chr1	172304061	172304161	N+	0	+
chr1	174896961	174897061	N+	0	+
chr1	175817330	175817430	N+	0	+
chr1	179977429	179977529	N+	0	+
chr1	180762704	180762804	N+	0	+
chr1	181290791	181290891	N+	0	+
chr1	201005500	201005600	N+	0	+
chr1	207059791	207059891	N+	0	+
chr1	208537748	208537848	N+	0	+
chr1	208610600	208610700	N+	0	+
chr1	214040700	214040800	N+	0	+
chr1	214587530	214587630	N+	0	+
chr1	214605800	214605900	N+	0	+
chr1	218624513	218624613	N+	0	+
chr1	219194114	219194214	N+	0	+
chr1	220830900	220831000	N+	0	+
chr1	220861212	220861312	N+	0	+
chr1	231413942	231414042	N+	0	+
chr1	232052919	232053019	N+	0	+
chr1	234264000	234264100	N+	0	+
chr1	238043260	238043360	N+	0	+
chr1	239243831	239243931	N+	0	+
chr1	239251100	239251200	N+	0	+
chr1	239743045	239743145	N+	0	+
chr1	242713144	242713244	N+	0	+
chr1	246790739	246790839	N+	0	+
chr1	247960838	247960938	N+	0	+
chr1	248481491	248481591	N+	0	+
chr1	250085250	250085350	N+	0	+
chr1	252970477	252970577	N+	0	+
chr1	253609105	253609205	N+	0	+
chr1	254630033	254630133	N+	0	+
chr1	258304726	258304826	N+	0	+
chr2	6834652	6834752	N+	0	+
chr2	9554658	9554758	N+	0	+
chr2	9558335	9558435	N+	0	+
chr2	11131575	11131675	N+	0	+
chr2	21434758	21434858	N+	0	+
chr2	30255960	30256060	N+	0	+
chr2	39963987	39964087	N+	0	+
chr2	41349858	41349958	N+	0	+
chr2	43579322	43579422	N+	0	+
chr2	55802564	55802664	N+	0	+
chr2	56358719	56358819	N+	0	+
chr2	70709114	70709214	N+	0	+
chr2	71316961	71317061	N+	0	+
chr2	72176574	72176674	N+	0	+
chr2	77718701	77718801	N+	0	+
chr2	81673753	81673853	N+	0	+
chr2	83488298	83488398	N+	0	+
chr2	84787239	84787339	N+	0	+
chr2	88765580	88765680	N+	0	+
chr2	89508063	89508163	N+	0	+
chr2	96563288	96563388	N+	0	+
chr2	97606557	97606657	N+	0	+
chr2	103129793	103129893	N+	0	+
chr2	111892839	111892939	N+	0	+
chr2	129530951	129531051	N+	0	+
chr2	136891116	136891216	N+	0	+
chr2	137603730	137603830	N+	0	+
chr2	139643318	139643418	N+	0	+
chr2	151577125	151577225	N+	0	+
chr2	157975109	157975209	N+	0	+
chr2	158965208	158965308	N+	0	+
chr2	166837012	166837112	N+	0	+
chr2	170003110	170003210	N+	0	+
chr2	173059096	173059196	N+	0	+
chr2	174231627	174231727	N+	0	+
chr2	179873664	179873764	N+	0	+
chr2	191029170	191029270	N+	0	+
chr2	194101048	194101148	N+	0	+
chr2	201117621	201117721	N+	0	+
chr2	204302572	204302672	N+	0	+
chr2	216944816	216944916	N+	0	+
chr2	220248136	220248236	N+	0	+
chr2	227258524	227258624	N+	0	+
chr2	232525140	232525240	N+	0	+
chr2	233979650	233979750	N+	0	+
chr2	237044958	237045058	N+	0	+
chr2	238397876	238397976	N+	0	+
chr2	239271208	239271308	N+	0	+
chr2	240331307	240331407	N+	0	+
chr2	244986073	244986173	N+	0	+
chr2	257930962	257931062	N+	0	+
chr2	260925748	260925848	N+	0	+
chr2	264532897	264532997	N+	0	+
chr2	292415058	292415158	N+	0	+
chr2	292448398	292448498	N+	0	+
chr2	298264855	298264955	N+	0	+
chr2	299756172	299756272	N+	0	+
chr2	306265158	306265258	N+	0	+
chr2	311592398	311592498	N+	0	+
chr3	22549035	22549135	N+	0	+
chr3	28975327	28975427	N+	0	+
chr3	31169625	31169725	N+	0	+
chr3	33364050	33364150	N+	0	+
chr3	37778697	37778797	N+	0	+
chr3	42829054	42829154	N+	0	+
chr3	63092525	63092625	N+	0	+
chr3	66817555	66817655	N+	0	+
chr3	67447862	67447962	N+	0	+
chr3	68583088	68583188	N+	0	+
chr3	74883175	74883275	N+	0	+
chr3	79065903	79066003	N+	0	+
chr3	80456624	80456724	N+	0	+
chr3	87947354	87947454	N+	0	+
chr3	89989650	89989750	N+	0	+
chr3	90007766	90007866	N+	0	+
chr3	95826205	95826305	N+	0	+
chr3	98496228	98496328	N+	0	+
chr3	101555134	101555234	N+	0	+
chr3	102075233	102075333	N+	0	+
chr3	103169383	103169483	N+	0	+
chr3	118848581	118848681	N+	0	+
chr3	122446398	122446498	N+	0	+
chr3	127596932	127597032	N+	0	+
chr3	133844012	133844112	N+	0	+
chr3	134677429	134677529	N+	0	+
chr3	136024587	136024687	N+	0	+
chr3	137120545	137120645	N+	0	+
chr3	138354934	138355034	N+	0	+
chr3	145179074	145179174	N+	0	+
chr3	154666689	154666789	N+	0	+
chr3	155357440	155357540	N+	0	+
chr3	164501877	164501977	N+	0	+
chr3	165194276	165194376	N+	0	+
chr3	170029264	170029364	N+	0	+
chr3	171968524	171968624	N+	0	+
chr3	178176276	178176376	N+	0	+
chr3	195244789	195244889	N+	0	+
chr3	210099144	210099244	N+	0	+
chr3	215364750	215364850	N+	0	+
chr3	215366559	215366659	N+	0	+
chr3	221099850	221099950	N+	0	+
chr3	225962686	225962786	N+	0	+
chr3	227544190	227544290	N+	0	+
chr3	232754950	232755050	N+	0	+
chr3	241221556	241221656	N+	0	+
chr3	242861580	242861680	N+	0	+
chr3	244402701	244402801	N+	0	+
chr3	248536715	248536815	N+	0	+
chr3	249478757	249478857	N+	0	+
chr3	261631188	261631288	N+	0	+
chr3	263693816	263693916	N+	0	+
chr3	267523915	267524015	N+	0	+
chr3	268813430	268813530	N+	0	+
chr3	269638349	269638449	N+	0	+
chr3	270616025	270616125	N+	0	+
chr3	271139354	271139454	N+	0	+
chr3	277431369	277431469	N+	0	+
chr3	278871469	278871569	N+	0	+
chr3	279742341	279742441	N+	0	+
chr3	301232883	301232983	N+	0	+
chr3	302803950	302804050	N+	0	+
chr3	303639549	303639649	N+	0	+
chr3	313482458	313482558	N+	0	+
chr3	328526467	328526567	N+	0	+
chr3	329187026	329187126	N+	0	+
chr3	337988467	337988567	N+	0	+
chr3	339854949	339855049	N+	0	+
chr3	353575050	353575150	N+	0	+
chr3	359765150	359765250	N+	0	+
chr3	364485250	364485350	N+	0	+
chr3	364504475	364504575	N+	0	+
chr3	365242915	365243015	N+	0	+
chr3	366092665	366092765	N+	0	+
chr3	367091205	367091305	N+	0	+
chr3	368011304	368011404	N+	0	+
chr3	371082350	371082450	N+	0	+
chr3	372104197	372104297	N+	0	+
chr3	374413654	374413754	N+	0	+
chr3	375215010	375215110	N+	0	+
chr3	375825109	375825209	N+	0	+
chr3	380484199	380484299	N+	0	+
chr3	384139459	384139559	N+	0	+
chr3	387784337	387784437	N+	0	+
chr3	387795350	387795450	N+	0	+
chr4	12353984	12354084	N+	0	+
chr4	16605796	16605896	N+	0	+
chr4	30090549	30090649	N+	0	+
chr4	33758049	33758149	N+	0	+
chr4	35720655	35720755	N+	0	+
chr4	39419590	39419690	N+	0	+
chr4	45232888	45232988	N+	0	+
chr4	47509227	47509327	N+	0	+
chr4	48938303	48938403	N+	0	+
chr4	69348402	69348502	N+	0	+
chr4	75379748	75379848	N+	0	+
chr4	76959075	76959175	N+	0	+
chr4	78220047	78220147	N+	0	+
chr4	80311251	80311351	N+	0	+
chr4	89965929	89966029	N+	0	+
chr4	92135423	92135523	N+	0	+
chr4	93103730	93103830	N+	0	+
chr4	94029144	94029244	N+	0	+
chr4	94629846	94629946	N+	0	+
chr4	103151089	103151189	N+	0	+
chr4	104346426	104346526	N+	0	+
chr4	117526544	117526644	N+	0	+
chr4	131899531	131899631	N+	0	+
chr4	133124046	133124146	N+	0	+
chr4	134270118	134270218	N+	0	+
chr4	135200217	135200317	N+	0	+
chr4	140828558	140828658	N+	0	+
chr4	147002517	147002617	N+	0	+
chr4	151588842	151588942	N+	0	+
chr4	152572913	152573013	N+	0	+
chr4	153618657	153618757	N+	0	+
chr4	162799105	162799205	N+	0	+
chr4	176691376	176691476	N+	0	+
chr4	180891475	180891575	N+	0	+
chr4	185146767	185146867	N+	0	+
chr4	185937969	185938069	N+	0	+
chr4	191165647	191165747	N+	0	+
chr4	200518844	200518944	N+	0	+
chr4	201293882	201293982	N+	0	+
chr4	214525203	214525303	N+	0	+
chr4	218737938	218738038	N+	0	+
chr4	251907278	251907378	N+	0	+
chr4	252866474	252866574	N+	0	+
chr4	255962236	255962336	N+	0	+
chr4	287975424	287975524	N+	0	+
chr4	291045332	291045432	N+	0	+
chr4	292877444	292877544	N+	0	+
chr4	295761387	295761487	N+	0	+
chr4	298151820	298151920	N+	0	+
chr4	302991270	302991370	N+	0	+
chr4	304200829	304200929	N+	0	+
chr4	311074332	311074432	N+	0	+
chr4	312671277	312671377	N+	0	+
chr4	314841449	314841549	N+	0	+
chr4	316617183	316617283	N+	0	+
chr4	324730492	324730592	N+	0	+
chr4	332698398	332698498	N+	0	+
chr4	336981391	336981491	N+	0	+
chr4	342391490	342391590	N+	0	+
chr4	350860070	350860170	N+	0	+
chr4	360772363	360772463	N+	0	+
chr4	363848027	363848127	N+	0	+
chr4	365890455	365890555	N+	0	+
chr4	366685090	366685190	N+	0	+
chr4	380688358	380688458	N+	0	+
chr4	386750461	386750561	N+	0	+
chr4	387729084	387729184	N+	0	+
chr4	394019256	394019356	N+	0	+
chr4	394557242	394557342	N+	0	+
chr4	395311336	395311436	N+	0	+
chr4	411093189	411093289	N+	0	+
chr4	411746360	411746460	N+	0	+
chr4	418306493	418306593	N+	0	+
chr4	419532384	419532484	N+	0	+
chr4	421234869	421234969	N+	0	+
chr5	1337143	1337243	N+	0	+
chr5	4670353	4670453	N+	0	+
chr5	6287041	6287141	N+	0	+
chr5	7365379	7365479	N+	0	+
chr5	10900642	10900742	N+	0	+
chr5	18755219	18755319	N+	0	+
chr5	19162141	19162241	N+	0	+
chr5	25421462	25421562	N+	0	+
chr5	25462241	25462341	N+	0	+
chr5	25529613	25529713	N+	0	+
chr5	27270582	27270682	N+	0	+
chr5	37192882	37192982	N+	0	+
chr5	38921753	38921853	N+	0	+
chr5	45215119	45215219	N+	0	+
chr5	45372341	45372441	N+	0	+
chr5	56685462	56685562	N+	0	+
chr5	68825770	68825870	N+	0	+
chr5	95887305	95887405	N+	0	+
chr5	107109226	107109326	N+	0	+
chr5	131695453	131695553	N+	0	+
chr5	133349546	133349646	N+	0	+
chr5	136502441	136502541	N+	0	+
chr5	138805237	138805337	N+	0	+
chr5	150781525	150781625	N+	0	+
chr5	151981624	151981724	N+	0	+
chr5	169427251	169427351	N+	0	+
chr5	181812142	181812242	N+	0	+
chr5	191898880	191898980	N+	0	+
chr5	192917956	192918056	N+	0	+
chr5	198600263	198600363	N+	0	+
chr5	199450235	199450335	N+	0	+
chr5	200714803	200714903	N+	0	+
chr5	208295946	208296046	N+	0	+
chr5	208898153	208898253	N+	0	+
chr5	209535421	209535521	N+	0	+
chr5	220612534	220612634	N+	0	+
chr5	221943462	221943562	N+	0	+
chr5	222437541	222437641	N+	0	+
chr5	222633756	222633856	N+	0	+
chr5	229182746	229182846	N+	0	+
chr5	229951764	229951864	N+	0	+
chr5	233903710	233903810	N+	0	+
chr5	234732569	234732669	N+	0	+
chr5	235667640	235667740	N+	0	+
chr5	235677641	235677741	N+	0	+
chr6	10492886	10492986	N+	0	+
chr6	11069046	11069146	N+	0	+
chr6	12909807	12909907	N+	0	+
chr6	14677986	14678086	N+	0	+
chr6	15319644	15319744	N+	0	+
chr6	16423707	16423807	N+	0	+
chr6	17389024	17389124	N+	0	+
chr6	18331484	18331584	N+	0	+
chr6	23118086	23118186	N+	0	+
chr6	40882621	40882721	N+	0	+
chr6	41398186	41398286	N+	0	+
chr6	44937515	44937615	N+	0	+
chr6	45546059	45546159	N+	0	+
chr6	52318874	52318974	N+	0	+
chr6	58278286	58278386	N+	0	+
chr6	68882040	68882140	N+	0	+
chr6	70426891	70426991	N+	0	+
chr6	78020720	78020820	N+	0	+
chr6	81786088	81786188	N+	0	+
chr6	82522651	82522751	N+	0	+
chr6	100889234	100889334	N+	0	+
chr6	107123045	107123145	N+	0	+
chr6	108963803	108963903	N+	0	+
chr6	111419494	111419594	N+	0	+
chr6	122163673	122163773	N+	0	+
chr6	130528386	130528486	N+	0	+
chr6	140664911	140665011	N+	0	+
chr6	141339500	141339600	N+	0	+
chr6	146839599	146839699	N+	0	+
chr6	150315087	150315187	N+	0	+
chr6	151339085	151339185	N+	0	+
chr6	168020471	168020571	N+	0	+
chr6	194528486	194528586	N+	0	+
chr6	194563482	194563582	N+	0	+
chr6	197563441	197563541	N+	0	+
chr6	200071044	200071144	N+	0	+
chr6	222911924	222912024	N+	0	+
chr6	223781243	223781343	N+	0	+
chr6	224966348	224966448	N+	0	+
chr6	238917704	238917804	N+	0	+
chr6	247065501	247065601	N+	0	+
chr6	251778586	251778686	N+	0	+
chr6	254293226	254293326	N+	0	+
chr7	2419601	2419701	N+	0	+
chr7	3061444	3061544	N+	0	+
chr7	3693028	3693128	N+	0	+
chr7	4276728	4276828	N+	0	+
chr7	9678748	9678848	N+	0	+
chr7	10506839	10506939	N+	0	+
chr7	24525955	24526055	N+	0	+
chr7	24535500	24535600	N+	0	+
chr7	38766055	38766155	N+	0	+
chr7	38849263	38849363	N+	0	+
chr7	41216155	41216255	N+	0	+
chr7	41699357	41699457	N+	0	+
chr7	41701255	41701355	N+	0	+
chr7	52916355	52916455	N+	0	+
chr7	56431455	56431555	N+	0	+
chr7	57737883	57737983	N+	0	+
chr7	59128693	59128793	N+	0	+
chr7	60184962	60185062	N+	0	+
chr7	80216381	80216481	N+	0	+
chr7	89809043	89809143	N+	0	+
chr7	94566227	94566327	N+	0	+
chr7	98658354	98658454	N+	0	+
chr7	99700744	99700844	N+	0	+
chr7	113728391	113728491	N+	0	+
chr7	123675197	123675297	N+	0	+
chr7	124539343	124539443	N+	0	+
chr7	125753696	125753796	N+	0	+
chr7	130824879	130824979	N+	0	+
chr7	131643886	131643986	N+	0	+
chr7	142135019	142135119	N+	0	+
chr7	144445118	144445218	N+	0	+
chr7	149380271	149380371	N+	0	+
chr7	152022149	152022249	N+	0	+
chr7	155178829	155178929	N+	0	+
chr7	156459827	156459927	N+	0	+
chr7	168607450	168607550	N+	0	+
chr7	171172074	171172174	N+	0	+
chr7	172089480	172089580	N+	0	+
chr7	173263944	173264044	N+	0	+
chr7	191101278	191101378	N+	0	+
chr7	192468308	192468408	N+	0	+
chr7	194548608	194548708	N+	0	+
chr7	202241916	202242016	N+	0	+
chr7	203874364	203874464	N+	0	+
chr7	205676406	205676506	N+	0	+
chr7	212940240	212940340	N+	0	+
chr7	214294746	214294846	N+	0	+
chr7	216251384	216251484	N+	0	+
chr7	232216587	232216687	N+	0	+
chr7	233620820	233620920	N+	0	+
chr7	240651704	240651804	N+	0	+
chr7	242113384	242113484	N+	0	+
chr7	260330512	260330612	N+	0	+
chr7	261023973	261024073	N+	0	+
chr7	262688428	262688528	N+	0	+
chr7	268158123	268158223	N+	0	+
chr7	268783510	268783610	N+	0	+
chr7	271101595	271101695	N+	0	+
chr7	281038531	281038631	N+	0	+
chr7	282813455	282813555	N+	0	+
chr7	283438230	283438330	N+	0	+
chr7	293115005	293115105	N+	0	+
chr7	293715460	293715560	N+	0	+
chr7	295214460	295214560	N+	0	+
chr7	301578866	301578966	N+	0	+
chr7	302365743	302365843	N+	0	+
chr7	303204081	303204181	N+	0	+
chr7	312506107	312506207	N+	0	+
chr7	322803238	322803338	N+	0	+
chr7	331783639	331783739	N+	0	+
chr7	345048110	345048210	N+	0	+
chr7	351577686	351577786	N+	0	+
chr7	359818307	359818407	N+	0	+
chr7	361290618	361290718	N+	0	+
chr7	362583446	362583546	N+	0	+
chr7	363597099	363597199	N+	0	+
