# Supplementary material for: Chromosome-level haplotype-resolved assembly of highly heterozygous grass genomes with PhaseGrass
Source: Nat Commun. 2025 Dec 20;17:12. doi: 10.1038/s41467-025-66377-5 (PMC12764793; doi:10.1038/s41467-025-66377-5)
Supplement: Supplementary file 6 — Source Data [file 41467_2025_66377_MOESM6_ESM.zip › Fig. 3a/Sikem_largest_block.txt]

chr	start	end	nsnp	seqtech
Chr1	145600	1145600	3224	HiFi
Chr1	1145600	2145600	2000	HiFi
Chr1	2145600	3145600	4317	HiFi
Chr1	3145600	4145600	4604	HiFi
Chr1	4145600	5145600	2637	HiFi
Chr1	5145600	6145600	1233	HiFi
Chr1	6145600	7145600	3027	HiFi
Chr1	7145600	8145600	1693	HiFi
Chr1	8145600	9145600	3738	HiFi
Chr1	9145600	10145600	1452	HiFi
Chr1	10145600	11145600	4397	HiFi
Chr1	11145600	12145600	4846	HiFi
Chr1	12145600	13145600	2903	HiFi
Chr1	13145600	14145600	4775	HiFi
Chr1	14145600	15145600	4015	HiFi
Chr1	15145600	16145600	3703	HiFi
Chr1	16145600	17145600	2400	HiFi
Chr1	17145600	18145600	5020	HiFi
Chr1	18145600	19145600	2658	HiFi
Chr1	19145600	20145600	4257	HiFi
Chr1	20145600	21145600	2451	HiFi
Chr1	21145600	22145600	946	HiFi
Chr1	22145600	23145600	3218	HiFi
Chr1	23145600	24145600	3559	HiFi
Chr1	24145600	25145600	864	HiFi
Chr1	25145600	26145600	2461	HiFi
Chr1	26145600	27145600	1807	HiFi
Chr1	27145600	28145600	825	HiFi
Chr1	28145600	29145600	1658	HiFi
Chr1	29145600	30145600	1362	HiFi
Chr1	30145600	31145600	2685	HiFi
Chr1	31145600	32145600	3118	HiFi
Chr1	32145600	33145600	4077	HiFi
Chr1	33145600	34145600	2210	HiFi
Chr1	34145600	35145600	3337	HiFi
Chr1	35145600	36145600	5191	HiFi
Chr1	36145600	37145600	2369	HiFi
Chr1	37145600	38145600	3749	HiFi
Chr1	38145600	39145600	1495	HiFi
Chr1	39145600	40145600	3473	HiFi
Chr1	40145600	41145600	4522	HiFi
Chr1	41145600	42145600	5637	HiFi
Chr1	42145600	43145600	2589	HiFi
Chr1	43145600	44145600	1470	HiFi
Chr1	44145600	45145600	1531	HiFi
Chr1	45145600	46145600	2093	HiFi
Chr1	46145600	47145600	2578	HiFi
Chr1	47145600	48145600	4493	HiFi
Chr1	48145600	49145600	2722	HiFi
Chr1	49145600	50145600	2575	HiFi
Chr1	50145600	51145600	4853	HiFi
Chr1	51145600	52145600	3988	HiFi
Chr1	52145600	53145600	4797	HiFi
Chr1	53145600	54145600	5830	HiFi
Chr1	54145600	55145600	3336	HiFi
Chr1	55145600	56145600	4378	HiFi
Chr1	56145600	57145600	3706	HiFi
Chr1	57145600	58145600	3779	HiFi
Chr1	58145600	59145600	2335	HiFi
Chr1	59145600	60145600	3641	HiFi
Chr1	60145600	61145600	4308	HiFi
Chr1	61145600	62145600	4532	HiFi
Chr1	62145600	63145600	3705	HiFi
Chr1	63145600	64145600	3607	HiFi
Chr1	64145600	65145600	3230	HiFi
Chr1	65145600	66145600	3596	HiFi
Chr1	66145600	67145600	4348	HiFi
Chr1	67145600	68145600	3597	HiFi
Chr1	68145600	69145600	2478	HiFi
Chr1	69145600	70145600	4017	HiFi
Chr1	70145600	71145600	3767	HiFi
Chr1	71145600	72145600	3843	HiFi
Chr1	72145600	73145600	4575	HiFi
Chr1	73145600	74145600	2831	HiFi
Chr1	74145600	75145600	5720	HiFi
Chr1	75145600	76145600	3455	HiFi
Chr1	76145600	77145600	2994	HiFi
Chr1	77145600	78145600	2662	HiFi
Chr1	78145600	79145600	852	HiFi
Chr1	79145600	80145600	1538	HiFi
Chr1	80145600	81145600	4073	HiFi
Chr1	81145600	82145600	785	HiFi
Chr1	82145600	83145600	1975	HiFi
Chr1	83145600	84145600	1196	HiFi
Chr1	84145600	85145600	1469	HiFi
Chr1	85145600	86145600	953	HiFi
Chr1	86145600	87145600	1289	HiFi
Chr1	87145600	88145600	1189	HiFi
Chr1	88145600	89145600	1211	HiFi
Chr1	89145600	90145600	852	HiFi
Chr1	90145600	91145600	733	HiFi
Chr1	91145600	92145600	668	HiFi
Chr1	92145600	93145600	834	HiFi
Chr1	93145600	94145600	651	HiFi
Chr1	94145600	95145600	631	HiFi
Chr1	95145600	96145600	601	HiFi
Chr1	96145600	97145600	634	HiFi
Chr1	97145600	98145600	677	HiFi
Chr1	98145600	99145600	405	HiFi
Chr1	99145600	100145600	504	HiFi
Chr1	100145600	101145600	885	HiFi
Chr1	101145600	102145600	620	HiFi
Chr1	102145600	103145600	419	HiFi
Chr1	103145600	104145600	71	HiFi
Chr1	104145600	105145600	0	HiFi
Chr1	105145600	106145600	92	HiFi
Chr1	106145600	107145600	204	HiFi
Chr1	107145600	108145600	1029	HiFi
Chr1	108145600	109145600	1120	HiFi
Chr1	109145600	110145600	1138	HiFi
Chr1	110145600	111145600	1398	HiFi
Chr1	111145600	112145600	526	HiFi
Chr1	112145600	113145600	1059	HiFi
Chr1	113145600	114145600	2428	HiFi
Chr1	114145600	115145600	1935	HiFi
Chr1	115145600	116145600	581	HiFi
Chr1	116145600	117145600	335	HiFi
Chr1	117145600	118145600	1119	HiFi
Chr1	118145600	119145600	3621	HiFi
Chr1	119145600	120145600	1874	HiFi
Chr1	120145600	121145600	3930	HiFi
Chr1	121145600	122145600	4267	HiFi
Chr1	122145600	123145600	2645	HiFi
Chr1	123145600	124145600	2992	HiFi
Chr1	124145600	125145600	2671	HiFi
Chr1	125145600	126145600	1036	HiFi
Chr1	126145600	127145600	3802	HiFi
Chr1	127145600	128145600	3077	HiFi
Chr1	128145600	129145600	4449	HiFi
Chr1	129145600	130145600	4061	HiFi
Chr1	130145600	131145600	3254	HiFi
Chr1	131145600	132145600	2619	HiFi
Chr1	132145600	133145600	3504	HiFi
Chr1	133145600	134145600	1414	HiFi
Chr1	134145600	135145600	1151	HiFi
Chr1	135145600	136145600	719	HiFi
Chr1	136145600	137145600	4719	HiFi
Chr1	137145600	138145600	2584	HiFi
Chr1	138145600	139145600	2537	HiFi
Chr1	139145600	140145600	3410	HiFi
Chr1	140145600	141145600	3066	HiFi
Chr1	141145600	142145600	4514	HiFi
Chr1	142145600	143145600	3076	HiFi
Chr1	143145600	144145600	3455	HiFi
Chr1	144145600	145145600	3746	HiFi
Chr1	145145600	146145600	5501	HiFi
Chr1	146145600	147145600	3774	HiFi
Chr1	147145600	148145600	1593	HiFi
Chr1	148145600	149145600	621	HiFi
Chr1	149145600	150145600	729	HiFi
Chr1	150145600	151145600	1109	HiFi
Chr1	151145600	152145600	2643	HiFi
Chr1	152145600	153145600	4053	HiFi
Chr1	153145600	154145600	3293	HiFi
Chr1	154145600	155145600	3640	HiFi
Chr1	155145600	156145600	3559	HiFi
Chr1	156145600	157145600	3592	HiFi
Chr1	157145600	158145600	3325	HiFi
Chr1	158145600	159145600	3788	HiFi
Chr1	159145600	160145600	4421	HiFi
Chr1	160145600	161145600	3420	HiFi
Chr1	161145600	162145600	3896	HiFi
Chr1	162145600	163145600	2947	HiFi
Chr1	163145600	164145600	1385	HiFi
Chr1	164145600	165145600	1061	HiFi
Chr1	165145600	166145600	459	HiFi
Chr1	166145600	167145600	2449	HiFi
Chr1	167145600	168145600	5309	HiFi
Chr1	168145600	169145600	2538	HiFi
Chr1	169145600	170145600	2192	HiFi
Chr1	170145600	171145600	2434	HiFi
Chr1	171145600	172145600	3650	HiFi
Chr1	172145600	173145600	4960	HiFi
Chr1	173145600	174145600	3559	HiFi
Chr1	174145600	175145600	4011	HiFi
Chr1	175145600	176145600	4553	HiFi
Chr1	176145600	177145600	2189	HiFi
Chr1	177145600	178145600	1365	HiFi
Chr1	178145600	179145600	1028	HiFi
Chr1	179145600	180145600	4200	HiFi
Chr1	180145600	181145600	1577	HiFi
Chr1	181145600	182145600	5674	HiFi
Chr1	182145600	183145600	4467	HiFi
Chr1	183145600	184145600	3254	HiFi
Chr1	184145600	185145600	3002	HiFi
Chr1	185145600	186145600	4863	HiFi
Chr1	186145600	187145600	3560	HiFi
Chr1	187145600	188145600	3223	HiFi
Chr1	188145600	189145600	5076	HiFi
Chr1	189145600	190145600	1457	HiFi
Chr1	190145600	191145600	1243	HiFi
Chr1	191145600	192145600	587	HiFi
Chr1	192145600	193145600	1817	HiFi
Chr1	193145600	194145600	5263	HiFi
Chr1	194145600	195145600	5665	HiFi
Chr1	195145600	196145600	5261	HiFi
Chr1	196145600	197145600	8008	HiFi
Chr1	197145600	198145600	4695	HiFi
Chr1	198145600	199145600	4240	HiFi
Chr1	199145600	200145600	4424	HiFi
Chr1	200145600	201145600	4986	HiFi
Chr1	201145600	202145600	5108	HiFi
Chr1	202145600	203145600	3907	HiFi
Chr1	203145600	204145600	5938	HiFi
Chr1	204145600	205145600	4280	HiFi
Chr1	205145600	206145600	3850	HiFi
Chr1	206145600	207145600	5927	HiFi
Chr1	207145600	208145600	6701	HiFi
Chr1	208145600	209145600	5336	HiFi
Chr1	209145600	210145600	2279	HiFi
Chr1	210145600	211145600	3847	HiFi
Chr1	211145600	212145600	674	HiFi
Chr1	212145600	213145600	3233	HiFi
Chr1	213145600	214145600	5396	HiFi
Chr1	214145600	215145600	2064	HiFi
Chr1	215145600	216145600	3058	HiFi
Chr1	216145600	217145600	759	HiFi
Chr1	217145600	218145600	674	HiFi
Chr1	218145600	219145600	638	HiFi
Chr1	219145600	220145600	670	HiFi
Chr1	220145600	221145600	543	HiFi
Chr1	221145600	222145600	4177	HiFi
Chr1	222145600	223145600	2764	HiFi
Chr1	223145600	224145600	4911	HiFi
Chr1	224145600	225145600	3153	HiFi
Chr1	225145600	226145600	3174	HiFi
Chr1	226145600	227145600	1793	HiFi
Chr1	227145600	228145600	2173	HiFi
Chr1	228145600	229145600	4994	HiFi
Chr1	229145600	230145600	3434	HiFi
Chr1	230145600	231145600	3603	HiFi
Chr1	231145600	232145600	1665	HiFi
Chr1	232145600	233145600	1709	HiFi
Chr1	233145600	234145600	4559	HiFi
Chr1	234145600	235145600	6315	HiFi
Chr1	235145600	236145600	3417	HiFi
Chr1	236145600	237145600	1933	HiFi
Chr1	237145600	238145600	1396	HiFi
Chr1	238145600	239145600	1144	HiFi
Chr1	239145600	240145600	3331	HiFi
Chr1	240145600	241145600	3837	HiFi
Chr1	241145600	242145600	4533	HiFi
Chr1	242145600	243145600	3657	HiFi
Chr1	243145600	244145600	4810	HiFi
Chr1	244145600	245145600	5050	HiFi
Chr1	245145600	246145600	6283	HiFi
Chr1	246145600	247145600	2638	HiFi
Chr1	247145600	248145600	1918	HiFi
Chr1	248145600	249145600	2518	HiFi
Chr1	249145600	250145600	3532	HiFi
Chr1	250145600	251145600	2484	HiFi
Chr1	251145600	252145600	4319	HiFi
Chr1	252145600	253145600	1101	HiFi
Chr1	253145600	254145600	924	HiFi
Chr1	254145600	255145600	2055	HiFi
Chr1	255145600	256145600	2160	HiFi
Chr1	256145600	257145600	2044	HiFi
Chr1	257145600	258145600	5745	HiFi
Chr1	258145600	259145600	5482	HiFi
Chr1	259145600	260145600	3845	HiFi
Chr1	260145600	261145600	5277	HiFi
Chr1	261145600	262145600	3962	HiFi
Chr1	262145600	263145600	2884	HiFi
Chr1	263145600	264145600	2684	HiFi
Chr1	264145600	265145600	4777	HiFi
Chr1	265145600	266145600	6114	HiFi
Chr1	266145600	267145600	4759	HiFi
Chr1	267145600	268145600	4573	HiFi
Chr1	268145600	269145600	4707	HiFi
Chr1	269145600	270145600	4475	HiFi
Chr1	270145600	271145600	2479	HiFi
Chr1	271145600	272145600	2001	HiFi
Chr1	272145600	273125834	2705	HiFi
Chr2	597	1000597	2246	HiFi
Chr2	1000597	2000597	5881	HiFi
Chr2	2000597	3000597	6153	HiFi
Chr2	3000597	4000597	4860	HiFi
Chr2	4000597	5000597	4617	HiFi
Chr2	5000597	6000597	3494	HiFi
Chr2	6000597	7000597	3775	HiFi
Chr2	7000597	8000597	3472	HiFi
Chr2	8000597	9000597	2889	HiFi
Chr2	9000597	10000597	2396	HiFi
Chr2	10000597	11000597	928	HiFi
Chr2	11000597	12000597	1010	HiFi
Chr2	12000597	13000597	1132	HiFi
Chr2	13000597	14000597	922	HiFi
Chr2	14000597	15000597	1115	HiFi
Chr2	15000597	16000597	468	HiFi
Chr2	16000597	17000597	1648	HiFi
Chr2	17000597	18000597	5073	HiFi
Chr2	18000597	19000597	4810	HiFi
Chr2	19000597	20000597	3107	HiFi
Chr2	20000597	21000597	4758	HiFi
Chr2	21000597	22000597	4800	HiFi
Chr2	22000597	23000597	6253	HiFi
Chr2	23000597	24000597	5967	HiFi
Chr2	24000597	25000597	3873	HiFi
Chr2	25000597	26000597	4974	HiFi
Chr2	26000597	27000597	4262	HiFi
Chr2	27000597	28000597	4291	HiFi
Chr2	28000597	29000597	5095	HiFi
Chr2	29000597	30000597	2968	HiFi
Chr2	30000597	31000597	5673	HiFi
Chr2	31000597	32000597	4531	HiFi
Chr2	32000597	33000597	1854	HiFi
Chr2	33000597	34000597	3875	HiFi
Chr2	34000597	35000597	5415	HiFi
Chr2	35000597	36000597	5540	HiFi
Chr2	36000597	37000597	5320	HiFi
Chr2	37000597	38000597	4996	HiFi
Chr2	38000597	39000597	3660	HiFi
Chr2	39000597	40000597	4726	HiFi
Chr2	40000597	41000597	4910	HiFi
Chr2	41000597	42000597	4208	HiFi
Chr2	42000597	43000597	6907	HiFi
Chr2	43000597	44000597	1842	HiFi
Chr2	44000597	45000597	4153	HiFi
Chr2	45000597	46000597	3430	HiFi
Chr2	46000597	47000597	5184	HiFi
Chr2	47000597	48000597	6229	HiFi
Chr2	48000597	49000597	4078	HiFi
Chr2	49000597	50000597	4515	HiFi
Chr2	50000597	51000597	2904	HiFi
Chr2	51000597	52000597	3691	HiFi
Chr2	52000597	53000597	3957	HiFi
Chr2	53000597	54000597	5395	HiFi
Chr2	54000597	55000597	3657	HiFi
Chr2	55000597	56000597	1831	HiFi
Chr2	56000597	57000597	2277	HiFi
Chr2	57000597	58000597	2599	HiFi
Chr2	58000597	59000597	1978	HiFi
Chr2	59000597	60000597	990	HiFi
Chr2	60000597	61000597	2679	HiFi
Chr2	61000597	62000597	1928	HiFi
Chr2	62000597	63000597	3252	HiFi
Chr2	63000597	64000597	802	HiFi
Chr2	64000597	65000597	1036	HiFi
Chr2	65000597	66000597	3196	HiFi
Chr2	66000597	67000597	3222	HiFi
Chr2	67000597	68000597	3661	HiFi
Chr2	68000597	69000597	3780	HiFi
Chr2	69000597	70000597	4983	HiFi
Chr2	70000597	71000597	3402	HiFi
Chr2	71000597	72000597	1453	HiFi
Chr2	72000597	73000597	1246	HiFi
Chr2	73000597	74000597	1263	HiFi
Chr2	74000597	75000597	1211	HiFi
Chr2	75000597	76000597	1160	HiFi
Chr2	76000597	77000597	959	HiFi
Chr2	77000597	78000597	270	HiFi
Chr2	78000597	79000597	1806	HiFi
Chr2	79000597	80000597	1439	HiFi
Chr2	80000597	81000597	2714	HiFi
Chr2	81000597	82000597	1780	HiFi
Chr2	82000597	83000597	4357	HiFi
Chr2	83000597	84000597	1915	HiFi
Chr2	84000597	85000597	539	HiFi
Chr2	85000597	86000597	937	HiFi
Chr2	86000597	87000597	635	HiFi
Chr2	87000597	88000597	1665	HiFi
Chr2	88000597	89000597	2441	HiFi
Chr2	89000597	90000597	1027	HiFi
Chr2	90000597	91000597	4790	HiFi
Chr2	91000597	92000597	4177	HiFi
Chr2	92000597	93000597	4183	HiFi
Chr2	93000597	94000597	4251	HiFi
Chr2	94000597	95000597	2405	HiFi
Chr2	95000597	96000597	2761	HiFi
Chr2	96000597	97000597	2836	HiFi
Chr2	97000597	98000597	2457	HiFi
Chr2	98000597	99000597	2929	HiFi
Chr2	99000597	100000597	73	HiFi
Chr2	100000597	101000597	906	HiFi
Chr2	101000597	102000597	2476	HiFi
Chr2	102000597	103000597	3431	HiFi
Chr2	103000597	104000597	3390	HiFi
Chr2	104000597	105000597	2802	HiFi
Chr2	105000597	106000597	2927	HiFi
Chr2	106000597	107000597	3829	HiFi
Chr2	107000597	108000597	2021	HiFi
Chr2	108000597	109000597	2953	HiFi
Chr2	109000597	110000597	1533	HiFi
Chr2	110000597	111000597	3147	HiFi
Chr2	111000597	112000597	3191	HiFi
Chr2	112000597	113000597	3923	HiFi
Chr2	113000597	114000597	3611	HiFi
Chr2	114000597	115000597	1396	HiFi
Chr2	115000597	116000597	1114	HiFi
Chr2	116000597	117000597	1623	HiFi
Chr2	117000597	118000597	1585	HiFi
Chr2	118000597	119000597	1039	HiFi
Chr2	119000597	120000597	800	HiFi
Chr2	120000597	121000597	1839	HiFi
Chr2	121000597	122000597	1799	HiFi
Chr2	122000597	123000597	1755	HiFi
Chr2	123000597	124000597	1191	HiFi
Chr2	124000597	125000597	1311	HiFi
Chr2	125000597	126000597	1134	HiFi
Chr2	126000597	127000597	910	HiFi
Chr2	127000597	128000597	883	HiFi
Chr2	128000597	129000597	1119	HiFi
Chr2	129000597	130000597	1499	HiFi
Chr2	130000597	131000597	1693	HiFi
Chr2	131000597	132000597	808	HiFi
Chr2	132000597	133000597	795	HiFi
Chr2	133000597	134000597	1914	HiFi
Chr2	134000597	135000597	1248	HiFi
Chr2	135000597	136000597	3033	HiFi
Chr2	136000597	137000597	3310	HiFi
Chr2	137000597	138000597	2641	HiFi
Chr2	138000597	139000597	954	HiFi
Chr2	139000597	140000597	1589	HiFi
Chr2	140000597	141000597	3445	HiFi
Chr2	141000597	142000597	2911	HiFi
Chr2	142000597	143000597	868	HiFi
Chr2	143000597	144000597	1512	HiFi
Chr2	144000597	145000597	2490	HiFi
Chr2	145000597	146000597	1041	HiFi
Chr2	146000597	147000597	2755	HiFi
Chr2	147000597	148000597	3175	HiFi
Chr2	148000597	149000597	3459	HiFi
Chr2	149000597	150000597	4400	HiFi
Chr2	150000597	151000597	2611	HiFi
Chr2	151000597	152000597	3812	HiFi
Chr2	152000597	153000597	3713	HiFi
Chr2	153000597	154000597	4250	HiFi
Chr2	154000597	155000597	2378	HiFi
Chr2	155000597	156000597	4670	HiFi
Chr2	156000597	157000597	4526	HiFi
Chr2	157000597	158000597	3898	HiFi
Chr2	158000597	159000597	2889	HiFi
Chr2	159000597	160000597	3064	HiFi
Chr2	160000597	161000597	2663	HiFi
Chr2	161000597	162000597	1446	HiFi
Chr2	162000597	163000597	3993	HiFi
Chr2	163000597	164000597	2304	HiFi
Chr2	164000597	165000597	344	HiFi
Chr2	165000597	166000597	0	HiFi
Chr2	166000597	167000597	183	HiFi
Chr2	167000597	168000597	1177	HiFi
Chr2	168000597	169000597	978	HiFi
Chr2	169000597	170000597	1429	HiFi
Chr2	170000597	171000597	2632	HiFi
Chr2	171000597	172000597	2158	HiFi
Chr2	172000597	173000597	3348	HiFi
Chr2	173000597	174000597	3869	HiFi
Chr2	174000597	175000597	3635	HiFi
Chr2	175000597	176000597	2853	HiFi
Chr2	176000597	177000597	2810	HiFi
Chr2	177000597	178000597	1429	HiFi
Chr2	178000597	179000597	1667	HiFi
Chr2	179000597	180000597	2898	HiFi
Chr2	180000597	181000597	3544	HiFi
Chr2	181000597	182000597	2410	HiFi
Chr2	182000597	183000597	2626	HiFi
Chr2	183000597	184000597	3227	HiFi
Chr2	184000597	185000597	3620	HiFi
Chr2	185000597	186000597	2870	HiFi
Chr2	186000597	187000597	3515	HiFi
Chr2	187000597	188000597	5175	HiFi
Chr2	188000597	189000597	4072	HiFi
Chr2	189000597	190000597	4461	HiFi
Chr2	190000597	191000597	2408	HiFi
Chr2	191000597	192000597	2728	HiFi
Chr2	192000597	193000597	3779	HiFi
Chr2	193000597	194000597	4534	HiFi
Chr2	194000597	195000597	2698	HiFi
Chr2	195000597	196000597	3467	HiFi
Chr2	196000597	197000597	6016	HiFi
Chr2	197000597	198000597	4859	HiFi
Chr2	198000597	199000597	2686	HiFi
Chr2	199000597	200000597	1456	HiFi
Chr2	200000597	201000597	5277	HiFi
Chr2	201000597	202000597	3065	HiFi
Chr2	202000597	203000597	2466	HiFi
Chr2	203000597	204000597	3443	HiFi
Chr2	204000597	205000597	3476	HiFi
Chr2	205000597	206000597	2879	HiFi
Chr2	206000597	207000597	3641	HiFi
Chr2	207000597	208000597	4349	HiFi
Chr2	208000597	209000597	4161	HiFi
Chr2	209000597	210000597	4458	HiFi
Chr2	210000597	211000597	3982	HiFi
Chr2	211000597	212000597	3218	HiFi
Chr2	212000597	213000597	5436	HiFi
Chr2	213000597	214000597	5596	HiFi
Chr2	214000597	215000597	2372	HiFi
Chr2	215000597	216000597	5653	HiFi
Chr2	216000597	217000597	6811	HiFi
Chr2	217000597	218000597	3954	HiFi
Chr2	218000597	219000597	4231	HiFi
Chr2	219000597	220000597	5499	HiFi
Chr2	220000597	221000597	5650	HiFi
Chr2	221000597	222000597	3990	HiFi
Chr2	222000597	223000597	3741	HiFi
Chr2	223000597	224000597	3958	HiFi
Chr2	224000597	225000597	3394	HiFi
Chr2	225000597	226000597	2157	HiFi
Chr2	226000597	227000597	1338	HiFi
Chr2	227000597	228000597	605	HiFi
Chr2	228000597	229000597	1553	HiFi
Chr2	229000597	230000597	4023	HiFi
Chr2	230000597	231000597	5205	HiFi
Chr2	231000597	232000597	4797	HiFi
Chr2	232000597	233000597	5057	HiFi
Chr2	233000597	234000597	2840	HiFi
Chr2	234000597	235000597	2899	HiFi
Chr2	235000597	236000597	4738	HiFi
Chr2	236000597	237000597	4338	HiFi
Chr2	237000597	238000597	4288	HiFi
Chr2	238000597	239000597	2905	HiFi
Chr2	239000597	240000597	3011	HiFi
Chr2	240000597	241000597	3743	HiFi
Chr2	241000597	242000597	3068	HiFi
Chr2	242000597	243000597	3465	HiFi
Chr2	243000597	244000597	3904	HiFi
Chr2	244000597	245000597	3248	HiFi
Chr2	245000597	246000597	3445	HiFi
Chr2	246000597	247000597	3846	HiFi
Chr2	247000597	248000597	6582	HiFi
Chr2	248000597	249000597	4787	HiFi
Chr2	249000597	250000597	3708	HiFi
Chr2	250000597	251000597	5696	HiFi
Chr2	251000597	252000597	4973	HiFi
Chr2	252000597	253000597	6331	HiFi
Chr2	253000597	254000597	4078	HiFi
Chr2	254000597	255000597	4117	HiFi
Chr2	255000597	256000597	2505	HiFi
Chr2	256000597	257000597	2463	HiFi
Chr2	257000597	258000597	3128	HiFi
Chr2	258000597	259000597	3976	HiFi
Chr2	259000597	260000597	4312	HiFi
Chr2	260000597	261000597	4728	HiFi
Chr2	261000597	262000597	3101	HiFi
Chr2	262000597	263000597	4464	HiFi
Chr2	263000597	264000597	3816	HiFi
Chr2	264000597	265000597	3944	HiFi
Chr2	265000597	266000597	4158	HiFi
Chr2	266000597	267000597	5409	HiFi
Chr2	267000597	268000597	3809	HiFi
Chr2	268000597	269000597	3561	HiFi
Chr2	269000597	270000597	2920	HiFi
Chr2	270000597	271000597	5637	HiFi
Chr2	271000597	272000597	3325	HiFi
Chr2	272000597	273000597	4869	HiFi
Chr2	273000597	274000597	4875	HiFi
Chr2	274000597	275000597	4414	HiFi
Chr2	275000597	276000597	2878	HiFi
Chr2	276000597	277000597	4703	HiFi
Chr2	277000597	278000597	3157	HiFi
Chr2	278000597	279000597	4962	HiFi
Chr2	279000597	280000597	5697	HiFi
Chr2	280000597	281000597	5406	HiFi
Chr2	281000597	282000597	4955	HiFi
Chr2	282000597	283000597	4901	HiFi
Chr2	283000597	284000597	6314	HiFi
Chr2	284000597	285000597	4534	HiFi
Chr2	285000597	286000597	5455	HiFi
Chr2	286000597	287000597	4919	HiFi
Chr2	287000597	288000597	4209	HiFi
Chr2	288000597	289000597	5059	HiFi
Chr2	289000597	290000597	5585	HiFi
Chr2	290000597	291000597	5191	HiFi
Chr2	291000597	292000597	5290	HiFi
Chr2	292000597	293000597	4383	HiFi
Chr2	293000597	294000597	3611	HiFi
Chr2	294000597	295000597	5395	HiFi
Chr2	295000597	296000597	5394	HiFi
Chr2	296000597	297000597	3506	HiFi
Chr2	297000597	298000597	6847	HiFi
Chr2	298000597	299000597	4729	HiFi
Chr2	299000597	300000597	4439	HiFi
Chr2	300000597	301000597	3097	HiFi
Chr2	301000597	302000597	1727	HiFi
Chr2	302000597	303000597	4474	HiFi
Chr2	303000597	304000597	3114	HiFi
Chr2	304000597	305000597	5635	HiFi
Chr2	305000597	306000597	4253	HiFi
Chr2	306000597	307000597	4246	HiFi
Chr2	307000597	308000597	4201	HiFi
Chr2	308000597	309000597	2713	HiFi
Chr2	309000597	310000597	4843	HiFi
Chr2	310000597	311000597	4318	HiFi
Chr2	311000597	311584369	2819	HiFi
Chr3	2119162	3119162	666	HiFi
Chr3	3119162	4119162	2131	HiFi
Chr3	4119162	5119162	869	HiFi
Chr3	5119162	6119162	1645	HiFi
Chr3	6119162	7119162	2654	HiFi
Chr3	7119162	8119162	2321	HiFi
Chr3	8119162	9119162	2459	HiFi
Chr3	9119162	10119162	1377	HiFi
Chr3	10119162	11119162	2694	HiFi
Chr3	11119162	12119162	3293	HiFi
Chr3	12119162	13119162	4290	HiFi
Chr3	13119162	14119162	2195	HiFi
Chr3	14119162	15119162	3538	HiFi
Chr3	15119162	16119162	2212	HiFi
Chr3	16119162	17119162	3073	HiFi
Chr3	17119162	18119162	1811	HiFi
Chr3	18119162	19119162	1141	HiFi
Chr3	19119162	20119162	2659	HiFi
Chr3	20119162	21119162	1761	HiFi
Chr3	21119162	22119162	2110	HiFi
Chr3	22119162	23119162	1138	HiFi
Chr3	23119162	24119162	1129	HiFi
Chr3	24119162	25119162	1406	HiFi
Chr3	25119162	26119162	860	HiFi
Chr3	26119162	27119162	2144	HiFi
Chr3	27119162	28119162	1878	HiFi
Chr3	28119162	29119162	1110	HiFi
Chr3	29119162	30119162	829	HiFi
Chr3	30119162	31119162	1609	HiFi
Chr3	31119162	32119162	1203	HiFi
Chr3	32119162	33119162	4083	HiFi
Chr3	33119162	34119162	3023	HiFi
Chr3	34119162	35119162	2644	HiFi
Chr3	35119162	36119162	1044	HiFi
Chr3	36119162	37119162	1153	HiFi
Chr3	37119162	38119162	1927	HiFi
Chr3	38119162	39119162	1296	HiFi
Chr3	39119162	40119162	795	HiFi
Chr3	40119162	41119162	277	HiFi
Chr3	41119162	42119162	14	HiFi
Chr3	42119162	43119162	404	HiFi
Chr3	43119162	44119162	1084	HiFi
Chr3	44119162	45119162	3000	HiFi
Chr3	45119162	46119162	5628	HiFi
Chr3	46119162	47119162	5258	HiFi
Chr3	47119162	48119162	3225	HiFi
Chr3	48119162	49119162	2938	HiFi
Chr3	49119162	50119162	1544	HiFi
Chr3	50119162	51119162	1665	HiFi
Chr3	51119162	52119162	1573	HiFi
Chr3	52119162	53119162	1226	HiFi
Chr3	53119162	54119162	4000	HiFi
Chr3	54119162	55119162	4113	HiFi
Chr3	55119162	56119162	2974	HiFi
Chr3	56119162	57119162	3184	HiFi
Chr3	57119162	58119162	3875	HiFi
Chr3	58119162	59119162	3932	HiFi
Chr3	59119162	60119162	3973	HiFi
Chr3	60119162	61119162	2901	HiFi
Chr3	61119162	62119162	4887	HiFi
Chr3	62119162	63119162	4629	HiFi
Chr3	63119162	64119162	4693	HiFi
Chr3	64119162	65119162	4592	HiFi
Chr3	65119162	66119162	5229	HiFi
Chr3	66119162	67119162	3692	HiFi
Chr3	67119162	68119162	4246	HiFi
Chr3	68119162	69119162	3432	HiFi
Chr3	69119162	70119162	3949	HiFi
Chr3	70119162	71119162	5472	HiFi
Chr3	71119162	72119162	4119	HiFi
Chr3	72119162	73119162	3090	HiFi
Chr3	73119162	74119162	5345	HiFi
Chr3	74119162	75119162	3066	HiFi
Chr3	75119162	76119162	3200	HiFi
Chr3	76119162	77119162	2109	HiFi
Chr3	77119162	78119162	922	HiFi
Chr3	78119162	79119162	1085	HiFi
Chr3	79119162	80119162	2847	HiFi
Chr3	80119162	81119162	4282	HiFi
Chr3	81119162	82119162	2921	HiFi
Chr3	82119162	83119162	5073	HiFi
Chr3	83119162	84119162	2167	HiFi
Chr3	84119162	85119162	3063	HiFi
Chr3	85119162	86119162	2336	HiFi
Chr3	86119162	87119162	4179	HiFi
Chr3	87119162	88119162	3303	HiFi
Chr3	88119162	89119162	394	HiFi
Chr3	89119162	90119162	1784	HiFi
Chr3	90119162	91119162	1820	HiFi
Chr3	91119162	92119162	2948	HiFi
Chr3	92119162	93119162	2280	HiFi
Chr3	93119162	94119162	2727	HiFi
Chr3	94119162	95119162	3154	HiFi
Chr3	95119162	96119162	2799	HiFi
Chr3	96119162	97119162	822	HiFi
Chr3	97119162	98119162	1497	HiFi
Chr3	98119162	99119162	2219	HiFi
Chr3	99119162	100119162	4043	HiFi
Chr3	100119162	101119162	2859	HiFi
Chr3	101119162	102119162	4012	HiFi
Chr3	102119162	103119162	5227	HiFi
Chr3	103119162	104119162	1865	HiFi
Chr3	104119162	105119162	3768	HiFi
Chr3	105119162	106119162	3033	HiFi
Chr3	106119162	107119162	2541	HiFi
Chr3	107119162	108119162	1802	HiFi
Chr3	108119162	109119162	0	HiFi
Chr3	109119162	110119162	3507	HiFi
Chr3	110119162	111119162	3875	HiFi
Chr3	111119162	112119162	2324	HiFi
Chr3	112119162	113119162	4143	HiFi
Chr3	113119162	114119162	4131	HiFi
Chr3	114119162	115119162	3082	HiFi
Chr3	115119162	116119162	3838	HiFi
Chr3	116119162	117119162	3568	HiFi
Chr3	117119162	118119162	3918	HiFi
Chr3	118119162	119119162	1420	HiFi
Chr3	119119162	120119162	1163	HiFi
Chr3	120119162	121119162	634	HiFi
Chr3	121119162	122119162	1290	HiFi
Chr3	122119162	123119162	906	HiFi
Chr3	123119162	124119162	2122	HiFi
Chr3	124119162	125119162	894	HiFi
Chr3	125119162	126119162	635	HiFi
Chr3	126119162	127119162	5106	HiFi
Chr3	127119162	128119162	3059	HiFi
Chr3	128119162	129119162	3874	HiFi
Chr3	129119162	130119162	1702	HiFi
Chr3	130119162	131119162	2368	HiFi
Chr3	131119162	132119162	2813	HiFi
Chr3	132119162	133119162	2804	HiFi
Chr3	133119162	134119162	1682	HiFi
Chr3	134119162	135119162	1223	HiFi
Chr3	135119162	136119162	926	HiFi
Chr3	136119162	137119162	1546	HiFi
Chr3	137119162	138119162	46	HiFi
Chr3	138119162	139119162	1628	HiFi
Chr3	139119162	140119162	1131	HiFi
Chr3	140119162	141119162	481	HiFi
Chr3	141119162	142119162	381	HiFi
Chr3	142119162	143119162	1084	HiFi
Chr3	143119162	144119162	777	HiFi
Chr3	144119162	145119162	1615	HiFi
Chr3	145119162	146119162	367	HiFi
Chr3	146119162	147119162	108	HiFi
Chr3	147119162	148119162	540	HiFi
Chr3	148119162	149119162	1409	HiFi
Chr3	149119162	150119162	1136	HiFi
Chr3	150119162	151119162	1100	HiFi
Chr3	151119162	152119162	1128	HiFi
Chr3	152119162	153119162	1184	HiFi
Chr3	153119162	154119162	577	HiFi
Chr3	154119162	155119162	739	HiFi
Chr3	155119162	156119162	738	HiFi
Chr3	156119162	157119162	1947	HiFi
Chr3	157119162	158119162	4606	HiFi
Chr3	158119162	159119162	4301	HiFi
Chr3	159119162	160119162	3249	HiFi
Chr3	160119162	161119162	5957	HiFi
Chr3	161119162	162119162	2617	HiFi
Chr3	162119162	163119162	3316	HiFi
Chr3	163119162	164119162	2500	HiFi
Chr3	164119162	165119162	5699	HiFi
Chr3	165119162	166119162	1716	HiFi
Chr3	166119162	167119162	529	HiFi
Chr3	167119162	168119162	755	HiFi
Chr3	168119162	169119162	1800	HiFi
Chr3	169119162	170119162	2484	HiFi
Chr3	170119162	171119162	3622	HiFi
Chr3	171119162	172119162	2308	HiFi
Chr3	172119162	173119162	3240	HiFi
Chr3	173119162	174119162	4268	HiFi
Chr3	174119162	175119162	3316	HiFi
Chr3	175119162	176119162	2942	HiFi
Chr3	176119162	177119162	2623	HiFi
Chr3	177119162	178119162	3180	HiFi
Chr3	178119162	179119162	898	HiFi
Chr3	179119162	180119162	3688	HiFi
Chr3	180119162	181119162	2986	HiFi
Chr3	181119162	182119162	2626	HiFi
Chr3	182119162	183119162	2736	HiFi
Chr3	183119162	184119162	2599	HiFi
Chr3	184119162	185119162	2434	HiFi
Chr3	185119162	186119162	2630	HiFi
Chr3	186119162	187119162	2142	HiFi
Chr3	187119162	188119162	2035	HiFi
Chr3	188119162	189119162	1805	HiFi
Chr3	189119162	190119162	1776	HiFi
Chr3	190119162	191119162	919	HiFi
Chr3	191119162	192119162	414	HiFi
Chr3	192119162	193119162	536	HiFi
Chr3	193119162	194119162	656	HiFi
Chr3	194119162	195119162	523	HiFi
Chr3	195119162	196119162	530	HiFi
Chr3	196119162	197119162	1137	HiFi
Chr3	197119162	198119162	2069	HiFi
Chr3	198119162	199119162	975	HiFi
Chr3	199119162	200119162	1765	HiFi
Chr3	200119162	201119162	2129	HiFi
Chr3	201119162	202119162	2403	HiFi
Chr3	202119162	203119162	2565	HiFi
Chr3	203119162	204119162	2616	HiFi
Chr3	204119162	205119162	1651	HiFi
Chr3	205119162	206119162	4212	HiFi
Chr3	206119162	207119162	2792	HiFi
Chr3	207119162	208119162	4152	HiFi
Chr3	208119162	209119162	2976	HiFi
Chr3	209119162	210119162	2908	HiFi
Chr3	210119162	211119162	4081	HiFi
Chr3	211119162	212119162	3468	HiFi
Chr3	212119162	213119162	3401	HiFi
Chr3	213119162	214119162	4272	HiFi
Chr3	214119162	215119162	1919	HiFi
Chr3	215119162	216119162	1678	HiFi
Chr3	216119162	217119162	4174	HiFi
Chr3	217119162	218119162	2419	HiFi
Chr3	218119162	219119162	4165	HiFi
Chr3	219119162	220119162	4358	HiFi
Chr3	220119162	221119162	5591	HiFi
Chr3	221119162	222119162	3492	HiFi
Chr3	222119162	223119162	3675	HiFi
Chr3	223119162	224119162	4131	HiFi
Chr3	224119162	225119162	1230	HiFi
Chr3	225119162	226119162	2438	HiFi
Chr3	226119162	227119162	1484	HiFi
Chr3	227119162	228119162	3148	HiFi
Chr3	228119162	229119162	4798	HiFi
Chr3	229119162	230119162	3694	HiFi
Chr3	230119162	231119162	3595	HiFi
Chr3	231119162	232119162	4738	HiFi
Chr3	232119162	233119162	3838	HiFi
Chr3	233119162	234119162	3143	HiFi
Chr3	234119162	235119162	3528	HiFi
Chr3	235119162	236119162	3668	HiFi
Chr3	236119162	237119162	2975	HiFi
Chr3	237119162	238119162	2482	HiFi
Chr3	238119162	239119162	3189	HiFi
Chr3	239119162	240119162	1298	HiFi
Chr3	240119162	241119162	2789	HiFi
Chr3	241119162	242119162	1743	HiFi
Chr3	242119162	243119162	1408	HiFi
Chr3	243119162	244119162	4496	HiFi
Chr3	244119162	245119162	2934	HiFi
Chr3	245119162	246119162	1181	HiFi
Chr3	246119162	247119162	2258	HiFi
Chr3	247119162	248119162	4550	HiFi
Chr3	248119162	249119162	3910	HiFi
Chr3	249119162	250119162	6050	HiFi
Chr3	250119162	251119162	5724	HiFi
Chr3	251119162	252119162	2124	HiFi
Chr3	252119162	253119162	4876	HiFi
Chr3	253119162	254119162	3704	HiFi
Chr3	254119162	255119162	2661	HiFi
Chr3	255119162	256119162	1946	HiFi
Chr3	256119162	257119162	3216	HiFi
Chr3	257119162	258119162	1966	HiFi
Chr3	258119162	259119162	3734	HiFi
Chr3	259119162	260119162	4844	HiFi
Chr3	260119162	261119162	6771	HiFi
Chr3	261119162	262119162	3803	HiFi
Chr3	262119162	263119162	1402	HiFi
Chr3	263119162	264119162	492	HiFi
Chr3	264119162	265119162	1893	HiFi
Chr3	265119162	266119162	4167	HiFi
Chr3	266119162	267119162	4972	HiFi
Chr3	267119162	268119162	1979	HiFi
Chr3	268119162	269119162	1761	HiFi
Chr3	269119162	270119162	956	HiFi
Chr3	270119162	271119162	1552	HiFi
Chr3	271119162	272119162	1281	HiFi
Chr3	272119162	273119162	597	HiFi
Chr3	273119162	274119162	2998	HiFi
Chr3	274119162	275119162	4012	HiFi
Chr3	275119162	276119162	4731	HiFi
Chr3	276119162	277119162	2697	HiFi
Chr3	277119162	278119162	2590	HiFi
Chr3	278119162	279119162	1126	HiFi
Chr3	279119162	280119162	1972	HiFi
Chr3	280119162	281119162	6294	HiFi
Chr3	281119162	282119162	1828	HiFi
Chr3	282119162	283119162	5122	HiFi
Chr3	283119162	284119162	6188	HiFi
Chr3	284119162	285119162	3292	HiFi
Chr3	285119162	286119162	3398	HiFi
Chr3	286119162	287119162	2791	HiFi
Chr3	287119162	288119162	6194	HiFi
Chr3	288119162	289119162	2578	HiFi
Chr3	289119162	290119162	3757	HiFi
Chr3	290119162	291119162	5356	HiFi
Chr3	291119162	292119162	3928	HiFi
Chr3	292119162	293119162	3781	HiFi
Chr3	293119162	294119162	3126	HiFi
Chr3	294119162	295119162	4750	HiFi
Chr3	295119162	296119162	2375	HiFi
Chr3	296119162	297119162	5790	HiFi
Chr3	297119162	298119162	4679	HiFi
Chr3	298119162	299119162	5415	HiFi
Chr3	299119162	300119162	3859	HiFi
Chr3	300119162	301119162	5297	HiFi
Chr3	301119162	302119162	4709	HiFi
Chr3	302119162	303119162	3650	HiFi
Chr3	303119162	304119162	2753	HiFi
Chr3	304119162	305119162	3815	HiFi
Chr3	305119162	306119162	3727	HiFi
Chr3	306119162	307119162	3633	HiFi
Chr3	307119162	308119162	4840	HiFi
Chr3	308119162	309119162	4842	HiFi
Chr3	309119162	310119162	3811	HiFi
Chr3	310119162	311119162	386	HiFi
Chr3	311119162	312119162	2489	HiFi
Chr3	312119162	313119162	3323	HiFi
Chr3	313119162	314119162	1741	HiFi
Chr3	314119162	315119162	4028	HiFi
Chr3	315119162	316119162	4727	HiFi
Chr3	316119162	317119162	4826	HiFi
Chr3	317119162	318119162	4711	HiFi
Chr3	318119162	319119162	2432	HiFi
Chr3	319119162	320119162	1842	HiFi
Chr3	320119162	321119162	1928	HiFi
Chr3	321119162	322119162	819	HiFi
Chr3	322119162	323119162	4090	HiFi
Chr3	323119162	324119162	3425	HiFi
Chr3	324119162	325119162	6544	HiFi
Chr3	325119162	326119162	4128	HiFi
Chr3	326119162	327119162	4488	HiFi
Chr3	327119162	328119162	2602	HiFi
Chr3	328119162	329119162	2422	HiFi
Chr3	329119162	330119162	1290	HiFi
Chr3	330119162	331119162	1211	HiFi
Chr3	331119162	332119162	1444	HiFi
Chr3	332119162	333119162	4298	HiFi
Chr3	333119162	334119162	3709	HiFi
Chr3	334119162	335119162	3682	HiFi
Chr3	335119162	336119162	3824	HiFi
Chr3	336119162	337119162	4333	HiFi
Chr3	337119162	338119162	3043	HiFi
Chr3	338119162	339119162	974	HiFi
Chr3	339119162	340119162	1295	HiFi
Chr3	340119162	341119162	5266	HiFi
Chr3	341119162	342119162	6343	HiFi
Chr3	342119162	343119162	5339	HiFi
Chr3	343119162	344119162	6955	HiFi
Chr3	344119162	345119162	4774	HiFi
Chr3	345119162	346119162	6016	HiFi
Chr3	346119162	347119162	3910	HiFi
Chr3	347119162	348119162	3199	HiFi
Chr3	348119162	349119162	4631	HiFi
Chr3	349119162	350119162	5156	HiFi
Chr3	350119162	351119162	4858	HiFi
Chr3	351119162	352119162	5681	HiFi
Chr3	352119162	353119162	3613	HiFi
Chr3	353119162	354119162	4893	HiFi
Chr3	354119162	355119162	3757	HiFi
Chr3	355119162	356119162	1987	HiFi
Chr3	356119162	357119162	792	HiFi
Chr3	357119162	358119162	5351	HiFi
Chr3	358119162	359119162	2466	HiFi
Chr3	359119162	360119162	1600	HiFi
Chr3	360119162	361119162	5006	HiFi
Chr3	361119162	362119162	3414	HiFi
Chr3	362119162	363119162	4413	HiFi
Chr3	363119162	364119162	3748	HiFi
Chr3	364119162	365119162	1373	HiFi
Chr3	365119162	366119162	1982	HiFi
Chr3	366119162	367119162	3166	HiFi
Chr3	367119162	368119162	1095	HiFi
Chr3	368119162	369119162	2157	HiFi
Chr3	369119162	370119162	3400	HiFi
Chr3	370119162	371119162	1803	HiFi
Chr3	371119162	372119162	5135	HiFi
Chr3	372119162	373119162	1012	HiFi
Chr3	373119162	374119162	1480	HiFi
Chr3	374119162	375119162	479	HiFi
Chr3	375119162	376119162	4022	HiFi
Chr3	376119162	377119162	3431	HiFi
Chr3	377119162	378119162	4102	HiFi
Chr3	378119162	379119162	2375	HiFi
Chr3	379119162	380119162	2363	HiFi
Chr3	380119162	381119162	2757	HiFi
Chr3	381119162	382119162	6117	HiFi
Chr3	382119162	383119162	3993	HiFi
Chr3	383119162	384119162	3569	HiFi
Chr3	384119162	385119162	3454	HiFi
Chr3	385119162	386119162	5347	HiFi
Chr3	386119162	387119162	3669	HiFi
Chr3	387119162	388119162	2321	HiFi
Chr3	388119162	389119162	916	HiFi
Chr3	389119162	390119162	1718	HiFi
Chr3	390119162	390243253	403	HiFi
Chr4	798	1000798	2320	HiFi
Chr4	1000798	2000798	4879	HiFi
Chr4	2000798	3000798	2987	HiFi
Chr4	3000798	4000798	756	HiFi
Chr4	4000798	5000798	4135	HiFi
Chr4	5000798	6000798	3681	HiFi
Chr4	6000798	7000798	5596	HiFi
Chr4	7000798	8000798	4998	HiFi
Chr4	8000798	9000798	4236	HiFi
Chr4	9000798	10000798	4624	HiFi
Chr4	10000798	11000798	2715	HiFi
Chr4	11000798	12000798	3689	HiFi
Chr4	12000798	13000798	4905	HiFi
Chr4	13000798	14000798	3219	HiFi
Chr4	14000798	15000798	4109	HiFi
Chr4	15000798	16000798	2785	HiFi
Chr4	16000798	17000798	3338	HiFi
Chr4	17000798	18000798	924	HiFi
Chr4	18000798	19000798	3969	HiFi
Chr4	19000798	20000798	4754	HiFi
Chr4	20000798	21000798	2705	HiFi
Chr4	21000798	22000798	4209	HiFi
Chr4	22000798	23000798	4987	HiFi
Chr4	23000798	24000798	3008	HiFi
Chr4	24000798	25000798	744	HiFi
Chr4	25000798	26000798	939	HiFi
Chr4	26000798	27000798	699	HiFi
Chr4	27000798	28000798	1473	HiFi
Chr4	28000798	29000798	1636	HiFi
Chr4	29000798	30000798	1184	HiFi
Chr4	30000798	31000798	953	HiFi
Chr4	31000798	32000798	1117	HiFi
Chr4	32000798	33000798	841	HiFi
Chr4	33000798	34000798	1534	HiFi
Chr4	34000798	35000798	4371	HiFi
Chr4	35000798	36000798	1115	HiFi
Chr4	36000798	37000798	5412	HiFi
Chr4	37000798	38000798	3790	HiFi
Chr4	38000798	39000798	3764	HiFi
Chr4	39000798	40000798	3255	HiFi
Chr4	40000798	41000798	2307	HiFi
Chr4	41000798	42000798	4822	HiFi
Chr4	42000798	43000798	4418	HiFi
Chr4	43000798	44000798	5680	HiFi
Chr4	44000798	45000798	6002	HiFi
Chr4	45000798	46000798	3969	HiFi
Chr4	46000798	47000798	1633	HiFi
Chr4	47000798	48000798	1120	HiFi
Chr4	48000798	49000798	504	HiFi
Chr4	49000798	50000798	3806	HiFi
Chr4	50000798	51000798	4362	HiFi
Chr4	51000798	52000798	6758	HiFi
Chr4	52000798	53000798	3088	HiFi
Chr4	53000798	54000798	3287	HiFi
Chr4	54000798	55000798	2353	HiFi
Chr4	55000798	56000798	5155	HiFi
Chr4	56000798	57000798	4692	HiFi
Chr4	57000798	58000798	3573	HiFi
Chr4	58000798	59000798	3638	HiFi
Chr4	59000798	60000798	6042	HiFi
Chr4	60000798	61000798	5524	HiFi
Chr4	61000798	62000798	4581	HiFi
Chr4	62000798	63000798	3870	HiFi
Chr4	63000798	64000798	4571	HiFi
Chr4	64000798	65000798	4863	HiFi
Chr4	65000798	66000798	4968	HiFi
Chr4	66000798	67000798	4176	HiFi
Chr4	67000798	68000798	4518	HiFi
Chr4	68000798	69000798	4239	HiFi
Chr4	69000798	70000798	1895	HiFi
Chr4	70000798	71000798	2673	HiFi
Chr4	71000798	72000798	4962	HiFi
Chr4	72000798	73000798	4023	HiFi
Chr4	73000798	74000798	1545	HiFi
Chr4	74000798	75000798	757	HiFi
Chr4	75000798	76000798	2859	HiFi
Chr4	76000798	77000798	1627	HiFi
Chr4	77000798	78000798	1813	HiFi
Chr4	78000798	79000798	1388	HiFi
Chr4	79000798	80000798	1459	HiFi
Chr4	80000798	81000798	2204	HiFi
Chr4	81000798	82000798	5522	HiFi
Chr4	82000798	83000798	5094	HiFi
Chr4	83000798	84000798	5204	HiFi
Chr4	84000798	85000798	1557	HiFi
Chr4	85000798	86000798	1395	HiFi
Chr4	86000798	87000798	2210	HiFi
Chr4	87000798	88000798	4400	HiFi
Chr4	88000798	89000798	4841	HiFi
Chr4	89000798	90000798	3116	HiFi
Chr4	90000798	91000798	2487	HiFi
Chr4	91000798	92000798	839	HiFi
Chr4	92000798	93000798	1132	HiFi
Chr4	93000798	94000798	3353	HiFi
Chr4	94000798	95000798	4642	HiFi
Chr4	95000798	96000798	5256	HiFi
Chr4	96000798	97000798	6038	HiFi
Chr4	97000798	98000798	5879	HiFi
Chr4	98000798	99000798	2456	HiFi
Chr4	99000798	100000798	5479	HiFi
Chr4	100000798	101000798	4348	HiFi
Chr4	101000798	102000798	2601	HiFi
Chr4	102000798	103000798	3020	HiFi
Chr4	103000798	104000798	2812	HiFi
Chr4	104000798	105000798	5524	HiFi
Chr4	105000798	106000798	4128	HiFi
Chr4	106000798	107000798	5435	HiFi
Chr4	107000798	108000798	2400	HiFi
Chr4	108000798	109000798	4615	HiFi
Chr4	109000798	110000798	3344	HiFi
Chr4	110000798	111000798	2977	HiFi
Chr4	111000798	112000798	5589	HiFi
Chr4	112000798	113000798	5597	HiFi
Chr4	113000798	114000798	3603	HiFi
Chr4	114000798	115000798	4049	HiFi
Chr4	115000798	116000798	2480	HiFi
Chr4	116000798	117000798	3758	HiFi
Chr4	117000798	118000798	3998	HiFi
Chr4	118000798	119000798	3972	HiFi
Chr4	119000798	120000798	4207	HiFi
Chr4	120000798	121000798	5044	HiFi
Chr4	121000798	122000798	1508	HiFi
Chr4	122000798	123000798	3422	HiFi
Chr4	123000798	124000798	2887	HiFi
Chr4	124000798	125000798	3187	HiFi
Chr4	125000798	126000798	3028	HiFi
Chr4	126000798	127000798	2049	HiFi
Chr4	127000798	128000798	878	HiFi
Chr4	128000798	129000798	1133	HiFi
Chr4	129000798	130000798	3023	HiFi
Chr4	130000798	131000798	2807	HiFi
Chr4	131000798	132000798	3178	HiFi
Chr4	132000798	133000798	769	HiFi
Chr4	133000798	134000798	1768	HiFi
Chr4	134000798	135000798	3651	HiFi
Chr4	135000798	136000798	2957	HiFi
Chr4	136000798	137000798	4206	HiFi
Chr4	137000798	138000798	3123	HiFi
Chr4	138000798	139000798	4251	HiFi
Chr4	139000798	140000798	4017	HiFi
Chr4	140000798	141000798	3048	HiFi
Chr4	141000798	142000798	2167	HiFi
Chr4	142000798	143000798	3220	HiFi
Chr4	143000798	144000798	3295	HiFi
Chr4	144000798	145000798	2438	HiFi
Chr4	145000798	146000798	4616	HiFi
Chr4	146000798	147000798	3129	HiFi
Chr4	147000798	148000798	652	HiFi
Chr4	148000798	149000798	2880	HiFi
Chr4	149000798	150000798	1870	HiFi
Chr4	150000798	151000798	5515	HiFi
Chr4	151000798	152000798	2582	HiFi
Chr4	152000798	153000798	3847	HiFi
Chr4	153000798	154000798	5360	HiFi
Chr4	154000798	155000798	2013	HiFi
Chr4	155000798	156000798	3519	HiFi
Chr4	156000798	157000798	2734	HiFi
Chr4	157000798	158000798	3463	HiFi
Chr4	158000798	159000798	3005	HiFi
Chr4	159000798	160000798	4955	HiFi
Chr4	160000798	161000798	2170	HiFi
Chr4	161000798	162000798	3498	HiFi
Chr4	162000798	163000798	3280	HiFi
Chr4	163000798	164000798	3020	HiFi
Chr4	164000798	165000798	5910	HiFi
Chr4	165000798	166000798	2031	HiFi
Chr4	166000798	167000798	3693	HiFi
Chr4	167000798	168000798	3094	HiFi
Chr4	168000798	169000798	2203	HiFi
Chr4	169000798	170000798	539	HiFi
Chr4	170000798	171000798	822	HiFi
Chr4	171000798	172000798	829	HiFi
Chr4	172000798	173000798	792	HiFi
Chr4	173000798	174000798	1423	HiFi
Chr4	174000798	175000798	1511	HiFi
Chr4	175000798	176000798	2226	HiFi
Chr4	176000798	177000798	1131	HiFi
Chr4	177000798	178000798	1183	HiFi
Chr4	178000798	179000798	1637	HiFi
Chr4	179000798	180000798	1739	HiFi
Chr4	180000798	181000798	1244	HiFi
Chr4	181000798	182000798	2761	HiFi
Chr4	182000798	183000798	2757	HiFi
Chr4	183000798	184000798	1111	HiFi
Chr4	184000798	185000798	412	HiFi
Chr4	185000798	186000798	634	HiFi
Chr4	186000798	187000798	295	HiFi
Chr4	187000798	188000798	381	HiFi
Chr4	188000798	189000798	2935	HiFi
Chr4	189000798	190000798	3765	HiFi
Chr4	190000798	191000798	4112	HiFi
Chr4	191000798	192000798	1569	HiFi
Chr4	192000798	193000798	2334	HiFi
Chr4	193000798	194000798	2590	HiFi
Chr4	194000798	195000798	3772	HiFi
Chr4	195000798	196000798	2167	HiFi
Chr4	196000798	197000798	4097	HiFi
Chr4	197000798	198000798	4829	HiFi
Chr4	198000798	199000798	3760	HiFi
Chr4	199000798	200000798	3997	HiFi
Chr4	200000798	201000798	1186	HiFi
Chr4	201000798	202000798	846	HiFi
Chr4	202000798	203000798	2446	HiFi
Chr4	203000798	204000798	2951	HiFi
Chr4	204000798	205000798	1835	HiFi
Chr4	205000798	206000798	1294	HiFi
Chr4	206000798	207000798	930	HiFi
Chr4	207000798	208000798	1663	HiFi
Chr4	208000798	209000798	2898	HiFi
Chr4	209000798	210000798	1236	HiFi
Chr4	210000798	211000798	2426	HiFi
Chr4	211000798	212000798	2485	HiFi
Chr4	212000798	213000798	1868	HiFi
Chr4	213000798	214000798	1175	HiFi
Chr4	214000798	215000798	2203	HiFi
Chr4	215000798	216000798	2433	HiFi
Chr4	216000798	217000798	1013	HiFi
Chr4	217000798	218000798	641	HiFi
Chr4	218000798	219000798	969	HiFi
Chr4	219000798	220000798	4471	HiFi
Chr4	220000798	221000798	3555	HiFi
Chr4	221000798	222000798	2815	HiFi
Chr4	222000798	223000798	4700	HiFi
Chr4	223000798	224000798	4806	HiFi
Chr4	224000798	225000798	2621	HiFi
Chr4	225000798	226000798	1643	HiFi
Chr4	226000798	227000798	4695	HiFi
Chr4	227000798	228000798	3738	HiFi
Chr4	228000798	229000798	1961	HiFi
Chr4	229000798	230000798	2625	HiFi
Chr4	230000798	231000798	4313	HiFi
Chr4	231000798	232000798	2356	HiFi
Chr4	232000798	233000798	1564	HiFi
Chr4	233000798	234000798	1361	HiFi
Chr4	234000798	235000798	1381	HiFi
Chr4	235000798	236000798	1023	HiFi
Chr4	236000798	237000798	814	HiFi
Chr4	237000798	238000798	627	HiFi
Chr4	238000798	239000798	1182	HiFi
Chr4	239000798	240000798	1035	HiFi
Chr4	240000798	241000798	974	HiFi
Chr4	241000798	242000798	1311	HiFi
Chr4	242000798	243000798	1671	HiFi
Chr4	243000798	244000798	1377	HiFi
Chr4	244000798	245000798	2124	HiFi
Chr4	245000798	246000798	1426	HiFi
Chr4	246000798	247000798	1848	HiFi
Chr4	247000798	248000798	964	HiFi
Chr4	248000798	249000798	1568	HiFi
Chr4	249000798	250000798	1336	HiFi
Chr4	250000798	251000798	1370	HiFi
Chr4	251000798	252000798	2134	HiFi
Chr4	252000798	253000798	2310	HiFi
Chr4	253000798	254000798	3715	HiFi
Chr4	254000798	255000798	1596	HiFi
Chr4	255000798	256000798	2945	HiFi
Chr4	256000798	257000798	2217	HiFi
Chr4	257000798	258000798	2550	HiFi
Chr4	258000798	259000798	1537	HiFi
Chr4	259000798	260000798	2261	HiFi
Chr4	260000798	261000798	2730	HiFi
Chr4	261000798	262000798	4588	HiFi
Chr4	262000798	263000798	2125	HiFi
Chr4	263000798	264000798	2641	HiFi
Chr4	264000798	265000798	4094	HiFi
Chr4	265000798	266000798	3376	HiFi
Chr4	266000798	267000798	2657	HiFi
Chr4	267000798	268000798	3745	HiFi
Chr4	268000798	269000798	2821	HiFi
Chr4	269000798	270000798	2970	HiFi
Chr4	270000798	271000798	4662	HiFi
Chr4	271000798	272000798	3283	HiFi
Chr4	272000798	273000798	3318	HiFi
Chr4	273000798	274000798	2237	HiFi
Chr4	274000798	275000798	3485	HiFi
Chr4	275000798	276000798	3383	HiFi
Chr4	276000798	277000798	4882	HiFi
Chr4	277000798	278000798	3100	HiFi
Chr4	278000798	279000798	1860	HiFi
Chr4	279000798	280000798	3798	HiFi
Chr4	280000798	281000798	3752	HiFi
Chr4	281000798	282000798	4523	HiFi
Chr4	282000798	283000798	4680	HiFi
Chr4	283000798	284000798	4092	HiFi
Chr4	284000798	285000798	5014	HiFi
Chr4	285000798	286000798	2971	HiFi
Chr4	286000798	287000798	4548	HiFi
Chr4	287000798	288000798	1659	HiFi
Chr4	288000798	289000798	4981	HiFi
Chr4	289000798	290000798	2814	HiFi
Chr4	290000798	291000798	3924	HiFi
Chr4	291000798	292000798	2373	HiFi
Chr4	292000798	293000798	1651	HiFi
Chr4	293000798	294000798	1006	HiFi
Chr4	294000798	295000798	1809	HiFi
Chr4	295000798	296000798	580	HiFi
Chr4	296000798	297000798	488	HiFi
Chr4	297000798	298000798	415	HiFi
Chr4	298000798	299000798	642	HiFi
Chr4	299000798	300000798	822	HiFi
Chr4	300000798	301000798	1308	HiFi
Chr4	301000798	302000798	2957	HiFi
Chr4	302000798	303000798	2564	HiFi
Chr4	303000798	304000798	1784	HiFi
Chr4	304000798	305000798	4167	HiFi
Chr4	305000798	306000798	4532	HiFi
Chr4	306000798	307000798	2929	HiFi
Chr4	307000798	308000798	3611	HiFi
Chr4	308000798	309000798	3565	HiFi
Chr4	309000798	310000798	2342	HiFi
Chr4	310000798	311000798	3860	HiFi
Chr4	311000798	312000798	1003	HiFi
Chr4	312000798	313000798	2074	HiFi
Chr4	313000798	314000798	1317	HiFi
Chr4	314000798	315000798	2236	HiFi
Chr4	315000798	316000798	3855	HiFi
Chr4	316000798	317000798	4917	HiFi
Chr4	317000798	318000798	3603	HiFi
Chr4	318000798	319000798	3384	HiFi
Chr4	319000798	320000798	4182	HiFi
Chr4	320000798	321000798	3818	HiFi
Chr4	321000798	322000798	2531	HiFi
Chr4	322000798	323000798	1925	HiFi
Chr4	323000798	324000798	3101	HiFi
Chr4	324000798	325000798	3269	HiFi
Chr4	325000798	326000798	2987	HiFi
Chr4	326000798	327000798	4747	HiFi
Chr4	327000798	328000798	5470	HiFi
Chr4	328000798	329000798	2840	HiFi
Chr4	329000798	330000798	3256	HiFi
Chr4	330000798	331000798	3998	HiFi
Chr4	331000798	332000798	4546	HiFi
Chr4	332000798	333000798	4439	HiFi
Chr4	333000798	334000798	3516	HiFi
Chr4	334000798	335000798	4642	HiFi
Chr4	335000798	336000798	5299	HiFi
Chr4	336000798	337000798	3954	HiFi
Chr4	337000798	338000798	556	HiFi
Chr4	338000798	339000798	1166	HiFi
Chr4	339000798	340000798	1832	HiFi
Chr4	340000798	341000798	1586	HiFi
Chr4	341000798	342000798	1585	HiFi
Chr4	342000798	343000798	2441	HiFi
Chr4	343000798	344000798	3793	HiFi
Chr4	344000798	345000798	3874	HiFi
Chr4	345000798	346000798	1890	HiFi
Chr4	346000798	347000798	2519	HiFi
Chr4	347000798	348000798	4838	HiFi
Chr4	348000798	349000798	3891	HiFi
Chr4	349000798	350000798	5545	HiFi
Chr4	350000798	351000798	4136	HiFi
Chr4	351000798	352000798	1040	HiFi
Chr4	352000798	353000798	1583	HiFi
Chr4	353000798	354000798	1257	HiFi
Chr4	354000798	355000798	2102	HiFi
Chr4	355000798	356000798	4763	HiFi
Chr4	356000798	357000798	4196	HiFi
Chr4	357000798	358000798	5288	HiFi
Chr4	358000798	359000798	2734	HiFi
Chr4	359000798	360000798	4841	HiFi
Chr4	360000798	361000798	4351	HiFi
Chr4	361000798	362000798	4967	HiFi
Chr4	362000798	363000798	1392	HiFi
Chr4	363000798	364000798	643	HiFi
Chr4	364000798	365000798	1946	HiFi
Chr4	365000798	366000798	912	HiFi
Chr4	366000798	367000798	1480	HiFi
Chr4	367000798	368000798	1142	HiFi
Chr4	368000798	369000798	1990	HiFi
Chr4	369000798	370000798	4846	HiFi
Chr4	370000798	371000798	4398	HiFi
Chr4	371000798	372000798	2348	HiFi
Chr4	372000798	373000798	1838	HiFi
Chr4	373000798	374000798	796	HiFi
Chr4	374000798	375000798	3527	HiFi
Chr4	375000798	376000798	6081	HiFi
Chr4	376000798	377000798	5109	HiFi
Chr4	377000798	378000798	5567	HiFi
Chr4	378000798	379000798	5858	HiFi
Chr4	379000798	380000798	4274	HiFi
Chr4	380000798	381000798	2670	HiFi
Chr4	381000798	382000798	5325	HiFi
Chr4	382000798	383000798	2940	HiFi
Chr4	383000798	384000798	4524	HiFi
Chr4	384000798	385000798	4706	HiFi
Chr4	385000798	386000798	5713	HiFi
Chr4	386000798	387000798	5028	HiFi
Chr4	387000798	388000798	1570	HiFi
Chr4	388000798	389000798	1232	HiFi
Chr4	389000798	390000798	3194	HiFi
Chr4	390000798	391000798	2928	HiFi
Chr4	391000798	392000798	3790	HiFi
Chr4	392000798	393000798	4358	HiFi
Chr4	393000798	394000798	3554	HiFi
Chr4	394000798	395000798	2736	HiFi
Chr4	395000798	396000798	4151	HiFi
Chr4	396000798	397000798	4327	HiFi
Chr4	397000798	398000798	3609	HiFi
Chr4	398000798	399000798	5498	HiFi
Chr4	399000798	400000798	4676	HiFi
Chr4	400000798	401000798	4469	HiFi
Chr4	401000798	402000798	3148	HiFi
Chr4	402000798	403000798	6448	HiFi
Chr4	403000798	404000798	3892	HiFi
Chr4	404000798	405000798	4642	HiFi
Chr4	405000798	406000798	4503	HiFi
Chr4	406000798	407000798	3048	HiFi
Chr4	407000798	408000798	5317	HiFi
Chr4	408000798	409000798	1188	HiFi
Chr4	409000798	410000798	973	HiFi
Chr4	410000798	411000798	1095	HiFi
Chr4	411000798	412000798	926	HiFi
Chr4	412000798	413000798	1277	HiFi
Chr4	413000798	414000798	1596	HiFi
Chr4	414000798	415000798	1072	HiFi
Chr4	415000798	416000798	1234	HiFi
Chr4	416000798	417000798	1792	HiFi
Chr4	417000798	418000798	1764	HiFi
Chr4	418000798	419000798	2016	HiFi
Chr4	419000798	420000798	1157	HiFi
Chr4	420000798	421000798	787	HiFi
Chr4	421000798	422000798	2299	HiFi
Chr4	422000798	423000798	1104	HiFi
Chr4	423000798	424000798	357	HiFi
Chr4	424000798	425000798	2173	HiFi
Chr4	425000798	426000798	1169	HiFi
Chr4	426000798	427000798	1052	HiFi
Chr4	427000798	427801028	423	HiFi
Chr5	19247	1019247	727	HiFi
Chr5	1019247	2019247	1687	HiFi
Chr5	2019247	3019247	1493	HiFi
Chr5	3019247	4019247	1550	HiFi
Chr5	4019247	5019247	1005	HiFi
Chr5	5019247	6019247	1469	HiFi
Chr5	6019247	7019247	1185	HiFi
Chr5	7019247	8019247	1413	HiFi
Chr5	8019247	9019247	1416	HiFi
Chr5	9019247	10019247	1064	HiFi
Chr5	10019247	11019247	1628	HiFi
Chr5	11019247	12019247	4494	HiFi
Chr5	12019247	13019247	2767	HiFi
Chr5	13019247	14019247	4905	HiFi
Chr5	14019247	15019247	1912	HiFi
Chr5	15019247	16019247	4198	HiFi
Chr5	16019247	17019247	4680	HiFi
Chr5	17019247	18019247	4054	HiFi
Chr5	18019247	19019247	4524	HiFi
Chr5	19019247	20019247	1578	HiFi
Chr5	20019247	21019247	5966	HiFi
Chr5	21019247	22019247	4255	HiFi
Chr5	22019247	23019247	4253	HiFi
Chr5	23019247	24019247	2338	HiFi
Chr5	24019247	25019247	1461	HiFi
Chr5	25019247	26019247	2180	HiFi
Chr5	26019247	27019247	2561	HiFi
Chr5	27019247	28019247	4550	HiFi
Chr5	28019247	29019247	2393	HiFi
Chr5	29019247	30019247	4550	HiFi
Chr5	30019247	31019247	3863	HiFi
Chr5	31019247	32019247	5399	HiFi
Chr5	32019247	33019247	4351	HiFi
Chr5	33019247	34019247	5782	HiFi
Chr5	34019247	35019247	3669	HiFi
Chr5	35019247	36019247	3477	HiFi
Chr5	36019247	37019247	2367	HiFi
Chr5	37019247	38019247	1670	HiFi
Chr5	38019247	39019247	3054	HiFi
Chr5	39019247	40019247	2545	HiFi
Chr5	40019247	41019247	3255	HiFi
Chr5	41019247	42019247	4795	HiFi
Chr5	42019247	43019247	3827	HiFi
Chr5	43019247	44019247	3939	HiFi
Chr5	44019247	45019247	4984	HiFi
Chr5	45019247	46019247	3037	HiFi
Chr5	46019247	47019247	2525	HiFi
Chr5	47019247	48019247	4978	HiFi
Chr5	48019247	49019247	3311	HiFi
Chr5	49019247	50019247	263	HiFi
Chr5	50019247	51019247	517	HiFi
Chr5	51019247	52019247	432	HiFi
Chr5	52019247	53019247	1336	HiFi
Chr5	53019247	54019247	998	HiFi
Chr5	54019247	55019247	927	HiFi
Chr5	55019247	56019247	1117	HiFi
Chr5	56019247	57019247	570	HiFi
Chr5	57019247	58019247	991	HiFi
Chr5	58019247	59019247	706	HiFi
Chr5	59019247	60019247	1545	HiFi
Chr5	60019247	61019247	708	HiFi
Chr5	61019247	62019247	707	HiFi
Chr5	62019247	63019247	656	HiFi
Chr5	63019247	64019247	557	HiFi
Chr5	64019247	65019247	1043	HiFi
Chr5	65019247	66019247	595	HiFi
Chr5	66019247	67019247	790	HiFi
Chr5	67019247	68019247	819	HiFi
Chr5	68019247	69019247	580	HiFi
Chr5	69019247	70019247	463	HiFi
Chr5	70019247	71019247	449	HiFi
Chr5	71019247	72019247	752	HiFi
Chr5	72019247	73019247	1044	HiFi
Chr5	73019247	74019247	544	HiFi
Chr5	74019247	75019247	659	HiFi
Chr5	75019247	76019247	1198	HiFi
Chr5	76019247	77019247	367	HiFi
Chr5	77019247	78019247	637	HiFi
Chr5	78019247	79019247	883	HiFi
Chr5	79019247	80019247	1030	HiFi
Chr5	80019247	81019247	937	HiFi
Chr5	81019247	82019247	685	HiFi
Chr5	82019247	83019247	514	HiFi
Chr5	83019247	84019247	433	HiFi
Chr5	84019247	85019247	402	HiFi
Chr5	85019247	86019247	263	HiFi
Chr5	86019247	87019247	203	HiFi
Chr5	87019247	88019247	282	HiFi
Chr5	88019247	89019247	215	HiFi
Chr5	89019247	90019247	86	HiFi
Chr5	90019247	91019247	286	HiFi
Chr5	91019247	92019247	349	HiFi
Chr5	92019247	93019247	344	HiFi
Chr5	93019247	94019247	325	HiFi
Chr5	94019247	95019247	144	HiFi
Chr5	95019247	96019247	192	HiFi
Chr5	96019247	97019247	94	HiFi
Chr5	97019247	98019247	0	HiFi
Chr5	98019247	99019247	5	HiFi
Chr5	99019247	100019247	449	HiFi
Chr5	100019247	101019247	935	HiFi
Chr5	101019247	102019247	953	HiFi
Chr5	102019247	103019247	383	HiFi
Chr5	103019247	104019247	1224	HiFi
Chr5	104019247	105019247	676	HiFi
Chr5	105019247	106019247	659	HiFi
Chr5	106019247	107019247	649	HiFi
Chr5	107019247	108019247	1212	HiFi
Chr5	108019247	109019247	728	HiFi
Chr5	109019247	110019247	420	HiFi
Chr5	110019247	111019247	465	HiFi
Chr5	111019247	112019247	545	HiFi
Chr5	112019247	113019247	473	HiFi
Chr5	113019247	114019247	374	HiFi
Chr5	114019247	115019247	2545	HiFi
Chr5	115019247	116019247	5307	HiFi
Chr5	116019247	117019247	3110	HiFi
Chr5	117019247	118019247	3018	HiFi
Chr5	118019247	119019247	2962	HiFi
Chr5	119019247	120019247	3205	HiFi
Chr5	120019247	121019247	2852	HiFi
Chr5	121019247	122019247	2846	HiFi
Chr5	122019247	123019247	1683	HiFi
Chr5	123019247	124019247	4146	HiFi
Chr5	124019247	125019247	1375	HiFi
Chr5	125019247	126019247	2086	HiFi
Chr5	126019247	127019247	4410	HiFi
Chr5	127019247	128019247	1524	HiFi
Chr5	128019247	129019247	3893	HiFi
Chr5	129019247	130019247	3991	HiFi
Chr5	130019247	131019247	3462	HiFi
Chr5	131019247	132019247	1875	HiFi
Chr5	132019247	133019247	1163	HiFi
Chr5	133019247	134019247	3792	HiFi
Chr5	134019247	135019247	5410	HiFi
Chr5	135019247	136019247	2336	HiFi
Chr5	136019247	137019247	4308	HiFi
Chr5	137019247	138019247	4451	HiFi
Chr5	138019247	139019247	2666	HiFi
Chr5	139019247	140019247	4099	HiFi
Chr5	140019247	141019247	3088	HiFi
Chr5	141019247	142019247	3503	HiFi
Chr5	142019247	143019247	1477	HiFi
Chr5	143019247	144019247	1803	HiFi
Chr5	144019247	145019247	2132	HiFi
Chr5	145019247	146019247	3154	HiFi
Chr5	146019247	147019247	2044	HiFi
Chr5	147019247	148019247	1767	HiFi
Chr5	148019247	149019247	4056	HiFi
Chr5	149019247	150019247	3210	HiFi
Chr5	150019247	151019247	3227	HiFi
Chr5	151019247	152019247	359	HiFi
Chr5	152019247	153019247	883	HiFi
Chr5	153019247	154019247	1929	HiFi
Chr5	154019247	155019247	553	HiFi
Chr5	155019247	156019247	1065	HiFi
Chr5	156019247	157019247	996	HiFi
Chr5	157019247	158019247	1044	HiFi
Chr5	158019247	159019247	358	HiFi
Chr5	159019247	160019247	681	HiFi
Chr5	160019247	161019247	541	HiFi
Chr5	161019247	162019247	689	HiFi
Chr5	162019247	163019247	1185	HiFi
Chr5	163019247	164019247	866	HiFi
Chr5	164019247	165019247	685	HiFi
Chr5	165019247	166019247	2062	HiFi
Chr5	166019247	167019247	4221	HiFi
Chr5	167019247	168019247	5159	HiFi
Chr5	168019247	169019247	5532	HiFi
Chr5	169019247	170019247	5184	HiFi
Chr5	170019247	171019247	5199	HiFi
Chr5	171019247	172019247	4687	HiFi
Chr5	172019247	173019247	4261	HiFi
Chr5	173019247	174019247	2085	HiFi
Chr5	174019247	175019247	2188	HiFi
Chr5	175019247	176019247	4019	HiFi
Chr5	176019247	177019247	4658	HiFi
Chr5	177019247	178019247	5504	HiFi
Chr5	178019247	179019247	5379	HiFi
Chr5	179019247	180019247	4531	HiFi
Chr5	180019247	181019247	4721	HiFi
Chr5	181019247	182019247	2551	HiFi
Chr5	182019247	183019247	3185	HiFi
Chr5	183019247	184019247	3735	HiFi
Chr5	184019247	185019247	1711	HiFi
Chr5	185019247	186019247	5141	HiFi
Chr5	186019247	187019247	4234	HiFi
Chr5	187019247	188019247	4515	HiFi
Chr5	188019247	189019247	4294	HiFi
Chr5	189019247	190019247	1462	HiFi
Chr5	190019247	191019247	2427	HiFi
Chr5	191019247	192019247	2230	HiFi
Chr5	192019247	193019247	1293	HiFi
Chr5	193019247	194019247	1609	HiFi
Chr5	194019247	195019247	4636	HiFi
Chr5	195019247	196019247	3477	HiFi
Chr5	196019247	197019247	4710	HiFi
Chr5	197019247	198019247	4143	HiFi
Chr5	198019247	199019247	2581	HiFi
Chr5	199019247	200019247	4406	HiFi
Chr5	200019247	201019247	5069	HiFi
Chr5	201019247	202019247	3889	HiFi
Chr5	202019247	203019247	5034	HiFi
Chr5	203019247	204019247	3264	HiFi
Chr5	204019247	205019247	4969	HiFi
Chr5	205019247	206019247	3759	HiFi
Chr5	206019247	207019247	2732	HiFi
Chr5	207019247	208019247	1899	HiFi
Chr5	208019247	209019247	1372	HiFi
Chr5	209019247	210019247	2433	HiFi
Chr5	210019247	211019247	4750	HiFi
Chr5	211019247	212019247	1839	HiFi
Chr5	212019247	213019247	2003	HiFi
Chr5	213019247	214019247	1854	HiFi
Chr5	214019247	215019247	2907	HiFi
Chr5	215019247	216019247	5069	HiFi
Chr5	216019247	217019247	4454	HiFi
Chr5	217019247	218019247	1933	HiFi
Chr5	218019247	219019247	4072	HiFi
Chr5	219019247	220019247	5747	HiFi
Chr5	220019247	221019247	4520	HiFi
Chr5	221019247	222019247	3437	HiFi
Chr5	222019247	223019247	3979	HiFi
Chr5	223019247	224019247	3414	HiFi
Chr5	224019247	225019247	2912	HiFi
Chr5	225019247	226019247	5189	HiFi
Chr5	226019247	227019247	4637	HiFi
Chr5	227019247	228019247	3824	HiFi
Chr5	228019247	229019247	1577	HiFi
Chr5	229019247	230019247	1033	HiFi
Chr5	230019247	231019247	3285	HiFi
Chr5	231019247	232019247	6002	HiFi
Chr5	232019247	233019247	2643	HiFi
Chr5	233019247	234019247	3949	HiFi
Chr5	234019247	235019247	977	HiFi
Chr5	235019247	236019247	1407	HiFi
Chr5	236019247	237019247	2035	HiFi
Chr5	237019247	238019247	6099	HiFi
Chr5	238019247	239019247	5278	HiFi
Chr5	239019247	240019247	4211	HiFi
Chr5	240019247	241019247	4949	HiFi
Chr5	241019247	242019247	4116	HiFi
Chr5	242019247	243019247	4616	HiFi
Chr5	243019247	244019247	4319	HiFi
Chr5	244019247	245019247	3821	HiFi
Chr5	245019247	246019247	4972	HiFi
Chr5	246019247	247019247	5620	HiFi
Chr5	247019247	248019247	1538	HiFi
Chr5	248019247	249019247	5140	HiFi
Chr5	249019247	250019247	4433	HiFi
Chr5	250019247	251019247	4214	HiFi
Chr5	251019247	252019247	3944	HiFi
Chr5	252019247	253019247	5035	HiFi
Chr5	253019247	254019247	4413	HiFi
Chr5	254019247	255019247	4083	HiFi
Chr5	255019247	256019247	2399	HiFi
Chr5	256019247	257019247	2662	HiFi
Chr5	257019247	257459018	1160	HiFi
Chr6	122	1000122	3010	HiFi
Chr6	1000122	2000122	3224	HiFi
Chr6	2000122	3000122	2759	HiFi
Chr6	3000122	4000122	3495	HiFi
Chr6	4000122	5000122	4292	HiFi
Chr6	5000122	6000122	3044	HiFi
Chr6	6000122	7000122	2353	HiFi
Chr6	7000122	8000122	3683	HiFi
Chr6	8000122	9000122	3107	HiFi
Chr6	9000122	10000122	5118	HiFi
Chr6	10000122	11000122	1672	HiFi
Chr6	11000122	12000122	3004	HiFi
Chr6	12000122	13000122	2330	HiFi
Chr6	13000122	14000122	4307	HiFi
Chr6	14000122	15000122	1003	HiFi
Chr6	15000122	16000122	3550	HiFi
Chr6	16000122	17000122	2481	HiFi
Chr6	17000122	18000122	1269	HiFi
Chr6	18000122	19000122	768	HiFi
Chr6	19000122	20000122	1204	HiFi
Chr6	20000122	21000122	1151	HiFi
Chr6	21000122	22000122	1380	HiFi
Chr6	22000122	23000122	2113	HiFi
Chr6	23000122	24000122	4870	HiFi
Chr6	24000122	25000122	3261	HiFi
Chr6	25000122	26000122	4524	HiFi
Chr6	26000122	27000122	3217	HiFi
Chr6	27000122	28000122	4085	HiFi
Chr6	28000122	29000122	5773	HiFi
Chr6	29000122	30000122	5839	HiFi
Chr6	30000122	31000122	2835	HiFi
Chr6	31000122	32000122	1134	HiFi
Chr6	32000122	33000122	1020	HiFi
Chr6	33000122	34000122	5552	HiFi
Chr6	34000122	35000122	2222	HiFi
Chr6	35000122	36000122	4683	HiFi
Chr6	36000122	37000122	4469	HiFi
Chr6	37000122	38000122	4869	HiFi
Chr6	38000122	39000122	4241	HiFi
Chr6	39000122	40000122	1266	HiFi
Chr6	40000122	41000122	843	HiFi
Chr6	41000122	42000122	738	HiFi
Chr6	42000122	43000122	957	HiFi
Chr6	43000122	44000122	750	HiFi
Chr6	44000122	45000122	1625	HiFi
Chr6	45000122	46000122	2068	HiFi
Chr6	46000122	47000122	3143	HiFi
Chr6	47000122	48000122	3126	HiFi
Chr6	48000122	49000122	4060	HiFi
Chr6	49000122	50000122	3870	HiFi
Chr6	50000122	51000122	3875	HiFi
Chr6	51000122	52000122	4616	HiFi
Chr6	52000122	53000122	3589	HiFi
Chr6	53000122	54000122	4535	HiFi
Chr6	54000122	55000122	5992	HiFi
Chr6	55000122	56000122	4223	HiFi
Chr6	56000122	57000122	3648	HiFi
Chr6	57000122	58000122	3387	HiFi
Chr6	58000122	59000122	5240	HiFi
Chr6	59000122	60000122	3256	HiFi
Chr6	60000122	61000122	3535	HiFi
Chr6	61000122	62000122	3824	HiFi
Chr6	62000122	63000122	4905	HiFi
Chr6	63000122	64000122	2661	HiFi
Chr6	64000122	65000122	2356	HiFi
Chr6	65000122	66000122	3550	HiFi
Chr6	66000122	67000122	4187	HiFi
Chr6	67000122	68000122	3253	HiFi
Chr6	68000122	69000122	2116	HiFi
Chr6	69000122	70000122	3324	HiFi
Chr6	70000122	71000122	2950	HiFi
Chr6	71000122	72000122	2264	HiFi
Chr6	72000122	73000122	3233	HiFi
Chr6	73000122	74000122	4106	HiFi
Chr6	74000122	75000122	3516	HiFi
Chr6	75000122	76000122	3919	HiFi
Chr6	76000122	77000122	3200	HiFi
Chr6	77000122	78000122	3918	HiFi
Chr6	78000122	79000122	1438	HiFi
Chr6	79000122	80000122	2654	HiFi
Chr6	80000122	81000122	2100	HiFi
Chr6	81000122	82000122	107	HiFi
Chr6	82000122	83000122	1842	HiFi
Chr6	83000122	84000122	2543	HiFi
Chr6	84000122	85000122	2838	HiFi
Chr6	85000122	86000122	1390	HiFi
Chr6	86000122	87000122	4417	HiFi
Chr6	87000122	88000122	3349	HiFi
Chr6	88000122	89000122	3438	HiFi
Chr6	89000122	90000122	3586	HiFi
Chr6	90000122	91000122	3565	HiFi
Chr6	91000122	92000122	2279	HiFi
Chr6	92000122	93000122	3548	HiFi
Chr6	93000122	94000122	2987	HiFi
Chr6	94000122	95000122	3540	HiFi
Chr6	95000122	96000122	1861	HiFi
Chr6	96000122	97000122	2120	HiFi
Chr6	97000122	98000122	1434	HiFi
Chr6	98000122	99000122	1932	HiFi
Chr6	99000122	100000122	2504	HiFi
Chr6	100000122	101000122	784	HiFi
Chr6	101000122	102000122	908	HiFi
Chr6	102000122	103000122	709	HiFi
Chr6	103000122	104000122	1298	HiFi
Chr6	104000122	105000122	1226	HiFi
Chr6	105000122	106000122	807	HiFi
Chr6	106000122	107000122	1233	HiFi
Chr6	107000122	108000122	239	HiFi
Chr6	108000122	109000122	28	HiFi
Chr6	109000122	110000122	431	HiFi
Chr6	110000122	111000122	891	HiFi
Chr6	111000122	112000122	1020	HiFi
Chr6	112000122	113000122	457	HiFi
Chr6	113000122	114000122	991	HiFi
Chr6	114000122	115000122	1183	HiFi
Chr6	115000122	116000122	923	HiFi
Chr6	116000122	117000122	926	HiFi
Chr6	117000122	118000122	1334	HiFi
Chr6	118000122	119000122	989	HiFi
Chr6	119000122	120000122	810	HiFi
Chr6	120000122	121000122	803	HiFi
Chr6	121000122	122000122	3261	HiFi
Chr6	122000122	123000122	2272	HiFi
Chr6	123000122	124000122	2918	HiFi
Chr6	124000122	125000122	2855	HiFi
Chr6	125000122	126000122	2252	HiFi
Chr6	126000122	127000122	4538	HiFi
Chr6	127000122	128000122	764	HiFi
Chr6	128000122	129000122	1030	HiFi
Chr6	129000122	130000122	2720	HiFi
Chr6	130000122	131000122	2687	HiFi
Chr6	131000122	132000122	3487	HiFi
Chr6	132000122	133000122	3446	HiFi
Chr6	133000122	134000122	3925	HiFi
Chr6	134000122	135000122	2619	HiFi
Chr6	135000122	136000122	1376	HiFi
Chr6	136000122	137000122	2999	HiFi
Chr6	137000122	138000122	3275	HiFi
Chr6	138000122	139000122	2890	HiFi
Chr6	139000122	140000122	2499	HiFi
Chr6	140000122	141000122	2833	HiFi
Chr6	141000122	142000122	1819	HiFi
Chr6	142000122	143000122	2067	HiFi
Chr6	143000122	144000122	2995	HiFi
Chr6	144000122	145000122	3191	HiFi
Chr6	145000122	146000122	1447	HiFi
Chr6	146000122	147000122	1340	HiFi
Chr6	147000122	148000122	2749	HiFi
Chr6	148000122	149000122	1989	HiFi
Chr6	149000122	150000122	4193	HiFi
Chr6	150000122	151000122	1455	HiFi
Chr6	151000122	152000122	3493	HiFi
Chr6	152000122	153000122	4561	HiFi
Chr6	153000122	154000122	2864	HiFi
Chr6	154000122	155000122	3125	HiFi
Chr6	155000122	156000122	4371	HiFi
Chr6	156000122	157000122	4561	HiFi
Chr6	157000122	158000122	1272	HiFi
Chr6	158000122	159000122	3513	HiFi
Chr6	159000122	160000122	1866	HiFi
Chr6	160000122	161000122	3212	HiFi
Chr6	161000122	162000122	3476	HiFi
Chr6	162000122	163000122	3616	HiFi
Chr6	163000122	164000122	4020	HiFi
Chr6	164000122	165000122	4158	HiFi
Chr6	165000122	166000122	3324	HiFi
Chr6	166000122	167000122	4482	HiFi
Chr6	167000122	168000122	5483	HiFi
Chr6	168000122	169000122	3295	HiFi
Chr6	169000122	170000122	4145	HiFi
Chr6	170000122	171000122	5226	HiFi
Chr6	171000122	172000122	3702	HiFi
Chr6	172000122	173000122	3456	HiFi
Chr6	173000122	174000122	5601	HiFi
Chr6	174000122	175000122	3663	HiFi
Chr6	175000122	176000122	4391	HiFi
Chr6	176000122	177000122	5241	HiFi
Chr6	177000122	178000122	4807	HiFi
Chr6	178000122	179000122	4588	HiFi
Chr6	179000122	180000122	2904	HiFi
Chr6	180000122	181000122	4750	HiFi
Chr6	181000122	182000122	5473	HiFi
Chr6	182000122	183000122	3393	HiFi
Chr6	183000122	184000122	4509	HiFi
Chr6	184000122	185000122	5040	HiFi
Chr6	185000122	186000122	5722	HiFi
Chr6	186000122	187000122	6119	HiFi
Chr6	187000122	188000122	4387	HiFi
Chr6	188000122	189000122	3740	HiFi
Chr6	189000122	190000122	5003	HiFi
Chr6	190000122	191000122	3728	HiFi
Chr6	191000122	192000122	4076	HiFi
Chr6	192000122	193000122	3419	HiFi
Chr6	193000122	194000122	6508	HiFi
Chr6	194000122	195000122	4889	HiFi
Chr6	195000122	196000122	3134	HiFi
Chr6	196000122	197000122	3285	HiFi
Chr6	197000122	198000122	2552	HiFi
Chr6	198000122	199000122	5728	HiFi
Chr6	199000122	200000122	5129	HiFi
Chr6	200000122	201000122	6402	HiFi
Chr6	201000122	202000122	4787	HiFi
Chr6	202000122	203000122	4009	HiFi
Chr6	203000122	204000122	5313	HiFi
Chr6	204000122	205000122	4803	HiFi
Chr6	205000122	206000122	5077	HiFi
Chr6	206000122	207000122	3768	HiFi
Chr6	207000122	208000122	3717	HiFi
Chr6	208000122	209000122	5756	HiFi
Chr6	209000122	210000122	2686	HiFi
Chr6	210000122	211000122	2967	HiFi
Chr6	211000122	212000122	3686	HiFi
Chr6	212000122	213000122	2478	HiFi
Chr6	213000122	214000122	1317	HiFi
Chr6	214000122	215000122	786	HiFi
Chr6	215000122	216000122	2047	HiFi
Chr6	216000122	217000122	4236	HiFi
Chr6	217000122	218000122	5138	HiFi
Chr6	218000122	219000122	4780	HiFi
Chr6	219000122	220000122	2581	HiFi
Chr6	220000122	221000122	4840	HiFi
Chr6	221000122	222000122	5327	HiFi
Chr6	222000122	223000122	4321	HiFi
Chr6	223000122	224000122	2426	HiFi
Chr6	224000122	225000122	5222	HiFi
Chr6	225000122	226000122	3319	HiFi
Chr6	226000122	227000122	6141	HiFi
Chr6	227000122	228000122	5138	HiFi
Chr6	228000122	229000122	1790	HiFi
Chr6	229000122	230000122	1993	HiFi
Chr6	230000122	231000122	4000	HiFi
Chr6	231000122	232000122	4688	HiFi
Chr6	232000122	233000122	3054	HiFi
Chr6	233000122	234000122	4117	HiFi
Chr6	234000122	235000122	5684	HiFi
Chr6	235000122	236000122	3550	HiFi
Chr6	236000122	237000122	2791	HiFi
Chr6	237000122	238000122	3493	HiFi
Chr6	238000122	239000122	6045	HiFi
Chr6	239000122	240000122	3077	HiFi
Chr6	240000122	241000122	5295	HiFi
Chr6	241000122	242000122	2867	HiFi
Chr6	242000122	243000122	4067	HiFi
Chr6	243000122	244000122	5074	HiFi
Chr6	244000122	245000122	4052	HiFi
Chr6	245000122	246000122	4321	HiFi
Chr6	246000122	247000122	4266	HiFi
Chr6	247000122	248000122	1172	HiFi
Chr6	248000122	249000122	2577	HiFi
Chr6	249000122	250000122	5943	HiFi
Chr6	250000122	251000122	2583	HiFi
Chr6	251000122	252000122	2384	HiFi
Chr6	252000122	253000122	4531	HiFi
Chr6	253000122	254000122	3665	HiFi
Chr6	254000122	254597595	1070	HiFi
Chr7	21182	1021182	2888	HiFi
Chr7	1021182	2021182	5993	HiFi
Chr7	2021182	3021182	2398	HiFi
Chr7	3021182	4021182	1158	HiFi
Chr7	4021182	5021182	4166	HiFi
Chr7	5021182	6021182	4554	HiFi
Chr7	6021182	7021182	5620	HiFi
Chr7	7021182	8021182	5887	HiFi
Chr7	8021182	9021182	4001	HiFi
Chr7	9021182	10021182	2621	HiFi
Chr7	10021182	11021182	1142	HiFi
Chr7	11021182	12021182	2899	HiFi
Chr7	12021182	13021182	1242	HiFi
Chr7	13021182	14021182	1345	HiFi
Chr7	14021182	15021182	1476	HiFi
Chr7	15021182	16021182	791	HiFi
Chr7	16021182	17021182	1223	HiFi
Chr7	17021182	18021182	2361	HiFi
Chr7	18021182	19021182	5049	HiFi
Chr7	19021182	20021182	4876	HiFi
Chr7	20021182	21021182	2662	HiFi
Chr7	21021182	22021182	2867	HiFi
Chr7	22021182	23021182	1302	HiFi
Chr7	23021182	24021182	1399	HiFi
Chr7	24021182	25021182	1080	HiFi
Chr7	25021182	26021182	2596	HiFi
Chr7	26021182	27021182	2130	HiFi
Chr7	27021182	28021182	1913	HiFi
Chr7	28021182	29021182	4184	HiFi
Chr7	29021182	30021182	5810	HiFi
Chr7	30021182	31021182	5399	HiFi
Chr7	31021182	32021182	5148	HiFi
Chr7	32021182	33021182	4303	HiFi
Chr7	33021182	34021182	3356	HiFi
Chr7	34021182	35021182	2368	HiFi
Chr7	35021182	36021182	5215	HiFi
Chr7	36021182	37021182	4881	HiFi
Chr7	37021182	38021182	4462	HiFi
Chr7	38021182	39021182	4096	HiFi
Chr7	39021182	40021182	2763	HiFi
Chr7	40021182	41021182	3282	HiFi
Chr7	41021182	42021182	2143	HiFi
Chr7	42021182	43021182	2604	HiFi
Chr7	43021182	44021182	3651	HiFi
Chr7	44021182	45021182	5281	HiFi
Chr7	45021182	46021182	3355	HiFi
Chr7	46021182	47021182	2877	HiFi
Chr7	47021182	48021182	4023	HiFi
Chr7	48021182	49021182	3390	HiFi
Chr7	49021182	50021182	3036	HiFi
Chr7	50021182	51021182	2719	HiFi
Chr7	51021182	52021182	554	HiFi
Chr7	52021182	53021182	3512	HiFi
Chr7	53021182	54021182	6326	HiFi
Chr7	54021182	55021182	3528	HiFi
Chr7	55021182	56021182	4166	HiFi
Chr7	56021182	57021182	2425	HiFi
Chr7	57021182	58021182	739	HiFi
Chr7	58021182	59021182	1677	HiFi
Chr7	59021182	60021182	505	HiFi
Chr7	60021182	61021182	3736	HiFi
Chr7	61021182	62021182	3327	HiFi
Chr7	62021182	63021182	2792	HiFi
Chr7	63021182	64021182	4129	HiFi
Chr7	64021182	65021182	3110	HiFi
Chr7	65021182	66021182	4347	HiFi
Chr7	66021182	67021182	3929	HiFi
Chr7	67021182	68021182	795	HiFi
Chr7	68021182	69021182	770	HiFi
Chr7	69021182	70021182	1166	HiFi
Chr7	70021182	71021182	751	HiFi
Chr7	71021182	72021182	865	HiFi
Chr7	72021182	73021182	530	HiFi
Chr7	73021182	74021182	750	HiFi
Chr7	74021182	75021182	1603	HiFi
Chr7	75021182	76021182	1439	HiFi
Chr7	76021182	77021182	981	HiFi
Chr7	77021182	78021182	989	HiFi
Chr7	78021182	79021182	836	HiFi
Chr7	79021182	80021182	832	HiFi
Chr7	80021182	81021182	881	HiFi
Chr7	81021182	82021182	580	HiFi
Chr7	82021182	83021182	953	HiFi
Chr7	83021182	84021182	2413	HiFi
[truncated: 2,562 more rows]
