# Supplementary material for: Chromosome-level haplotype-resolved assembly of highly heterozygous grass genomes with PhaseGrass
Source: Nat Commun. 2025 Dec 20;17:12. doi: 10.1038/s41467-025-66377-5 (PMC12764793; doi:10.1038/s41467-025-66377-5)
Supplement: Supplementary file 6 — Source Data [file 41467_2025_66377_MOESM6_ESM.zip › Fig. 3a/Sikem_small_block.txt]

genotype	chr	block	start	end	variants	seqtech	ypos
Sikem	Chr1	115098790	115098790	115138253	132	HiFi	2
Sikem	Chr1	142633468	142633468	142646346	73	HiFi	2
Sikem	Chr1	59393012	59393012	59430982	72	HiFi	2
Sikem	Chr1	272777161	272777161	272840134	49	HiFi	2
Sikem	Chr1	95664118	95664118	95726328	45	HiFi	2
Sikem	Chr1	45857458	45857458	45909790	44	HiFi	2
Sikem	Chr1	48337001	48337001	48370190	43	HiFi	2
Sikem	Chr1	216732162	216732162	216765047	42	HiFi	2
Sikem	Chr1	155352955	155352955	155399594	38	HiFi	2
Sikem	Chr1	219815185	219815185	219848732	37	HiFi	2
Sikem	Chr1	217234764	217234764	217243087	33	HiFi	2
Sikem	Chr1	256180981	256180981	256197178	33	HiFi	2
Sikem	Chr1	64373551	64373551	64416274	29	HiFi	2
Sikem	Chr1	85316920	85316920	85322387	29	HiFi	2
Sikem	Chr1	131620184	131620184	131631785	28	HiFi	2
Sikem	Chr1	251576865	251576865	251604330	28	HiFi	2
Sikem	Chr1	78405028	78405028	78459918	27	HiFi	2
Sikem	Chr1	105193175	105193175	105316754	27	HiFi	2
Sikem	Chr1	272711451	272711451	272737248	25	HiFi	2
Sikem	Chr1	103254394	103254394	103255787	24	HiFi	2
Sikem	Chr1	42601052	42601052	42609973	23	HiFi	2
Sikem	Chr1	161470009	161470009	161485894	23	HiFi	2
Sikem	Chr1	260814186	260814186	260825982	23	HiFi	2
Sikem	Chr1	106615157	106615157	106729773	22	HiFi	2
Sikem	Chr1	220569119	220569119	220580712	22	HiFi	2
Sikem	Chr1	15532816	15532816	15551779	21	HiFi	2
Sikem	Chr1	200352678	200352678	200395160	21	HiFi	2
Sikem	Chr1	222577025	222577025	222628283	21	HiFi	2
Sikem	Chr1	218840713	218840713	218843290	20	HiFi	2
Sikem	Chr1	31426188	31426188	31437021	18	HiFi	2
Sikem	Chr1	135102869	135102869	135131480	18	HiFi	2
Sikem	Chr1	155295739	155295739	155308694	18	HiFi	2
Sikem	Chr1	166288194	166288194	166332707	18	HiFi	2
Sikem	Chr1	261274149	261274149	261330581	18	HiFi	2
Sikem	Chr1	7145823	7145823	7214239	17	HiFi	2
Sikem	Chr1	75881326	75881326	75917594	17	HiFi	2
Sikem	Chr1	151804656	151804656	151899899	17	HiFi	2
Sikem	Chr1	235754463	235754463	235760751	17	HiFi	2
Sikem	Chr1	42535859	42535859	42575814	16	HiFi	2
Sikem	Chr1	140948469	140948469	140990511	16	HiFi	2
Sikem	Chr1	232383690	232383690	232421086	16	HiFi	2
Sikem	Chr1	79192595	79192595	79200417	15	HiFi	2
Sikem	Chr1	106497107	106497107	106528518	15	HiFi	2
Sikem	Chr1	164187260	164187260	164209421	15	HiFi	2
Sikem	Chr1	219169270	219169270	219178236	15	HiFi	2
Sikem	Chr1	40774	40774	46958	14	HiFi	2
Sikem	Chr1	178166473	178166473	178208985	14	HiFi	2
Sikem	Chr1	220724773	220724773	220733168	14	HiFi	2
Sikem	Chr1	224129673	224129673	224137692	14	HiFi	2
Sikem	Chr1	21691311	21691311	21706556	13	HiFi	2
Sikem	Chr1	25224517	25224517	25246032	13	HiFi	2
Sikem	Chr1	25324488	25324488	25335404	13	HiFi	2
Sikem	Chr1	49998197	49998197	50027953	13	HiFi	2
Sikem	Chr1	99984203	99984203	100024715	13	HiFi	2
Sikem	Chr1	102414294	102414294	102471521	13	HiFi	2
Sikem	Chr1	116404167	116404167	116436133	13	HiFi	2
Sikem	Chr1	218415849	218415849	218416874	13	HiFi	2
Sikem	Chr1	220155140	220155140	220157546	13	HiFi	2
Sikem	Chr1	9762113	9762113	9817543	12	HiFi	2
Sikem	Chr1	26602845	26602845	26604300	12	HiFi	2
Sikem	Chr1	105025482	105025482	105073885	12	HiFi	2
Sikem	Chr1	126009551	126009551	126010011	12	HiFi	2
Sikem	Chr1	134040597	134040597	134058227	12	HiFi	2
Sikem	Chr1	237237681	237237681	237238469	12	HiFi	2
Sikem	Chr1	259889274	259889274	259890226	12	HiFi	2
Sikem	Chr1	2272927	2272927	2301538	11	HiFi	2
Sikem	Chr1	10156080	10156080	10156505	11	HiFi	2
Sikem	Chr1	105915953	105915953	105945752	11	HiFi	2
Sikem	Chr1	106430993	106430993	106445783	11	HiFi	2
Sikem	Chr1	134914114	134914114	134920209	11	HiFi	2
Sikem	Chr1	156380365	156380365	156388410	11	HiFi	2
Sikem	Chr1	164070230	164070230	164110108	11	HiFi	2
Sikem	Chr1	217836337	217836337	217837442	11	HiFi	2
Sikem	Chr1	57934702	57934702	57935081	10	HiFi	2
Sikem	Chr1	67177023	67177023	67199909	10	HiFi	2
Sikem	Chr1	201200635	201200635	201203762	10	HiFi	2
Sikem	Chr1	7554648	7554648	7567898	9	HiFi	2
Sikem	Chr1	15667978	15667978	15687318	9	HiFi	2
Sikem	Chr1	34528408	34528408	34553163	9	HiFi	2
Sikem	Chr1	71281348	71281348	71317617	9	HiFi	2
Sikem	Chr1	78294633	78294633	78307469	9	HiFi	2
Sikem	Chr1	78712152	78712152	78713718	9	HiFi	2
Sikem	Chr1	125197275	125197275	125211202	9	HiFi	2
Sikem	Chr1	164445316	164445316	164452666	9	HiFi	2
Sikem	Chr1	1083885	1083885	1120467	8	HiFi	2
Sikem	Chr1	7006457	7006457	7042654	8	HiFi	2
Sikem	Chr1	7493187	7493187	7522033	8	HiFi	2
Sikem	Chr1	60613416	60613416	60618032	8	HiFi	2
Sikem	Chr1	103201044	103201044	103229857	8	HiFi	2
Sikem	Chr1	105648582	105648582	105712710	8	HiFi	2
Sikem	Chr1	144576837	144576837	144595229	8	HiFi	2
Sikem	Chr1	178807896	178807896	178808794	8	HiFi	2
Sikem	Chr1	191375693	191375693	191401784	8	HiFi	2
Sikem	Chr1	216789529	216789529	216793731	8	HiFi	2
Sikem	Chr1	239495435	239495435	239500349	8	HiFi	2
Sikem	Chr1	256460665	256460665	256464160	8	HiFi	2
Sikem	Chr1	5799283	5799283	5800125	7	HiFi	2
Sikem	Chr1	18985385	18985385	18994458	7	HiFi	2
Sikem	Chr1	24220559	24220559	24220751	7	HiFi	2
Sikem	Chr1	27873986	27873986	27896268	7	HiFi	2
Sikem	Chr1	32566958	32566958	32575072	7	HiFi	2
Sikem	Chr1	37950441	37950441	37969144	7	HiFi	2
Sikem	Chr1	43736658	43736658	43777178	7	HiFi	2
Sikem	Chr1	81972622	81972622	81997774	7	HiFi	2
Sikem	Chr1	102733561	102733561	102770905	7	HiFi	2
Sikem	Chr1	103851081	103851081	103866588	7	HiFi	2
Sikem	Chr1	104935461	104935461	104962552	7	HiFi	2
Sikem	Chr1	123200705	123200705	123200826	7	HiFi	2
Sikem	Chr1	135856460	135856460	135856529	7	HiFi	2
Sikem	Chr1	217679675	217679675	217680130	7	HiFi	2
Sikem	Chr1	218912508	218912508	218938234	7	HiFi	2
Sikem	Chr1	220391035	220391035	220404882	7	HiFi	2
Sikem	Chr1	229182236	229182236	229186434	7	HiFi	2
Sikem	Chr1	239454257	239454257	239475914	7	HiFi	2
Sikem	Chr1	256362297	256362297	256363187	7	HiFi	2
Sikem	Chr1	256498791	256498791	256499633	7	HiFi	2
Sikem	Chr1	1721889	1721889	1725724	6	HiFi	2
Sikem	Chr1	7458070	7458070	7459410	6	HiFi	2
Sikem	Chr1	42496628	42496628	42509387	6	HiFi	2
Sikem	Chr1	57844532	57844532	57870809	6	HiFi	2
Sikem	Chr1	64965210	64965210	65021948	6	HiFi	2
Sikem	Chr1	102928506	102928506	102986802	6	HiFi	2
Sikem	Chr1	105143959	105143959	105167827	6	HiFi	2
Sikem	Chr1	119241066	119241066	119265683	6	HiFi	2
Sikem	Chr1	119323793	119323793	119336032	6	HiFi	2
Sikem	Chr1	127012575	127012575	127014437	6	HiFi	2
Sikem	Chr1	151424523	151424523	151424711	6	HiFi	2
Sikem	Chr1	163584767	163584767	163586614	6	HiFi	2
Sikem	Chr1	207581534	207581534	207584903	6	HiFi	2
Sikem	Chr1	211624411	211624411	211640644	6	HiFi	2
Sikem	Chr1	216460194	216460194	216478544	6	HiFi	2
Sikem	Chr1	216634994	216634994	216662372	6	HiFi	2
Sikem	Chr1	220345183	220345183	220345904	6	HiFi	2
Sikem	Chr1	220539393	220539393	220545624	6	HiFi	2
Sikem	Chr1	224385142	224385142	224386112	6	HiFi	2
Sikem	Chr1	226624542	226624542	226625629	6	HiFi	2
Sikem	Chr1	231593973	231593973	231623133	6	HiFi	2
Sikem	Chr1	238932987	238932987	238955717	6	HiFi	2
Sikem	Chr1	255496101	255496101	255521254	6	HiFi	2
Sikem	Chr1	27453581	27453581	27453707	5	HiFi	2
Sikem	Chr1	44885391	44885391	44906443	5	HiFi	2
Sikem	Chr1	48549194	48549194	48551248	5	HiFi	2
Sikem	Chr1	60320447	60320447	60323665	5	HiFi	2
Sikem	Chr1	105734576	105734576	105762518	5	HiFi	2
Sikem	Chr1	123068979	123068979	123076262	5	HiFi	2
Sikem	Chr1	123266127	123266127	123272936	5	HiFi	2
Sikem	Chr1	134593913	134593913	134600303	5	HiFi	2
Sikem	Chr1	139834540	139834540	139854458	5	HiFi	2
Sikem	Chr1	144020600	144020600	144031743	5	HiFi	2
Sikem	Chr1	178240865	178240865	178241578	5	HiFi	2
Sikem	Chr1	218354757	218354757	218355265	5	HiFi	2
Sikem	Chr1	219865284	219865284	219881850	5	HiFi	2
Sikem	Chr1	224401081	224401081	224403059	5	HiFi	2
Sikem	Chr1	239703132	239703132	239703591	5	HiFi	2
Sikem	Chr1	250971941	250971941	250984875	5	HiFi	2
Sikem	Chr1	255460411	255460411	255463452	5	HiFi	2
Sikem	Chr1	256909771	256909771	256912865	5	HiFi	2
Sikem	Chr1	262674370	262674370	262682184	5	HiFi	2
Sikem	Chr1	2405197	2405197	2408272	4	HiFi	2
Sikem	Chr1	6128880	6128880	6132133	4	HiFi	2
Sikem	Chr1	7287768	7287768	7333447	4	HiFi	2
Sikem	Chr1	38860253	38860253	38860994	4	HiFi	2
Sikem	Chr1	58526138	58526138	58526756	4	HiFi	2
Sikem	Chr1	81278690	81278690	81305353	4	HiFi	2
Sikem	Chr1	99904732	99904732	99921133	4	HiFi	2
Sikem	Chr1	103355912	103355912	103366480	4	HiFi	2
Sikem	Chr1	104130326	104130326	104137372	4	HiFi	2
Sikem	Chr1	105496035	105496035	105504555	4	HiFi	2
Sikem	Chr1	115179318	115179318	115179868	4	HiFi	2
Sikem	Chr1	134157291	134157291	134159668	4	HiFi	2
Sikem	Chr1	147110857	147110857	147110960	4	HiFi	2
Sikem	Chr1	157844408	157844408	157844565	4	HiFi	2
Sikem	Chr1	164155962	164155962	164159492	4	HiFi	2
Sikem	Chr1	172538230	172538230	172549558	4	HiFi	2
Sikem	Chr1	191334664	191334664	191342390	4	HiFi	2
Sikem	Chr1	217708985	217708985	217709122	4	HiFi	2
Sikem	Chr1	218311287	218311287	218323978	4	HiFi	2
Sikem	Chr1	219720894	219720894	219737395	4	HiFi	2
Sikem	Chr1	248630714	248630714	248630869	4	HiFi	2
Sikem	Chr1	248820898	248820898	248820917	4	HiFi	2
Sikem	Chr1	254896500	254896500	254910061	4	HiFi	2
Sikem	Chr1	12811	12811	18008	3	HiFi	2
Sikem	Chr1	7077087	7077087	7086994	3	HiFi	2
Sikem	Chr1	10817245	10817245	10817796	3	HiFi	2
Sikem	Chr1	42685720	42685720	42687120	3	HiFi	2
Sikem	Chr1	43436203	43436203	43455067	3	HiFi	2
Sikem	Chr1	51868181	51868181	51886052	3	HiFi	2
Sikem	Chr1	65611401	65611401	65611834	3	HiFi	2
Sikem	Chr1	69023758	69023758	69023845	3	HiFi	2
Sikem	Chr1	78617879	78617879	78618396	3	HiFi	2
Sikem	Chr1	79637311	79637311	79637807	3	HiFi	2
Sikem	Chr1	82859076	82859076	82859246	3	HiFi	2
Sikem	Chr1	86387687	86387687	86393017	3	HiFi	2
Sikem	Chr1	104063539	104063539	104063587	3	HiFi	2
Sikem	Chr1	105112666	105112666	105120167	3	HiFi	2
Sikem	Chr1	106837847	106837847	106845427	3	HiFi	2
Sikem	Chr1	117654176	117654176	117654250	3	HiFi	2
Sikem	Chr1	127455675	127455675	127456993	3	HiFi	2
Sikem	Chr1	133809943	133809943	133810018	3	HiFi	2
Sikem	Chr1	141451518	141451518	141452274	3	HiFi	2
Sikem	Chr1	144689340	144689340	144689708	3	HiFi	2
Sikem	Chr1	149101306	149101306	149109563	3	HiFi	2
Sikem	Chr1	157255905	157255905	157277417	3	HiFi	2
Sikem	Chr1	165534491	165534491	165542739	3	HiFi	2
Sikem	Chr1	166057727	166057727	166070602	3	HiFi	2
Sikem	Chr1	167347828	167347828	167347915	3	HiFi	2
Sikem	Chr1	168694453	168694453	168694492	3	HiFi	2
Sikem	Chr1	169491040	169491040	169491095	3	HiFi	2
Sikem	Chr1	171187285	171187285	171188450	3	HiFi	2
Sikem	Chr1	172011245	172011245	172024269	3	HiFi	2
Sikem	Chr1	183448525	183448525	183449362	3	HiFi	2
Sikem	Chr1	184853553	184853553	184853710	3	HiFi	2
Sikem	Chr1	191955541	191955541	191955606	3	HiFi	2
Sikem	Chr1	201230164	201230164	201230866	3	HiFi	2
Sikem	Chr1	212559511	212559511	212559812	3	HiFi	2
Sikem	Chr1	214793316	214793316	214796071	3	HiFi	2
Sikem	Chr1	216430631	216430631	216430674	3	HiFi	2
Sikem	Chr1	217869141	217869141	217869273	3	HiFi	2
Sikem	Chr1	220485674	220485674	220486055	3	HiFi	2
Sikem	Chr1	226195594	226195594	226195958	3	HiFi	2
Sikem	Chr1	246696907	246696907	246697361	3	HiFi	2
Sikem	Chr1	248765929	248765929	248771115	3	HiFi	2
Sikem	Chr1	249213561	249213561	249234910	3	HiFi	2
Sikem	Chr1	249258473	249258473	249258516	3	HiFi	2
Sikem	Chr1	249895326	249895326	249904600	3	HiFi	2
Sikem	Chr1	261240865	261240865	261240889	3	HiFi	2
Sikem	Chr1	272876690	272876690	272879149	3	HiFi	2
Sikem	Chr1	4284949	4284949	4284992	2	HiFi	2
Sikem	Chr1	5775890	5775890	5776291	2	HiFi	2
Sikem	Chr1	6470957	6470957	6474221	2	HiFi	2
Sikem	Chr1	9845629	9845629	9850738	2	HiFi	2
Sikem	Chr1	18793731	18793731	18810322	2	HiFi	2
Sikem	Chr1	25796551	25796551	25796919	2	HiFi	2
Sikem	Chr1	29898605	29898605	29898783	2	HiFi	2
Sikem	Chr1	43705021	43705021	43705099	2	HiFi	2
Sikem	Chr1	44592428	44592428	44592821	2	HiFi	2
Sikem	Chr1	44935584	44935584	44936293	2	HiFi	2
Sikem	Chr1	46718601	46718601	46718609	2	HiFi	2
Sikem	Chr1	48422391	48422391	48423079	2	HiFi	2
Sikem	Chr1	48437146	48437146	48437156	2	HiFi	2
Sikem	Chr1	49966907	49966907	49971160	2	HiFi	2
Sikem	Chr1	61542705	61542705	61549106	2	HiFi	2
Sikem	Chr1	63957181	63957181	63966842	2	HiFi	2
Sikem	Chr1	67229702	67229702	67229911	2	HiFi	2
Sikem	Chr1	75227446	75227446	75234369	2	HiFi	2
Sikem	Chr1	75264140	75264140	75264286	2	HiFi	2
Sikem	Chr1	75372079	75372079	75372110	2	HiFi	2
Sikem	Chr1	78821373	78821373	78821399	2	HiFi	2
Sikem	Chr1	80668547	80668547	80680268	2	HiFi	2
Sikem	Chr1	82381803	82381803	82381902	2	HiFi	2
Sikem	Chr1	82475128	82475128	82491388	2	HiFi	2
Sikem	Chr1	102846048	102846048	102861151	2	HiFi	2
Sikem	Chr1	103425169	103425169	103441488	2	HiFi	2
Sikem	Chr1	103795098	103795098	103795120	2	HiFi	2
Sikem	Chr1	104862330	104862330	104862368	2	HiFi	2
Sikem	Chr1	104884915	104884915	104889543	2	HiFi	2
Sikem	Chr1	105570558	105570558	105576741	2	HiFi	2
Sikem	Chr1	105606612	105606612	105606638	2	HiFi	2
Sikem	Chr1	105987256	105987256	106006825	2	HiFi	2
Sikem	Chr1	106814024	106814024	106814333	2	HiFi	2
Sikem	Chr1	110171979	110171979	110173059	2	HiFi	2
Sikem	Chr1	114675189	114675189	114677236	2	HiFi	2
Sikem	Chr1	115370548	115370548	115384707	2	HiFi	2
Sikem	Chr1	119899119	119899119	119899147	2	HiFi	2
Sikem	Chr1	124388954	124388954	124389403	2	HiFi	2
Sikem	Chr1	125161041	125161041	125161366	2	HiFi	2
Sikem	Chr1	134804397	134804397	134804645	2	HiFi	2
Sikem	Chr1	137458243	137458243	137458961	2	HiFi	2
Sikem	Chr1	144505807	144505807	144520430	2	HiFi	2
Sikem	Chr1	144713534	144713534	144713605	2	HiFi	2
Sikem	Chr1	147808411	147808411	147826468	2	HiFi	2
Sikem	Chr1	151317505	151317505	151317757	2	HiFi	2
Sikem	Chr1	157313355	157313355	157322347	2	HiFi	2
Sikem	Chr1	157430997	157430997	157433168	2	HiFi	2
Sikem	Chr1	158800214	158800214	158800368	2	HiFi	2
Sikem	Chr1	165842973	165842973	165842990	2	HiFi	2
Sikem	Chr1	168860114	168860114	168878150	2	HiFi	2
Sikem	Chr1	168899898	168899898	168899912	2	HiFi	2
Sikem	Chr1	180627509	180627509	180642478	2	HiFi	2
Sikem	Chr1	183744084	183744084	183744468	2	HiFi	2
Sikem	Chr1	185957717	185957717	185957742	2	HiFi	2
Sikem	Chr1	187282424	187282424	187282818	2	HiFi	2
Sikem	Chr1	189141986	189141986	189142064	2	HiFi	2
Sikem	Chr1	192002198	192002198	192008223	2	HiFi	2
Sikem	Chr1	197987371	197987371	197987783	2	HiFi	2
Sikem	Chr1	201258128	201258128	201258431	2	HiFi	2
Sikem	Chr1	211330223	211330223	211331808	2	HiFi	2
Sikem	Chr1	214114761	214114761	214114808	2	HiFi	2
Sikem	Chr1	219632083	219632083	219637719	2	HiFi	2
Sikem	Chr1	235943587	235943587	235943648	2	HiFi	2
Sikem	Chr1	246321116	246321116	246321257	2	HiFi	2
Sikem	Chr1	247895645	247895645	247901834	2	HiFi	2
Sikem	Chr1	247948587	247948587	247956154	2	HiFi	2
Sikem	Chr1	248227355	248227355	248235547	2	HiFi	2
Sikem	Chr1	249873451	249873451	249873463	2	HiFi	2
Sikem	Chr1	252896722	252896722	252896735	2	HiFi	2
Sikem	Chr1	254939913	254939913	254939941	2	HiFi	2
Sikem	Chr1	256306077	256306077	256306148	2	HiFi	2
Sikem	Chr1	263101837	263101837	263109068	2	HiFi	2
Sikem	Chr1	263189161	263189161	263193759	2	HiFi	2
Sikem	Chr1	85713758	85730069	85730069	1	HiFi	2
Sikem	Chr2	164665123	164665123	164833441	63	HiFi	2
Sikem	Chr2	164958132	164958132	165091105	51	HiFi	2
Sikem	Chr2	164506805	164506805	164638746	47	HiFi	2
Sikem	Chr2	233227606	233227606	233291078	33	HiFi	2
Sikem	Chr2	74477401	74477401	74523533	31	HiFi	2
Sikem	Chr2	50397818	50397818	50439734	29	HiFi	2
Sikem	Chr2	76901562	76901562	76930428	29	HiFi	2
Sikem	Chr2	87431718	87431718	87433156	28	HiFi	2
Sikem	Chr2	148482337	148482337	148485816	28	HiFi	2
Sikem	Chr2	164873820	164873820	164934335	27	HiFi	2
Sikem	Chr2	72084701	72084701	72098552	26	HiFi	2
Sikem	Chr2	98906940	98906940	98918844	26	HiFi	2
Sikem	Chr2	86185264	86185264	86255030	25	HiFi	2
Sikem	Chr2	101476653	101476653	101504044	24	HiFi	2
Sikem	Chr2	277274803	277274803	277317730	24	HiFi	2
Sikem	Chr2	65358740	65358740	65380920	23	HiFi	2
Sikem	Chr2	177795543	177795543	177802865	23	HiFi	2
Sikem	Chr2	307686781	307686781	307729272	23	HiFi	2
Sikem	Chr2	8130560	8130560	8154318	22	HiFi	2
Sikem	Chr2	9432655	9432655	9482424	22	HiFi	2
Sikem	Chr2	73235002	73235002	73274197	22	HiFi	2
Sikem	Chr2	142298611	142298611	142381251	22	HiFi	2
Sikem	Chr2	174701745	174701745	174711476	22	HiFi	2
Sikem	Chr2	178215408	178215408	178215873	21	HiFi	2
Sikem	Chr2	211728680	211728680	211736934	21	HiFi	2
Sikem	Chr2	228040005	228040005	228048342	20	HiFi	2
Sikem	Chr2	273312549	273312549	273347192	20	HiFi	2
Sikem	Chr2	201259909	201259909	201275433	19	HiFi	2
Sikem	Chr2	10319960	10319960	10398877	18	HiFi	2
Sikem	Chr2	15278171	15278171	15314890	17	HiFi	2
Sikem	Chr2	32792449	32792449	32817326	17	HiFi	2
Sikem	Chr2	100127057	100127057	100184199	17	HiFi	2
Sikem	Chr2	183547659	183547659	183555394	17	HiFi	2
Sikem	Chr2	285140297	285140297	285141825	17	HiFi	2
Sikem	Chr2	9383411	9383411	9400585	16	HiFi	2
Sikem	Chr2	15037517	15037517	15052865	16	HiFi	2
Sikem	Chr2	76682494	76682494	76684373	16	HiFi	2
Sikem	Chr2	181861091	181861091	181905063	16	HiFi	2
Sikem	Chr2	111225556	111225556	111248349	15	HiFi	2
Sikem	Chr2	174173538	174173538	174179900	15	HiFi	2
Sikem	Chr2	177371335	177371335	177397196	15	HiFi	2
Sikem	Chr2	300184723	300184723	300188141	15	HiFi	2
Sikem	Chr2	58278403	58278403	58293364	14	HiFi	2
Sikem	Chr2	76627378	76627378	76646732	14	HiFi	2
Sikem	Chr2	142408068	142408068	142435562	14	HiFi	2
Sikem	Chr2	181451355	181451355	181474979	14	HiFi	2
Sikem	Chr2	185261731	185261731	185282952	14	HiFi	2
Sikem	Chr2	191780228	191780228	191782922	14	HiFi	2
Sikem	Chr2	199122569	199122569	199161534	14	HiFi	2
Sikem	Chr2	206981800	206981800	207013678	14	HiFi	2
Sikem	Chr2	71891128	71891128	71924776	13	HiFi	2
Sikem	Chr2	113732927	113732927	113743082	13	HiFi	2
Sikem	Chr2	182716102	182716102	182723145	13	HiFi	2
Sikem	Chr2	193483684	193483684	193524744	13	HiFi	2
Sikem	Chr2	45128856	45128856	45136130	12	HiFi	2
Sikem	Chr2	55976374	55976374	56002801	12	HiFi	2
Sikem	Chr2	79975758	79975758	79977324	12	HiFi	2
Sikem	Chr2	195538908	195538908	195567832	12	HiFi	2
Sikem	Chr2	214066752	214066752	214105981	12	HiFi	2
Sikem	Chr2	16500530	16500530	16503960	11	HiFi	2
Sikem	Chr2	56289481	56289481	56310719	11	HiFi	2
Sikem	Chr2	68838165	68838165	68887605	11	HiFi	2
Sikem	Chr2	108262525	108262525	108279040	11	HiFi	2
Sikem	Chr2	138819332	138819332	138835129	11	HiFi	2
Sikem	Chr2	144942436	144942436	144943285	11	HiFi	2
Sikem	Chr2	166006483	166006483	166103880	11	HiFi	2
Sikem	Chr2	251220993	251220993	251250878	11	HiFi	2
Sikem	Chr2	16523119	16523119	16525547	10	HiFi	2
Sikem	Chr2	37717624	37717624	37731905	10	HiFi	2
Sikem	Chr2	104756265	104756265	104762880	10	HiFi	2
Sikem	Chr2	141086634	141086634	141087805	10	HiFi	2
Sikem	Chr2	143181447	143181447	143224590	10	HiFi	2
Sikem	Chr2	150037769	150037769	150039284	10	HiFi	2
Sikem	Chr2	198851574	198851574	198877329	10	HiFi	2
Sikem	Chr2	295872017	295872017	295886973	10	HiFi	2
Sikem	Chr2	10828705	10828705	10867155	9	HiFi	2
Sikem	Chr2	32126365	32126365	32150686	9	HiFi	2
Sikem	Chr2	54921878	54921878	54957534	9	HiFi	2
Sikem	Chr2	77829592	77829592	77842603	9	HiFi	2
Sikem	Chr2	89146160	89146160	89179964	9	HiFi	2
Sikem	Chr2	89524497	89524497	89555824	9	HiFi	2
Sikem	Chr2	115436302	115436302	115452745	9	HiFi	2
Sikem	Chr2	163894457	163894457	163902611	9	HiFi	2
Sikem	Chr2	165709730	165709730	165768930	9	HiFi	2
Sikem	Chr2	177753786	177753786	177773454	9	HiFi	2
Sikem	Chr2	199496375	199496375	199497849	9	HiFi	2
Sikem	Chr2	217826523	217826523	217872197	9	HiFi	2
Sikem	Chr2	223429366	223429366	223431085	9	HiFi	2
Sikem	Chr2	225779278	225779278	225802062	9	HiFi	2
Sikem	Chr2	226915168	226915168	226947211	9	HiFi	2
Sikem	Chr2	228306688	228306688	228343548	9	HiFi	2
Sikem	Chr2	301075646	301075646	301077726	9	HiFi	2
Sikem	Chr2	301563702	301563702	301572587	9	HiFi	2
Sikem	Chr2	15615090	15615090	15641635	8	HiFi	2
Sikem	Chr2	64874407	64874407	64885084	8	HiFi	2
Sikem	Chr2	160535062	160535062	160554394	8	HiFi	2
Sikem	Chr2	183274216	183274216	183275925	8	HiFi	2
Sikem	Chr2	242641506	242641506	242645223	8	HiFi	2
Sikem	Chr2	41077813	41077813	41079371	7	HiFi	2
Sikem	Chr2	57262195	57262195	57262991	7	HiFi	2
Sikem	Chr2	71974425	71974425	71993178	7	HiFi	2
Sikem	Chr2	73407786	73407786	73407909	7	HiFi	2
Sikem	Chr2	85244037	85244037	85270654	7	HiFi	2
Sikem	Chr2	127363883	127363883	127379508	7	HiFi	2
Sikem	Chr2	139256977	139256977	139257070	7	HiFi	2
Sikem	Chr2	143633195	143633195	143635140	7	HiFi	2
Sikem	Chr2	158281600	158281600	158284038	7	HiFi	2
Sikem	Chr2	165899298	165899298	165969065	7	HiFi	2
Sikem	Chr2	170053496	170053496	170053888	7	HiFi	2
Sikem	Chr2	181687832	181687832	181710286	7	HiFi	2
Sikem	Chr2	210404520	210404520	210435123	7	HiFi	2
Sikem	Chr2	237326721	237326721	237348256	7	HiFi	2
Sikem	Chr2	256122674	256122674	256141023	7	HiFi	2
Sikem	Chr2	269478938	269478938	269479275	7	HiFi	2
Sikem	Chr2	300216213	300216213	300217284	7	HiFi	2
Sikem	Chr2	15494521	15494521	15498028	6	HiFi	2
Sikem	Chr2	24612882	24612882	24615577	6	HiFi	2
Sikem	Chr2	36733456	36733456	36734018	6	HiFi	2
Sikem	Chr2	50361971	50361971	50364283	6	HiFi	2
Sikem	Chr2	60016042	60016042	60016580	6	HiFi	2
Sikem	Chr2	77784508	77784508	77784848	6	HiFi	2
Sikem	Chr2	77977805	77977805	77999392	6	HiFi	2
Sikem	Chr2	92266665	92266665	92266786	6	HiFi	2
Sikem	Chr2	99841491	99841491	99843159	6	HiFi	2
Sikem	Chr2	101603999	101603999	101608857	6	HiFi	2
Sikem	Chr2	182561527	182561527	182569165	6	HiFi	2
Sikem	Chr2	191307211	191307211	191322674	6	HiFi	2
Sikem	Chr2	194532485	194532485	194533213	6	HiFi	2
Sikem	Chr2	225491724	225491724	225492895	6	HiFi	2
Sikem	Chr2	10448928	10448928	10459299	5	HiFi	2
Sikem	Chr2	26203398	26203398	26205516	5	HiFi	2
Sikem	Chr2	65000697	65000697	65004535	5	HiFi	2
Sikem	Chr2	65422416	65422416	65431634	5	HiFi	2
Sikem	Chr2	71869270	71869270	71871082	5	HiFi	2
Sikem	Chr2	79994323	79994323	80004731	5	HiFi	2
Sikem	Chr2	80022108	80022108	80027949	5	HiFi	2
Sikem	Chr2	85594270	85594270	85597184	5	HiFi	2
Sikem	Chr2	86539958	86539958	86540801	5	HiFi	2
Sikem	Chr2	89387773	89387773	89398306	5	HiFi	2
Sikem	Chr2	95657545	95657545	95667848	5	HiFi	2
Sikem	Chr2	110549544	110549544	110561585	5	HiFi	2
Sikem	Chr2	117564675	117564675	117576036	5	HiFi	2
Sikem	Chr2	123069754	123069754	123109612	5	HiFi	2
Sikem	Chr2	145423121	145423121	145424938	5	HiFi	2
Sikem	Chr2	151991224	151991224	151997364	5	HiFi	2
Sikem	Chr2	159330227	159330227	159340939	5	HiFi	2
Sikem	Chr2	164439108	164439108	164451909	5	HiFi	2
Sikem	Chr2	165120971	165120971	165131948	5	HiFi	2
Sikem	Chr2	165832523	165832523	165867994	5	HiFi	2
Sikem	Chr2	175576184	175576184	175579344	5	HiFi	2
Sikem	Chr2	188963287	188963287	188968181	5	HiFi	2
Sikem	Chr2	192329385	192329385	192334817	5	HiFi	2
Sikem	Chr2	224744869	224744869	224744988	5	HiFi	2
Sikem	Chr2	225973187	225973187	225976814	5	HiFi	2
Sikem	Chr2	234247251	234247251	234258956	5	HiFi	2
Sikem	Chr2	285201502	285201502	285211870	5	HiFi	2
Sikem	Chr2	301040073	301040073	301046933	5	HiFi	2
Sikem	Chr2	4011723	4011723	4012307	4	HiFi	2
Sikem	Chr2	21078979	21078979	21079191	4	HiFi	2
Sikem	Chr2	51807013	51807013	51822247	4	HiFi	2
Sikem	Chr2	64524247	64524247	64524917	4	HiFi	2
Sikem	Chr2	65267347	65267347	65268089	4	HiFi	2
Sikem	Chr2	68123556	68123556	68125204	4	HiFi	2
Sikem	Chr2	76213204	76213204	76213547	4	HiFi	2
Sikem	Chr2	76312338	76312338	76313395	4	HiFi	2
Sikem	Chr2	83852108	83852108	83852531	4	HiFi	2
Sikem	Chr2	85336143	85336143	85358547	4	HiFi	2
Sikem	Chr2	106435687	106435687	106437379	4	HiFi	2
Sikem	Chr2	113866430	113866430	113881613	4	HiFi	2
Sikem	Chr2	119416461	119416461	119425104	4	HiFi	2
Sikem	Chr2	126667025	126667025	126672556	4	HiFi	2
Sikem	Chr2	135446419	135446419	135468920	4	HiFi	2
Sikem	Chr2	149315866	149315866	149328386	4	HiFi	2
Sikem	Chr2	165574846	165574846	165575265	4	HiFi	2
Sikem	Chr2	166333471	166333471	166358552	4	HiFi	2
Sikem	Chr2	167489799	167489799	167492966	4	HiFi	2
Sikem	Chr2	171782115	171782115	171789843	4	HiFi	2
Sikem	Chr2	182041099	182041099	182053091	4	HiFi	2
Sikem	Chr2	199810595	199810595	199826780	4	HiFi	2
Sikem	Chr2	201543958	201543958	201556432	4	HiFi	2
Sikem	Chr2	202482598	202482598	202504479	4	HiFi	2
Sikem	Chr2	220849150	220849150	220849180	4	HiFi	2
Sikem	Chr2	222936624	222936624	222937529	4	HiFi	2
Sikem	Chr2	242699455	242699455	242707057	4	HiFi	2
Sikem	Chr2	245356425	245356425	245373803	4	HiFi	2
Sikem	Chr2	256564256	256564256	256569430	4	HiFi	2
Sikem	Chr2	259259717	259259717	259259801	4	HiFi	2
Sikem	Chr2	259314020	259314020	259330258	4	HiFi	2
Sikem	Chr2	266577799	266577799	266578125	4	HiFi	2
Sikem	Chr2	277336195	277336195	277361709	4	HiFi	2
Sikem	Chr2	282399838	282399838	282400905	4	HiFi	2
Sikem	Chr2	299720883	299720883	299726131	4	HiFi	2
Sikem	Chr2	11192744	11192744	11195014	3	HiFi	2
Sikem	Chr2	16698221	16698221	16698279	3	HiFi	2
Sikem	Chr2	19143801	19143801	19143994	3	HiFi	2
Sikem	Chr2	20067348	20067348	20067373	3	HiFi	2
Sikem	Chr2	35177117	35177117	35183283	3	HiFi	2
Sikem	Chr2	43820721	43820721	43821328	3	HiFi	2
Sikem	Chr2	49203755	49203755	49207380	3	HiFi	2
Sikem	Chr2	50806703	50806703	50806776	3	HiFi	2
Sikem	Chr2	56045347	56045347	56045700	3	HiFi	2
Sikem	Chr2	62870955	62870955	62873190	3	HiFi	2
Sikem	Chr2	63199417	63199417	63214324	3	HiFi	2
Sikem	Chr2	64177406	64177406	64190892	3	HiFi	2
Sikem	Chr2	65462915	65462915	65463171	3	HiFi	2
Sikem	Chr2	81161630	81161630	81179572	3	HiFi	2
Sikem	Chr2	83773094	83773094	83796882	3	HiFi	2
Sikem	Chr2	92323552	92323552	92323980	3	HiFi	2
Sikem	Chr2	99266185	99266185	99266593	3	HiFi	2
Sikem	Chr2	99709212	99709212	99709586	3	HiFi	2
Sikem	Chr2	100333264	100333264	100333769	3	HiFi	2
Sikem	Chr2	101793378	101793378	101800286	3	HiFi	2
Sikem	Chr2	109843422	109843422	109843481	3	HiFi	2
Sikem	Chr2	115173942	115173942	115189635	3	HiFi	2
Sikem	Chr2	119377367	119377367	119394171	3	HiFi	2
Sikem	Chr2	140821696	140821696	140822352	3	HiFi	2
Sikem	Chr2	145005307	145005307	145006132	3	HiFi	2
Sikem	Chr2	147104894	147104894	147111076	3	HiFi	2
Sikem	Chr2	161841648	161841648	161857453	3	HiFi	2
Sikem	Chr2	165234445	165234445	165234683	3	HiFi	2
Sikem	Chr2	165326201	165326201	165346401	3	HiFi	2
Sikem	Chr2	165791901	165791901	165807145	3	HiFi	2
Sikem	Chr2	171130457	171130457	171130884	3	HiFi	2
Sikem	Chr2	171864579	171864579	171886023	3	HiFi	2
Sikem	Chr2	185132387	185132387	185138173	3	HiFi	2
Sikem	Chr2	187776797	187776797	187800651	3	HiFi	2
Sikem	Chr2	219262946	219262946	219262979	3	HiFi	2
Sikem	Chr2	222066127	222066127	222066458	3	HiFi	2
Sikem	Chr2	227055335	227055335	227055459	3	HiFi	2
Sikem	Chr2	227461127	227461127	227461200	3	HiFi	2
Sikem	Chr2	227901965	227901965	227905474	3	HiFi	2
Sikem	Chr2	228480968	228480968	228481157	3	HiFi	2
Sikem	Chr2	292439802	292439802	292439977	3	HiFi	2
Sikem	Chr2	296870746	296870746	296884836	3	HiFi	2
Sikem	Chr2	307571103	307571103	307588709	3	HiFi	2
Sikem	Chr2	4825123	4825123	4825130	2	HiFi	2
Sikem	Chr2	8865962	8865962	8868742	2	HiFi	2
Sikem	Chr2	31210721	31210721	31211813	2	HiFi	2
Sikem	Chr2	56023085	56023085	56023134	2	HiFi	2
Sikem	Chr2	59793551	59793551	59793611	2	HiFi	2
Sikem	Chr2	63576819	63576819	63595911	2	HiFi	2
Sikem	Chr2	72053362	72053362	72053434	2	HiFi	2
Sikem	Chr2	72303362	72303362	72303595	2	HiFi	2
Sikem	Chr2	73314558	73314558	73321292	2	HiFi	2
Sikem	Chr2	73685927	73685927	73689013	2	HiFi	2
Sikem	Chr2	73873322	73873322	73873611	2	HiFi	2
Sikem	Chr2	76181340	76181340	76181389	2	HiFi	2
Sikem	Chr2	76710782	76710782	76710809	2	HiFi	2
Sikem	Chr2	77584740	77584740	77584749	2	HiFi	2
Sikem	Chr2	86896606	86896606	86896679	2	HiFi	2
Sikem	Chr2	87004666	87004666	87004688	2	HiFi	2
Sikem	Chr2	89362700	89362700	89363204	2	HiFi	2
Sikem	Chr2	106403158	106403158	106403201	2	HiFi	2
Sikem	Chr2	110107763	110107763	110107896	2	HiFi	2
Sikem	Chr2	111096138	111096138	111096163	2	HiFi	2
Sikem	Chr2	114276224	114276224	114277296	2	HiFi	2
Sikem	Chr2	137577033	137577033	137585006	2	HiFi	2
Sikem	Chr2	138029943	138029943	138030279	2	HiFi	2
Sikem	Chr2	143083168	143083168	143085801	2	HiFi	2
Sikem	Chr2	145442764	145442764	145452557	2	HiFi	2
Sikem	Chr2	145515597	145515597	145515668	2	HiFi	2
Sikem	Chr2	149988109	149988109	149988131	2	HiFi	2
Sikem	Chr2	156789381	156789381	156789500	2	HiFi	2
Sikem	Chr2	165260485	165260485	165266794	2	HiFi	2
Sikem	Chr2	165381825	165381825	165395255	2	HiFi	2
Sikem	Chr2	165651923	165651923	165673654	2	HiFi	2
Sikem	Chr2	166599240	166599240	166619516	2	HiFi	2
Sikem	Chr2	166652827	166652827	166652956	2	HiFi	2
Sikem	Chr2	171437826	171437826	171444643	2	HiFi	2
Sikem	Chr2	181732020	181732020	181756819	2	HiFi	2
Sikem	Chr2	181778802	181778802	181797122	2	HiFi	2
Sikem	Chr2	181834770	181834770	181837627	2	HiFi	2
Sikem	Chr2	183232647	183232647	183237094	2	HiFi	2
Sikem	Chr2	183507852	183507852	183525015	2	HiFi	2
Sikem	Chr2	188577557	188577557	188596645	2	HiFi	2
Sikem	Chr2	193051137	193051137	193057025	2	HiFi	2
Sikem	Chr2	199771384	199771384	199771453	2	HiFi	2
Sikem	Chr2	199858548	199858548	199859474	2	HiFi	2
Sikem	Chr2	222702807	222702807	222702813	2	HiFi	2
Sikem	Chr2	227429487	227429487	227429496	2	HiFi	2
Sikem	Chr2	227502152	227502152	227502209	2	HiFi	2
Sikem	Chr2	228428062	228428062	228442667	2	HiFi	2
Sikem	Chr2	230299780	230299780	230300070	2	HiFi	2
Sikem	Chr2	231452199	231452199	231452831	2	HiFi	2
Sikem	Chr2	232945920	232945920	232946991	2	HiFi	2
Sikem	Chr2	242735071	242735071	242735076	2	HiFi	2
Sikem	Chr2	245311548	245311548	245311989	2	HiFi	2
Sikem	Chr2	249405732	249405732	249408740	2	HiFi	2
Sikem	Chr2	257496541	257496541	257496594	2	HiFi	2
Sikem	Chr2	259239576	259239576	259239623	2	HiFi	2
Sikem	Chr2	273805120	273805120	273805550	2	HiFi	2
Sikem	Chr2	280879204	280879204	280881779	2	HiFi	2
Sikem	Chr2	303781544	303781544	303781702	2	HiFi	2
Sikem	Chr3	41481457	41481457	41489841	129	HiFi	2
Sikem	Chr3	4831437	4831437	4900788	78	HiFi	2
Sikem	Chr3	188756389	188756389	188781242	76	HiFi	2
Sikem	Chr3	196790332	196790332	196806253	70	HiFi	2
Sikem	Chr3	191482792	191482792	191586463	67	HiFi	2
Sikem	Chr3	298756542	298756542	298807694	64	HiFi	2
Sikem	Chr3	42517390	42517390	42579630	60	HiFi	2
Sikem	Chr3	196006647	196006647	196084865	59	HiFi	2
Sikem	Chr3	167814347	167814347	167861442	50	HiFi	2
Sikem	Chr3	150018339	150018339	150030788	48	HiFi	2
Sikem	Chr3	42367430	42367430	42407004	47	HiFi	2
Sikem	Chr3	388822479	388822479	388877781	47	HiFi	2
Sikem	Chr3	269944394	269944394	270022837	46	HiFi	2
Sikem	Chr3	134874891	134874891	134954175	39	HiFi	2
Sikem	Chr3	100462465	100462465	100484601	38	HiFi	2
Sikem	Chr3	1826016	1826016	1838842	37	HiFi	2
Sikem	Chr3	24418467	24418467	24444015	36	HiFi	2
Sikem	Chr3	149409614	149409614	149469123	35	HiFi	2
Sikem	Chr3	3339106	3339106	3376571	34	HiFi	2
Sikem	Chr3	26034189	26034189	26037420	34	HiFi	2
Sikem	Chr3	368329722	368329722	368350582	34	HiFi	2
Sikem	Chr3	51358550	51358550	51417782	31	HiFi	2
Sikem	Chr3	192242818	192242818	192254490	31	HiFi	2
Sikem	Chr3	245671394	245671394	245779604	30	HiFi	2
Sikem	Chr3	36081732	36081732	36089741	29	HiFi	2
Sikem	Chr3	65051651	65051651	65061277	29	HiFi	2
Sikem	Chr3	192725564	192725564	192771651	28	HiFi	2
Sikem	Chr3	13982773	13982773	14016723	27	HiFi	2
Sikem	Chr3	321864354	321864354	321900244	27	HiFi	2
Sikem	Chr3	53438480	53438480	53454732	26	HiFi	2
Sikem	Chr3	61359165	61359165	61374355	26	HiFi	2
Sikem	Chr3	154664783	154664783	154666470	26	HiFi	2
Sikem	Chr3	339082619	339082619	339121635	26	HiFi	2
Sikem	Chr3	364761028	364761028	364769267	26	HiFi	2
Sikem	Chr3	273200951	273200951	273201702	25	HiFi	2
Sikem	Chr3	323707170	323707170	323745707	25	HiFi	2
Sikem	Chr3	355049936	355049936	355050907	25	HiFi	2
Sikem	Chr3	167231474	167231474	167251688	24	HiFi	2
Sikem	Chr3	129573971	129573971	129600350	23	HiFi	2
Sikem	Chr3	130397300	130397300	130415623	23	HiFi	2
Sikem	Chr3	145834327	145834327	145954989	23	HiFi	2
Sikem	Chr3	251362083	251362083	251363349	23	HiFi	2
Sikem	Chr3	323120241	323120241	323136769	23	HiFi	2
Sikem	Chr3	331102554	331102554	331110318	23	HiFi	2
Sikem	Chr3	7671792	7671792	7678092	22	HiFi	2
Sikem	Chr3	24009266	24009266	24017326	22	HiFi	2
Sikem	Chr3	110459578	110459578	110500256	22	HiFi	2
Sikem	Chr3	138152978	138152978	138157648	22	HiFi	2
Sikem	Chr3	384712775	384712775	384714539	22	HiFi	2
Sikem	Chr3	12575096	12575096	12576737	21	HiFi	2
Sikem	Chr3	15607663	15607663	15632281	21	HiFi	2
Sikem	Chr3	119514565	119514565	119515354	21	HiFi	2
Sikem	Chr3	125592837	125592837	125657346	21	HiFi	2
Sikem	Chr3	191150183	191150183	191180777	21	HiFi	2
Sikem	Chr3	388174794	388174794	388204023	21	HiFi	2
Sikem	Chr3	42710262	42710262	42759908	20	HiFi	2
Sikem	Chr3	56156188	56156188	56170038	20	HiFi	2
Sikem	Chr3	99971199	99971199	99979973	20	HiFi	2
Sikem	Chr3	145975407	145975407	146082647	20	HiFi	2
Sikem	Chr3	193635191	193635191	193671919	20	HiFi	2
Sikem	Chr3	212847944	212847944	212880126	20	HiFi	2
Sikem	Chr3	52992669	52992669	53004227	19	HiFi	2
Sikem	Chr3	1659762	1659762	1696435	18	HiFi	2
Sikem	Chr3	14145391	14145391	14172430	18	HiFi	2
Sikem	Chr3	35921346	35921346	35931839	18	HiFi	2
Sikem	Chr3	119550547	119550547	119563425	18	HiFi	2
Sikem	Chr3	142757535	142757535	142760532	18	HiFi	2
Sikem	Chr3	161405952	161405952	161412792	18	HiFi	2
Sikem	Chr3	213009530	213009530	213030791	18	HiFi	2
Sikem	Chr3	172486	172486	181359	17	HiFi	2
Sikem	Chr3	83813967	83813967	83852974	17	HiFi	2
Sikem	Chr3	143636684	143636684	143668704	17	HiFi	2
Sikem	Chr3	209080136	209080136	209085667	17	HiFi	2
Sikem	Chr3	387901792	387901792	387938820	17	HiFi	2
Sikem	Chr3	29961735	29961735	30001863	16	HiFi	2
Sikem	Chr3	240126636	240126636	240146666	16	HiFi	2
Sikem	Chr3	281328186	281328186	281370901	16	HiFi	2
Sikem	Chr3	17982640	17982640	17985154	15	HiFi	2
Sikem	Chr3	51056033	51056033	51083497	15	HiFi	2
Sikem	Chr3	147617558	147617558	147700131	15	HiFi	2
Sikem	Chr3	245363973	245363973	245376726	15	HiFi	2
Sikem	Chr3	252573751	252573751	252599166	15	HiFi	2
Sikem	Chr3	263521269	263521269	263522607	15	HiFi	2
Sikem	Chr3	303339299	303342350	303349182	15	HiFi	2
Sikem	Chr3	6072310	6072310	6096711	14	HiFi	2
Sikem	Chr3	13635611	13635611	13640697	14	HiFi	2
Sikem	Chr3	29285680	29285680	29300853	14	HiFi	2
Sikem	Chr3	31238214	31238214	31285327	14	HiFi	2
Sikem	Chr3	124960932	124960932	124990030	14	HiFi	2
Sikem	Chr3	254067541	254067541	254137379	14	HiFi	2
Sikem	Chr3	292244577	292244577	292247463	14	HiFi	2
Sikem	Chr3	373844606	373844606	373852407	14	HiFi	2
Sikem	Chr3	22759748	22759748	22763009	13	HiFi	2
Sikem	Chr3	129340367	129340367	129360302	13	HiFi	2
Sikem	Chr3	169466417	169466417	169503262	13	HiFi	2
Sikem	Chr3	262458460	262458460	262459780	13	HiFi	2
Sikem	Chr3	321774457	321774457	321781931	13	HiFi	2
Sikem	Chr3	348005154	348005154	348009723	13	HiFi	2
Sikem	Chr3	387791209	387791209	387794899	13	HiFi	2
Sikem	Chr3	2532681	2532681	2550300	12	HiFi	2
Sikem	Chr3	4484730	4484730	4492953	12	HiFi	2
Sikem	Chr3	18123975	18123975	18150322	12	HiFi	2
Sikem	Chr3	40681285	40681285	40694204	12	HiFi	2
Sikem	Chr3	42493255	42493255	42496493	12	HiFi	2
Sikem	Chr3	43608054	43608054	43617320	12	HiFi	2
Sikem	Chr3	85585143	85585143	85597925	12	HiFi	2
Sikem	Chr3	128091183	128091183	128101638	12	HiFi	2
Sikem	Chr3	153041020	153041020	153043644	12	HiFi	2
Sikem	Chr3	168592666	168592666	168596818	12	HiFi	2
Sikem	Chr3	238572077	238572077	238619499	12	HiFi	2
Sikem	Chr3	338063641	338063641	338064127	12	HiFi	2
Sikem	Chr3	2693313	2693313	2723585	11	HiFi	2
Sikem	Chr3	29563587	29563587	29586175	11	HiFi	2
Sikem	Chr3	40613902	40613902	40655636	11	HiFi	2
Sikem	Chr3	56082600	56082600	56084156	11	HiFi	2
Sikem	Chr3	97038769	97038769	97039086	11	HiFi	2
Sikem	Chr3	116894584	116894584	116896503	11	HiFi	2
Sikem	Chr3	137509096	137509096	137509579	11	HiFi	2
Sikem	Chr3	144449716	144449716	144490839	11	HiFi	2
Sikem	Chr3	189016410	189016410	189022009	11	HiFi	2
Sikem	Chr3	191833226	191833226	191881588	11	HiFi	2
Sikem	Chr3	286092463	286092463	286141774	11	HiFi	2
Sikem	Chr3	331548395	331548395	331568931	11	HiFi	2
Sikem	Chr3	12547454	12547454	12550239	10	HiFi	2
Sikem	Chr3	14070054	14070054	14094128	10	HiFi	2
Sikem	Chr3	24910829	24910829	24920130	10	HiFi	2
Sikem	Chr3	40409606	40409606	40416758	10	HiFi	2
Sikem	Chr3	40561224	40561224	40588388	10	HiFi	2
Sikem	Chr3	83482138	83482138	83483408	10	HiFi	2
Sikem	Chr3	112898725	112898725	112920325	10	HiFi	2
Sikem	Chr3	155613482	155613482	155651533	10	HiFi	2
Sikem	Chr3	198228568	198228568	198258201	10	HiFi	2
Sikem	Chr3	333699570	333699570	333720732	10	HiFi	2
Sikem	Chr3	383083502	383083502	383114808	10	HiFi	2
Sikem	Chr3	1624045	1624045	1634849	9	HiFi	2
Sikem	Chr3	5845548	5845548	5856677	9	HiFi	2
Sikem	Chr3	10985609	10985609	10986620	9	HiFi	2
Sikem	Chr3	42032813	42032813	42037720	9	HiFi	2
Sikem	Chr3	57216838	57216838	57218091	9	HiFi	2
Sikem	Chr3	75663036	75663036	75663597	9	HiFi	2
Sikem	Chr3	75845227	75845227	75875787	9	HiFi	2
Sikem	Chr3	100820507	100820507	100832972	9	HiFi	2
Sikem	Chr3	104794903	104794903	104797997	9	HiFi	2
Sikem	Chr3	140879866	140879866	140880646	9	HiFi	2
Sikem	Chr3	146933667	146933667	146953999	9	HiFi	2
Sikem	Chr3	153077303	153077303	153084808	9	HiFi	2
Sikem	Chr3	196531058	196531058	196543852	9	HiFi	2
Sikem	Chr3	374511968	374511968	374513067	9	HiFi	2
Sikem	Chr3	375008488	375008488	375026202	9	HiFi	2
Sikem	Chr3	6536994	6536994	6556798	8	HiFi	2
Sikem	Chr3	16061355	16061355	16083474	8	HiFi	2
Sikem	Chr3	62126510	62126510	62130925	8	HiFi	2
Sikem	Chr3	88466319	88466319	88488213	8	HiFi	2
Sikem	Chr3	88908870	88908870	88916517	8	HiFi	2
Sikem	Chr3	90168427	90168427	90179082	8	HiFi	2
Sikem	Chr3	129214403	129214403	129234571	8	HiFi	2
Sikem	Chr3	144048727	144048727	144088919	8	HiFi	2
Sikem	Chr3	146390357	146390357	146439428	8	HiFi	2
Sikem	Chr3	148776424	148776424	148790749	8	HiFi	2
Sikem	Chr3	149940061	149940061	149943356	8	HiFi	2
Sikem	Chr3	174586235	174586235	174589123	8	HiFi	2
Sikem	Chr3	285916914	285916914	285922095	8	HiFi	2
Sikem	Chr3	338335781	338335781	338351596	8	HiFi	2
Sikem	Chr3	389563574	389563574	389575157	8	HiFi	2
Sikem	Chr3	390317244	390317244	390328855	8	HiFi	2
Sikem	Chr3	4311267	4311267	4322086	7	HiFi	2
Sikem	Chr3	13511557	13511557	13529750	7	HiFi	2
Sikem	Chr3	18970569	18970569	18980209	7	HiFi	2
Sikem	Chr3	19102397	19102397	19103451	7	HiFi	2
Sikem	Chr3	26824279	26824279	26861451	7	HiFi	2
Sikem	Chr3	28260014	28260014	28271553	7	HiFi	2
Sikem	Chr3	40145302	40145302	40163427	7	HiFi	2
Sikem	Chr3	43110699	43110699	43111322	7	HiFi	2
Sikem	Chr3	76714060	76714060	76740328	7	HiFi	2
Sikem	Chr3	88645537	88645537	88674447	7	HiFi	2
Sikem	Chr3	120969266	120969266	120984646	7	HiFi	2
Sikem	Chr3	125536627	125536627	125568488	7	HiFi	2
Sikem	Chr3	130667700	130667700	130678485	7	HiFi	2
Sikem	Chr3	141214299	141214299	141214986	7	HiFi	2
Sikem	Chr3	141486978	141486978	141487388	7	HiFi	2
Sikem	Chr3	141592201	141592201	141592909	7	HiFi	2
Sikem	Chr3	144208762	144208762	144266626	7	HiFi	2
Sikem	Chr3	145376699	145376699	145431937	7	HiFi	2
Sikem	Chr3	170603038	170603038	170622280	7	HiFi	2
Sikem	Chr3	190089880	190089880	190093910	7	HiFi	2
Sikem	Chr3	253894414	253894414	253895132	7	HiFi	2
Sikem	Chr3	313383417	313383417	313422119	7	HiFi	2
Sikem	Chr3	321804467	321804467	321840777	7	HiFi	2
Sikem	Chr3	328973607	328973607	328973809	7	HiFi	2
Sikem	Chr3	353013125	353013125	353016110	7	HiFi	2
Sikem	Chr3	353850297	353850297	353855442	7	HiFi	2
Sikem	Chr3	362915786	362915786	362939767	7	HiFi	2
Sikem	Chr3	372126555	372126555	372126922	7	HiFi	2
Sikem	Chr3	373320460	373320460	373339210	7	HiFi	2
Sikem	Chr3	380520134	380520134	380542330	7	HiFi	2
Sikem	Chr3	389643584	389643584	389659922	7	HiFi	2
Sikem	Chr3	5811943	5811943	5816653	6	HiFi	2
Sikem	Chr3	13926694	13926694	13929917	6	HiFi	2
Sikem	Chr3	25254275	25254275	25264119	6	HiFi	2
Sikem	Chr3	41518665	41518665	41519732	6	HiFi	2
Sikem	Chr3	41649049	41649049	41649965	6	HiFi	2
Sikem	Chr3	41894489	41894489	41900667	6	HiFi	2
Sikem	Chr3	42252637	42252637	42255732	6	HiFi	2
Sikem	Chr3	42607441	42607441	42621894	6	HiFi	2
Sikem	Chr3	43982952	43982952	43983448	6	HiFi	2
Sikem	Chr3	44490284	44490284	44509868	6	HiFi	2
Sikem	Chr3	47322940	47322940	47342189	6	HiFi	2
Sikem	Chr3	66513003	66513003	66513815	6	HiFi	2
Sikem	Chr3	83176425	83176425	83207508	6	HiFi	2
Sikem	Chr3	131373716	131373716	131377698	6	HiFi	2
Sikem	Chr3	133860735	133860735	133872003	6	HiFi	2
Sikem	Chr3	147211654	147211654	147241109	6	HiFi	2
Sikem	Chr3	151561331	151561331	151575548	6	HiFi	2
Sikem	Chr3	171394880	171394880	171394964	6	HiFi	2
Sikem	Chr3	216423538	216423538	216434141	6	HiFi	2
Sikem	Chr3	356375715	356375715	356387360	6	HiFi	2
Sikem	Chr3	385286395	385286395	385288382	6	HiFi	2
Sikem	Chr3	1089078	1089078	1104236	5	HiFi	2
Sikem	Chr3	4284685	4284685	4292424	5	HiFi	2
Sikem	Chr3	6288714	6288714	6289432	5	HiFi	2
Sikem	Chr3	13789613	13789613	13790439	5	HiFi	2
Sikem	Chr3	30182994	30182994	30201029	5	HiFi	2
Sikem	Chr3	30527685	30527685	30542349	5	HiFi	2
Sikem	Chr3	31307843	31307843	31307869	5	HiFi	2
Sikem	Chr3	41401820	41401820	41418547	5	HiFi	2
Sikem	Chr3	55967582	55967582	55968129	5	HiFi	2
Sikem	Chr3	58927050	58927050	58941763	5	HiFi	2
Sikem	Chr3	88532244	88532244	88539619	5	HiFi	2
Sikem	Chr3	94514968	94514968	94528832	5	HiFi	2
Sikem	Chr3	96667445	96667445	96683157	5	HiFi	2
Sikem	Chr3	105385450	105385450	105390780	5	HiFi	2
Sikem	Chr3	127488947	127488947	127503088	5	HiFi	2
Sikem	Chr3	137676718	137676718	137677067	5	HiFi	2
Sikem	Chr3	144517330	144517330	144557123	5	HiFi	2
Sikem	Chr3	145509209	145509209	145541245	5	HiFi	2
Sikem	Chr3	145627090	145627090	145665293	5	HiFi	2
Sikem	Chr3	146819982	146819982	146832575	5	HiFi	2
Sikem	Chr3	152816543	152816543	152821677	5	HiFi	2
Sikem	Chr3	155316338	155316338	155334515	5	HiFi	2
Sikem	Chr3	160986143	160986143	160999762	5	HiFi	2
Sikem	Chr3	175176022	175176022	175198073	5	HiFi	2
Sikem	Chr3	175507247	175507247	175515570	5	HiFi	2
Sikem	Chr3	180746206	180746206	180746831	5	HiFi	2
Sikem	Chr3	192044184	192044184	192049405	5	HiFi	2
Sikem	Chr3	226883952	226883952	226884918	5	HiFi	2
Sikem	Chr3	227054294	227054294	227055335	5	HiFi	2
Sikem	Chr3	229791661	229791661	229791712	5	HiFi	2
Sikem	Chr3	233104813	233104813	233124738	5	HiFi	2
Sikem	Chr3	234855813	234855813	234856085	5	HiFi	2
Sikem	Chr3	286893253	286893253	286904677	5	HiFi	2
Sikem	Chr3	310752630	310752630	310774637	5	HiFi	2
Sikem	Chr3	316921513	316921513	316925699	5	HiFi	2
Sikem	Chr3	318057704	318057704	318089259	5	HiFi	2
Sikem	Chr3	339818883	339818883	339826753	5	HiFi	2
Sikem	Chr3	354943373	354943373	354943459	5	HiFi	2
Sikem	Chr3	355933755	355933755	355934461	5	HiFi	2
Sikem	Chr3	373388528	373388528	373392501	5	HiFi	2
Sikem	Chr3	380744854	380744854	380746604	5	HiFi	2
Sikem	Chr3	382767872	382767872	382768866	5	HiFi	2
Sikem	Chr3	930928	930928	930967	4	HiFi	2
Sikem	Chr3	4780897	4780897	4781307	4	HiFi	2
Sikem	Chr3	7537500	7537500	7537749	4	HiFi	2
Sikem	Chr3	13561815	13561815	13568767	4	HiFi	2
Sikem	Chr3	29034385	29034385	29036157	4	HiFi	2
Sikem	Chr3	39307132	39307132	39307166	4	HiFi	2
Sikem	Chr3	40920806	40920806	40920863	4	HiFi	2
Sikem	Chr3	42018379	42018379	42019348	4	HiFi	2
Sikem	Chr3	84528722	84528722	84531756	4	HiFi	2
Sikem	Chr3	92413999	92413999	92427826	4	HiFi	2
Sikem	Chr3	97459908	97459908	97459999	4	HiFi	2
Sikem	Chr3	108173414	108173414	108175502	4	HiFi	2
Sikem	Chr3	111619523	111619523	111640680	4	HiFi	2
Sikem	Chr3	122414117	122414117	122420922	4	HiFi	2
Sikem	Chr3	127521579	127521579	127556642	4	HiFi	2
Sikem	Chr3	131315928	131315928	131315984	4	HiFi	2
Sikem	Chr3	137382649	137382649	137383159	4	HiFi	2
Sikem	Chr3	144137303	144137303	144157142	4	HiFi	2
Sikem	Chr3	145758766	145758766	145805863	4	HiFi	2
Sikem	Chr3	146603367	146603367	146646600	4	HiFi	2
Sikem	Chr3	146851898	146851898	146858442	4	HiFi	2
Sikem	Chr3	165939996	165939996	165940107	4	HiFi	2
Sikem	Chr3	172726969	172726969	172745409	4	HiFi	2
Sikem	Chr3	194840456	194840456	194847439	4	HiFi	2
Sikem	Chr3	200491766	200491766	200492302	4	HiFi	2
Sikem	Chr3	212929113	212929113	212954852	4	HiFi	2
Sikem	Chr3	213790432	213790432	213791225	4	HiFi	2
Sikem	Chr3	219504895	219504895	219505087	4	HiFi	2
Sikem	Chr3	237966168	237966168	237970837	4	HiFi	2
Sikem	Chr3	248680826	248680826	248683366	4	HiFi	2
Sikem	Chr3	258457683	258457683	258458455	4	HiFi	2
Sikem	Chr3	265229060	265229060	265231754	4	HiFi	2
Sikem	Chr3	271398548	271398548	271431091	4	HiFi	2
Sikem	Chr3	285810557	285810557	285833524	4	HiFi	2
Sikem	Chr3	295507529	295507529	295509916	4	HiFi	2
Sikem	Chr3	310644441	310644441	310670258	4	HiFi	2
Sikem	Chr3	314384627	314384627	314398118	4	HiFi	2
Sikem	Chr3	332345270	332345270	332351442	4	HiFi	2
Sikem	Chr3	359759618	359759618	359764719	4	HiFi	2
Sikem	Chr3	362779817	362779817	362780684	4	HiFi	2
Sikem	Chr3	374226710	374226710	374231607	4	HiFi	2
Sikem	Chr3	374980629	374980629	374981463	4	HiFi	2
Sikem	Chr3	384538979	384538979	384539721	4	HiFi	2
Sikem	Chr3	1162782	1162782	1163827	3	HiFi	2
Sikem	Chr3	1422390	1422390	1422503	3	HiFi	2
Sikem	Chr3	6407423	6407423	6407846	3	HiFi	2
Sikem	Chr3	12525735	12525735	12525775	3	HiFi	2
Sikem	Chr3	12868874	12868874	12869676	3	HiFi	2
Sikem	Chr3	26895810	26895810	26895835	3	HiFi	2
Sikem	Chr3	29458299	29458299	29458339	3	HiFi	2
Sikem	Chr3	33973945	33973945	33973969	3	HiFi	2
Sikem	Chr3	37031492	37031492	37031843	3	HiFi	2
Sikem	Chr3	38370705	38370705	38371376	3	HiFi	2
Sikem	Chr3	41071755	41071755	41087156	3	HiFi	2
Sikem	Chr3	44313547	44313547	44313581	3	HiFi	2
Sikem	Chr3	45495522	45495522	45497890	3	HiFi	2
Sikem	Chr3	51958979	51958979	51966135	3	HiFi	2
Sikem	Chr3	71865745	71865745	71867448	3	HiFi	2
Sikem	Chr3	74914857	74914857	74917641	3	HiFi	2
Sikem	Chr3	78325268	78325268	78326711	3	HiFi	2
Sikem	Chr3	79848141	79848141	79848232	3	HiFi	2
Sikem	Chr3	80612322	80612322	80612723	3	HiFi	2
Sikem	Chr3	83302062	83302062	83306934	3	HiFi	2
Sikem	Chr3	83444261	83444261	83444386	3	HiFi	2
Sikem	Chr3	84802786	84802786	84803204	3	HiFi	2
Sikem	Chr3	88263413	88263413	88263906	3	HiFi	2
Sikem	Chr3	91147137	91147137	91158754	3	HiFi	2
Sikem	Chr3	96445239	96445239	96447370	3	HiFi	2
Sikem	Chr3	97261056	97261056	97263203	3	HiFi	2
Sikem	Chr3	103528788	103528788	103530217	3	HiFi	2
Sikem	Chr3	103572648	103572648	103579198	3	HiFi	2
Sikem	Chr3	108915538	108915538	108916037	3	HiFi	2
Sikem	Chr3	119419625	119419625	119420365	3	HiFi	2
Sikem	Chr3	119442954	119442954	119451423	3	HiFi	2
Sikem	Chr3	120655878	120655878	120656191	3	HiFi	2
Sikem	Chr3	122444594	122444594	122445029	3	HiFi	2
Sikem	Chr3	127641651	127641651	127641736	3	HiFi	2
Sikem	Chr3	130580186	130580186	130590753	3	HiFi	2
Sikem	Chr3	137848437	137848437	137848796	3	HiFi	2
Sikem	Chr3	140728736	140728736	140729255	3	HiFi	2
Sikem	Chr3	145574067	145592307	145610327	3	HiFi	2
Sikem	Chr3	145688595	145688595	145704226	3	HiFi	2
Sikem	Chr3	149489507	149489507	149489566	3	HiFi	2
Sikem	Chr3	149609189	149609189	149609246	3	HiFi	2
Sikem	Chr3	149988254	149988254	149988679	3	HiFi	2
Sikem	Chr3	154848639	154848639	154848974	3	HiFi	2
Sikem	Chr3	155582260	155582260	155582620	3	HiFi	2
Sikem	Chr3	166743193	166743193	166764647	3	HiFi	2
Sikem	Chr3	167383351	167383351	167400467	3	HiFi	2
Sikem	Chr3	167933391	167933391	167934949	3	HiFi	2
Sikem	Chr3	169677092	169677092	169679451	3	HiFi	2
Sikem	Chr3	171270502	171270502	171275253	3	HiFi	2
Sikem	Chr3	190053401	190053401	190062019	3	HiFi	2
Sikem	Chr3	196749665	196749665	196751780	3	HiFi	2
Sikem	Chr3	199732507	199732507	199743615	3	HiFi	2
Sikem	Chr3	213365799	213365799	213366324	3	HiFi	2
Sikem	Chr3	224435197	224435197	224438650	3	HiFi	2
Sikem	Chr3	229758846	229758846	229759001	3	HiFi	2
Sikem	Chr3	238937888	238937888	238938295	3	HiFi	2
Sikem	Chr3	239614727	239614727	239624754	3	HiFi	2
Sikem	Chr3	241011312	241011312	241013677	3	HiFi	2
Sikem	Chr3	251850477	251850477	251869042	3	HiFi	2
Sikem	Chr3	252654232	252654232	252661421	3	HiFi	2
Sikem	Chr3	257228587	257228587	257239630	3	HiFi	2
Sikem	Chr3	259132398	259132398	259132733	3	HiFi	2
Sikem	Chr3	279698050	279698050	279698577	3	HiFi	2
Sikem	Chr3	283894680	283894680	283896911	3	HiFi	2
Sikem	Chr3	284920061	284920061	284924799	3	HiFi	2
Sikem	Chr3	285769332	285769332	285769716	3	HiFi	2
Sikem	Chr3	286187233	286187233	286187642	3	HiFi	2
Sikem	Chr3	289624171	289624171	289625873	3	HiFi	2
Sikem	Chr3	292143250	292143250	292144001	3	HiFi	2
Sikem	Chr3	292724946	292724946	292724960	3	HiFi	2
Sikem	Chr3	303585045	303585045	303585103	3	HiFi	2
Sikem	Chr3	324869794	324869794	324869903	3	HiFi	2
Sikem	Chr3	330331224	330331224	330344938	3	HiFi	2
Sikem	Chr3	331302959	331302959	331303426	3	HiFi	2
Sikem	Chr3	340007547	340007547	340008157	3	HiFi	2
Sikem	Chr3	341364140	341364140	341364327	3	HiFi	2
Sikem	Chr3	361172412	361172412	361174811	3	HiFi	2
Sikem	Chr3	369968686	369968686	369968802	3	HiFi	2
Sikem	Chr3	378818407	378818407	378832864	3	HiFi	2
Sikem	Chr3	379101367	379101367	379101428	3	HiFi	2
Sikem	Chr3	380723102	380723102	380723129	3	HiFi	2
Sikem	Chr3	1311448	1311448	1312417	2	HiFi	2
Sikem	Chr3	7513187	7513187	7513779	2	HiFi	2
Sikem	Chr3	13595655	13595655	13595853	2	HiFi	2
Sikem	Chr3	13696890	13696890	13696917	2	HiFi	2
Sikem	Chr3	21854371	21854371	21854422	2	HiFi	2
Sikem	Chr3	25736960	25736960	25737517	2	HiFi	2
Sikem	Chr3	34038782	34038782	34038841	2	HiFi	2
Sikem	Chr3	40741129	40741129	40744726	2	HiFi	2
Sikem	Chr3	40966145	40966145	40966166	2	HiFi	2
Sikem	Chr3	41187505	41187505	41188273	2	HiFi	2
Sikem	Chr3	41283719	41283719	41283741	2	HiFi	2
Sikem	Chr3	41611262	41611262	41611830	2	HiFi	2
Sikem	Chr3	41713880	41713880	41730945	2	HiFi	2
Sikem	Chr3	41991098	41991098	41998523	2	HiFi	2
Sikem	Chr3	43080389	43080389	43080511	2	HiFi	2
Sikem	Chr3	43348012	43348012	43354856	2	HiFi	2
Sikem	Chr3	43375357	43375357	43375465	2	HiFi	2
Sikem	Chr3	43394277	43394277	43394565	2	HiFi	2
Sikem	Chr3	70308490	70308490	70308504	2	HiFi	2
Sikem	Chr3	79520067	79520067	79520217	2	HiFi	2
Sikem	Chr3	85713196	85713196	85721169	2	HiFi	2
Sikem	Chr3	93436738	93436738	93457345	2	HiFi	2
Sikem	Chr3	93939502	93939502	93939907	2	HiFi	2
Sikem	Chr3	100437732	100437732	100440509	2	HiFi	2
Sikem	Chr3	107343103	107343103	107343134	2	HiFi	2
Sikem	Chr3	112433933	112433933	112438333	2	HiFi	2
Sikem	Chr3	117080675	117080675	117084168	2	HiFi	2
Sikem	Chr3	125860486	125860486	125860528	2	HiFi	2
Sikem	Chr3	129536352	129536352	129541127	2	HiFi	2
Sikem	Chr3	130473865	130473865	130473874	2	HiFi	2
Sikem	Chr3	132515967	132515967	132528534	2	HiFi	2
Sikem	Chr3	140565361	140565361	140574568	2	HiFi	2
Sikem	Chr3	140827792	140827792	140827863	2	HiFi	2
Sikem	Chr3	141404248	141404248	141404520	2	HiFi	2
Sikem	Chr3	144008884	144008884	144012528	2	HiFi	2
Sikem	Chr3	144787563	144787563	144790844	2	HiFi	2
Sikem	Chr3	145255836	145255836	145257539	2	HiFi	2
Sikem	Chr3	146120682	146120682	146131001	2	HiFi	2
Sikem	Chr3	146178955	146178955	146198562	2	HiFi	2
Sikem	Chr3	147266576	147266576	147268526	2	HiFi	2
Sikem	Chr3	148836966	148836966	148848014	2	HiFi	2
Sikem	Chr3	150845005	150845005	150846220	2	HiFi	2
Sikem	Chr3	154874561	154874561	154874657	2	HiFi	2
Sikem	Chr3	155135870	155135870	155139215	2	HiFi	2
Sikem	Chr3	155252933	155252933	155252938	2	HiFi	2
Sikem	Chr3	166428140	166428140	166435404	2	HiFi	2
Sikem	Chr3	166622034	166622034	166622085	2	HiFi	2
Sikem	Chr3	167663407	167663407	167668361	2	HiFi	2
Sikem	Chr3	170965756	170965756	170966153	2	HiFi	2
Sikem	Chr3	174493420	174493420	174493438	2	HiFi	2
Sikem	Chr3	176928635	176928635	176928659	2	HiFi	2
Sikem	Chr3	196887733	196887733	196887801	2	HiFi	2
Sikem	Chr3	215673872	215673872	215673941	2	HiFi	2
Sikem	Chr3	224593528	224593528	224593616	2	HiFi	2
Sikem	Chr3	226455551	226455551	226461469	2	HiFi	2
Sikem	Chr3	226718526	226718526	226725590	2	HiFi	2
Sikem	Chr3	232279388	232279388	232282888	2	HiFi	2
Sikem	Chr3	233170932	233170932	233179349	2	HiFi	2
Sikem	Chr3	236251656	236251656	236252430	2	HiFi	2
Sikem	Chr3	241034430	241034430	241034917	2	HiFi	2
Sikem	Chr3	249391577	249391577	249396240	2	HiFi	2
Sikem	Chr3	255166630	255166630	255166659	2	HiFi	2
Sikem	Chr3	255213129	255213129	255213907	2	HiFi	2
Sikem	Chr3	262724790	262724790	262728545	2	HiFi	2
Sikem	Chr3	272526510	272526510	272540279	2	HiFi	2
Sikem	Chr3	273090888	273090888	273090956	2	HiFi	2
Sikem	Chr3	286223526	286223526	286223542	2	HiFi	2
Sikem	Chr3	286505118	286505118	286505145	2	HiFi	2
Sikem	Chr3	298640092	298640092	298640196	2	HiFi	2
Sikem	Chr3	302837485	302837485	302837530	2	HiFi	2
Sikem	Chr3	309671254	309671254	309671793	2	HiFi	2
Sikem	Chr3	312771994	312771994	312772573	2	HiFi	2
Sikem	Chr3	317558562	317558562	317559701	2	HiFi	2
Sikem	Chr3	327338960	327338960	327343521	2	HiFi	2
Sikem	Chr3	327850317	327850317	327859237	2	HiFi	2
Sikem	Chr3	330615073	330615073	330615093	2	HiFi	2
Sikem	Chr3	333649679	333649679	333660250	2	HiFi	2
Sikem	Chr3	357106731	357106731	357119745	2	HiFi	2
Sikem	Chr3	361100153	361100153	361102690	2	HiFi	2
Sikem	Chr3	372646741	372646741	372661207	2	HiFi	2
Sikem	Chr3	375163274	375163274	375163290	2	HiFi	2
Sikem	Chr3	378968089	378968089	378969420	2	HiFi	2
Sikem	Chr3	380267761	380267761	380267773	2	HiFi	2
Sikem	Chr3	380704210	380704210	380704271	2	HiFi	2
Sikem	Chr3	388386551	388386551	388389830	2	HiFi	2
Sikem	Chr4	3259988	3259988	3435864	72	HiFi	2
Sikem	Chr4	168307009	168307009	168327363	54	HiFi	2
Sikem	Chr4	299566654	299566654	299569268	47	HiFi	2
Sikem	Chr4	287908993	287908993	287926119	46	HiFi	2
Sikem	Chr4	177542590	177542590	177562770	42	HiFi	2
Sikem	Chr4	225642167	225642167	225658735	37	HiFi	2
Sikem	Chr4	371616823	371616823	371640197	37	HiFi	2
Sikem	Chr4	375116435	375116435	375129435	35	HiFi	2
Sikem	Chr4	416338662	416338662	416401078	33	HiFi	2
Sikem	Chr4	418981321	418981321	418995509	32	HiFi	2
Sikem	Chr4	185162343	185162343	185202195	31	HiFi	2
Sikem	Chr4	341991794	341991794	342078213	31	HiFi	2
Sikem	Chr4	156098065	156098065	156116477	30	HiFi	2
Sikem	Chr4	414071456	414071456	414138297	29	HiFi	2
Sikem	Chr4	230393778	230393778	230415348	28	HiFi	2
Sikem	Chr4	203781417	203781417	203830978	27	HiFi	2
Sikem	Chr4	241650960	241650960	241699206	27	HiFi	2
Sikem	Chr4	299439977	299439977	299442801	27	HiFi	2
Sikem	Chr4	132223470	132223470	132266319	26	HiFi	2
Sikem	Chr4	186354918	186354918	186394223	26	HiFi	2
Sikem	Chr4	297520340	297520340	297550148	26	HiFi	2
Sikem	Chr4	69877475	69877475	69882159	24	HiFi	2
Sikem	Chr4	351898373	351898373	351918284	24	HiFi	2
Sikem	Chr4	30449896	30449896	30497030	23	HiFi	2
Sikem	Chr4	178813059	178813059	178852254	23	HiFi	2
Sikem	Chr4	296541372	296541372	296563456	23	HiFi	2
Sikem	Chr4	74962794	74962794	74968159	22	HiFi	2
Sikem	Chr4	426352023	426352023	426384772	22	HiFi	2
Sikem	Chr4	3475467	3475467	3519420	21	HiFi	2
Sikem	Chr4	38273704	38273704	38304507	21	HiFi	2
Sikem	Chr4	380033161	380033161	380092196	21	HiFi	2
Sikem	Chr4	420255346	420255346	420260180	21	HiFi	2
Sikem	Chr4	317080298	317080298	317101479	20	HiFi	2
Sikem	Chr4	17926938	17926938	17937394	19	HiFi	2
Sikem	Chr4	115269831	115269831	115288480	19	HiFi	2
Sikem	Chr4	296518288	296518288	296522731	19	HiFi	2
Sikem	Chr4	2492392	2492392	2517348	18	HiFi	2
Sikem	Chr4	3545543	3545543	3575757	18	HiFi	2
Sikem	Chr4	157912478	157912478	157935369	18	HiFi	2
Sikem	Chr4	300294482	300294482	300298587	18	HiFi	2
Sikem	Chr4	373536266	373536266	373551397	18	HiFi	2
Sikem	Chr4	423505082	423505082	423527763	18	HiFi	2
Sikem	Chr4	126010233	126010233	126037234	17	HiFi	2
Sikem	Chr4	143578896	143578896	143592282	17	HiFi	2
Sikem	Chr4	161983397	161983397	161999927	17	HiFi	2
Sikem	Chr4	173454383	173454383	173459201	17	HiFi	2
Sikem	Chr4	225681846	225681846	225698997	17	HiFi	2
Sikem	Chr4	314248089	314248089	314283949	17	HiFi	2
Sikem	Chr4	386280696	386280696	386296207	17	HiFi	2
Sikem	Chr4	412925195	412925195	412930736	17	HiFi	2
Sikem	Chr4	425117403	425117403	425121590	17	HiFi	2
Sikem	Chr4	171120239	171120239	171157234	16	HiFi	2
Sikem	Chr4	205019037	205019037	205026883	16	HiFi	2
Sikem	Chr4	363164965	363164965	363166003	16	HiFi	2
Sikem	Chr4	191344282	191344282	191374052	15	HiFi	2
Sikem	Chr4	274364484	274364484	274380103	15	HiFi	2
Sikem	Chr4	335329898	335329898	335353239	15	HiFi	2
Sikem	Chr4	339850289	339850289	339850506	15	HiFi	2
Sikem	Chr4	351466312	351466312	351471428	15	HiFi	2
Sikem	Chr4	122868467	122868467	122917726	14	HiFi	2
Sikem	Chr4	147848814	147848814	147877821	14	HiFi	2
Sikem	Chr4	185241063	185241063	185251673	14	HiFi	2
Sikem	Chr4	17830168	17830168	17841861	13	HiFi	2
Sikem	Chr4	26521895	26521895	26561907	13	HiFi	2
Sikem	Chr4	46780791	46780791	46784055	13	HiFi	2
Sikem	Chr4	48174231	48174231	48189005	13	HiFi	2
Sikem	Chr4	98697302	98697302	98704261	13	HiFi	2
Sikem	Chr4	125693669	125693669	125694659	13	HiFi	2
Sikem	Chr4	217597249	217597249	217622168	13	HiFi	2
Sikem	Chr4	269901905	269901905	269967131	13	HiFi	2
Sikem	Chr4	286578864	286578864	286584991	13	HiFi	2
Sikem	Chr4	333561737	333561737	333562272	13	HiFi	2
Sikem	Chr4	390697589	390697589	390698609	13	HiFi	2
Sikem	Chr4	426413930	426413930	426419527	13	HiFi	2
Sikem	Chr4	20888598	20888598	20912897	12	HiFi	2
Sikem	Chr4	38335446	38335446	38355262	12	HiFi	2
Sikem	Chr4	91557763	91557763	91558618	12	HiFi	2
Sikem	Chr4	128157384	128157384	128187666	12	HiFi	2
Sikem	Chr4	130493991	130493991	130517417	12	HiFi	2
Sikem	Chr4	171747163	171747163	171778955	12	HiFi	2
Sikem	Chr4	186832945	186832945	186846201	12	HiFi	2
Sikem	Chr4	314372502	314372502	314391560	12	HiFi	2
Sikem	Chr4	322832671	322832671	322837150	12	HiFi	2
Sikem	Chr4	328865202	328865202	328892832	12	HiFi	2
Sikem	Chr4	338765337	338765337	338789895	12	HiFi	2
Sikem	Chr4	363568481	363568481	363590160	12	HiFi	2
Sikem	Chr4	13332380	13332380	13337450	11	HiFi	2
Sikem	Chr4	13367916	13367916	13403443	11	HiFi	2
Sikem	Chr4	17073263	17073263	17082304	11	HiFi	2
Sikem	Chr4	73389942	73389942	73412784	11	HiFi	2
Sikem	Chr4	121776054	121776054	121782695	11	HiFi	2
Sikem	Chr4	184702971	184702971	184730411	11	HiFi	2
Sikem	Chr4	236096499	236096499	236128535	11	HiFi	2
Sikem	Chr4	241616233	241616233	241626660	11	HiFi	2
Sikem	Chr4	281526604	281526604	281539406	11	HiFi	2
Sikem	Chr4	304855676	304855676	304858986	11	HiFi	2
Sikem	Chr4	365467115	365467115	365489364	11	HiFi	2
Sikem	Chr4	420520698	420520698	420542330	11	HiFi	2
Sikem	Chr4	69746467	69746467	69747917	10	HiFi	2
Sikem	Chr4	80169643	80169643	80195920	10	HiFi	2
Sikem	Chr4	173816900	173816900	173849817	10	HiFi	2
Sikem	Chr4	200705013	200705013	200730228	10	HiFi	2
Sikem	Chr4	210550035	210550035	210561093	10	HiFi	2
Sikem	Chr4	273955600	273955600	273977819	10	HiFi	2
Sikem	Chr4	356472030	356472030	356506532	10	HiFi	2
Sikem	Chr4	364604821	364604821	364647252	10	HiFi	2
Sikem	Chr4	1674604	1674604	1694135	9	HiFi	2
Sikem	Chr4	23033245	23033245	23050055	9	HiFi	2
Sikem	Chr4	124191745	124191745	124213678	9	HiFi	2
Sikem	Chr4	127322368	127322368	127351729	9	HiFi	2
Sikem	Chr4	127780512	127780512	127787008	9	HiFi	2
Sikem	Chr4	135468356	135468356	135471431	9	HiFi	2
Sikem	Chr4	165699249	165699249	165719012	9	HiFi	2
Sikem	Chr4	197322934	197322934	197330929	9	HiFi	2
Sikem	Chr4	237432974	237432974	237466571	9	HiFi	2
Sikem	Chr4	261080940	261080940	261090695	9	HiFi	2
Sikem	Chr4	272615843	272615843	272630850	9	HiFi	2
Sikem	Chr4	295351140	295351140	295352734	9	HiFi	2
Sikem	Chr4	296076764	296076764	296085519	9	HiFi	2
Sikem	Chr4	311704410	311704410	311708825	9	HiFi	2
Sikem	Chr4	363120327	363120327	363138534	9	HiFi	2
Sikem	Chr4	389218369	389218369	389220434	9	HiFi	2
Sikem	Chr4	406504055	406504055	406505464	9	HiFi	2
Sikem	Chr4	425169211	425169211	425174263	9	HiFi	2
Sikem	Chr4	426880811	426880811	426907827	9	HiFi	2
Sikem	Chr4	15530402	15530402	15547501	8	HiFi	2
Sikem	Chr4	28682075	28682075	28683935	8	HiFi	2
Sikem	Chr4	69692034	69692034	69711921	8	HiFi	2
Sikem	Chr4	176795217	176795217	176811475	8	HiFi	2
Sikem	Chr4	183354298	183354298	183370196	8	HiFi	2
Sikem	Chr4	195515431	195515431	195541713	8	HiFi	2
Sikem	Chr4	204507404	204507404	204549831	8	HiFi	2
Sikem	Chr4	235802625	235802625	235812037	8	HiFi	2
Sikem	Chr4	255641378	255641378	255643628	8	HiFi	2
Sikem	Chr4	293467536	293467536	293468091	8	HiFi	2
Sikem	Chr4	338864069	338864069	338872533	8	HiFi	2
Sikem	Chr4	389011153	389011153	389013236	8	HiFi	2
Sikem	Chr4	391330474	391330474	391341752	8	HiFi	2
Sikem	Chr4	419133803	419133803	419140258	8	HiFi	2
Sikem	Chr4	13539251	13539251	13552222	7	HiFi	2
Sikem	Chr4	46850141	46850141	46875668	7	HiFi	2
Sikem	Chr4	48517665	48517665	48534122	7	HiFi	2
Sikem	Chr4	53526695	53526695	53549346	7	HiFi	2
Sikem	Chr4	73578729	73578729	73594373	7	HiFi	2
Sikem	Chr4	84001142	84001142	84001665	7	HiFi	2
Sikem	Chr4	126218848	126218848	126220157	7	HiFi	2
Sikem	Chr4	134115831	134115831	134128401	7	HiFi	2
Sikem	Chr4	156046291	156046291	156047468	7	HiFi	2
Sikem	Chr4	158842589	158842589	158872117	7	HiFi	2
Sikem	Chr4	171351913	171351913	171352094	7	HiFi	2
Sikem	Chr4	180159910	180159910	180166160	7	HiFi	2
Sikem	Chr4	181564668	181564668	181575080	7	HiFi	2
Sikem	Chr4	186767149	186767149	186767537	7	HiFi	2
Sikem	Chr4	279714740	279714740	279714860	7	HiFi	2
Sikem	Chr4	301170792	301170792	301175176	7	HiFi	2
Sikem	Chr4	306404212	306404212	306425281	7	HiFi	2
Sikem	Chr4	321986201	321986201	321994491	7	HiFi	2
Sikem	Chr4	365780471	365780471	365815467	7	HiFi	2
Sikem	Chr4	401425443	401425443	401432761	7	HiFi	2
Sikem	Chr4	411234644	411234644	411240198	7	HiFi	2
Sikem	Chr4	421161503	421161503	421193442	7	HiFi	2
Sikem	Chr4	3042077	3042077	3042236	6	HiFi	2
Sikem	Chr4	28479799	28479799	28479896	6	HiFi	2
Sikem	Chr4	29278169	29278169	29292344	6	HiFi	2
Sikem	Chr4	29397174	29397174	29424363	6	HiFi	2
Sikem	Chr4	33538267	33538267	33561572	6	HiFi	2
Sikem	Chr4	77714455	77714455	77717926	6	HiFi	2
Sikem	Chr4	125480933	125480933	125481366	6	HiFi	2
Sikem	Chr4	152549511	152549511	152549853	6	HiFi	2
Sikem	Chr4	185275951	185275951	185279506	6	HiFi	2
Sikem	Chr4	193567970	193567970	193591024	6	HiFi	2
Sikem	Chr4	200899025	200899025	200906003	6	HiFi	2
Sikem	Chr4	202600966	202600966	202621740	6	HiFi	2
Sikem	Chr4	202775224	202775224	202808800	6	HiFi	2
Sikem	Chr4	222189589	222189589	222194996	6	HiFi	2
Sikem	Chr4	236206504	236206504	236236825	6	HiFi	2
Sikem	Chr4	253705661	253705661	253714159	6	HiFi	2
Sikem	Chr4	253806840	253806840	253842571	6	HiFi	2
Sikem	Chr4	260916013	260916013	260925592	6	HiFi	2
Sikem	Chr4	270157757	270157757	270169155	6	HiFi	2
Sikem	Chr4	297452297	297452297	297473757	6	HiFi	2
Sikem	Chr4	300269443	300269443	300272733	6	HiFi	2
Sikem	Chr4	337062410	337062410	337073926	6	HiFi	2
Sikem	Chr4	367142527	367142527	367148736	6	HiFi	2
Sikem	Chr4	389997292	389997292	389997702	6	HiFi	2
Sikem	Chr4	407347817	407347817	407348624	6	HiFi	2
Sikem	Chr4	411388847	411388847	411397706	6	HiFi	2
Sikem	Chr4	420229306	420229306	420235093	6	HiFi	2
Sikem	Chr4	420589547	420589547	420602841	6	HiFi	2
Sikem	Chr4	27200985	27200985	27218610	5	HiFi	2
Sikem	Chr4	27262016	27262016	27270393	5	HiFi	2
Sikem	Chr4	31263818	31263818	31264348	5	HiFi	2
Sikem	Chr4	73715059	73715059	73720004	5	HiFi	2
Sikem	Chr4	82133391	82133391	82136641	5	HiFi	2
Sikem	Chr4	98179480	98179480	98192232	5	HiFi	2
Sikem	Chr4	109318617	109318617	109319074	5	HiFi	2
Sikem	Chr4	137434626	137434626	137434654	5	HiFi	2
Sikem	Chr4	151572570	151572570	151588217	5	HiFi	2
Sikem	Chr4	165817141	165817141	165820258	5	HiFi	2
Sikem	Chr4	166882309	166882309	166898089	5	HiFi	2
Sikem	Chr4	178747160	178747160	178769909	5	HiFi	2
Sikem	Chr4	187312957	187312957	187313776	5	HiFi	2
Sikem	Chr4	195489523	195489523	195492007	5	HiFi	2
Sikem	Chr4	223160507	223160507	223163043	5	HiFi	2
Sikem	Chr4	258212265	258212265	258226252	5	HiFi	2
Sikem	Chr4	265583981	265583981	265607294	5	HiFi	2
Sikem	Chr4	271112080	271112080	271116874	5	HiFi	2
Sikem	Chr4	279962193	279962193	279962325	5	HiFi	2
Sikem	Chr4	280702261	280702261	280703227	5	HiFi	2
Sikem	Chr4	280973002	280973002	280976894	5	HiFi	2
Sikem	Chr4	296174777	296174777	296196923	5	HiFi	2
Sikem	Chr4	297368159	297368159	297386520	5	HiFi	2
Sikem	Chr4	302466365	302466365	302467089	5	HiFi	2
Sikem	Chr4	307553623	307553623	307563877	5	HiFi	2
Sikem	Chr4	321191428	321191428	321196653	5	HiFi	2
Sikem	Chr4	338022840	338022840	338023191	5	HiFi	2
Sikem	Chr4	348739540	348739540	348745933	5	HiFi	2
Sikem	Chr4	351499676	351499676	351504779	5	HiFi	2
Sikem	Chr4	367294761	367294761	367295247	5	HiFi	2
Sikem	Chr4	375065529	375065529	375080823	5	HiFi	2
Sikem	Chr4	387578636	387578636	387579103	5	HiFi	2
Sikem	Chr4	409480440	409480440	409482935	5	HiFi	2
Sikem	Chr4	411414166	411414166	411418295	5	HiFi	2
Sikem	Chr4	418450247	418450247	418458760	5	HiFi	2
Sikem	Chr4	426509590	426509590	426512898	5	HiFi	2
Sikem	Chr4	32713286	32713286	32719028	4	HiFi	2
Sikem	Chr4	36928049	36928049	36938837	4	HiFi	2
Sikem	Chr4	42352093	42352093	42358660	4	HiFi	2
Sikem	Chr4	63578069	63578069	63578355	4	HiFi	2
Sikem	Chr4	68951169	68951169	68951825	4	HiFi	2
Sikem	Chr4	86054198	86054198	86062296	4	HiFi	2
Sikem	Chr4	91284020	91284020	91295048	4	HiFi	2
Sikem	Chr4	98747357	98747357	98749913	4	HiFi	2
Sikem	Chr4	132488724	132488724	132488947	4	HiFi	2
Sikem	Chr4	150597818	150597818	150609423	4	HiFi	2
Sikem	Chr4	169178397	169178397	169185198	4	HiFi	2
Sikem	Chr4	171190978	171190978	171210909	4	HiFi	2
Sikem	Chr4	186146717	186146717	186158819	4	HiFi	2
Sikem	Chr4	187734158	187734158	187740475	4	HiFi	2
Sikem	Chr4	202730815	202730815	202748970	4	HiFi	2
Sikem	Chr4	203304643	203304643	203315760	4	HiFi	2
Sikem	Chr4	224594960	224594960	224596191	4	HiFi	2
Sikem	Chr4	225420213	225420213	225448035	4	HiFi	2
Sikem	Chr4	236038612	236038612	236057632	4	HiFi	2
Sikem	Chr4	255941400	255941400	255941573	4	HiFi	2
Sikem	Chr4	279739605	279739605	279751673	4	HiFi	2
Sikem	Chr4	280746542	280746542	280746655	4	HiFi	2
Sikem	Chr4	285403793	285403793	285404581	4	HiFi	2
Sikem	Chr4	288613639	288613639	288617168	4	HiFi	2
Sikem	Chr4	294539729	294539729	294540842	4	HiFi	2
Sikem	Chr4	297711721	297711721	297712186	4	HiFi	2
Sikem	Chr4	299588878	299588878	299589311	4	HiFi	2
Sikem	Chr4	328929492	328929492	328947824	4	HiFi	2
Sikem	Chr4	329621196	329621196	329625199	4	HiFi	2
Sikem	Chr4	348696879	348696879	348714885	4	HiFi	2
Sikem	Chr4	380643214	380643214	380658074	4	HiFi	2
Sikem	Chr4	408052129	408052129	408065002	4	HiFi	2
Sikem	Chr4	422487128	422487128	422489409	4	HiFi	2
Sikem	Chr4	14757116	14757116	14757268	3	HiFi	2
Sikem	Chr4	20286785	20286785	20289098	3	HiFi	2
Sikem	Chr4	26716774	26716774	26716866	3	HiFi	2
Sikem	Chr4	27898268	27898268	27898314	3	HiFi	2
Sikem	Chr4	30840049	30840049	30840113	3	HiFi	2
Sikem	Chr4	35686033	35686033	35696427	3	HiFi	2
Sikem	Chr4	46271307	46271307	46291015	3	HiFi	2
Sikem	Chr4	48123873	48123873	48127959	3	HiFi	2
Sikem	Chr4	59009149	59009149	59017557	3	HiFi	2
Sikem	Chr4	74779672	74779672	74782981	3	HiFi	2
Sikem	Chr4	74808719	74808719	74827227	3	HiFi	2
Sikem	Chr4	82042767	82042767	82043223	3	HiFi	2
Sikem	Chr4	84996690	84996690	84998051	3	HiFi	2
Sikem	Chr4	89772275	89772275	89787238	3	HiFi	2
Sikem	Chr4	91321800	91321800	91325252	3	HiFi	2
Sikem	Chr4	91915914	91915914	91915989	3	HiFi	2
Sikem	Chr4	107220383	107220383	107229031	3	HiFi	2
Sikem	Chr4	116830989	116830989	116846847	3	HiFi	2
Sikem	Chr4	121812374	121812374	121812411	3	HiFi	2
Sikem	Chr4	122847750	122847750	122850944	3	HiFi	2
Sikem	Chr4	132388447	132388447	132389020	3	HiFi	2
Sikem	Chr4	134515243	134515243	134515315	3	HiFi	2
Sikem	Chr4	160983033	160983033	160987032	3	HiFi	2
Sikem	Chr4	167988643	167988643	167989698	3	HiFi	2
Sikem	Chr4	168415709	168415709	168419271	3	HiFi	2
Sikem	Chr4	168500980	168500980	168503713	3	HiFi	2
Sikem	Chr4	170476834	170476834	170492529	3	HiFi	2
Sikem	Chr4	171824995	171824995	171826712	3	HiFi	2
Sikem	Chr4	174471791	174471791	174471860	3	HiFi	2
Sikem	Chr4	183024543	183024543	183024581	3	HiFi	2
Sikem	Chr4	187770439	187770439	187772459	3	HiFi	2
Sikem	Chr4	208031225	208031225	208041121	3	HiFi	2
Sikem	Chr4	219790403	219790403	219795965	3	HiFi	2
Sikem	Chr4	220503395	220503395	220513471	3	HiFi	2
Sikem	Chr4	249850644	249850644	249850731	3	HiFi	2
Sikem	Chr4	262617976	262617976	262641310	3	HiFi	2
Sikem	Chr4	272659985	272659985	272660062	3	HiFi	2
Sikem	Chr4	287523976	287523976	287524354	3	HiFi	2
Sikem	Chr4	312090806	312090806	312091254	3	HiFi	2
Sikem	Chr4	319052800	319052800	319052811	3	HiFi	2
Sikem	Chr4	326444100	326444100	326453880	3	HiFi	2
Sikem	Chr4	329589694	329589694	329593603	3	HiFi	2
Sikem	Chr4	330767025	330767025	330769245	3	HiFi	2
Sikem	Chr4	333994355	333994355	333994780	3	HiFi	2
Sikem	Chr4	337865826	337865826	337866711	3	HiFi	2
Sikem	Chr4	338488108	338488108	338488821	3	HiFi	2
Sikem	Chr4	349057829	349057829	349087861	3	HiFi	2
Sikem	Chr4	353502910	353502910	353516330	3	HiFi	2
Sikem	Chr4	358595677	358595677	358596094	3	HiFi	2
Sikem	Chr4	362416335	362416335	362416370	3	HiFi	2
Sikem	Chr4	363886093	363886093	363886539	3	HiFi	2
Sikem	Chr4	365194428	365194428	365194822	3	HiFi	2
Sikem	Chr4	367577684	367577684	367577732	3	HiFi	2
Sikem	Chr4	403499906	403499906	403500349	3	HiFi	2
Sikem	Chr4	413987734	413987734	413996898	3	HiFi	2
Sikem	Chr4	418959338	418959338	418961114	3	HiFi	2
Sikem	Chr4	422846228	422846228	422846344	3	HiFi	2
Sikem	Chr4	423234865	423234865	423235939	3	HiFi	2
Sikem	Chr4	11511516	11511516	11525502	2	HiFi	2
Sikem	Chr4	17108467	17108467	17109203	2	HiFi	2
Sikem	Chr4	19732204	19732204	19732233	2	HiFi	2
Sikem	Chr4	21855037	21855037	21855761	2	HiFi	2
Sikem	Chr4	21893935	21893935	21894008	2	HiFi	2
Sikem	Chr4	26256503	26256503	26257032	2	HiFi	2
Sikem	Chr4	27633064	27633064	27633115	2	HiFi	2
Sikem	Chr4	27852254	27852254	27852462	2	HiFi	2
Sikem	Chr4	30282065	30282065	30282119	2	HiFi	2
Sikem	Chr4	30522918	30522918	30522928	2	HiFi	2
Sikem	Chr4	31283504	31283504	31292239	2	HiFi	2
Sikem	Chr4	32802529	32802529	32802639	2	HiFi	2
Sikem	Chr4	37413817	37413817	37413824	2	HiFi	2
Sikem	Chr4	43149153	43149153	43149196	2	HiFi	2
Sikem	Chr4	46314540	46314540	46314622	2	HiFi	2
Sikem	Chr4	53682996	53682996	53683489	2	HiFi	2
Sikem	Chr4	54049794	54049794	54060512	2	HiFi	2
Sikem	Chr4	54187809	54187809	54187823	2	HiFi	2
Sikem	Chr4	73356495	73356495	73356660	2	HiFi	2
Sikem	Chr4	83518547	83518547	83527394	2	HiFi	2
Sikem	Chr4	83658993	83658993	83659072	2	HiFi	2
Sikem	Chr4	86089311	86089311	86089340	2	HiFi	2
Sikem	Chr4	93627701	93627701	93627827	2	HiFi	2
Sikem	Chr4	105907361	105907361	105916081	2	HiFi	2
Sikem	Chr4	109556239	109556239	109566593	2	HiFi	2
Sikem	Chr4	121837624	121837624	121837705	2	HiFi	2
Sikem	Chr4	127108162	127108162	127126159	2	HiFi	2
Sikem	Chr4	127198688	127198688	127204664	2	HiFi	2
Sikem	Chr4	138610791	138610791	138612143	2	HiFi	2
Sikem	Chr4	144279060	144279060	144279144	2	HiFi	2
Sikem	Chr4	151555483	151555483	151555495	2	HiFi	2
Sikem	Chr4	155900653	155900653	155901072	2	HiFi	2
Sikem	Chr4	156980257	156980257	156980531	2	HiFi	2
Sikem	Chr4	157953995	157953995	157954005	2	HiFi	2
Sikem	Chr4	160371726	160371726	160390004	2	HiFi	2
Sikem	Chr4	163171989	163171989	163172105	2	HiFi	2
Sikem	Chr4	163220838	163220838	163228261	2	HiFi	2
Sikem	Chr4	168450979	168450979	168451043	2	HiFi	2
Sikem	Chr4	170263653	170263653	170264791	2	HiFi	2
Sikem	Chr4	170448768	170448768	170449328	2	HiFi	2
Sikem	Chr4	174442172	174442172	174443828	2	HiFi	2
Sikem	Chr4	176326817	176326817	176326825	2	HiFi	2
Sikem	Chr4	178927176	178927176	178927228	2	HiFi	2
Sikem	Chr4	180614828	180614828	180614983	2	HiFi	2
Sikem	Chr4	182140873	182140873	182140894	2	HiFi	2
Sikem	Chr4	185398702	185398702	185398782	2	HiFi	2
Sikem	Chr4	186873604	186873604	186873635	2	HiFi	2
Sikem	Chr4	187140856	187140856	187144292	2	HiFi	2
Sikem	Chr4	187347846	187347846	187348123	2	HiFi	2
Sikem	Chr4	191496185	191496185	191501481	2	HiFi	2
Sikem	Chr4	195457996	195457996	195459264	2	HiFi	2
Sikem	Chr4	198371657	198371657	198375396	2	HiFi	2
Sikem	Chr4	200859679	200859679	200859821	2	HiFi	2
Sikem	Chr4	201861135	201861135	201861549	2	HiFi	2
Sikem	Chr4	203281636	203281636	203281651	2	HiFi	2
Sikem	Chr4	203339966	203339966	203339987	2	HiFi	2
Sikem	Chr4	204908355	204908355	204910181	2	HiFi	2
Sikem	Chr4	211091065	211091065	211091082	2	HiFi	2
Sikem	Chr4	218451695	218451695	218472688	2	HiFi	2
Sikem	Chr4	237678322	237678322	237688096	2	HiFi	2
Sikem	Chr4	254057545	254057545	254057679	2	HiFi	2
Sikem	Chr4	259857821	259857821	259858176	2	HiFi	2
Sikem	Chr4	263770302	263770302	263770307	2	HiFi	2
Sikem	Chr4	266193782	266193782	266201102	2	HiFi	2
Sikem	Chr4	276652888	276652888	276662942	2	HiFi	2
Sikem	Chr4	276726375	276726375	276726531	2	HiFi	2
Sikem	Chr4	277337634	277337634	277339320	2	HiFi	2
Sikem	Chr4	278657109	278657109	278657612	2	HiFi	2
Sikem	Chr4	284478337	284478337	284480051	2	HiFi	2
Sikem	Chr4	289498122	289498122	289498214	2	HiFi	2
Sikem	Chr4	290326038	290326038	290339726	2	HiFi	2
Sikem	Chr4	290363501	290363501	290366052	2	HiFi	2
Sikem	Chr4	290751207	290751207	290751250	2	HiFi	2
Sikem	Chr4	292287986	292287986	292302613	2	HiFi	2
Sikem	Chr4	294351266	294351266	294351308	2	HiFi	2
Sikem	Chr4	295137729	295137729	295140347	2	HiFi	2
Sikem	Chr4	298043937	298043937	298043943	2	HiFi	2
Sikem	Chr4	298096097	298096097	298096299	2	HiFi	2
Sikem	Chr4	298503896	298503896	298503952	2	HiFi	2
Sikem	Chr4	299512280	299512280	299512735	2	HiFi	2
Sikem	Chr4	307585415	307585415	307585785	2	HiFi	2
Sikem	Chr4	309330042	309330042	309331819	2	HiFi	2
Sikem	Chr4	309689014	309689014	309690920	2	HiFi	2
Sikem	Chr4	313611596	313611596	313611601	2	HiFi	2
Sikem	Chr4	313803208	313803208	313803701	2	HiFi	2
Sikem	Chr4	313949314	313949314	313949322	2	HiFi	2
Sikem	Chr4	318532703	318532703	318538647	2	HiFi	2
Sikem	Chr4	321228519	321228519	321228632	2	HiFi	2
Sikem	Chr4	322307639	322307639	322307823	2	HiFi	2
Sikem	Chr4	322893824	322893824	322905195	2	HiFi	2
Sikem	Chr4	328673579	328673579	328673743	2	HiFi	2
Sikem	Chr4	329558460	329558460	329560175	2	HiFi	2
Sikem	Chr4	336737363	336737363	336737471	2	HiFi	2
Sikem	Chr4	337750822	337750822	337751245	2	HiFi	2
Sikem	Chr4	338547575	338547575	338547706	2	HiFi	2
Sikem	Chr4	351573127	351573127	351579665	2	HiFi	2
Sikem	Chr4	358788769	358788769	358809683	2	HiFi	2
Sikem	Chr4	362091255	362091255	362097764	2	HiFi	2
Sikem	Chr4	363256683	363256683	363256697	2	HiFi	2
Sikem	Chr4	367178399	367178399	367194592	2	HiFi	2
Sikem	Chr4	372110552	372110552	372110819	2	HiFi	2
Sikem	Chr4	373663612	373663612	373663741	2	HiFi	2
Sikem	Chr4	382337511	382337511	382337610	2	HiFi	2
Sikem	Chr4	387159295	387159295	387159620	2	HiFi	2
Sikem	Chr4	401527249	401527249	401532674	2	HiFi	2
Sikem	Chr4	403648937	403648937	403672287	2	HiFi	2
Sikem	Chr4	406527635	406527635	406527989	2	HiFi	2
Sikem	Chr4	408943022	408943022	408947346	2	HiFi	2
Sikem	Chr4	415009833	415009833	415009882	2	HiFi	2
Sikem	Chr4	415157760	415157760	415158355	2	HiFi	2
Sikem	Chr4	418480900	418480900	418496529	2	HiFi	2
Sikem	Chr4	422789570	422789570	422811754	2	HiFi	2
Sikem	Chr4	424097842	424097842	424112384	2	HiFi	2
Sikem	Chr4	425617186	425617186	425617232	2	HiFi	2
Sikem	Chr4	426601603	426601603	426613036	2	HiFi	2
Sikem	Chr4	427689666	427689666	427697688	2	HiFi	2
Sikem	Chr5	86207694	86207694	86337554	101	HiFi	2
Sikem	Chr5	46022165	46022165	46060513	69	HiFi	2
Sikem	Chr5	89910188	89910188	89990150	62	HiFi	2
Sikem	Chr5	46084732	46084732	46096839	60	HiFi	2
Sikem	Chr5	116406238	116406238	116412112	58	HiFi	2
Sikem	Chr5	185835803	185835803	185889672	55	HiFi	2
Sikem	Chr5	92607418	92607418	92776259	54	HiFi	2
Sikem	Chr5	92861324	92861324	92954656	54	HiFi	2
Sikem	Chr5	90018606	90018606	90174228	49	HiFi	2
Sikem	Chr5	1048820	1048820	1082057	38	HiFi	2
Sikem	Chr5	54052686	54052686	54094133	36	HiFi	2
Sikem	Chr5	71088523	71088523	71137735	36	HiFi	2
Sikem	Chr5	6287757	6287757	6312866	35	HiFi	2
Sikem	Chr5	87357828	87357828	87408753	35	HiFi	2
Sikem	Chr5	203256594	203256594	203310786	35	HiFi	2
Sikem	Chr5	68990170	68990170	69004588	34	HiFi	2
Sikem	Chr5	1383019	1383019	1428831	32	HiFi	2
Sikem	Chr5	68166204	68166204	68179195	31	HiFi	2
Sikem	Chr5	87669107	87669107	87740770	29	HiFi	2
Sikem	Chr5	90197767	90197767	90326880	29	HiFi	2
Sikem	Chr5	7189406	7189406	7227821	28	HiFi	2
Sikem	Chr5	118144610	118144610	118171561	28	HiFi	2
Sikem	Chr5	235464587	235464587	235474274	28	HiFi	2
Sikem	Chr5	9042519	9042519	9052813	27	HiFi	2
Sikem	Chr5	9578383	9578383	9630268	27	HiFi	2
Sikem	Chr5	6349493	6349493	6394998	26	HiFi	2
Sikem	Chr5	17326216	17326216	17332846	26	HiFi	2
Sikem	Chr5	61932374	61932374	61934648	26	HiFi	2
Sikem	Chr5	84384112	84384112	84439650	26	HiFi	2
Sikem	Chr5	108146365	108146365	108174621	26	HiFi	2
Sikem	Chr5	232211613	232211613	232262097	26	HiFi	2
Sikem	Chr5	91462787	91462787	91497260	25	HiFi	2
Sikem	Chr5	94093718	94093718	94162620	25	HiFi	2
Sikem	Chr5	247586823	247586823	247624556	25	HiFi	2
Sikem	Chr5	35235485	35235485	35256546	24	HiFi	2
Sikem	Chr5	97396461	97396461	97497831	24	HiFi	2
Sikem	Chr5	151135747	151135747	151173625	24	HiFi	2
Sikem	Chr5	85456775	85456775	85515163	23	HiFi	2
Sikem	Chr5	89399083	89399083	89445496	23	HiFi	2
Sikem	Chr5	192266687	192266687	192282158	23	HiFi	2
Sikem	Chr5	245267024	245267024	245289695	23	HiFi	2
Sikem	Chr5	8430751	8430751	8444002	21	HiFi	2
Sikem	Chr5	110209136	110209136	110230661	21	HiFi	2
Sikem	Chr5	89311801	89311801	89358852	20	HiFi	2
Sikem	Chr5	255874413	255874413	255903858	20	HiFi	2
Sikem	Chr5	20779293	20779293	20802488	19	HiFi	2
Sikem	Chr5	65758056	65758056	65785104	19	HiFi	2
Sikem	Chr5	88562125	88562125	88600933	19	HiFi	2
Sikem	Chr5	100822500	100822500	100874543	19	HiFi	2
Sikem	Chr5	142472549	142472549	142485869	19	HiFi	2
Sikem	Chr5	198919580	198919580	198954609	19	HiFi	2
Sikem	Chr5	208221905	208221905	208273056	19	HiFi	2
Sikem	Chr5	58378370	58378370	58404691	18	HiFi	2
Sikem	Chr5	131134154	131134154	131135449	18	HiFi	2
Sikem	Chr5	192088027	192088027	192124501	18	HiFi	2
Sikem	Chr5	86415153	86415153	86436454	17	HiFi	2
Sikem	Chr5	88841042	88841042	88850746	17	HiFi	2
Sikem	Chr5	121768143	121768143	121770864	17	HiFi	2
Sikem	Chr5	142865306	142865306	142876586	17	HiFi	2
Sikem	Chr5	87607453	87607453	87642850	16	HiFi	2
Sikem	Chr5	89792199	89792199	89829373	16	HiFi	2
Sikem	Chr5	92461261	92461261	92551674	16	HiFi	2
Sikem	Chr5	128788816	128788816	128830868	16	HiFi	2
Sikem	Chr5	166395715	166395715	166432756	16	HiFi	2
Sikem	Chr5	250922778	250922778	250923411	16	HiFi	2
Sikem	Chr5	50010685	50010685	50028861	15	HiFi	2
Sikem	Chr5	63754369	63754369	63758273	15	HiFi	2
Sikem	Chr5	96316814	96316814	96400845	15	HiFi	2
Sikem	Chr5	105313277	105313277	105327405	15	HiFi	2
Sikem	Chr5	151649198	151649198	151696427	15	HiFi	2
Sikem	Chr5	211464379	211464379	211489853	15	HiFi	2
Sikem	Chr5	250677106	250677106	250683448	15	HiFi	2
Sikem	Chr5	45451349	45451349	45478502	14	HiFi	2
Sikem	Chr5	86030093	86030093	86044276	14	HiFi	2
Sikem	Chr5	89590592	89590592	89621988	14	HiFi	2
Sikem	Chr5	92292575	92292575	92325407	14	HiFi	2
Sikem	Chr5	95024416	95024416	95046793	14	HiFi	2
Sikem	Chr5	149938822	149938822	149940178	14	HiFi	2
Sikem	Chr5	160812018	160812018	160820850	14	HiFi	2
Sikem	Chr5	209079884	209079884	209116044	14	HiFi	2
Sikem	Chr5	27662410	27662410	27692119	13	HiFi	2
Sikem	Chr5	39585799	39585799	39589135	13	HiFi	2
Sikem	Chr5	56427693	56427693	56439471	13	HiFi	2
Sikem	Chr5	60674369	60674369	60674689	13	HiFi	2
Sikem	Chr5	76893499	76893499	76932300	13	HiFi	2
Sikem	Chr5	83146248	83146248	83197227	13	HiFi	2
Sikem	Chr5	86627711	86627711	86684151	13	HiFi	2
Sikem	Chr5	86718346	86718346	86733536	13	HiFi	2
Sikem	Chr5	94521982	94521982	94542523	13	HiFi	2
Sikem	Chr5	109420523	109420523	109431600	13	HiFi	2
Sikem	Chr5	116088988	116088988	116090776	13	HiFi	2
Sikem	Chr5	127332033	127332033	127357768	13	HiFi	2
Sikem	Chr5	37910458	37910458	37929523	12	HiFi	2
Sikem	Chr5	57565311	57565311	57581951	12	HiFi	2
Sikem	Chr5	62902099	62902099	62919465	12	HiFi	2
Sikem	Chr5	65908109	65908109	65915707	12	HiFi	2
Sikem	Chr5	86155928	86155928	86162984	12	HiFi	2
Sikem	Chr5	93737196	93737196	93739116	12	HiFi	2
Sikem	Chr5	94830384	94830384	94851015	12	HiFi	2
Sikem	Chr5	121353628	121353628	121370126	12	HiFi	2
Sikem	Chr5	1291469	1291469	1339576	11	HiFi	2
Sikem	Chr5	48442471	48442471	48449941	11	HiFi	2
Sikem	Chr5	70224645	70224645	70234281	11	HiFi	2
Sikem	Chr5	86911880	86911880	86917879	11	HiFi	2
Sikem	Chr5	88160173	88160173	88193364	11	HiFi	2
Sikem	Chr5	88882356	88882356	88898290	11	HiFi	2
Sikem	Chr5	93775170	93775170	93776750	11	HiFi	2
Sikem	Chr5	94224505	94224505	94256682	11	HiFi	2
Sikem	Chr5	99496651	99496651	99499093	11	HiFi	2
Sikem	Chr5	112582570	112582570	112605329	11	HiFi	2
Sikem	Chr5	121601631	121601631	121637558	11	HiFi	2
Sikem	Chr5	140128459	140128459	140135270	11	HiFi	2
Sikem	Chr5	151566659	151566659	151595064	11	HiFi	2
Sikem	Chr5	192206885	192206885	192241263	11	HiFi	2
Sikem	Chr5	201872432	201872432	201913196	11	HiFi	2
Sikem	Chr5	4338043	4338043	4340522	10	HiFi	2
Sikem	Chr5	60794110	60794110	60796794	10	HiFi	2
Sikem	Chr5	69358989	69358989	69390686	10	HiFi	2
Sikem	Chr5	85132318	85132318	85158737	10	HiFi	2
Sikem	Chr5	89103218	89103218	89137441	10	HiFi	2
Sikem	Chr5	91557528	91557528	91576171	10	HiFi	2
Sikem	Chr5	106607996	106607996	106619742	10	HiFi	2
Sikem	Chr5	111810667	111810667	111810869	10	HiFi	2
Sikem	Chr5	186455130	186455130	186473666	10	HiFi	2
Sikem	Chr5	189269847	189269847	189273640	10	HiFi	2
Sikem	Chr5	189349849	189349849	189362240	10	HiFi	2
Sikem	Chr5	193249192	193249192	193260142	10	HiFi	2
Sikem	Chr5	198135424	198135424	198156277	10	HiFi	2
Sikem	Chr5	1006338	1006338	1024184	9	HiFi	2
Sikem	Chr5	51628774	51628774	51637632	9	HiFi	2
Sikem	Chr5	52760650	52760650	52776695	9	HiFi	2
Sikem	Chr5	58548201	58548201	58587697	9	HiFi	2
Sikem	Chr5	60970667	60970667	60992974	9	HiFi	2
Sikem	Chr5	95966452	95966452	96004520	9	HiFi	2
Sikem	Chr5	96113677	96113677	96180927	9	HiFi	2
Sikem	Chr5	104811835	104811835	104847166	9	HiFi	2
Sikem	Chr5	162046246	162046246	162067880	9	HiFi	2
Sikem	Chr5	206847874	206847874	206848383	9	HiFi	2
Sikem	Chr5	211426424	211426424	211428057	9	HiFi	2
Sikem	Chr5	235644271	235644271	235651101	9	HiFi	2
Sikem	Chr5	7572611	7572611	7574561	8	HiFi	2
Sikem	Chr5	26202060	26202060	26203002	8	HiFi	2
Sikem	Chr5	45921134	45921134	45943226	8	HiFi	2
Sikem	Chr5	64175871	64175871	64176349	8	HiFi	2
Sikem	Chr5	69735591	69735591	69740171	8	HiFi	2
Sikem	Chr5	77452103	77452103	77463016	8	HiFi	2
Sikem	Chr5	87490304	87490304	87504877	8	HiFi	2
Sikem	Chr5	88045327	88045327	88081626	8	HiFi	2
Sikem	Chr5	88492331	88492331	88506913	8	HiFi	2
Sikem	Chr5	89741276	89741276	89742909	8	HiFi	2
Sikem	Chr5	89859744	89859744	89885266	8	HiFi	2
Sikem	Chr5	94705429	94705429	94726742	8	HiFi	2
Sikem	Chr5	164616623	164616623	164617301	8	HiFi	2
Sikem	Chr5	201803326	201803326	201827275	8	HiFi	2
Sikem	Chr5	207714696	207714696	207729134	8	HiFi	2
Sikem	Chr5	234680720	234680720	234697042	8	HiFi	2
Sikem	Chr5	349429	349429	350463	7	HiFi	2
Sikem	Chr5	9378985	9378985	9379088	7	HiFi	2
Sikem	Chr5	24919869	24919869	24944346	7	HiFi	2
Sikem	Chr5	25862076	25862076	25864790	7	HiFi	2
Sikem	Chr5	36816392	36816392	36832391	7	HiFi	2
Sikem	Chr5	37858958	37858958	37867386	7	HiFi	2
Sikem	Chr5	45875181	45875181	45892980	7	HiFi	2
Sikem	Chr5	51585228	51585228	51597661	7	HiFi	2
Sikem	Chr5	54334146	54334146	54334553	7	HiFi	2
Sikem	Chr5	54753059	54753059	54757988	7	HiFi	2
Sikem	Chr5	92363092	92363092	92368797	7	HiFi	2
Sikem	Chr5	104273418	104273418	104293730	7	HiFi	2
Sikem	Chr5	108519488	108519488	108519876	7	HiFi	2
Sikem	Chr5	113667058	113667058	113694849	7	HiFi	2
Sikem	Chr5	141642525	141642525	141649801	7	HiFi	2
Sikem	Chr5	152632926	152632926	152633042	7	HiFi	2
Sikem	Chr5	152818568	152818568	152829213	7	HiFi	2
Sikem	Chr5	160407854	160407854	160408421	7	HiFi	2
Sikem	Chr5	161989780	161989780	162017785	7	HiFi	2
Sikem	Chr5	228934508	228934508	228961169	7	HiFi	2
Sikem	Chr5	238158336	238158336	238163744	7	HiFi	2
Sikem	Chr5	250993398	250993398	250993833	7	HiFi	2
Sikem	Chr5	33911815	33911815	33922521	6	HiFi	2
Sikem	Chr5	39448311	39448311	39448721	6	HiFi	2
Sikem	Chr5	49473574	49473574	49476673	6	HiFi	2
Sikem	Chr5	92437872	92437872	92441343	6	HiFi	2
Sikem	Chr5	93563395	93563395	93564051	6	HiFi	2
Sikem	Chr5	96973787	96973787	97026087	6	HiFi	2
Sikem	Chr5	136921732	136921732	136934544	6	HiFi	2
Sikem	Chr5	147055128	147055128	147073249	6	HiFi	2
Sikem	Chr5	153723141	153723141	153729376	6	HiFi	2
Sikem	Chr5	157894276	157894276	157898523	6	HiFi	2
Sikem	Chr5	162953731	162953731	162988975	6	HiFi	2
Sikem	Chr5	168518124	168518124	168530064	6	HiFi	2
Sikem	Chr5	187907182	187907182	187921476	6	HiFi	2
Sikem	Chr5	940200	940200	947666	5	HiFi	2
Sikem	Chr5	5163922	5163922	5171125	5	HiFi	2
Sikem	Chr5	12370737	12370737	12383127	5	HiFi	2
Sikem	Chr5	38173298	38173298	38180331	5	HiFi	2
Sikem	Chr5	57498738	57498738	57505517	5	HiFi	2
Sikem	Chr5	57870642	57870642	57892719	5	HiFi	2
Sikem	Chr5	58925152	58925152	58937826	5	HiFi	2
Sikem	Chr5	61533812	61533812	61533870	5	HiFi	2
Sikem	Chr5	67230932	67230932	67231224	5	HiFi	2
Sikem	Chr5	73814431	73814431	73824931	5	HiFi	2
Sikem	Chr5	86465260	86465260	86468363	5	HiFi	2
Sikem	Chr5	94034634	94034634	94069086	5	HiFi	2
Sikem	Chr5	95892088	95892088	95932559	5	HiFi	2
Sikem	Chr5	96771913	96771913	96787114	5	HiFi	2
Sikem	Chr5	100316687	100316687	100322924	5	HiFi	2
Sikem	Chr5	104762633	104762633	104767405	5	HiFi	2
Sikem	Chr5	105048554	105048554	105059233	5	HiFi	2
Sikem	Chr5	113425356	113425356	113425852	5	HiFi	2
Sikem	Chr5	117539355	117539355	117539978	5	HiFi	2
Sikem	Chr5	123503052	123503052	123506682	5	HiFi	2
Sikem	Chr5	123973313	123973313	123974742	5	HiFi	2
Sikem	Chr5	136960074	136960074	136988349	5	HiFi	2
Sikem	Chr5	156247647	156247647	156255570	5	HiFi	2
Sikem	Chr5	161657886	161657886	161657995	5	HiFi	2
Sikem	Chr5	189418469	189418469	189419202	5	HiFi	2
Sikem	Chr5	191514787	191514787	191536091	5	HiFi	2
Sikem	Chr5	207353463	207353463	207355953	5	HiFi	2
Sikem	Chr5	232705325	232705325	232706008	5	HiFi	2
Sikem	Chr5	252224085	252224085	252226512	5	HiFi	2
Sikem	Chr5	419023	419023	419704	4	HiFi	2
Sikem	Chr5	24116860	24116860	24117375	4	HiFi	2
Sikem	Chr5	34960687	34960687	34961321	4	HiFi	2
Sikem	Chr5	40523467	40523467	40536218	4	HiFi	2
Sikem	Chr5	46780140	46780140	46799770	4	HiFi	2
Sikem	Chr5	59677117	59677117	59677847	4	HiFi	2
Sikem	Chr5	65596881	65596881	65597763	4	HiFi	2
Sikem	Chr5	65843997	65843997	65855891	4	HiFi	2
Sikem	Chr5	69848201	69848201	69864252	4	HiFi	2
Sikem	Chr5	74731257	74731257	74736602	4	HiFi	2
Sikem	Chr5	77054812	77054812	77058343	4	HiFi	2
Sikem	Chr5	77279195	77279195	77311013	4	HiFi	2
Sikem	Chr5	84313024	84313024	84314259	4	HiFi	2
Sikem	Chr5	88107539	88107539	88125825	4	HiFi	2
Sikem	Chr5	89476210	89476210	89476642	4	HiFi	2
Sikem	Chr5	91714305	91714305	91715007	4	HiFi	2
Sikem	Chr5	96075799	96075799	96089110	4	HiFi	2
Sikem	Chr5	111170184	111170184	111170287	4	HiFi	2
Sikem	Chr5	112084558	112084558	112089776	4	HiFi	2
Sikem	Chr5	113127030	113127030	113127098	4	HiFi	2
Sikem	Chr5	119840741	119840741	119852260	4	HiFi	2
Sikem	Chr5	137215058	137215058	137215597	4	HiFi	2
Sikem	Chr5	145676926	145676926	145679504	4	HiFi	2
Sikem	Chr5	160333342	160333342	160340472	4	HiFi	2
Sikem	Chr5	167698716	167698716	167700378	4	HiFi	2
Sikem	Chr5	173592968	173592968	173598992	4	HiFi	2
Sikem	Chr5	184531094	184531094	184539498	4	HiFi	2
Sikem	Chr5	184762550	184762550	184763531	4	HiFi	2
Sikem	Chr5	189202934	189202934	189225887	4	HiFi	2
Sikem	Chr5	199464113	199464113	199467575	4	HiFi	2
Sikem	Chr5	203406474	203406474	203421624	4	HiFi	2
Sikem	Chr5	211225246	211225246	211226176	4	HiFi	2
Sikem	Chr5	228982356	228982356	228982809	4	HiFi	2
Sikem	Chr5	232289138	232289138	232289192	4	HiFi	2
Sikem	Chr5	1615955	1615955	1616041	3	HiFi	2
Sikem	Chr5	3784847	3784847	3785349	3	HiFi	2
Sikem	Chr5	4808654	4808654	4816142	3	HiFi	2
Sikem	Chr5	4851971	4851971	4866372	3	HiFi	2
Sikem	Chr5	8464848	8464848	8465188	3	HiFi	2
Sikem	Chr5	24896292	24896292	24900755	3	HiFi	2
Sikem	Chr5	49183109	49183109	49183185	3	HiFi	2
Sikem	Chr5	49526711	49526711	49544690	3	HiFi	2
Sikem	Chr5	61021758	61021758	61021844	3	HiFi	2
Sikem	Chr5	62284619	62284619	62296675	3	HiFi	2
Sikem	Chr5	62746853	62746853	62763390	3	HiFi	2
Sikem	Chr5	63418141	63418141	63448022	3	HiFi	2
Sikem	Chr5	64604743	64604743	64604820	3	HiFi	2
Sikem	Chr5	68202700	68202700	68205801	3	HiFi	2
Sikem	Chr5	68415954	68415954	68425932	3	HiFi	2
Sikem	Chr5	69771371	69771371	69771530	3	HiFi	2
Sikem	Chr5	73541294	73541294	73541452	3	HiFi	2
Sikem	Chr5	77416279	77416279	77420573	3	HiFi	2
Sikem	Chr5	82354696	82354696	82355200	3	HiFi	2
Sikem	Chr5	83098272	83098272	83111460	3	HiFi	2
Sikem	Chr5	86492580	86492580	86493027	3	HiFi	2
Sikem	Chr5	89708863	89708863	89710331	3	HiFi	2
Sikem	Chr5	92796286	92796286	92796395	3	HiFi	2
Sikem	Chr5	93978447	93978447	93978839	3	HiFi	2
Sikem	Chr5	94309320	94309320	94320514	3	HiFi	2
Sikem	Chr5	96736202	96736202	96741067	3	HiFi	2
Sikem	Chr5	97186658	97186658	97211900	3	HiFi	2
Sikem	Chr5	97995829	97995829	97997319	3	HiFi	2
Sikem	Chr5	98111923	98111923	98139555	3	HiFi	2
Sikem	Chr5	105368532	105368532	105381514	3	HiFi	2
Sikem	Chr5	111142332	111142332	111143066	3	HiFi	2
Sikem	Chr5	117657278	117657278	117657881	3	HiFi	2
Sikem	Chr5	118210456	118210456	118210544	3	HiFi	2
Sikem	Chr5	122423506	122423506	122450881	3	HiFi	2
Sikem	Chr5	127799030	127799030	127800913	3	HiFi	2
Sikem	Chr5	135164364	135164364	135164861	3	HiFi	2
Sikem	Chr5	151919094	151919094	151932762	3	HiFi	2
Sikem	Chr5	157493010	157493010	157493126	3	HiFi	2
Sikem	Chr5	158629466	158629466	158633927	3	HiFi	2
Sikem	Chr5	160008727	160008727	160014381	3	HiFi	2
Sikem	Chr5	160481789	160481789	160484363	3	HiFi	2
Sikem	Chr5	164200678	164200678	164201133	3	HiFi	2
Sikem	Chr5	164855568	164855568	164855596	3	HiFi	2
Sikem	Chr5	186504868	186504868	186505295	3	HiFi	2
Sikem	Chr5	229286564	229286564	229289940	3	HiFi	2
Sikem	Chr5	232352970	232352970	232353234	3	HiFi	2
Sikem	Chr5	233745935	233745935	233745965	3	HiFi	2
Sikem	Chr5	244910942	244910942	244911129	3	HiFi	2
Sikem	Chr5	254745156	254745156	254745472	3	HiFi	2
Sikem	Chr5	2774206	2774206	2784904	2	HiFi	2
Sikem	Chr5	3052435	3052435	3052515	2	HiFi	2
Sikem	Chr5	5552067	5552067	5552077	2	HiFi	2
Sikem	Chr5	5582685	5582685	5583729	2	HiFi	2
Sikem	Chr5	13300698	13300698	13300966	2	HiFi	2
Sikem	Chr5	18759547	18759547	18759797	2	HiFi	2
Sikem	Chr5	18796356	18796356	18796404	2	HiFi	2
Sikem	Chr5	24297629	24297629	24309021	2	HiFi	2
Sikem	Chr5	44275063	44275063	44276597	2	HiFi	2
Sikem	Chr5	45988395	45988395	45990446	2	HiFi	2
Sikem	Chr5	49446756	49446756	49446757	2	HiFi	2
Sikem	Chr5	49969808	49969808	49981901	2	HiFi	2
Sikem	Chr5	54381195	54381195	54394418	2	HiFi	2
Sikem	Chr5	62865551	62865551	62877562	2	HiFi	2
Sikem	Chr5	63057410	63057410	63057432	2	HiFi	2
Sikem	Chr5	63267784	63267784	63272583	2	HiFi	2
Sikem	Chr5	63689117	63689117	63695688	2	HiFi	2
Sikem	Chr5	67033211	67033211	67043928	2	HiFi	2
Sikem	Chr5	67070709	67070709	67071040	2	HiFi	2
Sikem	Chr5	68366912	68366912	68387390	2	HiFi	2
Sikem	Chr5	69656954	69656954	69659081	2	HiFi	2
Sikem	Chr5	76762515	76762515	76762561	2	HiFi	2
Sikem	Chr5	81752149	81752149	81759929	2	HiFi	2
Sikem	Chr5	83379122	83379122	83379267	2	HiFi	2
Sikem	Chr5	83850288	83850288	83857617	2	HiFi	2
Sikem	Chr5	85823683	85823683	85824293	2	HiFi	2
Sikem	Chr5	87587635	87587635	87587943	2	HiFi	2
Sikem	Chr5	88629115	88629115	88641018	2	HiFi	2
Sikem	Chr5	91433617	91433617	91433698	2	HiFi	2
Sikem	Chr5	92002701	92002701	92002877	2	HiFi	2
Sikem	Chr5	94194402	94194402	94206673	2	HiFi	2
Sikem	Chr5	95824334	95824334	95832353	2	HiFi	2
Sikem	Chr5	96257028	96257028	96260919	2	HiFi	2
Sikem	Chr5	96444628	96444628	96455801	2	HiFi	2
Sikem	Chr5	96497316	96497316	96497823	2	HiFi	2
Sikem	Chr5	96811640	96811640	96812118	2	HiFi	2
Sikem	Chr5	96860839	96860839	96881206	2	HiFi	2
Sikem	Chr5	96935222	96935222	96946644	2	HiFi	2
Sikem	Chr5	97272893	97272893	97290169	2	HiFi	2
Sikem	Chr5	97609213	97609213	97615808	2	HiFi	2
Sikem	Chr5	98343785	98343785	98360597	2	HiFi	2
Sikem	Chr5	98604156	98604156	98605121	2	HiFi	2
Sikem	Chr5	98644643	98644643	98644694	2	HiFi	2
Sikem	Chr5	98889232	98889232	98889298	2	HiFi	2
Sikem	Chr5	99618133	99618133	99618167	2	HiFi	2
Sikem	Chr5	102915898	102915898	102917383	2	HiFi	2
Sikem	Chr5	104977583	104977583	104983892	2	HiFi	2
Sikem	Chr5	108800611	108800611	108800741	2	HiFi	2
Sikem	Chr5	110388751	110388751	110388772	2	HiFi	2
Sikem	Chr5	112720131	112720131	112724700	2	HiFi	2
Sikem	Chr5	115553779	115553779	115553823	2	HiFi	2
Sikem	Chr5	122347404	122347404	122353422	2	HiFi	2
Sikem	Chr5	127213351	127213351	127213401	2	HiFi	2
Sikem	Chr5	136901789	136901789	136901828	2	HiFi	2
Sikem	Chr5	137012306	137012306	137012324	2	HiFi	2
Sikem	Chr5	137407567	137407567	137407586	2	HiFi	2
Sikem	Chr5	138959548	138959548	138959569	2	HiFi	2
Sikem	Chr5	142005815	142005815	142005837	2	HiFi	2
Sikem	Chr5	142836326	142836326	142836464	2	HiFi	2
Sikem	Chr5	143679188	143679188	143679230	2	HiFi	2
Sikem	Chr5	148305543	148305543	148305559	2	HiFi	2
Sikem	Chr5	151830408	151830408	151830876	2	HiFi	2
Sikem	Chr5	158017199	158017199	158017213	2	HiFi	2
Sikem	Chr5	160040993	160040993	160041424	2	HiFi	2
Sikem	Chr5	160087062	160087062	160092472	2	HiFi	2
Sikem	Chr5	160367407	160367407	160367416	2	HiFi	2
Sikem	Chr5	164759405	164759405	164759776	2	HiFi	2
Sikem	Chr5	165230598	165230598	165243390	2	HiFi	2
Sikem	Chr5	167419399	167419399	167419837	2	HiFi	2
Sikem	Chr5	182255052	182255052	182257237	2	HiFi	2
Sikem	Chr5	209717892	209717892	209717897	2	HiFi	2
Sikem	Chr5	234365883	234365883	234368406	2	HiFi	2
Sikem	Chr5	247666882	247666882	247667000	2	HiFi	2
Sikem	Chr6	56350558	56350558	56368471	72	HiFi	2
Sikem	Chr6	109091320	109091320	109242444	44	HiFi	2
Sikem	Chr6	146021775	146021775	146054778	44	HiFi	2
Sikem	Chr6	150725739	150725739	150765218	44	HiFi	2
Sikem	Chr6	228688143	228688143	228735351	42	HiFi	2
Sikem	Chr6	99875450	99875450	100006035	41	HiFi	2
Sikem	Chr6	128130928	128130928	128137650	34	HiFi	2
Sikem	Chr6	17411464	17411464	17424485	33	HiFi	2
Sikem	Chr6	20745176	20745176	20746121	31	HiFi	2
Sikem	Chr6	16747037	16747037	16767864	28	HiFi	2
Sikem	Chr6	21544631	21544631	21569872	28	HiFi	2
Sikem	Chr6	61223370	61223370	61233598	26	HiFi	2
Sikem	Chr6	19118256	19118256	19162327	25	HiFi	2
Sikem	Chr6	159570553	159570553	159585883	23	HiFi	2
Sikem	Chr6	108196518	108196518	108310712	22	HiFi	2
Sikem	Chr6	108437076	108437076	108521468	22	HiFi	2
Sikem	Chr6	111063954	111063954	111110338	21	HiFi	2
Sikem	Chr6	21468507	21468507	21471739	20	HiFi	2
Sikem	Chr6	32336170	32336170	32387780	20	HiFi	2
Sikem	Chr6	155778447	155778447	155784337	20	HiFi	2
Sikem	Chr6	194530079	194530079	194551230	20	HiFi	2
Sikem	Chr6	223455803	223455803	223481743	20	HiFi	2
Sikem	Chr6	254293892	254293892	254304129	20	HiFi	2
Sikem	Chr6	87792688	87792688	87802541	19	HiFi	2
Sikem	Chr6	106275330	106275330	106304846	18	HiFi	2
Sikem	Chr6	6940588	6940588	6964805	17	HiFi	2
Sikem	Chr6	21264334	21264334	21292509	17	HiFi	2
Sikem	Chr6	71280592	71280592	71325916	16	HiFi	2
Sikem	Chr6	99154612	99154612	99156309	16	HiFi	2
Sikem	Chr6	142234469	142234469	142247853	16	HiFi	2
Sikem	Chr6	93493229	93493229	93498923	15	HiFi	2
Sikem	Chr6	120649249	120649249	120668824	15	HiFi	2
Sikem	Chr6	136052515	136052515	136100928	15	HiFi	2
Sikem	Chr6	161391213	161391213	161396503	15	HiFi	2
Sikem	Chr6	24274128	24274128	24299787	14	HiFi	2
Sikem	Chr6	27208073	27208073	27220739	14	HiFi	2
Sikem	Chr6	43715849	43715849	43746804	14	HiFi	2
Sikem	Chr6	107195811	107195811	107271812	14	HiFi	2
Sikem	Chr6	237456464	237456464	237481226	14	HiFi	2
Sikem	Chr6	166296982	166296982	166298010	13	HiFi	2
Sikem	Chr6	236538049	236538049	236589772	13	HiFi	2
Sikem	Chr6	237814498	237814498	237825253	13	HiFi	2
Sikem	Chr6	17533844	17533844	17539241	12	HiFi	2
Sikem	Chr6	43074858	43074858	43101023	12	HiFi	2
Sikem	Chr6	93434194	93434194	93473249	12	HiFi	2
Sikem	Chr6	108979160	108979160	109059644	12	HiFi	2
Sikem	Chr6	128089832	128089832	128107076	12	HiFi	2
Sikem	Chr6	20812939	20812939	20835327	11	HiFi	2
Sikem	Chr6	82281647	82281647	82282165	11	HiFi	2
Sikem	Chr6	87285277	87285277	87288774	11	HiFi	2
Sikem	Chr6	106220841	106220841	106223798	11	HiFi	2
Sikem	Chr6	107845825	107845825	107923896	11	HiFi	2
Sikem	Chr6	111130931	111130931	111132565	11	HiFi	2
Sikem	Chr6	214492749	214492749	214512518	11	HiFi	2
Sikem	Chr6	228549360	228549360	228576573	11	HiFi	2
Sikem	Chr6	254524986	254524986	254546017	11	HiFi	2
Sikem	Chr6	108357949	108357949	108377530	10	HiFi	2
Sikem	Chr6	214792105	214792105	214803988	10	HiFi	2
Sikem	Chr6	230682985	230682985	230692653	10	HiFi	2
Sikem	Chr6	244342910	244342910	244343515	10	HiFi	2
Sikem	Chr6	250043599	250043599	250050560	10	HiFi	2
Sikem	Chr6	15827275	15827275	15838263	9	HiFi	2
Sikem	Chr6	63303082	63303082	63303236	9	HiFi	2
Sikem	Chr6	88474921	88474921	88475941	9	HiFi	2
Sikem	Chr6	93256904	93256904	93294387	9	HiFi	2
Sikem	Chr6	118499381	118499381	118499536	9	HiFi	2
Sikem	Chr6	141687368	141687368	141691644	9	HiFi	2
Sikem	Chr6	21416768	21416768	21421789	8	HiFi	2
Sikem	Chr6	22676859	22676859	22684618	8	HiFi	2
Sikem	Chr6	32534587	32534587	32535481	8	HiFi	2
Sikem	Chr6	81798547	81798547	81798989	8	HiFi	2
Sikem	Chr6	95246554	95246554	95250473	8	HiFi	2
Sikem	Chr6	100723918	100723918	100726952	8	HiFi	2
Sikem	Chr6	107382176	107382176	107405822	8	HiFi	2
Sikem	Chr6	112498718	112498718	112528302	8	HiFi	2
Sikem	Chr6	116650745	116650745	116687329	8	HiFi	2
Sikem	Chr6	119224593	119224593	119232392	8	HiFi	2
Sikem	Chr6	122149631	122149631	122162714	8	HiFi	2
Sikem	Chr6	127579931	127579931	127619212	8	HiFi	2
Sikem	Chr6	145277569	145277569	145288431	8	HiFi	2
Sikem	Chr6	146177774	146177774	146190735	8	HiFi	2
Sikem	Chr6	147997525	147997525	148014770	8	HiFi	2
Sikem	Chr6	169101008	169101008	169113103	8	HiFi	2
Sikem	Chr6	205949811	205949811	205986671	8	HiFi	2
Sikem	Chr6	20774895	20774895	20774985	7	HiFi	2
Sikem	Chr6	30647418	30647418	30658201	7	HiFi	2
Sikem	Chr6	41640327	41640327	41654137	7	HiFi	2
Sikem	Chr6	46704698	46704698	46704804	7	HiFi	2
Sikem	Chr6	65883389	65883389	65884197	7	HiFi	2
Sikem	Chr6	95164448	95164448	95169374	7	HiFi	2
Sikem	Chr6	96000021	96000021	96001645	7	HiFi	2
Sikem	Chr6	107656244	107656244	107673344	7	HiFi	2
Sikem	Chr6	109377058	109377058	109397351	7	HiFi	2
Sikem	Chr6	112196740	112196740	112265935	7	HiFi	2
Sikem	Chr6	123061423	123061423	123071407	7	HiFi	2
Sikem	Chr6	127756439	127756439	127768854	7	HiFi	2
Sikem	Chr6	139727806	139727806	139733480	7	HiFi	2
Sikem	Chr6	146079176	146079176	146090144	7	HiFi	2
Sikem	Chr6	159043021	159043021	159057648	7	HiFi	2
Sikem	Chr6	161328838	161328838	161340520	7	HiFi	2
Sikem	Chr6	204893079	204893079	204894730	7	HiFi	2
Sikem	Chr6	225859017	225859017	225859717	7	HiFi	2
Sikem	Chr6	19604084	19604084	19612025	6	HiFi	2
Sikem	Chr6	20929254	20929254	20950061	6	HiFi	2
Sikem	Chr6	24490556	24490556	24497342	6	HiFi	2
Sikem	Chr6	32181788	32181788	32193819	6	HiFi	2
Sikem	Chr6	40166604	40166604	40197352	6	HiFi	2
Sikem	Chr6	46420971	46420971	46430187	6	HiFi	2
Sikem	Chr6	70963031	70963031	70964308	6	HiFi	2
Sikem	Chr6	81280127	81280127	81280379	6	HiFi	2
Sikem	Chr6	96496717	96496717	96501654	6	HiFi	2
Sikem	Chr6	100695686	100695686	100697709	6	HiFi	2
Sikem	Chr6	107771384	107771384	107821470	6	HiFi	2
Sikem	Chr6	113614580	113614580	113637620	6	HiFi	2
Sikem	Chr6	116903058	116903058	116913776	6	HiFi	2
Sikem	Chr6	119055665	119055665	119065374	6	HiFi	2
Sikem	Chr6	123677756	123677756	123680140	6	HiFi	2
Sikem	Chr6	128267202	128267202	128268701	6	HiFi	2
Sikem	Chr6	129327495	129327495	129337470	6	HiFi	2
Sikem	Chr6	131095279	131095279	131106386	6	HiFi	2
Sikem	Chr6	136400223	136400223	136401353	6	HiFi	2
Sikem	Chr6	145215975	145215975	145249984	6	HiFi	2
Sikem	Chr6	155120427	155120427	155129078	6	HiFi	2
Sikem	Chr6	220228481	220228481	220244542	6	HiFi	2
Sikem	Chr6	21358481	21358481	21358532	5	HiFi	2
Sikem	Chr6	30083563	30083563	30098464	5	HiFi	2
Sikem	Chr6	41071081	41071081	41071380	5	HiFi	2
Sikem	Chr6	47374178	47374178	47378482	5	HiFi	2
Sikem	Chr6	64533517	64533517	64544876	5	HiFi	2
[truncated: 611 more rows]
