# Supplementary material for: Chromosome-level haplotype-resolved assembly of highly heterozygous grass genomes with PhaseGrass
Source: Nat Commun. 2025 Dec 20;17:12. doi: 10.1038/s41467-025-66377-5 (PMC12764793; doi:10.1038/s41467-025-66377-5)
Supplement: Supplementary file 6 — Source Data [file 41467_2025_66377_MOESM6_ESM.zip › Fig. 3b/Binned_utg_Sikem.txt]

haplotype	genotype	sequence	method	data
h1	Sikem	0.75	Hifiasm	0.55
h2	Sikem	3.74	Hifiasm	0.55
unitig	Sikem	4.38	Hifiasm	0.55
h1	Sikem	3.01	Hifiasm	0.20
h2	Sikem	1.47	Hifiasm	0.20
unitig	Sikem	4.38	Hifiasm	0.20
h1	Sikem	2.30	K-mer	PacBio HiFi
h2	Sikem	2.30	K-mer	PacBio HiFi
none	Sikem	0.07	K-mer	PacBio HiFi
unitig	Sikem	4.67	K-mer	PacBio HiFi
h1	Sikem	2.26	K-mer	ONT
h2	Sikem	2.31	K-mer	ONT
none	Sikem	0.10	K-mer	ONT
unitig	Sikem	4.67	K-mer	ONT
