# Supplementary material for: Chromosome-level haplotype-resolved assembly of highly heterozygous grass genomes with PhaseGrass
Source: Nat Commun. 2025 Dec 20;17:12. doi: 10.1038/s41467-025-66377-5 (PMC12764793; doi:10.1038/s41467-025-66377-5)
Supplement: Supplementary file 6 — Source Data [file 41467_2025_66377_MOESM6_ESM.zip › Fig. 3c/sikem_hifi.regions.hifi.ont.hic.bed]

chr1_h1	0	1000000	21.00
chr1_h1	1000000	2000000	20.00
chr1_h1	2000000	3000000	21.00
chr1_h1	3000000	4000000	20.00
chr1_h1	4000000	5000000	21.00
chr1_h1	5000000	6000000	21.00
chr1_h1	6000000	7000000	21.00
chr1_h1	7000000	8000000	10.00
chr1_h1	8000000	9000000	22.00
chr1_h1	9000000	10000000	19.00
chr1_h1	10000000	11000000	21.00
chr1_h1	11000000	12000000	23.00
chr1_h1	12000000	13000000	21.00
chr1_h1	13000000	14000000	21.00
chr1_h1	14000000	15000000	21.00
chr1_h1	15000000	16000000	21.00
chr1_h1	16000000	17000000	18.00
chr1_h1	17000000	18000000	20.00
chr1_h1	18000000	19000000	21.00
chr1_h1	19000000	20000000	21.00
chr1_h1	20000000	21000000	20.00
chr1_h1	21000000	22000000	21.00
chr1_h1	22000000	23000000	23.00
chr1_h1	23000000	24000000	21.00
chr1_h1	24000000	25000000	21.00
chr1_h1	25000000	26000000	23.00
chr1_h1	26000000	27000000	23.00
chr1_h1	27000000	28000000	20.00
chr1_h1	28000000	29000000	21.00
chr1_h1	29000000	30000000	19.00
chr1_h1	30000000	31000000	21.00
chr1_h1	31000000	32000000	21.00
chr1_h1	32000000	33000000	21.00
chr1_h1	33000000	34000000	22.00
chr1_h1	34000000	35000000	21.00
chr1_h1	35000000	36000000	22.00
chr1_h1	36000000	37000000	20.00
chr1_h1	37000000	38000000	23.00
chr1_h1	38000000	39000000	22.00
chr1_h1	39000000	40000000	21.00
chr1_h1	40000000	41000000	21.00
chr1_h1	41000000	42000000	21.00
chr1_h1	42000000	43000000	23.00
chr1_h1	43000000	44000000	21.00
chr1_h1	44000000	45000000	21.00
chr1_h1	45000000	46000000	22.00
chr1_h1	46000000	47000000	22.00
chr1_h1	47000000	48000000	21.00
chr1_h1	48000000	49000000	20.00
chr1_h1	49000000	50000000	21.00
chr1_h1	50000000	51000000	20.00
chr1_h1	51000000	52000000	19.00
chr1_h1	52000000	53000000	19.00
chr1_h1	53000000	54000000	21.00
chr1_h1	54000000	55000000	20.00
chr1_h1	55000000	56000000	21.00
chr1_h1	56000000	57000000	22.00
chr1_h1	57000000	58000000	22.00
chr1_h1	58000000	59000000	20.00
chr1_h1	59000000	60000000	22.00
chr1_h1	60000000	61000000	20.00
chr1_h1	61000000	62000000	22.00
chr1_h1	62000000	63000000	20.00
chr1_h1	63000000	64000000	20.00
chr1_h1	64000000	65000000	22.00
chr1_h1	65000000	66000000	21.00
chr1_h1	66000000	67000000	21.00
chr1_h1	67000000	68000000	21.00
chr1_h1	68000000	69000000	21.00
chr1_h1	69000000	70000000	21.00
chr1_h1	70000000	71000000	20.00
chr1_h1	71000000	72000000	20.00
chr1_h1	72000000	73000000	21.00
chr1_h1	73000000	74000000	22.00
chr1_h1	74000000	75000000	21.00
chr1_h1	75000000	76000000	21.00
chr1_h1	76000000	77000000	19.00
chr1_h1	77000000	78000000	22.00
chr1_h1	78000000	79000000	21.00
chr1_h1	79000000	80000000	20.00
chr1_h1	80000000	81000000	23.00
chr1_h1	81000000	82000000	23.00
chr1_h1	82000000	83000000	21.00
chr1_h1	83000000	84000000	21.00
chr1_h1	84000000	85000000	20.00
chr1_h1	85000000	86000000	22.00
chr1_h1	86000000	87000000	20.00
chr1_h1	87000000	88000000	20.00
chr1_h1	88000000	89000000	21.00
chr1_h1	89000000	90000000	20.00
chr1_h1	90000000	91000000	20.00
chr1_h1	91000000	92000000	20.00
chr1_h1	92000000	93000000	20.00
chr1_h1	93000000	94000000	20.00
chr1_h1	94000000	95000000	20.00
chr1_h1	95000000	96000000	20.00
chr1_h1	96000000	97000000	18.00
chr1_h1	97000000	98000000	19.00
chr1_h1	98000000	99000000	22.00
chr1_h1	99000000	100000000	20.00
chr1_h1	100000000	101000000	21.00
chr1_h1	101000000	102000000	23.00
chr1_h1	102000000	103000000	21.00
chr1_h1	103000000	104000000	21.00
chr1_h1	104000000	105000000	22.00
chr1_h1	105000000	106000000	21.00
chr1_h1	106000000	107000000	21.00
chr1_h1	107000000	108000000	21.00
chr1_h1	108000000	109000000	22.00
chr1_h1	109000000	110000000	19.00
chr1_h1	110000000	111000000	20.00
chr1_h1	111000000	112000000	22.00
chr1_h1	112000000	113000000	21.00
chr1_h1	113000000	114000000	23.00
chr1_h1	114000000	115000000	22.00
chr1_h1	115000000	116000000	21.00
chr1_h1	116000000	117000000	20.00
chr1_h1	117000000	118000000	21.00
chr1_h1	118000000	119000000	22.00
chr1_h1	119000000	120000000	21.00
chr1_h1	120000000	121000000	22.00
chr1_h1	121000000	122000000	21.00
chr1_h1	122000000	123000000	21.00
chr1_h1	123000000	124000000	20.00
chr1_h1	124000000	125000000	20.00
chr1_h1	125000000	126000000	21.00
chr1_h1	126000000	127000000	20.00
chr1_h1	127000000	128000000	20.00
chr1_h1	128000000	129000000	22.00
chr1_h1	129000000	130000000	20.00
chr1_h1	130000000	131000000	21.00
chr1_h1	131000000	132000000	22.00
chr1_h1	132000000	133000000	21.00
chr1_h1	133000000	134000000	20.00
chr1_h1	134000000	135000000	21.00
chr1_h1	135000000	136000000	20.00
chr1_h1	136000000	137000000	20.00
chr1_h1	137000000	138000000	20.00
chr1_h1	138000000	139000000	21.00
chr1_h1	139000000	140000000	22.00
chr1_h1	140000000	141000000	22.00
chr1_h1	141000000	142000000	19.00
chr1_h1	142000000	143000000	23.00
chr1_h1	143000000	144000000	21.00
chr1_h1	144000000	145000000	20.00
chr1_h1	145000000	146000000	22.00
chr1_h1	146000000	147000000	20.00
chr1_h1	147000000	148000000	21.00
chr1_h1	148000000	149000000	40.00
chr1_h1	149000000	150000000	39.00
chr1_h1	150000000	151000000	21.00
chr1_h1	151000000	152000000	22.00
chr1_h1	152000000	153000000	22.00
chr1_h1	153000000	154000000	19.00
chr1_h1	154000000	155000000	20.00
chr1_h1	155000000	156000000	21.00
chr1_h1	156000000	157000000	22.00
chr1_h1	157000000	158000000	22.00
chr1_h1	158000000	159000000	20.00
chr1_h1	159000000	160000000	20.00
chr1_h1	160000000	161000000	19.00
chr1_h1	161000000	162000000	21.00
chr1_h1	162000000	163000000	21.00
chr1_h1	163000000	164000000	21.00
chr1_h1	164000000	165000000	21.00
chr1_h1	165000000	166000000	23.00
chr1_h1	166000000	167000000	21.00
chr1_h1	167000000	168000000	20.00
chr1_h1	168000000	169000000	21.00
chr1_h1	169000000	170000000	22.00
chr1_h1	170000000	171000000	21.00
chr1_h1	171000000	172000000	37.00
chr1_h1	172000000	173000000	42.00
chr1_h1	173000000	174000000	39.00
chr1_h1	174000000	175000000	23.00
chr1_h1	175000000	176000000	19.00
chr1_h1	176000000	177000000	22.00
chr1_h1	177000000	178000000	22.00
chr1_h1	178000000	179000000	22.00
chr1_h1	179000000	180000000	20.00
chr1_h1	180000000	181000000	22.00
chr1_h1	181000000	182000000	22.00
chr1_h1	182000000	183000000	22.00
chr1_h1	183000000	184000000	21.00
chr1_h1	184000000	185000000	21.00
chr1_h1	185000000	186000000	21.00
chr1_h1	186000000	187000000	21.00
chr1_h1	187000000	188000000	21.00
chr1_h1	188000000	189000000	21.00
chr1_h1	189000000	190000000	22.00
chr1_h1	190000000	191000000	21.00
chr1_h1	191000000	192000000	21.00
chr1_h1	192000000	193000000	21.00
chr1_h1	193000000	194000000	18.00
chr1_h1	194000000	195000000	21.00
chr1_h1	195000000	196000000	22.00
chr1_h1	196000000	197000000	21.00
chr1_h1	197000000	198000000	21.00
chr1_h1	198000000	199000000	20.00
chr1_h1	199000000	200000000	20.00
chr1_h1	200000000	201000000	20.00
chr1_h1	201000000	202000000	22.00
chr1_h1	202000000	203000000	22.00
chr1_h1	203000000	204000000	20.00
chr1_h1	204000000	205000000	22.00
chr1_h1	205000000	206000000	21.00
chr1_h1	206000000	207000000	21.00
chr1_h1	207000000	208000000	22.00
chr1_h1	208000000	209000000	17.00
chr1_h1	209000000	210000000	21.00
chr1_h1	210000000	211000000	20.00
chr1_h1	211000000	212000000	21.00
chr1_h1	212000000	213000000	20.00
chr1_h1	213000000	214000000	21.00
chr1_h1	214000000	215000000	20.00
chr1_h1	215000000	216000000	21.00
chr1_h1	216000000	217000000	21.00
chr1_h1	217000000	218000000	22.00
chr1_h1	218000000	219000000	20.00
chr1_h1	219000000	220000000	21.00
chr1_h1	220000000	221000000	19.00
chr1_h1	221000000	222000000	22.00
chr1_h1	222000000	223000000	21.00
chr1_h1	223000000	224000000	21.00
chr1_h1	224000000	225000000	21.00
chr1_h1	225000000	226000000	22.00
chr1_h1	226000000	227000000	21.00
chr1_h1	227000000	228000000	21.00
chr1_h1	228000000	229000000	20.00
chr1_h1	229000000	230000000	20.00
chr1_h1	230000000	231000000	21.00
chr1_h1	231000000	232000000	21.00
chr1_h1	232000000	233000000	23.00
chr1_h1	233000000	234000000	21.00
chr1_h1	234000000	235000000	22.00
chr1_h1	235000000	236000000	23.00
chr1_h1	236000000	237000000	22.00
chr1_h1	237000000	238000000	21.00
chr1_h1	238000000	239000000	21.00
chr1_h1	239000000	240000000	21.00
chr1_h1	240000000	241000000	22.00
chr1_h1	241000000	242000000	21.00
chr1_h1	242000000	243000000	22.00
chr1_h1	243000000	244000000	22.00
chr1_h1	244000000	245000000	21.00
chr1_h1	245000000	246000000	22.00
chr1_h1	246000000	247000000	22.00
chr1_h1	247000000	247550126	22.00
chr2_h1	0	1000000	21.00
chr2_h1	1000000	2000000	21.00
chr2_h1	2000000	3000000	21.00
chr2_h1	3000000	4000000	19.00
chr2_h1	4000000	5000000	20.00
chr2_h1	5000000	6000000	20.00
chr2_h1	6000000	7000000	21.00
chr2_h1	7000000	8000000	22.00
chr2_h1	8000000	9000000	21.00
chr2_h1	9000000	10000000	23.00
chr2_h1	10000000	11000000	42.00
chr2_h1	11000000	12000000	44.00
chr2_h1	12000000	13000000	28.00
chr2_h1	13000000	14000000	22.00
chr2_h1	14000000	15000000	21.00
chr2_h1	15000000	16000000	22.00
chr2_h1	16000000	17000000	23.00
chr2_h1	17000000	18000000	20.00
chr2_h1	18000000	19000000	20.00
chr2_h1	19000000	20000000	21.00
chr2_h1	20000000	21000000	21.00
chr2_h1	21000000	22000000	21.00
chr2_h1	22000000	23000000	22.00
chr2_h1	23000000	24000000	21.00
chr2_h1	24000000	25000000	22.00
chr2_h1	25000000	26000000	21.00
chr2_h1	26000000	27000000	20.00
chr2_h1	27000000	28000000	21.00
chr2_h1	28000000	29000000	20.00
chr2_h1	29000000	30000000	21.00
chr2_h1	30000000	31000000	21.00
chr2_h1	31000000	32000000	21.00
chr2_h1	32000000	33000000	22.00
chr2_h1	33000000	34000000	22.00
chr2_h1	34000000	35000000	22.00
chr2_h1	35000000	36000000	20.00
chr2_h1	36000000	37000000	20.00
chr2_h1	37000000	38000000	22.00
chr2_h1	38000000	39000000	23.00
chr2_h1	39000000	40000000	20.00
chr2_h1	40000000	41000000	21.00
chr2_h1	41000000	42000000	22.00
chr2_h1	42000000	43000000	21.00
chr2_h1	43000000	44000000	21.00
chr2_h1	44000000	45000000	21.00
chr2_h1	45000000	46000000	20.00
chr2_h1	46000000	47000000	22.00
chr2_h1	47000000	48000000	21.00
chr2_h1	48000000	49000000	21.00
chr2_h1	49000000	50000000	20.00
chr2_h1	50000000	51000000	21.00
chr2_h1	51000000	52000000	23.00
chr2_h1	52000000	53000000	19.00
chr2_h1	53000000	54000000	20.00
chr2_h1	54000000	55000000	21.00
chr2_h1	55000000	56000000	21.00
chr2_h1	56000000	57000000	20.00
chr2_h1	57000000	58000000	21.00
chr2_h1	58000000	59000000	20.00
chr2_h1	59000000	60000000	21.00
chr2_h1	60000000	61000000	21.00
chr2_h1	61000000	62000000	22.00
chr2_h1	62000000	63000000	22.00
chr2_h1	63000000	64000000	21.00
chr2_h1	64000000	65000000	20.00
chr2_h1	65000000	66000000	22.00
chr2_h1	66000000	67000000	23.00
chr2_h1	67000000	68000000	23.00
chr2_h1	68000000	69000000	23.00
chr2_h1	69000000	70000000	21.00
chr2_h1	70000000	71000000	21.00
chr2_h1	71000000	72000000	18.00
chr2_h1	72000000	73000000	21.00
chr2_h1	73000000	74000000	21.00
chr2_h1	74000000	75000000	21.00
chr2_h1	75000000	76000000	22.00
chr2_h1	76000000	77000000	20.00
chr2_h1	77000000	78000000	21.00
chr2_h1	78000000	79000000	21.00
chr2_h1	79000000	80000000	20.00
chr2_h1	80000000	81000000	20.00
chr2_h1	81000000	82000000	22.00
chr2_h1	82000000	83000000	22.00
chr2_h1	83000000	84000000	22.00
chr2_h1	84000000	85000000	21.00
chr2_h1	85000000	86000000	22.00
chr2_h1	86000000	87000000	22.00
chr2_h1	87000000	88000000	22.00
chr2_h1	88000000	89000000	21.00
chr2_h1	89000000	90000000	21.00
chr2_h1	90000000	91000000	19.00
chr2_h1	91000000	92000000	20.00
chr2_h1	92000000	93000000	21.00
chr2_h1	93000000	94000000	22.00
chr2_h1	94000000	95000000	21.00
chr2_h1	95000000	96000000	20.00
chr2_h1	96000000	97000000	21.00
chr2_h1	97000000	98000000	22.00
chr2_h1	98000000	99000000	20.00
chr2_h1	99000000	100000000	22.00
chr2_h1	100000000	101000000	21.00
chr2_h1	101000000	102000000	22.00
chr2_h1	102000000	103000000	23.00
chr2_h1	103000000	104000000	20.00
chr2_h1	104000000	105000000	20.00
chr2_h1	105000000	106000000	21.00
chr2_h1	106000000	107000000	20.00
chr2_h1	107000000	108000000	20.00
chr2_h1	108000000	109000000	20.00
chr2_h1	109000000	110000000	19.00
chr2_h1	110000000	111000000	20.00
chr2_h1	111000000	112000000	19.00
chr2_h1	112000000	113000000	20.00
chr2_h1	113000000	114000000	22.00
chr2_h1	114000000	115000000	20.00
chr2_h1	115000000	116000000	20.00
chr2_h1	116000000	117000000	18.00
chr2_h1	117000000	118000000	20.00
chr2_h1	118000000	119000000	20.00
chr2_h1	119000000	120000000	20.00
chr2_h1	120000000	121000000	20.00
chr2_h1	121000000	122000000	20.00
chr2_h1	122000000	123000000	21.00
chr2_h1	123000000	124000000	20.00
chr2_h1	124000000	125000000	22.00
chr2_h1	125000000	126000000	22.00
chr2_h1	126000000	127000000	21.00
chr2_h1	127000000	128000000	20.00
chr2_h1	128000000	129000000	21.00
chr2_h1	129000000	130000000	22.00
chr2_h1	130000000	131000000	21.00
chr2_h1	131000000	132000000	23.00
chr2_h1	132000000	133000000	22.00
chr2_h1	133000000	134000000	21.00
chr2_h1	134000000	135000000	22.00
chr2_h1	135000000	136000000	22.00
chr2_h1	136000000	137000000	19.00
chr2_h1	137000000	138000000	22.00
chr2_h1	138000000	139000000	22.00
chr2_h1	139000000	140000000	22.00
chr2_h1	140000000	141000000	21.00
chr2_h1	141000000	142000000	21.00
chr2_h1	142000000	143000000	22.00
chr2_h1	143000000	144000000	21.00
chr2_h1	144000000	145000000	21.00
chr2_h1	145000000	146000000	22.00
chr2_h1	146000000	147000000	20.00
chr2_h1	147000000	148000000	22.00
chr2_h1	148000000	149000000	21.00
chr2_h1	149000000	150000000	22.00
chr2_h1	150000000	151000000	21.00
chr2_h1	151000000	152000000	21.00
chr2_h1	152000000	153000000	22.00
chr2_h1	153000000	154000000	19.00
chr2_h1	154000000	155000000	20.00
chr2_h1	155000000	156000000	21.00
chr2_h1	156000000	157000000	21.00
chr2_h1	157000000	158000000	21.00
chr2_h1	158000000	159000000	23.00
chr2_h1	159000000	160000000	21.00
chr2_h1	160000000	161000000	22.00
chr2_h1	161000000	162000000	21.00
chr2_h1	162000000	163000000	22.00
chr2_h1	163000000	164000000	21.00
chr2_h1	164000000	165000000	22.00
chr2_h1	165000000	166000000	20.00
chr2_h1	166000000	167000000	22.00
chr2_h1	167000000	168000000	20.00
chr2_h1	168000000	169000000	22.00
chr2_h1	169000000	170000000	21.00
chr2_h1	170000000	171000000	22.00
chr2_h1	171000000	172000000	22.00
chr2_h1	172000000	173000000	21.00
chr2_h1	173000000	174000000	21.00
chr2_h1	174000000	175000000	21.00
chr2_h1	175000000	176000000	20.00
chr2_h1	176000000	177000000	20.00
chr2_h1	177000000	178000000	23.00
chr2_h1	178000000	179000000	21.00
chr2_h1	179000000	180000000	21.00
chr2_h1	180000000	181000000	20.00
chr2_h1	181000000	182000000	21.00
chr2_h1	182000000	183000000	22.00
chr2_h1	183000000	184000000	22.00
chr2_h1	184000000	185000000	22.00
chr2_h1	185000000	186000000	21.00
chr2_h1	186000000	187000000	22.00
chr2_h1	187000000	188000000	20.00
chr2_h1	188000000	189000000	20.00
chr2_h1	189000000	190000000	23.00
chr2_h1	190000000	191000000	22.00
chr2_h1	191000000	192000000	20.00
chr2_h1	192000000	193000000	20.00
chr2_h1	193000000	194000000	22.00
chr2_h1	194000000	195000000	22.00
chr2_h1	195000000	196000000	21.00
chr2_h1	196000000	197000000	20.00
chr2_h1	197000000	198000000	20.00
chr2_h1	198000000	199000000	22.00
chr2_h1	199000000	200000000	21.00
chr2_h1	200000000	201000000	21.00
chr2_h1	201000000	202000000	20.00
chr2_h1	202000000	203000000	21.00
chr2_h1	203000000	204000000	21.00
chr2_h1	204000000	205000000	21.00
chr2_h1	205000000	206000000	21.00
chr2_h1	206000000	207000000	20.00
chr2_h1	207000000	208000000	20.00
chr2_h1	208000000	209000000	21.00
chr2_h1	209000000	210000000	20.00
chr2_h1	210000000	211000000	22.00
chr2_h1	211000000	212000000	22.00
chr2_h1	212000000	213000000	22.00
chr2_h1	213000000	214000000	20.00
chr2_h1	214000000	215000000	21.00
chr2_h1	215000000	216000000	21.00
chr2_h1	216000000	217000000	21.00
chr2_h1	217000000	218000000	22.00
chr2_h1	218000000	219000000	22.00
chr2_h1	219000000	220000000	21.00
chr2_h1	220000000	221000000	20.00
chr2_h1	221000000	222000000	21.00
chr2_h1	222000000	223000000	22.00
chr2_h1	223000000	224000000	22.00
chr2_h1	224000000	225000000	22.00
chr2_h1	225000000	226000000	21.00
chr2_h1	226000000	227000000	20.00
chr2_h1	227000000	228000000	20.00
chr2_h1	228000000	229000000	20.00
chr2_h1	229000000	230000000	22.00
chr2_h1	230000000	231000000	21.00
chr2_h1	231000000	232000000	20.00
chr2_h1	232000000	233000000	21.00
chr2_h1	233000000	234000000	21.00
chr2_h1	234000000	235000000	20.00
chr2_h1	235000000	236000000	22.00
chr2_h1	236000000	237000000	21.00
chr2_h1	237000000	238000000	21.00
chr2_h1	238000000	239000000	21.00
chr2_h1	239000000	240000000	21.00
chr2_h1	240000000	241000000	20.00
chr2_h1	241000000	242000000	20.00
chr2_h1	242000000	243000000	22.00
chr2_h1	243000000	244000000	21.00
chr2_h1	244000000	245000000	21.00
chr2_h1	245000000	246000000	20.00
chr2_h1	246000000	247000000	20.00
chr2_h1	247000000	248000000	20.00
chr2_h1	248000000	249000000	20.00
chr2_h1	249000000	250000000	21.00
chr2_h1	250000000	251000000	22.00
chr2_h1	251000000	252000000	22.00
chr2_h1	252000000	253000000	20.00
chr2_h1	253000000	254000000	21.00
chr2_h1	254000000	255000000	22.00
chr2_h1	255000000	256000000	21.00
chr2_h1	256000000	257000000	22.00
chr2_h1	257000000	258000000	19.00
chr2_h1	258000000	259000000	19.00
chr2_h1	259000000	260000000	21.00
chr2_h1	260000000	261000000	21.00
chr2_h1	261000000	262000000	21.00
chr2_h1	262000000	263000000	23.00
chr2_h1	263000000	264000000	20.00
chr2_h1	264000000	265000000	21.00
chr2_h1	265000000	266000000	20.00
chr2_h1	266000000	267000000	23.00
chr2_h1	267000000	268000000	20.00
chr2_h1	268000000	269000000	21.00
chr2_h1	269000000	270000000	22.00
chr2_h1	270000000	271000000	20.00
chr2_h1	271000000	272000000	22.00
chr2_h1	272000000	273000000	20.00
chr2_h1	273000000	274000000	21.00
chr2_h1	274000000	275000000	20.00
chr2_h1	275000000	276000000	20.00
chr2_h1	276000000	277000000	21.00
chr2_h1	277000000	278000000	22.00
chr2_h1	278000000	279000000	21.00
chr2_h1	279000000	280000000	20.00
chr2_h1	280000000	281000000	20.00
chr2_h1	281000000	282000000	21.00
chr2_h1	282000000	283000000	22.00
chr2_h1	283000000	284000000	20.00
chr2_h1	284000000	285000000	21.00
chr2_h1	285000000	286000000	23.00
chr2_h1	286000000	287000000	21.00
chr2_h1	287000000	288000000	19.00
chr2_h1	288000000	289000000	21.00
chr2_h1	289000000	290000000	22.00
chr2_h1	290000000	291000000	21.00
chr2_h1	291000000	292000000	21.00
chr2_h1	292000000	292333292	20.00
chr3_h1	0	1000000	18.00
chr3_h1	1000000	2000000	20.00
chr3_h1	2000000	3000000	20.00
chr3_h1	3000000	4000000	22.00
chr3_h1	4000000	5000000	20.00
chr3_h1	5000000	6000000	20.00
chr3_h1	6000000	7000000	19.00
chr3_h1	7000000	8000000	20.00
chr3_h1	8000000	9000000	21.00
chr3_h1	9000000	10000000	21.00
chr3_h1	10000000	11000000	21.00
chr3_h1	11000000	12000000	21.00
chr3_h1	12000000	13000000	21.00
chr3_h1	13000000	14000000	22.00
chr3_h1	14000000	15000000	21.00
chr3_h1	15000000	16000000	22.00
chr3_h1	16000000	17000000	21.00
chr3_h1	17000000	18000000	21.00
chr3_h1	18000000	19000000	21.00
chr3_h1	19000000	20000000	21.00
chr3_h1	20000000	21000000	21.00
chr3_h1	21000000	22000000	20.00
chr3_h1	22000000	23000000	21.00
chr3_h1	23000000	24000000	21.00
chr3_h1	24000000	25000000	22.00
chr3_h1	25000000	26000000	22.00
chr3_h1	26000000	27000000	22.00
chr3_h1	27000000	28000000	21.00
chr3_h1	28000000	29000000	20.00
chr3_h1	29000000	30000000	21.00
chr3_h1	30000000	31000000	20.00
chr3_h1	31000000	32000000	21.00
chr3_h1	32000000	33000000	20.00
chr3_h1	33000000	34000000	20.00
chr3_h1	34000000	35000000	23.00
chr3_h1	35000000	36000000	21.00
chr3_h1	36000000	37000000	21.00
chr3_h1	37000000	38000000	22.00
chr3_h1	38000000	39000000	22.00
chr3_h1	39000000	40000000	21.00
chr3_h1	40000000	41000000	22.00
chr3_h1	41000000	42000000	20.00
chr3_h1	42000000	43000000	21.00
chr3_h1	43000000	44000000	22.00
chr3_h1	44000000	45000000	21.00
chr3_h1	45000000	46000000	21.00
chr3_h1	46000000	47000000	21.00
chr3_h1	47000000	48000000	20.00
chr3_h1	48000000	49000000	21.00
chr3_h1	49000000	50000000	20.00
chr3_h1	50000000	51000000	21.00
chr3_h1	51000000	52000000	20.00
chr3_h1	52000000	53000000	20.00
chr3_h1	53000000	54000000	21.00
chr3_h1	54000000	55000000	21.00
chr3_h1	55000000	56000000	23.00
chr3_h1	56000000	57000000	21.00
chr3_h1	57000000	58000000	26.00
chr3_h1	58000000	59000000	22.00
chr3_h1	59000000	60000000	20.00
chr3_h1	60000000	61000000	22.00
chr3_h1	61000000	62000000	22.00
chr3_h1	62000000	63000000	22.00
chr3_h1	63000000	64000000	20.00
chr3_h1	64000000	65000000	22.00
chr3_h1	65000000	66000000	22.00
chr3_h1	66000000	67000000	21.00
chr3_h1	67000000	68000000	21.00
chr3_h1	68000000	69000000	22.00
chr3_h1	69000000	70000000	20.00
chr3_h1	70000000	71000000	20.00
chr3_h1	71000000	72000000	22.00
chr3_h1	72000000	73000000	23.00
chr3_h1	73000000	74000000	22.00
chr3_h1	74000000	75000000	22.00
chr3_h1	75000000	76000000	21.00
chr3_h1	76000000	77000000	21.00
chr3_h1	77000000	78000000	20.00
chr3_h1	78000000	79000000	22.00
chr3_h1	79000000	80000000	21.00
chr3_h1	80000000	81000000	21.00
chr3_h1	81000000	82000000	23.00
chr3_h1	82000000	83000000	19.00
chr3_h1	83000000	84000000	22.00
chr3_h1	84000000	85000000	22.00
chr3_h1	85000000	86000000	22.00
chr3_h1	86000000	87000000	21.00
chr3_h1	87000000	88000000	22.00
chr3_h1	88000000	89000000	22.00
chr3_h1	89000000	90000000	21.00
chr3_h1	90000000	91000000	21.00
chr3_h1	91000000	92000000	21.00
chr3_h1	92000000	93000000	21.00
chr3_h1	93000000	94000000	21.00
chr3_h1	94000000	95000000	20.00
chr3_h1	95000000	96000000	22.00
chr3_h1	96000000	97000000	22.00
chr3_h1	97000000	98000000	21.00
chr3_h1	98000000	99000000	21.00
chr3_h1	99000000	100000000	22.00
chr3_h1	100000000	101000000	23.00
chr3_h1	101000000	102000000	21.00
chr3_h1	102000000	103000000	23.00
chr3_h1	103000000	104000000	23.00
chr3_h1	104000000	105000000	21.00
chr3_h1	105000000	106000000	22.00
chr3_h1	106000000	107000000	21.00
chr3_h1	107000000	108000000	22.00
chr3_h1	108000000	109000000	21.00
chr3_h1	109000000	110000000	19.00
chr3_h1	110000000	111000000	20.00
chr3_h1	111000000	112000000	19.00
chr3_h1	112000000	113000000	18.00
chr3_h1	113000000	114000000	19.00
chr3_h1	114000000	115000000	20.00
chr3_h1	115000000	116000000	21.00
chr3_h1	116000000	117000000	22.00
chr3_h1	117000000	118000000	21.00
chr3_h1	118000000	119000000	22.00
chr3_h1	119000000	120000000	21.00
chr3_h1	120000000	121000000	20.00
chr3_h1	121000000	122000000	21.00
chr3_h1	122000000	123000000	21.00
chr3_h1	123000000	124000000	20.00
chr3_h1	124000000	125000000	21.00
chr3_h1	125000000	126000000	21.00
chr3_h1	126000000	127000000	22.00
chr3_h1	127000000	128000000	22.00
chr3_h1	128000000	129000000	20.00
chr3_h1	129000000	130000000	21.00
chr3_h1	130000000	131000000	21.00
chr3_h1	131000000	132000000	20.00
chr3_h1	132000000	133000000	21.00
chr3_h1	133000000	134000000	22.00
chr3_h1	134000000	135000000	20.00
chr3_h1	135000000	136000000	20.00
chr3_h1	136000000	137000000	21.00
chr3_h1	137000000	138000000	22.00
chr3_h1	138000000	139000000	20.00
chr3_h1	139000000	140000000	21.00
chr3_h1	140000000	141000000	22.00
chr3_h1	141000000	142000000	23.00
chr3_h1	142000000	143000000	23.00
chr3_h1	143000000	144000000	22.00
chr3_h1	144000000	145000000	22.00
chr3_h1	145000000	146000000	21.00
chr3_h1	146000000	147000000	22.00
chr3_h1	147000000	148000000	20.00
chr3_h1	148000000	149000000	19.00
chr3_h1	149000000	150000000	22.00
chr3_h1	150000000	151000000	20.00
chr3_h1	151000000	152000000	19.00
chr3_h1	152000000	153000000	21.00
chr3_h1	153000000	154000000	19.00
chr3_h1	154000000	155000000	20.00
chr3_h1	155000000	156000000	20.00
chr3_h1	156000000	157000000	20.00
chr3_h1	157000000	158000000	19.00
chr3_h1	158000000	159000000	20.00
chr3_h1	159000000	160000000	20.00
chr3_h1	160000000	161000000	21.00
chr3_h1	161000000	162000000	21.00
chr3_h1	162000000	163000000	22.00
chr3_h1	163000000	164000000	22.00
chr3_h1	164000000	165000000	23.00
chr3_h1	165000000	166000000	23.00
chr3_h1	166000000	167000000	21.00
chr3_h1	167000000	168000000	21.00
chr3_h1	168000000	169000000	22.00
chr3_h1	169000000	170000000	21.00
chr3_h1	170000000	171000000	21.00
chr3_h1	171000000	172000000	21.00
chr3_h1	172000000	173000000	20.00
chr3_h1	173000000	174000000	22.00
chr3_h1	174000000	175000000	20.00
chr3_h1	175000000	176000000	22.00
chr3_h1	176000000	177000000	21.00
chr3_h1	177000000	178000000	20.00
chr3_h1	178000000	179000000	20.00
chr3_h1	179000000	180000000	21.00
chr3_h1	180000000	181000000	22.00
chr3_h1	181000000	182000000	21.00
chr3_h1	182000000	183000000	20.00
chr3_h1	183000000	184000000	20.00
chr3_h1	184000000	185000000	22.00
chr3_h1	185000000	186000000	20.00
chr3_h1	186000000	187000000	20.00
chr3_h1	187000000	188000000	21.00
chr3_h1	188000000	189000000	19.00
chr3_h1	189000000	190000000	21.00
chr3_h1	190000000	191000000	22.00
chr3_h1	191000000	192000000	20.00
chr3_h1	192000000	193000000	20.00
chr3_h1	193000000	194000000	21.00
chr3_h1	194000000	195000000	20.00
chr3_h1	195000000	196000000	21.00
chr3_h1	196000000	197000000	21.00
chr3_h1	197000000	198000000	22.00
chr3_h1	198000000	199000000	20.00
chr3_h1	199000000	200000000	21.00
chr3_h1	200000000	201000000	21.00
chr3_h1	201000000	202000000	22.00
chr3_h1	202000000	203000000	22.00
chr3_h1	203000000	204000000	19.00
chr3_h1	204000000	205000000	21.00
chr3_h1	205000000	206000000	20.00
chr3_h1	206000000	207000000	22.00
chr3_h1	207000000	208000000	21.00
chr3_h1	208000000	209000000	20.00
chr3_h1	209000000	210000000	22.00
chr3_h1	210000000	211000000	20.00
chr3_h1	211000000	212000000	21.00
chr3_h1	212000000	213000000	21.00
chr3_h1	213000000	214000000	21.00
chr3_h1	214000000	215000000	22.00
chr3_h1	215000000	216000000	22.00
chr3_h1	216000000	217000000	21.00
chr3_h1	217000000	218000000	20.00
chr3_h1	218000000	219000000	22.00
chr3_h1	219000000	220000000	21.00
chr3_h1	220000000	221000000	21.00
chr3_h1	221000000	222000000	20.00
chr3_h1	222000000	223000000	22.00
chr3_h1	223000000	224000000	21.00
chr3_h1	224000000	225000000	19.00
chr3_h1	225000000	226000000	18.00
chr3_h1	226000000	227000000	21.00
chr3_h1	227000000	228000000	21.00
chr3_h1	228000000	229000000	22.00
chr3_h1	229000000	230000000	22.00
chr3_h1	230000000	231000000	21.00
chr3_h1	231000000	232000000	21.00
chr3_h1	232000000	233000000	20.00
chr3_h1	233000000	234000000	22.00
chr3_h1	234000000	235000000	21.00
chr3_h1	235000000	236000000	21.00
chr3_h1	236000000	237000000	21.00
chr3_h1	237000000	238000000	19.00
chr3_h1	238000000	239000000	21.00
chr3_h1	239000000	240000000	22.00
chr3_h1	240000000	241000000	21.00
chr3_h1	241000000	242000000	21.00
chr3_h1	242000000	243000000	21.00
chr3_h1	243000000	244000000	19.00
chr3_h1	244000000	245000000	21.00
chr3_h1	245000000	246000000	21.00
chr3_h1	246000000	247000000	21.00
chr3_h1	247000000	248000000	20.00
chr3_h1	248000000	249000000	20.00
chr3_h1	249000000	250000000	22.00
chr3_h1	250000000	251000000	22.00
chr3_h1	251000000	252000000	20.00
chr3_h1	252000000	253000000	21.00
chr3_h1	253000000	254000000	21.00
chr3_h1	254000000	255000000	22.00
chr3_h1	255000000	256000000	22.00
chr3_h1	256000000	257000000	20.00
chr3_h1	257000000	258000000	20.00
chr3_h1	258000000	259000000	21.00
chr3_h1	259000000	260000000	21.00
chr3_h1	260000000	261000000	20.00
chr3_h1	261000000	262000000	22.00
chr3_h1	262000000	263000000	20.00
chr3_h1	263000000	264000000	21.00
chr3_h1	264000000	265000000	21.00
chr3_h1	265000000	266000000	21.00
chr3_h1	266000000	267000000	21.00
chr3_h1	267000000	268000000	21.00
chr3_h1	268000000	269000000	20.00
chr3_h1	269000000	270000000	20.00
chr3_h1	270000000	271000000	17.00
chr3_h1	271000000	272000000	20.00
chr3_h1	272000000	273000000	21.00
chr3_h1	273000000	274000000	22.00
chr3_h1	274000000	275000000	21.00
chr3_h1	275000000	276000000	21.00
chr3_h1	276000000	277000000	22.00
chr3_h1	277000000	278000000	21.00
chr3_h1	278000000	279000000	21.00
chr3_h1	279000000	280000000	22.00
chr3_h1	280000000	281000000	21.00
chr3_h1	281000000	282000000	20.00
chr3_h1	282000000	283000000	21.00
chr3_h1	283000000	284000000	22.00
chr3_h1	284000000	285000000	21.00
chr3_h1	285000000	286000000	21.00
chr3_h1	286000000	287000000	23.00
chr3_h1	287000000	288000000	21.00
chr3_h1	288000000	289000000	20.00
chr3_h1	289000000	290000000	21.00
chr3_h1	290000000	291000000	22.00
chr3_h1	291000000	292000000	22.00
chr3_h1	292000000	293000000	21.00
chr3_h1	293000000	294000000	20.00
chr3_h1	294000000	295000000	20.00
chr3_h1	295000000	296000000	20.00
chr3_h1	296000000	297000000	21.00
chr3_h1	297000000	298000000	22.00
chr3_h1	298000000	299000000	22.00
chr3_h1	299000000	300000000	20.00
chr3_h1	300000000	301000000	21.00
chr3_h1	301000000	302000000	21.00
chr3_h1	302000000	303000000	21.00
chr3_h1	303000000	304000000	20.00
chr3_h1	304000000	305000000	20.00
chr3_h1	305000000	306000000	20.00
chr3_h1	306000000	307000000	21.00
chr3_h1	307000000	308000000	21.00
chr3_h1	308000000	309000000	22.00
chr3_h1	309000000	310000000	21.00
chr3_h1	310000000	311000000	20.00
chr3_h1	311000000	312000000	21.00
chr3_h1	312000000	313000000	21.00
chr3_h1	313000000	314000000	21.00
chr3_h1	314000000	315000000	21.00
chr3_h1	315000000	316000000	20.00
chr3_h1	316000000	317000000	21.00
chr3_h1	317000000	318000000	20.00
chr3_h1	318000000	319000000	22.00
chr3_h1	319000000	320000000	20.00
chr3_h1	320000000	321000000	19.00
chr3_h1	321000000	322000000	21.00
chr3_h1	322000000	323000000	21.00
chr3_h1	323000000	324000000	21.00
chr3_h1	324000000	325000000	22.00
chr3_h1	325000000	326000000	20.00
chr3_h1	326000000	327000000	16.00
chr3_h1	327000000	328000000	22.00
chr3_h1	328000000	329000000	21.00
chr3_h1	329000000	330000000	22.00
chr3_h1	330000000	331000000	20.00
chr3_h1	331000000	332000000	20.00
chr3_h1	332000000	333000000	21.00
chr3_h1	333000000	334000000	22.00
chr3_h1	334000000	335000000	21.00
chr3_h1	335000000	336000000	20.00
chr3_h1	336000000	337000000	23.00
chr3_h1	337000000	338000000	22.00
chr3_h1	338000000	339000000	21.00
chr3_h1	339000000	340000000	22.00
chr3_h1	340000000	341000000	22.00
chr3_h1	341000000	341651641	21.00
chr4_h1	0	1000000	21.00
chr4_h1	1000000	2000000	21.00
chr4_h1	2000000	3000000	20.00
chr4_h1	3000000	4000000	21.00
chr4_h1	4000000	5000000	22.00
chr4_h1	5000000	6000000	21.00
chr4_h1	6000000	7000000	21.00
chr4_h1	7000000	8000000	22.00
chr4_h1	8000000	9000000	20.00
chr4_h1	9000000	10000000	22.00
chr4_h1	10000000	11000000	20.00
chr4_h1	11000000	12000000	22.00
chr4_h1	12000000	13000000	22.00
chr4_h1	13000000	14000000	22.00
chr4_h1	14000000	15000000	19.00
chr4_h1	15000000	16000000	22.00
chr4_h1	16000000	17000000	20.00
chr4_h1	17000000	18000000	21.00
chr4_h1	18000000	19000000	21.00
chr4_h1	19000000	20000000	21.00
chr4_h1	20000000	21000000	35.00
chr4_h1	21000000	22000000	21.00
chr4_h1	22000000	23000000	20.00
chr4_h1	23000000	24000000	22.00
chr4_h1	24000000	25000000	21.00
chr4_h1	25000000	26000000	20.00
chr4_h1	26000000	27000000	21.00
chr4_h1	27000000	28000000	21.00
chr4_h1	28000000	29000000	20.00
chr4_h1	29000000	30000000	21.00
chr4_h1	30000000	31000000	22.00
chr4_h1	31000000	32000000	21.00
chr4_h1	32000000	33000000	21.00
chr4_h1	33000000	34000000	22.00
chr4_h1	34000000	35000000	21.00
chr4_h1	35000000	36000000	20.00
chr4_h1	36000000	37000000	22.00
chr4_h1	37000000	38000000	22.00
chr4_h1	38000000	39000000	22.00
chr4_h1	39000000	40000000	21.00
chr4_h1	40000000	41000000	20.00
chr4_h1	41000000	42000000	23.00
chr4_h1	42000000	43000000	20.00
chr4_h1	43000000	44000000	20.00
chr4_h1	44000000	45000000	21.00
chr4_h1	45000000	46000000	21.00
chr4_h1	46000000	47000000	21.00
chr4_h1	47000000	48000000	20.00
chr4_h1	48000000	49000000	20.00
chr4_h1	49000000	50000000	22.00
chr4_h1	50000000	51000000	21.00
chr4_h1	51000000	52000000	20.00
chr4_h1	52000000	53000000	21.00
chr4_h1	53000000	54000000	20.00
chr4_h1	54000000	55000000	19.00
chr4_h1	55000000	56000000	20.00
chr4_h1	56000000	57000000	22.00
chr4_h1	57000000	58000000	21.00
chr4_h1	58000000	59000000	20.00
chr4_h1	59000000	60000000	20.00
chr4_h1	60000000	61000000	19.00
chr4_h1	61000000	62000000	22.00
chr4_h1	62000000	63000000	21.00
chr4_h1	63000000	64000000	21.00
chr4_h1	64000000	65000000	20.00
chr4_h1	65000000	66000000	21.00
chr4_h1	66000000	67000000	19.00
chr4_h1	67000000	68000000	21.00
chr4_h1	68000000	69000000	20.00
chr4_h1	69000000	70000000	22.00
chr4_h1	70000000	71000000	20.00
chr4_h1	71000000	72000000	23.00
chr4_h1	72000000	73000000	22.00
chr4_h1	73000000	74000000	21.00
chr4_h1	74000000	75000000	21.00
chr4_h1	75000000	76000000	20.00
chr4_h1	76000000	77000000	21.00
chr4_h1	77000000	78000000	21.00
chr4_h1	78000000	79000000	21.00
chr4_h1	79000000	80000000	20.00
chr4_h1	80000000	81000000	19.00
chr4_h1	81000000	82000000	20.00
chr4_h1	82000000	83000000	20.00
chr4_h1	83000000	84000000	20.00
chr4_h1	84000000	85000000	20.00
chr4_h1	85000000	86000000	21.00
chr4_h1	86000000	87000000	21.00
chr4_h1	87000000	88000000	21.00
chr4_h1	88000000	89000000	21.00
chr4_h1	89000000	90000000	19.00
chr4_h1	90000000	91000000	21.00
chr4_h1	91000000	92000000	22.00
chr4_h1	92000000	93000000	21.00
chr4_h1	93000000	94000000	20.00
chr4_h1	94000000	95000000	20.00
chr4_h1	95000000	96000000	21.00
chr4_h1	96000000	97000000	22.00
chr4_h1	97000000	98000000	22.00
chr4_h1	98000000	99000000	20.00
chr4_h1	99000000	100000000	20.00
chr4_h1	100000000	101000000	21.00
chr4_h1	101000000	102000000	21.00
chr4_h1	102000000	103000000	20.00
chr4_h1	103000000	104000000	22.00
chr4_h1	104000000	105000000	21.00
chr4_h1	105000000	106000000	21.00
chr4_h1	106000000	107000000	21.00
chr4_h1	107000000	108000000	21.00
chr4_h1	108000000	109000000	21.00
chr4_h1	109000000	110000000	22.00
chr4_h1	110000000	111000000	22.00
chr4_h1	111000000	112000000	22.00
chr4_h1	112000000	113000000	20.00
chr4_h1	113000000	114000000	21.00
chr4_h1	114000000	115000000	21.00
chr4_h1	115000000	116000000	23.00
chr4_h1	116000000	117000000	21.00
chr4_h1	117000000	118000000	23.00
chr4_h1	118000000	119000000	22.00
chr4_h1	119000000	120000000	22.00
chr4_h1	120000000	121000000	20.00
chr4_h1	121000000	122000000	20.00
chr4_h1	122000000	123000000	21.00
chr4_h1	123000000	124000000	22.00
chr4_h1	124000000	125000000	22.00
chr4_h1	125000000	126000000	21.00
chr4_h1	126000000	127000000	21.00
chr4_h1	127000000	128000000	20.00
chr4_h1	128000000	129000000	21.00
chr4_h1	129000000	130000000	20.00
chr4_h1	130000000	131000000	21.00
chr4_h1	131000000	132000000	20.00
chr4_h1	132000000	133000000	21.00
chr4_h1	133000000	134000000	22.00
chr4_h1	134000000	135000000	22.00
chr4_h1	135000000	136000000	21.00
chr4_h1	136000000	137000000	20.00
chr4_h1	137000000	138000000	23.00
chr4_h1	138000000	139000000	22.00
chr4_h1	139000000	140000000	21.00
chr4_h1	140000000	141000000	22.00
chr4_h1	141000000	142000000	20.00
chr4_h1	142000000	143000000	20.00
chr4_h1	143000000	144000000	21.00
chr4_h1	144000000	145000000	22.00
chr4_h1	145000000	146000000	23.00
chr4_h1	146000000	147000000	18.00
chr4_h1	147000000	148000000	22.00
chr4_h1	148000000	149000000	22.00
chr4_h1	149000000	150000000	21.00
chr4_h1	150000000	151000000	22.00
chr4_h1	151000000	152000000	21.00
chr4_h1	152000000	153000000	20.00
chr4_h1	153000000	154000000	21.00
chr4_h1	154000000	155000000	22.00
chr4_h1	155000000	156000000	22.00
chr4_h1	156000000	157000000	22.00
chr4_h1	157000000	158000000	21.00
chr4_h1	158000000	159000000	22.00
chr4_h1	159000000	160000000	21.00
chr4_h1	160000000	161000000	21.00
chr4_h1	161000000	162000000	21.00
chr4_h1	162000000	163000000	20.00
chr4_h1	163000000	164000000	21.00
chr4_h1	164000000	165000000	21.00
chr4_h1	165000000	166000000	18.00
chr4_h1	166000000	167000000	22.00
chr4_h1	167000000	168000000	22.00
chr4_h1	168000000	169000000	21.00
chr4_h1	169000000	170000000	21.00
chr4_h1	170000000	171000000	20.00
chr4_h1	171000000	172000000	20.00
chr4_h1	172000000	173000000	21.00
chr4_h1	173000000	174000000	21.00
chr4_h1	174000000	175000000	22.00
chr4_h1	175000000	176000000	21.00
chr4_h1	176000000	177000000	20.00
chr4_h1	177000000	178000000	22.00
chr4_h1	178000000	179000000	21.00
chr4_h1	179000000	180000000	21.00
chr4_h1	180000000	181000000	20.00
chr4_h1	181000000	182000000	22.00
chr4_h1	182000000	183000000	22.00
chr4_h1	183000000	184000000	20.00
chr4_h1	184000000	185000000	22.00
chr4_h1	185000000	186000000	21.00
chr4_h1	186000000	187000000	22.00
chr4_h1	187000000	188000000	21.00
chr4_h1	188000000	189000000	22.00
chr4_h1	189000000	190000000	21.00
chr4_h1	190000000	191000000	21.00
chr4_h1	191000000	192000000	22.00
chr4_h1	192000000	193000000	22.00
chr4_h1	193000000	194000000	22.00
chr4_h1	194000000	195000000	21.00
chr4_h1	195000000	196000000	21.00
chr4_h1	196000000	197000000	21.00
chr4_h1	197000000	198000000	22.00
chr4_h1	198000000	199000000	20.00
chr4_h1	199000000	200000000	19.00
chr4_h1	200000000	201000000	21.00
chr4_h1	201000000	202000000	21.00
chr4_h1	202000000	203000000	21.00
chr4_h1	203000000	204000000	20.00
chr4_h1	204000000	205000000	20.00
chr4_h1	205000000	206000000	20.00
chr4_h1	206000000	207000000	18.00
chr4_h1	207000000	208000000	21.00
chr4_h1	208000000	209000000	21.00
chr4_h1	209000000	210000000	21.00
chr4_h1	210000000	211000000	22.00
chr4_h1	211000000	212000000	22.00
chr4_h1	212000000	213000000	21.00
chr4_h1	213000000	214000000	23.00
chr4_h1	214000000	215000000	21.00
chr4_h1	215000000	216000000	21.00
chr4_h1	216000000	217000000	20.00
chr4_h1	217000000	218000000	20.00
chr4_h1	218000000	219000000	21.00
chr4_h1	219000000	220000000	21.00
chr4_h1	220000000	221000000	20.00
chr4_h1	221000000	222000000	22.00
chr4_h1	222000000	223000000	21.00
chr4_h1	223000000	224000000	23.00
chr4_h1	224000000	225000000	22.00
chr4_h1	225000000	226000000	21.00
chr4_h1	226000000	227000000	22.00
chr4_h1	227000000	228000000	22.00
chr4_h1	228000000	229000000	21.00
chr4_h1	229000000	230000000	21.00
chr4_h1	230000000	231000000	21.00
chr4_h1	231000000	232000000	21.00
chr4_h1	232000000	233000000	21.00
chr4_h1	233000000	234000000	23.00
chr4_h1	234000000	235000000	21.00
chr4_h1	235000000	236000000	22.00
chr4_h1	236000000	237000000	21.00
chr4_h1	237000000	238000000	21.00
chr4_h1	238000000	239000000	21.00
chr4_h1	239000000	240000000	20.00
chr4_h1	240000000	241000000	20.00
chr4_h1	241000000	242000000	20.00
chr4_h1	242000000	243000000	18.00
chr4_h1	243000000	244000000	21.00
chr4_h1	244000000	245000000	22.00
chr4_h1	245000000	246000000	22.00
chr4_h1	246000000	247000000	20.00
chr4_h1	247000000	248000000	22.00
chr4_h1	248000000	249000000	21.00
chr4_h1	249000000	250000000	18.00
chr4_h1	250000000	251000000	22.00
chr4_h1	251000000	252000000	21.00
chr4_h1	252000000	253000000	21.00
chr4_h1	253000000	254000000	22.00
chr4_h1	254000000	255000000	22.00
chr4_h1	255000000	256000000	22.00
chr4_h1	256000000	257000000	21.00
chr4_h1	257000000	258000000	20.00
chr4_h1	258000000	259000000	22.00
chr4_h1	259000000	260000000	21.00
chr4_h1	260000000	261000000	22.00
chr4_h1	261000000	262000000	21.00
chr4_h1	262000000	263000000	21.00
chr4_h1	263000000	264000000	21.00
chr4_h1	264000000	265000000	20.00
chr4_h1	265000000	266000000	22.00
chr4_h1	266000000	267000000	20.00
chr4_h1	267000000	268000000	21.00
chr4_h1	268000000	269000000	20.00
chr4_h1	269000000	270000000	20.00
chr4_h1	270000000	271000000	20.00
chr4_h1	271000000	272000000	20.00
chr4_h1	272000000	273000000	20.00
chr4_h1	273000000	274000000	20.00
chr4_h1	274000000	275000000	21.00
chr4_h1	275000000	276000000	20.00
chr4_h1	276000000	277000000	22.00
chr4_h1	277000000	278000000	20.00
chr4_h1	278000000	279000000	20.00
chr4_h1	279000000	280000000	22.00
chr4_h1	280000000	281000000	20.00
chr4_h1	281000000	282000000	20.00
chr4_h1	282000000	283000000	20.00
chr4_h1	283000000	284000000	20.00
chr4_h1	284000000	285000000	20.00
chr4_h1	285000000	286000000	21.00
chr4_h1	286000000	287000000	21.00
chr4_h1	287000000	288000000	22.00
chr4_h1	288000000	289000000	21.00
chr4_h1	289000000	290000000	20.00
chr4_h1	290000000	291000000	21.00
chr4_h1	291000000	292000000	21.00
chr4_h1	292000000	293000000	20.00
chr4_h1	293000000	294000000	21.00
chr4_h1	294000000	295000000	21.00
chr4_h1	295000000	296000000	22.00
chr4_h1	296000000	297000000	21.00
chr4_h1	297000000	298000000	22.00
chr4_h1	298000000	299000000	21.00
chr4_h1	299000000	300000000	22.00
chr4_h1	300000000	301000000	20.00
chr4_h1	301000000	302000000	21.00
chr4_h1	302000000	303000000	19.00
chr4_h1	303000000	304000000	20.00
chr4_h1	304000000	305000000	19.00
chr4_h1	305000000	306000000	20.00
chr4_h1	306000000	307000000	21.00
chr4_h1	307000000	308000000	20.00
chr4_h1	308000000	309000000	21.00
chr4_h1	309000000	310000000	22.00
chr4_h1	310000000	311000000	22.00
chr4_h1	311000000	312000000	20.00
chr4_h1	312000000	313000000	21.00
chr4_h1	313000000	314000000	21.00
chr4_h1	314000000	315000000	20.00
chr4_h1	315000000	316000000	21.00
chr4_h1	316000000	317000000	21.00
chr4_h1	317000000	318000000	21.00
chr4_h1	318000000	319000000	21.00
chr4_h1	319000000	320000000	20.00
chr4_h1	320000000	321000000	21.00
chr4_h1	321000000	322000000	20.00
chr4_h1	322000000	323000000	21.00
chr4_h1	323000000	324000000	21.00
chr4_h1	324000000	325000000	20.00
chr4_h1	325000000	326000000	20.00
chr4_h1	326000000	327000000	20.00
chr4_h1	327000000	328000000	21.00
chr4_h1	328000000	329000000	19.00
chr4_h1	329000000	330000000	22.00
chr4_h1	330000000	331000000	19.00
chr4_h1	331000000	332000000	21.00
chr4_h1	332000000	333000000	21.00
chr4_h1	333000000	334000000	21.00
chr4_h1	334000000	335000000	23.00
chr4_h1	335000000	336000000	22.00
chr4_h1	336000000	337000000	21.00
chr4_h1	337000000	338000000	21.00
chr4_h1	338000000	339000000	22.00
chr4_h1	339000000	340000000	22.00
chr4_h1	340000000	341000000	21.00
chr4_h1	341000000	342000000	20.00
chr4_h1	342000000	343000000	20.00
chr4_h1	343000000	344000000	22.00
chr4_h1	344000000	345000000	22.00
chr4_h1	345000000	346000000	21.00
chr4_h1	346000000	347000000	22.00
chr4_h1	347000000	348000000	22.00
chr4_h1	348000000	349000000	21.00
chr4_h1	349000000	350000000	21.00
chr4_h1	350000000	351000000	20.00
chr4_h1	351000000	352000000	20.00
chr4_h1	352000000	353000000	20.00
chr4_h1	353000000	354000000	21.00
chr4_h1	354000000	355000000	21.00
chr4_h1	355000000	356000000	22.00
chr4_h1	356000000	357000000	21.00
chr4_h1	357000000	358000000	21.00
chr4_h1	358000000	359000000	21.00
chr4_h1	359000000	360000000	21.00
chr4_h1	360000000	361000000	21.00
chr4_h1	361000000	362000000	20.00
chr4_h1	362000000	363000000	22.00
chr4_h1	363000000	364000000	22.00
chr4_h1	364000000	365000000	22.00
chr4_h1	365000000	366000000	21.00
chr4_h1	366000000	367000000	20.00
chr4_h1	367000000	368000000	21.00
chr4_h1	368000000	369000000	20.00
chr4_h1	369000000	370000000	21.00
chr4_h1	370000000	371000000	21.00
chr4_h1	371000000	372000000	21.00
chr4_h1	372000000	373000000	21.00
chr4_h1	373000000	374000000	20.00
chr4_h1	374000000	375000000	19.00
chr4_h1	375000000	376000000	21.00
chr4_h1	376000000	376633172	21.00
chr5_h1	0	1000000	20.00
chr5_h1	1000000	2000000	21.00
chr5_h1	2000000	3000000	22.00
chr5_h1	3000000	4000000	21.00
chr5_h1	4000000	5000000	20.00
chr5_h1	5000000	6000000	21.00
chr5_h1	6000000	7000000	20.00
chr5_h1	7000000	8000000	21.00
chr5_h1	8000000	9000000	20.00
chr5_h1	9000000	10000000	21.00
chr5_h1	10000000	11000000	20.00
chr5_h1	11000000	12000000	22.00
chr5_h1	12000000	13000000	21.00
chr5_h1	13000000	14000000	21.00
chr5_h1	14000000	15000000	21.00
chr5_h1	15000000	16000000	21.00
chr5_h1	16000000	17000000	22.00
chr5_h1	17000000	18000000	21.00
chr5_h1	18000000	19000000	20.00
chr5_h1	19000000	20000000	19.00
chr5_h1	20000000	21000000	22.00
chr5_h1	21000000	22000000	22.00
chr5_h1	22000000	23000000	21.00
chr5_h1	23000000	24000000	20.00
chr5_h1	24000000	25000000	22.00
chr5_h1	25000000	26000000	21.00
chr5_h1	26000000	27000000	21.00
chr5_h1	27000000	28000000	20.00
chr5_h1	28000000	29000000	21.00
chr5_h1	29000000	30000000	23.00
chr5_h1	30000000	31000000	21.00
chr5_h1	31000000	32000000	21.00
chr5_h1	32000000	33000000	21.00
chr5_h1	33000000	34000000	21.00
chr5_h1	34000000	35000000	22.00
chr5_h1	35000000	36000000	22.00
chr5_h1	36000000	37000000	21.00
chr5_h1	37000000	38000000	35.00
chr5_h1	38000000	39000000	41.00
chr5_h1	39000000	40000000	44.00
chr5_h1	40000000	41000000	44.00
chr5_h1	41000000	42000000	42.00
chr5_h1	42000000	43000000	42.00
chr5_h1	43000000	44000000	41.00
chr5_h1	44000000	45000000	43.00
chr5_h1	45000000	46000000	42.00
chr5_h1	46000000	47000000	43.00
chr5_h1	47000000	48000000	42.00
chr5_h1	48000000	49000000	43.00
chr5_h1	49000000	50000000	43.00
chr5_h1	50000000	51000000	40.00
chr5_h1	51000000	52000000	40.00
chr5_h1	52000000	53000000	39.00
chr5_h1	53000000	54000000	26.00
chr5_h1	54000000	55000000	35.00
chr5_h1	55000000	56000000	40.00
chr5_h1	56000000	57000000	41.00
chr5_h1	57000000	58000000	42.00
chr5_h1	58000000	59000000	39.00
chr5_h1	59000000	60000000	38.00
chr5_h1	60000000	61000000	35.00
chr5_h1	61000000	62000000	20.00
chr5_h1	62000000	63000000	19.00
chr5_h1	63000000	64000000	20.00
chr5_h1	64000000	65000000	20.00
chr5_h1	65000000	66000000	21.00
chr5_h1	66000000	67000000	21.00
chr5_h1	67000000	68000000	22.00
chr5_h1	68000000	69000000	40.00
chr5_h1	69000000	70000000	35.00
chr5_h1	70000000	71000000	37.00
chr5_h1	71000000	72000000	40.00
chr5_h1	72000000	73000000	39.00
chr5_h1	73000000	74000000	41.00
chr5_h1	74000000	75000000	42.00
chr5_h1	75000000	76000000	40.00
chr5_h1	76000000	77000000	45.00
chr5_h1	77000000	78000000	43.00
chr5_h1	78000000	79000000	21.00
chr5_h1	79000000	80000000	20.00
chr5_h1	80000000	81000000	22.00
chr5_h1	81000000	82000000	22.00
chr5_h1	82000000	83000000	22.00
chr5_h1	83000000	84000000	21.00
chr5_h1	84000000	85000000	21.00
chr5_h1	85000000	86000000	22.00
chr5_h1	86000000	87000000	21.00
chr5_h1	87000000	88000000	21.00
chr5_h1	88000000	89000000	19.00
chr5_h1	89000000	90000000	21.00
chr5_h1	90000000	91000000	22.00
chr5_h1	91000000	92000000	20.00
chr5_h1	92000000	93000000	20.00
chr5_h1	93000000	94000000	21.00
chr5_h1	94000000	95000000	22.00
chr5_h1	95000000	96000000	20.00
chr5_h1	96000000	97000000	19.00
chr5_h1	97000000	98000000	22.00
chr5_h1	98000000	99000000	22.00
chr5_h1	99000000	100000000	21.00
chr5_h1	100000000	101000000	20.00
chr5_h1	101000000	102000000	21.00
chr5_h1	102000000	103000000	21.00
chr5_h1	103000000	104000000	21.00
chr5_h1	104000000	105000000	22.00
chr5_h1	105000000	106000000	21.00
chr5_h1	106000000	107000000	21.00
chr5_h1	107000000	108000000	23.00
chr5_h1	108000000	109000000	20.00
chr5_h1	109000000	110000000	19.00
chr5_h1	110000000	111000000	22.00
chr5_h1	111000000	112000000	42.00
chr5_h1	112000000	113000000	42.00
chr5_h1	113000000	114000000	40.00
chr5_h1	114000000	115000000	45.00
chr5_h1	115000000	116000000	41.00
chr5_h1	116000000	117000000	42.00
chr5_h1	117000000	118000000	25.00
chr5_h1	118000000	119000000	21.00
chr5_h1	119000000	120000000	21.00
chr5_h1	120000000	121000000	22.00
chr5_h1	121000000	122000000	22.00
chr5_h1	122000000	123000000	22.00
chr5_h1	123000000	124000000	21.00
chr5_h1	124000000	125000000	20.00
chr5_h1	125000000	126000000	21.00
chr5_h1	126000000	127000000	21.00
chr5_h1	127000000	128000000	21.00
chr5_h1	128000000	129000000	22.00
chr5_h1	129000000	130000000	20.00
chr5_h1	130000000	131000000	22.00
chr5_h1	131000000	132000000	21.00
chr5_h1	132000000	133000000	22.00
chr5_h1	133000000	134000000	22.00
chr5_h1	134000000	135000000	21.00
chr5_h1	135000000	136000000	20.00
chr5_h1	136000000	137000000	22.00
chr5_h1	137000000	138000000	21.00
chr5_h1	138000000	139000000	21.00
chr5_h1	139000000	140000000	22.00
chr5_h1	140000000	141000000	23.00
chr5_h1	141000000	142000000	20.00
chr5_h1	142000000	143000000	22.00
chr5_h1	143000000	144000000	20.00
chr5_h1	144000000	145000000	22.00
chr5_h1	145000000	146000000	21.00
chr5_h1	146000000	147000000	21.00
chr5_h1	147000000	148000000	20.00
chr5_h1	148000000	149000000	20.00
chr5_h1	149000000	150000000	19.00
chr5_h1	150000000	151000000	21.00
chr5_h1	151000000	152000000	23.00
chr5_h1	152000000	153000000	22.00
chr5_h1	153000000	154000000	20.00
chr5_h1	154000000	155000000	21.00
chr5_h1	155000000	156000000	22.00
chr5_h1	156000000	157000000	20.00
chr5_h1	157000000	158000000	21.00
chr5_h1	158000000	159000000	22.00
chr5_h1	159000000	160000000	22.00
chr5_h1	160000000	161000000	21.00
chr5_h1	161000000	162000000	19.00
chr5_h1	162000000	163000000	22.00
chr5_h1	163000000	164000000	21.00
chr5_h1	164000000	165000000	20.00
chr5_h1	165000000	166000000	23.00
chr5_h1	166000000	167000000	21.00
chr5_h1	167000000	168000000	20.00
chr5_h1	168000000	169000000	22.00
chr5_h1	169000000	170000000	19.00
chr5_h1	170000000	171000000	21.00
chr5_h1	171000000	172000000	21.00
chr5_h1	172000000	173000000	22.00
chr5_h1	173000000	174000000	21.00
chr5_h1	174000000	175000000	22.00
chr5_h1	175000000	176000000	21.00
chr5_h1	176000000	177000000	20.00
chr5_h1	177000000	178000000	20.00
chr5_h1	178000000	179000000	19.00
chr5_h1	179000000	180000000	21.00
chr5_h1	180000000	181000000	20.00
chr5_h1	181000000	182000000	21.00
chr5_h1	182000000	183000000	20.00
chr5_h1	183000000	184000000	21.00
chr5_h1	184000000	185000000	22.00
chr5_h1	185000000	186000000	20.00
chr5_h1	186000000	187000000	21.00
chr5_h1	187000000	188000000	21.00
chr5_h1	188000000	189000000	22.00
chr5_h1	189000000	190000000	21.00
chr5_h1	190000000	191000000	22.00
chr5_h1	191000000	192000000	22.00
chr5_h1	192000000	193000000	20.00
chr5_h1	193000000	194000000	20.00
chr5_h1	194000000	195000000	21.00
chr5_h1	195000000	196000000	21.00
chr5_h1	196000000	197000000	21.00
chr5_h1	197000000	198000000	20.00
chr5_h1	198000000	199000000	21.00
chr5_h1	199000000	200000000	21.00
chr5_h1	200000000	201000000	22.00
chr5_h1	201000000	202000000	21.00
chr5_h1	202000000	203000000	21.00
chr5_h1	203000000	204000000	21.00
chr5_h1	204000000	205000000	21.00
chr5_h1	205000000	206000000	23.00
chr5_h1	206000000	207000000	21.00
chr5_h1	207000000	208000000	22.00
chr5_h1	208000000	208769040	22.00
chr6_h1	0	1000000	20.00
chr6_h1	1000000	2000000	21.00
chr6_h1	2000000	3000000	20.00
chr6_h1	3000000	4000000	21.00
chr6_h1	4000000	5000000	21.00
chr6_h1	5000000	6000000	22.00
chr6_h1	6000000	7000000	20.00
chr6_h1	7000000	8000000	22.00
chr6_h1	8000000	9000000	21.00
chr6_h1	9000000	10000000	21.00
chr6_h1	10000000	11000000	22.00
chr6_h1	11000000	12000000	21.00
chr6_h1	12000000	13000000	21.00
chr6_h1	13000000	14000000	22.00
chr6_h1	14000000	15000000	21.00
chr6_h1	15000000	16000000	20.00
chr6_h1	16000000	17000000	22.00
chr6_h1	17000000	18000000	22.00
chr6_h1	18000000	19000000	21.00
chr6_h1	19000000	20000000	23.00
chr6_h1	20000000	21000000	40.00
chr6_h1	21000000	22000000	38.00
chr6_h1	22000000	23000000	21.00
chr6_h1	23000000	24000000	21.00
chr6_h1	24000000	25000000	22.00
chr6_h1	25000000	26000000	22.00
chr6_h1	26000000	27000000	20.00
chr6_h1	27000000	28000000	22.00
chr6_h1	28000000	29000000	20.00
chr6_h1	29000000	30000000	22.00
chr6_h1	30000000	31000000	35.00
chr6_h1	31000000	32000000	23.00
chr6_h1	32000000	33000000	21.00
chr6_h1	33000000	34000000	21.00
chr6_h1	34000000	35000000	21.00
chr6_h1	35000000	36000000	23.00
chr6_h1	36000000	37000000	22.00
chr6_h1	37000000	38000000	21.00
chr6_h1	38000000	39000000	20.00
chr6_h1	39000000	40000000	20.00
chr6_h1	40000000	41000000	22.00
chr6_h1	41000000	42000000	22.00
chr6_h1	42000000	43000000	22.00
chr6_h1	43000000	44000000	22.00
chr6_h1	44000000	45000000	20.00
chr6_h1	45000000	46000000	20.00
chr6_h1	46000000	47000000	22.00
chr6_h1	47000000	48000000	21.00
chr6_h1	48000000	49000000	21.00
chr6_h1	49000000	50000000	21.00
chr6_h1	50000000	51000000	21.00
chr6_h1	51000000	52000000	21.00
chr6_h1	52000000	53000000	21.00
chr6_h1	53000000	54000000	21.00
chr6_h1	54000000	55000000	21.00
chr6_h1	55000000	56000000	21.00
chr6_h1	56000000	57000000	22.00
chr6_h1	57000000	58000000	20.00
chr6_h1	58000000	59000000	19.00
chr6_h1	59000000	60000000	21.00
chr6_h1	60000000	61000000	22.00
chr6_h1	61000000	62000000	21.00
chr6_h1	62000000	63000000	23.00
chr6_h1	63000000	64000000	21.00
chr6_h1	64000000	65000000	22.00
chr6_h1	65000000	66000000	20.00
chr6_h1	66000000	67000000	21.00
chr6_h1	67000000	68000000	21.00
chr6_h1	68000000	69000000	20.00
chr6_h1	69000000	70000000	20.00
chr6_h1	70000000	71000000	21.00
chr6_h1	71000000	72000000	21.00
chr6_h1	72000000	73000000	20.00
chr6_h1	73000000	74000000	22.00
chr6_h1	74000000	75000000	20.00
chr6_h1	75000000	76000000	21.00
chr6_h1	76000000	77000000	22.00
chr6_h1	77000000	78000000	20.00
chr6_h1	78000000	79000000	22.00
chr6_h1	79000000	80000000	21.00
chr6_h1	80000000	81000000	21.00
chr6_h1	81000000	82000000	21.00
chr6_h1	82000000	83000000	22.00
chr6_h1	83000000	84000000	21.00
chr6_h1	84000000	85000000	22.00
chr6_h1	85000000	86000000	21.00
chr6_h1	86000000	87000000	21.00
chr6_h1	87000000	88000000	21.00
chr6_h1	88000000	89000000	19.00
chr6_h1	89000000	90000000	24.00
chr6_h1	90000000	91000000	18.00
chr6_h1	91000000	92000000	19.00
chr6_h1	92000000	93000000	29.00
chr6_h1	93000000	94000000	35.00
chr6_h1	94000000	95000000	37.00
chr6_h1	95000000	96000000	34.00
chr6_h1	96000000	97000000	22.00
chr6_h1	97000000	98000000	22.00
chr6_h1	98000000	99000000	20.00
chr6_h1	99000000	100000000	20.00
chr6_h1	100000000	101000000	20.00
chr6_h1	101000000	102000000	21.00
chr6_h1	102000000	103000000	21.00
chr6_h1	103000000	104000000	20.00
chr6_h1	104000000	105000000	21.00
chr6_h1	105000000	106000000	21.00
chr6_h1	106000000	107000000	21.00
chr6_h1	107000000	108000000	21.00
chr6_h1	108000000	109000000	22.00
chr6_h1	109000000	110000000	22.00
chr6_h1	110000000	111000000	21.00
chr6_h1	111000000	112000000	21.00
chr6_h1	112000000	113000000	19.00
chr6_h1	113000000	114000000	21.00
chr6_h1	114000000	115000000	19.00
chr6_h1	115000000	116000000	20.00
chr6_h1	116000000	117000000	22.00
chr6_h1	117000000	118000000	20.00
chr6_h1	118000000	119000000	20.00
chr6_h1	119000000	120000000	21.00
chr6_h1	120000000	121000000	20.00
chr6_h1	121000000	122000000	20.00
chr6_h1	122000000	123000000	21.00
chr6_h1	123000000	124000000	21.00
chr6_h1	124000000	125000000	21.00
chr6_h1	125000000	126000000	21.00
chr6_h1	126000000	127000000	21.00
chr6_h1	127000000	128000000	23.00
chr6_h1	128000000	129000000	21.00
chr6_h1	129000000	130000000	20.00
chr6_h1	130000000	131000000	21.00
chr6_h1	131000000	132000000	21.00
chr6_h1	132000000	133000000	20.00
chr6_h1	133000000	134000000	22.00
chr6_h1	134000000	135000000	21.00
chr6_h1	135000000	136000000	22.00
chr6_h1	136000000	137000000	21.00
chr6_h1	137000000	138000000	20.00
chr6_h1	138000000	139000000	20.00
chr6_h1	139000000	140000000	21.00
chr6_h1	140000000	141000000	21.00
chr6_h1	141000000	142000000	22.00
chr6_h1	142000000	143000000	21.00
chr6_h1	143000000	144000000	21.00
chr6_h1	144000000	145000000	21.00
chr6_h1	145000000	146000000	22.00
chr6_h1	146000000	147000000	21.00
chr6_h1	147000000	148000000	22.00
chr6_h1	148000000	149000000	21.00
chr6_h1	149000000	150000000	21.00
chr6_h1	150000000	151000000	21.00
chr6_h1	151000000	152000000	20.00
chr6_h1	152000000	153000000	20.00
chr6_h1	153000000	154000000	20.00
chr6_h1	154000000	155000000	21.00
chr6_h1	155000000	156000000	21.00
chr6_h1	156000000	157000000	20.00
chr6_h1	157000000	158000000	21.00
chr6_h1	158000000	159000000	21.00
chr6_h1	159000000	160000000	21.00
chr6_h1	160000000	161000000	21.00
chr6_h1	161000000	162000000	21.00
chr6_h1	162000000	163000000	22.00
chr6_h1	163000000	164000000	21.00
chr6_h1	164000000	165000000	20.00
chr6_h1	165000000	166000000	21.00
chr6_h1	166000000	167000000	22.00
chr6_h1	167000000	168000000	22.00
chr6_h1	168000000	169000000	21.00
chr6_h1	169000000	170000000	22.00
chr6_h1	170000000	171000000	22.00
chr6_h1	171000000	172000000	21.00
chr6_h1	172000000	173000000	21.00
chr6_h1	173000000	174000000	21.00
chr6_h1	174000000	175000000	21.00
chr6_h1	175000000	176000000	20.00
chr6_h1	176000000	177000000	21.00
chr6_h1	177000000	178000000	22.00
chr6_h1	178000000	179000000	21.00
chr6_h1	179000000	180000000	22.00
chr6_h1	180000000	181000000	21.00
chr6_h1	181000000	182000000	21.00
chr6_h1	182000000	183000000	22.00
chr6_h1	183000000	184000000	22.00
chr6_h1	184000000	185000000	19.00
chr6_h1	185000000	186000000	21.00
chr6_h1	186000000	187000000	23.00
chr6_h1	187000000	188000000	32.00
chr6_h1	188000000	189000000	22.00
chr6_h1	189000000	190000000	21.00
chr6_h1	190000000	191000000	21.00
chr6_h1	191000000	192000000	20.00
chr6_h1	192000000	193000000	21.00
chr6_h1	193000000	194000000	21.00
chr6_h1	194000000	195000000	23.00
chr6_h1	195000000	196000000	20.00
chr6_h1	196000000	197000000	21.00
chr6_h1	197000000	198000000	21.00
chr6_h1	198000000	199000000	21.00
chr6_h1	199000000	200000000	21.00
chr6_h1	200000000	201000000	20.00
chr6_h1	201000000	202000000	21.00
chr6_h1	202000000	203000000	21.00
chr6_h1	203000000	204000000	20.00
chr6_h1	204000000	205000000	20.00
chr6_h1	205000000	206000000	21.00
chr6_h1	206000000	207000000	22.00
chr6_h1	207000000	208000000	20.00
chr6_h1	208000000	209000000	22.00
chr6_h1	209000000	210000000	22.00
chr6_h1	210000000	211000000	21.00
chr6_h1	211000000	212000000	20.00
chr6_h1	212000000	213000000	20.00
chr6_h1	213000000	214000000	21.00
chr6_h1	214000000	215000000	20.00
chr6_h1	215000000	216000000	21.00
chr6_h1	216000000	217000000	20.00
chr6_h1	217000000	218000000	23.00
chr6_h1	218000000	219000000	23.00
chr6_h1	219000000	220000000	21.00
chr6_h1	220000000	221000000	22.00
chr6_h1	221000000	222000000	21.00
chr6_h1	222000000	223000000	43.00
chr6_h1	223000000	224000000	23.00
chr6_h1	224000000	225000000	21.00
chr6_h1	225000000	226000000	22.00
chr6_h1	226000000	227000000	21.00
chr6_h1	227000000	228000000	21.00
chr6_h1	228000000	228414185	18.00
chr7_h1	0	1000000	21.00
chr7_h1	1000000	2000000	21.00
chr7_h1	2000000	3000000	21.00
chr7_h1	3000000	4000000	23.00
chr7_h1	4000000	5000000	21.00
chr7_h1	5000000	6000000	21.00
chr7_h1	6000000	7000000	21.00
chr7_h1	7000000	8000000	20.00
chr7_h1	8000000	9000000	22.00
chr7_h1	9000000	10000000	20.00
chr7_h1	10000000	11000000	31.00
chr7_h1	11000000	12000000	27.00
chr7_h1	12000000	13000000	22.00
chr7_h1	13000000	14000000	21.00
chr7_h1	14000000	15000000	23.00
chr7_h1	15000000	16000000	22.00
chr7_h1	16000000	17000000	20.00
chr7_h1	17000000	18000000	22.00
chr7_h1	18000000	19000000	22.00
chr7_h1	19000000	20000000	22.00
chr7_h1	20000000	21000000	21.00
chr7_h1	21000000	22000000	22.00
chr7_h1	22000000	23000000	21.00
chr7_h1	23000000	24000000	22.00
chr7_h1	24000000	25000000	22.00
chr7_h1	25000000	26000000	22.00
chr7_h1	26000000	27000000	22.00
chr7_h1	27000000	28000000	22.00
chr7_h1	28000000	29000000	22.00
chr7_h1	29000000	30000000	21.00
chr7_h1	30000000	31000000	22.00
chr7_h1	31000000	32000000	23.00
chr7_h1	32000000	33000000	22.00
chr7_h1	33000000	34000000	23.00
chr7_h1	34000000	35000000	21.00
chr7_h1	35000000	36000000	22.00
chr7_h1	36000000	37000000	21.00
chr7_h1	37000000	38000000	20.00
chr7_h1	38000000	39000000	21.00
chr7_h1	39000000	40000000	24.00
chr7_h1	40000000	41000000	21.00
chr7_h1	41000000	42000000	22.00
chr7_h1	42000000	43000000	21.00
chr7_h1	43000000	44000000	20.00
chr7_h1	44000000	45000000	22.00
chr7_h1	45000000	46000000	19.00
chr7_h1	46000000	47000000	21.00
chr7_h1	47000000	48000000	21.00
chr7_h1	48000000	49000000	21.00
chr7_h1	49000000	50000000	22.00
chr7_h1	50000000	51000000	21.00
chr7_h1	51000000	52000000	22.00
chr7_h1	52000000	53000000	26.00
chr7_h1	53000000	54000000	41.00
chr7_h1	54000000	55000000	42.00
chr7_h1	55000000	56000000	41.00
chr7_h1	56000000	57000000	41.00
chr7_h1	57000000	58000000	40.00
chr7_h1	58000000	59000000	42.00
chr7_h1	59000000	60000000	44.00
chr7_h1	60000000	61000000	42.00
chr7_h1	61000000	62000000	29.00
chr7_h1	62000000	63000000	21.00
chr7_h1	63000000	64000000	21.00
chr7_h1	64000000	65000000	21.00
chr7_h1	65000000	66000000	20.00
chr7_h1	66000000	67000000	21.00
chr7_h1	67000000	68000000	21.00
chr7_h1	68000000	69000000	22.00
chr7_h1	69000000	70000000	21.00
chr7_h1	70000000	71000000	21.00
chr7_h1	71000000	72000000	21.00
chr7_h1	72000000	73000000	20.00
chr7_h1	73000000	74000000	21.00
chr7_h1	74000000	75000000	20.00
chr7_h1	75000000	76000000	21.00
chr7_h1	76000000	77000000	21.00
chr7_h1	77000000	78000000	22.00
chr7_h1	78000000	79000000	22.00
chr7_h1	79000000	80000000	22.00
chr7_h1	80000000	81000000	21.00
chr7_h1	81000000	82000000	21.00
chr7_h1	82000000	83000000	21.00
chr7_h1	83000000	84000000	21.00
chr7_h1	84000000	85000000	21.00
chr7_h1	85000000	86000000	21.00
chr7_h1	86000000	87000000	23.00
chr7_h1	87000000	88000000	20.00
chr7_h1	88000000	89000000	21.00
chr7_h1	89000000	90000000	23.00
chr7_h1	90000000	91000000	21.00
chr7_h1	91000000	92000000	21.00
chr7_h1	92000000	93000000	23.00
chr7_h1	93000000	94000000	21.00
chr7_h1	94000000	95000000	21.00
chr7_h1	95000000	96000000	21.00
chr7_h1	96000000	97000000	21.00
chr7_h1	97000000	98000000	21.00
chr7_h1	98000000	99000000	21.00
chr7_h1	99000000	100000000	21.00
chr7_h1	100000000	101000000	22.00
chr7_h1	101000000	102000000	23.00
chr7_h1	102000000	103000000	21.00
chr7_h1	103000000	104000000	22.00
chr7_h1	104000000	105000000	22.00
chr7_h1	105000000	106000000	20.00
chr7_h1	106000000	107000000	21.00
chr7_h1	107000000	108000000	20.00
chr7_h1	108000000	109000000	21.00
chr7_h1	109000000	110000000	23.00
chr7_h1	110000000	111000000	21.00
chr7_h1	111000000	112000000	20.00
chr7_h1	112000000	113000000	21.00
chr7_h1	113000000	114000000	21.00
chr7_h1	114000000	115000000	22.00
chr7_h1	115000000	116000000	22.00
chr7_h1	116000000	117000000	21.00
chr7_h1	117000000	118000000	21.00
chr7_h1	118000000	119000000	21.00
chr7_h1	119000000	120000000	20.00
chr7_h1	120000000	121000000	20.00
chr7_h1	121000000	122000000	23.00
chr7_h1	122000000	123000000	20.00
chr7_h1	123000000	124000000	21.00
chr7_h1	124000000	125000000	21.00
chr7_h1	125000000	126000000	21.00
chr7_h1	126000000	127000000	21.00
chr7_h1	127000000	128000000	21.00
chr7_h1	128000000	129000000	21.00
chr7_h1	129000000	130000000	21.00
chr7_h1	130000000	131000000	22.00
chr7_h1	131000000	132000000	20.00
chr7_h1	132000000	133000000	21.00
chr7_h1	133000000	134000000	20.00
chr7_h1	134000000	135000000	22.00
chr7_h1	135000000	136000000	19.00
chr7_h1	136000000	137000000	19.00
chr7_h1	137000000	138000000	20.00
chr7_h1	138000000	139000000	20.00
chr7_h1	139000000	140000000	21.00
chr7_h1	140000000	141000000	20.00
chr7_h1	141000000	142000000	20.00
chr7_h1	142000000	143000000	20.00
chr7_h1	143000000	144000000	20.00
chr7_h1	144000000	145000000	21.00
chr7_h1	145000000	146000000	21.00
chr7_h1	146000000	147000000	19.00
chr7_h1	147000000	148000000	19.00
chr7_h1	148000000	149000000	20.00
chr7_h1	149000000	150000000	20.00
chr7_h1	150000000	151000000	20.00
chr7_h1	151000000	152000000	22.00
chr7_h1	152000000	153000000	21.00
chr7_h1	153000000	154000000	20.00
chr7_h1	154000000	155000000	19.00
chr7_h1	155000000	156000000	20.00
chr7_h1	156000000	157000000	21.00
chr7_h1	157000000	158000000	19.00
chr7_h1	158000000	159000000	20.00
chr7_h1	159000000	160000000	21.00
chr7_h1	160000000	161000000	21.00
chr7_h1	161000000	162000000	21.00
chr7_h1	162000000	163000000	21.00
chr7_h1	163000000	164000000	20.00
chr7_h1	164000000	165000000	21.00
chr7_h1	165000000	166000000	22.00
chr7_h1	166000000	167000000	21.00
chr7_h1	167000000	168000000	20.00
chr7_h1	168000000	169000000	22.00
chr7_h1	169000000	170000000	19.00
chr7_h1	170000000	171000000	19.00
chr7_h1	171000000	172000000	21.00
chr7_h1	172000000	173000000	22.00
chr7_h1	173000000	174000000	22.00
chr7_h1	174000000	175000000	22.00
chr7_h1	175000000	176000000	22.00
chr7_h1	176000000	177000000	21.00
chr7_h1	177000000	178000000	21.00
chr7_h1	178000000	179000000	22.00
chr7_h1	179000000	180000000	21.00
chr7_h1	180000000	181000000	23.00
chr7_h1	181000000	182000000	20.00
chr7_h1	182000000	183000000	21.00
chr7_h1	183000000	184000000	22.00
chr7_h1	184000000	185000000	20.00
chr7_h1	185000000	186000000	19.00
chr7_h1	186000000	187000000	21.00
chr7_h1	187000000	188000000	20.00
chr7_h1	188000000	189000000	21.00
chr7_h1	189000000	190000000	20.00
chr7_h1	190000000	191000000	21.00
chr7_h1	191000000	192000000	22.00
chr7_h1	192000000	193000000	22.00
chr7_h1	193000000	194000000	20.00
chr7_h1	194000000	195000000	20.00
chr7_h1	195000000	196000000	21.00
chr7_h1	196000000	197000000	20.00
chr7_h1	197000000	198000000	21.00
chr7_h1	198000000	199000000	21.00
chr7_h1	199000000	200000000	19.00
chr7_h1	200000000	201000000	21.00
chr7_h1	201000000	202000000	21.00
chr7_h1	202000000	203000000	21.00
chr7_h1	203000000	204000000	21.00
chr7_h1	204000000	205000000	22.00
chr7_h1	205000000	206000000	22.00
chr7_h1	206000000	207000000	22.00
chr7_h1	207000000	208000000	20.00
chr7_h1	208000000	209000000	22.00
chr7_h1	209000000	210000000	21.00
chr7_h1	210000000	211000000	21.00
chr7_h1	211000000	212000000	21.00
chr7_h1	212000000	213000000	21.00
chr7_h1	213000000	214000000	20.00
chr7_h1	214000000	215000000	21.00
chr7_h1	215000000	216000000	19.00
chr7_h1	216000000	217000000	20.00
chr7_h1	217000000	218000000	22.00
chr7_h1	218000000	219000000	21.00
chr7_h1	219000000	220000000	22.00
chr7_h1	220000000	221000000	21.00
chr7_h1	221000000	222000000	21.00
chr7_h1	222000000	223000000	20.00
chr7_h1	223000000	224000000	21.00
chr7_h1	224000000	225000000	21.00
chr7_h1	225000000	226000000	19.00
chr7_h1	226000000	227000000	20.00
chr7_h1	227000000	228000000	21.00
chr7_h1	228000000	229000000	22.00
chr7_h1	229000000	230000000	22.00
chr7_h1	230000000	231000000	21.00
chr7_h1	231000000	232000000	22.00
chr7_h1	232000000	233000000	22.00
chr7_h1	233000000	234000000	22.00
chr7_h1	234000000	235000000	22.00
chr7_h1	235000000	236000000	21.00
chr7_h1	236000000	237000000	21.00
chr7_h1	237000000	238000000	23.00
chr7_h1	238000000	239000000	21.00
chr7_h1	239000000	240000000	21.00
chr7_h1	240000000	241000000	21.00
chr7_h1	241000000	242000000	22.00
chr7_h1	242000000	243000000	21.00
chr7_h1	243000000	244000000	23.00
chr7_h1	244000000	245000000	20.00
chr7_h1	245000000	246000000	21.00
chr7_h1	246000000	247000000	22.00
chr7_h1	247000000	248000000	22.00
chr7_h1	248000000	249000000	20.00
chr7_h1	249000000	250000000	21.00
chr7_h1	250000000	251000000	20.00
chr7_h1	251000000	252000000	21.00
chr7_h1	252000000	253000000	20.00
chr7_h1	253000000	254000000	21.00
chr7_h1	254000000	255000000	20.00
chr7_h1	255000000	256000000	22.00
chr7_h1	256000000	257000000	21.00
chr7_h1	257000000	258000000	22.00
chr7_h1	258000000	259000000	21.00
chr7_h1	259000000	260000000	21.00
chr7_h1	260000000	261000000	21.00
chr7_h1	261000000	262000000	21.00
chr7_h1	262000000	263000000	21.00
chr7_h1	263000000	264000000	21.00
chr7_h1	264000000	265000000	21.00
chr7_h1	265000000	266000000	20.00
chr7_h1	266000000	267000000	22.00
chr7_h1	267000000	268000000	20.00
chr7_h1	268000000	269000000	21.00
chr7_h1	269000000	270000000	20.00
chr7_h1	270000000	271000000	22.00
chr7_h1	271000000	272000000	21.00
chr7_h1	272000000	273000000	20.00
chr7_h1	273000000	274000000	21.00
chr7_h1	274000000	275000000	20.00
chr7_h1	275000000	276000000	20.00
chr7_h1	276000000	277000000	22.00
chr7_h1	277000000	278000000	21.00
chr7_h1	278000000	279000000	22.00
chr7_h1	279000000	280000000	20.00
chr7_h1	280000000	281000000	21.00
chr7_h1	281000000	282000000	21.00
chr7_h1	282000000	283000000	22.00
chr7_h1	283000000	284000000	20.00
chr7_h1	284000000	285000000	19.00
chr7_h1	285000000	286000000	19.00
chr7_h1	286000000	287000000	20.00
chr7_h1	287000000	288000000	23.00
chr7_h1	288000000	289000000	21.00
chr7_h1	289000000	290000000	20.00
chr7_h1	290000000	291000000	20.00
chr7_h1	291000000	292000000	21.00
chr7_h1	292000000	293000000	21.00
chr7_h1	293000000	294000000	21.00
chr7_h1	294000000	295000000	22.00
chr7_h1	295000000	296000000	23.00
chr7_h1	296000000	297000000	21.00
chr7_h1	297000000	298000000	22.00
chr7_h1	298000000	299000000	22.00
chr7_h1	299000000	300000000	21.00
chr7_h1	300000000	301000000	22.00
chr7_h1	301000000	302000000	21.00
[truncated: 21,476 more rows]
