# Supplementary material for: Chromosome-level haplotype-resolved assembly of highly heterozygous grass genomes with PhaseGrass
Source: Nat Commun. 2025 Dec 20;17:12. doi: 10.1038/s41467-025-66377-5 (PMC12764793; doi:10.1038/s41467-025-66377-5)
Supplement: Supplementary file 6 — Source Data [file 41467_2025_66377_MOESM6_ESM.zip › Fig. 4abc and Supplementary Fig. 11bc/DH647_Sikem_HEN17_nonrep_rep_visualization_fig4abc_suppfig11bc.R]

# visualize h2 to h1 alignment, including DH647, Sikem and HEN17 (red clover)

# set working directory
setwd("P:/Yutangchen/DH647/DH647_nextpolish/chr_align_chr/DH647_h1_vs_h2")

library(ggplot2)
library(stringr)
library(ggridges)
library(viridis)
library(scales)

#############################################################################################################################################
# add col names, calculate sequence identity, add genome ID to the input file
bed2table <- function(norepbed = norepbed, repbed = repbed, ID = 'test'){
  
  # rename mypaf
  colnames(norepbed) <- c("rchr", 'rs', 're', 'qid', 'MQ', 'strand', 'cigar', 
                          'qchr', 'qs', 'qe', 'qlen', 
                          'Match', 'SNV', 'MNS', 'SINS', 'LINS', 'SDEL', 'LDEL', 'SC', 'AL')
  
  colnames(repbed) <- c("rchr", 'rs', 're', 'qid', 'MQ', 'strand', 'cigar', 
                        'qchr', 'qs', 'qe', 'qlen', 
                        'Match', 'SNV', 'MNS', 'SINS', 'LINS', 'SDEL', 'LDEL', 'SC', 'AL')
  
  # calculate gap-included alignment identity, M/qlen
  norepbed$identity <- round(norepbed$Match/norepbed$AL*100, 2)
  repbed$identity <- round(repbed$Match/repbed$AL*100, 2)
  
  # make chr capital
  norepbed$qchr <- str_to_title(norepbed$qchr)
  norepbed$rchr <- str_to_title(norepbed$rchr)
  repbed$qchr <- str_to_title(repbed$qchr)
  repbed$rchr <- str_to_title(repbed$rchr)
  
  # add tag to both df
  repbed$tag <- rep('Repetitive', nrow(repbed))
  norepbed$tag <- rep('Nonrepetitive', nrow(norepbed))
  
  # add genome ID to both df
  repbed$genome <- rep(ID, nrow(repbed))
  norepbed$genome <- rep(ID, nrow(norepbed))
  
  # combine rep and norep
  mybed <- rbind.data.frame(repbed, norepbed)
  
  return(mybed)
  
}
#############################################################################################################################################

# import files
DH647_norepbed <- read.table("DH647_q2r_norep.txt", header = F, stringsAsFactors = F)
DH647_repbed <- read.table("DH647_q2r_rep.txt", header = F, stringsAsFactors = F)

Sikem_norepbed <- read.table('../../../../Sikem_hifi/chr_align_chr/sikem_h1_vs_h2/Sikem_q2r_norep.txt', header = F, stringsAsFactors = F)
Sikem_repbed <- read.table('../../../../Sikem_hifi/chr_align_chr/sikem_h1_vs_h2/Sikem_q2r_rep.txt', header = F, stringsAsFactors = F)

HEN17_norepbed <- read.table('../../../../Sikem_hifi/chr_align_chr/redclover_h1_vs_h2/HEN17_q2r_norep.txt', header = F, stringsAsFactors = F)
HEN17_repbed <- read.table('../../../../Sikem_hifi/chr_align_chr/redclover_h1_vs_h2/HEN17_q2r_rep.txt', header = F, stringsAsFactors = F)

# apply bed2table
DH647_df <- bed2table(norepbed = DH647_norepbed, repbed = DH647_repbed, ID = 'DH647')
Sikem_df <- bed2table(norepbed = Sikem_norepbed, repbed = Sikem_repbed, ID = 'Sikem')
HEN17_df <- bed2table(norepbed = HEN17_norepbed, repbed = HEN17_repbed, ID = 'HEN17')

# combine genomes
combine_df <- rbind.data.frame(DH647_df, Sikem_df, HEN17_df)

combine_df$genome <- factor(combine_df$genome, levels = c('DH647', 'Sikem', 'HEN17'))

#############################################################################################################################################

# visualize nonrep alignment
ggplot(data = combine_df, aes(x = rs/10^6, y = qs/10^6)) +
  facet_wrap(genome ~ rchr, ncol = 7, nrow = 3, scales = 'free') +
  geom_point(data = combine_df[combine_df$tag == 'Nonrepetitive', ], aes(x = rs/10^6, y = qs/10^6, color = identity), size = 1) + 
  labs(x = "Base pair position in H1 pseudo-chromosomes (Mb)", y = "Nonrepetitive sequence position in H2 pseudo-chromosomes (Mb)", col = 'Sequence\nidentity') +
  scale_colour_viridis(option = 'C', direction = -1) +
  theme_bw() +
  theme(axis.title = element_text(size = 20),
        panel.grid = element_blank(),
        panel.spacing = unit(0.5, "lines"),
        strip.background = element_blank(), 
        strip.text = element_text(size = 15),
        legend.title = element_text(size = 15),
        legend.text = element_text(size = 10))
ggsave('DH647_Sikem_HEN17_nonrep_alignment.pdf', device = 'pdf', width = 20, height = 10)

# visualize the rep bed
ggplot(data = combine_df, aes(x = rs/10^6, y = qs/10^6)) +
  facet_wrap(genome ~ rchr, ncol = 7, nrow = 3, scales = 'free') +
  geom_point(data = combine_df[combine_df$tag == 'Repetitive', ], aes(x = rs/10^6, y = qs/10^6, color = identity), size = 1) + 
  labs(x = "Base pair position in H1 pseudo-chromosomes (Mb)", y = "Repetitive sequence position in H2 pseudo-chromosomes (Mb)", col = 'Sequence\nidentity') +
  scale_colour_viridis(option = 'C', direction = -1) +
  theme_bw() +
  theme(axis.title = element_text(size = 20),
        panel.grid = element_blank(),
        panel.spacing = unit(0.5, "lines"),
        strip.background = element_blank(), 
        strip.text = element_text(size = 15),
        legend.title = element_text(size = 15),
        legend.text = element_text(size = 10))
ggsave('DH647_Sikem_HEN17_rep_alignment.pdf', device = 'pdf', width = 20, height = 10)

#############################################################################################################################################

# plot nonrep seq identity distribution 
ggplot(data = combine_df, aes(x = genome, y = identity)) +
  facet_grid(cols = vars(rchr), scales = 'free') +
  geom_boxplot(data = combine_df[combine_df$tag == 'Nonrepetitive', ], aes(fill = genome), alpha = 0.5) +
  labs(y = 'Nonrepetitive sequence identity (%)', fill = 'Genome') +
  scale_y_continuous(expand = c(0.01, 5), breaks = seq(0, 100, by = 10)) + 
  scale_fill_manual(values = c('blue', 'red', 'gray')) +
  theme_bw() +
  theme(
    axis.title.y = element_text(size = 20),
    axis.title.x = element_blank(),
    axis.text.x = element_blank(),
    axis.text.y = element_text(size = 15),
    legend.position = 'right',
    panel.grid = element_blank(),
    panel.spacing = unit(0.5, "lines"),
    strip.background = element_blank(), 
    strip.text = element_text(size = 15),
    legend.title = element_text(size = 15),
    legend.text = element_text(size = 15)
  )
ggsave('DH647_Sikem_HEN17_identity_nonrep_distribution.pdf', device = 'pdf', width = 20, height = 5)

# median nonrep identity
median(combine_df[combine_df$tag == 'Nonrepetitive' & combine_df$genome == 'DH647', 21]) # 93.23
median(combine_df[combine_df$tag == 'Nonrepetitive' & combine_df$genome == 'Sikem', 21]) # 79.59
median(combine_df[combine_df$tag == 'Nonrepetitive' & combine_df$genome == 'HEN17', 21]) # 97.08

# plot rep seq identity distribution 
ggplot(data = combine_df, aes(x = genome, y = identity)) +
  facet_grid(cols = vars(rchr), scales = 'free') +
  geom_boxplot(data = combine_df[combine_df$tag == 'Repetitive', ], aes(fill = genome), alpha = 0.5) +
  labs(y = 'Repetitive sequence identity (%)', fill = 'Genome') +
  scale_y_continuous(expand = c(0.01, 5), breaks = seq(0, 100, by = 10)) + 
  scale_fill_manual(values = c('blue', 'red', 'gray')) +
  theme_bw() +
  theme(
    axis.title.y = element_text(size = 20),
    axis.title.x = element_blank(),
    axis.text.x = element_blank(),
    axis.text.y = element_text(size = 15),
    legend.position = 'right',
    panel.grid = element_blank(),
    panel.spacing = unit(0.5, "lines"),
    strip.background = element_blank(), 
    strip.text = element_text(size = 15),
    legend.title = element_text(size = 15),
    legend.text = element_text(size = 15)
  )
ggsave('DH647_Sikem_HEN17_identity_rep_distribution.pdf', device = 'pdf', width = 20, height = 5)

# median rep identity
median(combine_df[combine_df$tag == 'Repetitive' & combine_df$genome == 'DH647', 21]) # 98.59
median(combine_df[combine_df$tag == 'Repetitive' & combine_df$genome == 'Sikem', 21]) # 99.13
median(combine_df[combine_df$tag == 'Repetitive' & combine_df$genome == 'HEN17', 21]) # 99.95

########################################################################################################

# ridge line plot is not a good visualization to show the variations
# change to heatmap
# well, loop is very slow, use apply instead
myfun <- function(x){
  
  xx <- data.frame('alignment' = rep(x[4], 5),
                   'Variants' = c('Match', 'SNV', 'INDEL', 'PAV', 'SC'),
                   'proportion' = c(round(as.numeric(x[12])/as.numeric(x[20]), 2)*100,
                                    round((as.numeric(x[13]) + as.numeric(x[14]))/as.numeric(x[20]), 2)*100,
                                    round((as.numeric(x[15]) + as.numeric(x[17]))/as.numeric(x[20]), 2)*100,
                                    round((as.numeric(x[16]) + as.numeric(x[18]))/as.numeric(x[20]), 2)*100,
                                    round(as.numeric(x[19])/as.numeric(x[20]), 2)*100),
                   'tag' = rep(x[22], 5),
                   'genome' = rep(x[23], 5)
                   )
  
  return(xx)
  
}

# apply myfun to combine_df
combine_df_heatmap <- do.call(rbind, apply(combine_df, 1, myfun))

# subset match
combine_df_match <- combine_df_heatmap[combine_df_heatmap$Variants == 'Match', ]

# sort by proportion of match
combine_df_match <- combine_df_match[order(combine_df_match$proportion, decreasing = T), ]

# order query in myheatmap by the order of query in mymatch
combine_df_heatmap <- combine_df_heatmap[order(match(combine_df_heatmap$alignment, combine_df_match$alignment), decreasing = T), ]

combine_df_heatmap$alignment <- factor(combine_df_heatmap$alignment, levels = unique(combine_df_heatmap$alignment))
combine_df_heatmap$Variants <- factor(combine_df_heatmap$Variants, levels = c('Match', 'SNV', 'INDEL', 'PAV', 'SC'))
combine_df_heatmap$genome <- factor(combine_df_heatmap$genome, levels = c('DH647', 'Sikem', 'HEN17'))

# add chr to myheatmap
combine_df_heatmap$chr <- sub('_.*', '', combine_df_heatmap$alignment)
combine_df_heatmap$chr <- str_to_title(combine_df_heatmap$chr)

# plot nonrep
ggplot(combine_df_heatmap[combine_df_heatmap$tag == 'Nonrepetitive', ], aes(x = Variants, y = alignment)) +
  facet_wrap(genome ~ chr, ncol = 7, nrow = 3, scales = 'free') +
  geom_raster(aes(fill = proportion)) +
  scale_fill_viridis(option = 'C', direction = -1) +
  labs(x = 'Variation type', y = 'Alignment of H2 nonrepetitive to H1', fill = 'Length\nproportion') +
  theme_bw() +
  theme(
    axis.title = element_text(size = 20),
    axis.text.x = element_text(size = 13),
    axis.text.y = element_blank(),
    axis.ticks.y = element_blank(),
    panel.border = element_blank(),
    panel.grid = element_blank(),
    panel.spacing = unit(0.5, "lines"),
    strip.background = element_blank(), 
    strip.text = element_text(size = 15),
    legend.title = element_text(size = 15),
    legend.text = element_text(size = 10)
  )
ggsave('DH647_Sikem_HEN17_h1_vs_h2_nonrep_alignment_variation_heatmap.pdf', device = 'pdf', width = 20, height = 10, bg = 'transparent')

# plot rep
ggplot(combine_df_heatmap[combine_df_heatmap$tag == 'Repetitive', ], aes(x = Variants, y = alignment)) +
  facet_wrap(genome ~ chr, ncol = 7, nrow = 3, scales = 'free') +
  geom_raster(aes(fill = proportion)) +
  scale_fill_viridis(option = 'C', direction = -1) +
  labs(x = 'Variation type', y = 'Alignment of H2 repetitive to H1', fill = 'Length\nproportion') +
  theme_bw() +
  theme(
    axis.title = element_text(size = 20),
    axis.text.x = element_text(size = 13),
    axis.text.y = element_blank(),
    axis.ticks.y = element_blank(),
    panel.border = element_blank(),
    panel.grid = element_blank(),
    panel.spacing = unit(0.5, "lines"),
    strip.background = element_blank(), 
    strip.text = element_text(size = 15),
    legend.title = element_text(size = 15),
    legend.text = element_text(size = 10)
  )
ggsave('DH647_Sikem_HEN17_h1_vs_h2_rep_alignment_variation_heatmap.pdf', device = 'pdf', width = 20, height = 10, bg = 'transparent')

##################################################################################################################
