# Supplementary material for: Chromosome-level haplotype-resolved assembly of highly heterozygous grass genomes with PhaseGrass
Source: Nat Commun. 2025 Dec 20;17:12. doi: 10.1038/s41467-025-66377-5 (PMC12764793; doi:10.1038/s41467-025-66377-5)
Supplement: Supplementary file 6 — Source Data [file 41467_2025_66377_MOESM6_ESM.zip › Supplementary Fig. 1/DH647_21mer.histo]

1 1943451541
2 133256533
3 40092101
4 19349480
5 11475894
6 7713568
7 5664876
8 4499850
9 3844331
10 3546142
11 3545673
12 3821622
13 4388574
14 5246201
15 6406928
16 7849996
17 9560498
18 11450658
19 13433987
20 15419272
21 17314484
22 18985961
23 20322407
24 21293003
25 21857404
26 21976396
27 21702872
28 21077059
29 20180777
30 19048635
31 17795645
32 16497268
33 15188545
34 13997415
35 12918660
36 12003010
37 11263499
38 10700854
39 10316538
40 10091512
41 10000856
42 10046800
43 10196051
44 10408759
45 10644143
46 10903437
47 11157604
48 11359632
49 11519634
50 11607181
51 11646416
52 11602039
53 11474028
54 11283892
55 11028677
56 10706494
57 10338639
58 9918034
59 9467762
60 8999469
61 8513799
62 8027394
63 7538879
64 7049848
65 6589226
66 6137018
67 5712073
68 5316026
69 4941894
70 4593031
71 4280743
72 3986232
73 3712421
74 3468204
75 3242511
76 3042034
77 2857068
78 2681997
79 2537254
80 2397873
81 2269511
82 2157258
83 2052766
84 1960711
85 1877375
86 1800693
87 1727012
88 1659279
89 1597617
90 1538545
91 1490821
92 1444030
93 1401796
94 1361328
95 1322891
96 1283751
97 1249914
98 1221069
99 1193266
100 1162596
101 1136825
102 1109641
103 1087900
104 1066145
105 1042721
106 1019277
107 995966
108 974119
109 952217
110 934209
111 916240
112 894849
113 875262
114 855997
115 839561
116 821348
117 802496
118 786989
119 769436
120 754659
121 737604
122 721621
123 703921
124 688563
125 675801
126 661603
127 647546
128 634809
129 622040
130 608492
131 596440
132 582811
133 571457
134 560784
135 550934
136 538276
137 528873
138 520287
139 509669
140 500809
141 491691
142 483384
143 474802
144 465267
145 455379
146 447875
147 439949
148 431273
149 425450
150 417814
151 411614
152 404230
153 396171
154 389116
155 385845
156 378847
157 373399
158 367158
159 361202
160 355788
161 349010
162 342460
163 339224
164 333444
165 330621
166 324121
167 319021
168 315308
169 310680
170 305704
171 300695
172 298012
173 293471
174 289951
175 286154
176 282388
177 277069
178 273605
179 268875
180 265802
181 261523
182 257812
183 254497
184 251776
185 247022
186 243812
187 239930
188 236987
189 234158
190 230680
191 226485
192 225271
193 221097
194 218678
195 216325
196 214096
197 211065
198 208593
199 205312
200 203342
201 200667
202 198706
203 196600
204 193315
205 191397
206 188882
207 186814
208 184313
209 182726
210 180592
211 178571
212 175917
213 174967
214 172885
215 170440
216 168842
217 166888
218 165157
219 162632
220 160780
221 160125
222 157552
223 156492
224 154580
225 152610
226 151237
227 149223
228 147578
229 146354
230 143455
231 142850
232 141273
233 139516
234 138618
235 137907
236 135802
237 133655
238 133045
239 131301
240 130332
241 128947
242 128080
243 126062
244 124760
245 123875
246 122482
247 121456
248 120096
249 119573
250 117729
251 117121
252 115862
253 115136
254 114363
255 113090
256 111765
257 110836
258 109564
259 108961
260 108407
261 106987
262 106295
263 105385
264 104643
265 103094
266 102043
267 100543
268 100645
269 99798
270 98897
271 98040
272 97789
273 96388
274 95356
275 94580
276 93829
277 93725
278 91868
279 91494
280 91126
281 90239
282 88488
283 88363
284 87548
285 87013
286 86205
287 85260
288 84799
289 83499
290 83174
291 82594
292 82287
293 82242
294 81229
295 80332
296 80021
297 79206
298 78541
299 78241
300 77751
301 76951
302 76504
303 75308
304 75002
305 74909
306 73437
307 73529
308 72376
309 71716
310 71425
311 70871
312 70294
313 70113
314 69761
315 68888
316 68159
317 68499
318 67614
319 67309
320 66431
321 66327
322 65420
323 65513
324 64886
325 64497
326 64504
327 63118
328 62968
329 62348
330 62343
331 61608
332 61079
333 60706
334 60869
335 59741
336 59758
337 59134
338 58701
339 58574
340 58624
341 57333
342 57225
343 57143
344 56387
345 56392
346 55817
347 55056
348 55214
349 54755
350 54680
351 54249
352 53802
353 53634
354 53229
355 53093
356 52868
357 52457
358 51624
359 51744
360 51601
361 51566
362 51068
363 50804
364 50480
365 50093
366 49709
367 49618
368 48862
369 48944
370 48397
371 48294
372 47992
373 47688
374 47438
375 47101
376 46689
377 46830
378 46077
379 45672
380 45856
381 45472
382 45224
383 45345
384 44625
385 44520
386 44171
387 44234
388 43828
389 43581
390 43756
391 42950
392 43060
393 42853
394 42522
395 42334
396 42432
397 41555
398 41280
399 41271
400 41499
401 40799
402 40643
403 40331
404 40659
405 40099
406 39842
407 39832
408 39519
409 39315
410 38742
411 38790
412 38936
413 38236
414 38120
415 38146
416 37822
417 37538
418 37296
419 37289
420 36976
421 37042
422 36768
423 36396
424 36214
425 36101
426 36054
427 35436
428 35679
429 35175
430 35389
431 35004
432 34833
433 34765
434 34537
435 34821
436 34327
437 34006
438 34100
439 33828
440 34201
441 33770
442 33559
443 33183
444 33234
445 32888
446 32673
447 32645
448 32281
449 32267
450 31968
451 31914
452 31862
453 31340
454 31384
455 31291
456 30951
457 30583
458 30944
459 30786
460 30516
461 30477
462 30488
463 30098
464 30341
465 30060
466 29897
467 29534
468 29770
469 29281
470 29227
471 29148
472 29072
473 29225
474 28844
475 28648
476 28359
477 28536
478 28464
479 27878
480 27980
481 27310
482 27558
483 27581
484 27679
485 27516
486 27496
487 27260
488 26971
489 26844
490 26885
491 26431
492 27043
493 26750
494 26339
495 26293
496 26317
497 25786
498 25852
499 26026
500 25704
501 25925
502 25597
503 25401
504 25065
505 25273
506 25061
507 24901
508 24911
509 24737
510 24317
511 24856
512 24413
513 24225
514 24516
515 24084
516 23898
517 24133
518 24309
519 24022
520 23900
521 23781
522 23857
523 23353
524 23362
525 23295
526 23335
527 23274
528 23304
529 23035
530 23213
531 22955
532 22659
533 22775
534 22887
535 22345
536 22473
537 22425
538 22117
539 22144
540 22057
541 22146
542 22138
543 21813
544 22023
545 21749
546 21946
547 21377
548 21514
549 21506
550 21389
551 21177
552 21287
553 21262
554 20799
555 20907
556 20836
557 20889
558 20689
559 20496
560 20505
561 20712
562 20321
563 20314
564 20149
565 19990
566 19966
567 19893
568 19916
569 19833
570 19987
571 19547
572 19739
573 19338
574 19413
575 19076
576 19469
577 19042
578 19234
579 19058
580 19182
581 19156
582 18986
583 18756
584 18889
585 18709
586 18648
587 18688
588 18453
589 18270
590 18422
591 18378
592 18401
593 18254
594 18164
595 18064
596 18042
597 18125
598 17864
599 17859
600 17576
601 17689
602 17659
603 17531
604 17496
605 17627
606 17597
607 17555
608 17353
609 17467
610 17485
611 17247
612 17184
613 17206
614 17279
615 17136
616 17211
617 16968
618 16868
619 16931
620 16644
621 16652
622 16609
623 16691
624 16620
625 16447
626 16636
627 16440
628 16350
629 16220
630 16175
631 15794
632 16111
633 16041
634 16022
635 15893
636 15915
637 15958
638 15866
639 15691
640 15799
641 15897
642 15520
643 15493
644 15474
645 15753
646 15388
647 15594
648 15519
649 15622
650 15136
651 15241
652 15205
653 15254
654 15280
655 15252
656 14978
657 15030
658 15038
659 14878
660 14793
661 15059
662 14888
663 14820
664 14917
665 14640
666 14574
667 14899
668 14589
669 14722
670 14527
671 14686
672 14541
673 14429
674 14595
675 14550
676 14419
677 14480
678 14387
679 14461
680 14188
681 14382
682 14235
683 14005
684 14261
685 14246
686 14243
687 14025
688 14077
689 13940
690 14105
691 14003
692 13726
693 13844
694 13918
695 13764
696 13873
697 13824
698 13681
699 13738
700 13673
701 13904
702 13688
703 13716
704 13664
705 13553
706 13531
707 13765
708 13402
709 13386
710 13402
711 13154
712 13575
713 13434
714 13402
715 13306
716 13497
717 13146
718 13492
719 13312
720 13291
721 12993
722 13208
723 13309
724 13226
725 12887
726 13203
727 12941
728 12889
729 13031
730 12866
731 13112
732 12938
733 12607
734 12913
735 12985
736 13119
737 12822
738 12870
739 12896
740 12684
741 12871
742 12748
743 12869
744 12827
745 12596
746 12700
747 12543
748 12682
749 12691
750 12514
751 12798
752 12564
753 12381
754 12516
755 12725
756 12293
757 12568
758 12468
759 12261
760 12536
761 12370
762 12413
763 12519
764 12368
765 12268
766 12062
767 12301
768 12145
769 12414
770 12129
771 12143
772 12239
773 11956
774 11927
775 12133
776 11873
777 11985
778 11839
779 11703
780 11800
781 11729
782 11702
783 11835
784 11748
785 11866
786 11899
787 11973
788 11896
789 11929
790 11786
791 12069
792 12016
793 11911
794 11863
795 11902
796 11819
797 11710
798 11621
799 11732
800 11605
801 11674
802 11513
803 11498
804 11615
805 11633
806 11591
807 11534
808 11530
809 11488
810 11469
811 11374
812 11562
813 11405
814 11386
815 11510
816 11473
817 11375
818 11338
819 11455
820 11295
821 11434
822 11361
823 11354
824 11351
825 11176
826 11523
827 11580
828 11435
829 11181
830 11166
831 11099
832 11147
833 11134
834 11297
835 11125
836 11078
837 11237
838 11069
839 11041
840 10948
841 10877
842 10774
843 10923
844 10792
845 10659
846 10817
847 10589
848 10771
849 10789
850 10787
851 10742
852 10707
853 10724
854 10584
855 10664
856 10488
857 10546
858 10433
859 10444
860 10449
861 10191
862 10358
863 10442
864 10370
865 10329
866 10547
867 10370
868 10255
869 10285
870 10127
871 10276
872 10180
873 10262
874 10123
875 10061
876 10084
877 9934
878 10014
879 9993
880 9821
881 9827
882 9914
883 9908
884 9928
885 9667
886 9782
887 9729
888 9751
889 9642
890 9756
891 9592
892 9534
893 9719
894 9493
895 9532
896 9580
897 9426
898 9668
899 9665
900 9498
901 9440
902 9454
903 9379
904 9381
905 9462
906 9277
907 9472
908 9374
909 9236
910 9311
911 9206
912 9195
913 9243
914 9177
915 9154
916 9027
917 8994
918 8859
919 9116
920 8928
921 8886
922 8943
923 8876
924 8838
925 8634
926 9052
927 8940
928 8849
929 8832
930 8921
931 8662
932 8651
933 8635
934 8527
935 8623
936 8567
937 8478
938 8619
939 8378
940 8493
941 8369
942 8641
943 8434
944 8433
945 8500
946 8593
947 8376
948 8409
949 8168
950 8401
951 8296
952 8076
953 8166
954 8028
955 8038
956 8139
957 8038
958 8014
959 8008
960 8134
961 8073
962 7949
963 8015
964 7976
965 8114
966 8050
967 7998
968 7791
969 7928
970 7913
971 7638
972 7937
973 7700
974 7805
975 7651
976 7521
977 7618
978 7665
979 7551
980 7395
981 7541
982 7435
983 7424
984 7398
985 7541
986 7250
987 7494
988 7435
989 7238
990 7339
991 7390
992 7388
993 7186
994 7158
995 7234
996 7104
997 7204
998 7102
999 7136
1000 7333
1001 7196
1002 7110
1003 7186
1004 7179
1005 7202
1006 7311
1007 6856
1008 7070
1009 7028
1010 6867
1011 7038
1012 7057
1013 6835
1014 6817
1015 7052
1016 7067
1017 6905
1018 6926
1019 6722
1020 6794
1021 6770
1022 6744
1023 6835
1024 6796
1025 6864
1026 6496
1027 6730
1028 6548
1029 6693
1030 6698
1031 6704
1032 6740
1033 6665
1034 6552
1035 6608
1036 6513
1037 6627
1038 6467
1039 6313
1040 6430
1041 6345
1042 6447
1043 6404
1044 6391
1045 6481
1046 6348
1047 6350
1048 6344
1049 6268
1050 6365
1051 6343
1052 6182
1053 6172
1054 6149
1055 6297
1056 6393
1057 6219
1058 6251
1059 6227
1060 6201
1061 6151
1062 6193
1063 6204
1064 6216
1065 6181
1066 6138
1067 6186
1068 6224
1069 6036
1070 5942
1071 6176
1072 5970
1073 5996
1074 6082
1075 6041
1076 5991
1077 5906
1078 5862
1079 5872
1080 5917
1081 6054
1082 5799
1083 5817
1084 5858
1085 5891
1086 5805
1087 5816
1088 5749
1089 5778
1090 5879
1091 5777
1092 5741
1093 5634
1094 5539
1095 5732
1096 5803
1097 5632
1098 5741
1099 5536
1100 5636
1101 5701
1102 5618
1103 5676
1104 5710
1105 5673
1106 5629
1107 5622
1108 5550
1109 5438
1110 5574
1111 5600
1112 5593
1113 5520
1114 5468
1115 5415
1116 5405
1117 5395
1118 5614
1119 5329
1120 5519
1121 5253
1122 5375
1123 5432
1124 5493
1125 5305
1126 5267
1127 5456
1128 5382
1129 5202
1130 5282
1131 5183
1132 5287
1133 5275
1134 5294
1135 5181
1136 5299
1137 5190
1138 5092
1139 5199
1140 5191
1141 5097
1142 5124
1143 5189
1144 5143
1145 5124
1146 5035
1147 5148
1148 5083
1149 5041
1150 5156
1151 5089
1152 5170
1153 5046
1154 5108
1155 5071
1156 4939
1157 5147
1158 5123
1159 4880
1160 5001
1161 4996
1162 4980
1163 4996
1164 4874
1165 5028
1166 4914
1167 4941
1168 5000
1169 4948
1170 4909
1171 4945
1172 4958
1173 4930
1174 4882
1175 4937
1176 4832
1177 4723
1178 4826
1179 4775
1180 4750
1181 4732
1182 4633
1183 4782
1184 4694
1185 4845
1186 4834
1187 4723
1188 4726
1189 4809
1190 4856
1191 4758
1192 4761
1193 4717
1194 4614
1195 4610
1196 4734
1197 4673
1198 4570
1199 4675
1200 4590
1201 4627
1202 4526
1203 4605
1204 4554
1205 4677
1206 4592
1207 4561
1208 4587
1209 4584
1210 4649
1211 4647
1212 4508
1213 4598
1214 4655
1215 4574
1216 4574
1217 4530
1218 4670
1219 4514
1220 4516
1221 4494
1222 4566
1223 4488
1224 4502
1225 4507
1226 4576
1227 4552
1228 4463
1229 4528
1230 4486
1231 4409
1232 4432
1233 4435
1234 4309
1235 4412
1236 4406
1237 4368
1238 4369
1239 4420
1240 4329
1241 4506
1242 4382
1243 4385
1244 4393
1245 4358
1246 4452
1247 4365
1248 4279
1249 4365
1250 4345
1251 4249
1252 4329
1253 4392
1254 4246
1255 4285
1256 4262
1257 4219
1258 4334
1259 4178
1260 4244
1261 4245
1262 4263
1263 4296
1264 4144
1265 4278
1266 4389
1267 4216
1268 4227
1269 4213
1270 4275
1271 4216
1272 4175
1273 4177
1274 4157
1275 4002
1276 4127
1277 4193
1278 4023
1279 4164
1280 4184
1281 4123
1282 4153
1283 4035
1284 4201
1285 4027
1286 4074
1287 4135
1288 4063
1289 4065
1290 4112
1291 4072
1292 3991
1293 4037
1294 4061
1295 4063
1296 4080
1297 3965
1298 4033
1299 4056
1300 3921
1301 3984
1302 4023
1303 4059
1304 4083
1305 4129
1306 4087
1307 4109
1308 3947
1309 4121
1310 3997
1311 3999
1312 4025
1313 4055
1314 4019
1315 4022
1316 4014
1317 3936
1318 3937
1319 3795
1320 3874
1321 3854
1322 3802
1323 3936
1324 3836
1325 3798
1326 3787
1327 3799
1328 3760
1329 3844
1330 3811
1331 3803
1332 3956
1333 3919
1334 3805
1335 3879
1336 3828
1337 3833
1338 3810
1339 3784
1340 3857
1341 3773
1342 3831
1343 3855
1344 3788
1345 3726
1346 3839
1347 3846
1348 3847
1349 3690
1350 3732
1351 3697
1352 3745
1353 3658
1354 3749
1355 3743
1356 3604
1357 3637
1358 3768
1359 3707
1360 3600
1361 3644
1362 3721
1363 3668
1364 3639
1365 3711
1366 3666
1367 3563
1368 3752
1369 3701
1370 3770
1371 3676
1372 3643
1373 3637
1374 3612
1375 3685
1376 3694
1377 3563
1378 3580
1379 3660
1380 3508
1381 3598
1382 3509
1383 3510
1384 3501
1385 3655
1386 3550
1387 3497
1388 3649
1389 3488
1390 3589
1391 3551
1392 3434
1393 3614
1394 3472
1395 3566
1396 3470
1397 3484
1398 3449
1399 3387
1400 3527
1401 3575
1402 3407
1403 3467
1404 3507
1405 3378
1406 3396
1407 3505
1408 3474
1409 3432
1410 3408
1411 3496
1412 3468
1413 3513
1414 3512
1415 3398
1416 3353
1417 3348
1418 3432
1419 3483
1420 3399
1421 3384
1422 3471
1423 3412
1424 3489
1425 3408
1426 3360
1427 3367
1428 3413
1429 3410
1430 3346
1431 3460
1432 3388
1433 3295
1434 3383
1435 3334
1436 3348
1437 3313
1438 3389
1439 3306
1440 3441
1441 3427
1442 3404
1443 3453
1444 3393
1445 3266
1446 3345
1447 3326
1448 3340
1449 3265
1450 3228
1451 3317
1452 3404
1453 3337
1454 3280
1455 3290
1456 3257
1457 3397
1458 3201
1459 3198
1460 3289
1461 3255
1462 3301
1463 3329
1464 3247
1465 3322
1466 3314
1467 3300
1468 3205
1469 3228
1470 3255
1471 3294
1472 3204
1473 3183
1474 3263
1475 3258
1476 3254
1477 3134
1478 3121
1479 3147
1480 3125
1481 3093
1482 3143
1483 3183
1484 3214
1485 3166
1486 3155
1487 3125
1488 3146
1489 3187
1490 3142
1491 3143
1492 3093
1493 3230
1494 3087
1495 3194
1496 3069
1497 3077
1498 3087
1499 3161
1500 3075
1501 3045
1502 3057
1503 3160
1504 3177
1505 3021
1506 3123
1507 3041
1508 3121
1509 2987
1510 3098
1511 3079
1512 3055
1513 3018
1514 3080
1515 2972
1516 3115
1517 3047
1518 3032
1519 3162
1520 3135
1521 3019
1522 3035
1523 3029
1524 3020
1525 3077
1526 2947
1527 3101
1528 3040
1529 2969
1530 3020
1531 2978
1532 2995
1533 3022
1534 2996
1535 2993
1536 2920
1537 3026
1538 3078
1539 3015
1540 2979
1541 2904
1542 2855
1543 2923
1544 3036
1545 2908
1546 2817
1547 2856
1548 2999
1549 3022
1550 2995
1551 2872
1552 2999
1553 2934
1554 2926
1555 2953
1556 2966
1557 2890
1558 2836
1559 2911
1560 2850
1561 2725
1562 2772
1563 2943
1564 2871
1565 2847
1566 2793
1567 2844
1568 2837
1569 2888
1570 2878
1571 2870
1572 2836
1573 2793
1574 2900
1575 2791
1576 2750
1577 2799
1578 2801
1579 2788
1580 2732
1581 2822
1582 2808
1583 2803
1584 2792
1585 2813
1586 2830
1587 2801
1588 2834
1589 2808
1590 2706
1591 2688
1592 2751
1593 2821
1594 2750
1595 2770
1596 2709
1597 2779
1598 2775
1599 2653
1600 2741
1601 2664
1602 2705
1603 2749
1604 2650
1605 2778
1606 2639
1607 2726
1608 2622
1609 2687
1610 2700
1611 2708
1612 2705
1613 2742
1614 2663
1615 2652
1616 2667
1617 2677
1618 2676
1619 2633
1620 2638
1621 2705
1622 2634
1623 2741
1624 2726
1625 2591
1626 2657
1627 2693
1628 2616
1629 2632
1630 2641
1631 2622
1632 2747
1633 2561
1634 2666
1635 2661
1636 2542
1637 2538
1638 2619
1639 2585
1640 2610
1641 2598
1642 2632
1643 2592
1644 2671
1645 2733
1646 2582
1647 2596
1648 2491
1649 2585
1650 2587
1651 2518
1652 2575
1653 2665
1654 2625
1655 2523
1656 2570
1657 2549
1658 2575
1659 2470
1660 2559
1661 2533
1662 2565
1663 2557
1664 2499
1665 2452
1666 2577
1667 2385
1668 2568
1669 2644
1670 2549
1671 2519
1672 2506
1673 2566
1674 2535
1675 2532
1676 2512
1677 2521
1678 2459
1679 2451
1680 2564
1681 2499
1682 2556
1683 2440
1684 2451
1685 2501
1686 2465
1687 2396
1688 2447
1689 2480
1690 2430
1691 2484
1692 2519
1693 2488
1694 2426
1695 2471
1696 2395
1697 2422
1698 2427
1699 2425
1700 2398
1701 2385
1702 2453
1703 2448
1704 2392
1705 2323
1706 2483
1707 2389
1708 2410
1709 2505
1710 2506
1711 2327
1712 2422
1713 2422
1714 2408
1715 2362
1716 2413
1717 2300
1718 2387
1719 2382
1720 2380
1721 2339
1722 2449
1723 2349
1724 2381
1725 2319
1726 2418
1727 2493
1728 2382
1729 2329
1730 2358
1731 2338
1732 2284
1733 2277
1734 2281
1735 2322
1736 2370
1737 2286
1738 2302
1739 2303
1740 2277
1741 2276
1742 2407
1743 2297
1744 2388
1745 2297
1746 2286
1747 2377
1748 2281
1749 2213
1750 2330
1751 2276
1752 2355
1753 2325
1754 2231
1755 2344
1756 2285
1757 2201
1758 2266
1759 2248
1760 2319
1761 2270
1762 2297
1763 2273
1764 2276
1765 2158
1766 2320
1767 2261
1768 2110
1769 2309
1770 2175
1771 2312
1772 2223
1773 2324
1774 2292
1775 2300
1776 2133
1777 2162
1778 2226
1779 2241
1780 2219
1781 2228
1782 2183
1783 2214
1784 2293
1785 2217
1786 2178
1787 2200
1788 2205
1789 2173
1790 2184
1791 2210
1792 2262
1793 2226
1794 2203
1795 2122
1796 2177
1797 2155
1798 2185
1799 2169
1800 2192
1801 2153
1802 2142
1803 2082
1804 2132
1805 2140
1806 2183
1807 2198
1808 2110
1809 2095
1810 2116
1811 2001
1812 2159
1813 2161
1814 2129
1815 2147
1816 2119
1817 2173
1818 2169
1819 2141
1820 2148
1821 2108
1822 2056
1823 2199
1824 2081
1825 2106
1826 2130
1827 2093
1828 2154
1829 2147
1830 2029
1831 2103
1832 2104
1833 2100
1834 2064
1835 2019
1836 2145
1837 2002
1838 2112
1839 2175
1840 2081
1841 1991
1842 2065
1843 2095
1844 2018
1845 2004
1846 2106
1847 1991
1848 2123
1849 2022
1850 2130
1851 2048
1852 2058
1853 2092
1854 1968
1855 2134
1856 1984
1857 2022
1858 1989
1859 1995
1860 2091
1861 1998
1862 2032
1863 2033
1864 1984
1865 2018
1866 2007
1867 1892
1868 1990
1869 1949
1870 1945
1871 1920
1872 1954
1873 2030
1874 1960
1875 1968
1876 1900
1877 1973
1878 1989
1879 2018
1880 1946
1881 1967
1882 2050
1883 2021
1884 1987
1885 1901
1886 1910
1887 1918
1888 1915
1889 1908
1890 1908
1891 1930
1892 1934
1893 1921
1894 1920
1895 1901
1896 1952
1897 2054
1898 1942
1899 1858
1900 1927
1901 1976
1902 1937
1903 1927
1904 1852
1905 1949
1906 1898
1907 1894
1908 1875
1909 1858
1910 1868
1911 1917
1912 1893
1913 1971
1914 1943
1915 1930
1916 1884
1917 2028
1918 1889
1919 1931
1920 1954
1921 1933
1922 1878
1923 1899
1924 1913
1925 1911
1926 1957
1927 1839
1928 1843
1929 1962
1930 1857
1931 1902
1932 1908
1933 1904
1934 1804
1935 1865
1936 1875
1937 1902
1938 1961
1939 1860
1940 1855
1941 1878
1942 1815
1943 1923
1944 1820
1945 1867
1946 1920
1947 1828
1948 1891
1949 1786
1950 1882
1951 1873
1952 1796
1953 1881
1954 1844
1955 1832
1956 1840
1957 1831
1958 1834
1959 1878
1960 1895
1961 1842
1962 1805
1963 1860
1964 1911
1965 1788
1966 1864
1967 1850
1968 1778
1969 1856
1970 1823
1971 1833
1972 1867
1973 1788
1974 1812
1975 1791
1976 1760
1977 1726
1978 1735
1979 1805
1980 1728
1981 1868
1982 1837
1983 1787
1984 1768
1985 1751
1986 1746
1987 1846
1988 1762
1989 1847
1990 1833
1991 1820
1992 1834
1993 1792
1994 1754
1995 1869
1996 1768
1997 1848
1998 1769
1999 1748
2000 1800
2001 1846
2002 1780
2003 1790
2004 1767
2005 1779
2006 1739
2007 1709
2008 1725
2009 1728
2010 1739
2011 1705
2012 1739
2013 1830
2014 1755
2015 1765
2016 1777
2017 1747
2018 1772
2019 1610
2020 1649
2021 1793
2022 1761
2023 1740
2024 1741
2025 1724
2026 1735
2027 1669
2028 1677
2029 1698
2030 1792
2031 1688
2032 1696
2033 1740
2034 1602
2035 1694
2036 1730
2037 1731
2038 1677
2039 1725
2040 1696
2041 1719
2042 1657
2043 1647
2044 1651
2045 1611
2046 1652
2047 1723
2048 1686
2049 1659
2050 1691
2051 1703
2052 1664
2053 1649
2054 1674
2055 1641
2056 1635
2057 1691
2058 1640
2059 1720
2060 1704
2061 1739
2062 1679
2063 1614
2064 1678
2065 1617
2066 1685
2067 1693
2068 1620
2069 1671
2070 1665
2071 1608
2072 1698
2073 1671
2074 1656
2075 1629
2076 1643
2077 1624
2078 1634
2079 1569
2080 1627
2081 1643
2082 1755
2083 1638
2084 1656
2085 1683
2086 1653
2087 1597
2088 1633
2089 1632
2090 1606
2091 1587
2092 1633
2093 1618
2094 1645
2095 1690
2096 1620
2097 1720
2098 1632
2099 1617
2100 1645
2101 1620
2102 1672
2103 1634
2104 1624
2105 1648
2106 1577
2107 1528
2108 1671
2109 1540
2110 1617
2111 1570
2112 1567
2113 1567
2114 1599
2115 1591
2116 1577
2117 1583
2118 1442
2119 1541
2120 1570
2121 1576
2122 1613
2123 1579
2124 1530
2125 1562
2126 1577
2127 1534
2128 1521
2129 1543
2130 1508
2131 1484
2132 1656
2133 1563
2134 1571
2135 1525
2136 1497
2137 1508
2138 1557
2139 1528
2140 1611
2141 1489
2142 1572
2143 1497
2144 1533
2145 1495
2146 1518
2147 1550
2148 1503
2149 1499
2150 1477
2151 1450
2152 1473
2153 1554
2154 1580
2155 1438
2156 1520
2157 1518
2158 1439
2159 1449
2160 1441
2161 1520
2162 1475
2163 1438
2164 1547
2165 1475
2166 1509
2167 1537
2168 1494
2169 1492
2170 1493
2171 1412
2172 1444
2173 1470
2174 1541
2175 1525
2176 1539
2177 1530
2178 1518
2179 1512
2180 1457
2181 1457
2182 1463
2183 1407
2184 1451
2185 1508
2186 1379
2187 1436
2188 1504
2189 1419
2190 1488
2191 1534
2192 1507
2193 1513
2194 1452
2195 1505
2196 1413
2197 1367
2198 1439
2199 1484
2200 1462
2201 1502
2202 1453
2203 1416
2204 1449
2205 1532
2206 1443
2207 1465
2208 1442
2209 1413
2210 1428
2211 1429
2212 1431
2213 1431
2214 1461
2215 1393
2216 1472
2217 1485
2218 1411
2219 1449
2220 1382
2221 1463
2222 1374
2223 1449
2224 1394
2225 1413
2226 1422
2227 1441
2228 1433
2229 1495
2230 1432
2231 1482
2232 1399
2233 1380
2234 1394
2235 1489
2236 1439
2237 1414
2238 1412
2239 1393
2240 1409
2241 1414
2242 1410
2243 1435
2244 1420
2245 1434
2246 1378
2247 1391
2248 1383
2249 1417
2250 1403
2251 1436
2252 1506
2253 1403
2254 1392
2255 1414
2256 1399
2257 1365
2258 1337
2259 1393
2260 1438
2261 1314
2262 1470
2263 1382
2264 1308
2265 1344
2266 1352
2267 1403
2268 1360
2269 1397
2270 1317
2271 1395
2272 1368
2273 1316
2274 1325
2275 1457
2276 1436
2277 1310
2278 1385
2279 1402
2280 1329
2281 1326
2282 1378
2283 1421
2284 1356
2285 1344
2286 1367
2287 1368
2288 1360
2289 1329
2290 1390
2291 1355
2292 1428
2293 1382
2294 1357
2295 1361
2296 1341
2297 1339
2298 1298
2299 1338
2300 1335
2301 1365
2302 1289
2303 1351
2304 1292
2305 1359
2306 1325
2307 1348
2308 1444
2309 1329
2310 1365
2311 1324
2312 1394
2313 1405
2314 1354
2315 1343
2316 1386
2317 1365
2318 1399
2319 1391
2320 1266
2321 1352
2322 1351
2323 1271
2324 1317
2325 1307
2326 1328
2327 1337
2328 1305
2329 1391
2330 1227
2331 1382
2332 1274
2333 1377
2334 1307
2335 1304
2336 1317
2337 1292
2338 1288
2339 1292
2340 1254
2341 1280
2342 1321
2343 1287
2344 1298
2345 1316
2346 1284
2347 1278
2348 1312
2349 1336
2350 1298
2351 1286
2352 1291
2353 1281
2354 1296
2355 1249
2356 1345
2357 1250
2358 1280
2359 1335
2360 1261
2361 1283
2362 1344
2363 1250
2364 1241
2365 1320
2366 1270
2367 1263
2368 1217
2369 1271
2370 1261
2371 1234
2372 1249
2373 1221
2374 1312
2375 1215
2376 1266
2377 1263
2378 1346
2379 1212
2380 1202
2381 1274
2382 1218
2383 1211
2384 1229
2385 1242
2386 1264
2387 1298
2388 1232
2389 1170
2390 1241
2391 1248
2392 1191
2393 1235
2394 1248
2395 1210
2396 1268
2397 1236
2398 1219
2399 1214
2400 1252
2401 1258
2402 1211
2403 1235
2404 1230
2405 1294
2406 1212
2407 1256
2408 1224
2409 1199
2410 1247
2411 1239
2412 1241
2413 1192
2414 1264
2415 1183
2416 1230
2417 1210
2418 1216
2419 1186
2420 1164
2421 1227
2422 1145
2423 1232
2424 1136
2425 1159
2426 1208
2427 1247
2428 1246
2429 1187
2430 1192
2431 1167
2432 1225
2433 1184
2434 1217
2435 1205
2436 1275
2437 1296
2438 1192
2439 1199
2440 1181
2441 1182
2442 1199
2443 1180
2444 1158
2445 1187
2446 1211
2447 1219
2448 1174
2449 1184
2450 1243
2451 1189
2452 1184
2453 1159
2454 1198
2455 1182
2456 1189
2457 1216
2458 1164
2459 1185
2460 1221
2461 1152
2462 1192
2463 1173
2464 1201
2465 1133
2466 1204
2467 1185
2468 1119
2469 1203
2470 1130
2471 1211
2472 1218
2473 1166
2474 1170
2475 1162
2476 1210
2477 1135
2478 1149
2479 1129
2480 1180
2481 1206
2482 1170
2483 1159
2484 1202
2485 1135
2486 1204
2487 1110
2488 1169
2489 1166
2490 1126
2491 1147
2492 1159
2493 1136
2494 1160
2495 1073
2496 1161
2497 1221
2498 1153
2499 1115
2500 1155
2501 1127
2502 1194
2503 1156
2504 1139
2505 1217
2506 1116
2507 1174
2508 1138
2509 1088
2510 1060
2511 1126
2512 1155
2513 1185
2514 1114
2515 1136
2516 1137
2517 1207
2518 1211
2519 1123
2520 1131
2521 1154
2522 1178
2523 1145
2524 1154
2525 1153
2526 1160
2527 1159
2528 1147
2529 1121
2530 1121
2531 1228
2532 1157
2533 1142
2534 1197
2535 1151
2536 1118
2537 1149
2538 1104
2539 1149
2540 1142
2541 1057
2542 1067
2543 1147
2544 1130
2545 1102
2546 1120
2547 1043
2548 1156
2549 1068
2550 1179
2551 1149
2552 1126
2553 1179
2554 1141
2555 1125
2556 1161
2557 1142
2558 1097
2559 1110
2560 1124
2561 1078
2562 1089
2563 1133
2564 1126
2565 1135
2566 1151
2567 1136
2568 1104
2569 1049
2570 1092
2571 1115
2572 1183
2573 1138
2574 1082
2575 1126
2576 1097
2577 1134
2578 1104
2579 1034
2580 1143
2581 1125
2582 1087
2583 1070
2584 1100
2585 1078
2586 1077
2587 1051
2588 1053
2589 1164
2590 1001
2591 1050
2592 1077
2593 1044
2594 1046
2595 1094
2596 1021
2597 1074
2598 1080
2599 1097
2600 1076
2601 1067
2602 1041
2603 1034
2604 1092
2605 1085
2606 1027
2607 1111
2608 1008
2609 1060
2610 1110
2611 1066
2612 1022
2613 1057
2614 1078
2615 1099
2616 1095
2617 1030
2618 1083
2619 1067
2620 967
2621 1023
2622 1111
2623 1023
2624 995
2625 1042
2626 1044
2627 1059
2628 1016
2629 1033
2630 1042
2631 1062
2632 1080
2633 1107
2634 999
2635 1091
2636 1035
2637 1037
2638 1040
2639 1109
2640 1046
2641 1090
2642 1034
2643 1037
2644 994
2645 1033
2646 996
2647 1064
2648 1038
2649 1066
2650 1003
2651 1041
2652 1017
2653 1038
2654 1034
2655 1026
2656 1029
2657 1048
2658 1041
2659 1037
2660 994
2661 1036
2662 997
2663 1014
2664 1041
2665 981
2666 1009
2667 1051
2668 1009
2669 1007
2670 1038
2671 1007
2672 1018
2673 1050
2674 1013
2675 957
2676 1015
2677 1006
2678 1069
2679 1001
2680 1007
2681 1048
2682 1091
2683 1005
2684 1019
2685 1035
2686 1066
2687 993
2688 1006
2689 1036
2690 1047
2691 1036
2692 1022
2693 1018
2694 1027
2695 987
2696 980
2697 1038
2698 961
2699 985
2700 1001
2701 1009
2702 941
2703 964
2704 972
2705 946
2706 987
2707 1021
2708 941
2709 988
2710 990
2711 1009
2712 973
2713 993
2714 957
2715 993
2716 970
2717 990
2718 966
2719 956
2720 966
2721 988
2722 970
2723 976
2724 1028
2725 957
2726 989
2727 958
2728 1030
2729 1005
2730 965
2731 992
2732 961
2733 976
2734 994
2735 970
2736 971
2737 938
2738 958
2739 966
2740 990
2741 940
2742 919
2743 951
2744 951
2745 829
2746 955
2747 983
2748 960
2749 960
2750 984
2751 983
2752 999
2753 1037
2754 932
2755 917
2756 984
2757 994
2758 905
2759 962
2760 991
2761 998
2762 966
2763 921
2764 964
2765 906
2766 953
2767 941
2768 1002
2769 925
2770 949
2771 931
2772 988
2773 964
2774 935
2775 881
2776 941
2777 1034
2778 977
2779 911
2780 952
2781 976
2782 918
2783 932
2784 911
2785 921
2786 878
2787 914
2788 959
2789 896
2790 950
2791 890
2792 923
2793 926
2794 948
2795 899
2796 961
2797 902
2798 955
2799 960
2800 868
2801 963
2802 943
2803 910
2804 936
2805 966
2806 907
2807 912
2808 921
2809 939
2810 929
2811 903
2812 896
2813 917
2814 929
2815 858
2816 958
2817 990
2818 941
2819 938
2820 912
2821 922
2822 944
2823 881
2824 913
2825 927
2826 923
2827 976
2828 876
2829 922
2830 890
2831 902
2832 948
2833 891
2834 852
2835 920
2836 933
2837 905
2838 888
2839 842
2840 889
2841 913
2842 842
2843 908
2844 871
2845 898
2846 958
2847 876
2848 938
2849 899
2850 883
2851 884
2852 912
2853 947
2854 841
2855 903
2856 859
2857 896
2858 954
2859 943
2860 907
2861 916
2862 904
2863 907
2864 905
2865 865
2866 902
2867 864
2868 877
2869 954
2870 909
2871 944
2872 930
2873 927
2874 918
2875 906
2876 891
2877 831
2878 897
2879 898
2880 945
2881 930
2882 892
2883 935
2884 892
2885 889
2886 904
2887 879
2888 879
2889 888
2890 875
2891 946
2892 871
2893 908
2894 921
2895 859
2896 902
2897 877
2898 864
2899 882
2900 854
2901 878
2902 866
2903 877
2904 888
2905 915
2906 889
2907 883
2908 850
2909 855
2910 871
2911 872
2912 854
2913 862
2914 873
2915 886
2916 837
2917 889
2918 848
2919 874
2920 913
2921 929
2922 856
2923 843
2924 811
2925 912
2926 897
2927 904
2928 842
2929 870
2930 873
2931 869
2932 869
2933 841
2934 886
2935 825
2936 872
2937 853
2938 877
2939 870
2940 900
2941 847
2942 833
2943 906
2944 880
2945 900
2946 914
2947 878
2948 862
2949 863
2950 851
2951 875
2952 875
2953 819
2954 863
2955 880
2956 822
2957 837
2958 864
2959 841
2960 854
2961 846
2962 856
2963 857
2964 857
2965 859
2966 863
2967 867
2968 860
2969 818
2970 805
2971 857
2972 815
2973 831
2974 877
2975 870
2976 823
2977 833
2978 868
2979 836
2980 843
2981 846
2982 805
2983 871
2984 870
2985 835
2986 837
2987 866
2988 845
2989 850
2990 869
2991 889
2992 798
2993 823
2994 792
2995 837
2996 822
2997 840
2998 843
2999 847
3000 857
3001 765
3002 779
3003 821
3004 856
3005 884
3006 827
3007 843
3008 810
3009 813
3010 826
3011 803
3012 851
3013 829
3014 861
3015 815
3016 788
3017 783
3018 833
3019 885
3020 834
3021 844
3022 827
3023 817
3024 835
3025 826
3026 826
3027 820
3028 817
3029 817
3030 777
3031 827
3032 826
3033 818
3034 865
3035 813
3036 829
3037 793
3038 773
3039 776
3040 802
3041 780
3042 847
3043 849
3044 790
3045 795
3046 799
3047 834
3048 869
3049 784
3050 833
3051 860
3052 777
3053 793
3054 797
3055 799
3056 844
3057 829
3058 781
3059 817
3060 792
3061 827
3062 798
3063 764
3064 739
3065 832
3066 782
3067 795
3068 835
3069 832
3070 792
3071 722
3072 826
3073 782
3074 774
3075 721
3076 786
3077 786
3078 800
3079 770
3080 847
3081 774
3082 752
3083 812
3084 782
3085 763
3086 818
3087 801
3088 817
3089 767
3090 788
3091 821
3092 782
3093 780
3094 778
3095 768
3096 793
3097 781
3098 795
3099 780
3100 787
3101 815
3102 807
3103 824
3104 714
3105 763
3106 767
3107 857
3108 765
3109 737
3110 789
3111 789
3112 794
3113 763
3114 775
3115 791
3116 788
3117 773
3118 796
3119 776
3120 764
3121 814
3122 766
3123 793
3124 715
3125 799
3126 783
3127 772
3128 828
3129 759
3130 766
3131 804
3132 741
3133 756
3134 779
3135 786
3136 801
3137 745
3138 815
3139 745
3140 771
3141 789
3142 781
3143 753
3144 819
3145 719
3146 795
3147 761
3148 807
3149 764
3150 765
3151 752
3152 758
3153 768
3154 720
3155 745
3156 735
3157 707
3158 790
3159 769
3160 750
3161 762
3162 748
3163 712
3164 731
3165 782
3166 764
3167 763
3168 777
3169 793
3170 761
3171 765
3172 732
3173 806
3174 816
3175 816
3176 797
3177 751
3178 767
3179 764
3180 758
3181 718
3182 793
3183 740
3184 740
3185 759
3186 749
3187 726
3188 743
3189 771
3190 777
3191 741
3192 764
3193 720
3194 725
3195 772
3196 791
3197 751
3198 757
3199 763
3200 724
3201 785
3202 743
3203 730
3204 739
3205 727
3206 745
3207 702
3208 715
3209 770
3210 743
3211 692
3212 713
3213 712
3214 776
3215 731
3216 702
3217 711
3218 712
3219 750
3220 684
3221 753
3222 718
3223 727
3224 712
3225 725
3226 728
3227 709
3228 735
3229 727
3230 720
3231 736
3232 763
3233 713
3234 714
3235 691
3236 716
3237 728
3238 785
3239 724
3240 726
3241 739
3242 746
3243 741
3244 773
3245 684
3246 729
3247 689
3248 723
3249 752
3250 697
3251 697
3252 682
3253 698
3254 742
3255 694
3256 732
3257 713
3258 693
3259 670
3260 724
3261 733
3262 700
3263 778
3264 735
3265 731
3266 730
3267 692
3268 726
3269 738
3270 734
3271 701
3272 708
3273 705
3274 742
3275 684
3276 630
3277 659
3278 669
3279 660
3280 714
3281 680
3282 732
3283 676
3284 743
3285 726
3286 683
3287 692
3288 724
3289 741
3290 705
3291 714
3292 674
3293 690
3294 679
3295 711
3296 710
3297 683
3298 633
3299 679
3300 715
3301 724
3302 707
3303 725
3304 673
3305 729
3306 729
3307 685
3308 676
3309 730
3310 743
3311 731
3312 677
3313 691
3314 671
3315 681
3316 722
3317 729
3318 677
3319 714
3320 653
3321 687
3322 663
3323 720
3324 711
3325 701
3326 688
3327 693
3328 706
3329 684
3330 704
3331 761
3332 706
3333 717
3334 639
3335 673
3336 670
3337 680
3338 728
3339 691
3340 674
3341 637
3342 683
3343 731
3344 714
3345 641
3346 682
3347 714
3348 662
3349 673
3350 681
3351 692
3352 654
3353 681
3354 634
3355 672
3356 694
3357 660
3358 687
3359 678
3360 614
3361 657
3362 692
3363 677
3364 721
3365 688
3366 653
3367 694
3368 616
3369 695
3370 665
3371 686
3372 681
3373 634
3374 695
3375 696
3376 696
3377 708
3378 705
3379 685
3380 649
3381 663
3382 672
3383 700
3384 715
3385 703
3386 686
3387 677
3388 651
3389 630
3390 717
3391 677
3392 702
3393 700
3394 667
3395 668
3396 647
3397 657
3398 710
3399 614
3400 713
3401 707
3402 677
3403 702
3404 657
3405 687
3406 680
3407 618
3408 640
3409 700
3410 689
3411 639
3412 666
3413 628
3414 625
3415 649
3416 683
3417 659
3418 655
3419 639
3420 678
3421 642
3422 642
3423 693
3424 712
3425 679
3426 678
3427 659
3428 672
3429 674
3430 649
3431 636
3432 671
3433 609
3434 659
3435 666
3436 641
3437 676
3438 620
3439 689
3440 609
3441 639
3442 615
3443 665
3444 671
3445 674
3446 674
3447 642
3448 615
3449 647
3450 651
3451 687
3452 625
3453 639
3454 650
3455 635
3456 651
3457 681
3458 612
3459 627
3460 602
3461 627
3462 683
3463 626
3464 638
3465 648
3466 670
3467 648
3468 631
3469 667
3470 646
3471 582
3472 677
3473 671
3474 609
3475 611
3476 599
3477 626
3478 646
3479 645
3480 643
3481 627
3482 641
3483 667
3484 648
3485 592
3486 598
3487 550
3488 646
3489 644
3490 660
3491 628
3492 606
3493 653
3494 645
3495 586
3496 625
3497 653
3498 678
3499 639
3500 601
3501 646
3502 630
3503 581
3504 652
3505 614
3506 603
3507 617
3508 611
3509 618
3510 682
3511 617
3512 652
3513 612
3514 620
3515 623
3516 641
3517 643
3518 582
3519 643
3520 660
3521 639
3522 598
3523 636
3524 640
3525 605
3526 563
3527 622
3528 634
3529 590
3530 580
3531 640
3532 594
3533 595
3534 607
3535 603
3536 634
3537 661
3538 624
3539 664
3540 600
3541 623
3542 634
3543 614
3544 651
3545 624
3546 673
3547 611
3548 601
3549 675
3550 597
3551 639
3552 602
3553 605
3554 600
3555 638
3556 639
3557 616
3558 599
3559 599
3560 602
3561 606
3562 603
3563 621
3564 623
3565 579
3566 659
3567 597
3568 601
3569 593
3570 602
3571 626
3572 635
3573 612
3574 605
3575 642
3576 572
3577 542
3578 566
3579 594
3580 589
3581 601
3582 591
3583 609
3584 614
3585 615
3586 585
3587 673
3588 619
3589 640
3590 614
3591 616
3592 603
3593 596
3594 570
3595 605
3596 615
3597 622
3598 667
3599 549
3600 592
3601 596
3602 606
3603 615
3604 609
3605 602
3606 651
3607 553
3608 601
3609 610
3610 593
3611 546
3612 604
3613 574
3614 631
3615 583
3616 646
3617 599
3618 587
3619 590
3620 597
3621 610
3622 589
3623 610
3624 616
3625 623
3626 530
3627 597
3628 579
3629 547
3630 596
3631 601
3632 643
3633 574
3634 580
3635 591
3636 605
3637 574
3638 599
3639 580
3640 622
3641 568
3642 573
3643 598
3644 590
3645 607
3646 570
3647 558
3648 552
3649 569
3650 587
3651 571
3652 616
3653 589
3654 581
3655 655
3656 577
3657 564
3658 578
3659 557
3660 620
3661 621
3662 581
3663 589
3664 568
3665 629
3666 599
3667 620
3668 593
3669 580
3670 584
3671 564
3672 584
3673 605
3674 569
3675 594
3676 530
3677 576
3678 553
3679 550
3680 539
3681 575
3682 595
3683 575
3684 546
3685 574
3686 570
3687 585
3688 535
3689 586
3690 550
3691 560
3692 552
3693 572
3694 581
3695 552
3696 588
3697 577
3698 561
3699 581
3700 581
3701 621
3702 590
3703 573
3704 575
3705 530
3706 556
3707 571
3708 559
3709 605
3710 561
3711 576
3712 526
3713 532
3714 584
3715 567
3716 525
3717 570
3718 552
3719 555
3720 509
3721 537
3722 556
3723 501
3724 556
3725 609
3726 552
3727 548
3728 526
3729 559
3730 549
3731 596
3732 583
3733 541
3734 573
3735 610
3736 542
3737 586
3738 585
3739 537
3740 571
3741 584
3742 587
3743 587
3744 556
3745 592
3746 546
3747 516
3748 576
3749 562
3750 518
3751 565
3752 558
3753 519
3754 563
3755 534
3756 558
3757 522
3758 535
3759 548
3760 524
3761 577
3762 549
3763 605
3764 583
3765 560
3766 546
3767 583
3768 530
3769 578
3770 556
3771 550
3772 532
3773 538
3774 563
3775 541
3776 532
3777 566
3778 519
3779 576
3780 538
3781 568
3782 557
3783 558
3784 589
3785 577
3786 528
3787 533
3788 563
3789 549
3790 545
3791 532
3792 518
3793 549
3794 539
3795 544
3796 545
3797 484
3798 504
3799 535
3800 600
3801 550
3802 526
3803 533
3804 562
3805 501
3806 517
3807 516
3808 566
3809 550
3810 508
3811 517
3812 556
3813 544
3814 539
3815 520
3816 507
3817 539
3818 570
3819 523
3820 580
3821 535
3822 541
3823 551
3824 560
3825 496
3826 494
3827 570
3828 528
3829 510
3830 534
3831 598
3832 542
3833 534
3834 494
3835 539
3836 520
3837 548
3838 517
3839 540
3840 554
3841 545
3842 580
3843 591
3844 558
3845 571
3846 478
3847 552
3848 558
3849 492
3850 554
3851 532
3852 545
3853 536
3854 574
3855 544
3856 514
3857 537
3858 556
3859 494
3860 513
3861 543
3862 533
3863 527
3864 500
3865 525
3866 541
3867 534
3868 520
3869 543
3870 551
3871 487
3872 522
3873 501
3874 529
3875 500
3876 508
3877 489
3878 479
3879 509
3880 527
3881 508
3882 495
3883 506
3884 533
3885 547
3886 541
3887 530
3888 477
3889 553
3890 498
3891 476
3892 532
3893 540
3894 522
3895 468
3896 509
3897 506
3898 500
3899 563
3900 540
3901 523
3902 557
3903 507
3904 525
3905 535
3906 504
3907 526
3908 516
3909 479
3910 505
3911 539
3912 507
3913 541
3914 540
3915 537
3916 515
3917 535
3918 516
3919 545
3920 520
3921 514
3922 533
3923 518
3924 520
3925 533
3926 507
3927 540
3928 513
3929 489
3930 518
3931 559
3932 509
3933 539
3934 535
3935 539
3936 505
3937 532
3938 563
3939 511
3940 485
3941 530
3942 499
3943 464
3944 511
3945 507
3946 508
3947 506
3948 499
3949 491
3950 549
3951 538
3952 488
3953 528
3954 522
3955 477
3956 484
3957 525
3958 519
3959 514
3960 505
3961 517
3962 518
3963 509
3964 515
3965 502
3966 497
3967 501
3968 498
3969 527
3970 510
3971 536
3972 497
3973 501
3974 524
3975 514
3976 513
3977 502
3978 498
3979 498
3980 542
3981 499
3982 510
3983 508
3984 455
3985 470
3986 478
3987 497
3988 493
3989 527
3990 558
3991 513
3992 475
3993 503
3994 514
3995 499
3996 454
3997 524
3998 511
3999 487
4000 542
4001 466
4002 480
4003 561
4004 532
4005 516
4006 484
4007 504
4008 495
4009 545
4010 503
4011 476
4012 547
4013 506
4014 552
4015 461
4016 504
4017 490
4018 486
4019 539
4020 543
4021 504
4022 483
4023 475
4024 510
4025 521
4026 501
4027 484
4028 485
4029 507
4030 477
4031 498
4032 495
4033 477
4034 541
4035 497
4036 519
4037 518
4038 491
4039 512
4040 480
4041 465
4042 521
4043 519
4044 531
4045 506
4046 482
4047 490
4048 486
4049 475
4050 492
4051 513
4052 474
4053 490
4054 502
4055 445
4056 493
4057 506
4058 501
4059 499
4060 477
4061 473
4062 529
4063 483
4064 504
4065 450
4066 509
4067 473
4068 488
4069 528
4070 495
4071 497
4072 485
4073 468
4074 504
4075 461
4076 499
4077 493
4078 466
4079 462
4080 482
4081 460
4082 534
4083 506
4084 491
4085 461
4086 529
4087 483
4088 448
4089 447
4090 462
4091 510
4092 485
4093 476
4094 449
4095 509
4096 489
4097 473
4098 528
4099 474
4100 519
4101 485
4102 500
4103 530
4104 512
4105 495
4106 497
4107 499
4108 486
4109 523
4110 509
4111 501
4112 530
4113 492
4114 518
4115 487
4116 515
4117 512
4118 477
4119 482
4120 516
4121 499
4122 477
4123 480
4124 471
4125 471
4126 538
4127 481
4128 464
4129 474
4130 505
4131 481
4132 514
4133 486
4134 479
4135 482
4136 468
4137 474
4138 517
4139 485
4140 483
4141 502
4142 504
4143 483
4144 460
4145 491
4146 490
4147 492
4148 528
4149 483
4150 488
4151 458
4152 470
4153 497
4154 512
4155 464
4156 511
4157 445
4158 492
4159 490
4160 457
4161 456
4162 473
4163 441
4164 458
4165 410
4166 470
4167 486
4168 505
4169 498
4170 475
4171 470
4172 457
4173 457
4174 492
4175 476
4176 474
4177 449
4178 476
4179 449
4180 469
4181 481
4182 459
4183 494
4184 462
4185 473
4186 490
4187 430
4188 459
4189 465
4190 473
4191 497
4192 474
4193 456
4194 444
4195 443
4196 488
4197 462
4198 442
4199 414
4200 479
4201 399
4202 457
4203 489
4204 410
4205 487
4206 485
4207 506
4208 459
4209 455
4210 443
4211 456
4212 459
4213 485
4214 458
4215 486
4216 495
4217 476
4218 466
4219 486
4220 486
4221 502
4222 464
4223 496
4224 475
4225 443
4226 492
4227 442
4228 464
4229 455
4230 484
4231 481
4232 465
4233 469
4234 457
4235 429
4236 425
4237 448
4238 472
4239 449
4240 455
4241 462
4242 466
4243 468
4244 458
4245 479
4246 461
4247 429
4248 488
4249 430
4250 485
4251 446
4252 448
4253 450
4254 509
4255 447
4256 447
4257 463
4258 503
4259 457
4260 467
4261 464
4262 439
4263 467
4264 485
4265 461
4266 472
4267 473
4268 424
4269 464
4270 455
4271 481
4272 471
4273 465
4274 456
4275 496
4276 474
4277 476
4278 436
4279 490
4280 467
4281 456
4282 453
4283 471
4284 454
4285 471
4286 424
4287 466
4288 457
4289 476
4290 466
4291 440
4292 475
4293 405
4294 448
4295 428
4296 487
4297 429
4298 457
4299 451
4300 465
4301 440
4302 457
4303 456
4304 425
4305 458
4306 445
4307 465
4308 453
4309 426
4310 460
4311 457
4312 459
4313 475
4314 465
4315 462
4316 436
4317 478
4318 427
4319 408
4320 450
4321 457
4322 416
4323 465
4324 494
4325 477
4326 448
4327 430
4328 438
4329 454
4330 496
4331 492
4332 431
4333 432
4334 435
4335 453
4336 407
4337 437
4338 417
4339 428
4340 452
4341 428
4342 465
4343 443
4344 436
4345 459
4346 405
4347 440
4348 408
4349 421
4350 436
4351 457
4352 434
4353 437
4354 447
4355 420
4356 485
4357 410
4358 445
4359 418
4360 431
4361 425
4362 466
4363 452
4364 408
4365 422
4366 461
4367 422
4368 434
4369 432
4370 493
4371 416
4372 418
4373 419
4374 446
4375 433
4376 427
4377 425
4378 437
4379 420
4380 458
4381 436
4382 411
4383 477
4384 433
4385 424
4386 439
4387 455
4388 420
4389 447
4390 434
4391 439
4392 483
4393 470
4394 445
4395 425
4396 424
4397 434
4398 414
4399 455
4400 444
4401 437
4402 441
4403 440
4404 440
4405 418
4406 411
4407 420
4408 459
4409 426
4410 439
4411 399
4412 398
4413 439
4414 453
4415 427
4416 390
4417 385
4418 436
4419 444
4420 448
4421 458
4422 415
4423 447
4424 417
4425 449
4426 450
4427 417
4428 433
4429 429
4430 419
4431 451
4432 414
4433 421
4434 402
4435 433
4436 429
4437 416
4438 459
4439 433
4440 416
4441 447
4442 449
4443 418
4444 413
4445 394
4446 425
4447 445
4448 448
4449 448
4450 423
4451 430
4452 450
4453 421
4454 419
4455 418
4456 411
4457 399
4458 406
4459 438
4460 437
4461 430
4462 436
4463 413
4464 385
4465 453
4466 441
4467 418
4468 402
4469 407
4470 418
4471 431
4472 423
4473 418
4474 410
4475 416
4476 440
4477 428
4478 449
4479 425
4480 381
4481 444
4482 383
4483 415
4484 417
4485 403
4486 435
4487 397
4488 420
4489 381
4490 374
4491 452
4492 407
4493 389
4494 424
4495 431
4496 392
4497 428
4498 403
4499 352
4500 410
4501 431
4502 414
4503 407
4504 423
4505 407
4506 395
4507 387
4508 457
4509 405
4510 382
4511 379
4512 424
4513 406
4514 379
4515 389
4516 403
4517 433
4518 394
4519 404
4520 415
4521 426
4522 424
4523 436
4524 397
4525 447
4526 451
4527 391
4528 413
4529 409
4530 405
4531 427
4532 356
4533 388
4534 415
4535 443
4536 437
4537 415
4538 394
4539 356
4540 377
4541 386
4542 424
4543 413
4544 432
4545 404
4546 371
4547 437
4548 432
4549 400
4550 409
4551 411
4552 391
4553 355
4554 405
4555 404
4556 361
4557 349
4558 400
4559 386
4560 401
4561 398
4562 413
4563 424
4564 436
4565 404
4566 401
4567 384
4568 390
4569 406
4570 408
4571 443
4572 387
4573 405
4574 409
4575 404
4576 380
4577 392
4578 394
4579 405
4580 380
4581 409
4582 406
4583 388
4584 388
4585 402
4586 389
4587 407
4588 395
4589 385
4590 391
4591 365
4592 396
4593 372
4594 409
4595 396
4596 391
4597 421
4598 439
4599 410
4600 385
4601 421
4602 425
4603 413
4604 421
4605 392
4606 390
4607 376
4608 396
4609 393
4610 369
4611 367
4612 370
4613 377
4614 401
4615 402
4616 385
4617 410
4618 391
4619 379
4620 379
4621 381
4622 403
4623 394
4624 392
4625 401
4626 388
4627 373
4628 385
4629 383
4630 384
4631 379
4632 353
4633 390
4634 394
4635 399
4636 367
4637 373
4638 370
4639 357
4640 361
4641 374
4642 377
4643 382
4644 383
4645 406
4646 372
4647 397
4648 380
4649 378
4650 377
4651 398
4652 355
4653 363
4654 375
4655 394
4656 368
4657 371
4658 399
4659 396
4660 381
4661 367
4662 363
4663 357
4664 380
4665 381
4666 351
4667 383
4668 401
4669 338
4670 372
4671 434
4672 395
4673 400
4674 393
4675 389
4676 390
4677 388
4678 357
4679 400
4680 401
4681 414
4682 361
4683 400
4684 357
4685 376
4686 415
4687 376
4688 345
4689 410
4690 387
4691 416
4692 352
4693 389
4694 377
4695 377
4696 394
4697 413
4698 418
4699 348
4700 383
4701 408
4702 363
4703 404
4704 418
4705 402
4706 360
4707 387
4708 387
4709 405
4710 374
4711 384
4712 367
4713 384
4714 384
4715 349
4716 348
4717 369
4718 378
4719 378
4720 389
4721 379
4722 354
4723 387
4724 411
4725 389
4726 376
4727 355
4728 393
4729 376
4730 403
4731 364
4732 362
4733 399
4734 359
4735 370
4736 396
4737 375
4738 374
4739 401
4740 395
4741 354
4742 378
4743 412
4744 392
4745 358
4746 366
4747 384
4748 380
4749 375
4750 355
4751 376
4752 375
4753 372
4754 379
4755 373
4756 361
4757 383
4758 360
4759 349
4760 362
4761 359
4762 401
4763 374
4764 390
4765 365
4766 358
4767 371
4768 359
4769 333
4770 374
4771 335
4772 345
4773 369
4774 352
4775 380
4776 350
4777 375
4778 357
4779 379
4780 393
4781 383
4782 361
4783 373
4784 370
4785 380
4786 356
4787 354
4788 347
4789 396
4790 350
4791 383
4792 383
4793 356
4794 356
4795 370
4796 359
4797 334
4798 390
4799 351
4800 375
4801 364
4802 361
4803 353
4804 360
4805 392
4806 326
4807 335
4808 323
4809 376
4810 335
4811 371
4812 342
4813 389
4814 361
4815 397
4816 341
4817 410
4818 350
4819 361
4820 342
4821 362
4822 343
4823 359
4824 367
4825 365
4826 363
4827 335
4828 333
4829 362
4830 329
4831 330
4832 350
4833 372
4834 409
4835 390
4836 386
4837 361
4838 359
4839 327
4840 337
4841 349
4842 347
4843 350
4844 352
4845 354
4846 341
4847 364
4848 341
4849 357
4850 380
4851 388
4852 348
4853 349
4854 363
4855 346
4856 338
4857 343
4858 338
4859 334
4860 378
4861 374
4862 390
4863 374
4864 374
4865 358
4866 374
4867 384
4868 356
4869 392
4870 378
4871 312
4872 363
4873 394
4874 362
4875 328
4876 372
4877 321
4878 340
4879 340
4880 385
4881 368
4882 316
4883 350
4884 344
4885 346
4886 354
4887 344
4888 373
4889 284
4890 367
4891 358
4892 346
4893 366
4894 327
4895 329
4896 383
4897 376
4898 362
4899 321
4900 355
4901 366
4902 343
4903 318
4904 331
4905 369
4906 364
4907 351
4908 377
4909 341
4910 352
4911 400
4912 312
4913 320
4914 304
4915 354
4916 355
4917 311
4918 358
4919 349
4920 360
4921 327
4922 366
4923 399
4924 358
4925 353
4926 357
4927 342
4928 368
4929 372
4930 322
4931 375
4932 362
4933 345
4934 384
4935 341
4936 359
4937 357
4938 326
4939 380
4940 342
4941 340
4942 379
4943 362
4944 329
4945 352
4946 371
4947 344
4948 340
4949 345
4950 358
4951 375
4952 358
4953 380
4954 366
4955 363
4956 376
4957 339
4958 338
4959 348
4960 379
4961 358
4962 348
4963 353
4964 350
4965 355
4966 319
4967 341
4968 361
4969 342
4970 358
4971 353
4972 357
4973 364
4974 338
4975 360
4976 361
4977 348
4978 350
4979 320
4980 378
4981 321
4982 356
4983 350
4984 362
4985 372
4986 337
4987 342
4988 387
4989 356
4990 371
4991 342
4992 359
4993 353
4994 329
4995 326
4996 344
4997 285
4998 349
4999 370
5000 321
5001 338
5002 345
5003 320
5004 328
5005 324
5006 332
5007 331
5008 361
5009 318
5010 345
5011 332
5012 323
5013 334
5014 331
5015 338
5016 330
5017 361
5018 358
5019 363
5020 335
5021 307
5022 324
5023 289
5024 350
5025 348
5026 334
5027 332
5028 355
5029 355
5030 318
5031 370
5032 329
5033 326
5034 293
5035 345
5036 315
5037 316
5038 350
5039 339
5040 360
5041 344
5042 302
5043 337
5044 341
5045 327
5046 329
5047 344
5048 343
5049 361
5050 329
5051 370
5052 344
5053 335
5054 321
5055 346
5056 333
5057 321
5058 353
5059 339
5060 378
5061 339
5062 334
5063 334
5064 332
5065 318
5066 349
5067 390
5068 354
5069 317
5070 330
5071 316
5072 326
5073 345
5074 335
5075 355
5076 317
5077 314
5078 351
5079 319
5080 316
5081 311
5082 340
5083 354
5084 318
5085 302
5086 355
5087 316
5088 308
5089 326
5090 342
5091 356
5092 327
5093 375
5094 347
5095 313
5096 332
5097 309
5098 296
5099 352
5100 365
5101 361
5102 302
5103 333
5104 328
5105 303
5106 322
5107 342
5108 368
5109 348
5110 300
5111 334
5112 333
5113 293
5114 308
5115 328
5116 327
5117 337
5118 344
5119 356
5120 287
5121 345
5122 291
5123 314
5124 333
5125 325
5126 360
5127 335
5128 353
5129 333
5130 344
5131 315
5132 311
5133 313
5134 314
5135 320
5136 298
5137 301
5138 327
5139 335
5140 293
5141 296
5142 308
5143 323
5144 368
5145 329
5146 335
5147 338
5148 314
5149 315
5150 326
5151 292
5152 361
5153 314
5154 332
5155 299
5156 343
5157 319
5158 290
5159 346
5160 315
5161 326
5162 333
5163 286
5164 300
5165 321
5166 310
5167 316
5168 335
5169 334
5170 317
5171 325
5172 350
5173 319
5174 316
5175 331
5176 291
5177 351
5178 310
5179 336
5180 312
5181 319
5182 320
5183 341
5184 339
5185 342
5186 317
5187 335
5188 309
5189 334
5190 346
5191 330
5192 349
5193 336
5194 332
5195 328
5196 322
5197 334
5198 348
5199 340
5200 332
5201 321
5202 351
5203 329
5204 352
5205 325
5206 323
5207 327
5208 332
5209 345
5210 332
5211 328
5212 337
5213 345
5214 357
5215 348
5216 338
5217 341
5218 333
5219 312
5220 332
5221 326
5222 359
5223 341
5224 326
5225 308
5226 312
5227 340
5228 289
5229 313
5230 296
5231 302
5232 330
5233 315
5234 311
5235 300
5236 327
5237 324
5238 301
5239 307
5240 307
5241 337
5242 338
5243 329
5244 347
5245 311
5246 295
5247 311
5248 308
5249 318
5250 332
5251 336
5252 325
5253 320
5254 309
5255 297
5256 304
5257 314
5258 302
5259 308
5260 316
5261 284
5262 308
5263 325
5264 295
5265 312
5266 305
5267 295
5268 322
5269 345
5270 300
5271 295
5272 322
5273 353
5274 340
5275 323
5276 342
5277 288
5278 280
5279 320
5280 325
5281 347
5282 290
5283 309
5284 308
5285 305
5286 327
5287 302
5288 322
5289 299
5290 287
5291 338
5292 348
5293 350
5294 302
5295 289
5296 289
5297 336
5298 270
5299 293
5300 310
5301 315
5302 323
5303 290
5304 334
5305 315
5306 327
5307 297
5308 310
5309 297
5310 328
5311 342
5312 319
5313 284
5314 280
5315 286
5316 312
5317 306
5318 303
5319 337
5320 276
5321 316
5322 338
5323 317
5324 322
5325 316
5326 314
5327 306
5328 286
5329 324
5330 352
5331 315
5332 323
5333 306
5334 327
5335 318
5336 324
5337 290
5338 333
5339 291
5340 314
5341 323
5342 316
5343 346
5344 298
5345 283
5346 306
5347 310
5348 328
5349 300
5350 311
5351 269
5352 312
5353 285
5354 299
5355 313
5356 323
5357 311
5358 274
5359 322
5360 292
5361 277
5362 325
5363 304
5364 324
5365 324
5366 302
5367 313
5368 297
5369 343
5370 317
5371 290
5372 323
5373 307
5374 279
5375 307
5376 282
5377 300
5378 357
5379 289
5380 324
5381 301
5382 294
5383 287
5384 301
5385 291
5386 312
5387 325
5388 327
5389 321
5390 296
5391 305
5392 297
5393 298
5394 306
5395 294
5396 284
5397 289
5398 292
5399 280
5400 255
5401 303
5402 278
5403 306
5404 273
5405 279
5406 293
5407 296
5408 292
5409 294
5410 316
5411 338
5412 326
5413 257
5414 302
5415 298
5416 291
5417 280
5418 293
5419 268
5420 292
5421 295
5422 306
5423 329
5424 323
5425 316
5426 294
5427 316
5428 314
5429 294
5430 317
5431 306
5432 308
5433 274
5434 271
5435 324
5436 297
5437 316
5438 282
5439 313
5440 308
5441 286
5442 303
5443 304
5444 290
5445 274
5446 289
5447 295
5448 304
5449 321
5450 323
5451 303
5452 299
5453 338
5454 320
5455 339
5456 308
5457 253
5458 302
5459 300
5460 297
5461 308
5462 293
5463 306
5464 296
5465 289
5466 302
5467 310
5468 320
5469 294
5470 279
5471 306
5472 302
5473 305
5474 302
5475 279
5476 312
5477 282
5478 290
5479 306
5480 269
5481 299
5482 307
5483 290
5484 274
5485 296
5486 268
5487 311
5488 293
5489 270
5490 295
5491 311
5492 335
5493 308
5494 295
5495 303
5496 283
5497 279
5498 271
5499 291
5500 296
5501 296
5502 283
5503 324
5504 260
5505 302
5506 279
5507 285
5508 297
5509 340
5510 315
5511 309
5512 290
5513 278
5514 282
5515 309
5516 287
5517 293
5518 299
5519 297
5520 292
5521 313
5522 301
5523 294
5524 295
5525 283
5526 276
5527 306
5528 282
5529 287
5530 289
5531 283
5532 270
5533 283
5534 271
5535 297
5536 313
5537 295
5538 303
5539 290
5540 265
5541 271
5542 296
5543 290
5544 262
5545 261
5546 275
5547 260
5548 284
5549 279
5550 278
5551 279
5552 288
5553 300
5554 323
5555 278
5556 274
5557 302
5558 301
5559 251
5560 293
5561 272
5562 283
5563 300
5564 279
5565 271
5566 289
5567 324
5568 289
5569 301
5570 284
5571 307
5572 287
5573 289
5574 303
5575 302
5576 326
5577 260
5578 294
5579 295
5580 287
5581 292
5582 301
5583 319
5584 300
5585 298
5586 283
5587 260
5588 297
5589 276
5590 289
5591 288
5592 250
5593 278
5594 291
5595 275
5596 297
5597 293
5598 276
5599 279
5600 296
5601 325
5602 270
5603 298
5604 278
5605 272
5606 285
5607 290
5608 268
5609 318
5610 289
5611 283
5612 294
5613 319
5614 295
5615 265
5616 289
5617 306
5618 249
5619 271
5620 277
5621 299
5622 270
5623 301
5624 245
5625 274
5626 255
5627 286
5628 301
5629 302
5630 312
5631 266
5632 259
5633 270
5634 282
5635 269
5636 260
5637 266
5638 299
5639 274
5640 259
5641 273
5642 300
5643 300
5644 262
5645 285
5646 287
5647 270
5648 268
5649 299
5650 253
5651 256
5652 253
5653 278
5654 281
5655 274
5656 277
5657 253
5658 290
5659 281
5660 303
5661 273
5662 270
5663 272
5664 276
5665 309
5666 264
5667 258
5668 277
5669 297
5670 256
5671 254
5672 271
5673 283
5674 291
5675 299
5676 274
5677 290
5678 270
5679 292
5680 304
5681 270
5682 272
5683 286
5684 259
5685 263
5686 290
5687 267
5688 283
5689 291
5690 300
5691 258
5692 292
5693 301
5694 267
5695 286
5696 300
5697 290
5698 299
5699 298
5700 282
5701 270
5702 292
5703 277
5704 286
5705 275
5706 285
5707 305
5708 274
5709 287
5710 254
5711 291
5712 319
5713 283
5714 267
5715 298
5716 269
5717 279
5718 248
5719 302
5720 272
5721 266
5722 278
5723 271
5724 264
5725 281
5726 288
5727 258
5728 264
5729 284
5730 263
5731 266
5732 288
5733 260
5734 291
5735 273
5736 247
5737 248
5738 288
5739 252
5740 261
5741 284
5742 260
5743 262
5744 282
5745 270
5746 277
5747 272
5748 265
5749 273
5750 237
5751 293
5752 282
5753 309
5754 313
5755 260
5756 273
5757 251
5758 264
5759 264
5760 275
5761 267
5762 269
5763 265
5764 254
5765 253
5766 289
5767 273
5768 237
5769 258
5770 273
5771 278
5772 286
5773 278
5774 279
5775 286
5776 311
5777 234
5778 257
5779 288
5780 283
5781 268
5782 280
5783 268
5784 289
5785 243
5786 295
5787 263
5788 256
5789 277
5790 266
5791 301
5792 287
5793 261
5794 248
5795 257
5796 264
5797 263
5798 263
5799 267
5800 271
5801 280
5802 281
5803 252
5804 272
5805 260
5806 266
5807 270
5808 274
5809 285
5810 277
5811 241
5812 258
5813 259
5814 282
5815 275
5816 272
5817 261
5818 304
5819 253
5820 251
5821 259
5822 270
5823 252
5824 246
5825 263
5826 255
5827 241
5828 262
5829 275
5830 270
5831 276
5832 262
5833 267
5834 259
5835 276
5836 267
5837 273
5838 253
5839 277
5840 284
5841 280
5842 278
5843 274
5844 263
5845 299
5846 247
5847 236
5848 275
5849 252
5850 280
5851 271
5852 248
5853 302
5854 258
5855 256
5856 248
5857 254
5858 263
5859 274
5860 269
5861 274
5862 255
5863 270
5864 268
5865 272
5866 257
5867 252
5868 284
5869 230
5870 268
5871 264
5872 245
5873 224
5874 260
5875 228
5876 249
5877 240
5878 226
5879 287
5880 276
5881 287
5882 269
5883 259
5884 286
5885 258
5886 234
5887 283
5888 272
5889 276
5890 245
5891 268
5892 263
5893 275
5894 258
5895 251
5896 274
5897 260
5898 276
5899 267
5900 253
5901 254
5902 252
5903 283
5904 263
5905 278
5906 261
5907 250
5908 272
5909 281
5910 261
5911 253
5912 273
5913 250
5914 261
5915 255
5916 286
5917 267
5918 252
5919 226
5920 246
5921 257
5922 267
5923 264
5924 261
5925 258
5926 252
5927 254
5928 260
5929 274
5930 236
5931 253
5932 260
5933 279
5934 251
5935 277
5936 228
5937 267
5938 245
5939 270
5940 286
5941 260
5942 280
5943 238
5944 255
5945 258
5946 270
5947 236
5948 251
5949 262
5950 222
5951 293
5952 281
5953 252
5954 224
5955 273
5956 244
5957 261
5958 273
5959 258
5960 261
5961 254
5962 271
5963 283
5964 283
5965 249
5966 302
5967 262
5968 251
5969 294
5970 259
5971 235
5972 249
5973 286
5974 252
5975 290
5976 252
5977 260
5978 259
5979 248
5980 248
5981 270
5982 245
5983 291
5984 258
5985 266
5986 270
5987 256
5988 258
5989 257
5990 239
5991 225
5992 246
5993 269
5994 278
5995 255
5996 266
5997 276
5998 265
5999 242
6000 262
6001 255
6002 258
6003 281
6004 278
6005 270
6006 268
6007 233
6008 269
6009 257
6010 241
6011 271
6012 257
6013 258
6014 258
6015 273
6016 254
6017 263
6018 268
6019 266
6020 248
6021 245
6022 263
6023 212
6024 275
6025 262
6026 289
6027 291
6028 255
6029 243
6030 259
6031 257
6032 257
6033 255
6034 231
6035 250
6036 224
6037 234
6038 219
6039 246
6040 256
6041 254
6042 268
6043 272
6044 237
6045 281
6046 234
6047 272
6048 249
6049 223
6050 236
6051 266
6052 253
6053 232
6054 262
6055 255
6056 257
6057 243
6058 246
6059 248
6060 247
6061 236
6062 286
6063 247
6064 248
6065 233
6066 239
6067 285
6068 252
6069 249
6070 235
6071 240
6072 232
6073 258
6074 268
6075 229
6076 232
6077 223
6078 283
6079 250
6080 253
6081 244
6082 232
6083 245
6084 263
6085 227
6086 267
6087 243
6088 252
6089 244
6090 266
6091 253
6092 274
6093 232
6094 236
6095 229
6096 260
6097 232
6098 244
6099 237
6100 233
6101 262
6102 242
6103 220
6104 252
6105 261
6106 217
6107 226
6108 222
6109 260
6110 253
6111 259
6112 236
6113 227
6114 242
6115 245
6116 226
6117 245
6118 253
6119 249
6120 230
6121 248
6122 228
6123 219
6124 233
6125 246
6126 223
6127 255
6128 248
6129 256
6130 249
6131 258
6132 240
6133 231
6134 254
6135 257
6136 227
6137 260
6138 248
6139 209
6140 219
6141 258
6142 221
6143 245
6144 262
6145 241
6146 245
6147 278
6148 230
6149 221
6150 257
6151 226
6152 271
6153 242
6154 246
6155 224
6156 223
6157 234
6158 252
6159 255
6160 260
6161 238
6162 227
6163 249
6164 229
6165 247
6166 233
6167 251
6168 250
6169 238
6170 252
6171 237
6172 222
6173 236
6174 252
6175 258
6176 263
6177 238
6178 245
6179 241
6180 255
6181 242
6182 257
6183 242
6184 242
6185 235
6186 240
6187 246
6188 233
6189 206
6190 250
6191 238
6192 224
6193 248
6194 229
6195 203
6196 237
6197 263
6198 249
6199 257
6200 229
6201 245
6202 238
6203 254
6204 239
6205 259
6206 245
6207 214
6208 249
6209 242
6210 239
6211 246
6212 276
6213 229
6214 245
6215 283
6216 235
6217 231
6218 261
6219 231
6220 253
6221 233
6222 251
6223 224
6224 223
6225 247
6226 248
6227 228
6228 235
6229 213
6230 246
6231 224
6232 227
6233 230
6234 225
6235 230
6236 239
6237 227
6238 260
6239 256
6240 206
6241 241
6242 232
6243 239
6244 260
6245 247
6246 249
6247 230
6248 226
6249 233
6250 228
6251 216
6252 275
6253 246
6254 248
6255 216
6256 249
6257 209
6258 263
6259 242
6260 232
6261 235
6262 236
6263 216
6264 231
6265 241
6266 224
6267 208
6268 224
6269 237
6270 232
6271 231
6272 191
6273 228
6274 204
6275 245
6276 231
6277 237
6278 226
6279 248
6280 253
6281 245
6282 209
6283 226
6284 238
6285 248
6286 262
6287 236
6288 215
6289 246
6290 228
6291 247
6292 231
6293 222
6294 247
6295 254
6296 234
6297 220
6298 256
6299 230
6300 242
6301 211
6302 249
6303 238
6304 230
6305 223
6306 237
6307 211
6308 231
6309 223
6310 226
6311 249
6312 221
6313 249
6314 220
6315 217
6316 234
6317 243
6318 233
6319 210
6320 236
6321 239
6322 255
6323 254
6324 219
6325 227
6326 251
6327 223
6328 251
6329 212
6330 232
6331 229
6332 248
6333 260
6334 202
6335 236
6336 258
6337 220
6338 240
6339 268
6340 249
6341 249
6342 227
6343 211
6344 239
6345 226
6346 218
6347 255
6348 233
6349 241
6350 221
6351 235
6352 269
6353 218
6354 242
6355 230
6356 219
6357 241
6358 257
6359 204
6360 251
6361 217
6362 243
6363 232
6364 233
6365 212
6366 234
6367 226
6368 258
6369 225
6370 243
6371 231
6372 218
6373 227
6374 247
6375 221
6376 212
6377 224
6378 214
6379 225
6380 226
6381 261
6382 237
6383 216
6384 232
6385 240
6386 219
6387 227
6388 235
6389 227
6390 246
6391 231
6392 250
6393 209
6394 202
6395 220
6396 241
6397 205
6398 214
6399 233
6400 246
6401 231
6402 210
6403 231
6404 245
6405 242
6406 257
6407 255
6408 242
6409 242
6410 206
6411 227
6412 234
6413 217
6414 223
6415 227
6416 241
6417 239
6418 245
6419 209
6420 238
6421 244
6422 232
6423 227
6424 215
6425 235
6426 224
6427 205
6428 196
6429 219
6430 222
6431 240
6432 238
6433 217
6434 232
6435 232
6436 238
6437 217
6438 232
6439 219
6440 224
6441 235
6442 181
6443 224
6444 212
6445 239
6446 200
6447 233
6448 214
6449 234
6450 223
6451 207
6452 255
6453 223
6454 213
6455 225
6456 215
6457 232
6458 244
6459 204
6460 209
6461 217
6462 226
6463 207
6464 245
6465 218
6466 224
6467 252
6468 220
6469 234
6470 212
6471 244
6472 213
6473 250
6474 225
6475 229
6476 231
6477 218
6478 260
6479 216
6480 207
6481 212
6482 214
6483 229
6484 220
6485 212
6486 222
6487 253
6488 206
6489 224
6490 252
6491 221
6492 247
6493 199
6494 228
6495 197
6496 233
6497 226
6498 257
6499 230
6500 233
6501 232
6502 222
6503 254
6504 221
6505 201
6506 241
6507 216
6508 255
6509 233
6510 211
6511 245
6512 228
6513 197
6514 235
6515 240
6516 219
6517 257
6518 214
6519 225
6520 209
6521 245
6522 215
6523 227
6524 214
6525 213
6526 193
6527 220
6528 204
6529 224
6530 216
6531 244
6532 249
6533 232
6534 221
6535 253
6536 223
6537 216
6538 241
6539 198
6540 228
6541 206
6542 217
6543 241
6544 238
6545 217
6546 225
6547 205
6548 203
6549 222
6550 204
6551 214
6552 226
6553 252
6554 205
6555 233
6556 208
6557 197
6558 230
6559 206
6560 207
6561 219
6562 211
6563 214
6564 207
6565 219
6566 247
6567 205
6568 205
6569 216
6570 215
6571 203
6572 207
6573 194
6574 227
6575 228
6576 239
6577 216
6578 242
6579 226
6580 222
6581 224
6582 213
6583 243
6584 186
6585 211
6586 205
6587 231
6588 244
6589 203
6590 197
6591 222
6592 262
6593 215
6594 219
6595 209
6596 214
6597 230
6598 218
6599 226
6600 225
6601 211
6602 233
6603 244
6604 216
6605 205
6606 203
6607 218
6608 210
6609 220
6610 256
6611 231
6612 208
6613 206
6614 213
6615 230
6616 212
6617 214
6618 207
6619 206
6620 222
6621 211
6622 216
6623 215
6624 209
6625 207
6626 201
6627 196
6628 224
6629 200
6630 222
6631 227
6632 202
6633 218
6634 241
6635 204
6636 200
6637 231
6638 237
6639 220
6640 224
6641 197
6642 181
6643 187
6644 208
6645 161
6646 237
6647 205
6648 208
6649 236
6650 221
6651 216
6652 200
6653 231
6654 201
6655 198
6656 214
6657 227
6658 193
6659 257
6660 200
6661 211
6662 222
6663 210
6664 195
6665 210
6666 224
6667 198
6668 225
6669 214
6670 238
6671 214
6672 197
6673 228
6674 203
6675 214
6676 209
6677 202
6678 207
6679 224
6680 219
6681 230
6682 179
6683 194
6684 202
6685 227
6686 211
6687 219
6688 214
6689 228
6690 226
6691 175
6692 180
6693 185
6694 228
6695 236
6696 212
6697 226
6698 214
6699 191
6700 219
6701 216
6702 216
6703 214
6704 215
6705 202
6706 198
6707 211
6708 219
6709 217
6710 216
6711 224
6712 207
6713 225
6714 223
6715 213
6716 192
6717 228
6718 197
6719 230
6720 231
6721 207
6722 220
6723 217
6724 184
6725 189
6726 205
6727 214
6728 240
6729 209
6730 201
6731 211
6732 209
6733 190
6734 215
6735 228
6736 196
6737 220
6738 217
6739 190
6740 219
6741 217
6742 194
6743 188
6744 225
6745 220
6746 205
6747 204
6748 215
6749 185
6750 212
6751 209
6752 207
6753 233
6754 212
6755 197
6756 197
6757 212
6758 248
6759 207
6760 197
6761 201
6762 215
6763 195
6764 186
6765 208
6766 191
6767 205
6768 186
6769 223
6770 218
6771 187
6772 229
6773 194
6774 197
6775 206
6776 210
6777 224
6778 198
6779 227
6780 210
6781 204
6782 204
6783 226
6784 193
6785 190
6786 197
6787 225
6788 177
6789 205
6790 191
6791 187
6792 188
6793 211
6794 202
6795 220
6796 193
6797 172
6798 206
6799 230
6800 183
6801 204
6802 206
6803 181
6804 204
6805 197
6806 204
6807 221
6808 183
6809 207
6810 199
6811 215
6812 228
6813 203
6814 187
6815 203
6816 233
6817 217
6818 199
6819 192
6820 189
6821 214
6822 214
6823 190
6824 194
6825 189
6826 194
6827 181
6828 213
6829 231
6830 203
6831 214
6832 210
6833 180
6834 199
6835 182
6836 213
6837 204
6838 203
6839 203
6840 221
6841 194
6842 184
6843 229
6844 214
6845 199
6846 206
6847 185
6848 212
6849 209
6850 220
6851 213
6852 189
6853 210
6854 230
6855 195
6856 203
6857 214
6858 214
6859 194
6860 179
6861 205
6862 203
6863 191
6864 200
6865 197
6866 167
6867 203
6868 206
6869 214
6870 201
6871 208
6872 208
6873 208
6874 170
6875 189
6876 210
6877 207
6878 188
6879 186
6880 216
6881 180
6882 192
6883 175
6884 207
6885 216
6886 188
6887 186
6888 194
6889 201
6890 213
6891 215
6892 209
6893 208
6894 198
6895 203
6896 212
6897 192
6898 176
6899 186
6900 225
6901 213
6902 197
6903 180
6904 181
6905 193
6906 217
6907 194
6908 211
6909 194
6910 190
6911 199
6912 226
6913 225
6914 185
6915 181
6916 180
6917 169
6918 203
6919 179
6920 213
6921 215
6922 210
6923 216
6924 191
6925 201
6926 179
6927 209
6928 187
6929 196
6930 220
6931 181
6932 204
6933 186
6934 202
6935 184
6936 201
6937 201
6938 173
6939 196
6940 180
6941 192
6942 208
6943 200
6944 229
6945 201
6946 198
6947 198
6948 192
6949 203
6950 204
6951 210
6952 185
6953 191
6954 187
6955 201
6956 201
6957 196
6958 188
6959 185
6960 190
6961 205
6962 213
6963 200
6964 176
6965 211
6966 182
6967 179
6968 174
6969 173
6970 192
6971 183
6972 203
6973 202
6974 196
6975 197
6976 180
6977 196
6978 184
6979 187
6980 204
6981 179
6982 175
6983 182
6984 200
6985 223
6986 195
6987 204
6988 181
6989 202
6990 212
6991 209
6992 201
6993 185
6994 190
6995 198
6996 191
6997 190
6998 181
6999 175
7000 168
7001 198
7002 186
7003 200
7004 213
7005 183
7006 201
7007 174
7008 202
7009 204
7010 206
7011 208
7012 181
7013 182
7014 215
7015 204
7016 194
7017 195
7018 195
7019 204
7020 177
7021 210
7022 211
7023 154
7024 202
7025 202
7026 183
7027 203
7028 185
7029 171
7030 174
7031 180
7032 182
7033 184
7034 200
7035 194
7036 189
7037 172
7038 168
7039 191
7040 201
7041 203
7042 172
7043 206
7044 175
7045 191
7046 187
7047 187
7048 188
7049 196
7050 180
7051 206
7052 205
7053 185
7054 226
7055 182
7056 206
7057 214
7058 185
7059 195
7060 196
7061 179
7062 187
7063 186
7064 183
7065 178
7066 195
7067 207
7068 203
7069 177
7070 185
7071 215
7072 210
7073 201
7074 167
7075 215
7076 187
7077 184
7078 193
7079 176
7080 204
7081 197
7082 166
7083 203
7084 178
7085 191
7086 212
7087 176
7088 213
7089 208
7090 198
7091 216
7092 214
7093 186
7094 205
7095 185
7096 177
7097 207
7098 181
7099 179
7100 183
7101 176
7102 213
7103 184
7104 200
7105 211
7106 209
7107 169
7108 202
7109 172
7110 178
7111 190
7112 174
7113 202
7114 203
7115 168
7116 209
7117 191
7118 195
7119 184
7120 167
7121 191
7122 203
7123 184
7124 195
7125 190
7126 182
7127 188
7128 177
7129 173
7130 163
7131 181
7132 179
7133 186
7134 194
7135 211
7136 215
7137 175
7138 195
7139 189
7140 217
7141 214
7142 183
7143 189
7144 215
7145 195
7146 187
7147 186
7148 166
7149 197
7150 160
7151 209
7152 182
7153 176
7154 187
7155 196
7156 186
7157 203
7158 219
7159 158
7160 201
7161 207
7162 195
7163 197
7164 195
7165 209
7166 180
7167 181
7168 195
7169 167
7170 178
7171 205
7172 177
7173 210
7174 172
7175 238
7176 196
7177 182
7178 194
7179 175
7180 188
7181 205
7182 206
7183 193
7184 207
7185 204
7186 197
7187 178
7188 195
7189 210
7190 202
7191 203
7192 184
7193 194
7194 184
7195 193
7196 200
7197 186
7198 184
7199 205
7200 204
7201 177
7202 191
7203 192
7204 192
7205 189
7206 193
7207 213
7208 180
7209 184
7210 190
7211 192
7212 189
7213 183
7214 193
7215 164
7216 196
7217 184
7218 202
7219 193
7220 172
7221 188
7222 154
7223 179
7224 157
7225 160
7226 182
7227 205
7228 190
7229 183
7230 153
7231 176
7232 179
7233 204
7234 178
7235 190
7236 183
7237 197
7238 211
7239 179
7240 184
7241 201
7242 181
7243 164
7244 164
7245 183
7246 194
7247 195
7248 183
7249 172
7250 174
7251 168
7252 183
7253 205
7254 191
7255 183
7256 179
7257 187
7258 162
7259 193
7260 194
7261 180
7262 181
7263 180
7264 187
7265 202
7266 188
7267 205
7268 187
7269 189
7270 174
7271 181
7272 180
7273 184
7274 182
7275 182
7276 168
7277 178
7278 175
7279 190
7280 182
7281 160
7282 194
7283 194
7284 189
7285 189
7286 171
7287 149
7288 182
7289 173
7290 198
7291 172
7292 187
7293 193
7294 203
7295 207
7296 189
7297 181
7298 194
7299 171
7300 192
7301 180
7302 165
7303 197
7304 169
7305 174
7306 187
7307 196
7308 185
7309 178
7310 177
7311 175
7312 183
7313 153
7314 180
7315 183
7316 192
7317 195
7318 172
7319 184
7320 165
7321 193
7322 165
7323 174
7324 189
7325 197
7326 170
7327 213
7328 196
7329 185
7330 162
7331 213
7332 167
7333 164
7334 202
7335 184
7336 208
7337 172
7338 181
7339 185
7340 202
7341 179
7342 186
7343 177
7344 194
7345 173
7346 208
7347 174
7348 167
7349 187
7350 169
7351 187
7352 182
7353 194
7354 196
7355 176
7356 185
7357 183
7358 187
7359 175
7360 212
7361 181
7362 180
7363 201
7364 167
7365 195
7366 174
7367 185
7368 184
7369 161
7370 174
7371 211
7372 200
7373 180
7374 176
7375 174
7376 173
7377 175
7378 155
7379 169
7380 187
7381 179
7382 192
7383 196
7384 158
7385 201
7386 216
7387 160
7388 207
7389 186
7390 169
7391 165
7392 188
7393 151
7394 199
7395 188
7396 166
7397 145
7398 163
7399 179
7400 206
7401 182
7402 161
7403 179
7404 198
7405 193
7406 171
7407 210
7408 183
7409 187
7410 196
7411 202
7412 166
7413 167
7414 175
7415 175
7416 191
7417 179
7418 166
7419 169
7420 182
7421 173
7422 173
7423 155
7424 181
7425 180
7426 189
7427 161
7428 174
7429 195
7430 175
7431 201
7432 198
7433 190
7434 163
7435 169
7436 185
7437 168
7438 174
7439 172
7440 201
7441 186
7442 190
7443 176
7444 188
7445 162
7446 187
7447 173
7448 179
7449 171
7450 166
7451 153
7452 159
7453 191
7454 195
7455 169
7456 151
7457 171
7458 185
7459 172
7460 177
7461 145
7462 192
7463 177
7464 185
7465 170
7466 190
7467 165
7468 169
7469 183
7470 175
7471 182
7472 161
7473 173
7474 157
7475 203
7476 169
7477 190
7478 173
7479 175
7480 188
7481 172
7482 183
7483 173
7484 176
7485 179
7486 201
7487 157
7488 177
7489 170
7490 194
7491 156
7492 181
7493 186
7494 180
7495 178
7496 167
7497 169
7498 195
7499 172
7500 156
7501 199
7502 173
7503 167
7504 165
7505 178
7506 172
7507 173
7508 196
7509 177
7510 190
7511 188
7512 167
7513 161
7514 158
7515 184
7516 186
7517 185
7518 182
7519 181
7520 195
7521 182
7522 173
7523 165
7524 158
7525 189
7526 167
7527 165
7528 191
7529 187
7530 136
7531 164
7532 180
7533 186
7534 146
7535 179
7536 185
7537 177
7538 198
7539 179
7540 191
7541 164
7542 179
7543 174
7544 178
7545 198
7546 183
7547 190
7548 153
7549 183
7550 176
7551 176
7552 188
7553 207
7554 188
7555 161
7556 173
7557 182
7558 170
7559 206
7560 185
7561 183
7562 171
7563 185
7564 175
7565 172
7566 186
7567 149
7568 188
7569 181
7570 167
7571 199
7572 168
7573 173
7574 186
7575 180
7576 169
7577 181
7578 179
7579 178
7580 165
7581 178
7582 191
7583 170
7584 188
7585 172
7586 181
7587 163
7588 159
7589 159
7590 172
7591 178
7592 165
7593 180
7594 173
7595 174
7596 180
7597 161
7598 180
7599 160
7600 188
7601 184
7602 173
7603 179
7604 192
7605 178
7606 182
7607 167
7608 182
7609 175
7610 165
7611 171
7612 170
7613 176
7614 167
7615 183
7616 173
7617 170
7618 186
7619 171
7620 201
7621 180
7622 214
7623 171
7624 182
7625 176
7626 181
7627 191
7628 171
7629 176
7630 166
7631 184
7632 180
7633 171
7634 193
7635 162
7636 181
7637 163
7638 163
7639 171
7640 162
7641 172
7642 170
7643 187
7644 181
7645 181
7646 181
7647 168
7648 176
7649 170
7650 171
7651 173
7652 196
7653 189
7654 159
7655 163
7656 172
7657 182
7658 151
7659 183
7660 172
7661 190
7662 179
7663 168
7664 144
7665 170
7666 164
7667 153
7668 197
7669 180
7670 168
7671 164
7672 174
7673 174
7674 167
7675 168
7676 148
7677 175
7678 177
7679 171
7680 174
7681 164
7682 165
7683 160
7684 177
7685 173
7686 174
7687 159
7688 174
7689 171
7690 193
7691 168
7692 172
7693 180
7694 176
7695 155
7696 177
7697 155
7698 154
7699 168
7700 159
7701 174
7702 154
7703 161
7704 184
7705 162
7706 162
7707 185
7708 177
7709 161
7710 152
7711 167
7712 171
7713 180
7714 152
7715 159
7716 161
7717 146
7718 179
7719 192
7720 162
7721 178
7722 176
7723 159
7724 152
7725 168
7726 186
7727 160
7728 170
7729 175
7730 182
7731 171
7732 161
7733 163
7734 164
7735 176
7736 145
7737 195
7738 159
7739 162
7740 169
7741 163
7742 197
7743 161
7744 163
7745 185
7746 160
7747 167
7748 188
7749 171
7750 166
7751 152
7752 139
7753 141
7754 179
7755 162
7756 157
7757 180
7758 182
7759 180
7760 179
7761 159
7762 166
7763 136
7764 169
7765 169
7766 152
7767 142
7768 175
7769 166
7770 145
7771 177
7772 169
7773 160
7774 185
7775 155
7776 166
7777 165
7778 166
7779 159
7780 165
7781 182
7782 169
7783 189
7784 178
7785 177
7786 153
7787 172
7788 176
7789 169
7790 161
7791 163
7792 151
7793 171
7794 138
7795 160
7796 190
7797 168
7798 153
7799 160
7800 177
7801 192
7802 171
7803 156
7804 150
7805 151
7806 183
7807 152
7808 160
7809 183
7810 146
7811 163
7812 186
7813 180
7814 200
7815 179
7816 163
7817 165
7818 167
7819 178
7820 171
7821 155
7822 157
7823 171
7824 158
7825 178
7826 168
7827 175
7828 172
7829 173
7830 188
7831 184
7832 149
7833 149
7834 163
7835 165
7836 185
7837 164
7838 167
7839 166
7840 144
7841 154
7842 158
7843 174
7844 159
7845 150
7846 155
7847 167
7848 153
7849 165
7850 179
7851 151
7852 157
7853 170
7854 143
7855 148
7856 162
7857 148
7858 162
7859 163
7860 173
7861 159
7862 158
7863 152
7864 150
7865 167
7866 159
7867 182
7868 168
7869 157
7870 176
7871 174
7872 165
7873 186
7874 154
7875 176
7876 163
7877 160
7878 161
7879 149
7880 185
7881 156
7882 177
7883 149
7884 160
7885 162
7886 139
7887 152
7888 138
7889 162
7890 144
7891 161
7892 181
7893 187
7894 150
7895 163
7896 150
7897 154
7898 168
7899 163
7900 178
7901 187
7902 152
7903 158
7904 184
7905 169
7906 137
7907 176
7908 175
7909 184
7910 162
7911 174
7912 160
7913 144
7914 158
7915 153
7916 154
7917 136
7918 143
7919 176
7920 180
7921 155
7922 140
7923 149
7924 164
7925 151
7926 155
7927 161
7928 190
7929 145
7930 173
7931 180
7932 174
7933 162
7934 157
7935 160
7936 178
7937 173
7938 126
7939 176
7940 160
7941 165
7942 141
7943 137
7944 169
7945 175
7946 137
7947 159
7948 160
7949 173
7950 153
7951 161
7952 139
7953 156
7954 160
7955 147
7956 161
7957 180
7958 154
7959 154
7960 160
7961 154
7962 168
7963 147
7964 151
7965 136
7966 156
7967 180
7968 178
7969 165
7970 133
7971 178
7972 147
7973 169
7974 139
7975 159
7976 135
7977 163
7978 157
7979 147
7980 157
7981 183
7982 173
7983 153
7984 148
7985 158
7986 142
7987 173
7988 160
7989 169
7990 162
7991 187
7992 173
7993 148
7994 145
7995 168
7996 149
7997 184
7998 149
7999 152
8000 174
8001 143
8002 158
8003 151
8004 176
8005 150
8006 159
8007 161
8008 175
8009 168
8010 147
8011 166
8012 146
8013 139
8014 166
8015 151
8016 172
8017 178
8018 143
8019 134
8020 164
8021 141
8022 158
8023 154
8024 132
8025 155
8026 165
8027 179
8028 174
8029 163
8030 155
8031 148
8032 155
8033 152
8034 130
8035 178
8036 160
8037 168
8038 152
8039 145
8040 160
8041 157
8042 149
8043 177
8044 154
8045 147
8046 155
8047 153
8048 186
8049 174
8050 160
8051 169
8052 144
8053 158
8054 144
8055 168
8056 182
8057 180
8058 161
8059 179
8060 144
8061 164
8062 144
8063 142
8064 158
8065 165
8066 154
8067 144
8068 129
8069 161
8070 146
8071 158
8072 154
8073 172
8074 166
8075 169
8076 166
8077 166
8078 156
8079 182
8080 161
8081 163
8082 175
8083 158
8084 140
8085 155
8086 149
8087 151
8088 156
8089 172
8090 155
8091 148
8092 145
8093 146
8094 145
8095 136
8096 148
8097 176
8098 165
8099 178
8100 163
8101 165
8102 143
8103 166
8104 161
8105 194
8106 171
8107 168
8108 152
8109 158
8110 161
8111 150
8112 157
8113 150
8114 151
8115 174
8116 155
8117 148
8118 161
8119 153
8120 182
8121 137
8122 167
8123 167
8124 144
8125 149
8126 154
8127 139
8128 169
8129 158
8130 167
8131 157
8132 172
8133 163
8134 162
8135 146
8136 152
8137 172
8138 155
8139 174
8140 151
8141 166
8142 161
8143 169
8144 152
8145 170
8146 155
8147 149
8148 151
8149 127
8150 164
8151 162
8152 138
8153 148
8154 149
8155 146
8156 165
8157 142
8158 154
8159 157
8160 153
8161 147
8162 160
8163 150
8164 163
8165 160
8166 147
8167 162
8168 158
8169 159
8170 138
8171 156
8172 150
8173 155
8174 161
8175 144
8176 147
8177 153
8178 164
8179 151
8180 181
8181 166
8182 146
8183 151
8184 151
8185 151
8186 154
8187 160
8188 145
8189 150
8190 176
8191 138
8192 156
8193 142
8194 156
8195 125
8196 146
8197 161
8198 160
8199 133
8200 160
8201 145
8202 159
8203 148
8204 160
8205 144
8206 152
8207 151
8208 168
8209 145
8210 171
8211 158
8212 148
8213 148
8214 166
8215 138
8216 155
8217 137
8218 160
8219 148
8220 141
8221 153
8222 155
8223 156
8224 158
8225 151
8226 151
8227 157
8228 152
8229 169
8230 144
8231 136
8232 169
8233 157
8234 147
8235 139
8236 147
8237 180
8238 133
8239 137
8240 146
8241 183
8242 147
8243 182
8244 145
8245 166
8246 125
8247 128
8248 159
8249 153
8250 142
8251 132
8252 144
8253 133
8254 148
8255 126
8256 152
8257 148
8258 184
8259 165
8260 143
8261 164
8262 142
8263 146
8264 162
8265 158
8266 150
8267 170
8268 155
8269 157
8270 145
8271 150
8272 147
8273 146
8274 146
8275 133
8276 146
8277 145
8278 153
8279 152
8280 127
8281 140
8282 168
8283 162
8284 151
8285 144
8286 155
8287 127
8288 129
8289 134
8290 159
8291 138
8292 148
8293 162
8294 142
8295 152
8296 162
8297 142
8298 136
8299 112
8300 174
8301 137
8302 136
8303 155
8304 144
8305 132
8306 141
8307 152
8308 154
8309 141
8310 158
8311 133
8312 153
8313 162
8314 164
8315 148
8316 181
8317 157
8318 171
8319 160
8320 156
8321 170
8322 135
8323 126
8324 137
8325 151
8326 166
8327 153
8328 144
8329 120
8330 166
8331 155
8332 144
8333 154
8334 148
8335 143
8336 173
8337 140
8338 144
8339 141
8340 151
8341 154
8342 148
8343 155
8344 146
8345 157
8346 137
8347 150
8348 152
8349 121
8350 135
8351 147
8352 154
8353 148
8354 156
8355 171
8356 152
8357 144
8358 156
8359 132
8360 120
8361 136
8362 131
8363 136
8364 164
8365 123
8366 146
8367 153
8368 153
8369 161
8370 155
8371 149
8372 168
8373 153
8374 152
8375 171
8376 140
8377 153
8378 127
8379 135
8380 139
8381 141
8382 163
8383 161
8384 138
8385 144
8386 168
8387 141
8388 141
8389 162
8390 149
8391 146
8392 145
8393 152
8394 142
8395 150
8396 131
8397 152
8398 140
8399 132
8400 149
8401 136
8402 125
8403 135
8404 154
8405 129
8406 143
8407 177
8408 135
8409 135
8410 169
8411 150
8412 145
8413 143
8414 155
8415 139
8416 138
8417 133
8418 135
8419 144
8420 129
8421 154
8422 148
8423 141
8424 153
8425 156
8426 149
8427 157
8428 132
8429 141
8430 145
8431 156
8432 134
8433 157
8434 133
8435 156
8436 133
8437 134
8438 147
8439 125
8440 144
8441 145
8442 163
8443 146
8444 145
8445 140
8446 150
8447 147
8448 141
8449 143
8450 145
8451 140
8452 139
8453 135
8454 134
8455 126
8456 155
8457 152
8458 137
8459 116
8460 169
8461 160
8462 135
8463 136
8464 132
8465 150
8466 113
8467 136
8468 147
8469 154
8470 167
8471 156
8472 125
8473 155
8474 155
8475 145
8476 145
8477 141
8478 164
8479 166
8480 141
8481 167
8482 148
8483 151
8484 150
8485 162
8486 142
8487 143
8488 164
8489 134
8490 154
8491 148
8492 139
8493 141
8494 164
8495 138
8496 150
8497 128
8498 133
8499 150
8500 158
8501 121
8502 131
8503 158
8504 129
8505 138
8506 147
8507 122
8508 138
8509 150
8510 161
8511 140
8512 156
8513 126
8514 143
8515 145
8516 158
8517 139
8518 126
8519 145
8520 154
8521 139
8522 162
8523 153
8524 168
8525 153
8526 153
8527 138
8528 119
8529 162
8530 145
8531 126
8532 121
8533 136
8534 136
8535 147
8536 150
8537 132
8538 160
8539 133
8540 132
8541 144
8542 132
8543 139
8544 138
8545 139
8546 151
8547 136
8548 136
8549 132
8550 151
8551 142
8552 152
8553 146
8554 127
8555 151
8556 145
8557 135
8558 130
8559 129
8560 152
8561 140
8562 141
8563 135
8564 148
8565 143
8566 154
8567 151
8568 154
8569 157
8570 142
8571 144
8572 143
8573 128
8574 140
8575 130
8576 123
8577 144
8578 138
8579 141
8580 166
8581 152
8582 152
8583 124
8584 154
8585 135
8586 155
8587 131
8588 129
8589 156
8590 141
8591 149
8592 142
8593 138
8594 151
8595 141
8596 143
8597 160
8598 143
8599 139
8600 131
8601 142
8602 156
8603 156
8604 148
8605 140
8606 137
8607 143
8608 144
8609 136
8610 135
8611 139
8612 155
8613 133
8614 162
8615 145
8616 137
8617 137
8618 133
8619 143
8620 140
8621 149
8622 145
8623 125
8624 128
8625 132
8626 146
8627 149
8628 162
8629 146
8630 147
8631 150
8632 135
8633 136
8634 142
8635 129
8636 127
8637 147
8638 134
8639 128
8640 112
8641 135
8642 134
8643 139
8644 106
8645 142
8646 138
8647 158
8648 167
8649 126
8650 127
8651 152
8652 150
8653 134
8654 156
8655 129
8656 152
8657 116
8658 152
8659 142
8660 138
8661 162
8662 161
8663 142
8664 137
8665 130
8666 145
8667 104
8668 145
8669 156
8670 133
8671 140
8672 143
8673 150
8674 138
8675 136
8676 147
8677 130
8678 120
8679 137
8680 143
8681 152
8682 135
8683 121
8684 163
8685 151
8686 142
8687 119
8688 138
8689 147
8690 111
8691 118
8692 142
8693 148
8694 130
8695 133
8696 127
8697 160
8698 136
8699 135
8700 126
8701 148
8702 141
8703 151
8704 166
8705 144
8706 123
8707 163
8708 132
8709 139
8710 131
8711 122
8712 163
8713 147
8714 135
8715 131
8716 145
8717 141
8718 148
8719 145
8720 135
8721 129
8722 127
8723 145
8724 134
8725 144
8726 144
8727 136
8728 130
8729 124
8730 141
8731 146
8732 145
8733 148
8734 154
8735 126
8736 149
8737 148
8738 146
8739 118
8740 153
8741 128
8742 126
8743 138
8744 132
8745 125
8746 141
8747 126
8748 130
8749 139
8750 145
8751 140
8752 141
8753 146
8754 132
8755 138
8756 151
8757 138
8758 158
8759 113
8760 120
8761 156
8762 140
8763 164
8764 133
8765 148
8766 129
8767 130
8768 128
8769 140
8770 148
8771 127
8772 134
8773 144
8774 154
8775 137
8776 129
8777 125
8778 136
8779 128
8780 149
8781 134
8782 142
8783 129
8784 152
8785 131
8786 144
8787 143
8788 129
8789 134
8790 140
8791 149
8792 124
8793 140
8794 132
8795 138
8796 119
8797 147
8798 142
8799 131
8800 167
8801 141
8802 137
8803 119
8804 123
8805 125
8806 128
8807 139
8808 148
8809 137
8810 126
8811 132
8812 141
8813 150
8814 142
8815 131
8816 137
8817 136
8818 134
8819 143
8820 132
8821 113
8822 118
8823 148
8824 135
8825 150
8826 150
8827 142
8828 123
8829 159
8830 138
8831 139
8832 131
8833 150
8834 131
8835 149
8836 128
8837 161
8838 131
8839 134
8840 159
8841 146
8842 138
8843 132
8844 137
8845 142
8846 138
8847 118
8848 147
8849 141
8850 130
8851 137
8852 131
8853 134
8854 148
8855 105
8856 137
8857 145
8858 132
8859 134
8860 139
8861 134
8862 150
8863 121
8864 152
8865 134
8866 131
8867 118
8868 137
8869 147
8870 138
8871 132
8872 139
8873 132
8874 125
8875 138
8876 119
8877 144
8878 164
8879 126
8880 129
8881 135
8882 135
8883 141
8884 109
8885 127
8886 134
8887 149
8888 145
8889 140
8890 134
8891 138
8892 118
8893 136
8894 148
8895 143
8896 123
8897 144
8898 124
8899 141
8900 142
8901 148
8902 117
8903 134
8904 126
8905 139
8906 126
8907 110
8908 134
8909 118
8910 147
8911 118
8912 129
8913 121
8914 132
8915 132
8916 151
8917 145
8918 127
8919 140
8920 129
8921 137
8922 140
8923 116
8924 135
8925 135
8926 135
8927 131
8928 134
8929 134
8930 131
8931 123
8932 123
8933 137
8934 132
8935 107
8936 125
8937 105
8938 127
8939 121
8940 147
8941 135
8942 127
8943 125
8944 129
8945 143
8946 143
8947 142
8948 159
8949 143
8950 130
8951 133
8952 116
8953 125
8954 134
8955 143
8956 123
8957 131
8958 128
8959 134
8960 130
8961 102
8962 114
8963 148
8964 120
8965 119
8966 154
8967 145
8968 117
8969 132
8970 140
8971 142
8972 126
8973 130
8974 139
8975 133
8976 123
8977 127
8978 129
8979 125
8980 125
8981 122
8982 138
8983 153
8984 152
8985 136
8986 141
8987 138
8988 130
8989 112
8990 145
8991 123
8992 121
8993 146
8994 115
8995 142
8996 129
8997 113
8998 115
8999 143
9000 122
9001 148
9002 127
9003 123
9004 125
9005 118
9006 128
9007 123
9008 134
9009 150
9010 140
9011 148
9012 112
9013 111
9014 145
9015 131
9016 140
9017 124
9018 145
9019 124
9020 155
9021 136
9022 109
9023 112
9024 128
9025 120
9026 135
9027 142
9028 136
9029 140
9030 116
9031 125
9032 131
9033 133
9034 120
9035 137
9036 144
9037 136
9038 128
9039 135
9040 120
9041 126
9042 126
9043 142
9044 121
9045 128
9046 125
9047 139
9048 130
9049 147
9050 133
9051 138
9052 126
9053 127
9054 133
9055 139
9056 123
9057 142
9058 151
9059 131
9060 135
9061 126
9062 136
9063 115
9064 139
9065 137
9066 130
9067 138
9068 140
9069 117
9070 129
9071 126
9072 161
9073 125
9074 125
9075 133
9076 126
9077 138
9078 119
9079 132
9080 126
9081 129
9082 125
9083 119
9084 131
9085 108
9086 143
9087 113
9088 123
9089 119
9090 134
9091 141
9092 129
9093 134
9094 134
9095 112
9096 124
9097 138
9098 109
9099 131
9100 115
9101 113
9102 150
9103 138
9104 131
9105 120
9106 121
9107 122
9108 146
9109 125
9110 136
9111 132
9112 126
9113 119
9114 109
9115 141
9116 139
9117 115
9118 110
9119 123
9120 114
9121 124
9122 129
9123 131
9124 122
9125 129
9126 111
9127 110
9128 131
9129 109
9130 138
9131 124
9132 118
9133 147
9134 144
9135 137
9136 119
9137 132
9138 145
9139 124
9140 109
9141 129
9142 124
9143 123
9144 130
9145 127
9146 130
9147 137
9148 121
9149 125
9150 130
9151 117
9152 120
9153 129
9154 108
9155 134
9156 135
9157 128
9158 131
9159 133
9160 129
9161 118
9162 132
9163 117
9164 119
9165 131
9166 146
9167 128
9168 121
9169 148
9170 144
9171 110
9172 133
9173 106
9174 121
9175 126
9176 121
9177 118
9178 118
9179 118
9180 129
9181 137
9182 130
9183 134
9184 138
9185 128
9186 125
9187 128
9188 125
9189 125
9190 127
9191 117
9192 141
9193 129
9194 141
9195 116
9196 126
9197 138
9198 130
9199 124
9200 125
9201 133
9202 131
9203 138
9204 136
9205 129
9206 133
9207 122
9208 123
9209 125
9210 121
9211 129
9212 151
9213 116
9214 126
9215 123
9216 131
9217 127
9218 141
9219 109
9220 125
9221 133
9222 125
9223 144
9224 126
9225 134
9226 119
9227 122
9228 113
9229 125
9230 143
9231 134
9232 147
9233 135
9234 128
9235 98
9236 130
9237 116
9238 126
9239 130
9240 140
9241 165
9242 121
9243 127
9244 116
9245 133
9246 123
9247 127
9248 133
9249 122
9250 121
9251 133
9252 97
9253 114
9254 112
9255 124
9256 125
9257 114
9258 121
9259 120
9260 118
9261 151
9262 120
9263 136
9264 120
9265 131
9266 118
9267 108
9268 134
9269 111
9270 112
9271 132
9272 127
9273 138
9274 126
9275 114
9276 139
9277 125
9278 142
9279 144
9280 139
9281 105
9282 109
9283 124
9284 103
9285 110
9286 131
9287 133
9288 133
9289 127
9290 135
9291 122
9292 143
9293 125
9294 122
9295 136
9296 114
9297 114
9298 119
9299 132
9300 130
9301 122
9302 132
9303 129
9304 141
9305 129
9306 120
9307 137
9308 117
9309 112
9310 121
9311 122
9312 139
9313 123
9314 127
9315 127
9316 121
9317 127
9318 118
9319 138
9320 136
9321 143
9322 125
9323 123
9324 112
9325 126
9326 116
9327 126
9328 112
9329 108
9330 110
9331 111
9332 127
9333 108
9334 118
9335 100
9336 112
9337 115
9338 118
9339 117
9340 115
9341 100
9342 149
9343 121
9344 131
9345 133
9346 143
9347 109
9348 124
9349 117
9350 134
9351 124
9352 103
9353 139
9354 150
9355 129
9356 109
9357 121
9358 118
9359 108
9360 130
9361 115
9362 112
9363 112
9364 107
9365 95
9366 118
9367 108
9368 108
9369 128
9370 113
9371 116
9372 123
9373 98
9374 118
9375 103
9376 116
9377 118
9378 111
9379 132
9380 118
9381 123
9382 125
9383 147
9384 121
9385 119
9386 111
9387 114
9388 119
9389 119
9390 131
9391 126
9392 112
9393 139
9394 103
9395 120
9396 137
9397 110
9398 132
9399 122
9400 124
9401 115
9402 129
9403 119
9404 129
9405 106
9406 124
9407 125
9408 107
9409 127
9410 114
9411 130
9412 119
9413 130
9414 125
9415 117
9416 134
9417 119
9418 135
9419 113
9420 105
9421 113
9422 115
9423 124
9424 119
9425 118
9426 115
9427 122
9428 118
9429 108
9430 129
9431 116
9432 132
9433 114
9434 93
9435 107
9436 109
9437 129
9438 120
9439 132
9440 144
9441 121
9442 133
9443 124
9444 122
9445 115
9446 111
9447 113
9448 137
9449 103
9450 115
9451 119
9452 127
9453 125
9454 122
9455 131
9456 97
9457 109
9458 150
9459 128
9460 115
9461 111
9462 126
9463 105
9464 100
9465 122
9466 109
9467 112
9468 106
9469 115
9470 104
9471 111
9472 134
9473 133
9474 127
9475 117
9476 126
9477 123
9478 113
9479 124
9480 107
9481 116
9482 106
9483 100
9484 112
9485 108
9486 109
9487 113
9488 105
9489 97
9490 109
9491 92
9492 118
9493 92
9494 114
9495 112
9496 113
9497 119
9498 103
9499 111
9500 110
9501 108
9502 116
9503 106
9504 134
9505 95
9506 109
9507 117
9508 112
9509 128
9510 130
9511 120
9512 99
9513 100
9514 111
9515 94
9516 98
9517 103
9518 111
9519 123
9520 119
9521 96
9522 84
9523 121
9524 115
9525 131
9526 99
9527 120
9528 134
9529 128
9530 111
9531 120
9532 103
9533 139
9534 129
9535 113
9536 110
9537 108
9538 99
9539 118
9540 140
9541 130
9542 142
9543 115
9544 124
9545 129
9546 114
9547 128
9548 106
9549 112
9550 129
9551 111
9552 117
9553 122
9554 117
9555 105
9556 103
9557 131
9558 103
9559 106
9560 100
9561 104
9562 122
9563 108
9564 121
9565 112
9566 126
9567 119
9568 115
9569 113
9570 113
9571 125
9572 102
9573 115
9574 97
9575 97
9576 106
9577 115
9578 113
9579 110
9580 107
9581 114
9582 122
9583 122
9584 129
9585 114
9586 115
9587 112
9588 106
9589 104
9590 99
9591 92
9592 135
9593 112
9594 117
9595 118
9596 108
9597 99
9598 124
9599 105
9600 95
9601 105
9602 124
9603 124
9604 104
9605 114
9606 110
9607 95
9608 138
9609 117
9610 119
9611 104
9612 114
9613 122
9614 108
9615 128
9616 107
9617 103
9618 122
9619 109
9620 114
9621 105
9622 118
9623 112
9624 121
9625 109
9626 121
9627 113
9628 132
9629 126
9630 108
9631 111
9632 105
9633 126
9634 125
9635 126
9636 94
9637 125
9638 119
9639 111
9640 127
9641 107
9642 105
9643 117
9644 108
9645 108
9646 109
9647 109
9648 128
9649 119
9650 139
9651 99
9652 105
9653 111
9654 106
9655 128
9656 118
9657 122
9658 109
9659 117
9660 107
9661 113
9662 114
9663 92
9664 129
9665 107
9666 122
9667 113
9668 111
9669 116
9670 100
9671 113
9672 104
9673 130
9674 111
9675 113
9676 122
9677 120
9678 112
9679 117
9680 115
9681 98
9682 120
9683 111
9684 112
9685 128
9686 113
9687 106
9688 105
9689 113
9690 127
9691 121
9692 110
9693 98
9694 117
9695 116
9696 99
9697 99
9698 105
9699 109
9700 137
9701 119
9702 111
9703 111
9704 129
9705 106
9706 104
9707 113
9708 138
9709 110
9710 116
9711 118
9712 115
9713 99
9714 121
9715 116
9716 132
9717 108
9718 116
9719 115
9720 119
9721 109
9722 110
9723 108
9724 102
9725 144
9726 101
9727 132
9728 125
9729 96
9730 99
9731 106
9732 117
9733 118
9734 127
9735 120
9736 117
9737 113
9738 116
9739 122
9740 103
9741 116
9742 117
9743 118
9744 119
9745 107
9746 109
9747 130
9748 101
9749 117
9750 107
9751 106
9752 108
9753 113
9754 143
9755 116
9756 102
9757 109
9758 115
9759 109
9760 113
9761 120
9762 121
9763 108
9764 113
9765 113
9766 111
9767 131
9768 96
9769 108
9770 135
9771 117
9772 116
9773 133
9774 105
9775 119
9776 111
9777 106
9778 115
9779 143
9780 122
9781 114
9782 109
9783 84
9784 86
9785 119
9786 117
9787 115
9788 114
9789 124
9790 126
9791 113
9792 107
9793 120
9794 111
9795 110
9796 132
9797 111
9798 118
9799 100
9800 111
9801 129
9802 111
9803 108
9804 128
9805 122
9806 112
9807 105
9808 132
9809 100
9810 102
9811 122
9812 117
9813 122
9814 122
9815 116
9816 109
9817 116
9818 117
9819 115
9820 123
9821 99
9822 94
9823 112
9824 110
9825 112
9826 119
9827 94
9828 120
9829 131
9830 109
9831 108
9832 122
9833 100
9834 122
9835 105
9836 104
9837 119
9838 114
9839 117
9840 113
9841 120
9842 109
9843 112
9844 95
9845 111
9846 119
9847 118
9848 106
9849 86
9850 125
9851 110
9852 109
9853 123
9854 112
9855 115
9856 112
9857 93
9858 114
9859 92
9860 117
9861 95
9862 96
9863 108
9864 116
9865 125
9866 104
9867 109
9868 121
9869 114
9870 93
9871 135
9872 120
9873 117
9874 136
9875 120
9876 101
9877 106
9878 104
9879 100
9880 104
9881 113
9882 109
9883 105
9884 119
9885 132
9886 115
9887 107
9888 88
9889 120
9890 115
9891 121
9892 117
9893 118
9894 126
9895 120
9896 115
9897 94
9898 126
9899 104
9900 102
9901 86
9902 126
9903 95
9904 119
9905 100
9906 130
9907 128
9908 101
9909 129
9910 101
9911 114
9912 108
9913 98
9914 118
9915 123
9916 103
9917 113
9918 131
9919 117
9920 104
9921 133
9922 128
9923 111
9924 108
9925 114
9926 127
9927 115
9928 89
9929 110
9930 97
9931 109
9932 102
9933 124
9934 117
9935 118
9936 114
9937 105
9938 121
9939 94
9940 113
9941 112
9942 107
9943 102
9944 106
9945 119
9946 123
9947 119
9948 102
9949 101
9950 119
9951 103
9952 117
9953 109
9954 113
9955 114
9956 95
9957 111
9958 116
9959 120
9960 109
9961 109
9962 112
9963 120
9964 106
9965 95
9966 103
9967 99
9968 95
9969 119
9970 120
9971 107
9972 124
9973 94
9974 109
9975 110
9976 88
9977 108
9978 107
9979 99
9980 113
9981 117
9982 100
9983 111
9984 114
9985 106
9986 97
9987 104
9988 102
9989 102
9990 126
9991 127
9992 101
9993 93
9994 128
9995 123
9996 121
9997 113
9998 115
9999 106
10000 116
10001 119
10002 111
10003 109
10004 109
10005 119
10006 119
10007 109
10008 108
10009 116
10010 127
10011 111
10012 110
10013 102
10014 113
10015 98
10016 115
10017 120
10018 97
10019 98
10020 112
10021 102
10022 110
10023 96
10024 104
10025 104
10026 102
10027 110
10028 116
10029 96
10030 97
10031 111
10032 89
10033 99
10034 119
10035 112
10036 113
10037 124
10038 104
10039 110
10040 104
10041 102
10042 107
10043 96
10044 113
10045 132
10046 121
10047 107
10048 110
10049 113
10050 106
10051 116
10052 115
10053 106
10054 112
10055 94
10056 105
10057 134
10058 95
10059 99
10060 107
10061 111
10062 115
10063 93
10064 119
10065 117
10066 127
10067 102
10068 94
10069 103
10070 101
10071 101
10072 112
10073 106
10074 107
10075 123
10076 93
10077 95
10078 114
10079 97
10080 105
10081 117
10082 96
10083 105
10084 103
10085 110
10086 103
10087 116
10088 109
10089 106
10090 114
10091 94
10092 109
10093 106
10094 116
10095 112
10096 123
10097 91
10098 87
10099 111
10100 101
10101 86
10102 110
10103 108
10104 115
10105 111
10106 101
10107 105
10108 90
10109 98
10110 101
10111 99
10112 105
10113 99
10114 119
10115 109
10116 112
10117 116
10118 101
10119 109
10120 111
10121 92
10122 103
10123 108
10124 107
10125 98
10126 101
10127 122
10128 106
10129 98
10130 100
10131 103
10132 115
10133 103
10134 109
10135 109
10136 114
10137 119
10138 113
10139 117
10140 101
10141 100
10142 113
10143 94
10144 107
10145 98
10146 109
10147 108
10148 122
10149 96
10150 114
10151 114
10152 118
10153 115
10154 112
10155 102
10156 119
10157 96
10158 97
10159 109
10160 102
10161 113
10162 110
10163 95
10164 122
10165 136
10166 109
10167 91
10168 110
10169 105
10170 103
10171 102
10172 102
10173 92
10174 104
10175 95
10176 99
10177 89
10178 124
10179 109
10180 112
10181 116
10182 108
10183 103
10184 111
10185 100
10186 114
10187 80
10188 120
10189 107
10190 99
10191 112
10192 93
10193 110
10194 108
10195 104
10196 114
10197 117
10198 90
10199 116
10200 115
10201 93
10202 115
10203 117
10204 117
10205 113
10206 88
10207 107
10208 106
10209 116
10210 112
10211 108
10212 106
10213 102
10214 109
10215 96
10216 105
10217 118
10218 104
10219 113
10220 111
10221 123
10222 96
10223 96
10224 120
10225 111
10226 107
10227 96
10228 121
10229 102
10230 93
10231 97
10232 103
10233 98
10234 105
10235 112
10236 104
10237 111
10238 100
10239 105
10240 122
10241 110
10242 106
10243 110
10244 112
10245 114
10246 93
10247 97
10248 112
10249 99
10250 102
10251 117
10252 94
10253 129
10254 102
10255 115
10256 86
10257 108
10258 106
10259 109
10260 111
10261 119
10262 104
10263 104
10264 109
10265 100
10266 110
10267 96
10268 107
10269 87
10270 102
10271 81
10272 101
10273 104
10274 104
10275 111
10276 105
10277 92
10278 110
10279 98
10280 94
10281 102
10282 110
10283 97
10284 82
10285 84
10286 112
10287 103
10288 112
10289 96
10290 110
10291 100
10292 115
10293 103
10294 113
10295 104
10296 123
10297 118
10298 93
10299 105
10300 104
10301 110
10302 104
10303 92
10304 87
10305 111
10306 102
10307 88
10308 116
10309 104
10310 87
10311 103
10312 103
10313 111
10314 118
10315 91
10316 122
10317 82
10318 106
10319 108
10320 110
10321 111
10322 120
10323 98
10324 98
10325 118
10326 102
10327 100
10328 105
10329 89
10330 114
10331 89
10332 81
10333 113
10334 104
10335 106
10336 105
10337 107
10338 98
10339 90
10340 86
10341 85
10342 110
10343 108
10344 103
10345 113
10346 108
10347 104
10348 113
10349 97
10350 79
10351 111
10352 89
10353 96
10354 95
10355 84
10356 105
10357 105
10358 102
10359 99
10360 129
10361 94
10362 135
10363 105
10364 84
10365 101
10366 103
10367 112
10368 110
10369 102
10370 113
10371 110
10372 105
10373 108
10374 98
10375 106
10376 112
10377 103
10378 88
10379 102
10380 93
10381 88
10382 97
10383 111
10384 116
10385 95
10386 103
10387 88
10388 82
10389 116
10390 94
10391 103
10392 99
10393 100
10394 87
10395 100
10396 100
10397 96
10398 107
10399 96
10400 102
10401 111
10402 112
10403 113
10404 104
10405 108
10406 99
10407 114
10408 100
10409 109
10410 114
10411 115
10412 110
10413 107
10414 105
10415 111
10416 101
10417 114
10418 94
10419 109
10420 119
10421 91
10422 113
10423 110
10424 112
10425 104
10426 96
10427 82
10428 100
10429 91
10430 90
10431 105
10432 97
10433 87
10434 98
10435 102
10436 104
10437 100
10438 102
10439 103
10440 106
10441 102
10442 108
10443 92
10444 101
10445 104
10446 99
10447 100
10448 90
10449 89
10450 114
10451 116
10452 106
10453 116
10454 91
10455 112
10456 127
10457 109
10458 105
10459 116
10460 107
10461 106
10462 116
10463 110
10464 111
10465 104
10466 109
10467 119
10468 113
10469 107
10470 94
10471 121
10472 116
10473 98
10474 108
10475 96
10476 97
10477 87
10478 124
10479 94
10480 91
10481 103
10482 97
10483 113
10484 100
10485 94
10486 101
10487 88
10488 102
10489 113
10490 111
10491 106
10492 94
10493 100
10494 88
10495 106
10496 116
10497 101
10498 81
10499 105
10500 102
10501 128
10502 109
10503 98
10504 117
10505 99
10506 102
10507 93
10508 101
10509 108
10510 88
10511 110
10512 103
10513 108
10514 104
10515 105
10516 99
10517 120
10518 94
10519 100
10520 100
10521 118
10522 93
10523 84
10524 98
10525 90
10526 88
10527 99
10528 106
10529 102
10530 100
10531 101
10532 89
10533 110
10534 108
10535 109
10536 96
10537 102
10538 120
10539 116
10540 118
10541 97
10542 97
10543 117
10544 91
10545 109
10546 107
10547 92
10548 106
10549 100
10550 98
10551 94
10552 92
10553 109
10554 116
10555 95
10556 102
10557 111
10558 106
10559 104
10560 105
10561 96
10562 105
10563 120
10564 127
10565 102
10566 108
10567 105
10568 107
10569 118
10570 83
10571 115
10572 112
10573 111
10574 102
10575 113
10576 112
10577 93
10578 108
10579 98
10580 103
10581 102
10582 115
10583 93
10584 78
10585 102
10586 117
10587 100
10588 105
10589 98
10590 92
10591 100
10592 95
10593 97
10594 110
10595 97
10596 93
10597 81
10598 93
10599 111
10600 108
10601 101
10602 107
10603 100
10604 95
10605 90
10606 101
10607 89
10608 88
10609 86
10610 96
10611 101
10612 87
10613 108
10614 86
10615 82
10616 102
10617 109
10618 109
10619 118
10620 98
10621 99
10622 87
10623 88
10624 96
10625 106
10626 94
10627 110
10628 103
10629 92
10630 97
10631 98
10632 99
10633 90
10634 102
10635 103
10636 89
10637 95
10638 114
10639 119
10640 98
10641 84
10642 106
10643 87
10644 86
10645 102
10646 71
10647 98
10648 90
10649 93
10650 99
10651 102
10652 93
10653 107
10654 98
10655 89
10656 101
10657 92
10658 108
10659 99
10660 95
10661 86
10662 103
10663 97
10664 94
10665 97
10666 96
10667 91
10668 99
10669 102
10670 94
10671 104
10672 99
10673 86
10674 92
10675 99
10676 104
10677 93
10678 113
10679 94
10680 108
10681 75
10682 92
10683 110
10684 94
10685 105
10686 123
10687 101
10688 115
10689 86
10690 101
10691 94
10692 114
10693 95
10694 87
10695 128
10696 83
10697 99
10698 111
10699 112
10700 112
10701 110
10702 97
10703 85
10704 112
10705 114
10706 94
10707 100
10708 82
10709 101
10710 79
10711 92
10712 97
10713 83
10714 96
10715 93
10716 93
10717 88
10718 104
10719 116
10720 111
10721 89
10722 106
10723 97
10724 103
10725 96
10726 96
10727 97
10728 97
10729 105
10730 94
10731 104
10732 97
10733 92
10734 76
10735 87
10736 92
10737 92
10738 114
10739 85
10740 97
10741 111
10742 107
10743 102
10744 90
10745 83
10746 105
10747 118
10748 101
10749 100
10750 101
10751 115
10752 108
10753 110
10754 104
10755 84
10756 84
10757 91
10758 95
10759 83
10760 108
10761 110
10762 98
10763 104
10764 95
10765 102
10766 97
10767 84
10768 124
10769 100
10770 114
10771 85
10772 96
10773 92
10774 82
10775 88
10776 91
10777 93
10778 87
10779 100
10780 95
10781 104
10782 112
10783 106
10784 100
10785 104
10786 96
10787 83
10788 110
10789 97
10790 99
10791 102
10792 93
10793 99
10794 87
10795 99
10796 91
10797 100
10798 92
10799 102
10800 101
10801 90
10802 124
10803 96
10804 100
10805 113
10806 111
10807 98
10808 92
10809 79
10810 87
10811 107
10812 107
10813 119
10814 101
10815 106
10816 101
10817 100
10818 93
10819 84
10820 105
10821 94
10822 73
10823 100
10824 91
10825 87
10826 81
10827 93
10828 96
10829 118
10830 76
10831 105
10832 104
10833 85
10834 102
10835 96
10836 91
10837 99
10838 89
10839 103
10840 94
10841 95
10842 100
10843 85
10844 99
10845 106
10846 99
10847 109
10848 112
10849 102
10850 103
10851 80
10852 84
10853 94
10854 93
10855 96
10856 103
10857 93
10858 105
10859 94
10860 116
10861 84
10862 108
10863 83
10864 83
10865 70
10866 102
10867 93
10868 107
10869 86
10870 101
10871 93
10872 109
10873 100
10874 99
10875 88
10876 101
10877 100
10878 94
10879 87
10880 91
10881 103
10882 92
10883 104
10884 101
10885 93
10886 110
10887 99
10888 109
10889 107
10890 97
10891 105
10892 99
10893 90
10894 94
10895 88
10896 96
10897 90
10898 106
10899 79
10900 92
10901 107
10902 89
10903 96
10904 103
10905 91
10906 99
10907 90
10908 102
10909 98
10910 92
10911 84
10912 95
10913 107
10914 97
10915 96
10916 104
10917 78
10918 92
10919 94
10920 96
10921 103
10922 108
10923 118
10924 83
10925 95
10926 116
10927 96
10928 89
10929 89
10930 101
10931 97
10932 96
10933 97
10934 111
10935 84
10936 118
10937 93
10938 105
10939 105
10940 94
10941 108
10942 87
10943 98
10944 80
10945 97
10946 89
10947 101
10948 96
10949 103
10950 98
10951 88
10952 97
10953 98
10954 105
10955 80
10956 104
10957 92
10958 92
10959 93
10960 93
10961 89
10962 117
10963 100
10964 94
10965 91
10966 95
10967 111
10968 80
10969 92
10970 90
10971 97
10972 84
10973 108
10974 105
10975 89
10976 77
10977 97
10978 97
10979 100
10980 91
10981 107
10982 99
10983 117
10984 105
10985 103
10986 102
10987 105
10988 81
10989 102
10990 97
10991 85
10992 85
10993 104
10994 87
10995 105
10996 105
10997 93
10998 104
10999 104
11000 99
11001 94
11002 96
11003 92
11004 84
11005 79
11006 125
11007 90
11008 91
11009 89
11010 87
11011 94
11012 90
11013 109
11014 94
11015 85
11016 91
11017 100
11018 87
11019 86
11020 93
11021 83
11022 87
11023 114
11024 75
11025 95
11026 89
11027 92
11028 78
11029 100
11030 97
11031 106
11032 102
11033 101
11034 87
11035 103
11036 79
11037 97
11038 109
11039 101
11040 109
11041 92
11042 112
11043 107
11044 120
11045 97
11046 108
11047 90
11048 90
11049 88
11050 90
11051 98
11052 88
11053 104
11054 87
11055 92
11056 108
11057 87
11058 99
11059 94
11060 82
11061 104
11062 91
11063 83
11064 102
11065 93
11066 94
11067 98
11068 105
11069 88
11070 84
11071 69
11072 95
11073 91
11074 100
11075 96
11076 95
11077 97
11078 88
11079 102
11080 95
11081 89
11082 107
11083 83
11084 97
11085 98
11086 94
11087 104
11088 110
11089 79
11090 109
11091 96
11092 114
11093 87
11094 82
11095 117
11096 82
11097 79
11098 110
11099 104
11100 104
11101 94
11102 105
11103 91
11104 97
11105 80
11106 85
11107 100
11108 86
11109 86
11110 99
11111 83
11112 96
11113 81
11114 73
11115 92
11116 99
11117 96
11118 90
11119 105
11120 97
11121 88
11122 86
11123 91
11124 101
11125 94
11126 95
11127 92
11128 98
11129 83
11130 96
11131 83
11132 101
11133 87
11134 100
11135 102
11136 94
11137 90
11138 87
11139 85
11140 95
11141 90
11142 80
11143 93
11144 85
11145 101
11146 103
11147 100
11148 104
11149 91
11150 77
11151 81
11152 111
11153 84
11154 80
11155 89
11156 97
11157 77
11158 86
11159 105
11160 93
11161 68
11162 122
11163 100
11164 104
11165 86
11166 93
11167 85
11168 104
11169 78
11170 78
11171 92
11172 93
11173 89
11174 106
11175 87
11176 95
11177 92
11178 99
11179 78
11180 105
11181 91
11182 104
11183 90
11184 88
11185 89
11186 96
11187 71
11188 100
11189 96
11190 108
11191 106
11192 104
11193 111
11194 82
11195 100
11196 100
11197 104
11198 89
11199 92
11200 92
11201 84
11202 91
11203 79
11204 76
11205 85
11206 88
11207 83
11208 82
11209 99
11210 99
11211 93
11212 93
11213 79
11214 108
11215 99
11216 87
11217 111
11218 90
11219 85
11220 91
11221 80
11222 75
11223 101
11224 80
11225 80
11226 96
11227 71
11228 102
11229 103
11230 96
11231 116
11232 82
11233 82
11234 89
11235 86
11236 101
11237 102
11238 90
11239 78
11240 86
11241 88
11242 106
11243 107
11244 86
11245 104
11246 90
11247 103
11248 90
11249 104
11250 79
11251 111
11252 104
11253 90
11254 85
11255 82
11256 88
11257 80
11258 84
11259 83
11260 98
11261 94
11262 81
11263 106
11264 77
11265 89
11266 97
11267 79
11268 90
11269 91
11270 101
11271 105
11272 110
11273 88
11274 85
11275 92
11276 100
11277 85
11278 95
11279 94
11280 101
11281 93
11282 102
11283 86
11284 88
11285 76
11286 85
11287 92
11288 86
11289 95
11290 97
11291 88
11292 91
11293 81
11294 76
11295 110
11296 109
11297 91
11298 90
11299 97
11300 94
11301 96
11302 97
11303 76
11304 101
11305 99
11306 104
11307 103
11308 70
11309 104
11310 84
11311 101
11312 81
11313 92
11314 88
11315 75
11316 98
11317 104
11318 93
11319 91
11320 85
11321 105
11322 96
11323 105
11324 80
11325 100
11326 105
11327 109
11328 90
11329 95
11330 78
11331 81
11332 96
11333 100
11334 89
11335 100
11336 111
11337 101
11338 94
11339 85
11340 82
11341 112
11342 78
11343 97
11344 82
11345 106
11346 94
11347 99
11348 82
11349 81
11350 92
11351 95
11352 93
11353 83
11354 89
11355 96
11356 91
11357 92
11358 93
11359 116
11360 84
11361 86
11362 77
11363 91
11364 89
11365 76
11366 101
11367 102
11368 97
11369 94
11370 104
11371 99
11372 94
11373 100
11374 89
11375 114
11376 105
11377 97
11378 82
11379 81
11380 85
11381 100
11382 99
11383 102
11384 84
11385 90
11386 83
11387 88
11388 84
11389 74
11390 94
11391 85
11392 79
11393 95
11394 97
11395 89
11396 98
11397 77
11398 80
11399 94
11400 89
11401 112
11402 105
11403 108
11404 75
11405 84
11406 102
11407 73
11408 85
11409 92
11410 79
11411 78
11412 84
11413 94
11414 96
11415 102
11416 96
11417 79
11418 83
11419 105
11420 105
11421 111
11422 89
11423 84
11424 86
11425 78
11426 105
11427 90
11428 76
11429 101
11430 103
11431 89
11432 95
11433 85
11434 108
11435 90
11436 88
11437 98
11438 75
11439 84
11440 81
11441 77
11442 86
11443 86
11444 92
11445 71
11446 78
11447 80
11448 96
11449 92
11450 89
11451 74
11452 97
11453 103
11454 88
11455 79
11456 90
11457 84
11458 79
11459 97
11460 86
11461 104
11462 105
11463 90
11464 99
11465 94
11466 95
11467 84
11468 84
11469 85
11470 92
11471 94
11472 89
11473 93
11474 91
11475 89
11476 94
11477 93
11478 83
11479 91
11480 77
11481 107
11482 84
11483 89
11484 100
11485 75
11486 106
11487 91
11488 83
11489 86
11490 79
11491 107
11492 78
11493 90
11494 89
11495 87
11496 95
11497 79
11498 100
11499 98
11500 86
11501 100
11502 100
11503 86
11504 93
11505 96
11506 82
11507 79
11508 67
11509 92
11510 99
11511 97
11512 88
11513 85
11514 107
11515 82
11516 88
11517 86
11518 79
11519 92
11520 93
11521 93
11522 83
11523 93
11524 75
11525 105
11526 97
11527 85
11528 97
11529 87
11530 93
11531 81
11532 71
11533 97
11534 97
11535 98
11536 104
11537 94
11538 89
11539 76
11540 90
11541 82
11542 92
11543 83
11544 86
11545 90
11546 84
11547 86
11548 107
11549 85
11550 96
11551 93
11552 88
11553 88
11554 88
11555 98
11556 98
11557 92
11558 96
11559 76
11560 86
11561 98
11562 84
11563 76
11564 84
11565 84
11566 90
11567 89
11568 79
11569 99
11570 92
11571 87
11572 87
11573 90
11574 94
11575 71
11576 89
11577 93
11578 82
11579 79
11580 75
11581 96
11582 93
11583 76
11584 91
11585 76
11586 85
11587 105
11588 85
11589 92
11590 94
11591 101
11592 81
11593 98
11594 94
11595 102
11596 84
11597 89
11598 93
11599 93
11600 105
11601 91
11602 79
11603 104
11604 78
11605 91
11606 71
11607 88
11608 95
11609 94
11610 85
11611 84
11612 107
11613 95
11614 78
11615 104
11616 85
11617 96
11618 99
11619 102
11620 83
11621 92
11622 95
11623 91
11624 76
11625 90
11626 88
11627 90
11628 75
11629 86
11630 89
11631 91
11632 90
11633 104
11634 111
11635 86
11636 97
11637 75
11638 77
11639 96
11640 85
11641 99
11642 77
11643 102
11644 89
11645 77
11646 86
11647 85
11648 79
11649 88
11650 93
11651 79
11652 83
11653 82
11654 86
11655 84
11656 89
11657 85
11658 76
11659 82
11660 107
11661 96
11662 66
11663 93
11664 89
11665 93
11666 94
11667 98
11668 93
11669 96
11670 75
11671 107
11672 75
11673 95
11674 110
11675 72
11676 82
11677 88
11678 84
11679 106
11680 85
11681 85
11682 101
11683 81
11684 84
11685 101
11686 73
11687 82
11688 89
11689 74
11690 96
11691 84
11692 66
11693 83
11694 81
11695 85
11696 79
11697 88
11698 92
11699 84
11700 88
11701 88
11702 86
11703 77
11704 94
11705 92
11706 92
11707 91
11708 81
11709 83
11710 84
11711 113
11712 93
11713 77
11714 79
11715 89
11716 69
11717 77
11718 102
11719 63
11720 88
11721 83
11722 81
11723 78
11724 94
11725 76
11726 76
11727 75
11728 85
11729 86
11730 66
11731 83
11732 79
11733 88
11734 91
11735 96
11736 77
11737 107
11738 88
11739 86
11740 73
11741 102
11742 100
11743 82
11744 82
11745 85
11746 85
11747 83
11748 91
11749 72
11750 84
11751 84
11752 84
11753 98
11754 82
11755 83
11756 78
11757 65
11758 85
11759 77
11760 75
11761 87
11762 80
11763 98
11764 82
11765 79
11766 83
11767 98
11768 84
11769 89
11770 75
11771 85
11772 88
11773 104
11774 78
11775 80
11776 92
11777 79
11778 76
11779 95
11780 97
11781 103
11782 81
11783 93
11784 80
11785 80
11786 96
11787 83
11788 90
11789 83
11790 73
11791 94
11792 71
11793 87
11794 106
11795 57
11796 86
11797 76
11798 89
11799 80
11800 96
11801 88
11802 84
11803 80
11804 93
11805 82
11806 87
11807 88
11808 76
11809 102
11810 86
11811 96
11812 90
11813 79
11814 96
11815 80
11816 96
11817 101
11818 103
11819 78
11820 88
11821 84
11822 82
11823 90
11824 84
11825 72
11826 83
11827 80
11828 79
11829 80
11830 87
11831 94
11832 105
11833 77
11834 77
11835 81
11836 83
11837 93
11838 96
11839 92
11840 75
11841 87
11842 83
11843 98
11844 75
11845 83
11846 79
11847 87
11848 100
11849 85
11850 92
11851 97
11852 94
11853 77
11854 72
11855 81
11856 84
11857 75
11858 83
11859 96
11860 91
11861 74
11862 86
11863 96
11864 92
11865 79
11866 98
11867 86
11868 79
11869 82
11870 89
11871 64
11872 69
11873 92
11874 78
11875 92
11876 91
11877 67
11878 90
11879 76
11880 85
11881 88
11882 86
11883 89
11884 95
11885 83
11886 98
11887 103
11888 83
11889 79
11890 88
11891 93
11892 75
11893 87
11894 97
11895 85
11896 94
11897 83
11898 71
11899 104
11900 99
11901 92
11902 95
11903 96
11904 76
11905 81
11906 95
11907 94
11908 95
11909 72
11910 83
11911 95
11912 73
11913 97
11914 85
11915 80
11916 73
11917 85
11918 75
11919 94
11920 90
11921 93
11922 79
11923 87
11924 79
11925 85
11926 79
11927 75
11928 70
11929 91
11930 81
11931 83
11932 92
11933 82
11934 91
11935 93
11936 81
11937 87
11938 83
11939 71
11940 97
11941 76
11942 74
11943 97
11944 72
11945 72
11946 75
11947 107
11948 76
11949 72
11950 79
11951 85
11952 91
11953 88
11954 92
11955 82
11956 84
11957 92
11958 66
11959 81
11960 105
11961 83
11962 80
11963 78
11964 92
11965 95
11966 102
11967 92
11968 77
11969 77
11970 61
11971 92
11972 90
11973 76
11974 87
11975 94
11976 91
11977 87
11978 93
11979 82
11980 75
11981 80
11982 73
11983 77
11984 119
11985 82
11986 78
11987 94
11988 92
11989 81
11990 95
11991 75
11992 85
11993 79
11994 77
11995 76
11996 108
11997 72
11998 83
11999 86
12000 78
12001 77
12002 94
12003 86
12004 114
12005 70
12006 89
12007 86
12008 79
12009 95
12010 89
12011 68
12012 105
12013 84
12014 71
12015 83
12016 92
12017 85
12018 74
12019 84
12020 77
12021 78
12022 88
12023 78
12024 78
12025 91
12026 81
12027 85
12028 83
12029 99
12030 87
12031 87
12032 86
12033 87
12034 81
12035 92
12036 85
12037 78
12038 86
12039 79
12040 101
12041 102
12042 87
12043 95
12044 101
12045 83
12046 91
12047 87
12048 80
12049 72
12050 70
12051 85
12052 84
12053 76
12054 78
12055 84
12056 78
12057 87
12058 92
12059 93
12060 101
12061 92
12062 84
12063 93
12064 81
12065 75
12066 92
12067 82
12068 80
12069 78
12070 84
12071 97
12072 91
12073 103
12074 83
12075 71
12076 90
12077 79
12078 84
12079 89
12080 83
12081 92
12082 83
12083 74
12084 79
12085 80
12086 83
12087 86
12088 94
12089 101
12090 76
12091 92
12092 67
12093 80
12094 85
12095 82
12096 79
12097 82
12098 94
12099 78
12100 93
12101 81
12102 78
12103 89
12104 83
12105 65
12106 78
12107 79
12108 98
12109 95
12110 104
12111 103
12112 87
12113 96
12114 85
12115 82
12116 91
12117 86
12118 81
12119 69
12120 69
12121 79
12122 91
12123 72
12124 90
12125 98
12126 82
12127 76
12128 92
12129 87
12130 89
12131 103
12132 82
12133 71
12134 84
12135 87
12136 67
12137 86
12138 87
12139 98
12140 87
12141 94
12142 83
12143 94
12144 76
12145 82
12146 86
12147 74
12148 87
12149 93
12150 89
12151 96
12152 83
12153 65
12154 94
12155 74
12156 75
12157 81
12158 89
12159 92
12160 81
12161 89
12162 100
12163 75
12164 92
12165 76
12166 79
12167 99
12168 91
12169 92
12170 86
12171 81
12172 77
12173 91
12174 98
12175 95
12176 79
12177 82
12178 90
12179 84
12180 68
12181 74
12182 82
12183 72
12184 75
12185 82
12186 82
12187 81
12188 72
12189 86
12190 58
12191 81
12192 107
12193 83
12194 73
12195 78
12196 75
12197 76
12198 95
12199 85
12200 75
12201 95
12202 91
12203 92
12204 77
12205 89
12206 94
12207 88
12208 85
12209 95
12210 73
12211 86
12212 95
12213 81
12214 88
12215 80
12216 93
12217 85
12218 89
12219 84
12220 75
12221 98
12222 79
12223 91
12224 72
12225 82
12226 84
12227 75
12228 101
12229 91
12230 86
12231 91
12232 87
12233 84
12234 83
12235 86
12236 83
12237 69
12238 74
12239 91
12240 85
12241 76
12242 73
12243 91
12244 87
12245 78
12246 88
12247 91
12248 69
12249 99
12250 71
12251 96
12252 78
12253 72
12254 72
12255 88
12256 96
12257 82
12258 88
12259 69
12260 89
12261 67
12262 77
12263 86
12264 84
12265 88
12266 70
12267 85
12268 86
12269 74
12270 77
12271 88
12272 88
12273 75
12274 98
12275 61
12276 72
12277 92
12278 88
12279 70
12280 75
12281 85
12282 92
12283 79
12284 86
12285 101
12286 74
12287 96
12288 72
12289 72
12290 77
12291 58
12292 87
12293 92
12294 79
12295 85
12296 94
12297 100
12298 95
12299 75
12300 90
12301 85
12302 79
12303 87
12304 68
12305 85
12306 87
12307 82
12308 66
12309 73
12310 77
12311 106
12312 88
12313 87
12314 86
12315 99
12316 83
12317 78
12318 87
12319 94
12320 86
12321 101
12322 88
12323 75
12324 67
12325 89
12326 79
12327 85
12328 70
12329 79
12330 79
12331 80
12332 92
12333 92
12334 89
12335 82
12336 77
12337 76
12338 63
12339 82
12340 59
12341 100
12342 79
12343 79
12344 95
12345 96
12346 89
12347 89
12348 82
12349 97
12350 70
12351 78
12352 79
12353 78
12354 75
12355 70
12356 78
12357 95
12358 94
12359 84
12360 76
12361 79
12362 80
12363 81
12364 83
12365 78
12366 81
12367 93
12368 81
12369 90
12370 82
12371 84
12372 94
12373 71
12374 69
12375 78
12376 95
12377 67
12378 70
12379 78
12380 96
12381 83
12382 82
12383 80
12384 84
12385 97
12386 81
12387 86
12388 83
12389 85
12390 85
12391 81
12392 88
12393 89
12394 65
12395 90
12396 92
12397 77
12398 81
12399 91
12400 86
12401 83
12402 90
12403 75
12404 86
12405 72
12406 63
12407 75
12408 74
12409 69
12410 78
12411 74
12412 80
12413 96
12414 94
12415 79
12416 86
12417 87
12418 84
12419 83
12420 89
12421 85
12422 76
12423 93
12424 91
12425 90
12426 92
12427 84
12428 85
12429 83
12430 89
12431 97
12432 88
12433 96
12434 86
12435 74
12436 81
12437 90
12438 88
12439 88
12440 81
12441 78
12442 75
12443 91
12444 85
12445 99
12446 77
12447 77
12448 78
12449 68
12450 86
12451 94
12452 79
12453 62
12454 84
12455 100
12456 94
12457 88
12458 85
12459 85
12460 89
12461 86
12462 79
12463 76
12464 90
12465 70
12466 68
12467 82
12468 69
12469 84
12470 74
12471 75
12472 84
12473 92
12474 97
12475 73
12476 73
12477 78
12478 81
12479 81
12480 67
12481 81
12482 87
12483 75
12484 71
12485 88
12486 70
12487 84
12488 88
12489 89
12490 91
12491 90
12492 78
12493 83
12494 100
12495 82
12496 92
12497 78
12498 69
12499 87
12500 75
12501 105
12502 79
12503 67
12504 78
12505 86
12506 94
12507 75
12508 73
12509 97
12510 79
12511 64
12512 96
12513 98
12514 74
12515 99
12516 85
12517 80
12518 65
12519 57
12520 96
12521 102
12522 96
12523 72
12524 101
12525 84
12526 99
12527 78
12528 91
12529 92
12530 85
12531 76
12532 82
12533 77
12534 92
12535 77
12536 77
12537 75
12538 89
12539 75
12540 95
12541 102
12542 69
12543 80
12544 89
12545 83
12546 82
12547 96
12548 90
12549 74
12550 79
12551 73
12552 90
12553 76
12554 83
12555 76
12556 72
12557 93
12558 98
12559 74
12560 65
12561 111
12562 86
12563 77
12564 87
12565 96
12566 86
12567 96
12568 76
12569 83
12570 88
12571 74
12572 100
12573 88
12574 92
12575 89
12576 65
12577 88
12578 94
12579 66
12580 78
12581 82
12582 72
12583 97
12584 87
12585 102
12586 93
12587 81
12588 87
12589 79
12590 82
12591 88
12592 73
12593 87
12594 86
12595 78
12596 80
12597 84
12598 82
12599 89
12600 74
12601 83
12602 73
12603 104
12604 75
12605 76
12606 72
12607 83
12608 67
12609 85
12610 90
12611 80
12612 83
12613 94
12614 94
12615 97
12616 101
12617 81
12618 69
12619 78
12620 81
12621 84
12622 87
12623 63
12624 79
12625 66
12626 74
12627 67
12628 98
12629 78
12630 83
12631 93
12632 84
12633 74
12634 89
12635 79
12636 69
12637 72
12638 68
12639 66
12640 84
12641 72
12642 72
12643 84
12644 80
12645 79
12646 94
12647 82
12648 68
12649 72
12650 80
12651 86
12652 80
12653 92
12654 86
12655 72
12656 95
12657 81
12658 88
12659 88
12660 70
12661 77
12662 85
12663 75
12664 67
12665 73
12666 82
12667 79
12668 85
12669 79
12670 85
12671 89
12672 86
12673 82
12674 91
12675 81
12676 89
12677 74
12678 66
12679 74
12680 87
12681 72
12682 78
12683 70
12684 79
12685 83
12686 82
12687 84
12688 68
12689 84
12690 94
12691 78
12692 74
12693 106
12694 75
12695 89
12696 88
12697 82
12698 84
12699 84
12700 82
12701 72
12702 83
12703 63
12704 68
12705 63
12706 67
12707 75
12708 76
12709 82
12710 85
12711 99
12712 74
12713 79
12714 74
12715 88
12716 77
12717 70
12718 90
12719 66
12720 91
12721 70
12722 68
12723 89
12724 77
12725 75
12726 92
12727 93
12728 75
12729 64
12730 75
12731 77
12732 75
12733 67
12734 86
12735 80
12736 90
12737 69
12738 83
12739 87
12740 83
12741 86
12742 91
12743 95
12744 85
12745 100
12746 64
12747 68
12748 72
12749 75
12750 74
12751 76
12752 73
12753 85
12754 71
12755 85
12756 76
12757 87
12758 71
12759 82
12760 89
12761 72
12762 90
12763 89
12764 86
12765 76
12766 72
12767 81
12768 72
12769 88
12770 75
12771 99
12772 69
12773 95
12774 71
12775 79
12776 90
12777 79
12778 70
12779 91
12780 80
12781 76
12782 79
12783 78
12784 97
12785 68
12786 79
12787 92
12788 95
12789 90
12790 77
12791 86
12792 87
12793 81
12794 71
12795 63
12796 80
12797 80
12798 83
12799 70
12800 76
12801 70
12802 88
12803 78
12804 73
12805 69
12806 69
12807 91
12808 88
12809 54
12810 81
12811 96
12812 73
12813 66
12814 74
12815 68
12816 85
12817 73
12818 73
12819 71
12820 88
12821 72
12822 76
12823 87
12824 84
12825 99
12826 84
12827 76
12828 83
12829 81
12830 60
12831 70
12832 93
12833 87
12834 71
12835 78
12836 92
12837 97
12838 90
12839 91
12840 89
12841 86
12842 82
12843 78
12844 80
12845 90
12846 67
12847 75
12848 79
12849 86
12850 80
12851 66
12852 80
12853 75
12854 78
12855 56
12856 89
12857 74
12858 59
12859 70
12860 76
12861 74
12862 78
12863 81
12864 64
12865 88
12866 89
12867 62
12868 89
12869 79
12870 79
12871 73
12872 85
12873 81
12874 80
12875 69
12876 91
12877 68
12878 102
12879 66
12880 89
12881 89
12882 85
12883 89
12884 82
12885 78
12886 86
12887 54
12888 86
12889 73
12890 69
12891 73
12892 79
12893 81
12894 93
12895 76
12896 75
12897 70
12898 69
12899 75
12900 74
12901 81
12902 80
12903 83
12904 67
12905 73
12906 75
12907 75
12908 67
12909 72
12910 72
12911 72
12912 112
12913 79
12914 103
12915 69
12916 89
12917 73
12918 82
12919 65
12920 85
12921 78
12922 86
12923 80
12924 82
12925 73
12926 83
12927 79
12928 69
12929 89
12930 74
12931 75
12932 55
12933 74
12934 71
12935 79
12936 85
12937 85
12938 71
12939 80
12940 64
12941 73
12942 86
12943 75
12944 81
12945 90
12946 83
12947 83
12948 69
12949 90
12950 78
12951 80
12952 82
12953 83
12954 87
12955 91
12956 84
12957 84
12958 87
12959 77
12960 82
12961 71
12962 85
12963 67
12964 83
12965 77
12966 82
12967 70
12968 85
12969 73
12970 73
12971 89
12972 86
12973 70
12974 78
12975 93
12976 58
12977 71
12978 61
12979 82
12980 89
12981 77
12982 81
12983 69
12984 73
12985 90
12986 67
12987 88
12988 85
12989 82
12990 80
12991 70
12992 83
12993 88
12994 91
12995 83
12996 89
12997 80
12998 74
12999 87
13000 80
13001 76
13002 76
13003 73
13004 80
13005 72
13006 75
13007 88
13008 80
13009 77
13010 82
13011 78
13012 70
13013 96
13014 68
13015 77
13016 81
13017 67
13018 85
13019 85
13020 77
13021 54
13022 77
13023 76
13024 90
13025 97
13026 80
13027 80
13028 79
13029 74
13030 74
13031 83
13032 78
13033 89
13034 74
13035 64
13036 73
13037 84
13038 72
13039 77
13040 65
13041 82
13042 79
13043 73
13044 67
13045 78
13046 69
13047 73
13048 71
13049 63
13050 78
13051 81
13052 80
13053 57
13054 76
13055 87
13056 68
13057 87
13058 74
13059 75
13060 67
13061 89
13062 72
13063 70
13064 71
13065 64
13066 82
13067 82
13068 83
13069 72
13070 93
13071 84
13072 87
13073 83
13074 76
13075 82
13076 70
13077 91
13078 71
13079 69
13080 63
13081 71
13082 53
13083 68
13084 76
13085 74
13086 71
13087 79
13088 70
13089 76
13090 91
13091 79
13092 77
13093 84
13094 88
13095 77
13096 74
13097 63
13098 83
13099 64
13100 68
13101 82
13102 86
13103 72
13104 84
13105 80
13106 76
13107 76
13108 89
13109 65
13110 78
13111 68
13112 81
13113 67
13114 81
13115 82
13116 70
13117 76
13118 80
13119 64
13120 87
13121 84
13122 70
13123 92
13124 77
13125 87
13126 67
13127 75
13128 92
13129 59
13130 79
13131 81
13132 85
13133 87
13134 87
13135 64
13136 73
13137 69
13138 57
13139 71
13140 60
13141 82
13142 77
13143 86
13144 90
13145 83
13146 83
13147 82
13148 77
13149 71
13150 54
13151 84
13152 67
13153 62
13154 79
13155 94
13156 78
13157 73
13158 95
13159 74
13160 76
13161 64
13162 83
13163 70
13164 76
13165 88
13166 77
13167 79
13168 74
13169 61
13170 80
13171 62
13172 69
13173 78
13174 80
13175 75
13176 70
13177 75
13178 70
13179 69
13180 85
13181 58
13182 89
13183 68
13184 72
13185 70
13186 68
13187 82
13188 79
13189 61
13190 75
13191 71
13192 78
13193 69
13194 73
13195 72
13196 71
13197 70
13198 70
13199 73
13200 71
13201 77
13202 82
13203 83
13204 64
13205 62
13206 87
13207 75
13208 79
13209 76
13210 68
13211 62
13212 63
13213 92
13214 85
13215 72
13216 69
13217 78
13218 94
13219 74
13220 65
13221 69
13222 70
13223 75
13224 63
13225 71
13226 77
13227 68
13228 75
13229 78
13230 75
13231 96
13232 71
13233 65
13234 68
13235 73
13236 61
13237 75
13238 68
13239 85
13240 84
13241 80
13242 56
13243 60
13244 74
13245 78
13246 83
13247 76
13248 75
13249 86
13250 73
13251 65
13252 82
13253 78
13254 75
13255 83
13256 65
13257 57
13258 84
13259 77
13260 85
13261 57
13262 88
13263 79
13264 69
13265 83
13266 76
13267 85
13268 88
13269 79
13270 59
13271 70
13272 72
13273 89
13274 69
13275 70
13276 60
13277 89
13278 59
13279 56
13280 84
13281 78
13282 82
13283 75
13284 56
13285 62
13286 70
13287 71
13288 72
13289 76
13290 73
13291 73
13292 75
13293 63
13294 77
13295 77
13296 74
13297 60
13298 84
13299 88
13300 58
13301 81
13302 76
13303 86
13304 85
13305 63
13306 72
13307 92
13308 66
13309 68
13310 57
13311 80
13312 76
13313 64
13314 74
13315 79
13316 71
13317 77
13318 55
13319 81
13320 67
13321 68
13322 75
13323 70
13324 68
13325 70
13326 85
13327 74
13328 69
13329 73
13330 71
13331 80
13332 78
13333 72
13334 57
13335 61
13336 71
13337 68
13338 68
13339 83
13340 99
13341 57
13342 71
13343 57
13344 69
13345 71
13346 81
13347 76
13348 64
13349 75
13350 67
13351 80
13352 72
13353 83
13354 64
13355 69
13356 68
13357 84
13358 76
13359 71
13360 71
13361 87
13362 76
13363 72
13364 69
13365 68
13366 72
13367 79
13368 61
13369 73
13370 77
13371 82
13372 59
13373 68
13374 71
13375 72
13376 75
13377 77
13378 72
13379 78
13380 74
13381 75
13382 68
13383 69
13384 81
13385 70
13386 77
13387 65
13388 84
13389 73
13390 69
13391 66
13392 61
13393 70
13394 59
13395 65
13396 80
13397 74
13398 75
13399 72
13400 79
13401 62
13402 71
13403 73
13404 67
13405 81
13406 74
13407 55
13408 75
13409 63
13410 78
13411 66
13412 68
13413 81
13414 75
13415 74
13416 57
13417 86
13418 84
13419 86
13420 74
13421 59
13422 67
13423 67
13424 71
13425 89
13426 83
13427 63
13428 86
13429 85
13430 78
13431 71
13432 68
13433 87
13434 89
13435 70
13436 93
13437 74
13438 91
13439 69
13440 82
13441 79
13442 70
13443 76
13444 74
13445 81
13446 79
13447 78
13448 80
13449 68
13450 59
13451 69
13452 95
13453 84
13454 80
13455 84
13456 71
13457 73
13458 92
13459 84
13460 68
13461 71
13462 74
13463 81
13464 64
13465 63
13466 62
13467 67
13468 91
13469 73
13470 75
13471 81
13472 69
13473 83
13474 62
13475 65
13476 69
13477 75
13478 72
13479 85
13480 80
13481 76
13482 68
13483 78
13484 80
13485 65
13486 91
13487 56
13488 76
13489 87
13490 65
13491 64
13492 74
13493 73
13494 59
13495 74
13496 80
13497 75
13498 77
13499 69
13500 65
13501 67
13502 78
13503 68
13504 79
13505 91
13506 72
13507 61
13508 80
13509 80
13510 76
13511 62
13512 59
13513 75
13514 71
13515 73
13516 89
13517 67
13518 64
13519 87
13520 77
13521 72
13522 72
13523 81
13524 71
13525 82
13526 66
13527 74
13528 71
13529 78
13530 74
13531 62
13532 78
13533 55
13534 68
13535 73
13536 70
13537 83
13538 68
13539 84
13540 62
13541 68
13542 63
13543 75
13544 68
13545 83
13546 83
13547 73
13548 74
13549 74
13550 57
13551 68
13552 69
13553 54
13554 76
13555 84
13556 73
13557 72
13558 73
13559 70
13560 68
13561 80
13562 72
13563 62
13564 80
13565 62
13566 81
13567 78
13568 68
13569 78
13570 63
13571 65
13572 73
13573 68
13574 61
13575 67
13576 79
13577 61
13578 74
13579 73
13580 67
13581 78
13582 82
13583 65
13584 66
13585 64
13586 81
13587 72
13588 67
13589 65
13590 56
13591 73
13592 72
13593 66
13594 65
13595 59
13596 61
13597 63
13598 82
13599 64
13600 72
13601 57
13602 73
13603 80
13604 55
13605 75
13606 74
13607 80
13608 68
13609 67
13610 70
13611 80
13612 65
13613 65
13614 80
13615 61
13616 76
13617 64
13618 72
13619 74
13620 71
13621 73
13622 82
13623 80
13624 78
13625 64
13626 68
13627 73
13628 63
13629 76
13630 83
13631 64
13632 83
13633 81
13634 63
13635 68
13636 66
13637 69
13638 62
13639 71
13640 79
13641 64
13642 71
13643 61
13644 73
13645 68
13646 83
13647 67
13648 77
13649 57
13650 84
13651 65
13652 73
13653 73
13654 67
13655 77
13656 70
13657 65
13658 69
13659 64
13660 63
13661 75
13662 84
13663 70
13664 56
13665 75
13666 77
13667 74
13668 67
13669 77
13670 59
13671 75
13672 71
13673 85
13674 64
13675 66
13676 60
13677 74
13678 69
13679 61
13680 78
13681 72
13682 82
13683 73
13684 84
13685 68
13686 86
13687 93
13688 78
13689 71
13690 71
13691 77
13692 76
13693 63
13694 83
13695 80
13696 68
13697 75
13698 74
13699 65
13700 85
13701 74
13702 73
13703 72
13704 76
13705 65
13706 72
13707 62
13708 74
13709 76
13710 75
13711 64
13712 83
13713 70
13714 67
13715 67
13716 63
13717 76
13718 79
13719 74
13720 67
13721 77
13722 79
13723 62
13724 85
13725 71
13726 68
13727 90
13728 61
13729 73
13730 68
13731 78
13732 68
13733 70
13734 72
13735 86
13736 76
13737 60
13738 77
13739 75
13740 77
13741 76
13742 66
13743 66
13744 73
13745 65
13746 58
13747 66
13748 67
13749 75
13750 70
13751 69
13752 64
13753 83
13754 75
13755 71
13756 68
13757 85
13758 66
13759 80
13760 73
13761 74
13762 94
13763 67
13764 78
13765 72
13766 74
13767 66
13768 77
13769 78
13770 80
13771 70
13772 60
13773 71
13774 74
13775 78
13776 74
13777 63
13778 72
13779 59
13780 71
13781 72
13782 68
13783 67
13784 68
13785 72
13786 68
13787 64
13788 66
13789 82
13790 63
13791 78
13792 66
13793 60
13794 77
13795 75
13796 84
13797 67
13798 69
13799 69
13800 74
13801 69
13802 70
13803 77
13804 70
13805 72
13806 75
13807 74
13808 75
13809 62
13810 77
13811 67
13812 74
13813 75
13814 69
13815 64
13816 80
13817 63
13818 67
13819 66
13820 65
13821 54
13822 69
13823 61
13824 49
13825 79
13826 80
13827 69
13828 66
13829 75
13830 63
13831 65
13832 57
13833 62
13834 63
13835 80
13836 70
13837 71
13838 88
13839 74
13840 67
13841 63
13842 60
13843 72
13844 74
13845 61
13846 78
13847 73
13848 66
13849 70
13850 52
13851 73
13852 81
13853 64
13854 68
13855 75
13856 79
13857 59
13858 66
13859 86
13860 70
13861 63
13862 57
13863 83
13864 73
13865 61
13866 78
13867 70
13868 84
13869 73
13870 81
13871 72
13872 81
13873 82
13874 62
13875 73
13876 62
13877 78
13878 58
13879 58
13880 68
13881 54
13882 69
13883 61
13884 61
13885 63
13886 69
13887 55
13888 72
13889 80
13890 78
13891 79
13892 61
13893 61
13894 63
13895 78
13896 74
13897 92
13898 80
13899 78
13900 72
13901 64
13902 80
13903 73
13904 75
13905 72
13906 70
13907 73
13908 68
13909 67
13910 65
13911 58
13912 69
13913 62
13914 64
13915 79
13916 60
13917 65
13918 71
13919 87
13920 57
13921 54
13922 63
13923 73
13924 66
13925 65
13926 66
13927 59
13928 68
13929 76
13930 73
13931 69
13932 70
13933 71
13934 89
13935 88
13936 81
13937 69
13938 52
13939 67
13940 58
13941 86
13942 71
13943 71
13944 75
13945 79
13946 76
13947 52
13948 63
13949 79
13950 73
13951 65
13952 60
13953 74
13954 77
13955 71
13956 60
13957 81
13958 66
13959 64
13960 83
13961 74
13962 80
13963 70
13964 60
13965 86
13966 65
13967 66
13968 78
13969 62
13970 53
13971 66
13972 70
13973 80
13974 66
13975 73
13976 73
13977 69
13978 68
13979 58
13980 63
13981 74
13982 77
13983 82
13984 71
13985 72
13986 74
13987 67
13988 67
13989 72
13990 70
13991 78
13992 59
13993 68
13994 59
13995 64
13996 62
13997 57
13998 67
13999 68
14000 71
14001 72
14002 73
14003 71
14004 65
14005 74
14006 71
14007 77
14008 68
14009 67
14010 73
14011 69
14012 67
14013 70
14014 75
14015 69
14016 67
14017 65
14018 79
14019 81
14020 58
14021 68
14022 58
14023 70
14024 68
14025 84
14026 73
14027 57
14028 61
14029 83
14030 74
14031 71
14032 72
14033 63
14034 76
14035 61
14036 73
14037 61
14038 76
14039 68
14040 63
14041 80
14042 69
14043 75
14044 73
14045 59
14046 68
14047 84
14048 60
14049 75
14050 60
14051 80
14052 64
14053 67
14054 83
14055 73
14056 78
14057 73
14058 58
14059 68
14060 70
14061 71
14062 78
14063 68
14064 68
14065 74
14066 66
14067 77
14068 67
14069 73
14070 72
14071 63
14072 63
14073 59
14074 63
14075 78
14076 60
14077 71
14078 58
14079 62
14080 65
14081 78
14082 85
14083 57
14084 70
14085 71
14086 78
14087 71
14088 75
14089 88
14090 57
14091 78
14092 67
14093 72
14094 71
14095 74
14096 59
14097 56
14098 53
14099 63
14100 81
14101 57
14102 66
14103 47
14104 69
14105 76
14106 89
14107 69
14108 71
14109 62
14110 71
14111 62
14112 66
14113 69
14114 74
14115 68
14116 54
14117 72
14118 72
14119 55
14120 67
14121 64
14122 56
14123 61
14124 67
14125 80
14126 58
14127 55
14128 71
14129 62
14130 62
14131 78
14132 66
14133 66
14134 78
14135 62
14136 55
14137 64
14138 68
14139 68
14140 77
14141 72
14142 68
14143 59
14144 63
14145 73
14146 76
14147 70
14148 60
14149 62
14150 83
14151 75
14152 70
14153 71
14154 74
14155 77
14156 69
14157 68
14158 65
14159 63
14160 67
14161 75
14162 60
14163 73
14164 80
14165 46
14166 54
14167 74
14168 72
14169 66
14170 74
14171 80
14172 62
14173 74
14174 66
14175 72
14176 90
14177 72
14178 69
14179 59
14180 57
14181 63
14182 69
14183 67
14184 74
14185 66
14186 62
14187 58
14188 63
14189 63
14190 55
14191 60
14192 70
14193 72
14194 59
14195 70
14196 83
14197 81
14198 70
14199 77
14200 64
14201 68
14202 80
14203 53
14204 68
14205 71
14206 78
14207 71
14208 76
14209 67
14210 65
14211 109
14212 82
14213 70
14214 73
14215 66
14216 63
14217 65
14218 55
14219 66
14220 65
14221 55
14222 62
14223 56
14224 63
14225 64
14226 66
14227 60
14228 73
14229 77
14230 83
14231 65
14232 81
14233 69
14234 69
14235 68
14236 74
14237 66
14238 68
14239 60
14240 77
14241 73
14242 77
14243 82
14244 61
14245 67
14246 81
14247 68
14248 62
14249 65
14250 59
14251 75
14252 57
14253 63
14254 77
14255 67
14256 75
14257 69
14258 72
14259 69
14260 63
14261 76
14262 64
14263 77
14264 62
14265 76
14266 75
14267 85
14268 71
14269 68
14270 80
14271 79
14272 66
14273 59
14274 58
14275 70
14276 58
14277 61
14278 63
14279 61
14280 96
14281 68
14282 63
14283 86
14284 57
14285 53
14286 67
14287 60
14288 58
14289 72
14290 77
14291 53
14292 75
14293 75
14294 67
14295 71
14296 67
14297 51
14298 47
14299 59
14300 67
14301 70
14302 77
14303 69
14304 70
14305 76
14306 76
14307 66
14308 79
14309 73
14310 73
14311 73
14312 59
14313 58
14314 61
14315 69
14316 55
14317 92
14318 63
14319 75
14320 84
14321 90
14322 86
14323 65
14324 65
14325 56
14326 81
14327 80
14328 75
14329 70
14330 72
14331 81
14332 60
14333 59
14334 62
14335 54
14336 69
14337 88
14338 70
14339 66
14340 54
14341 64
14342 73
14343 60
14344 78
14345 72
14346 57
14347 69
14348 96
14349 59
14350 60
14351 56
14352 58
14353 63
14354 68
14355 60
14356 58
14357 78
14358 68
14359 77
14360 63
14361 81
14362 83
14363 61
14364 78
14365 72
14366 67
14367 52
14368 85
14369 70
14370 84
14371 66
14372 73
14373 58
14374 72
14375 71
14376 72
14377 69
14378 66
14379 72
14380 68
14381 60
14382 63
14383 51
14384 61
14385 85
14386 68
14387 79
14388 76
14389 87
14390 68
14391 77
14392 57
14393 68
14394 70
14395 75
14396 53
14397 72
14398 75
14399 72
14400 60
14401 66
14402 83
14403 56
14404 70
14405 72
14406 69
14407 72
14408 63
14409 72
14410 70
14411 66
14412 65
14413 71
14414 60
14415 62
14416 77
14417 60
14418 66
14419 65
14420 70
14421 57
14422 65
14423 73
14424 61
14425 75
14426 65
14427 63
14428 67
14429 69
14430 61
14431 68
14432 72
14433 80
14434 67
14435 71
14436 68
14437 59
14438 67
14439 66
14440 54
14441 65
14442 73
14443 74
14444 80
14445 64
14446 54
14447 63
14448 68
14449 61
14450 61
14451 70
14452 75
14453 64
14454 63
14455 76
14456 64
14457 76
14458 79
14459 76
14460 72
14461 72
14462 52
14463 60
14464 63
14465 61
14466 67
14467 60
14468 58
14469 82
14470 73
14471 73
14472 62
14473 68
14474 66
14475 77
14476 72
14477 70
14478 73
14479 74
14480 71
14481 70
14482 76
14483 75
14484 74
14485 73
14486 70
14487 69
14488 81
14489 71
14490 70
14491 76
14492 67
14493 74
14494 61
14495 65
14496 62
14497 58
14498 82
14499 70
14500 73
14501 57
14502 63
14503 61
14504 60
14505 72
14506 65
14507 78
14508 53
14509 70
14510 69
14511 70
14512 64
14513 67
14514 59
14515 68
14516 65
14517 56
14518 64
14519 77
14520 54
14521 75
14522 62
14523 64
14524 68
14525 80
14526 94
14527 74
14528 78
14529 51
14530 50
14531 72
14532 66
14533 73
14534 67
14535 75
14536 72
14537 78
14538 70
14539 50
14540 63
14541 54
14542 76
14543 73
14544 72
14545 78
14546 69
14547 64
14548 71
14549 44
14550 77
14551 65
14552 69
14553 59
14554 64
14555 90
14556 64
14557 78
14558 99
14559 73
14560 70
14561 82
14562 71
14563 62
14564 73
14565 73
14566 82
14567 76
14568 76
14569 76
14570 63
14571 75
14572 75
14573 62
14574 61
14575 73
14576 63
14577 88
14578 63
14579 75
14580 64
14581 46
14582 90
14583 62
14584 62
14585 69
14586 61
14587 56
14588 78
14589 65
14590 71
14591 53
14592 73
14593 59
14594 65
14595 71
14596 69
14597 73
14598 65
14599 76
14600 73
14601 74
14602 85
14603 83
14604 64
14605 69
14606 59
14607 52
14608 77
14609 73
14610 63
14611 65
14612 68
14613 75
14614 75
14615 76
14616 70
14617 68
14618 65
14619 69
14620 59
14621 67
14622 58
14623 68
14624 68
14625 72
14626 70
14627 67
14628 70
14629 76
14630 73
14631 76
14632 57
14633 72
14634 64
14635 83
14636 64
14637 69
14638 57
14639 77
14640 54
14641 76
14642 73
14643 58
14644 63
14645 55
14646 60
14647 83
14648 71
14649 78
14650 52
14651 71
14652 46
14653 79
14654 66
14655 65
14656 49
14657 79
14658 89
14659 60
14660 65
14661 61
14662 69
14663 56
14664 69
14665 53
14666 74
14667 63
14668 87
14669 61
14670 49
14671 59
14672 59
14673 63
14674 84
14675 65
14676 62
14677 67
14678 71
14679 60
14680 59
14681 67
14682 81
14683 79
14684 73
14685 57
14686 65
14687 69
14688 65
14689 69
14690 67
14691 59
14692 67
14693 46
14694 58
14695 77
14696 68
14697 61
14698 65
14699 72
14700 66
14701 73
14702 71
14703 82
14704 60
14705 67
14706 79
14707 67
14708 59
14709 57
14710 77
14711 62
14712 80
14713 82
14714 59
14715 62
14716 68
14717 74
14718 59
14719 62
14720 65
14721 55
14722 65
14723 60
14724 69
14725 75
14726 65
14727 66
14728 64
14729 57
14730 74
14731 55
14732 69
14733 71
14734 64
14735 79
14736 64
14737 60
14738 70
14739 62
14740 67
14741 59
14742 60
14743 67
14744 56
14745 73
14746 85
14747 79
14748 61
14749 72
14750 60
14751 55
14752 67
14753 71
14754 59
14755 60
14756 63
14757 82
14758 58
14759 71
14760 68
14761 75
14762 57
14763 70
14764 57
14765 62
14766 60
14767 61
14768 72
14769 70
14770 69
14771 74
14772 79
14773 62
14774 52
14775 66
14776 69
14777 71
14778 50
14779 70
14780 65
14781 57
14782 57
14783 72
14784 76
14785 67
14786 77
14787 68
14788 71
14789 68
14790 70
14791 70
14792 60
14793 77
14794 69
14795 68
14796 63
14797 53
14798 59
14799 71
14800 64
14801 62
14802 76
14803 64
14804 62
14805 74
14806 55
14807 71
14808 51
14809 67
14810 66
14811 59
14812 59
14813 83
14814 60
14815 61
14816 77
14817 67
14818 66
14819 86
14820 71
14821 68
14822 65
14823 69
14824 74
14825 62
14826 67
14827 58
14828 69
14829 67
14830 56
14831 75
14832 73
14833 73
14834 83
14835 71
14836 58
14837 75
14838 77
14839 76
14840 68
14841 68
14842 76
14843 58
14844 63
14845 51
14846 84
14847 60
14848 64
14849 58
14850 66
14851 59
14852 82
14853 57
14854 57
14855 63
14856 74
14857 60
14858 71
14859 65
14860 71
14861 55
14862 64
14863 66
14864 68
14865 68
14866 75
14867 60
14868 67
14869 81
14870 62
14871 48
14872 71
14873 77
14874 65
14875 65
14876 66
14877 72
14878 56
14879 84
14880 74
14881 70
14882 61
14883 81
14884 67
14885 69
14886 59
14887 62
14888 52
14889 77
14890 74
14891 64
14892 77
14893 55
14894 65
14895 65
14896 53
14897 48
14898 75
14899 81
14900 72
14901 69
14902 63
14903 66
14904 61
14905 60
14906 60
14907 74
14908 64
14909 57
14910 59
14911 72
14912 54
14913 79
14914 63
14915 47
14916 61
14917 77
14918 69
14919 71
14920 64
14921 51
14922 68
14923 62
14924 52
14925 53
14926 73
14927 67
14928 76
14929 76
14930 53
14931 80
14932 68
14933 69
14934 69
14935 67
14936 60
14937 68
14938 68
14939 61
14940 56
14941 60
14942 62
14943 81
14944 85
14945 64
14946 70
14947 67
14948 59
14949 53
14950 59
14951 63
14952 61
14953 65
14954 57
14955 76
14956 65
14957 54
14958 68
14959 57
14960 63
14961 57
14962 72
14963 69
14964 71
14965 76
14966 70
14967 81
14968 62
14969 55
14970 57
14971 63
14972 72
14973 67
14974 60
14975 73
14976 80
14977 71
14978 59
14979 65
14980 63
14981 70
14982 62
14983 79
14984 64
14985 71
14986 61
14987 52
14988 57
14989 66
14990 63
14991 58
14992 66
14993 75
14994 68
14995 80
14996 48
14997 64
14998 63
14999 68
15000 60
15001 63
15002 48
15003 56
15004 56
15005 70
15006 75
15007 57
15008 62
15009 66
15010 60
15011 69
15012 59
15013 53
15014 73
15015 68
15016 65
15017 59
15018 53
15019 66
15020 74
15021 67
15022 53
15023 63
15024 75
15025 61
15026 68
15027 60
15028 64
15029 64
15030 68
15031 74
15032 58
15033 65
15034 59
15035 68
15036 65
15037 63
15038 72
15039 66
15040 63
15041 62
15042 60
15043 59
15044 49
15045 62
15046 59
15047 59
15048 49
15049 56
15050 54
15051 57
15052 65
15053 62
15054 74
15055 64
15056 74
15057 58
15058 75
15059 63
15060 58
15061 63
15062 63
15063 58
15064 58
15065 62
15066 66
15067 62
15068 67
15069 72
15070 74
15071 74
15072 74
15073 66
15074 74
15075 61
15076 65
15077 84
15078 46
15079 59
15080 63
15081 76
15082 63
15083 71
15084 58
15085 65
15086 81
15087 77
15088 69
15089 74
15090 60
15091 57
15092 70
15093 72
15094 52
15095 80
15096 79
15097 65
15098 79
15099 80
15100 62
15101 81
15102 80
15103 67
15104 61
15105 59
15106 61
15107 66
15108 75
15109 70
15110 64
15111 67
15112 71
15113 64
15114 55
15115 57
15116 52
15117 80
15118 88
15119 69
15120 73
15121 79
15122 67
15123 81
15124 53
15125 63
15126 75
15127 65
15128 59
15129 64
15130 69
15131 55
15132 61
15133 67
15134 72
15135 64
15136 62
15137 77
15138 70
15139 72
15140 70
15141 65
15142 80
15143 70
15144 72
15145 66
15146 80
15147 62
15148 58
15149 72
15150 58
15151 62
15152 72
15153 66
15154 63
15155 71
15156 55
15157 72
15158 80
15159 69
15160 72
15161 67
15162 69
15163 70
15164 64
15165 68
15166 64
15167 66
15168 77
15169 46
15170 71
15171 79
15172 63
15173 64
15174 59
15175 60
15176 52
15177 57
15178 58
15179 66
15180 65
15181 61
15182 77
15183 59
15184 57
15185 48
15186 75
15187 57
15188 51
15189 70
15190 69
15191 51
15192 61
15193 67
15194 64
15195 51
15196 51
15197 78
15198 71
15199 64
15200 76
15201 47
15202 73
15203 64
15204 66
15205 56
15206 59
15207 54
15208 60
15209 54
15210 62
15211 72
15212 52
15213 54
15214 47
15215 65
15216 59
15217 73
15218 53
15219 66
15220 62
15221 67
15222 69
15223 65
15224 59
15225 75
15226 60
15227 70
15228 61
15229 60
15230 60
15231 58
15232 62
15233 64
15234 79
15235 83
15236 61
15237 49
15238 65
15239 54
15240 59
15241 48
15242 50
15243 62
15244 66
15245 63
15246 62
15247 60
15248 66
15249 57
15250 65
15251 73
15252 54
15253 59
15254 78
15255 66
15256 52
15257 54
15258 60
15259 59
15260 70
15261 64
15262 48
15263 64
15264 58
15265 67
15266 65
15267 79
15268 70
15269 65
15270 71
15271 58
15272 76
15273 74
15274 55
15275 60
15276 70
15277 63
15278 73
15279 61
15280 74
15281 75
15282 62
15283 58
15284 53
15285 65
15286 73
15287 56
15288 70
15289 54
15290 50
15291 66
15292 64
15293 71
15294 78
15295 64
15296 71
15297 58
15298 54
15299 66
15300 68
15301 69
15302 65
15303 57
15304 62
15305 56
15306 70
15307 42
15308 62
15309 59
15310 63
15311 77
15312 61
15313 66
15314 67
15315 63
15316 61
15317 80
15318 56
15319 59
15320 62
15321 60
15322 55
15323 53
15324 57
15325 69
15326 72
15327 78
15328 72
15329 66
15330 62
15331 60
15332 67
15333 59
15334 76
15335 70
15336 55
15337 61
15338 60
15339 62
15340 68
15341 69
15342 52
15343 35
15344 55
15345 74
15346 75
15347 59
15348 65
15349 70
15350 61
15351 53
15352 66
15353 63
15354 71
15355 55
15356 51
15357 60
15358 62
15359 59
15360 48
15361 68
15362 68
15363 66
15364 73
15365 57
15366 79
15367 52
15368 61
15369 54
15370 49
15371 39
15372 69
15373 52
15374 51
15375 52
15376 58
15377 60
15378 66
15379 59
15380 67
15381 62
15382 57
15383 62
15384 61
15385 60
15386 66
15387 64
15388 64
15389 60
15390 57
15391 53
15392 72
15393 64
15394 59
15395 49
15396 55
15397 68
15398 52
15399 67
15400 53
15401 67
15402 59
15403 50
15404 62
15405 80
15406 60
15407 55
15408 59
15409 59
15410 61
15411 50
15412 57
15413 57
15414 55
15415 61
15416 55
15417 59
15418 61
15419 68
15420 59
15421 66
15422 50
15423 60
15424 62
15425 60
15426 62
15427 70
15428 52
15429 65
15430 82
15431 64
15432 62
15433 62
15434 59
15435 53
15436 66
15437 51
15438 73
15439 56
15440 56
15441 57
15442 68
15443 62
15444 61
15445 60
15446 57
15447 62
15448 58
15449 53
15450 51
15451 57
15452 74
15453 69
15454 65
15455 55
15456 60
15457 57
15458 58
15459 64
15460 45
15461 46
15462 51
15463 56
15464 70
15465 62
15466 60
15467 61
15468 71
15469 61
15470 73
15471 77
15472 57
15473 66
15474 61
15475 53
15476 47
15477 58
15478 61
15479 77
15480 55
15481 53
15482 45
15483 60
15484 62
15485 65
15486 72
15487 64
15488 70
15489 62
15490 57
15491 55
15492 68
15493 64
15494 69
15495 57
15496 58
15497 56
15498 59
15499 61
15500 59
15501 49
15502 45
15503 52
15504 66
15505 52
15506 54
15507 51
15508 62
15509 59
15510 63
15511 56
15512 43
15513 60
15514 61
15515 54
15516 63
15517 56
15518 63
15519 80
15520 68
15521 72
15522 59
15523 57
15524 59
15525 53
15526 77
15527 73
15528 51
15529 64
15530 74
15531 67
15532 56
15533 55
15534 58
15535 60
15536 57
15537 55
15538 65
15539 61
15540 61
15541 45
15542 68
15543 73
15544 66
15545 64
15546 63
15547 48
15548 61
15549 73
15550 77
15551 74
15552 59
15553 45
15554 53
15555 71
15556 55
15557 56
15558 58
15559 58
15560 51
15561 64
15562 68
15563 44
15564 55
15565 55
15566 56
15567 64
15568 42
15569 84
15570 55
15571 61
15572 56
15573 62
15574 56
15575 66
15576 65
15577 56
15578 50
15579 56
15580 76
15581 53
15582 54
15583 63
15584 57
15585 66
15586 50
15587 50
15588 59
15589 54
15590 52
15591 57
15592 51
15593 67
15594 54
15595 62
15596 56
15597 68
15598 52
15599 49
15600 60
15601 67
15602 58
15603 63
15604 54
15605 64
15606 48
15607 73
15608 60
15609 61
15610 63
15611 50
15612 60
15613 50
15614 62
15615 53
15616 42
15617 63
15618 62
15619 52
15620 48
15621 51
15622 59
15623 61
15624 65
15625 52
15626 44
15627 48
15628 56
15629 53
15630 50
15631 34
15632 60
15633 54
15634 70
15635 62
15636 63
15637 48
15638 61
15639 47
15640 49
15641 64
15642 63
15643 57
15644 62
15645 44
15646 64
15647 55
15648 63
15649 66
15650 62
15651 62
15652 63
15653 68
15654 73
15655 40
15656 53
15657 56
15658 69
15659 47
15660 54
15661 48
15662 46
15663 53
15664 64
15665 50
15666 51
15667 47
15668 57
15669 58
15670 64
15671 73
15672 54
15673 56
15674 67
15675 51
15676 55
15677 49
15678 66
15679 63
15680 62
15681 56
15682 52
15683 45
15684 40
15685 48
15686 49
15687 62
15688 55
15689 51
15690 49
15691 57
15692 60
15693 66
15694 53
15695 61
15696 58
15697 52
15698 50
15699 60
15700 49
15701 57
15702 59
15703 49
15704 81
15705 51
15706 50
15707 56
15708 65
15709 64
15710 53
15711 61
15712 61
15713 63
15714 60
15715 81
15716 65
15717 69
15718 43
15719 76
15720 71
15721 61
15722 54
15723 62
15724 69
15725 56
15726 69
15727 48
15728 60
15729 67
15730 62
15731 62
15732 66
15733 58
15734 58
15735 70
15736 56
15737 54
15738 70
15739 49
15740 56
15741 53
15742 47
15743 61
15744 64
15745 55
15746 62
15747 68
15748 52
15749 56
15750 54
15751 54
15752 50
15753 62
15754 56
15755 62
15756 54
15757 47
15758 60
15759 53
15760 63
15761 48
15762 71
15763 57
15764 45
15765 57
15766 53
15767 60
15768 54
15769 72
15770 54
15771 57
15772 58
15773 35
15774 63
15775 63
15776 48
15777 62
15778 50
15779 46
15780 63
15781 65
15782 55
15783 46
15784 57
15785 68
15786 68
15787 54
15788 61
15789 56
15790 57
15791 47
15792 60
15793 51
15794 54
15795 52
15796 54
15797 60
15798 52
15799 52
15800 59
15801 59
15802 49
15803 61
15804 48
15805 48
15806 50
15807 52
15808 59
15809 52
15810 63
15811 55
15812 59
15813 74
15814 77
15815 69
15816 54
15817 56
15818 65
15819 75
15820 65
15821 69
15822 49
15823 64
15824 46
15825 67
15826 48
15827 56
15828 52
15829 48
15830 41
15831 63
15832 65
15833 47
15834 65
15835 60
15836 46
15837 54
15838 57
15839 52
15840 57
15841 72
15842 49
15843 47
15844 72
15845 71
15846 61
15847 56
15848 46
15849 68
15850 58
15851 59
15852 69
15853 55
15854 54
15855 54
15856 45
15857 54
15858 73
15859 54
15860 52
15861 62
15862 61
15863 62
15864 69
15865 61
15866 60
15867 57
15868 53
15869 46
15870 48
15871 59
15872 57
15873 69
15874 54
15875 53
15876 74
15877 52
15878 48
15879 60
15880 68
15881 45
15882 60
15883 62
15884 55
15885 60
15886 63
15887 45
15888 55
15889 49
15890 52
15891 50
15892 45
15893 70
15894 61
15895 49
15896 69
15897 54
15898 62
15899 45
15900 57
15901 43
15902 47
15903 58
15904 70
15905 47
15906 63
15907 56
15908 51
15909 62
15910 59
15911 56
15912 62
15913 48
15914 48
15915 46
15916 61
15917 61
15918 49
15919 50
15920 54
15921 38
15922 53
15923 63
15924 65
15925 54
15926 64
15927 69
15928 67
15929 60
15930 49
15931 55
15932 54
15933 50
15934 63
15935 59
15936 53
15937 61
15938 53
15939 57
15940 60
15941 64
15942 49
15943 56
15944 69
15945 52
15946 47
15947 57
15948 66
15949 67
15950 55
15951 53
15952 56
15953 63
15954 50
15955 54
15956 67
15957 48
15958 52
15959 53
15960 45
15961 54
15962 52
15963 66
15964 56
15965 52
15966 51
15967 56
15968 59
15969 56
15970 58
15971 57
15972 52
15973 59
15974 51
15975 57
15976 53
15977 48
15978 58
15979 67
15980 52
15981 57
15982 61
15983 42
15984 56
15985 66
15986 63
15987 50
15988 59
15989 53
15990 56
15991 32
15992 37
15993 63
15994 51
15995 58
15996 56
15997 63
15998 57
15999 64
16000 53
16001 53
16002 71
16003 55
16004 65
16005 52
16006 54
16007 48
16008 37
16009 71
16010 51
16011 48
16012 58
16013 51
16014 54
16015 58
16016 46
16017 43
16018 54
16019 54
16020 65
16021 51
16022 59
16023 49
16024 55
16025 60
16026 63
16027 60
16028 65
16029 61
16030 48
16031 56
16032 50
16033 38
16034 65
16035 44
16036 60
16037 55
16038 49
16039 57
16040 53
16041 53
16042 58
16043 53
16044 62
16045 58
16046 74
16047 65
16048 59
16049 59
16050 52
16051 60
16052 53
16053 66
16054 72
16055 60
16056 57
16057 57
16058 65
16059 54
16060 69
16061 62
16062 51
16063 62
16064 57
16065 53
16066 72
16067 59
16068 51
16069 41
16070 64
16071 63
16072 53
16073 62
16074 70
16075 52
16076 37
16077 51
16078 58
16079 48
16080 56
16081 54
16082 59
16083 70
16084 61
16085 41
16086 44
16087 51
16088 46
16089 49
16090 43
16091 67
16092 53
16093 58
16094 51
16095 51
16096 60
16097 58
16098 57
16099 49
16100 52
16101 63
16102 60
16103 57
16104 53
16105 57
16106 58
16107 53
16108 67
16109 44
16110 57
16111 56
16112 63
16113 55
16114 58
16115 70
16116 53
16117 52
16118 51
16119 47
16120 46
16121 49
16122 58
16123 73
16124 59
16125 64
16126 56
16127 56
16128 58
16129 49
16130 51
16131 57
16132 64
16133 61
16134 48
16135 60
16136 58
16137 63
16138 41
16139 58
16140 57
16141 56
16142 55
16143 60
16144 47
16145 52
16146 57
16147 51
16148 58
16149 75
16150 61
16151 48
16152 48
16153 52
16154 63
16155 51
16156 52
16157 58
16158 64
16159 44
16160 36
16161 51
16162 58
16163 71
16164 50
16165 62
16166 44
16167 57
16168 54
16169 47
16170 52
16171 60
16172 60
16173 54
16174 64
16175 76
16176 62
16177 67
16178 63
16179 72
16180 48
16181 82
16182 64
16183 67
16184 61
16185 50
16186 59
16187 58
16188 56
16189 52
16190 55
16191 50
16192 64
16193 49
16194 51
16195 56
16196 52
16197 69
16198 38
16199 57
16200 47
16201 54
16202 61
16203 70
16204 48
16205 59
16206 67
16207 52
16208 55
16209 62
16210 46
16211 57
16212 45
16213 57
16214 49
16215 49
16216 42
16217 55
16218 51
16219 53
16220 63
16221 59
16222 71
16223 51
16224 61
16225 46
16226 49
16227 68
16228 56
16229 60
16230 53
16231 67
16232 57
16233 57
16234 50
16235 60
16236 52
16237 55
16238 46
16239 55
16240 63
16241 44
16242 46
16243 69
16244 63
16245 67
16246 63
16247 59
16248 59
16249 60
16250 58
16251 47
16252 59
16253 70
16254 58
16255 50
16256 54
16257 51
16258 59
16259 61
16260 53
16261 62
16262 50
16263 81
16264 53
16265 66
16266 62
16267 41
16268 54
16269 57
16270 55
16271 62
16272 63
16273 39
16274 56
16275 64
16276 59
16277 57
16278 55
16279 48
16280 63
16281 51
16282 53
16283 50
16284 56
16285 61
16286 64
16287 40
16288 55
16289 71
16290 54
16291 50
16292 54
16293 61
16294 55
16295 68
16296 56
16297 48
16298 57
16299 58
16300 59
16301 59
16302 54
16303 48
16304 57
16305 58
16306 57
16307 46
16308 55
16309 61
16310 63
16311 64
16312 80
16313 64
16314 53
16315 54
16316 60
16317 62
16318 60
16319 50
16320 45
16321 66
16322 64
16323 54
16324 65
16325 59
16326 47
16327 46
16328 46
16329 58
16330 57
16331 56
16332 42
16333 65
16334 64
16335 55
16336 44
16337 52
16338 70
16339 58
16340 41
16341 54
16342 51
16343 56
16344 51
16345 64
16346 60
16347 58
16348 66
16349 39
16350 44
16351 55
16352 48
16353 63
16354 51
16355 45
16356 50
16357 39
16358 53
16359 50
16360 61
16361 56
16362 51
16363 48
16364 55
16365 54
16366 50
16367 39
16368 45
16369 62
16370 48
16371 59
16372 46
16373 57
16374 50
16375 56
16376 57
16377 65
16378 48
16379 60
16380 50
16381 41
16382 58
16383 62
16384 64
16385 41
16386 58
16387 57
16388 50
16389 54
16390 61
16391 59
16392 49
16393 46
16394 49
16395 40
16396 49
16397 66
16398 48
16399 55
16400 52
16401 54
16402 57
16403 48
16404 59
16405 58
16406 61
16407 59
16408 61
16409 60
16410 65
16411 56
16412 64
16413 45
16414 60
16415 52
16416 63
16417 64
16418 53
16419 45
16420 55
16421 57
16422 63
16423 51
16424 46
16425 55
16426 63
16427 58
16428 48
16429 60
16430 61
16431 49
16432 46
16433 59
16434 60
16435 61
16436 50
16437 61
16438 54
16439 45
16440 50
16441 62
16442 51
16443 54
16444 52
16445 58
16446 56
16447 56
16448 46
16449 57
16450 75
16451 53
16452 40
16453 45
16454 55
16455 53
16456 46
16457 68
16458 43
16459 49
16460 58
16461 63
16462 49
16463 45
16464 57
16465 51
16466 47
16467 47
16468 36
16469 45
16470 61
16471 48
16472 44
16473 35
16474 59
16475 53
16476 60
16477 48
16478 58
16479 56
16480 54
16481 52
16482 57
16483 56
16484 43
16485 67
16486 57
16487 66
16488 61
16489 54
16490 54
16491 59
16492 44
16493 61
16494 61
16495 59
16496 48
16497 56
16498 60
16499 48
16500 42
16501 49
16502 70
16503 55
16504 47
16505 47
16506 61
16507 53
16508 47
16509 47
16510 49
16511 59
16512 54
16513 71
16514 47
16515 55
16516 46
16517 63
16518 41
16519 40
16520 57
16521 50
16522 58
16523 64
16524 49
16525 47
16526 42
16527 54
16528 52
16529 47
16530 38
16531 54
16532 58
16533 61
16534 49
16535 59
16536 50
16537 55
16538 50
16539 64
16540 61
16541 39
16542 45
16543 41
16544 47
16545 58
16546 56
16547 44
16548 46
16549 51
16550 50
16551 48
16552 58
16553 51
16554 48
16555 40
16556 64
16557 44
16558 46
16559 55
16560 54
16561 50
16562 61
16563 46
16564 58
16565 47
16566 45
16567 40
16568 60
16569 55
16570 53
16571 42
16572 50
16573 56
16574 51
16575 52
16576 61
16577 55
16578 58
16579 54
16580 26
16581 49
16582 48
16583 44
16584 64
16585 64
16586 41
16587 54
16588 54
16589 61
16590 39
16591 38
16592 50
16593 57
16594 57
16595 54
16596 50
16597 42
16598 61
16599 50
16600 46
16601 47
16602 64
16603 51
16604 58
16605 50
16606 36
16607 49
16608 52
16609 57
16610 51
16611 50
16612 63
16613 68
16614 47
16615 45
16616 46
16617 36
16618 48
16619 55
16620 65
16621 59
16622 59
16623 50
16624 53
16625 44
16626 47
16627 51
16628 45
16629 46
16630 62
16631 65
16632 60
16633 60
16634 47
16635 53
16636 54
16637 56
16638 51
16639 56
16640 47
16641 43
16642 46
16643 46
16644 42
16645 54
16646 44
16647 49
16648 60
16649 55
16650 50
16651 50
16652 61
16653 47
16654 38
16655 36
16656 58
16657 57
16658 50
16659 48
16660 55
16661 47
16662 56
16663 50
16664 51
16665 41
16666 53
16667 44
16668 50
16669 54
16670 58
16671 45
16672 69
16673 53
16674 52
16675 44
16676 49
16677 48
16678 60
16679 59
16680 35
16681 53
16682 45
16683 58
16684 56
16685 58
16686 49
16687 48
16688 54
16689 42
16690 50
16691 54
16692 43
16693 48
16694 46
16695 47
16696 46
16697 48
16698 54
16699 43
16700 58
16701 51
16702 51
16703 44
16704 49
16705 35
16706 37
16707 58
16708 49
16709 46
16710 48
16711 56
16712 53
16713 56
16714 38
16715 53
16716 58
16717 50
16718 36
16719 63
16720 41
16721 53
16722 62
16723 49
16724 51
16725 52
16726 51
16727 39
16728 48
16729 38
16730 52
16731 66
16732 44
16733 39
16734 60
16735 45
16736 53
16737 48
16738 67
16739 45
16740 55
16741 66
16742 56
16743 48
16744 48
16745 49
16746 50
16747 58
16748 44
16749 42
16750 51
16751 48
16752 44
16753 60
16754 53
16755 55
16756 56
16757 52
16758 49
16759 52
16760 59
16761 48
16762 51
16763 53
16764 52
16765 41
16766 56
16767 48
16768 59
16769 41
16770 56
16771 57
16772 50
16773 59
16774 54
16775 48
16776 36
16777 54
16778 58
16779 53
16780 39
16781 37
16782 44
16783 67
16784 49
16785 56
16786 62
16787 42
16788 63
16789 38
16790 55
16791 50
16792 50
16793 59
16794 49
16795 48
16796 46
16797 59
16798 45
16799 53
16800 51
16801 42
16802 41
16803 41
16804 57
16805 42
16806 59
16807 50
16808 50
16809 48
16810 60
16811 47
16812 45
16813 58
16814 59
16815 58
16816 50
16817 51
16818 52
16819 41
16820 51
16821 46
16822 52
16823 50
16824 56
16825 52
16826 47
16827 58
16828 54
16829 47
16830 44
16831 44
16832 49
16833 41
16834 44
16835 49
16836 34
16837 51
16838 33
16839 39
16840 51
16841 47
16842 45
16843 46
16844 47
16845 58
16846 44
16847 43
16848 45
16849 48
16850 38
16851 50
16852 52
16853 47
16854 31
16855 36
16856 50
16857 49
16858 46
16859 56
16860 50
16861 55
16862 46
16863 52
16864 50
16865 62
16866 42
16867 56
16868 45
16869 59
16870 63
16871 41
16872 46
16873 52
16874 52
16875 36
16876 51
16877 44
16878 47
16879 50
16880 59
16881 65
16882 60
16883 54
16884 48
16885 50
16886 46
16887 40
16888 45
16889 45
16890 48
16891 46
16892 38
16893 40
16894 50
16895 52
16896 48
16897 43
16898 52
16899 42
16900 53
16901 51
16902 49
16903 49
16904 56
16905 54
16906 47
16907 52
16908 45
16909 42
16910 61
16911 46
16912 45
16913 54
16914 47
16915 43
16916 49
16917 51
16918 45
16919 45
16920 46
16921 44
16922 54
16923 52
16924 60
16925 52
16926 42
16927 59
16928 49
16929 34
16930 57
16931 52
16932 53
16933 50
16934 59
16935 49
16936 36
16937 50
16938 38
16939 49
16940 54
16941 38
16942 51
16943 42
16944 67
16945 50
16946 39
16947 53
16948 42
16949 46
16950 48
16951 45
16952 43
16953 53
16954 43
16955 53
16956 53
16957 57
16958 48
16959 62
16960 49
16961 47
16962 49
16963 51
16964 44
16965 53
16966 43
16967 68
16968 33
16969 51
16970 47
16971 53
16972 48
16973 57
16974 46
16975 59
16976 38
16977 52
16978 45
16979 58
16980 39
16981 43
16982 45
16983 42
16984 49
16985 50
16986 49
16987 47
16988 47
16989 50
16990 46
16991 41
16992 41
16993 62
16994 46
16995 59
16996 47
16997 48
16998 44
16999 48
17000 65
17001 48
17002 43
17003 47
17004 44
17005 49
17006 48
17007 55
17008 42
17009 45
17010 47
17011 55
17012 36
17013 38
17014 26
17015 60
17016 44
17017 51
17018 51
17019 47
17020 52
17021 52
17022 48
17023 53
17024 49
17025 38
17026 43
17027 46
17028 68
17029 56
17030 49
17031 48
17032 53
17033 43
17034 42
17035 41
17036 49
17037 63
17038 50
17039 47
17040 48
17041 50
17042 53
17043 44
17044 39
17045 47
17046 42
17047 45
17048 43
17049 50
17050 45
17051 36
17052 52
17053 54
17054 42
17055 51
17056 50
17057 44
17058 37
17059 52
17060 53
17061 42
17062 44
17063 53
17064 55
17065 50
17066 43
17067 47
17068 56
17069 43
17070 43
17071 33
17072 62
17073 54
17074 50
17075 48
17076 47
17077 56
17078 44
17079 47
17080 55
17081 37
17082 46
17083 47
17084 35
17085 49
17086 45
17087 41
17088 45
17089 57
17090 49
17091 29
17092 34
17093 54
17094 44
17095 40
17096 63
17097 55
17098 41
17099 56
17100 47
17101 36
17102 41
17103 46
17104 52
17105 48
17106 47
17107 57
17108 51
17109 45
17110 60
17111 47
17112 39
17113 62
17114 52
17115 44
17116 40
17117 50
17118 45
17119 46
17120 38
17121 54
17122 42
17123 45
17124 44
17125 45
17126 42
17127 33
17128 35
17129 39
17130 52
17131 50
17132 54
17133 63
17134 51
17135 58
17136 44
17137 48
17138 44
17139 44
17140 44
17141 48
17142 34
17143 50
17144 53
17145 46
17146 43
17147 60
17148 44
17149 48
17150 50
17151 51
17152 39
17153 47
17154 49
17155 38
17156 62
17157 50
17158 53
17159 38
17160 41
17161 41
17162 42
17163 63
17164 54
17165 44
17166 34
17167 44
17168 52
17169 48
17170 40
17171 50
17172 56
17173 40
17174 50
17175 36
17176 54
17177 47
17178 40
17179 52
17180 54
17181 54
17182 48
17183 41
17184 42
17185 46
17186 53
17187 46
17188 38
17189 47
17190 48
17191 39
17192 51
17193 51
17194 51
17195 38
17196 44
17197 50
17198 46
17199 46
17200 39
17201 53
17202 46
17203 48
17204 50
17205 45
17206 57
17207 51
17208 52
17209 60
17210 38
17211 40
17212 48
17213 52
17214 61
17215 54
17216 44
17217 45
17218 43
17219 47
17220 47
17221 56
17222 49
17223 45
17224 48
17225 50
17226 37
17227 50
17228 56
17229 46
17230 42
17231 52
17232 40
17233 39
17234 51
17235 49
17236 52
17237 47
17238 40
17239 58
17240 44
17241 38
17242 41
17243 49
17244 44
17245 44
17246 37
17247 33
17248 47
17249 56
17250 42
17251 42
17252 50
17253 41
17254 49
17255 54
17256 52
17257 51
17258 35
17259 56
17260 41
17261 38
17262 52
17263 50
17264 58
17265 42
17266 52
17267 49
17268 55
17269 56
17270 45
17271 47
17272 34
17273 46
17274 52
17275 47
17276 49
17277 52
17278 49
17279 48
17280 40
17281 49
17282 43
17283 36
17284 55
17285 40
17286 48
17287 41
17288 42
17289 34
17290 39
17291 27
17292 53
17293 43
17294 44
17295 49
17296 52
17297 42
17298 43
17299 47
17300 39
17301 44
17302 40
17303 37
17304 44
17305 54
17306 33
17307 54
17308 50
17309 47
17310 42
17311 53
17312 44
17313 39
17314 45
17315 42
17316 46
17317 41
17318 38
17319 51
17320 53
17321 38
17322 50
17323 61
17324 47
17325 67
17326 49
17327 52
17328 40
17329 43
17330 38
17331 36
17332 55
17333 46
17334 43
17335 44
17336 45
17337 48
17338 37
17339 41
17340 57
17341 41
17342 47
17343 49
17344 67
17345 51
17346 54
17347 41
17348 51
17349 45
17350 44
17351 53
17352 44
17353 37
17354 54
17355 53
17356 57
17357 54
17358 41
17359 48
17360 45
17361 47
17362 48
17363 42
17364 37
17365 57
17366 50
17367 49
17368 34
17369 60
17370 59
17371 46
17372 50
17373 36
17374 64
17375 49
17376 61
17377 53
17378 46
17379 50
17380 54
17381 50
17382 55
17383 45
17384 49
17385 48
17386 53
17387 50
17388 40
17389 46
17390 58
17391 49
17392 49
17393 36
17394 46
17395 52
17396 52
17397 35
17398 57
17399 30
17400 57
17401 45
17402 45
17403 43
17404 40
17405 40
17406 38
17407 49
17408 46
17409 62
17410 38
17411 53
17412 52
17413 44
17414 40
17415 52
17416 49
17417 45
17418 47
17419 48
17420 38
17421 47
17422 52
17423 43
17424 50
17425 59
17426 43
17427 44
17428 41
17429 50
17430 45
17431 54
17432 43
17433 48
17434 49
17435 40
17436 48
17437 56
17438 47
17439 66
17440 46
17441 49
17442 51
17443 62
17444 50
17445 44
17446 49
17447 50
17448 39
17449 51
17450 57
17451 49
17452 59
17453 41
17454 52
17455 61
17456 34
17457 50
17458 43
17459 47
17460 50
17461 35
17462 55
17463 40
17464 48
17465 49
17466 37
17467 54
17468 50
17469 43
17470 52
17471 36
17472 51
17473 48
17474 56
17475 38
17476 50
17477 58
17478 42
17479 49
17480 52
17481 49
17482 47
17483 51
17484 50
17485 45
17486 56
17487 44
17488 42
17489 52
17490 44
17491 55
17492 51
17493 59
17494 45
17495 53
17496 51
17497 33
17498 40
17499 53
17500 49
17501 47
17502 59
17503 48
17504 53
17505 41
17506 45
17507 44
17508 60
17509 42
17510 45
17511 52
17512 45
17513 50
17514 59
17515 44
17516 43
17517 38
17518 40
17519 44
17520 52
17521 60
17522 50
17523 42
17524 61
17525 48
17526 45
17527 50
17528 54
17529 47
17530 51
17531 58
17532 42
17533 46
17534 51
17535 44
17536 52
17537 48
17538 55
17539 51
17540 44
17541 49
17542 43
17543 47
17544 46
17545 48
17546 54
17547 30
17548 54
17549 45
17550 48
17551 45
17552 51
17553 45
17554 59
17555 54
17556 62
17557 44
17558 46
17559 41
17560 50
17561 51
17562 45
17563 64
17564 53
17565 48
17566 49
17567 51
17568 44
17569 56
17570 46
17571 49
17572 51
17573 55
17574 50
17575 50
17576 43
17577 56
17578 38
17579 38
17580 34
17581 42
17582 52
17583 42
17584 39
17585 46
17586 37
17587 47
17588 43
17589 46
17590 37
17591 49
17592 54
17593 46
17594 48
17595 39
17596 47
17597 50
17598 40
17599 42
17600 37
17601 42
17602 44
17603 55
17604 48
17605 50
17606 49
17607 36
17608 44
17609 39
17610 40
17611 46
17612 53
17613 39
17614 48
17615 38
17616 34
17617 44
17618 47
17619 39
17620 47
17621 35
17622 37
17623 41
17624 35
17625 40
17626 55
17627 41
17628 65
17629 39
17630 45
17631 36
17632 54
17633 36
17634 48
17635 41
17636 43
17637 48
17638 38
17639 42
17640 41
17641 32
17642 44
17643 42
17644 35
17645 39
17646 46
17647 36
17648 46
17649 46
17650 48
17651 43
17652 58
17653 43
17654 47
17655 37
17656 40
17657 38
17658 56
17659 45
17660 47
17661 37
17662 40
17663 49
17664 36
17665 47
17666 44
17667 59
17668 42
17669 37
17670 47
17671 29
17672 45
17673 45
17674 57
17675 38
17676 50
17677 32
17678 47
17679 44
17680 41
17681 43
17682 48
17683 49
17684 50
17685 49
17686 41
17687 55
17688 49
17689 45
17690 31
17691 33
17692 43
17693 46
17694 48
17695 37
17696 52
17697 47
17698 48
17699 35
17700 39
17701 41
17702 33
17703 51
17704 35
17705 46
17706 43
17707 44
17708 54
17709 48
17710 41
17711 36
17712 41
17713 50
17714 39
17715 38
17716 44
17717 47
17718 55
17719 39
17720 51
17721 34
17722 41
17723 47
17724 40
17725 47
17726 35
17727 46
17728 45
17729 50
17730 44
17731 49
17732 52
17733 34
17734 59
17735 45
17736 44
17737 41
17738 33
17739 45
17740 52
17741 43
17742 66
17743 44
17744 51
17745 41
17746 42
17747 46
17748 50
17749 43
17750 33
17751 37
17752 46
17753 41
17754 51
17755 42
17756 47
17757 44
17758 47
17759 44
17760 47
17761 37
17762 43
17763 41
17764 43
17765 40
17766 43
17767 54
17768 50
17769 47
17770 47
17771 50
17772 51
17773 39
17774 42
17775 49
17776 38
17777 47
17778 52
17779 35
17780 40
17781 35
17782 37
17783 32
17784 45
17785 35
17786 44
17787 42
17788 48
17789 37
17790 41
17791 54
17792 56
17793 48
17794 45
17795 54
17796 46
17797 45
17798 41
17799 38
17800 39
17801 38
17802 37
17803 59
17804 43
17805 51
17806 49
17807 54
17808 48
17809 33
17810 44
17811 33
17812 40
17813 43
17814 32
17815 52
17816 32
17817 39
17818 42
17819 42
17820 34
17821 44
17822 47
17823 38
17824 58
17825 37
17826 57
17827 36
17828 36
17829 38
17830 44
17831 46
17832 42
17833 46
17834 49
17835 52
17836 34
17837 42
17838 34
17839 41
17840 45
17841 62
17842 45
17843 30
17844 51
17845 37
17846 34
17847 34
17848 38
17849 50
17850 41
17851 41
17852 46
17853 39
17854 38
17855 57
17856 41
17857 54
17858 46
17859 50
17860 48
17861 59
17862 37
17863 31
17864 44
17865 44
17866 41
17867 45
17868 34
17869 53
17870 40
17871 38
17872 47
17873 48
17874 48
17875 48
17876 39
17877 45
17878 42
17879 41
17880 31
17881 49
17882 31
17883 31
17884 35
17885 41
17886 40
17887 34
17888 36
17889 43
17890 36
17891 39
17892 47
17893 29
17894 38
17895 44
17896 41
17897 37
17898 36
17899 38
17900 34
17901 45
17902 46
17903 37
17904 48
17905 42
17906 44
17907 31
17908 36
17909 53
17910 45
17911 48
17912 35
17913 35
17914 43
17915 60
17916 41
17917 55
17918 30
17919 48
17920 32
17921 44
17922 36
17923 35
17924 32
17925 35
17926 50
17927 47
17928 48
17929 42
17930 47
17931 34
17932 50
17933 48
17934 41
17935 38
17936 33
17937 39
17938 29
17939 40
17940 27
17941 46
17942 38
17943 38
17944 35
17945 40
17946 45
17947 38
17948 36
17949 42
17950 42
17951 49
17952 42
17953 39
17954 47
17955 46
17956 34
17957 39
17958 45
17959 57
17960 48
17961 35
17962 40
17963 37
17964 37
17965 36
17966 45
17967 36
17968 43
17969 44
17970 39
17971 44
17972 52
17973 31
17974 35
17975 52
17976 40
17977 52
17978 44
17979 38
17980 42
17981 44
17982 45
17983 34
17984 47
17985 42
17986 49
17987 41
17988 38
17989 36
17990 35
17991 31
17992 62
17993 44
17994 40
17995 34
17996 44
17997 45
17998 39
17999 45
18000 43
18001 33
18002 40
18003 36
18004 39
18005 43
18006 38
18007 48
18008 40
18009 31
18010 36
18011 41
18012 34
18013 32
18014 46
18015 41
18016 28
18017 54
18018 50
18019 43
18020 29
18021 46
18022 45
18023 45
18024 35
18025 31
18026 41
18027 45
18028 37
18029 46
18030 30
18031 43
18032 41
18033 50
18034 47
18035 40
18036 33
18037 45
18038 41
18039 35
18040 46
18041 37
18042 40
18043 35
18044 41
18045 43
18046 44
18047 38
18048 36
18049 48
18050 47
18051 43
18052 32
18053 39
18054 45
18055 40
18056 39
18057 50
18058 41
18059 54
18060 30
18061 44
18062 51
18063 42
18064 60
18065 42
18066 51
18067 40
18068 34
18069 37
18070 35
18071 54
18072 46
18073 55
18074 50
18075 41
18076 34
18077 26
18078 39
18079 41
18080 49
18081 47
18082 50
18083 29
18084 42
18085 51
18086 35
18087 35
18088 40
18089 53
18090 41
18091 36
18092 41
18093 37
18094 44
18095 48
18096 37
18097 33
18098 41
18099 37
18100 49
18101 46
18102 36
18103 42
18104 62
18105 50
18106 40
18107 38
18108 50
18109 33
18110 37
18111 29
18112 42
18113 55
18114 40
18115 29
18116 43
18117 34
18118 36
18119 44
18120 46
18121 50
18122 39
18123 34
18124 45
18125 36
18126 28
18127 38
18128 34
18129 45
18130 35
18131 43
18132 40
18133 41
18134 38
18135 58
18136 38
18137 46
18138 40
18139 51
18140 45
18141 42
18142 42
18143 51
18144 46
18145 42
18146 45
18147 42
18148 50
18149 41
18150 50
18151 43
18152 48
18153 36
18154 47
18155 36
18156 40
18157 32
18158 37
18159 42
18160 36
18161 35
18162 50
18163 45
18164 48
18165 42
18166 43
18167 39
18168 39
18169 41
18170 36
18171 31
18172 38
18173 37
18174 38
18175 40
18176 34
18177 50
18178 26
18179 44
18180 46
18181 59
18182 48
18183 50
18184 49
18185 35
18186 34
18187 31
18188 38
18189 44
18190 52
18191 46
18192 40
18193 41
18194 34
18195 40
18196 37
18197 33
18198 49
18199 36
18200 40
18201 37
18202 33
18203 45
18204 38
18205 32
18206 40
18207 34
18208 43
18209 52
18210 31
18211 40
18212 58
18213 36
18214 38
18215 40
18216 39
18217 38
18218 36
18219 48
18220 41
18221 36
18222 55
18223 43
18224 37
18225 41
18226 35
18227 46
18228 32
18229 46
18230 39
18231 35
18232 38
18233 50
18234 40
18235 43
18236 34
18237 45
18238 46
18239 25
18240 36
18241 50
18242 35
18243 35
18244 52
18245 36
18246 39
18247 43
18248 40
18249 36
18250 39
18251 49
18252 49
18253 38
18254 37
18255 39
18256 49
18257 36
18258 44
18259 40
18260 48
18261 59
18262 43
18263 43
18264 36
18265 45
18266 44
18267 35
18268 31
18269 37
18270 48
18271 39
18272 40
18273 22
18274 38
18275 52
18276 33
18277 32
18278 45
18279 35
18280 42
18281 53
18282 41
18283 48
18284 54
18285 42
18286 46
18287 36
18288 40
18289 39
18290 41
18291 37
18292 41
18293 50
18294 31
18295 48
18296 56
18297 38
18298 41
18299 38
18300 50
18301 48
18302 35
18303 45
18304 38
18305 49
18306 41
18307 54
18308 42
18309 36
18310 34
18311 39
18312 34
18313 41
18314 39
18315 50
18316 40
18317 50
18318 42
18319 51
18320 47
18321 40
18322 40
18323 43
18324 34
18325 60
18326 34
18327 47
18328 41
18329 44
18330 43
18331 29
18332 41
18333 42
18334 46
18335 43
18336 41
18337 42
18338 34
18339 43
18340 38
18341 31
18342 37
18343 43
18344 55
18345 32
18346 34
18347 39
18348 40
18349 40
18350 38
18351 42
18352 38
18353 35
18354 44
18355 39
18356 41
18357 34
18358 46
18359 45
18360 34
18361 51
18362 30
18363 31
18364 36
18365 42
18366 34
18367 42
18368 32
18369 27
18370 33
18371 36
18372 38
18373 44
18374 49
18375 39
18376 50
18377 32
18378 29
18379 43
18380 41
18381 41
18382 63
18383 35
18384 31
18385 39
18386 38
18387 39
18388 41
18389 45
18390 35
18391 34
18392 37
18393 43
18394 39
18395 32
18396 40
18397 43
18398 40
18399 40
18400 38
18401 45
18402 29
18403 41
18404 44
18405 36
18406 40
18407 43
18408 38
18409 42
18410 46
18411 51
18412 38
18413 57
18414 33
18415 52
18416 51
18417 39
18418 37
18419 38
18420 39
18421 36
18422 30
18423 35
18424 54
18425 39
18426 34
18427 34
18428 43
18429 27
18430 32
18431 36
18432 45
18433 45
18434 32
18435 33
18436 30
18437 41
18438 40
18439 44
18440 30
18441 41
18442 47
18443 38
18444 37
18445 46
18446 39
18447 22
18448 29
18449 35
18450 41
18451 38
18452 35
18453 24
18454 43
18455 38
18456 36
18457 45
18458 44
18459 33
18460 38
18461 46
18462 31
18463 24
18464 42
18465 32
18466 35
18467 57
18468 40
18469 37
18470 31
18471 29
18472 40
18473 40
18474 38
18475 48
18476 40
18477 33
18478 49
18479 37
18480 34
18481 34
18482 43
18483 45
18484 38
18485 35
18486 47
18487 33
18488 43
18489 42
18490 44
18491 40
18492 40
18493 39
18494 39
18495 51
18496 42
18497 33
18498 37
18499 47
18500 34
18501 38
18502 36
18503 39
18504 40
18505 55
18506 52
18507 38
18508 40
18509 39
18510 28
18511 25
18512 25
18513 40
18514 39
18515 30
18516 47
18517 28
18518 44
18519 42
18520 44
18521 41
18522 33
18523 29
18524 39
18525 37
18526 47
18527 43
18528 41
18529 39
18530 41
18531 45
18532 38
18533 33
18534 38
18535 52
18536 47
18537 41
18538 25
18539 32
18540 50
18541 39
18542 37
18543 30
18544 35
18545 44
18546 35
18547 36
18548 36
18549 40
18550 37
18551 35
18552 42
18553 39
18554 51
18555 27
18556 43
18557 56
18558 30
18559 33
18560 33
18561 26
18562 48
18563 43
18564 36
18565 33
18566 31
18567 36
18568 37
18569 38
18570 37
18571 40
18572 37
18573 37
18574 40
18575 31
18576 38
18577 55
18578 40
18579 28
18580 37
18581 32
18582 35
18583 50
18584 48
18585 43
18586 40
18587 39
18588 45
18589 28
18590 40
18591 31
18592 39
18593 44
18594 29
18595 51
18596 36
18597 38
18598 29
18599 37
18600 46
18601 37
18602 45
18603 32
18604 26
18605 32
18606 36
18607 38
18608 42
18609 39
18610 31
18611 38
18612 37
18613 32
18614 41
18615 41
18616 31
18617 39
18618 44
18619 36
18620 38
18621 38
18622 32
18623 32
18624 34
18625 28
18626 37
18627 41
18628 48
18629 33
18630 34
18631 40
18632 42
18633 30
18634 35
18635 46
18636 34
18637 37
18638 45
18639 33
18640 45
18641 29
18642 41
18643 37
18644 34
18645 44
18646 37
18647 34
18648 47
18649 31
18650 34
18651 44
18652 46
18653 40
18654 36
18655 28
18656 36
18657 38
18658 32
18659 26
18660 47
18661 41
18662 41
18663 26
18664 43
18665 45
18666 36
18667 47
18668 42
18669 37
18670 18
18671 45
18672 30
18673 29
18674 35
18675 32
18676 25
18677 40
18678 42
18679 39
18680 32
18681 44
18682 50
18683 48
18684 41
18685 42
18686 33
18687 37
18688 38
18689 36
18690 47
18691 45
18692 39
18693 41
18694 29
18695 33
18696 33
18697 35
18698 54
18699 40
18700 35
18701 38
18702 41
18703 29
18704 38
18705 36
18706 41
18707 45
18708 35
18709 39
18710 42
18711 40
18712 39
18713 30
18714 36
18715 40
18716 32
18717 36
18718 42
18719 46
18720 35
18721 33
18722 40
18723 36
18724 34
18725 38
18726 35
18727 35
18728 32
18729 31
18730 38
18731 37
18732 41
18733 33
18734 39
18735 32
18736 51
18737 33
18738 23
18739 44
18740 30
18741 44
18742 34
18743 41
18744 39
18745 32
18746 41
18747 42
18748 43
18749 43
18750 43
18751 36
18752 40
18753 40
18754 36
18755 50
18756 46
18757 28
18758 36
18759 39
18760 43
18761 41
18762 29
18763 37
18764 34
18765 32
18766 42
18767 39
18768 44
18769 37
18770 35
18771 27
18772 44
18773 46
18774 38
18775 35
18776 23
18777 35
18778 34
18779 38
18780 34
18781 27
18782 25
18783 44
18784 35
18785 29
18786 40
18787 37
18788 37
18789 42
18790 28
18791 41
18792 39
18793 49
18794 40
18795 33
18796 49
18797 43
18798 41
18799 39
18800 32
18801 37
18802 32
18803 34
18804 31
18805 26
18806 34
18807 38
18808 31
18809 34
18810 45
18811 35
18812 47
18813 40
18814 43
18815 39
18816 47
18817 43
18818 38
18819 38
18820 30
18821 47
18822 38
18823 45
18824 41
18825 45
18826 34
18827 30
18828 44
18829 37
18830 41
18831 34
18832 36
18833 51
18834 37
18835 45
18836 34
18837 33
18838 35
18839 34
18840 47
18841 47
18842 52
18843 47
18844 52
18845 40
18846 31
18847 37
18848 47
18849 42
18850 32
18851 40
18852 36
18853 50
18854 48
18855 31
18856 49
18857 38
18858 46
18859 41
18860 39
18861 39
18862 38
18863 31
18864 33
18865 45
18866 45
18867 25
18868 34
18869 38
18870 34
18871 34
18872 38
18873 35
18874 36
18875 47
18876 34
18877 28
18878 34
18879 43
18880 48
18881 40
18882 41
18883 39
18884 39
18885 42
18886 44
18887 47
18888 32
18889 26
18890 40
18891 30
18892 51
18893 38
18894 39
18895 25
18896 39
18897 31
18898 39
18899 40
18900 37
18901 39
18902 32
18903 42
18904 47
18905 42
18906 44
18907 44
18908 41
18909 41
18910 39
18911 30
18912 34
18913 35
18914 42
18915 28
18916 41
18917 50
18918 43
18919 45
18920 42
18921 33
18922 34
18923 47
18924 33
18925 31
18926 33
18927 32
18928 38
18929 30
18930 36
18931 31
18932 44
18933 30
18934 38
18935 41
18936 33
18937 34
18938 38
18939 33
18940 33
18941 46
18942 43
18943 40
18944 44
18945 33
18946 38
18947 39
18948 43
18949 38
18950 37
18951 34
18952 34
18953 35
18954 39
18955 35
18956 36
18957 39
18958 41
18959 33
18960 44
18961 34
18962 42
18963 44
18964 27
18965 48
18966 34
18967 31
18968 34
18969 33
18970 28
18971 45
18972 40
18973 44
18974 46
18975 42
18976 29
18977 30
18978 42
18979 41
18980 26
18981 34
18982 20
18983 32
18984 32
18985 32
18986 40
18987 33
18988 38
18989 38
18990 33
18991 34
18992 40
18993 30
18994 36
18995 27
18996 21
18997 31
18998 46
18999 37
19000 35
19001 32
19002 36
19003 39
19004 30
19005 35
19006 39
19007 29
19008 26
19009 38
19010 31
19011 39
19012 29
19013 32
19014 35
19015 46
19016 33
19017 35
19018 47
19019 31
19020 32
19021 31
19022 39
19023 37
19024 33
19025 40
19026 33
19027 22
19028 45
19029 35
19030 47
19031 32
19032 42
19033 32
19034 33
19035 33
19036 33
19037 46
19038 23
19039 39
19040 35
19041 51
19042 36
19043 40
19044 43
19045 29
19046 35
19047 31
19048 45
19049 37
19050 36
19051 30
19052 39
19053 36
19054 32
19055 34
19056 37
19057 34
19058 31
19059 33
19060 36
19061 36
19062 42
19063 44
19064 29
19065 40
19066 33
19067 43
19068 41
19069 33
19070 44
19071 34
19072 28
19073 31
19074 33
19075 31
19076 30
19077 42
19078 33
19079 35
19080 43
19081 44
19082 36
19083 38
19084 28
19085 44
19086 26
19087 41
19088 31
19089 35
19090 35
19091 41
19092 33
19093 34
19094 38
19095 30
19096 36
19097 33
19098 38
19099 21
19100 36
19101 31
19102 42
19103 32
19104 35
19105 30
19106 31
19107 21
19108 27
19109 39
19110 45
19111 41
19112 27
19113 32
19114 39
19115 31
19116 42
19117 37
19118 49
19119 39
19120 34
19121 36
19122 37
19123 36
19124 31
19125 42
19126 38
19127 28
19128 38
19129 46
19130 42
19131 26
19132 30
19133 37
19134 35
19135 31
19136 37
19137 36
19138 45
19139 32
19140 35
19141 38
19142 43
19143 31
19144 41
19145 39
19146 36
19147 39
19148 35
19149 44
19150 37
19151 37
19152 43
19153 44
19154 28
19155 26
19156 37
19157 23
19158 44
19159 43
19160 37
19161 35
19162 45
19163 34
19164 27
19165 29
19166 43
19167 32
19168 36
19169 30
19170 49
19171 43
19172 33
19173 37
19174 43
19175 45
19176 36
19177 44
19178 40
19179 25
19180 36
19181 40
19182 38
19183 37
19184 40
19185 27
19186 48
19187 28
19188 30
19189 44
19190 40
19191 32
19192 29
19193 31
19194 33
19195 31
19196 37
19197 30
19198 27
19199 40
19200 34
19201 31
19202 23
19203 33
19204 33
19205 47
19206 36
19207 35
19208 27
19209 46
19210 34
19211 31
19212 42
19213 37
19214 32
19215 24
19216 34
19217 38
19218 34
19219 33
19220 28
19221 27
19222 36
19223 36
19224 26
19225 40
19226 39
19227 34
19228 41
19229 38
19230 34
19231 33
19232 43
19233 50
19234 32
19235 45
19236 42
19237 37
19238 38
19239 31
19240 47
19241 35
19242 48
19243 42
19244 29
19245 26
19246 40
19247 31
19248 28
19249 34
19250 35
19251 47
19252 39
19253 34
19254 39
19255 40
19256 38
19257 46
19258 39
19259 34
19260 39
19261 41
19262 36
19263 34
19264 36
19265 37
19266 38
19267 33
19268 33
19269 31
19270 44
19271 36
19272 31
19273 54
19274 53
19275 29
19276 43
19277 36
19278 40
19279 48
19280 47
19281 41
19282 39
19283 37
19284 32
19285 31
19286 37
19287 40
19288 32
19289 41
19290 31
19291 35
19292 29
19293 23
19294 29
19295 34
19296 31
19297 36
19298 46
19299 42
19300 35
19301 29
19302 30
19303 43
19304 34
19305 35
19306 47
19307 35
19308 33
19309 33
19310 40
19311 50
19312 33
19313 42
19314 41
19315 43
19316 27
19317 34
19318 33
19319 32
19320 33
19321 30
19322 44
19323 32
19324 42
19325 41
19326 27
19327 25
19328 42
19329 43
19330 31
19331 35
19332 36
19333 36
19334 33
19335 39
19336 40
19337 34
19338 44
19339 21
19340 46
19341 32
19342 36
19343 28
19344 34
19345 40
19346 28
19347 31
19348 46
19349 40
19350 48
19351 36
19352 33
19353 43
19354 40
19355 36
19356 41
19357 33
19358 36
19359 38
19360 34
19361 36
19362 37
19363 30
19364 39
19365 49
19366 33
19367 37
19368 42
19369 28
19370 32
19371 33
19372 34
19373 37
19374 42
19375 33
19376 37
19377 47
19378 32
19379 34
19380 34
19381 36
19382 27
19383 33
19384 31
19385 45
19386 35
19387 25
19388 44
19389 25
19390 37
19391 40
19392 41
19393 39
19394 37
19395 26
19396 29
19397 42
19398 38
19399 35
19400 42
19401 32
19402 50
19403 33
19404 38
19405 35
19406 38
19407 43
19408 35
19409 28
19410 45
19411 36
19412 28
19413 34
19414 34
19415 44
19416 28
19417 36
19418 48
19419 49
19420 33
19421 35
19422 32
19423 43
19424 35
19425 36
19426 33
19427 33
19428 33
19429 44
19430 39
19431 48
19432 36
19433 33
19434 43
19435 40
19436 34
19437 32
19438 39
19439 48
19440 45
19441 36
19442 29
19443 42
19444 35
19445 33
19446 44
19447 28
19448 32
19449 48
19450 44
19451 44
19452 36
19453 39
19454 32
19455 40
19456 38
19457 41
19458 47
19459 35
19460 41
19461 39
19462 38
19463 42
19464 28
19465 48
19466 42
19467 46
19468 33
19469 36
19470 43
19471 32
19472 27
19473 31
19474 37
19475 39
19476 31
19477 33
19478 49
19479 38
19480 38
19481 37
19482 31
19483 44
19484 29
19485 40
19486 48
19487 34
19488 31
19489 34
19490 33
19491 31
19492 33
19493 39
19494 32
19495 33
19496 48
19497 29
19498 35
19499 52
19500 36
19501 34
19502 44
19503 42
19504 37
19505 41
19506 49
19507 33
19508 29
19509 25
19510 39
19511 38
19512 34
19513 27
19514 26
19515 41
19516 27
19517 29
19518 37
19519 38
19520 37
19521 32
19522 31
19523 38
19524 28
19525 36
19526 44
19527 33
19528 37
19529 38
19530 29
19531 41
19532 28
19533 40
19534 34
19535 39
19536 41
19537 39
19538 41
19539 39
19540 47
19541 38
19542 42
19543 47
19544 41
19545 40
19546 44
19547 36
19548 39
19549 27
19550 39
19551 32
19552 26
19553 42
19554 32
19555 36
19556 21
19557 39
19558 39
19559 42
19560 44
19561 28
19562 29
19563 28
19564 38
19565 39
19566 39
19567 41
19568 43
19569 37
19570 30
19571 40
19572 40
19573 31
19574 37
19575 36
19576 38
19577 32
19578 37
19579 49
19580 28
19581 37
19582 39
19583 31
19584 32
19585 35
19586 42
19587 39
19588 47
19589 38
19590 47
19591 51
19592 44
19593 38
19594 41
19595 51
19596 42
19597 46
19598 53
19599 40
19600 38
19601 34
19602 34
19603 41
19604 33
19605 39
19606 36
19607 35
19608 42
19609 32
19610 39
19611 33
19612 45
19613 50
19614 41
19615 36
19616 33
19617 46
19618 32
19619 47
19620 35
19621 42
19622 32
19623 50
19624 36
19625 42
19626 41
19627 38
19628 49
19629 38
19630 38
19631 36
19632 36
19633 36
19634 36
19635 36
19636 41
19637 39
19638 37
19639 41
19640 38
19641 40
19642 39
19643 49
19644 38
19645 44
19646 39
19647 35
19648 36
19649 39
19650 46
19651 39
19652 46
19653 28
19654 30
19655 38
19656 45
19657 40
19658 30
19659 42
19660 46
19661 46
19662 46
19663 27
19664 47
19665 36
19666 35
19667 32
19668 40
19669 33
19670 42
19671 40
19672 41
19673 50
19674 33
19675 34
19676 36
19677 27
19678 41
19679 26
19680 40
19681 37
19682 30
19683 36
19684 49
19685 35
19686 31
19687 52
19688 37
19689 40
19690 35
19691 47
19692 36
19693 31
19694 30
19695 37
19696 39
19697 38
19698 45
19699 37
19700 37
19701 44
19702 45
19703 44
19704 40
19705 34
19706 37
19707 45
19708 50
19709 34
19710 39
19711 40
19712 46
19713 48
19714 36
19715 43
19716 34
19717 40
19718 43
19719 30
19720 36
19721 31
19722 49
19723 52
19724 43
19725 40
19726 45
19727 32
19728 46
19729 51
19730 44
19731 36
19732 34
19733 37
19734 52
19735 42
19736 37
19737 28
19738 43
19739 44
19740 40
19741 37
19742 36
19743 34
19744 39
19745 27
19746 48
19747 43
19748 33
19749 36
19750 48
19751 39
19752 45
19753 31
19754 48
19755 32
19756 44
19757 37
19758 36
19759 33
19760 43
19761 36
19762 41
19763 35
19764 35
19765 37
19766 39
19767 37
19768 29
19769 34
19770 52
19771 45
19772 22
19773 44
19774 40
19775 51
19776 40
19777 33
19778 47
19779 39
19780 44
19781 32
19782 38
19783 36
19784 29
19785 33
19786 40
19787 27
19788 42
19789 42
19790 42
19791 38
19792 46
19793 40
19794 35
19795 40
19796 44
19797 39
19798 39
19799 32
19800 50
19801 25
19802 38
19803 37
19804 27
19805 44
19806 32
19807 29
19808 45
19809 38
19810 45
19811 33
19812 45
19813 32
19814 36
19815 46
19816 40
19817 35
19818 44
19819 42
19820 36
19821 31
19822 30
19823 23
19824 33
19825 41
19826 37
19827 33
19828 32
19829 39
19830 35
19831 35
19832 34
19833 38
19834 48
19835 35
19836 35
19837 35
19838 38
19839 51
19840 31
19841 36
19842 38
19843 39
19844 34
19845 36
19846 37
19847 49
19848 35
19849 47
19850 30
19851 31
19852 33
19853 38
19854 35
19855 36
19856 38
19857 40
19858 40
19859 29
19860 27
19861 34
19862 29
19863 35
19864 33
19865 44
19866 30
19867 29
19868 44
19869 47
19870 36
19871 31
19872 39
19873 38
19874 38
19875 41
19876 40
19877 40
19878 37
19879 28
19880 31
19881 28
19882 40
19883 38
19884 24
19885 30
19886 31
19887 36
19888 33
19889 36
19890 36
19891 44
19892 44
19893 44
19894 28
19895 42
19896 36
19897 44
19898 37
19899 38
19900 36
19901 38
19902 41
19903 44
19904 41
19905 33
19906 33
19907 34
19908 36
19909 37
19910 36
19911 47
19912 31
19913 31
19914 50
19915 38
19916 33
19917 50
19918 46
19919 46
19920 35
19921 31
19922 37
19923 31
19924 34
19925 35
19926 38
19927 35
19928 38
19929 43
19930 20
19931 32
19932 31
19933 40
19934 36
19935 32
19936 27
19937 37
19938 39
19939 37
19940 34
19941 43
19942 39
19943 42
19944 45
19945 36
19946 21
19947 35
19948 42
19949 32
19950 35
19951 34
19952 39
19953 33
19954 41
19955 31
19956 29
19957 26
19958 36
19959 37
19960 30
19961 38
19962 36
19963 29
19964 43
19965 34
19966 30
19967 42
19968 28
19969 34
19970 36
19971 39
19972 44
19973 43
19974 43
19975 33
19976 34
19977 40
19978 23
19979 32
19980 32
19981 37
19982 31
19983 36
19984 43
19985 36
19986 36
19987 35
19988 27
19989 31
19990 43
19991 34
19992 29
19993 26
19994 41
19995 37
19996 16
19997 41
19998 37
19999 40
20000 42
20001 28
20002 31
20003 30
20004 33
20005 31
20006 29
20007 23
20008 31
20009 31
20010 38
20011 31
20012 34
20013 38
20014 26
20015 39
20016 32
20017 30
20018 36
20019 34
20020 37
20021 26
20022 36
20023 28
20024 40
20025 43
20026 43
20027 31
20028 38
20029 24
20030 29
20031 32
20032 41
20033 35
20034 35
20035 31
20036 36
20037 37
20038 28
20039 26
20040 38
20041 43
20042 24
20043 33
20044 37
20045 44
20046 46
20047 28
20048 43
20049 21
20050 42
20051 34
20052 31
20053 38
20054 26
20055 38
20056 29
20057 26
20058 37
20059 27
20060 32
20061 27
20062 37
20063 33
20064 38
20065 40
20066 43
20067 23
20068 38
20069 34
20070 44
20071 41
20072 39
20073 34
20074 38
20075 28
20076 33
20077 23
20078 41
20079 33
20080 36
20081 31
20082 34
20083 37
20084 47
20085 34
20086 32
20087 48
20088 37
20089 37
20090 33
20091 27
20092 45
20093 30
20094 33
20095 37
20096 48
20097 39
20098 36
20099 43
20100 30
20101 34
20102 34
20103 31
20104 37
20105 35
20106 32
20107 38
20108 38
20109 29
20110 39
20111 34
20112 25
20113 36
20114 37
20115 34
20116 41
20117 36
20118 37
20119 36
20120 20
20121 26
20122 41
20123 52
20124 45
20125 31
20126 31
20127 33
20128 31
20129 35
20130 48
20131 37
20132 34
20133 47
20134 39
20135 35
20136 36
20137 35
20138 36
20139 29
20140 36
20141 39
20142 43
20143 28
20144 37
20145 34
20146 39
20147 35
20148 28
20149 22
20150 25
20151 37
20152 38
20153 30
20154 43
20155 34
20156 33
20157 28
20158 42
20159 35
20160 34
20161 39
20162 34
20163 41
20164 33
20165 33
20166 38
20167 35
20168 42
20169 38
20170 40
20171 37
20172 46
20173 37
20174 29
20175 40
20176 36
20177 28
20178 28
20179 27
20180 37
20181 37
20182 47
20183 24
20184 40
20185 39
20186 46
20187 37
20188 33
20189 29
20190 27
20191 33
20192 36
20193 36
20194 44
20195 27
20196 33
20197 37
20198 38
20199 32
20200 31
20201 33
20202 38
20203 45
20204 36
20205 40
20206 38
20207 27
20208 25
20209 32
20210 21
20211 30
20212 29
20213 38
20214 37
20215 30
20216 36
20217 31
20218 34
20219 41
20220 43
20221 31
20222 39
20223 33
20224 22
20225 35
20226 29
20227 26
20228 31
20229 29
20230 27
20231 24
20232 29
20233 35
20234 33
20235 37
20236 34
20237 39
20238 34
20239 36
20240 29
20241 40
20242 21
20243 33
20244 33
20245 44
20246 31
20247 35
20248 43
20249 39
20250 39
20251 37
20252 29
20253 34
20254 38
20255 33
20256 31
20257 35
20258 25
20259 52
20260 44
20261 30
20262 36
20263 29
20264 36
20265 39
20266 33
20267 41
20268 39
20269 33
20270 30
20271 40
20272 36
20273 28
20274 35
20275 22
20276 26
20277 39
20278 37
20279 30
20280 31
20281 42
20282 34
20283 41
20284 33
20285 40
20286 36
20287 42
20288 26
20289 38
20290 40
20291 45
20292 36
20293 26
20294 26
20295 36
20296 34
20297 39
20298 31
20299 29
20300 27
20301 45
20302 37
20303 32
20304 33
20305 31
20306 42
20307 37
20308 28
20309 38
20310 24
20311 28
20312 30
20313 38
20314 39
20315 34
20316 38
20317 29
20318 32
20319 32
20320 38
20321 40
20322 28
20323 28
20324 29
20325 23
20326 41
20327 30
20328 37
20329 34
20330 30
20331 40
20332 32
20333 38
20334 28
20335 39
20336 30
20337 37
20338 28
20339 30
20340 35
20341 29
20342 31
20343 39
20344 38
20345 34
20346 43
20347 30
20348 32
20349 32
20350 31
20351 26
20352 38
20353 32
20354 36
20355 29
20356 25
20357 33
20358 33
20359 26
20360 33
20361 29
20362 32
20363 26
20364 30
20365 31
20366 35
20367 34
20368 28
20369 34
20370 40
20371 40
20372 34
20373 37
20374 37
20375 31
20376 31
20377 44
20378 35
20379 31
20380 39
20381 32
20382 35
20383 32
20384 35
20385 27
20386 30
20387 29
20388 27
20389 39
20390 28
20391 30
20392 31
20393 33
20394 24
20395 20
20396 34
20397 33
20398 28
20399 30
20400 31
20401 26
20402 27
20403 38
20404 27
20405 35
20406 30
20407 31
20408 34
20409 31
20410 31
20411 41
20412 40
20413 46
20414 26
20415 39
20416 36
20417 23
20418 27
20419 37
20420 39
20421 34
20422 38
20423 40
20424 34
20425 30
20426 25
20427 34
20428 28
20429 30
20430 34
20431 27
20432 26
20433 37
20434 25
20435 32
20436 27
20437 36
20438 48
20439 27
20440 29
20441 32
20442 31
20443 33
20444 37
20445 38
20446 33
20447 36
20448 36
20449 38
20450 27
20451 34
20452 42
20453 29
20454 34
20455 26
20456 20
20457 32
20458 30
20459 26
20460 29
20461 27
20462 30
20463 29
20464 31
20465 33
20466 36
20467 38
20468 31
20469 35
20470 23
20471 36
20472 34
20473 27
20474 39
20475 28
20476 32
20477 28
20478 39
20479 51
20480 34
20481 30
20482 32
20483 28
20484 31
20485 29
20486 35
20487 37
20488 34
20489 32
20490 33
20491 34
20492 27
20493 30
20494 42
20495 38
20496 36
20497 41
20498 24
20499 40
20500 29
20501 32
20502 27
20503 30
20504 29
20505 31
20506 34
20507 36
20508 31
20509 31
20510 26
20511 21
20512 25
20513 30
20514 36
20515 35
20516 29
20517 36
20518 40
20519 35
20520 35
20521 26
20522 40
20523 28
20524 27
20525 27
20526 35
20527 38
20528 29
20529 43
20530 27
20531 28
20532 31
20533 39
20534 26
20535 33
20536 29
20537 21
20538 32
20539 35
20540 31
20541 35
20542 26
20543 37
20544 39
20545 30
20546 39
20547 31
20548 49
20549 26
20550 24
20551 34
20552 40
20553 25
20554 26
20555 23
20556 33
20557 31
20558 36
20559 38
20560 28
20561 40
20562 37
20563 44
20564 32
20565 37
20566 26
20567 33
20568 34
20569 30
20570 31
20571 37
20572 33
20573 38
20574 39
20575 36
20576 42
20577 34
20578 28
20579 38
20580 41
20581 31
20582 35
20583 33
20584 34
20585 45
20586 35
20587 45
20588 41
20589 37
20590 34
20591 38
20592 31
20593 31
20594 33
20595 29
20596 37
20597 35
20598 26
20599 35
20600 23
20601 29
20602 30
20603 38
20604 30
20605 38
20606 27
20607 39
20608 33
20609 34
20610 39
20611 17
20612 32
20613 28
20614 29
20615 26
20616 35
20617 30
20618 35
20619 36
20620 30
20621 23
20622 35
20623 47
20624 31
20625 30
20626 30
20627 28
20628 25
20629 29
20630 28
20631 27
20632 24
20633 28
20634 30
20635 35
20636 34
20637 35
20638 32
20639 29
20640 41
20641 23
20642 31
20643 30
20644 33
20645 38
20646 32
20647 27
20648 20
20649 45
20650 24
20651 32
20652 22
20653 29
20654 33
20655 24
20656 27
20657 27
20658 31
20659 33
20660 36
20661 38
20662 31
20663 41
20664 24
20665 29
20666 37
20667 33
20668 27
20669 24
20670 40
20671 34
20672 28
20673 30
20674 30
20675 26
20676 31
20677 34
20678 32
20679 30
20680 19
20681 44
20682 34
20683 38
20684 27
20685 27
20686 32
20687 40
20688 32
20689 25
20690 37
20691 26
20692 32
20693 32
20694 27
20695 36
20696 22
20697 33
20698 32
20699 31
20700 38
20701 42
20702 38
20703 26
20704 40
20705 31
20706 24
20707 27
20708 37
20709 28
20710 35
20711 33
20712 33
20713 24
20714 32
20715 39
20716 29
20717 29
20718 31
20719 41
20720 33
20721 38
20722 37
20723 35
20724 36
20725 36
20726 29
20727 31
20728 29
20729 25
20730 27
20731 31
20732 29
20733 37
20734 34
20735 30
20736 32
20737 30
20738 39
20739 29
20740 31
20741 36
20742 32
20743 30
20744 33
20745 34
20746 34
20747 37
20748 24
20749 34
20750 29
20751 40
20752 21
20753 36
20754 31
20755 35
20756 29
20757 27
20758 34
20759 32
20760 27
20761 37
20762 39
20763 38
20764 29
20765 27
20766 37
20767 37
20768 33
20769 33
20770 24
20771 34
20772 31
20773 35
20774 30
20775 39
20776 32
20777 27
20778 26
20779 32
20780 36
20781 33
20782 36
20783 33
20784 44
20785 33
20786 25
20787 38
20788 33
20789 32
20790 25
20791 30
20792 24
20793 28
20794 19
20795 40
20796 33
20797 23
20798 40
20799 28
20800 37
20801 39
20802 29
20803 32
20804 37
20805 33
20806 33
20807 42
20808 27
20809 33
20810 36
20811 33
20812 35
20813 30
20814 31
20815 32
20816 29
20817 40
20818 31
20819 29
20820 29
20821 33
20822 28
20823 39
20824 31
20825 35
20826 31
20827 33
20828 29
20829 27
20830 25
20831 29
20832 35
20833 39
20834 30
20835 28
20836 28
20837 32
20838 34
20839 43
20840 38
20841 36
20842 33
20843 38
20844 34
20845 27
20846 36
20847 34
20848 38
20849 36
20850 36
20851 42
20852 38
20853 28
20854 34
20855 26
20856 26
20857 23
20858 25
20859 30
20860 36
20861 31
20862 27
20863 27
20864 27
20865 39
20866 26
20867 32
20868 42
20869 34
20870 32
20871 13
20872 36
20873 28
20874 40
20875 35
20876 28
20877 28
20878 39
20879 34
20880 32
20881 25
20882 22
20883 24
20884 32
20885 32
20886 19
20887 32
20888 35
20889 30
20890 26
20891 22
20892 27
20893 30
20894 40
20895 37
20896 30
20897 31
20898 31
20899 26
20900 37
20901 36
20902 36
20903 31
20904 39
20905 28
20906 23
20907 34
20908 26
20909 35
20910 24
20911 36
20912 31
20913 32
20914 28
20915 31
20916 25
20917 30
20918 23
20919 23
20920 25
20921 32
20922 27
20923 35
20924 45
20925 26
20926 33
20927 34
20928 35
20929 18
20930 34
20931 19
20932 22
20933 20
20934 33
20935 35
20936 27
20937 24
20938 31
20939 30
20940 33
20941 36
20942 35
20943 31
20944 29
20945 35
20946 35
20947 21
20948 26
20949 32
20950 28
20951 34
20952 35
20953 37
20954 22
20955 26
20956 23
20957 35
20958 34
20959 27
20960 29
20961 21
20962 22
20963 34
20964 24
20965 37
20966 32
20967 27
20968 22
20969 27
20970 30
20971 34
20972 20
20973 31
20974 33
20975 33
20976 36
20977 30
20978 34
20979 30
20980 29
20981 29
20982 43
20983 36
20984 33
20985 35
20986 29
20987 27
20988 28
20989 37
20990 36
20991 27
20992 28
20993 29
20994 33
20995 38
20996 25
20997 40
20998 35
20999 30
21000 37
21001 27
21002 30
21003 34
21004 26
21005 29
21006 29
21007 25
21008 26
21009 24
21010 31
21011 30
21012 21
21013 32
21014 44
21015 27
21016 28
21017 29
21018 31
21019 40
21020 33
21021 24
21022 30
21023 30
21024 26
21025 24
21026 36
21027 36
21028 36
21029 33
21030 32
21031 29
21032 33
21033 24
21034 21
21035 31
21036 24
21037 37
21038 32
21039 29
21040 30
21041 37
21042 32
21043 47
21044 36
21045 26
21046 25
21047 34
21048 36
21049 29
21050 22
21051 36
21052 32
21053 26
21054 20
21055 33
21056 32
21057 33
21058 24
21059 21
21060 34
21061 36
21062 34
21063 45
21064 32
21065 30
21066 31
21067 24
21068 26
21069 21
21070 30
21071 33
21072 25
21073 39
21074 36
21075 19
21076 29
21077 21
21078 28
21079 34
21080 32
21081 41
21082 35
21083 39
21084 33
21085 40
21086 22
21087 35
21088 24
21089 28
21090 26
21091 37
21092 30
21093 32
21094 28
21095 35
21096 37
21097 31
21098 38
21099 29
21100 29
21101 35
21102 22
21103 29
21104 27
21105 38
21106 27
21107 27
21108 36
21109 27
21110 31
21111 24
21112 37
21113 25
21114 33
21115 26
21116 25
21117 33
21118 24
21119 28
21120 23
21121 28
21122 31
21123 34
21124 30
21125 29
21126 28
21127 35
21128 34
21129 28
21130 27
21131 26
21132 22
21133 32
21134 42
21135 24
21136 27
21137 24
21138 27
21139 32
21140 34
21141 31
21142 36
21143 26
21144 28
21145 18
21146 35
21147 36
21148 36
21149 23
21150 31
21151 34
21152 21
21153 33
21154 32
21155 32
21156 26
21157 31
21158 29
21159 26
21160 30
21161 23
21162 32
21163 38
21164 47
21165 27
21166 43
21167 23
21168 36
21169 29
21170 25
21171 43
21172 30
21173 35
21174 35
21175 32
21176 35
21177 26
21178 25
21179 37
21180 20
21181 36
21182 29
21183 23
21184 30
21185 28
21186 37
21187 24
21188 35
21189 20
21190 29
21191 28
21192 26
21193 38
21194 30
21195 27
21196 28
21197 35
21198 31
21199 24
21200 41
21201 36
21202 35
21203 26
21204 30
21205 37
21206 28
21207 26
21208 33
21209 35
21210 37
21211 26
21212 30
21213 22
21214 22
21215 30
21216 23
21217 33
21218 27
21219 26
21220 22
21221 35
21222 27
21223 30
21224 26
21225 26
21226 22
21227 30
21228 31
21229 33
21230 19
21231 29
21232 25
21233 27
21234 42
21235 45
21236 29
21237 23
21238 24
21239 21
21240 17
21241 27
21242 29
21243 34
21244 23
21245 24
21246 24
21247 31
21248 27
21249 22
21250 27
21251 23
21252 29
21253 21
21254 31
21255 28
21256 31
21257 41
21258 22
21259 31
21260 21
21261 20
21262 31
21263 30
21264 27
21265 32
21266 19
21267 26
21268 28
21269 31
21270 32
21271 26
21272 28
21273 26
21274 34
21275 31
21276 20
21277 28
21278 31
21279 32
21280 38
21281 26
21282 30
21283 21
21284 24
21285 32
21286 25
21287 34
21288 16
21289 31
21290 27
21291 27
21292 34
21293 20
21294 29
21295 26
21296 26
21297 23
21298 29
21299 35
21300 23
21301 23
21302 26
21303 27
21304 34
21305 26
21306 27
21307 22
21308 20
21309 19
21310 19
21311 25
21312 28
21313 17
21314 33
21315 29
21316 29
21317 25
21318 28
21319 14
21320 27
21321 23
21322 21
21323 18
21324 23
21325 27
21326 28
21327 15
21328 28
21329 29
21330 27
21331 33
21332 25
21333 28
21334 27
21335 12
21336 19
21337 25
21338 26
21339 33
21340 27
21341 28
21342 28
21343 25
21344 34
21345 24
21346 24
21347 20
21348 29
21349 21
21350 22
21351 34
21352 19
21353 35
21354 20
21355 25
21356 36
21357 28
21358 20
21359 31
21360 23
21361 22
21362 34
21363 22
21364 25
21365 34
21366 28
21367 22
21368 30
21369 25
21370 22
21371 29
21372 35
21373 32
21374 29
21375 28
21376 31
21377 22
21378 31
21379 35
21380 26
21381 31
21382 24
21383 21
21384 23
21385 33
21386 30
21387 48
21388 28
21389 25
21390 26
21391 33
21392 22
21393 33
21394 23
21395 22
21396 33
21397 26
21398 29
21399 22
21400 33
21401 30
21402 28
21403 28
21404 33
21405 26
21406 32
21407 29
21408 32
21409 32
21410 31
21411 25
21412 26
21413 24
21414 26
21415 16
21416 29
21417 36
21418 28
21419 24
21420 29
21421 32
21422 34
21423 29
21424 25
21425 17
21426 20
21427 28
21428 25
21429 27
21430 25
21431 25
21432 28
21433 30
21434 26
21435 26
21436 33
21437 34
21438 29
21439 26
21440 28
21441 31
21442 32
21443 22
21444 20
21445 30
21446 32
21447 36
21448 26
21449 41
21450 30
21451 34
21452 20
21453 33
21454 25
21455 26
21456 25
21457 25
21458 27
21459 27
21460 26
21461 32
21462 35
21463 36
21464 25
21465 25
21466 28
21467 32
21468 29
21469 19
21470 35
21471 31
21472 24
21473 20
21474 24
21475 36
21476 25
21477 25
21478 29
21479 28
21480 33
21481 25
21482 34
21483 27
21484 26
21485 34
21486 16
21487 28
21488 33
21489 26
21490 29
21491 30
21492 37
21493 33
21494 24
21495 33
21496 20
21497 25
21498 19
21499 30
21500 41
21501 31
21502 34
21503 20
21504 29
21505 32
21506 28
21507 27
21508 25
21509 35
21510 27
21511 34
21512 34
21513 26
21514 22
21515 29
21516 23
21517 21
21518 26
21519 29
21520 26
21521 33
21522 29
21523 27
21524 33
21525 24
21526 24
21527 30
21528 24
21529 26
21530 28
21531 21
21532 28
21533 31
21534 29
21535 33
21536 17
21537 19
21538 24
21539 28
21540 37
21541 22
21542 31
21543 24
21544 32
21545 37
21546 17
21547 25
21548 25
21549 27
21550 22
21551 24
21552 26
21553 30
21554 25
21555 26
21556 27
21557 37
21558 28
21559 25
21560 21
21561 18
21562 31
21563 34
21564 29
21565 29
21566 29
21567 32
21568 27
21569 26
21570 27
21571 26
21572 22
21573 32
21574 25
21575 22
21576 30
21577 28
21578 25
21579 19
21580 27
21581 29
21582 37
21583 34
21584 30
21585 25
21586 20
21587 28
21588 28
21589 29
21590 29
21591 30
21592 26
21593 18
21594 33
21595 33
21596 33
21597 28
21598 23
21599 27
21600 31
21601 27
21602 25
21603 27
21604 26
21605 22
21606 32
21607 31
21608 23
21609 29
21610 18
21611 24
21612 28
21613 27
21614 31
21615 29
21616 39
21617 20
21618 27
21619 22
21620 31
21621 26
21622 33
21623 30
21624 35
21625 25
21626 32
21627 20
21628 31
21629 19
21630 25
21631 24
21632 25
21633 30
21634 15
21635 26
21636 30
21637 26
21638 27
21639 14
21640 33
21641 26
21642 24
21643 29
21644 27
21645 26
21646 27
21647 32
21648 35
21649 27
21650 34
21651 25
21652 24
21653 30
21654 27
21655 33
21656 25
21657 19
21658 32
21659 22
21660 18
21661 30
21662 24
21663 30
21664 27
21665 20
21666 32
21667 35
21668 27
21669 16
21670 25
21671 25
21672 21
21673 24
21674 26
21675 27
21676 23
21677 21
21678 23
21679 35
21680 24
21681 34
21682 24
21683 28
21684 14
21685 25
21686 43
21687 26
21688 30
21689 31
21690 31
21691 32
21692 23
21693 24
21694 26
21695 22
21696 29
21697 26
21698 20
21699 22
21700 32
21701 20
21702 22
21703 31
21704 30
21705 31
21706 29
21707 23
21708 30
21709 29
21710 18
21711 30
21712 25
21713 23
21714 22
21715 25
21716 28
21717 26
21718 32
21719 30
21720 15
21721 16
21722 21
21723 34
21724 27
21725 25
21726 21
21727 27
21728 20
21729 19
21730 27
21731 25
21732 25
21733 25
21734 29
21735 33
21736 24
21737 31
21738 25
21739 20
21740 26
21741 31
21742 19
21743 27
21744 35
21745 28
21746 23
21747 25
21748 24
21749 32
21750 36
21751 35
21752 23
21753 25
21754 21
21755 27
21756 26
21757 26
21758 26
21759 27
21760 22
21761 24
21762 22
21763 23
21764 19
21765 18
21766 23
21767 28
21768 20
21769 25
21770 25
21771 25
21772 30
21773 33
21774 32
21775 25
21776 20
21777 20
21778 26
21779 20
21780 34
21781 22
21782 29
21783 25
21784 26
21785 18
21786 31
21787 31
21788 21
21789 28
21790 24
21791 25
21792 23
21793 32
21794 34
21795 21
21796 31
21797 20
21798 25
21799 25
21800 27
21801 34
21802 22
21803 26
21804 18
21805 26
21806 20
21807 17
21808 27
21809 28
21810 19
21811 15
21812 30
21813 22
21814 22
21815 27
21816 23
21817 30
21818 35
21819 22
21820 28
21821 24
21822 28
21823 26
21824 20
21825 25
21826 22
21827 21
21828 23
21829 19
21830 17
21831 18
21832 28
21833 34
21834 30
21835 29
21836 29
21837 27
21838 26
21839 21
21840 20
21841 28
21842 21
21843 24
21844 30
21845 25
21846 31
21847 27
21848 26
21849 22
21850 28
21851 19
21852 33
21853 20
21854 26
21855 14
21856 29
21857 20
21858 19
21859 28
21860 30
21861 31
21862 24
21863 31
21864 24
21865 35
21866 31
21867 23
21868 25
21869 24
21870 22
21871 19
21872 23
21873 20
21874 20
21875 35
21876 25
21877 25
21878 35
21879 26
21880 20
21881 26
21882 34
21883 24
21884 22
21885 27
21886 19
21887 23
21888 28
21889 28
21890 25
21891 33
21892 25
21893 19
21894 25
21895 23
21896 21
21897 21
21898 30
21899 26
21900 27
21901 17
21902 28
21903 31
21904 26
21905 21
21906 28
21907 34
21908 28
21909 28
21910 25
21911 19
21912 27
21913 26
21914 22
21915 28
21916 21
21917 22
21918 29
21919 27
21920 29
21921 27
21922 26
21923 27
21924 22
21925 24
21926 22
21927 27
21928 33
21929 25
21930 24
21931 25
21932 32
21933 31
21934 28
21935 28
21936 25
21937 29
21938 25
21939 19
21940 28
21941 31
21942 19
21943 27
21944 24
21945 29
21946 33
21947 30
21948 15
21949 31
21950 29
21951 22
21952 28
21953 19
21954 34
21955 25
21956 30
21957 22
21958 24
21959 25
21960 25
21961 22
21962 30
21963 25
21964 31
21965 22
21966 31
21967 22
21968 21
21969 38
21970 22
21971 26
21972 25
21973 25
21974 19
21975 26
21976 27
21977 31
21978 23
21979 22
21980 29
21981 23
21982 24
21983 12
21984 33
21985 21
21986 19
21987 25
21988 21
21989 28
21990 31
21991 31
21992 28
21993 29
21994 21
21995 32
21996 30
21997 24
21998 22
21999 23
22000 27
22001 35
22002 29
22003 24
22004 27
22005 35
22006 20
22007 23
22008 35
22009 32
22010 29
22011 23
22012 28
22013 29
22014 29
22015 23
22016 20
22017 33
22018 17
22019 32
22020 25
22021 28
22022 31
22023 29
22024 23
22025 32
22026 29
22027 30
22028 28
22029 32
22030 29
22031 31
22032 29
22033 23
22034 23
22035 27
22036 22
22037 21
22038 30
22039 26
22040 34
22041 26
22042 35
22043 26
22044 25
22045 25
22046 29
22047 27
22048 22
22049 18
22050 16
22051 24
22052 31
22053 31
22054 28
22055 17
22056 23
22057 25
22058 21
22059 31
22060 30
22061 30
22062 24
22063 23
22064 36
22065 25
22066 25
22067 31
22068 32
22069 34
22070 25
22071 28
22072 21
22073 29
22074 32
22075 29
22076 23
22077 25
22078 30
22079 33
22080 22
22081 36
22082 26
22083 29
22084 25
22085 29
22086 25
22087 31
22088 21
22089 33
22090 15
22091 27
22092 25
22093 27
22094 18
22095 27
22096 35
22097 28
22098 29
22099 25
22100 22
22101 20
22102 25
22103 35
22104 33
22105 15
22106 21
22107 27
22108 28
22109 27
22110 24
22111 31
22112 30
22113 23
22114 24
22115 33
22116 23
22117 31
22118 26
22119 18
22120 24
22121 38
22122 34
22123 31
22124 27
22125 25
22126 25
22127 29
22128 35
22129 25
22130 37
22131 28
22132 29
22133 25
22134 23
22135 23
22136 24
22137 28
22138 28
22139 24
22140 23
22141 29
22142 22
22143 17
22144 33
22145 32
22146 23
22147 32
22148 38
22149 18
22150 28
22151 35
22152 18
22153 26
22154 29
22155 34
22156 32
22157 20
22158 27
22159 20
22160 22
22161 16
22162 25
22163 26
22164 31
22165 34
22166 18
22167 33
22168 19
22169 17
22170 20
22171 19
22172 23
22173 24
22174 21
22175 16
22176 29
22177 23
22178 29
22179 26
22180 32
22181 22
22182 29
22183 28
22184 30
22185 27
22186 29
22187 28
22188 31
22189 28
22190 32
22191 32
22192 30
22193 31
22194 26
22195 21
22196 32
22197 29
22198 23
22199 22
22200 28
22201 36
22202 22
22203 29
22204 33
22205 26
22206 30
22207 34
22208 24
22209 31
22210 29
22211 22
22212 25
22213 24
22214 28
22215 27
22216 22
22217 31
22218 28
22219 26
22220 28
22221 24
22222 30
22223 30
22224 25
22225 25
22226 23
22227 21
22228 22
22229 25
22230 33
22231 30
22232 31
22233 30
22234 24
22235 30
22236 20
22237 30
22238 21
22239 28
22240 35
22241 28
22242 36
22243 17
22244 24
22245 22
22246 26
22247 26
22248 19
22249 24
22250 16
22251 27
22252 26
22253 25
22254 37
22255 25
22256 21
22257 28
22258 20
22259 21
22260 16
22261 32
22262 23
22263 33
22264 22
22265 25
22266 26
22267 29
22268 29
22269 22
22270 29
22271 33
22272 30
22273 22
22274 30
22275 22
22276 29
22277 26
22278 19
22279 27
22280 26
22281 23
22282 28
22283 28
22284 37
22285 18
22286 25
22287 29
22288 26
22289 26
22290 24
22291 21
22292 30
22293 22
22294 30
22295 22
22296 19
22297 29
22298 18
22299 24
22300 27
22301 23
22302 26
22303 28
22304 15
22305 19
22306 22
22307 32
22308 29
22309 38
22310 26
22311 23
22312 27
22313 32
22314 25
22315 29
22316 14
22317 25
22318 29
22319 26
22320 27
22321 26
22322 26
22323 24
22324 34
22325 22
22326 19
22327 20
22328 28
22329 27
22330 24
22331 21
22332 28
22333 27
22334 32
22335 21
22336 28
22337 29
22338 29
22339 26
22340 30
22341 13
22342 19
22343 27
22344 26
22345 23
22346 26
22347 24
22348 38
22349 17
22350 22
22351 22
22352 25
22353 27
22354 29
22355 18
22356 13
22357 19
22358 32
22359 24
22360 27
22361 30
22362 26
22363 29
22364 21
22365 33
22366 24
22367 21
22368 29
22369 19
22370 21
22371 25
22372 23
22373 22
22374 24
22375 22
22376 21
22377 19
22378 27
22379 23
22380 34
22381 25
22382 27
22383 25
22384 27
22385 29
22386 19
22387 27
22388 21
22389 30
22390 30
22391 23
22392 17
22393 25
22394 18
22395 16
22396 26
22397 23
22398 33
22399 34
22400 27
22401 27
22402 24
22403 20
22404 27
22405 21
22406 30
22407 25
22408 20
22409 28
22410 14
22411 24
22412 26
22413 28
22414 21
22415 13
22416 19
22417 14
22418 16
22419 31
22420 24
22421 21
22422 28
22423 31
22424 22
22425 18
22426 24
22427 25
22428 19
22429 21
22430 25
22431 21
22432 33
22433 25
22434 22
22435 15
22436 30
22437 36
22438 35
22439 15
22440 27
22441 19
22442 23
22443 14
22444 19
22445 28
22446 25
22447 32
22448 30
22449 20
22450 29
22451 22
22452 26
22453 27
22454 21
22455 21
22456 34
22457 26
22458 24
22459 20
22460 32
22461 25
22462 15
22463 18
22464 28
22465 25
22466 24
22467 16
22468 22
22469 29
22470 16
22471 26
22472 26
22473 29
22474 23
22475 27
22476 24
22477 20
22478 19
22479 21
22480 21
22481 32
22482 18
22483 39
22484 23
22485 22
22486 26
22487 32
22488 31
22489 17
22490 24
22491 17
22492 20
22493 16
22494 22
22495 25
22496 21
22497 25
22498 20
22499 21
22500 22
22501 29
22502 19
22503 29
22504 27
22505 16
22506 29
22507 21
22508 31
22509 23
22510 26
22511 16
22512 27
22513 23
22514 27
22515 24
22516 25
22517 22
22518 33
22519 29
22520 21
22521 32
22522 24
22523 17
22524 23
22525 22
22526 28
22527 17
22528 17
22529 23
22530 28
22531 20
22532 25
22533 22
22534 27
22535 27
22536 22
22537 31
22538 23
22539 29
22540 15
22541 18
22542 26
22543 30
22544 22
22545 23
22546 23
22547 20
22548 22
22549 26
22550 25
22551 22
22552 24
22553 26
22554 20
22555 20
22556 23
22557 24
22558 26
22559 26
22560 19
22561 20
22562 18
22563 20
22564 27
22565 28
22566 27
22567 28
22568 20
22569 29
22570 19
22571 22
22572 23
22573 21
22574 28
22575 23
22576 24
22577 27
22578 18
22579 29
22580 23
22581 25
22582 26
22583 25
22584 22
22585 32
22586 27
22587 26
22588 19
22589 26
22590 21
22591 21
22592 27
22593 15
22594 25
22595 20
22596 21
22597 22
22598 20
22599 34
22600 23
22601 27
22602 17
22603 25
22604 27
22605 21
22606 24
22607 25
22608 24
22609 31
22610 21
22611 30
22612 15
22613 14
22614 24
22615 23
22616 27
22617 20
22618 21
22619 24
22620 23
22621 26
22622 22
22623 21
22624 23
22625 25
22626 25
22627 37
22628 23
22629 19
22630 24
22631 28
22632 17
22633 20
22634 25
22635 28
22636 26
22637 25
22638 21
22639 34
22640 33
22641 25
22642 21
22643 23
22644 16
22645 29
22646 17
22647 18
22648 14
22649 30
22650 17
22651 18
22652 28
22653 24
22654 25
22655 27
22656 25
22657 25
22658 25
22659 28
22660 25
22661 18
22662 34
22663 26
22664 22
22665 22
22666 29
22667 26
22668 27
22669 29
22670 21
22671 21
22672 21
22673 31
22674 22
22675 26
22676 26
22677 29
22678 27
22679 31
22680 24
22681 22
22682 26
22683 29
22684 22
22685 24
22686 20
22687 17
22688 27
22689 24
22690 22
22691 17
22692 20
22693 18
22694 18
22695 31
22696 22
22697 23
22698 24
22699 19
22700 17
22701 20
22702 20
22703 26
22704 32
22705 17
22706 21
22707 21
22708 24
22709 22
22710 21
22711 29
22712 29
22713 27
22714 24
22715 26
22716 22
22717 25
22718 21
22719 23
22720 20
22721 22
22722 26
22723 29
22724 20
22725 22
22726 23
22727 22
22728 27
22729 23
22730 23
22731 27
22732 28
22733 21
22734 20
22735 27
22736 17
22737 20
22738 22
22739 21
22740 31
22741 20
22742 27
22743 26
22744 25
22745 22
22746 22
22747 28
22748 23
22749 30
22750 21
22751 27
22752 22
22753 22
22754 12
22755 27
22756 25
22757 30
22758 28
22759 31
22760 23
22761 23
22762 30
22763 22
22764 22
22765 23
22766 28
22767 28
22768 27
22769 27
22770 26
22771 24
22772 21
22773 21
22774 21
22775 24
22776 21
22777 30
22778 18
22779 17
22780 26
22781 20
22782 31
22783 29
22784 22
22785 25
22786 23
22787 28
22788 20
22789 30
22790 25
22791 24
22792 26
22793 25
22794 26
22795 30
22796 24
22797 29
22798 20
22799 26
22800 24
22801 30
22802 23
22803 34
22804 24
22805 21
22806 22
22807 15
22808 29
22809 33
22810 17
22811 23
22812 28
22813 14
22814 17
22815 28
22816 24
22817 27
22818 22
22819 34
22820 25
22821 25
22822 24
22823 23
22824 17
22825 22
22826 38
22827 19
22828 25
22829 31
22830 25
22831 15
22832 22
22833 15
22834 24
22835 23
22836 30
22837 26
22838 23
22839 22
22840 16
22841 15
22842 23
22843 23
22844 26
22845 17
22846 20
22847 29
22848 27
22849 27
22850 29
22851 29
22852 22
22853 30
22854 29
22855 20
22856 26
22857 20
22858 26
22859 25
22860 23
22861 26
22862 18
22863 20
22864 16
22865 17
22866 21
22867 20
22868 30
22869 29
22870 31
22871 25
22872 32
22873 21
22874 25
22875 21
22876 32
22877 35
22878 21
22879 22
22880 24
22881 21
22882 19
22883 22
22884 31
22885 20
22886 18
22887 21
22888 26
22889 21
22890 23
22891 25
22892 24
22893 25
22894 40
22895 23
22896 25
22897 15
22898 31
22899 22
22900 30
22901 27
22902 22
22903 37
22904 33
22905 19
22906 21
22907 21
22908 23
22909 30
22910 26
22911 20
22912 14
22913 25
22914 32
22915 21
22916 24
22917 17
22918 22
22919 24
22920 22
22921 21
22922 33
22923 26
22924 28
22925 22
22926 23
22927 33
22928 26
22929 18
22930 26
22931 30
22932 27
22933 26
22934 25
22935 23
22936 19
22937 25
22938 25
22939 20
22940 22
22941 35
22942 31
22943 20
22944 18
22945 22
22946 24
22947 28
22948 21
22949 26
22950 21
22951 18
22952 21
22953 18
22954 28
22955 17
22956 25
22957 16
22958 25
22959 26
22960 17
22961 22
22962 15
22963 33
22964 26
22965 20
22966 18
22967 22
22968 20
22969 28
22970 31
22971 23
22972 24
22973 24
22974 19
22975 17
22976 20
22977 26
22978 23
22979 28
22980 21
22981 29
22982 39
22983 31
22984 24
22985 27
22986 25
22987 23
22988 16
22989 22
22990 16
22991 21
22992 13
22993 40
22994 23
22995 24
22996 27
22997 30
22998 31
22999 20
23000 18
23001 27
23002 18
23003 14
23004 25
23005 23
23006 32
23007 37
23008 20
23009 21
23010 22
23011 11
23012 11
23013 23
23014 34
23015 18
23016 19
23017 23
23018 18
23019 20
23020 27
23021 23
23022 20
23023 16
23024 24
23025 20
23026 22
23027 18
23028 33
23029 23
23030 19
23031 24
23032 27
23033 17
23034 15
23035 10
23036 19
23037 32
23038 23
23039 22
23040 22
23041 29
23042 22
23043 23
23044 31
23045 25
23046 19
23047 24
23048 30
23049 25
23050 20
23051 27
23052 25
23053 23
23054 26
23055 22
23056 19
23057 27
23058 12
23059 17
23060 20
23061 22
23062 21
23063 25
23064 24
23065 22
23066 18
23067 25
23068 21
23069 20
23070 22
23071 27
23072 22
23073 21
23074 18
23075 24
23076 16
23077 21
23078 17
23079 27
23080 22
23081 18
23082 25
23083 25
23084 28
23085 11
23086 30
23087 27
23088 29
23089 13
23090 20
23091 28
23092 33
23093 12
23094 28
23095 23
23096 21
23097 22
23098 29
23099 32
23100 26
23101 17
23102 27
23103 26
23104 22
23105 15
23106 20
23107 25
23108 20
23109 24
23110 28
23111 21
23112 23
23113 18
23114 29
23115 18
23116 25
23117 22
23118 24
23119 26
23120 22
23121 25
23122 14
23123 27
23124 25
23125 18
23126 25
23127 19
23128 22
23129 21
23130 20
23131 17
23132 26
23133 17
23134 22
23135 18
23136 26
23137 22
23138 29
23139 16
23140 25
23141 29
23142 23
23143 20
23144 25
23145 22
23146 20
23147 21
23148 20
23149 18
23150 31
23151 18
23152 22
23153 24
23154 17
23155 29
23156 29
23157 27
23158 18
23159 22
23160 17
23161 24
23162 28
23163 28
23164 13
23165 22
23166 25
23167 17
23168 26
23169 19
23170 28
23171 19
23172 30
23173 37
23174 20
23175 20
23176 27
23177 19
23178 23
23179 14
23180 16
23181 18
23182 28
23183 15
23184 27
23185 32
23186 24
23187 22
23188 25
23189 22
23190 20
23191 19
23192 19
23193 23
23194 32
23195 22
23196 20
23197 21
23198 21
23199 23
23200 30
23201 25
23202 18
23203 22
23204 26
23205 25
23206 18
23207 25
23208 28
23209 19
23210 24
23211 20
23212 27
23213 30
23214 27
23215 23
23216 18
23217 24
23218 20
23219 26
23220 22
23221 24
23222 16
23223 20
23224 23
23225 27
23226 30
23227 22
23228 18
23229 28
23230 31
23231 23
23232 21
23233 28
23234 23
23235 18
23236 21
23237 22
23238 26
23239 23
23240 19
23241 33
23242 29
23243 27
23244 27
23245 17
23246 24
23247 20
23248 14
23249 34
23250 23
23251 22
23252 15
23253 22
23254 28
23255 22
23256 17
23257 21
23258 24
23259 20
23260 21
23261 13
23262 20
23263 20
23264 27
23265 22
23266 22
23267 24
23268 20
23269 29
23270 18
23271 26
23272 16
23273 25
23274 20
23275 33
23276 13
23277 21
23278 29
23279 19
23280 21
23281 18
23282 23
23283 22
23284 19
23285 24
23286 27
23287 24
23288 27
23289 25
23290 16
23291 22
23292 16
23293 26
23294 17
23295 21
23296 32
23297 27
23298 26
23299 20
23300 23
23301 19
23302 25
23303 22
23304 15
23305 15
23306 23
23307 15
23308 20
23309 13
23310 19
23311 20
23312 24
23313 22
23314 14
23315 20
23316 19
23317 21
23318 30
23319 23
23320 27
23321 21
23322 19
23323 25
23324 29
23325 30
23326 15
23327 15
23328 24
23329 24
23330 26
23331 20
23332 14
23333 26
23334 21
23335 28
23336 27
23337 28
23338 32
23339 23
23340 22
23341 31
23342 21
23343 24
23344 27
23345 25
23346 18
23347 21
23348 26
23349 28
23350 20
23351 28
23352 23
23353 27
23354 20
23355 25
23356 18
23357 26
23358 35
23359 24
23360 27
23361 17
23362 26
23363 14
23364 26
23365 21
23366 25
23367 22
23368 25
23369 28
23370 20
23371 18
23372 26
23373 23
23374 14
23375 19
23376 18
23377 27
23378 24
23379 20
23380 21
23381 24
23382 22
23383 25
23384 21
23385 20
23386 27
23387 15
23388 19
23389 33
23390 17
23391 26
23392 14
23393 18
23394 24
23395 13
23396 16
23397 26
23398 21
23399 19
23400 27
23401 18
23402 17
23403 21
23404 21
23405 25
23406 33
23407 18
23408 20
23409 19
23410 27
23411 16
23412 20
23413 18
23414 24
23415 24
23416 19
23417 22
23418 15
23419 27
23420 26
23421 22
23422 30
23423 18
23424 23
23425 27
23426 26
23427 17
23428 16
23429 18
23430 17
23431 22
23432 15
23433 25
23434 32
23435 19
23436 28
23437 22
23438 24
23439 27
23440 24
23441 19
23442 13
23443 15
23444 21
23445 29
23446 25
23447 12
23448 25
23449 19
23450 27
23451 19
23452 27
23453 26
23454 28
23455 12
23456 22
23457 23
23458 15
23459 16
23460 23
23461 24
23462 17
23463 26
23464 23
23465 27
23466 22
23467 13
23468 30
23469 23
23470 17
23471 22
23472 16
23473 25
23474 15
23475 14
23476 19
23477 16
23478 12
23479 18
23480 29
23481 26
23482 17
23483 26
23484 22
23485 18
23486 26
23487 20
23488 21
23489 27
23490 24
23491 19
23492 23
23493 32
23494 23
23495 18
23496 18
23497 22
23498 20
23499 25
23500 16
23501 30
23502 16
23503 13
23504 16
23505 20
23506 19
23507 23
23508 23
23509 23
23510 22
23511 20
23512 29
23513 21
23514 26
23515 22
23516 23
23517 22
23518 19
23519 17
23520 24
23521 25
23522 21
23523 27
23524 18
23525 25
23526 15
23527 22
23528 25
23529 17
23530 28
23531 21
23532 23
23533 19
23534 27
23535 28
23536 20
23537 16
23538 31
23539 35
23540 25
23541 28
23542 23
23543 18
23544 24
23545 24
23546 21
23547 18
23548 25
23549 26
23550 16
23551 16
23552 30
23553 17
23554 23
23555 18
23556 24
23557 17
23558 24
23559 22
23560 17
23561 18
23562 22
23563 29
23564 22
23565 21
23566 22
23567 20
23568 18
23569 22
23570 26
23571 22
23572 20
23573 24
23574 17
23575 19
23576 21
23577 21
23578 24
23579 16
23580 19
23581 24
23582 13
23583 28
23584 24
23585 21
23586 22
23587 25
23588 23
23589 25
23590 22
23591 23
23592 19
23593 21
23594 23
23595 24
23596 21
23597 21
23598 14
23599 16
23600 22
23601 27
23602 21
23603 20
23604 20
23605 22
23606 23
23607 28
23608 19
23609 26
23610 21
23611 23
23612 29
23613 29
23614 23
23615 15
23616 29
23617 20
23618 16
23619 16
23620 30
23621 26
23622 20
23623 32
23624 19
23625 23
23626 20
23627 21
23628 27
23629 22
23630 22
23631 16
23632 24
23633 26
23634 17
23635 22
23636 32
23637 21
23638 22
23639 31
23640 28
23641 23
23642 23
23643 21
23644 14
23645 20
23646 35
23647 20
23648 17
23649 21
23650 20
23651 18
23652 19
23653 24
23654 21
23655 22
23656 33
23657 30
23658 21
23659 27
23660 18
23661 21
23662 19
23663 16
23664 27
23665 25
23666 22
23667 17
23668 21
23669 19
23670 22
23671 15
23672 16
23673 17
23674 22
23675 16
23676 18
23677 26
23678 23
23679 36
23680 14
23681 26
23682 19
23683 26
23684 20
23685 26
23686 25
23687 26
23688 16
23689 20
23690 23
23691 14
23692 21
23693 22
23694 19
23695 26
23696 18
23697 27
23698 21
23699 32
23700 23
23701 24
23702 22
23703 24
23704 30
23705 20
23706 20
23707 19
23708 23
23709 18
23710 21
23711 17
23712 29
23713 20
23714 25
23715 24
23716 25
23717 19
23718 21
23719 14
23720 18
23721 16
23722 22
23723 28
23724 19
23725 18
23726 20
23727 22
23728 39
23729 19
23730 26
23731 20
23732 21
23733 33
23734 22
23735 20
23736 24
23737 26
23738 19
23739 19
23740 22
23741 29
23742 21
23743 17
23744 28
23745 21
23746 16
23747 25
23748 17
23749 30
23750 25
23751 20
23752 22
23753 23
23754 17
23755 22
23756 15
23757 23
23758 27
23759 15
23760 26
23761 18
23762 18
23763 21
23764 16
23765 25
23766 17
23767 19
23768 18
23769 28
23770 21
23771 13
23772 16
23773 29
23774 24
23775 23
23776 28
23777 27
23778 17
23779 19
23780 17
23781 24
23782 22
23783 19
23784 22
23785 31
23786 27
23787 23
23788 32
23789 28
23790 16
23791 24
23792 18
23793 21
23794 20
23795 25
23796 23
23797 22
23798 21
23799 27
23800 18
23801 23
23802 26
23803 18
23804 26
23805 20
23806 29
23807 28
23808 15
23809 17
23810 29
23811 22
23812 25
23813 22
23814 17
23815 18
23816 24
23817 21
23818 22
23819 16
23820 20
23821 21
23822 24
23823 10
23824 17
23825 24
23826 25
23827 24
23828 31
23829 30
23830 19
23831 25
23832 31
23833 9
23834 26
23835 26
23836 23
23837 20
23838 33
23839 28
23840 16
23841 20
23842 28
23843 27
23844 25
23845 22
23846 20
23847 31
23848 23
23849 12
23850 20
23851 25
23852 22
23853 19
23854 22
23855 23
23856 20
23857 18
23858 20
23859 28
23860 16
23861 20
23862 22
23863 22
23864 12
23865 32
23866 27
23867 22
23868 25
23869 21
23870 24
23871 25
23872 20
23873 18
23874 25
23875 21
23876 25
23877 16
23878 19
23879 24
23880 24
23881 20
23882 21
23883 12
23884 16
23885 13
23886 24
23887 20
23888 27
23889 25
23890 23
23891 29
23892 21
23893 21
23894 9
23895 28
23896 24
23897 22
23898 29
23899 33
23900 23
23901 27
23902 23
23903 20
23904 22
23905 17
23906 16
23907 20
23908 25
23909 24
23910 19
23911 21
23912 17
23913 25
23914 17
23915 18
23916 25
23917 14
23918 26
23919 31
23920 31
23921 28
23922 17
23923 33
23924 19
23925 24
23926 17
23927 25
23928 19
23929 24
23930 12
23931 21
23932 17
23933 27
23934 25
23935 20
23936 29
23937 19
23938 25
23939 17
23940 19
23941 17
23942 22
23943 14
23944 20
23945 14
23946 27
23947 24
23948 24
23949 17
23950 17
23951 19
23952 26
23953 28
23954 22
23955 22
23956 22
23957 18
23958 23
23959 30
23960 24
23961 12
23962 29
23963 21
23964 23
23965 17
23966 22
23967 17
23968 19
23969 27
23970 15
23971 21
23972 29
23973 20
23974 22
23975 24
23976 15
23977 24
23978 25
23979 23
23980 14
23981 22
23982 17
23983 27
23984 24
23985 19
23986 20
23987 23
23988 19
23989 19
23990 16
23991 20
23992 21
23993 22
23994 14
23995 21
23996 24
23997 24
23998 23
23999 27
24000 28
24001 20
24002 12
24003 15
24004 27
24005 19
24006 23
24007 13
24008 17
24009 24
24010 25
24011 25
24012 23
24013 29
24014 28
24015 25
24016 20
24017 17
24018 27
24019 29
24020 22
24021 23
24022 22
24023 23
24024 22
24025 17
24026 16
24027 18
24028 22
24029 32
24030 20
24031 17
24032 22
24033 18
24034 12
24035 15
24036 17
24037 21
24038 19
24039 22
24040 25
24041 19
24042 19
24043 20
24044 21
24045 17
24046 19
24047 15
24048 15
24049 21
24050 25
24051 22
24052 17
24053 19
24054 22
24055 29
24056 20
24057 22
24058 21
24059 28
24060 25
24061 16
24062 27
24063 17
24064 17
24065 22
24066 11
24067 23
24068 17
24069 16
24070 17
24071 27
24072 21
24073 17
24074 22
24075 22
24076 26
24077 27
24078 26
24079 24
24080 17
24081 17
24082 16
24083 19
24084 22
24085 16
24086 19
24087 15
24088 22
24089 27
24090 17
24091 25
24092 27
24093 25
24094 13
24095 23
24096 25
24097 22
24098 17
24099 16
24100 23
24101 31
24102 28
24103 20
24104 26
24105 18
24106 19
24107 16
24108 12
24109 19
24110 19
24111 12
24112 19
24113 17
24114 17
24115 29
24116 19
24117 29
24118 21
24119 12
24120 33
24121 20
24122 22
24123 24
24124 30
24125 28
24126 19
24127 14
24128 20
24129 25
24130 15
24131 17
24132 24
24133 16
24134 19
24135 27
24136 17
24137 12
24138 28
24139 24
24140 32
24141 19
24142 11
24143 15
24144 24
24145 16
24146 28
24147 22
24148 17
24149 25
24150 15
24151 23
24152 22
24153 22
24154 20
24155 21
24156 24
24157 28
24158 21
24159 20
24160 26
24161 22
24162 19
24163 23
24164 24
24165 29
24166 16
24167 28
24168 20
24169 23
24170 25
24171 20
24172 24
24173 19
24174 15
24175 17
24176 22
24177 18
24178 14
24179 12
24180 20
24181 22
24182 18
24183 27
24184 17
24185 21
24186 29
24187 24
24188 19
24189 21
24190 24
24191 17
24192 12
24193 29
24194 16
24195 15
24196 19
24197 21
24198 16
24199 18
24200 17
24201 20
24202 13
24203 27
24204 31
24205 17
24206 21
24207 25
24208 17
24209 21
24210 18
24211 26
24212 24
24213 26
24214 20
24215 11
24216 13
24217 16
24218 21
24219 20
24220 18
24221 20
24222 22
24223 21
24224 23
24225 22
24226 22
24227 16
24228 16
24229 23
24230 18
24231 17
24232 21
24233 21
24234 14
24235 23
24236 27
24237 10
24238 16
24239 16
24240 22
24241 29
24242 15
24243 21
24244 22
24245 13
24246 13
24247 18
24248 21
24249 18
24250 20
24251 21
24252 24
24253 16
24254 14
24255 17
24256 30
24257 18
24258 22
24259 22
24260 28
24261 21
24262 18
24263 22
24264 22
24265 21
24266 24
24267 18
24268 12
24269 19
24270 14
24271 17
24272 23
24273 21
24274 32
24275 18
24276 23
24277 19
24278 22
24279 15
24280 19
24281 12
24282 23
24283 16
24284 29
24285 22
24286 28
24287 19
24288 23
24289 20
24290 20
24291 17
24292 21
24293 20
24294 21
24295 29
24296 14
24297 21
24298 26
24299 21
24300 19
24301 26
24302 22
24303 14
24304 21
24305 25
24306 24
24307 20
24308 32
24309 16
24310 9
24311 26
24312 33
24313 23
24314 22
24315 21
24316 15
24317 14
24318 17
24319 27
24320 21
24321 26
24322 16
24323 24
24324 16
24325 21
24326 22
24327 20
24328 19
24329 17
24330 23
24331 18
24332 19
24333 18
24334 24
24335 21
24336 28
24337 24
24338 24
24339 13
24340 13
24341 20
24342 21
24343 23
24344 18
24345 31
24346 16
24347 27
24348 22
24349 26
24350 23
24351 23
24352 13
24353 21
24354 21
24355 24
24356 18
24357 21
24358 15
24359 18
24360 13
24361 19
24362 33
24363 21
24364 16
24365 24
24366 17
24367 16
24368 18
24369 23
24370 24
24371 22
24372 16
24373 14
24374 20
24375 19
24376 27
24377 20
24378 15
24379 16
24380 15
24381 17
24382 15
24383 23
24384 18
24385 21
24386 20
24387 20
24388 23
24389 25
24390 22
24391 25
24392 14
24393 19
24394 28
24395 25
24396 16
24397 19
24398 29
24399 31
24400 20
24401 16
24402 15
24403 17
24404 17
24405 17
24406 16
24407 24
24408 23
24409 26
24410 19
24411 24
24412 30
24413 19
24414 22
24415 21
24416 23
24417 24
24418 13
24419 24
24420 19
24421 28
24422 14
24423 27
24424 25
24425 25
24426 25
24427 25
24428 26
24429 27
24430 22
24431 20
24432 15
24433 26
24434 9
24435 18
24436 24
24437 22
24438 14
24439 13
24440 13
24441 21
24442 23
24443 14
24444 23
24445 12
24446 16
24447 15
24448 19
24449 21
24450 17
24451 25
24452 16
24453 21
24454 18
24455 23
24456 22
24457 27
24458 22
24459 21
24460 15
24461 26
24462 20
24463 13
24464 23
24465 19
24466 17
24467 17
24468 15
24469 21
24470 29
24471 20
24472 24
24473 13
24474 15
24475 29
24476 17
24477 13
24478 22
24479 18
24480 20
24481 26
24482 14
24483 26
24484 21
24485 25
24486 14
24487 23
24488 16
24489 17
24490 18
24491 18
24492 16
24493 17
24494 18
24495 21
24496 18
24497 22
24498 18
24499 22
24500 21
24501 17
24502 23
24503 19
24504 24
24505 19
24506 16
24507 21
24508 25
24509 25
24510 16
24511 19
24512 21
24513 13
24514 24
24515 11
24516 34
24517 13
24518 19
24519 20
24520 17
24521 17
24522 18
24523 23
24524 27
24525 21
24526 16
24527 12
24528 23
24529 14
24530 15
24531 21
24532 17
24533 12
24534 17
24535 20
24536 17
24537 19
24538 21
24539 28
24540 18
24541 22
24542 16
24543 22
24544 21
24545 20
24546 24
24547 25
24548 17
24549 21
24550 16
24551 20
24552 19
24553 18
24554 20
24555 22
24556 22
24557 26
24558 15
24559 16
24560 24
24561 22
24562 16
24563 23
24564 24
24565 23
24566 19
24567 16
24568 20
24569 28
24570 19
24571 28
24572 24
24573 26
24574 21
24575 23
24576 23
24577 21
24578 23
24579 16
24580 20
24581 20
24582 12
24583 17
24584 20
24585 22
24586 18
24587 28
24588 18
24589 31
24590 19
24591 16
24592 19
24593 31
24594 26
24595 24
24596 18
24597 19
24598 25
24599 25
24600 21
24601 16
24602 22
24603 22
24604 16
24605 22
24606 17
24607 20
24608 24
24609 26
24610 16
24611 14
24612 18
24613 20
24614 27
24615 18
24616 23
24617 15
24618 21
24619 17
24620 25
24621 21
24622 16
24623 25
24624 21
24625 17
24626 24
24627 11
24628 20
24629 31
24630 25
24631 14
24632 20
24633 19
24634 16
24635 18
24636 20
24637 20
24638 19
24639 15
24640 18
24641 23
24642 25
24643 19
24644 26
24645 12
24646 16
24647 20
24648 22
24649 14
24650 26
24651 12
24652 20
24653 20
24654 17
24655 17
24656 25
24657 21
24658 22
24659 23
24660 21
24661 23
24662 14
24663 19
24664 20
24665 20
24666 17
24667 24
24668 19
24669 21
24670 18
24671 21
24672 21
24673 23
24674 20
24675 28
24676 25
24677 23
24678 16
24679 20
24680 13
24681 26
24682 24
24683 17
24684 13
24685 15
24686 21
24687 19
24688 13
24689 21
24690 36
24691 15
24692 16
24693 12
24694 15
24695 20
24696 26
24697 18
24698 21
24699 22
24700 14
24701 18
24702 11
24703 18
24704 28
24705 11
24706 12
24707 17
24708 27
24709 23
24710 19
24711 28
24712 13
24713 19
24714 14
24715 17
24716 12
24717 22
24718 24
24719 16
24720 22
24721 14
24722 14
24723 28
24724 19
24725 19
24726 22
24727 14
24728 18
24729 21
24730 18
24731 16
24732 23
24733 24
24734 15
24735 20
24736 19
24737 12
24738 17
24739 25
24740 27
24741 18
24742 17
24743 23
24744 27
24745 24
24746 15
24747 25
24748 17
24749 13
24750 26
24751 29
24752 20
24753 10
24754 19
24755 20
24756 21
24757 27
24758 15
24759 25
24760 23
24761 16
24762 25
24763 16
24764 21
24765 25
24766 13
24767 16
24768 21
24769 19
24770 26
24771 22
24772 23
24773 18
24774 23
24775 25
24776 19
24777 24
24778 23
24779 15
24780 32
24781 20
24782 21
24783 22
24784 17
24785 24
24786 20
24787 20
24788 17
24789 15
24790 14
24791 18
24792 21
24793 15
24794 20
24795 28
24796 24
24797 13
24798 20
24799 22
24800 20
24801 21
24802 16
24803 17
24804 30
24805 18
24806 17
24807 23
24808 23
24809 28
24810 20
24811 19
24812 13
24813 21
24814 22
24815 18
24816 24
24817 27
24818 23
24819 14
24820 18
24821 13
24822 23
24823 23
24824 19
24825 20
24826 18
24827 21
24828 16
24829 14
24830 17
24831 21
24832 20
24833 24
24834 16
24835 18
24836 20
24837 26
24838 18
24839 24
24840 18
24841 17
24842 23
24843 20
24844 24
24845 13
24846 21
24847 21
24848 21
24849 13
24850 23
24851 15
24852 18
24853 28
24854 14
24855 24
24856 19
24857 17
24858 14
24859 22
24860 20
24861 27
24862 21
24863 14
24864 22
24865 19
24866 19
24867 27
24868 20
24869 29
24870 20
24871 30
24872 21
24873 24
24874 18
24875 26
24876 21
24877 25
24878 16
24879 17
24880 16
24881 22
24882 25
24883 21
24884 24
24885 14
24886 14
24887 18
24888 15
24889 23
24890 19
24891 28
24892 13
24893 16
24894 15
24895 13
24896 17
24897 13
24898 22
24899 17
24900 20
24901 15
24902 20
24903 17
24904 33
24905 23
24906 20
24907 23
24908 14
24909 17
24910 24
24911 20
24912 21
24913 20
24914 14
24915 11
24916 19
24917 17
24918 15
24919 16
24920 16
24921 19
24922 23
24923 24
24924 21
24925 21
24926 17
24927 20
24928 25
24929 17
24930 18
24931 17
24932 25
24933 23
24934 17
24935 21
24936 17
24937 20
24938 18
24939 23
24940 18
24941 14
24942 22
24943 13
24944 15
24945 26
24946 29
24947 26
24948 23
24949 17
24950 14
24951 13
24952 23
24953 12
24954 19
24955 21
24956 25
24957 18
24958 19
24959 20
24960 28
24961 21
24962 21
24963 22
24964 19
24965 23
24966 33
24967 20
24968 13
24969 22
24970 21
24971 31
24972 19
24973 23
24974 19
24975 17
24976 25
24977 20
24978 24
24979 18
24980 12
24981 15
24982 21
24983 13
24984 24
24985 19
24986 14
24987 18
24988 19
24989 34
24990 23
24991 18
24992 20
24993 28
24994 15
24995 20
24996 20
24997 18
24998 19
24999 23
25000 21
25001 14
25002 17
25003 13
25004 20
25005 15
25006 18
25007 15
25008 16
25009 19
25010 21
25011 18
25012 22
25013 19
25014 19
25015 22
25016 17
25017 25
25018 8
25019 20
25020 22
25021 15
25022 22
25023 24
25024 24
25025 25
25026 16
25027 19
25028 17
25029 17
25030 21
25031 12
25032 23
25033 19
25034 14
25035 28
25036 24
25037 24
25038 26
25039 23
25040 27
25041 19
25042 17
25043 21
25044 19
25045 21
25046 23
25047 21
25048 20
25049 14
25050 23
25051 15
25052 21
25053 28
25054 17
25055 22
25056 12
25057 20
25058 19
25059 20
25060 23
25061 19
25062 16
25063 22
25064 22
25065 18
25066 24
25067 14
25068 15
25069 26
25070 25
25071 24
25072 18
25073 17
25074 24
25075 27
25076 17
25077 18
25078 19
25079 22
25080 14
25081 22
25082 20
25083 12
25084 21
25085 26
25086 25
25087 25
25088 16
25089 26
25090 14
25091 26
25092 28
25093 25
25094 29
25095 17
25096 24
25097 19
25098 18
25099 22
25100 31
25101 22
25102 20
25103 22
25104 25
25105 22
25106 28
25107 18
25108 18
25109 19
25110 20
25111 25
25112 20
25113 25
25114 22
25115 18
25116 23
25117 21
25118 26
25119 18
25120 25
25121 20
25122 25
25123 18
25124 17
25125 24
25126 21
25127 19
25128 26
25129 28
25130 17
25131 16
25132 19
25133 26
25134 22
25135 18
25136 21
25137 22
25138 19
25139 17
25140 22
25141 21
25142 24
25143 19
25144 29
25145 21
25146 22
25147 14
25148 28
25149 29
25150 16
25151 14
25152 16
25153 18
25154 16
25155 21
25156 16
25157 22
25158 28
25159 17
25160 15
25161 18
25162 24
25163 19
25164 25
25165 18
25166 18
25167 16
25168 21
25169 17
25170 19
25171 23
25172 15
25173 16
25174 16
25175 23
25176 31
25177 26
25178 35
25179 18
25180 18
25181 21
25182 20
25183 30
25184 13
25185 20
25186 24
25187 27
25188 18
25189 22
25190 24
25191 17
25192 13
25193 21
25194 22
25195 12
25196 7
25197 25
25198 22
25199 17
25200 19
25201 16
25202 19
25203 18
25204 24
25205 16
25206 24
25207 24
25208 17
25209 12
25210 21
25211 18
25212 20
25213 19
25214 20
25215 24
25216 15
25217 21
25218 20
25219 26
25220 17
25221 21
25222 20
25223 18
25224 30
25225 35
25226 21
25227 20
25228 16
25229 25
25230 22
25231 26
25232 24
25233 19
25234 30
25235 30
25236 16
25237 22
25238 22
25239 14
25240 15
25241 21
25242 20
25243 24
25244 23
25245 25
25246 26
25247 21
25248 12
25249 16
25250 13
25251 21
25252 17
25253 24
25254 16
25255 16
25256 21
25257 17
25258 13
25259 29
25260 29
25261 16
25262 19
25263 27
25264 21
25265 21
25266 18
25267 19
25268 21
25269 22
25270 22
25271 19
25272 22
25273 15
25274 24
25275 19
25276 24
25277 24
25278 21
25279 22
25280 17
25281 18
25282 22
25283 28
25284 18
25285 26
25286 26
25287 28
25288 17
25289 31
25290 20
25291 19
25292 17
25293 22
25294 15
25295 24
25296 14
25297 17
25298 22
25299 20
25300 18
25301 16
25302 21
25303 22
25304 20
25305 17
25306 15
25307 13
25308 23
25309 14
25310 24
25311 20
25312 20
25313 22
25314 20
25315 20
25316 17
25317 22
25318 20
25319 27
25320 13
25321 16
25322 19
25323 12
25324 27
25325 21
25326 19
25327 25
25328 25
25329 19
25330 10
25331 16
25332 20
25333 15
25334 27
25335 22
25336 24
25337 21
25338 18
25339 22
25340 20
25341 12
25342 15
25343 17
25344 14
25345 20
25346 21
25347 14
25348 19
25349 26
25350 13
25351 19
25352 20
25353 21
25354 25
25355 17
25356 21
25357 15
25358 19
25359 12
25360 24
25361 15
25362 18
25363 22
25364 18
25365 21
25366 18
25367 23
25368 17
25369 13
25370 14
25371 14
25372 13
25373 26
25374 24
25375 14
25376 14
25377 21
25378 20
25379 14
25380 19
25381 13
25382 24
25383 16
25384 25
25385 26
25386 18
25387 22
25388 21
25389 25
25390 24
25391 8
25392 19
25393 21
25394 17
25395 21
25396 24
25397 23
25398 19
25399 26
25400 18
25401 25
25402 22
25403 23
25404 25
25405 20
25406 23
25407 14
25408 29
25409 20
25410 20
25411 17
25412 25
25413 15
25414 21
25415 21
25416 18
25417 15
25418 18
25419 20
25420 23
25421 20
25422 21
25423 17
25424 30
25425 26
25426 32
25427 20
25428 18
25429 16
25430 13
25431 25
25432 19
25433 22
25434 27
25435 18
25436 21
25437 23
25438 21
25439 22
25440 16
25441 19
25442 17
25443 27
25444 14
25445 18
25446 25
25447 20
25448 21
25449 26
25450 20
25451 26
25452 23
25453 24
25454 15
25455 12
25456 22
25457 18
25458 18
25459 25
25460 17
25461 16
25462 18
25463 17
25464 24
25465 17
25466 18
25467 25
25468 16
25469 28
25470 26
25471 29
25472 29
25473 18
25474 20
25475 20
25476 14
25477 19
25478 19
25479 22
25480 27
25481 20
25482 22
25483 17
25484 22
25485 25
25486 26
25487 19
25488 21
25489 16
25490 19
25491 21
25492 19
25493 15
25494 22
25495 19
25496 23
25497 20
25498 23
25499 23
25500 14
25501 17
25502 15
25503 19
25504 13
25505 13
25506 22
25507 14
25508 19
25509 12
25510 19
25511 13
25512 15
25513 35
25514 22
25515 12
25516 16
25517 19
25518 21
25519 18
25520 21
25521 16
25522 20
25523 14
25524 13
25525 23
25526 21
25527 22
25528 21
25529 28
25530 15
25531 14
25532 12
25533 17
25534 16
25535 13
25536 19
25537 18
25538 21
25539 8
25540 19
25541 18
25542 14
25543 21
25544 17
25545 19
25546 16
25547 26
25548 25
25549 27
25550 15
25551 19
25552 17
25553 22
25554 23
25555 16
25556 27
25557 16
25558 27
25559 20
25560 16
25561 23
25562 23
25563 19
25564 19
25565 17
25566 19
25567 16
25568 18
25569 18
25570 20
25571 20
25572 20
25573 24
25574 14
25575 21
25576 21
25577 22
25578 20
25579 18
25580 17
25581 21
25582 16
25583 18
25584 18
25585 16
25586 20
25587 15
25588 23
25589 25
25590 21
25591 20
25592 22
25593 23
25594 17
25595 27
25596 25
25597 15
25598 10
25599 26
25600 30
25601 18
25602 26
25603 18
25604 26
25605 16
25606 12
25607 18
25608 19
25609 17
25610 27
25611 26
25612 21
25613 22
25614 23
25615 24
25616 16
25617 21
25618 26
25619 21
25620 15
25621 9
25622 16
25623 21
25624 30
25625 15
25626 25
25627 26
25628 23
25629 23
25630 19
25631 18
25632 20
25633 16
25634 19
25635 19
25636 23
25637 18
25638 19
25639 26
25640 21
25641 23
25642 22
25643 23
25644 22
25645 18
25646 19
25647 26
25648 15
25649 18
25650 16
25651 24
25652 14
25653 16
25654 13
25655 14
25656 16
25657 14
25658 21
25659 22
25660 20
25661 12
25662 22
25663 22
25664 14
25665 12
25666 14
25667 18
25668 21
25669 27
25670 9
25671 21
25672 19
25673 25
25674 14
25675 14
25676 23
25677 21
25678 22
25679 22
25680 22
25681 15
25682 23
25683 18
25684 17
25685 20
25686 17
25687 16
25688 16
25689 19
25690 23
25691 22
25692 19
25693 19
25694 20
25695 16
25696 24
25697 20
25698 23
25699 10
25700 15
25701 22
25702 18
25703 15
25704 14
25705 17
25706 18
25707 24
25708 19
25709 13
25710 13
25711 20
25712 21
25713 24
25714 25
25715 24
25716 16
25717 19
25718 19
25719 25
25720 17
25721 25
25722 26
25723 23
25724 20
25725 15
25726 15
25727 17
25728 24
25729 16
25730 15
25731 11
25732 19
25733 20
25734 13
25735 17
25736 21
25737 20
25738 27
25739 23
25740 20
25741 20
25742 14
25743 13
25744 19
25745 15
25746 15
25747 18
25748 13
25749 15
25750 16
25751 19
25752 19
25753 22
25754 15
25755 13
25756 15
25757 29
25758 24
25759 15
25760 9
25761 15
25762 19
25763 23
25764 14
25765 20
25766 16
25767 20
25768 17
25769 22
25770 12
25771 17
25772 14
25773 21
25774 16
25775 26
25776 19
25777 19
25778 24
25779 13
25780 15
25781 20
25782 20
25783 19
25784 18
25785 25
25786 23
25787 22
25788 18
25789 14
25790 25
25791 14
25792 17
25793 21
25794 12
25795 16
25796 22
25797 7
25798 20
25799 26
25800 20
25801 19
25802 23
25803 22
25804 9
25805 25
25806 28
25807 15
25808 22
25809 16
25810 24
25811 15
25812 18
25813 15
25814 21
25815 23
25816 18
25817 24
25818 28
25819 16
25820 21
25821 19
25822 19
25823 14
25824 18
25825 20
25826 15
25827 16
25828 21
25829 17
25830 13
25831 21
25832 20
25833 10
25834 21
25835 13
25836 16
25837 15
25838 13
25839 19
25840 21
25841 19
25842 22
25843 14
25844 21
25845 23
25846 21
25847 16
25848 17
25849 14
25850 31
25851 14
25852 19
25853 10
25854 23
25855 22
25856 23
25857 16
25858 20
25859 18
25860 27
25861 22
25862 21
25863 14
25864 16
25865 23
25866 27
25867 12
25868 10
25869 14
25870 12
25871 18
25872 16
25873 23
25874 16
25875 13
25876 27
25877 20
25878 18
25879 20
25880 27
25881 14
25882 16
25883 16
25884 18
25885 14
25886 15
25887 21
25888 25
25889 17
25890 23
25891 12
25892 21
25893 20
25894 20
25895 17
25896 16
25897 18
25898 16
25899 12
25900 13
25901 22
25902 13
25903 27
25904 18
25905 19
25906 14
25907 21
25908 23
25909 13
25910 21
25911 18
25912 16
25913 15
25914 23
25915 14
25916 20
25917 21
25918 22
25919 11
25920 14
25921 12
25922 19
25923 13
25924 17
25925 14
25926 22
25927 26
25928 8
25929 17
25930 16
25931 22
25932 22
25933 16
25934 22
25935 15
25936 19
25937 21
25938 26
25939 18
25940 20
25941 19
25942 15
25943 10
25944 17
25945 8
25946 15
25947 17
25948 20
25949 21
25950 17
25951 26
25952 18
25953 23
25954 11
25955 23
25956 17
25957 19
25958 12
25959 17
25960 15
25961 28
25962 14
25963 19
25964 17
25965 19
25966 15
25967 15
25968 17
25969 16
25970 16
25971 22
25972 21
25973 21
25974 21
25975 17
25976 23
25977 16
25978 19
25979 19
25980 20
25981 17
25982 22
25983 19
25984 13
25985 19
25986 19
25987 18
25988 15
25989 19
25990 19
25991 20
25992 18
25993 24
25994 26
25995 21
25996 14
25997 18
25998 22
25999 11
26000 12
26001 16
26002 17
26003 20
26004 21
26005 21
26006 14
26007 14
26008 15
26009 22
26010 21
26011 15
26012 22
26013 19
26014 16
26015 14
26016 16
26017 14
26018 10
26019 17
26020 14
26021 15
26022 13
26023 19
26024 23
26025 18
26026 14
26027 16
26028 21
26029 11
26030 21
26031 14
26032 20
26033 15
26034 21
26035 21
26036 20
26037 17
26038 19
26039 18
26040 22
26041 17
26042 24
26043 21
26044 23
26045 18
26046 22
26047 21
26048 19
26049 20
26050 19
26051 16
26052 14
26053 18
26054 18
26055 17
26056 16
26057 12
26058 16
26059 15
26060 17
26061 29
26062 15
26063 12
26064 13
26065 18
26066 14
26067 16
26068 17
26069 21
26070 17
26071 8
26072 20
26073 19
26074 16
26075 22
26076 12
26077 22
26078 23
26079 16
26080 21
26081 24
26082 25
26083 16
26084 15
26085 17
26086 16
26087 17
26088 27
26089 16
26090 12
26091 14
26092 18
26093 19
26094 15
26095 17
26096 15
26097 24
26098 16
26099 18
26100 17
26101 25
26102 14
26103 24
26104 15
26105 13
26106 12
26107 18
26108 20
26109 16
26110 21
26111 20
26112 17
26113 16
26114 15
26115 26
26116 20
26117 18
26118 13
26119 20
26120 17
26121 18
26122 17
26123 21
26124 17
26125 16
26126 20
26127 22
26128 13
26129 20
26130 11
26131 18
26132 8
26133 22
26134 20
26135 17
26136 16
26137 23
26138 17
26139 14
26140 17
26141 15
26142 19
26143 20
26144 27
26145 16
26146 11
26147 17
26148 16
26149 23
26150 22
26151 16
26152 12
26153 10
26154 25
26155 17
26156 18
26157 18
26158 13
26159 20
26160 22
26161 13
26162 13
26163 17
26164 11
26165 19
26166 15
26167 19
26168 14
26169 13
26170 18
26171 23
26172 12
26173 16
26174 17
26175 18
26176 21
26177 26
26178 23
26179 15
26180 21
26181 20
26182 26
26183 13
26184 23
26185 15
26186 16
26187 18
26188 13
26189 17
26190 17
26191 15
26192 19
26193 20
26194 13
26195 14
26196 17
26197 14
26198 10
26199 18
26200 10
26201 18
26202 18
26203 12
26204 17
26205 20
26206 13
26207 15
26208 18
26209 15
26210 10
26211 20
26212 24
26213 19
26214 17
26215 19
26216 23
26217 16
26218 18
26219 16
26220 22
26221 9
26222 17
26223 14
26224 15
26225 14
26226 15
26227 18
26228 11
26229 22
26230 23
26231 18
26232 14
26233 14
26234 19
26235 19
26236 18
26237 18
26238 21
26239 18
26240 14
26241 17
26242 19
26243 13
26244 23
26245 20
26246 21
26247 20
26248 23
26249 13
26250 14
26251 23
26252 21
26253 11
26254 23
26255 19
26256 15
26257 11
26258 18
26259 15
26260 17
26261 18
26262 16
26263 19
26264 21
26265 17
26266 14
26267 18
26268 22
26269 10
26270 20
26271 14
26272 10
26273 24
26274 22
26275 20
26276 17
26277 15
26278 22
26279 21
26280 16
26281 16
26282 23
26283 9
26284 16
26285 22
26286 20
26287 14
26288 22
26289 15
26290 21
26291 14
26292 18
26293 18
26294 18
26295 20
26296 16
26297 18
26298 14
26299 19
26300 16
26301 24
26302 13
26303 17
26304 15
26305 18
26306 18
26307 17
26308 16
26309 7
26310 15
26311 19
26312 16
26313 13
26314 23
26315 10
26316 14
26317 19
26318 16
26319 19
26320 16
26321 19
26322 17
26323 12
26324 20
26325 24
26326 15
26327 15
26328 17
26329 30
26330 25
26331 20
26332 11
26333 13
26334 21
26335 17
26336 16
26337 23
26338 14
26339 22
26340 24
26341 22
26342 13
26343 21
26344 16
26345 19
26346 22
26347 10
26348 16
26349 12
26350 19
26351 18
26352 13
26353 11
26354 17
26355 22
26356 19
26357 25
26358 13
26359 24
26360 20
26361 18
26362 15
26363 15
26364 18
26365 16
26366 17
26367 12
26368 17
26369 16
26370 13
26371 19
26372 14
26373 18
26374 17
26375 24
26376 22
26377 18
26378 21
26379 18
26380 20
26381 16
26382 17
26383 22
26384 23
26385 22
26386 18
26387 21
26388 16
26389 20
26390 15
26391 22
26392 19
26393 18
26394 20
26395 19
26396 9
26397 21
26398 21
26399 20
26400 24
26401 18
26402 15
26403 16
26404 18
26405 17
26406 18
26407 17
26408 11
26409 18
26410 19
26411 26
26412 15
26413 16
26414 17
26415 24
26416 16
26417 19
26418 20
26419 19
26420 21
26421 23
26422 13
26423 23
26424 21
26425 23
26426 32
26427 15
26428 20
26429 27
26430 15
26431 26
26432 22
26433 15
26434 22
26435 21
26436 20
26437 15
26438 19
26439 13
26440 19
26441 21
26442 15
26443 20
26444 22
26445 16
26446 29
26447 15
26448 14
26449 18
26450 23
26451 21
26452 28
26453 8
26454 18
26455 18
26456 19
26457 14
26458 12
26459 8
26460 21
26461 17
26462 16
26463 13
26464 17
26465 14
26466 17
26467 21
26468 14
26469 19
26470 18
26471 11
26472 12
26473 13
26474 17
26475 17
26476 21
26477 21
26478 16
26479 14
26480 17
26481 8
26482 20
26483 24
26484 26
26485 28
26486 18
26487 22
26488 22
26489 19
26490 21
26491 22
26492 16
26493 18
26494 10
26495 9
26496 15
26497 19
26498 13
26499 21
26500 16
26501 15
26502 11
26503 17
26504 21
26505 26
26506 9
26507 23
26508 19
26509 11
26510 14
26511 15
26512 18
26513 14
26514 20
26515 18
26516 31
26517 15
26518 18
26519 17
26520 14
26521 17
26522 15
26523 19
26524 10
26525 16
26526 17
26527 21
26528 16
26529 11
26530 9
26531 15
26532 16
26533 20
26534 22
26535 17
26536 24
26537 13
26538 22
26539 19
26540 17
26541 18
26542 22
26543 18
26544 12
26545 21
26546 11
26547 22
26548 11
26549 19
26550 15
26551 12
26552 16
26553 20
26554 24
26555 16
26556 20
26557 10
26558 20
26559 17
26560 17
26561 13
26562 14
26563 15
26564 11
26565 14
26566 18
26567 16
26568 18
26569 17
26570 17
26571 10
26572 18
26573 9
26574 18
26575 13
26576 17
26577 23
26578 21
26579 13
26580 18
26581 17
26582 14
26583 24
26584 25
26585 23
26586 10
26587 7
26588 18
26589 19
26590 17
26591 16
26592 11
26593 22
26594 17
26595 18
26596 23
26597 17
26598 20
26599 18
26600 11
26601 14
26602 21
26603 20
26604 21
26605 14
26606 15
26607 12
26608 23
26609 19
26610 20
26611 13
26612 27
26613 21
26614 16
26615 21
26616 14
26617 15
26618 25
26619 24
26620 16
26621 20
26622 18
26623 12
26624 13
26625 9
26626 19
26627 24
26628 19
26629 15
26630 15
26631 18
26632 15
26633 11
26634 15
26635 19
26636 15
26637 17
26638 18
26639 20
26640 17
26641 14
26642 9
26643 20
26644 27
26645 11
26646 18
26647 21
26648 16
26649 12
26650 17
26651 10
26652 16
26653 16
26654 14
26655 26
26656 11
26657 22
26658 12
26659 10
26660 12
26661 21
26662 25
26663 12
26664 21
26665 15
26666 25
26667 18
26668 9
26669 18
26670 19
26671 19
26672 16
26673 13
26674 15
26675 15
26676 23
26677 18
26678 13
26679 26
26680 15
26681 13
26682 17
26683 19
26684 22
26685 19
26686 19
26687 21
26688 17
26689 18
26690 17
26691 18
26692 21
26693 18
26694 17
26695 13
26696 16
26697 10
26698 13
26699 15
26700 15
26701 20
26702 17
26703 13
26704 18
26705 14
26706 21
26707 18
26708 16
26709 15
26710 21
26711 16
26712 22
26713 12
26714 10
26715 20
26716 19
26717 14
26718 18
26719 18
26720 13
26721 11
26722 16
26723 20
26724 11
26725 18
26726 18
26727 20
26728 10
26729 12
26730 25
26731 20
26732 14
26733 22
26734 8
26735 22
26736 14
26737 13
26738 12
26739 20
26740 17
26741 12
26742 9
26743 16
26744 16
26745 17
26746 13
26747 10
26748 19
26749 24
26750 8
26751 16
26752 19
26753 14
26754 18
26755 14
26756 17
26757 12
26758 19
26759 11
26760 13
26761 16
26762 25
26763 12
26764 15
26765 17
26766 16
26767 8
26768 12
26769 11
26770 9
26771 15
26772 22
26773 13
26774 13
26775 14
26776 17
26777 14
26778 16
26779 9
26780 23
26781 16
26782 14
26783 19
26784 10
26785 13
26786 17
26787 16
26788 14
26789 16
26790 18
26791 16
26792 13
26793 21
26794 15
26795 16
26796 17
26797 14
26798 14
26799 13
26800 16
26801 15
26802 14
26803 17
26804 28
26805 19
26806 13
26807 19
26808 23
26809 16
26810 27
26811 18
26812 13
26813 24
26814 18
26815 14
26816 24
26817 23
26818 13
26819 21
26820 15
26821 11
26822 15
26823 17
26824 16
26825 12
26826 11
26827 18
26828 10
26829 17
26830 11
26831 17
26832 21
26833 12
26834 17
26835 16
26836 14
26837 14
26838 16
26839 18
26840 14
26841 14
26842 15
26843 12
26844 11
26845 15
26846 10
26847 13
26848 22
26849 20
26850 12
26851 14
26852 11
26853 21
26854 14
26855 16
26856 13
26857 18
26858 15
26859 13
26860 24
26861 19
26862 18
26863 19
26864 18
26865 12
26866 14
26867 21
26868 15
26869 15
26870 21
26871 10
26872 11
26873 17
26874 13
26875 14
26876 11
26877 19
26878 15
26879 26
26880 20
26881 17
26882 16
26883 9
26884 12
26885 11
26886 17
26887 11
26888 12
26889 13
26890 19
26891 22
26892 9
26893 15
26894 19
26895 19
26896 17
26897 17
26898 17
26899 19
26900 14
26901 20
26902 18
26903 20
26904 16
26905 22
26906 16
26907 11
26908 21
26909 14
26910 12
26911 12
26912 9
26913 16
26914 24
26915 18
26916 17
26917 13
26918 9
26919 17
26920 20
26921 18
26922 14
26923 11
26924 11
26925 16
26926 9
26927 16
26928 18
26929 17
26930 17
26931 14
26932 21
26933 14
26934 19
26935 15
26936 14
26937 18
26938 23
26939 26
26940 17
26941 18
26942 16
26943 13
26944 19
26945 19
26946 19
26947 12
26948 12
26949 17
26950 13
26951 20
26952 15
26953 16
26954 15
26955 21
26956 19
26957 13
26958 14
26959 16
26960 12
26961 15
26962 19
26963 26
26964 11
26965 15
26966 15
26967 19
26968 21
26969 15
26970 10
26971 17
26972 13
26973 15
26974 19
26975 26
26976 19
26977 10
26978 16
26979 12
26980 14
26981 17
26982 9
26983 11
26984 15
26985 23
26986 15
26987 23
26988 19
26989 20
26990 15
26991 17
26992 16
26993 14
26994 18
26995 16
26996 16
26997 17
26998 18
26999 19
27000 16
27001 10
27002 16
27003 14
27004 19
27005 17
27006 20
27007 15
27008 17
27009 11
27010 23
27011 16
27012 21
27013 11
27014 19
27015 18
27016 13
27017 18
27018 12
27019 12
27020 12
27021 21
27022 11
27023 18
27024 14
27025 18
27026 15
27027 10
27028 11
27029 16
27030 20
27031 13
27032 10
27033 18
27034 19
27035 18
27036 21
27037 8
27038 18
27039 23
27040 11
27041 21
27042 12
27043 17
27044 21
27045 19
27046 14
27047 15
27048 14
27049 21
27050 14
27051 25
27052 22
27053 12
27054 12
27055 17
27056 21
27057 19
27058 18
27059 19
27060 19
27061 18
27062 23
27063 20
27064 17
27065 14
27066 18
27067 12
27068 13
27069 21
27070 22
27071 23
27072 16
27073 16
27074 16
27075 11
27076 13
27077 15
27078 17
27079 12
27080 12
27081 16
27082 16
27083 23
27084 14
27085 15
27086 14
27087 10
27088 17
27089 16
27090 20
27091 9
27092 16
27093 17
27094 8
27095 19
27096 20
27097 14
27098 14
27099 16
27100 17
27101 13
27102 30
27103 18
27104 20
27105 23
27106 16
27107 12
27108 17
27109 14
27110 15
27111 16
27112 14
27113 12
27114 16
27115 20
27116 21
27117 26
27118 13
27119 26
27120 18
27121 9
27122 15
27123 12
27124 8
27125 18
27126 17
27127 18
27128 20
27129 17
27130 14
27131 19
27132 19
27133 11
27134 11
27135 11
27136 19
27137 16
27138 9
27139 21
27140 13
27141 18
27142 22
27143 20
27144 18
27145 20
27146 16
27147 10
27148 16
27149 9
27150 10
27151 15
27152 21
27153 18
27154 15
27155 16
27156 16
27157 25
27158 13
27159 25
27160 13
27161 13
27162 27
27163 26
27164 23
27165 20
27166 13
27167 20
27168 14
27169 24
27170 9
27171 17
27172 20
27173 13
27174 17
27175 11
27176 9
27177 14
27178 18
27179 15
27180 12
27181 15
27182 21
27183 14
27184 13
27185 12
27186 22
27187 23
27188 15
27189 15
27190 17
27191 13
27192 19
27193 12
27194 13
27195 11
27196 19
27197 17
27198 17
27199 14
27200 17
27201 12
27202 17
27203 18
27204 12
27205 13
27206 18
27207 13
27208 20
27209 21
27210 15
27211 16
27212 11
27213 22
27214 12
27215 17
27216 17
27217 14
27218 19
27219 17
27220 21
27221 16
27222 17
27223 16
27224 20
27225 20
27226 18
27227 13
27228 23
27229 16
27230 14
27231 22
27232 12
27233 20
27234 17
27235 17
27236 22
27237 19
27238 20
27239 19
27240 24
27241 20
27242 12
27243 20
27244 18
27245 16
27246 19
27247 20
27248 7
27249 12
27250 13
27251 19
27252 18
27253 16
27254 17
27255 15
27256 14
27257 19
27258 20
27259 17
27260 19
27261 18
27262 19
27263 17
27264 23
27265 21
27266 22
27267 21
27268 23
27269 24
27270 16
27271 22
27272 22
27273 17
27274 18
27275 14
27276 12
27277 15
27278 14
27279 19
27280 15
27281 19
27282 24
27283 10
27284 14
27285 20
27286 20
27287 19
27288 21
27289 13
27290 17
27291 10
27292 16
27293 19
27294 16
27295 19
27296 18
27297 21
27298 11
27299 21
27300 8
27301 13
27302 27
27303 8
27304 15
27305 22
27306 19
27307 15
27308 21
27309 15
27310 9
27311 13
27312 15
27313 17
27314 11
27315 16
27316 17
27317 22
27318 22
27319 12
27320 22
27321 14
27322 19
27323 19
27324 14
27325 18
27326 23
27327 18
27328 13
27329 10
27330 22
27331 13
27332 18
27333 16
27334 12
27335 24
27336 16
27337 25
27338 16
27339 16
27340 13
27341 21
27342 20
27343 21
27344 16
27345 25
27346 15
27347 17
27348 14
27349 12
27350 16
27351 20
27352 18
27353 15
27354 20
27355 17
27356 14
27357 18
27358 19
27359 17
27360 15
27361 13
27362 13
27363 20
27364 21
27365 21
27366 18
27367 19
27368 23
27369 15
27370 10
27371 15
27372 12
27373 22
27374 16
27375 12
27376 7
27377 15
27378 18
27379 19
27380 21
27381 16
27382 11
27383 14
27384 22
27385 18
27386 16
27387 16
27388 14
27389 17
27390 10
27391 18
27392 16
27393 16
27394 16
27395 18
27396 18
27397 7
27398 15
27399 18
27400 19
27401 20
27402 19
27403 22
27404 13
27405 14
27406 15
27407 20
27408 25
27409 19
27410 16
27411 17
27412 17
27413 16
27414 11
27415 15
27416 12
27417 15
27418 17
27419 13
27420 18
27421 10
27422 16
27423 14
27424 8
27425 16
27426 12
27427 14
27428 21
27429 23
27430 16
27431 14
27432 10
27433 17
27434 19
27435 19
27436 21
27437 21
27438 26
27439 22
27440 27
27441 13
27442 16
27443 12
27444 22
27445 14
27446 25
27447 11
27448 16
27449 19
27450 21
27451 22
27452 10
27453 13
27454 28
27455 9
27456 14
27457 18
27458 14
27459 8
27460 15
27461 24
27462 19
27463 17
27464 16
27465 15
27466 19
27467 17
27468 11
27469 14
27470 17
27471 13
27472 16
27473 11
27474 9
27475 21
27476 12
27477 20
27478 16
27479 8
27480 17
27481 27
27482 15
27483 17
27484 30
27485 8
27486 23
27487 17
27488 14
27489 20
27490 15
27491 26
27492 17
27493 20
27494 14
27495 17
27496 18
27497 7
27498 16
27499 17
27500 16
27501 14
27502 19
27503 15
27504 17
27505 15
27506 12
27507 18
27508 13
27509 16
27510 19
27511 17
27512 26
27513 10
27514 13
27515 20
27516 22
27517 15
27518 14
27519 13
27520 21
27521 16
27522 13
27523 13
27524 11
27525 17
27526 13
27527 16
27528 16
27529 15
27530 19
27531 17
27532 20
27533 16
27534 13
27535 17
27536 10
27537 14
27538 15
27539 13
27540 18
27541 9
27542 13
27543 23
27544 17
27545 18
27546 20
27547 19
27548 20
27549 13
27550 11
27551 12
27552 17
27553 21
27554 16
27555 24
27556 15
27557 17
27558 15
27559 19
27560 13
27561 23
27562 18
27563 18
27564 12
27565 23
27566 19
27567 26
27568 16
27569 21
27570 20
27571 8
27572 18
27573 17
27574 22
27575 13
27576 13
27577 14
27578 15
27579 16
27580 15
27581 17
27582 13
27583 12
27584 15
27585 23
27586 13
27587 11
27588 20
27589 15
27590 18
27591 18
27592 14
27593 13
27594 10
27595 11
27596 16
27597 19
27598 19
27599 13
27600 14
27601 25
27602 17
27603 11
27604 13
27605 12
27606 17
27607 15
27608 11
27609 20
27610 21
27611 20
27612 10
27613 11
27614 14
27615 12
27616 20
27617 17
27618 18
27619 11
27620 17
27621 12
27622 17
27623 17
27624 12
27625 10
27626 15
27627 17
27628 15
27629 16
27630 11
27631 20
27632 15
27633 16
27634 15
27635 16
27636 15
27637 11
27638 10
27639 17
27640 19
27641 22
27642 13
27643 17
27644 22
27645 11
27646 20
27647 18
27648 7
27649 17
27650 18
27651 7
27652 19
27653 19
27654 17
27655 14
27656 16
27657 22
27658 17
27659 14
27660 13
27661 15
27662 19
27663 19
27664 18
27665 12
27666 15
27667 18
27668 19
27669 18
27670 15
27671 18
27672 15
27673 21
27674 19
27675 21
27676 13
27677 12
27678 14
27679 19
27680 20
27681 22
27682 17
27683 13
27684 13
27685 15
27686 18
27687 8
27688 15
27689 16
27690 18
27691 20
27692 14
27693 12
27694 8
27695 15
27696 13
27697 10
27698 18
27699 18
27700 18
27701 13
27702 11
27703 29
27704 14
27705 10
27706 27
27707 21
27708 16
27709 13
27710 10
27711 13
27712 17
27713 18
27714 8
27715 17
27716 13
27717 21
27718 14
27719 15
27720 20
27721 14
27722 11
27723 16
27724 13
27725 12
27726 12
27727 12
27728 16
27729 12
27730 19
27731 19
27732 11
27733 14
27734 17
27735 17
27736 13
27737 26
27738 13
27739 17
27740 14
27741 14
27742 15
27743 12
27744 16
27745 12
27746 20
27747 10
27748 25
27749 18
27750 13
27751 19
27752 16
27753 15
27754 8
27755 20
27756 9
27757 12
27758 12
27759 14
27760 17
27761 24
27762 19
27763 15
27764 21
27765 12
27766 15
27767 8
27768 19
27769 11
27770 14
27771 13
27772 12
27773 14
27774 24
27775 14
27776 14
27777 13
27778 21
27779 18
27780 15
27781 11
27782 16
27783 21
27784 17
27785 15
27786 13
27787 17
27788 13
27789 15
27790 14
27791 17
27792 22
27793 12
27794 15
27795 12
27796 12
27797 23
27798 16
27799 19
27800 14
27801 19
27802 19
27803 14
27804 15
27805 19
27806 13
27807 12
27808 20
27809 12
27810 12
27811 16
27812 13
27813 13
27814 15
27815 14
27816 17
27817 16
27818 17
27819 11
27820 19
27821 20
27822 23
27823 16
27824 10
27825 27
27826 19
27827 21
27828 19
27829 10
27830 15
27831 15
27832 20
27833 21
27834 14
27835 24
27836 18
27837 22
27838 14
27839 6
27840 20
27841 17
27842 14
27843 12
27844 16
27845 18
27846 17
27847 18
27848 17
27849 20
27850 20
27851 18
27852 18
27853 19
27854 19
27855 13
27856 14
27857 14
27858 18
27859 21
27860 16
27861 13
27862 15
27863 15
27864 20
27865 23
27866 12
27867 20
27868 12
27869 16
27870 11
27871 14
27872 18
27873 15
27874 21
27875 19
27876 14
27877 9
27878 9
27879 18
27880 20
27881 18
27882 15
27883 16
27884 18
27885 18
27886 21
27887 14
27888 14
27889 12
27890 15
27891 14
27892 21
27893 14
27894 19
27895 18
27896 11
27897 15
27898 17
27899 11
27900 9
27901 11
27902 11
27903 19
27904 15
27905 13
27906 13
27907 18
27908 10
27909 16
27910 18
27911 12
27912 17
27913 15
27914 19
27915 16
27916 17
27917 14
27918 14
27919 14
27920 16
27921 15
27922 20
27923 20
27924 17
27925 13
27926 13
27927 15
27928 19
27929 18
27930 12
27931 14
27932 24
27933 11
27934 15
27935 19
27936 19
27937 16
27938 24
27939 14
27940 12
27941 12
27942 15
27943 16
27944 17
27945 15
27946 23
27947 21
27948 16
27949 11
27950 20
27951 18
27952 16
27953 11
27954 18
27955 13
27956 23
27957 24
27958 13
27959 16
27960 18
27961 7
27962 21
27963 15
27964 17
27965 13
27966 21
27967 19
27968 16
27969 25
27970 16
27971 13
27972 18
27973 14
27974 12
27975 17
27976 12
27977 13
27978 14
27979 17
27980 12
27981 19
27982 16
27983 15
27984 22
27985 16
27986 11
27987 13
27988 19
27989 12
27990 19
27991 17
27992 23
27993 17
27994 22
27995 14
27996 11
27997 17
27998 14
27999 12
28000 19
28001 22
28002 18
28003 11
28004 8
28005 17
28006 18
28007 13
28008 20
28009 13
28010 15
28011 28
28012 12
28013 19
28014 17
28015 20
28016 15
28017 7
28018 16
28019 14
28020 19
28021 18
28022 21
28023 18
28024 13
28025 12
28026 12
28027 9
28028 11
28029 12
28030 18
28031 17
28032 16
28033 12
28034 10
28035 16
28036 17
28037 18
28038 14
28039 13
28040 16
28041 14
28042 12
28043 15
28044 12
28045 14
28046 17
28047 20
28048 11
28049 16
28050 11
28051 8
28052 15
28053 20
28054 18
28055 22
28056 19
28057 17
28058 17
28059 17
28060 12
28061 18
28062 15
28063 21
28064 17
28065 15
28066 16
28067 11
28068 19
28069 12
28070 14
28071 14
28072 6
28073 23
28074 10
28075 20
28076 16
28077 11
28078 16
28079 14
28080 9
28081 10
28082 9
28083 28
28084 17
28085 23
28086 13
28087 18
28088 18
28089 19
28090 15
28091 24
28092 13
28093 25
28094 14
28095 13
28096 11
28097 18
28098 17
28099 13
28100 17
28101 13
28102 10
28103 13
28104 14
28105 16
28106 13
28107 17
28108 15
28109 11
28110 21
28111 13
28112 15
28113 19
28114 17
28115 18
28116 10
28117 12
28118 11
28119 24
28120 20
28121 16
28122 21
28123 22
28124 21
28125 16
28126 20
28127 21
28128 12
28129 13
28130 12
28131 8
28132 22
28133 17
28134 20
28135 17
28136 17
28137 16
28138 15
28139 18
28140 15
28141 15
28142 18
28143 11
28144 19
28145 22
28146 14
28147 13
28148 14
28149 14
28150 18
28151 22
28152 12
28153 18
28154 10
28155 22
28156 14
28157 12
28158 20
28159 17
28160 15
28161 17
28162 14
28163 14
28164 18
28165 14
28166 17
28167 17
28168 13
28169 13
28170 13
28171 13
28172 16
28173 10
28174 14
28175 12
28176 13
28177 13
28178 10
28179 11
28180 13
28181 16
28182 15
28183 13
28184 16
28185 17
28186 14
28187 15
28188 10
28189 6
28190 8
28191 18
28192 14
28193 12
28194 14
28195 17
28196 12
28197 16
28198 11
28199 13
28200 13
28201 17
28202 16
28203 11
28204 20
28205 7
28206 14
28207 13
28208 17
28209 10
28210 10
28211 15
28212 12
28213 15
28214 14
28215 14
28216 12
28217 20
28218 21
28219 17
28220 15
28221 11
28222 15
28223 16
28224 16
28225 15
28226 14
28227 16
28228 11
28229 15
28230 17
28231 14
28232 16
28233 16
28234 17
28235 16
28236 13
28237 16
28238 20
28239 12
28240 16
28241 21
28242 13
28243 18
28244 13
28245 11
28246 13
28247 13
28248 18
28249 15
28250 17
28251 16
28252 14
28253 19
28254 11
28255 13
28256 12
28257 10
28258 14
28259 18
28260 15
28261 11
28262 9
28263 23
28264 14
28265 10
28266 19
28267 9
28268 13
28269 11
28270 23
28271 16
28272 21
28273 14
28274 10
28275 18
28276 8
28277 13
28278 15
28279 14
28280 10
28281 15
28282 14
28283 15
28284 16
28285 19
28286 14
28287 15
28288 9
28289 16
28290 9
28291 18
28292 14
28293 22
28294 12
28295 15
28296 15
28297 16
28298 15
28299 15
28300 8
28301 14
28302 13
28303 16
28304 21
28305 16
28306 15
28307 19
28308 17
28309 17
28310 14
28311 16
28312 16
28313 17
28314 20
28315 15
28316 12
28317 10
28318 19
28319 15
28320 13
28321 11
28322 14
28323 21
28324 24
28325 14
28326 12
28327 18
28328 12
28329 15
28330 12
28331 13
28332 12
28333 11
28334 13
28335 10
28336 13
28337 16
28338 15
28339 9
28340 25
28341 17
28342 14
28343 12
28344 15
28345 13
28346 14
28347 12
28348 18
28349 20
28350 12
28351 11
28352 15
28353 19
28354 18
28355 21
28356 16
28357 8
28358 19
28359 15
28360 19
28361 17
28362 11
28363 22
28364 22
28365 14
28366 22
28367 16
28368 11
28369 17
28370 19
28371 15
28372 20
28373 20
28374 12
28375 15
28376 10
28377 13
28378 12
28379 23
28380 21
28381 11
28382 18
28383 15
28384 17
28385 13
28386 18
28387 22
28388 12
28389 14
28390 6
28391 21
28392 9
28393 11
28394 19
28395 20
28396 15
28397 19
28398 16
28399 12
28400 21
28401 16
28402 23
28403 21
28404 18
28405 22
28406 16
28407 13
28408 11
28409 16
28410 17
28411 16
28412 14
28413 11
28414 15
28415 14
28416 13
28417 16
28418 27
28419 10
28420 16
28421 12
28422 13
28423 13
28424 20
28425 14
28426 15
28427 15
28428 7
28429 13
28430 15
28431 14
28432 16
28433 17
28434 10
28435 17
28436 18
28437 21
28438 14
28439 10
28440 21
28441 20
28442 19
28443 9
28444 12
28445 14
28446 11
28447 9
28448 12
28449 13
28450 13
28451 15
28452 13
28453 14
28454 16
28455 10
28456 16
28457 18
28458 12
28459 20
28460 12
28461 10
28462 20
28463 9
28464 15
28465 15
28466 12
28467 22
28468 16
28469 21
28470 16
28471 12
28472 15
28473 12
28474 12
28475 11
28476 11
28477 17
28478 18
28479 14
28480 13
28481 17
28482 19
28483 16
28484 12
28485 15
28486 11
28487 13
28488 7
28489 11
28490 18
28491 10
28492 17
28493 22
28494 14
28495 11
28496 17
28497 14
28498 10
28499 20
28500 18
28501 14
28502 15
28503 14
28504 10
28505 8
28506 7
28507 14
28508 12
28509 13
28510 12
28511 21
28512 15
28513 9
28514 9
28515 14
28516 14
28517 16
28518 15
28519 16
28520 21
28521 12
28522 11
28523 6
28524 25
28525 13
28526 14
28527 8
28528 20
28529 23
28530 20
28531 16
28532 15
28533 19
28534 15
28535 13
28536 14
28537 12
28538 15
28539 11
28540 15
28541 10
28542 20
28543 21
28544 12
28545 20
28546 12
28547 22
28548 11
28549 19
28550 13
28551 17
28552 23
28553 14
28554 20
28555 9
28556 14
28557 15
28558 13
28559 16
28560 15
28561 16
28562 14
28563 14
28564 11
28565 8
28566 17
28567 12
28568 11
28569 17
28570 16
28571 7
28572 12
28573 13
28574 21
28575 16
28576 19
28577 9
28578 20
28579 19
28580 15
28581 16
28582 16
28583 14
28584 17
28585 8
28586 18
28587 12
28588 15
28589 15
28590 14
28591 19
28592 17
28593 18
28594 15
28595 23
28596 17
28597 15
28598 18
28599 10
28600 13
28601 14
28602 14
28603 8
28604 19
28605 9
28606 18
28607 14
28608 12
28609 14
28610 19
28611 14
28612 15
28613 16
28614 12
28615 18
28616 11
28617 19
28618 17
28619 9
28620 21
28621 11
28622 12
28623 13
28624 20
28625 12
28626 19
28627 13
28628 17
28629 17
28630 13
28631 17
28632 14
28633 10
28634 13
28635 16
28636 10
28637 16
28638 16
28639 11
28640 20
28641 15
28642 16
28643 17
28644 18
28645 21
28646 16
28647 17
28648 21
28649 11
28650 16
28651 17
28652 15
28653 14
28654 17
28655 19
28656 15
28657 17
28658 15
28659 15
28660 13
28661 17
28662 18
28663 17
28664 17
28665 17
28666 11
28667 18
28668 13
28669 18
28670 13
28671 13
28672 13
28673 7
28674 11
28675 12
28676 14
28677 17
28678 14
28679 21
28680 22
28681 15
28682 16
28683 13
28684 18
28685 12
28686 15
28687 20
28688 13
28689 18
28690 19
28691 20
28692 15
28693 14
28694 14
28695 17
28696 15
28697 25
28698 11
28699 13
28700 20
28701 11
28702 16
28703 13
28704 16
28705 14
28706 17
28707 17
28708 16
28709 8
28710 22
28711 20
28712 19
28713 16
28714 14
28715 11
28716 11
28717 17
28718 11
28719 16
28720 11
28721 14
28722 14
28723 15
28724 16
28725 15
28726 18
28727 20
28728 17
28729 13
28730 16
28731 23
28732 15
28733 21
28734 9
28735 18
28736 9
28737 16
28738 10
28739 15
28740 20
28741 13
28742 13
28743 15
28744 15
28745 7
28746 21
28747 12
28748 16
28749 15
28750 15
28751 18
28752 16
28753 15
28754 15
28755 15
28756 20
28757 14
28758 10
28759 13
28760 16
28761 20
28762 25
28763 15
28764 14
28765 14
28766 13
28767 18
28768 17
28769 12
28770 8
28771 15
28772 12
28773 16
28774 13
28775 16
28776 9
28777 17
28778 14
28779 20
28780 18
28781 18
28782 18
28783 16
28784 18
28785 17
28786 14
28787 13
28788 13
28789 18
28790 5
28791 11
28792 15
28793 10
28794 8
28795 16
28796 14
28797 12
28798 22
28799 14
28800 18
28801 15
28802 12
28803 21
28804 10
28805 15
28806 9
28807 12
28808 10
28809 17
28810 10
28811 6
28812 9
28813 15
28814 22
28815 12
28816 10
28817 17
28818 15
28819 12
28820 18
28821 16
28822 16
28823 9
28824 20
28825 18
28826 15
28827 14
28828 14
28829 15
28830 17
28831 15
28832 18
28833 19
28834 10
28835 11
28836 20
28837 24
28838 11
28839 13
28840 17
28841 18
28842 8
28843 18
28844 11
28845 13
28846 18
28847 7
28848 17
28849 19
28850 13
28851 9
28852 19
28853 14
28854 24
28855 10
28856 10
28857 9
28858 16
28859 14
28860 17
28861 10
28862 11
28863 17
28864 8
28865 14
28866 16
28867 20
28868 17
28869 14
28870 23
28871 16
28872 9
28873 13
28874 17
28875 15
28876 13
28877 17
28878 12
28879 20
28880 16
28881 22
28882 7
28883 22
28884 15
28885 19
28886 9
28887 16
28888 13
28889 13
28890 21
28891 21
28892 19
28893 15
28894 15
28895 7
28896 16
28897 9
28898 22
28899 10
28900 12
28901 6
28902 14
28903 9
28904 16
28905 15
28906 10
28907 21
28908 16
28909 13
28910 10
28911 10
28912 12
28913 18
28914 14
28915 10
28916 11
28917 21
28918 19
28919 16
28920 19
28921 11
28922 20
28923 9
28924 9
28925 17
28926 10
28927 13
28928 16
28929 12
28930 15
28931 19
28932 18
28933 23
28934 11
28935 14
28936 14
28937 7
28938 11
28939 14
28940 13
28941 13
28942 16
28943 12
28944 14
28945 8
28946 17
28947 16
28948 16
28949 12
28950 12
28951 12
28952 12
28953 14
28954 14
28955 15
28956 14
28957 18
28958 17
28959 16
28960 18
28961 15
28962 14
28963 12
28964 17
28965 22
28966 13
28967 13
28968 11
28969 12
28970 10
28971 17
28972 17
28973 18
28974 14
28975 13
28976 17
28977 18
28978 6
28979 16
28980 18
28981 18
28982 13
28983 14
28984 13
28985 16
28986 14
28987 15
28988 15
28989 15
28990 16
28991 8
28992 15
28993 19
28994 13
28995 14
28996 12
28997 11
28998 15
28999 15
29000 15
29001 14
29002 13
29003 13
29004 13
29005 27
29006 9
29007 13
29008 10
29009 7
29010 13
29011 13
29012 11
29013 18
29014 19
29015 15
29016 11
29017 9
29018 16
29019 14
29020 12
29021 16
29022 13
29023 13
29024 11
29025 13
29026 8
29027 12
29028 23
29029 19
29030 13
29031 13
29032 20
29033 9
29034 18
29035 5
29036 17
29037 14
29038 21
29039 11
29040 11
29041 17
29042 21
29043 20
29044 18
29045 8
29046 12
29047 16
29048 24
29049 13
29050 11
29051 14
29052 9
29053 12
29054 12
29055 13
29056 10
29057 18
29058 14
29059 14
29060 13
29061 13
29062 12
29063 11
29064 10
29065 18
29066 12
29067 15
29068 15
29069 11
29070 10
29071 11
29072 13
29073 24
29074 15
29075 11
29076 12
29077 14
29078 21
29079 19
29080 14
29081 18
29082 17
29083 19
29084 11
29085 14
29086 11
29087 9
29088 17
29089 25
29090 14
29091 7
29092 18
29093 14
29094 16
29095 10
29096 10
29097 14
29098 16
29099 13
29100 10
29101 13
29102 11
29103 15
29104 7
29105 8
29106 12
29107 15
29108 16
29109 15
29110 13
29111 7
29112 15
29113 13
29114 14
29115 17
29116 12
29117 15
29118 15
29119 8
29120 12
29121 16
29122 15
29123 19
29124 11
29125 13
29126 14
29127 17
29128 15
29129 20
29130 16
29131 18
29132 15
29133 9
29134 11
29135 11
29136 8
29137 16
29138 13
29139 20
29140 17
29141 16
29142 8
29143 9
29144 7
29145 15
29146 18
29147 11
29148 14
29149 12
29150 21
29151 17
29152 14
29153 10
29154 15
29155 13
29156 16
29157 15
29158 12
29159 18
29160 13
29161 15
29162 16
29163 12
29164 15
29165 11
29166 11
29167 7
29168 14
29169 16
29170 9
29171 12
29172 13
29173 14
29174 15
29175 14
29176 19
29177 10
29178 13
29179 14
29180 16
29181 13
29182 12
29183 11
29184 13
29185 20
29186 13
29187 5
29188 10
29189 13
29190 11
29191 13
29192 14
29193 20
29194 11
29195 9
29196 17
29197 11
29198 8
29199 12
29200 17
29201 15
29202 9
29203 10
29204 13
29205 13
29206 19
29207 13
29208 21
29209 12
29210 14
29211 11
29212 9
29213 9
29214 22
29215 13
29216 15
29217 13
29218 16
29219 14
29220 16
29221 18
29222 20
29223 12
29224 13
29225 15
29226 5
29227 15
29228 15
29229 7
29230 18
29231 18
29232 9
29233 13
29234 19
29235 17
29236 14
29237 7
29238 10
29239 14
29240 12
29241 12
29242 13
29243 11
29244 13
29245 20
29246 8
29247 19
29248 9
29249 3
29250 17
29251 21
29252 17
29253 13
29254 14
29255 18
29256 10
29257 14
29258 5
29259 12
29260 15
29261 17
29262 11
29263 11
29264 11
29265 11
29266 13
29267 16
29268 13
29269 19
29270 12
29271 15
29272 11
29273 14
29274 15
29275 14
29276 15
29277 13
29278 16
29279 11
29280 22
29281 19
29282 14
29283 20
29284 17
29285 12
29286 17
29287 17
29288 9
29289 20
29290 19
29291 18
29292 13
29293 17
29294 14
29295 13
29296 18
29297 12
29298 10
29299 14
29300 10
29301 20
29302 13
29303 15
29304 9
29305 10
29306 17
29307 15
29308 13
29309 13
29310 15
29311 18
29312 11
29313 18
29314 16
29315 17
29316 11
29317 13
29318 20
29319 17
29320 16
29321 13
29322 17
29323 15
29324 18
29325 11
29326 15
29327 20
29328 12
29329 20
29330 15
29331 14
29332 15
29333 16
29334 14
29335 16
29336 12
29337 20
29338 9
29339 16
29340 21
29341 16
29342 12
29343 10
29344 13
29345 10
29346 16
29347 16
29348 12
29349 10
29350 15
29351 19
29352 14
29353 12
29354 8
29355 17
29356 21
29357 10
29358 11
29359 9
29360 13
29361 16
29362 13
29363 13
29364 10
29365 18
29366 13
29367 21
29368 19
29369 13
29370 11
29371 19
29372 20
29373 14
29374 11
29375 12
29376 9
29377 11
29378 12
29379 14
29380 17
29381 16
29382 7
29383 13
29384 14
29385 14
29386 10
29387 12
29388 13
29389 8
29390 15
29391 19
29392 13
29393 13
29394 13
29395 13
29396 19
29397 14
29398 18
29399 14
29400 12
29401 9
29402 14
29403 6
29404 17
29405 10
29406 15
29407 18
29408 13
29409 15
29410 20
29411 13
29412 16
29413 16
29414 16
29415 14
29416 19
29417 17
29418 14
29419 13
29420 19
29421 16
29422 20
29423 11
29424 23
29425 16
29426 10
29427 13
29428 6
29429 15
29430 11
29431 14
29432 17
29433 18
29434 14
29435 12
29436 11
29437 12
29438 14
29439 14
29440 15
29441 12
29442 12
29443 15
29444 14
29445 5
29446 16
29447 15
29448 11
29449 11
29450 12
29451 11
29452 6
29453 15
29454 19
29455 13
29456 17
29457 13
29458 16
29459 15
29460 11
29461 19
29462 11
29463 14
29464 16
29465 13
29466 14
29467 11
29468 16
29469 15
29470 11
29471 15
29472 12
29473 20
29474 13
29475 17
29476 14
29477 17
29478 20
29479 15
29480 11
29481 16
29482 10
29483 11
29484 19
29485 13
29486 14
29487 15
29488 17
29489 12
29490 10
29491 11
29492 12
29493 17
29494 9
29495 19
29496 16
29497 16
29498 12
29499 17
29500 15
29501 15
29502 9
29503 13
29504 15
29505 18
29506 11
29507 8
29508 11
29509 10
29510 8
29511 17
29512 16
29513 10
29514 13
29515 17
29516 18
29517 13
29518 18
29519 8
29520 11
29521 10
29522 15
29523 16
29524 21
29525 16
29526 13
29527 12
29528 10
29529 9
29530 12
29531 10
29532 16
29533 14
29534 10
29535 9
29536 18
29537 17
29538 6
29539 15
29540 14
29541 11
29542 17
29543 16
29544 12
29545 23
29546 10
29547 11
29548 15
29549 17
29550 17
29551 16
29552 10
29553 19
29554 16
29555 20
29556 10
29557 21
29558 17
29559 16
29560 9
29561 12
29562 10
29563 13
29564 9
29565 18
29566 15
29567 15
29568 19
29569 12
29570 12
29571 16
29572 19
29573 11
29574 14
29575 19
29576 15
29577 10
29578 15
29579 10
29580 10
29581 14
29582 11
29583 17
29584 10
29585 17
29586 9
29587 15
29588 10
29589 12
29590 14
29591 11
29592 15
29593 8
29594 17
29595 16
29596 18
29597 10
29598 15
29599 11
29600 12
29601 12
29602 17
29603 16
29604 11
29605 15
29606 16
29607 12
29608 18
29609 17
29610 15
29611 16
29612 11
29613 27
29614 18
29615 10
29616 13
29617 18
29618 20
29619 7
29620 17
29621 11
29622 11
29623 17
29624 22
29625 17
29626 11
29627 19
29628 14
29629 9
29630 11
29631 12
29632 16
29633 13
29634 12
29635 12
29636 10
29637 14
29638 13
29639 10
29640 14
29641 14
29642 9
29643 15
29644 9
29645 15
29646 13
29647 14
29648 11
29649 8
29650 16
29651 20
29652 8
29653 18
29654 14
29655 16
29656 7
29657 20
29658 16
29659 14
29660 14
29661 19
29662 14
29663 11
29664 13
29665 15
29666 12
29667 14
29668 14
29669 8
29670 16
29671 19
29672 9
29673 15
29674 15
29675 10
29676 12
29677 13
29678 17
29679 19
29680 12
29681 20
29682 16
29683 11
29684 13
29685 14
29686 13
29687 18
29688 8
29689 16
29690 17
29691 11
29692 18
29693 18
29694 13
29695 15
29696 14
29697 20
29698 12
29699 13
29700 13
29701 16
29702 9
29703 17
29704 14
29705 13
29706 5
29707 17
29708 16
29709 19
29710 19
29711 11
29712 15
29713 17
29714 12
29715 15
29716 17
29717 14
29718 16
29719 28
29720 15
29721 16
29722 8
29723 17
29724 14
29725 14
29726 15
29727 14
29728 12
29729 10
29730 19
29731 17
29732 16
29733 12
29734 13
29735 10
29736 9
29737 20
29738 17
29739 14
29740 12
29741 15
29742 16
29743 16
29744 15
29745 16
29746 22
29747 19
29748 17
29749 13
29750 19
29751 11
29752 17
29753 15
29754 18
29755 13
29756 16
29757 13
29758 13
29759 12
29760 16
29761 15
29762 18
29763 17
29764 13
29765 12
29766 14
29767 7
29768 14
29769 17
29770 10
29771 12
29772 8
29773 18
29774 11
29775 13
29776 12
29777 15
29778 13
29779 10
29780 15
29781 14
29782 12
29783 19
29784 7
29785 11
29786 13
29787 16
29788 13
29789 16
29790 12
29791 18
29792 11
29793 12
29794 14
29795 14
29796 13
29797 9
29798 15
29799 11
29800 16
29801 10
29802 16
29803 20
29804 15
29805 12
29806 15
29807 16
29808 13
29809 12
29810 16
29811 14
29812 14
29813 8
29814 15
29815 11
29816 12
29817 22
29818 16
29819 17
29820 17
29821 25
29822 16
29823 5
29824 19
29825 10
29826 15
29827 11
29828 10
29829 14
29830 21
29831 12
29832 5
29833 13
29834 13
29835 10
29836 14
29837 15
29838 17
29839 11
29840 19
29841 11
29842 16
29843 14
29844 10
29845 20
29846 19
29847 16
29848 16
29849 13
29850 22
29851 17
29852 15
29853 9
29854 12
29855 21
29856 12
29857 14
29858 12
29859 22
29860 12
29861 15
29862 10
29863 13
29864 9
29865 18
29866 12
29867 15
29868 13
29869 16
29870 16
29871 12
29872 11
29873 15
29874 6
29875 15
29876 12
29877 16
29878 13
29879 15
29880 18
29881 17
29882 12
29883 12
29884 20
29885 13
29886 12
29887 14
29888 7
29889 12
29890 12
29891 9
29892 12
29893 14
29894 8
29895 14
29896 8
29897 15
29898 18
29899 18
29900 9
29901 19
29902 20
29903 7
29904 13
29905 7
29906 15
29907 15
29908 16
29909 11
29910 13
29911 14
29912 19
29913 10
29914 18
29915 10
29916 20
29917 13
29918 12
29919 17
29920 18
29921 17
29922 18
29923 17
29924 16
29925 12
29926 12
29927 11
29928 14
29929 15
29930 16
29931 15
29932 16
29933 11
29934 12
29935 9
29936 11
29937 16
29938 12
29939 9
29940 14
29941 20
29942 12
29943 11
29944 14
29945 14
29946 8
29947 11
29948 17
29949 14
29950 13
29951 16
29952 12
29953 12
29954 14
29955 15
29956 16
29957 21
29958 8
29959 13
29960 16
29961 6
29962 14
29963 9
29964 16
29965 11
29966 13
29967 17
29968 14
29969 13
29970 10
29971 15
29972 13
29973 10
29974 11
29975 18
29976 15
29977 22
29978 19
29979 14
29980 12
29981 12
29982 6
29983 23
29984 10
29985 14
29986 13
29987 23
29988 11
29989 20
29990 12
29991 14
29992 18
29993 18
29994 13
29995 22
29996 10
29997 13
29998 13
29999 14
30000 7
30001 20
30002 14
30003 11
30004 17
30005 14
30006 10
30007 19
30008 15
30009 14
30010 12
30011 20
30012 12
30013 15
30014 10
30015 10
30016 17
30017 7
30018 15
30019 17
30020 14
30021 13
30022 16
30023 11
30024 16
30025 10
30026 16
30027 6
30028 15
30029 14
30030 11
30031 11
30032 14
30033 16
30034 9
30035 9
30036 9
30037 14
30038 13
30039 12
30040 9
30041 8
30042 18
30043 16
30044 14
30045 14
30046 15
30047 16
30048 19
30049 19
30050 21
30051 10
30052 7
30053 16
30054 8
30055 11
30056 8
30057 12
30058 16
30059 13
30060 12
30061 12
30062 19
30063 6
30064 20
30065 14
30066 13
30067 12
30068 11
30069 15
30070 12
30071 11
30072 11
30073 11
30074 19
30075 17
30076 12
30077 17
30078 8
30079 11
30080 16
30081 18
30082 7
30083 16
30084 14
30085 15
30086 24
30087 9
30088 16
30089 13
30090 14
30091 12
30092 13
30093 17
30094 14
30095 13
30096 13
30097 12
30098 14
30099 16
30100 9
30101 17
30102 10
30103 10
30104 17
30105 14
30106 14
30107 22
30108 9
30109 19
30110 16
30111 18
30112 15
30113 17
30114 10
30115 13
30116 14
30117 19
30118 14
30119 16
30120 14
30121 7
30122 13
30123 11
30124 15
30125 13
30126 11
30127 14
30128 11
30129 8
30130 18
30131 18
30132 12
30133 9
30134 11
30135 17
30136 10
30137 7
30138 14
30139 14
30140 11
30141 19
30142 12
30143 13
30144 12
30145 24
30146 9
30147 9
30148 14
30149 9
30150 10
30151 11
30152 13
30153 11
30154 11
30155 19
30156 14
30157 11
30158 12
30159 12
30160 15
30161 15
30162 15
30163 12
30164 12
30165 15
30166 14
30167 10
30168 20
30169 8
30170 18
30171 5
30172 9
30173 20
30174 18
30175 11
30176 18
30177 19
30178 16
30179 15
30180 11
30181 12
30182 13
30183 15
30184 16
30185 14
30186 13
30187 9
30188 13
30189 17
30190 14
30191 12
30192 20
30193 9
30194 14
30195 14
30196 15
30197 12
30198 17
30199 14
30200 21
30201 12
30202 12
30203 13
30204 6
30205 9
30206 6
30207 10
30208 12
30209 6
30210 13
30211 15
30212 17
30213 6
30214 15
30215 11
30216 9
30217 14
30218 16
30219 15
30220 12
30221 10
30222 11
30223 7
30224 10
30225 12
30226 11
30227 13
30228 15
30229 12
30230 17
30231 19
30232 18
30233 13
30234 15
30235 12
30236 6
30237 6
30238 13
30239 13
30240 14
30241 14
30242 13
30243 12
30244 14
30245 10
30246 12
30247 11
30248 14
30249 8
30250 17
30251 17
30252 5
30253 11
30254 13
30255 14
30256 15
30257 17
30258 14
30259 17
30260 12
30261 12
30262 21
30263 13
30264 15
30265 13
30266 18
30267 10
30268 13
30269 12
30270 16
30271 22
30272 15
30273 13
30274 7
30275 20
30276 14
30277 20
30278 20
30279 13
30280 17
30281 23
30282 8
30283 14
30284 13
30285 12
30286 10
30287 13
30288 17
30289 10
30290 19
30291 17
30292 7
30293 15
30294 12
30295 11
30296 16
30297 12
30298 15
30299 13
30300 14
30301 10
30302 11
30303 12
30304 9
30305 14
30306 17
30307 6
30308 12
30309 16
30310 3
30311 13
30312 10
30313 11
30314 15
30315 12
30316 12
30317 10
30318 13
30319 17
30320 14
30321 18
30322 12
30323 16
30324 14
30325 9
30326 17
30327 10
30328 12
30329 14
30330 7
30331 18
30332 14
30333 14
30334 13
30335 18
30336 11
30337 7
30338 12
30339 11
30340 17
30341 11
30342 11
30343 14
30344 8
30345 11
30346 9
30347 13
30348 13
30349 19
30350 6
30351 17
30352 13
30353 15
30354 11
30355 6
30356 19
30357 12
30358 14
30359 14
30360 11
30361 13
30362 17
30363 16
30364 11
30365 13
30366 17
30367 15
30368 10
30369 11
30370 13
30371 12
30372 16
30373 14
30374 9
30375 7
30376 17
30377 12
30378 15
30379 11
30380 9
30381 9
30382 10
30383 11
30384 15
30385 15
30386 10
30387 5
30388 19
30389 12
30390 10
30391 20
30392 15
30393 19
30394 13
30395 10
30396 27
30397 17
30398 11
30399 10
30400 13
30401 17
30402 10
30403 14
30404 10
30405 15
30406 9
30407 11
30408 9
30409 14
30410 14
30411 5
30412 9
30413 9
30414 12
30415 11
30416 15
30417 9
30418 13
30419 10
30420 15
30421 21
30422 13
30423 7
30424 17
30425 16
30426 10
30427 12
30428 14
30429 14
30430 19
30431 7
30432 16
30433 15
30434 12
30435 16
30436 16
30437 12
30438 15
30439 11
30440 10
30441 13
30442 12
30443 9
30444 10
30445 11
30446 11
30447 13
30448 10
30449 12
30450 13
30451 19
30452 9
30453 14
30454 12
30455 15
30456 14
30457 18
30458 12
30459 14
30460 14
30461 16
30462 12
30463 15
30464 18
30465 8
30466 11
30467 8
30468 19
30469 15
30470 10
30471 13
30472 9
30473 12
30474 12
30475 16
30476 7
30477 22
30478 12
30479 12
30480 14
30481 14
30482 9
30483 13
30484 7
30485 9
30486 12
30487 14
30488 14
30489 13
30490 13
30491 21
30492 14
30493 23
30494 14
30495 9
30496 12
30497 8
30498 14
30499 6
30500 15
30501 10
30502 20
30503 12
30504 17
30505 10
30506 10
30507 10
30508 12
30509 11
30510 9
30511 18
30512 11
30513 10
30514 11
30515 13
30516 12
30517 6
30518 17
30519 11
30520 13
30521 10
30522 13
30523 10
30524 10
30525 8
30526 17
30527 9
30528 11
30529 14
30530 13
30531 12
30532 11
30533 15
30534 12
30535 20
30536 13
30537 18
30538 13
30539 13
30540 12
30541 10
30542 21
30543 15
30544 11
30545 13
30546 13
30547 11
30548 7
30549 9
30550 11
30551 12
30552 14
30553 15
30554 10
30555 11
30556 14
30557 16
30558 16
30559 9
30560 13
30561 13
30562 19
30563 13
30564 20
30565 20
30566 11
30567 15
30568 6
30569 11
30570 14
30571 14
30572 12
30573 14
30574 12
30575 7
30576 14
30577 8
30578 10
30579 14
30580 16
30581 15
30582 11
30583 14
30584 13
30585 14
30586 16
30587 9
30588 9
30589 13
30590 11
30591 19
30592 17
30593 12
30594 14
30595 19
30596 16
30597 13
30598 11
30599 12
30600 18
30601 19
30602 11
30603 8
30604 9
30605 11
30606 18
30607 16
30608 13
30609 16
30610 8
30611 8
30612 12
30613 18
30614 8
30615 16
30616 17
30617 16
30618 11
30619 9
30620 18
30621 15
30622 10
30623 8
30624 12
30625 12
30626 11
30627 11
30628 13
30629 12
30630 16
30631 8
30632 12
30633 15
30634 14
30635 11
30636 16
30637 15
30638 12
30639 11
30640 8
30641 15
30642 11
30643 13
30644 16
30645 13
30646 18
30647 20
30648 10
30649 10
30650 13
30651 7
30652 21
30653 16
30654 13
30655 9
30656 19
30657 15
30658 15
30659 12
30660 13
30661 10
30662 9
30663 16
30664 14
30665 10
30666 19
30667 17
30668 18
30669 21
30670 22
30671 13
30672 14
30673 12
30674 15
30675 13
30676 15
30677 10
30678 19
30679 12
30680 12
30681 9
30682 17
30683 20
30684 14
30685 9
30686 10
30687 15
30688 18
30689 17
30690 17
30691 12
30692 10
30693 10
30694 11
30695 12
30696 9
30697 11
30698 13
30699 12
30700 13
30701 10
30702 17
30703 15
30704 6
30705 11
30706 11
30707 15
30708 16
30709 16
30710 25
30711 16
30712 20
30713 10
30714 16
30715 13
30716 11
30717 13
30718 14
30719 16
30720 15
30721 15
30722 11
30723 5
30724 9
30725 10
30726 15
30727 16
30728 14
30729 20
30730 14
30731 12
30732 17
30733 12
30734 12
30735 7
30736 16
30737 14
30738 12
30739 13
30740 11
30741 18
30742 7
30743 16
30744 17
30745 20
30746 15
30747 15
30748 11
30749 16
30750 12
30751 15
30752 16
30753 15
30754 11
30755 13
30756 7
30757 10
30758 13
30759 16
30760 14
30761 11
30762 11
30763 10
30764 10
30765 13
30766 10
30767 12
30768 15
30769 13
30770 14
30771 8
30772 13
30773 12
30774 12
30775 16
30776 13
30777 12
30778 16
30779 8
30780 16
30781 17
30782 12
30783 8
30784 15
30785 11
30786 9
30787 13
30788 16
30789 12
30790 12
30791 17
30792 11
30793 14
30794 9
30795 11
30796 15
30797 15
30798 15
30799 13
30800 15
30801 6
30802 11
30803 13
30804 11
30805 9
30806 13
30807 11
30808 6
30809 12
30810 12
30811 7
30812 13
30813 9
30814 14
30815 13
30816 25
30817 15
30818 17
30819 7
30820 10
30821 19
30822 11
30823 13
30824 11
30825 9
30826 18
30827 14
30828 14
30829 17
30830 19
30831 8
30832 12
30833 12
30834 15
30835 9
30836 11
30837 7
30838 19
30839 14
30840 15
30841 17
30842 13
30843 19
30844 16
30845 15
30846 12
30847 17
30848 20
30849 8
30850 19
30851 16
30852 17
30853 13
30854 16
30855 11
30856 18
30857 13
30858 12
30859 12
30860 12
30861 11
30862 14
30863 14
30864 23
30865 19
30866 11
30867 16
30868 16
30869 9
30870 14
30871 22
30872 11
30873 14
30874 14
30875 13
30876 9
30877 11
30878 13
30879 12
30880 12
30881 8
30882 14
30883 11
30884 18
30885 14
30886 13
30887 7
30888 18
30889 14
30890 16
30891 12
30892 9
30893 18
30894 9
30895 11
30896 8
30897 9
30898 15
30899 12
30900 12
30901 15
30902 12
30903 12
30904 14
30905 21
30906 16
30907 22
30908 13
30909 11
30910 9
30911 13
30912 13
30913 13
30914 16
30915 21
30916 16
30917 11
30918 7
30919 9
30920 10
30921 14
30922 17
30923 11
30924 13
30925 19
30926 9
30927 10
30928 16
30929 19
30930 19
30931 16
30932 16
30933 15
30934 16
30935 16
30936 15
30937 13
30938 12
30939 19
30940 15
30941 15
30942 17
30943 10
30944 20
30945 7
30946 16
30947 12
30948 10
30949 17
30950 15
30951 10
30952 8
30953 23
30954 18
30955 13
30956 13
30957 17
30958 9
30959 12
30960 19
30961 15
30962 8
30963 11
30964 8
30965 14
30966 9
30967 16
30968 13
30969 18
30970 11
30971 9
30972 19
30973 14
30974 18
30975 12
30976 9
30977 15
30978 14
30979 17
30980 16
30981 12
30982 16
30983 10
30984 16
30985 10
30986 10
30987 14
30988 15
30989 6
30990 11
30991 14
30992 14
30993 7
30994 9
30995 17
30996 14
30997 16
30998 9
30999 16
31000 14
31001 13
31002 14
31003 10
31004 8
31005 15
31006 11
31007 11
31008 10
31009 11
31010 13
31011 13
31012 11
31013 20
31014 7
31015 14
31016 13
31017 17
31018 9
31019 7
31020 16
31021 12
31022 10
31023 13
31024 16
31025 11
31026 14
31027 9
31028 11
31029 14
31030 14
31031 9
31032 8
31033 11
31034 10
31035 18
31036 11
31037 17
31038 17
31039 13
31040 11
31041 14
31042 9
31043 13
31044 20
31045 7
31046 13
31047 18
31048 9
31049 11
31050 9
31051 7
31052 14
31053 12
31054 9
31055 16
31056 19
31057 7
31058 9
31059 11
31060 19
31061 10
31062 9
31063 9
31064 17
31065 13
31066 15
31067 7
31068 7
31069 13
31070 5
31071 12
31072 13
31073 12
31074 7
31075 11
31076 10
31077 7
31078 16
31079 13
31080 17
31081 16
31082 14
31083 12
31084 18
31085 12
31086 16
31087 9
31088 14
31089 16
31090 14
31091 15
31092 14
31093 14
31094 9
31095 12
31096 16
31097 10
31098 15
31099 20
31100 12
31101 20
31102 12
31103 23
31104 6
31105 8
31106 8
31107 19
31108 14
31109 16
31110 9
31111 16
31112 16
31113 12
31114 8
31115 12
31116 18
31117 18
31118 10
31119 10
31120 9
31121 19
31122 19
31123 10
31124 13
31125 10
31126 18
31127 15
31128 12
31129 15
31130 11
31131 15
31132 14
31133 13
31134 7
31135 17
31136 21
31137 11
31138 13
31139 18
31140 17
31141 10
31142 19
31143 17
31144 15
31145 16
31146 24
31147 12
31148 16
31149 11
31150 10
31151 8
31152 9
31153 12
31154 14
31155 9
31156 14
31157 13
31158 14
31159 11
31160 18
31161 10
31162 18
31163 7
31164 9
31165 16
31166 10
31167 15
31168 17
31169 14
31170 12
31171 16
31172 12
31173 22
31174 14
31175 21
31176 11
31177 16
31178 17
31179 16
31180 19
31181 16
31182 15
31183 15
31184 8
31185 17
31186 15
31187 16
31188 14
31189 16
31190 16
31191 18
31192 18
31193 14
31194 15
31195 13
31196 15
31197 14
31198 15
31199 14
31200 9
31201 12
31202 12
31203 14
31204 14
31205 11
31206 12
31207 12
31208 14
31209 19
31210 20
31211 10
31212 24
31213 12
31214 12
31215 17
31216 12
31217 11
31218 9
31219 15
31220 17
31221 16
31222 9
31223 13
31224 14
31225 16
31226 19
31227 20
31228 17
31229 9
31230 18
31231 18
31232 6
31233 12
31234 20
31235 11
31236 11
31237 16
31238 19
31239 14
31240 12
31241 12
31242 18
31243 14
31244 15
31245 10
31246 12
31247 13
31248 10
31249 15
31250 5
31251 16
31252 12
31253 13
31254 8
31255 12
31256 13
31257 16
31258 15
31259 13
31260 12
31261 17
31262 12
31263 13
31264 21
31265 16
31266 10
31267 6
31268 9
31269 14
31270 11
31271 10
31272 20
31273 9
31274 19
31275 14
31276 5
31277 10
31278 15
31279 13
31280 16
31281 13
31282 13
31283 15
31284 17
31285 8
31286 10
31287 10
31288 11
31289 10
31290 9
31291 7
31292 15
31293 21
31294 9
31295 16
31296 10
31297 10
31298 16
31299 10
31300 10
31301 15
31302 16
31303 10
31304 11
31305 8
31306 19
31307 13
31308 12
31309 22
31310 14
31311 11
31312 14
31313 19
31314 9
31315 5
31316 11
31317 19
31318 12
31319 12
31320 14
31321 12
31322 9
31323 18
31324 15
31325 19
31326 2
31327 12
31328 13
31329 19
31330 10
31331 12
31332 14
31333 8
31334 14
31335 11
31336 12
31337 11
31338 14
31339 17
31340 15
31341 14
31342 14
31343 15
31344 14
31345 15
31346 19
31347 9
31348 16
31349 13
31350 15
31351 5
31352 13
31353 15
31354 10
31355 11
31356 15
31357 15
31358 12
31359 12
31360 11
31361 11
31362 20
31363 16
31364 12
31365 11
31366 17
31367 13
31368 12
31369 4
31370 19
31371 20
31372 14
31373 7
31374 12
31375 16
31376 12
31377 17
31378 13
31379 19
31380 9
31381 9
31382 19
31383 11
31384 12
31385 7
31386 10
31387 12
31388 22
31389 18
31390 11
31391 16
31392 21
31393 16
31394 11
31395 12
31396 12
31397 7
31398 18
31399 9
31400 11
31401 14
31402 15
31403 15
31404 10
31405 18
31406 10
31407 15
31408 13
31409 9
31410 17
31411 11
31412 9
31413 14
31414 14
31415 9
31416 10
31417 10
31418 18
31419 15
31420 8
31421 8
31422 11
31423 12
31424 7
31425 12
31426 12
31427 14
31428 14
31429 10
31430 16
31431 13
31432 9
31433 6
31434 14
31435 11
31436 15
31437 10
31438 12
31439 12
31440 8
31441 12
31442 19
31443 13
31444 14
31445 13
31446 13
31447 20
31448 16
31449 15
31450 16
31451 12
31452 18
31453 14
31454 12
31455 16
31456 16
31457 8
31458 13
31459 13
31460 12
31461 12
31462 16
31463 13
31464 18
31465 12
31466 10
31467 6
31468 15
31469 12
31470 7
31471 15
31472 13
31473 16
31474 18
31475 13
31476 17
31477 12
31478 12
31479 13
31480 11
31481 16
31482 6
31483 13
31484 12
31485 18
31486 13
31487 11
31488 14
31489 13
31490 14
31491 18
31492 5
31493 9
31494 17
31495 16
31496 19
31497 11
31498 16
31499 10
31500 9
31501 12
31502 16
31503 13
31504 13
31505 10
31506 10
31507 10
31508 13
31509 16
31510 16
31511 17
31512 15
31513 17
31514 8
31515 16
31516 14
31517 12
31518 16
31519 19
31520 5
31521 7
31522 10
31523 15
31524 14
31525 21
31526 15
31527 8
31528 16
31529 15
31530 17
31531 8
31532 13
31533 11
31534 11
31535 8
31536 8
31537 10
31538 14
31539 16
31540 8
31541 16
31542 23
31543 17
31544 9
31545 16
31546 10
31547 13
31548 13
31549 11
31550 18
31551 13
31552 15
31553 12
31554 12
31555 13
31556 12
31557 12
31558 15
31559 14
31560 11
31561 17
31562 14
31563 6
31564 14
31565 12
31566 18
31567 8
31568 17
31569 8
31570 9
31571 10
31572 14
31573 10
31574 17
31575 7
31576 13
31577 16
31578 15
31579 12
31580 9
31581 10
31582 15
31583 6
31584 16
31585 17
31586 14
31587 10
31588 10
31589 7
31590 9
31591 13
31592 12
31593 16
31594 10
31595 20
31596 13
31597 11
31598 13
31599 6
31600 11
31601 10
31602 10
31603 19
31604 21
31605 9
31606 7
31607 13
31608 10
31609 22
31610 13
31611 19
31612 17
31613 17
31614 11
31615 12
31616 14
31617 16
31618 16
31619 14
31620 8
31621 11
31622 17
31623 6
31624 9
31625 10
31626 12
31627 12
31628 11
31629 12
31630 16
31631 6
31632 10
31633 14
31634 10
31635 13
31636 14
31637 15
31638 11
31639 13
31640 17
31641 12
31642 14
31643 7
31644 9
31645 8
31646 8
31647 11
31648 11
31649 12
31650 12
31651 12
31652 12
31653 10
31654 12
31655 15
31656 9
31657 13
31658 12
31659 5
31660 15
31661 17
31662 12
31663 11
31664 11
31665 11
31666 7
31667 14
31668 11
31669 23
31670 15
31671 16
31672 18
31673 17
31674 15
31675 8
31676 9
31677 14
31678 13
31679 17
31680 10
31681 14
31682 16
31683 14
31684 11
31685 15
31686 6
31687 15
31688 22
31689 14
31690 12
31691 20
31692 11
31693 16
31694 18
31695 16
31696 14
31697 17
31698 15
31699 15
31700 9
31701 10
31702 14
31703 9
31704 16
31705 12
31706 13
31707 8
31708 12
31709 10
31710 19
31711 16
31712 18
31713 15
31714 11
31715 13
31716 11
31717 21
31718 5
31719 10
31720 9
31721 12
31722 10
31723 13
31724 14
31725 11
31726 15
31727 15
31728 9
31729 12
31730 8
31731 9
31732 10
31733 16
31734 11
31735 10
31736 12
31737 7
31738 7
31739 8
31740 13
31741 8
31742 24
31743 13
31744 16
31745 12
31746 11
31747 17
31748 15
31749 15
31750 15
31751 9
31752 10
31753 17
31754 16
31755 18
31756 11
31757 16
31758 11
31759 16
31760 7
31761 14
31762 14
31763 10
31764 21
31765 13
31766 8
31767 13
31768 7
31769 7
31770 10
31771 5
31772 13
31773 10
31774 11
31775 12
31776 15
31777 11
31778 14
31779 13
31780 11
31781 12
31782 6
31783 8
31784 17
31785 10
31786 17
31787 12
31788 10
31789 13
31790 9
31791 10
31792 9
31793 11
31794 12
31795 7
31796 11
31797 12
31798 11
31799 14
31800 11
31801 12
31802 12
31803 24
31804 10
31805 13
31806 5
31807 17
31808 9
31809 14
31810 10
31811 14
31812 5
31813 16
31814 16
31815 14
31816 9
31817 10
31818 14
31819 12
31820 16
31821 9
31822 9
31823 12
31824 16
31825 12
31826 10
31827 11
31828 15
31829 15
31830 10
31831 8
31832 14
31833 11
31834 9
31835 10
31836 8
31837 6
31838 11
31839 11
31840 10
31841 12
31842 11
31843 10
31844 16
31845 16
31846 11
31847 9
31848 15
31849 15
31850 18
31851 12
31852 13
31853 10
31854 16
31855 16
31856 14
31857 5
31858 15
31859 16
31860 10
31861 9
31862 15
31863 11
31864 13
31865 11
31866 5
31867 10
31868 11
31869 16
31870 7
31871 15
31872 17
31873 14
31874 9
31875 18
31876 11
31877 10
31878 11
31879 14
31880 13
31881 13
31882 11
31883 20
31884 13
31885 10
31886 12
31887 10
31888 10
31889 13
31890 19
31891 18
31892 13
31893 19
31894 5
31895 23
31896 16
31897 13
31898 16
31899 17
31900 18
31901 13
31902 12
31903 11
31904 15
31905 10
31906 12
31907 16
31908 13
31909 13
31910 13
31911 15
31912 10
31913 15
31914 7
31915 11
31916 10
31917 10
31918 8
31919 11
31920 12
31921 20
31922 11
31923 14
31924 14
31925 11
31926 16
31927 14
31928 14
31929 7
31930 11
31931 11
31932 9
31933 9
31934 12
31935 15
31936 12
31937 13
31938 12
31939 15
31940 11
31941 6
31942 12
31943 10
31944 14
31945 10
31946 10
31947 16
31948 11
31949 16
31950 11
31951 21
31952 7
31953 15
31954 15
31955 13
31956 11
31957 13
31958 19
31959 12
31960 9
31961 13
31962 24
31963 15
31964 7
31965 11
31966 13
31967 15
31968 9
31969 16
31970 16
31971 15
31972 16
31973 16
31974 12
31975 10
31976 14
31977 12
31978 11
31979 11
31980 12
31981 13
31982 15
31983 14
31984 10
31985 13
31986 10
31987 13
31988 19
31989 10
31990 7
31991 12
31992 16
31993 4
31994 17
31995 13
31996 10
31997 7
31998 19
31999 10
32000 11
32001 14
32002 15
32003 11
32004 9
32005 9
32006 18
32007 14
32008 10
32009 12
32010 12
32011 16
32012 8
32013 12
32014 13
32015 13
32016 14
32017 14
32018 12
32019 12
32020 12
32021 18
32022 16
32023 15
32024 11
32025 14
32026 9
32027 18
32028 10
32029 12
32030 16
32031 9
32032 10
32033 12
32034 15
32035 20
32036 17
32037 8
32038 7
32039 14
32040 15
32041 14
32042 15
32043 10
32044 12
32045 10
32046 15
32047 11
32048 14
32049 13
32050 15
32051 17
32052 9
32053 13
32054 9
32055 15
32056 12
32057 6
32058 15
32059 22
32060 9
32061 13
32062 20
32063 12
32064 15
32065 12
32066 13
32067 8
32068 10
32069 15
32070 12
32071 12
32072 11
32073 11
32074 11
32075 13
32076 10
32077 14
32078 10
32079 11
32080 15
32081 10
32082 9
32083 9
32084 3
32085 16
32086 12
32087 13
32088 17
32089 14
32090 5
32091 14
32092 12
32093 10
32094 13
32095 14
32096 7
32097 13
32098 13
32099 10
32100 14
32101 7
32102 6
32103 14
32104 16
32105 13
32106 18
32107 14
32108 9
32109 17
32110 15
32111 11
32112 15
32113 11
32114 10
32115 18
32116 11
32117 13
32118 16
32119 7
32120 12
32121 12
32122 8
32123 11
32124 17
32125 19
32126 13
32127 12
32128 16
32129 8
32130 10
32131 14
32132 15
32133 17
32134 12
32135 17
32136 10
32137 16
32138 9
32139 15
32140 11
32141 10
32142 16
32143 8
32144 13
32145 12
32146 19
32147 10
32148 13
32149 22
32150 13
32151 17
32152 14
32153 10
32154 14
32155 15
32156 10
32157 9
32158 12
32159 15
32160 12
32161 11
32162 14
32163 18
32164 12
32165 11
32166 8
32167 12
32168 14
32169 18
32170 14
32171 11
32172 13
32173 9
32174 7
32175 9
32176 8
32177 14
32178 11
32179 12
32180 16
32181 9
32182 9
32183 16
32184 12
32185 8
32186 12
32187 13
32188 7
32189 6
32190 12
32191 14
32192 12
32193 9
32194 12
32195 12
32196 15
32197 12
32198 11
32199 13
32200 11
32201 11
32202 10
32203 18
32204 15
32205 16
32206 11
32207 12
32208 6
32209 8
32210 21
32211 14
32212 16
32213 6
32214 15
32215 8
32216 11
32217 18
32218 10
32219 10
32220 14
32221 14
32222 18
32223 12
32224 21
32225 17
32226 9
32227 14
32228 14
32229 8
32230 13
32231 12
32232 11
32233 9
32234 14
32235 9
32236 10
32237 12
32238 11
32239 17
32240 16
32241 22
32242 16
32243 20
32244 9
32245 7
32246 13
32247 11
32248 10
32249 13
32250 14
32251 8
32252 11
32253 16
32254 22
32255 18
32256 11
32257 13
32258 15
32259 10
32260 16
32261 14
32262 16
32263 13
32264 8
32265 15
32266 12
32267 4
32268 15
32269 8
32270 16
32271 16
32272 15
32273 8
32274 9
32275 12
32276 14
32277 12
32278 13
32279 9
32280 15
32281 10
32282 16
32283 15
32284 14
32285 14
32286 18
32287 17
32288 12
32289 20
32290 8
32291 11
32292 10
32293 14
32294 10
32295 11
32296 11
32297 6
32298 13
32299 14
32300 11
32301 15
32302 16
32303 14
32304 7
32305 9
32306 18
32307 15
32308 15
32309 8
32310 11
32311 12
32312 14
32313 5
32314 13
32315 8
32316 9
32317 9
32318 15
32319 15
32320 12
32321 12
32322 16
32323 13
32324 16
32325 16
32326 9
32327 12
32328 9
32329 20
32330 10
32331 13
32332 13
32333 16
32334 9
32335 9
32336 9
32337 14
32338 18
32339 9
32340 22
32341 14
32342 9
32343 12
32344 21
32345 12
32346 13
32347 10
32348 10
32349 16
32350 16
32351 14
32352 4
32353 11
32354 14
32355 9
32356 15
32357 16
32358 10
32359 11
32360 16
32361 12
32362 11
32363 11
32364 23
32365 9
32366 10
32367 11
32368 11
32369 11
32370 14
32371 13
32372 9
32373 14
32374 15
32375 14
32376 14
32377 13
32378 13
32379 12
32380 14
32381 9
32382 8
32383 12
32384 11
32385 20
32386 12
32387 14
32388 15
32389 10
32390 7
32391 14
32392 10
32393 13
32394 10
32395 18
32396 12
32397 14
32398 11
32399 17
32400 6
32401 22
32402 14
32403 8
32404 9
32405 9
32406 10
32407 11
32408 9
32409 13
32410 17
32411 11
32412 6
32413 13
32414 7
32415 16
32416 11
32417 12
32418 18
32419 14
32420 12
32421 11
32422 18
32423 11
32424 18
32425 17
32426 13
32427 13
32428 11
32429 13
32430 16
32431 20
32432 13
32433 9
32434 11
32435 14
32436 12
32437 14
32438 6
32439 11
32440 12
32441 18
32442 10
32443 17
32444 18
32445 16
32446 15
32447 16
32448 13
32449 11
32450 15
32451 20
32452 14
32453 9
32454 11
32455 14
32456 8
32457 13
32458 15
32459 13
32460 14
32461 13
32462 8
32463 13
32464 11
32465 9
32466 18
32467 9
32468 14
32469 16
32470 7
32471 14
32472 13
32473 7
32474 15
32475 10
32476 13
32477 8
32478 11
32479 18
32480 12
32481 14
32482 20
32483 13
32484 13
32485 11
32486 11
32487 10
32488 15
32489 13
32490 19
32491 12
32492 9
32493 15
32494 9
32495 15
32496 16
32497 12
32498 10
32499 10
32500 12
32501 14
32502 7
32503 8
32504 15
32505 13
32506 14
32507 17
32508 16
32509 18
32510 9
32511 14
32512 10
32513 17
32514 19
32515 12
32516 10
32517 8
32518 16
32519 12
32520 7
32521 16
32522 8
32523 14
32524 10
32525 15
32526 12
32527 12
32528 14
32529 5
32530 9
32531 8
32532 7
32533 17
32534 14
32535 13
32536 8
32537 12
32538 14
32539 8
32540 7
32541 19
32542 10
32543 9
32544 9
32545 18
32546 8
32547 7
32548 8
32549 11
32550 16
32551 17
32552 15
32553 10
32554 14
32555 10
32556 17
32557 8
32558 8
32559 8
32560 16
32561 13
32562 13
32563 14
32564 14
32565 15
32566 6
32567 8
32568 8
32569 13
32570 16
32571 13
32572 12
32573 16
32574 10
32575 11
32576 15
32577 11
32578 7
32579 13
32580 17
32581 14
32582 7
32583 16
32584 10
32585 16
32586 16
32587 9
32588 9
32589 13
32590 18
32591 13
32592 11
32593 12
32594 7
32595 13
32596 7
32597 11
32598 11
32599 12
32600 15
32601 8
32602 8
32603 16
32604 21
32605 4
32606 9
32607 18
32608 16
32609 8
32610 16
32611 8
32612 10
32613 17
32614 14
32615 12
32616 12
32617 5
32618 12
32619 9
32620 17
32621 15
32622 8
32623 12
32624 10
32625 14
32626 13
32627 10
32628 15
32629 9
32630 12
32631 8
32632 16
32633 10
32634 13
32635 14
32636 15
32637 7
32638 15
32639 12
32640 9
32641 12
32642 13
32643 11
32644 13
32645 11
32646 5
32647 11
32648 9
32649 23
32650 8
32651 14
32652 10
32653 17
32654 10
32655 15
32656 8
32657 6
32658 17
32659 22
32660 15
32661 15
32662 14
32663 9
32664 10
32665 10
32666 23
32667 7
32668 19
32669 15
32670 16
32671 10
32672 13
32673 7
32674 10
32675 14
32676 14
32677 10
32678 14
32679 13
32680 18
32681 14
32682 9
32683 9
32684 9
32685 11
32686 11
32687 9
32688 18
32689 6
32690 17
32691 15
32692 15
32693 18
32694 13
32695 10
32696 18
32697 15
32698 15
32699 10
32700 8
32701 10
32702 14
32703 6
32704 12
32705 10
32706 18
32707 19
32708 9
32709 15
32710 14
32711 13
32712 11
32713 15
32714 23
32715 12
32716 9
32717 11
32718 12
32719 9
32720 10
32721 11
32722 15
32723 15
32724 9
32725 13
32726 16
32727 15
32728 17
32729 20
32730 18
32731 15
32732 13
32733 7
32734 9
32735 13
32736 15
32737 13
32738 12
32739 8
32740 14
32741 9
32742 16
32743 11
32744 13
32745 9
32746 15
32747 13
32748 13
32749 17
32750 9
32751 8
32752 12
32753 10
32754 12
32755 15
32756 10
32757 14
32758 13
32759 11
32760 9
32761 14
32762 14
32763 6
32764 14
32765 15
32766 13
32767 11
32768 12
32769 12
32770 15
32771 9
32772 11
32773 7
32774 10
32775 5
32776 13
32777 20
32778 21
32779 14
32780 13
32781 17
32782 9
32783 13
32784 9
32785 11
32786 13
32787 11
32788 11
32789 13
32790 14
32791 9
32792 12
32793 10
32794 18
32795 11
32796 13
32797 7
32798 15
32799 9
32800 15
32801 5
32802 12
32803 9
32804 15
32805 16
32806 16
32807 11
32808 18
32809 12
32810 13
32811 11
32812 16
32813 9
32814 13
32815 11
32816 10
32817 16
32818 7
32819 12
32820 7
32821 11
32822 11
32823 13
32824 9
32825 11
32826 20
32827 13
32828 16
32829 11
32830 12
32831 11
32832 8
32833 12
32834 13
32835 17
32836 19
32837 15
32838 16
32839 11
32840 8
32841 11
32842 14
32843 14
32844 14
32845 12
32846 7
32847 11
32848 10
32849 15
32850 10
32851 11
32852 17
32853 16
32854 14
32855 16
32856 12
32857 15
32858 13
32859 6
32860 10
32861 17
32862 15
32863 14
32864 8
32865 15
32866 13
32867 16
32868 13
32869 12
32870 13
32871 19
32872 12
32873 9
32874 11
32875 10
32876 9
32877 10
32878 12
32879 14
32880 12
32881 17
32882 9
32883 18
32884 11
32885 10
32886 7
32887 11
32888 11
32889 10
32890 7
32891 9
32892 7
32893 12
32894 13
32895 12
32896 11
32897 10
32898 9
32899 8
32900 13
32901 15
32902 9
32903 13
32904 15
32905 10
32906 17
32907 13
32908 14
32909 9
32910 9
32911 9
32912 14
32913 10
32914 6
32915 12
32916 14
32917 17
32918 16
32919 6
32920 15
32921 12
32922 13
32923 8
32924 20
32925 12
32926 10
32927 16
32928 8
32929 12
32930 12
32931 18
32932 7
32933 14
32934 7
32935 15
32936 10
32937 11
32938 8
32939 13
32940 15
32941 15
32942 11
32943 14
32944 14
32945 9
32946 15
32947 10
32948 17
32949 11
32950 16
32951 13
32952 11
32953 11
32954 15
32955 11
32956 14
32957 8
32958 13
32959 12
32960 11
32961 16
32962 11
32963 10
32964 12
32965 12
32966 15
32967 7
32968 7
32969 10
32970 13
32971 11
32972 14
32973 10
32974 13
32975 11
32976 17
32977 9
32978 11
32979 14
32980 11
32981 13
32982 12
32983 9
32984 12
32985 13
32986 13
32987 16
32988 12
32989 11
32990 10
32991 8
32992 10
32993 16
32994 15
32995 14
32996 11
32997 10
32998 22
32999 16
33000 15
33001 11
33002 14
33003 17
33004 9
33005 11
33006 13
33007 8
33008 12
33009 15
33010 14
33011 10
33012 12
33013 11
33014 14
33015 9
33016 16
33017 15
33018 13
33019 15
33020 20
33021 18
33022 7
33023 18
33024 20
33025 18
33026 9
33027 7
33028 10
33029 17
33030 16
33031 10
33032 15
33033 10
33034 7
33035 6
33036 12
33037 11
33038 18
33039 14
33040 9
33041 12
33042 12
33043 9
33044 6
33045 16
33046 9
33047 15
33048 16
33049 14
33050 15
33051 16
33052 13
33053 20
33054 17
33055 9
33056 11
33057 8
33058 10
33059 14
33060 14
33061 19
33062 11
33063 18
33064 14
33065 22
33066 8
33067 11
33068 11
33069 15
33070 9
33071 12
33072 15
33073 8
33074 12
33075 21
33076 20
33077 14
33078 9
33079 5
33080 12
33081 6
33082 16
33083 11
33084 12
33085 13
33086 13
33087 16
33088 10
33089 18
33090 15
33091 9
33092 7
33093 8
33094 16
33095 11
33096 7
33097 14
33098 9
33099 19
33100 15
33101 13
33102 9
33103 10
33104 10
33105 12
33106 12
33107 15
33108 18
33109 14
33110 17
33111 5
33112 6
33113 10
33114 10
33115 13
33116 10
33117 13
33118 11
33119 14
33120 15
33121 10
33122 15
33123 8
33124 12
33125 18
33126 13
33127 16
33128 6
33129 11
33130 15
33131 14
33132 13
33133 10
33134 19
33135 13
33136 5
33137 11
33138 13
33139 7
33140 15
33141 12
33142 11
33143 18
33144 12
33145 8
33146 8
33147 14
33148 8
33149 10
33150 16
33151 16
33152 16
33153 10
33154 11
33155 10
33156 13
33157 13
33158 9
33159 18
33160 7
33161 16
33162 15
33163 19
33164 12
33165 6
33166 11
33167 11
33168 16
33169 5
33170 10
33171 14
33172 15
33173 8
33174 21
33175 9
33176 7
33177 8
33178 8
33179 15
33180 13
33181 16
33182 10
33183 11
33184 11
33185 14
33186 11
33187 13
33188 10
33189 9
33190 10
33191 9
33192 11
33193 14
33194 10
33195 16
33196 11
33197 11
33198 20
33199 18
33200 13
33201 14
33202 12
33203 14
33204 12
33205 13
33206 9
33207 16
33208 15
33209 13
33210 13
33211 11
33212 13
33213 12
33214 8
33215 7
33216 17
33217 9
33218 7
33219 14
33220 12
33221 16
33222 5
33223 11
33224 8
33225 11
33226 12
33227 6
33228 15
33229 5
33230 10
33231 11
33232 20
33233 9
33234 10
33235 9
33236 17
33237 19
33238 13
33239 14
33240 12
33241 4
33242 10
33243 14
33244 5
33245 11
33246 16
33247 13
33248 13
33249 14
33250 15
33251 15
33252 19
33253 15
33254 16
33255 15
33256 9
33257 12
33258 23
33259 17
33260 16
33261 15
33262 12
33263 13
33264 15
33265 10
33266 10
33267 21
33268 14
33269 8
33270 10
33271 13
33272 10
33273 12
33274 10
33275 16
33276 14
33277 10
33278 12
33279 12
33280 8
33281 7
33282 9
33283 15
33284 13
33285 12
33286 12
33287 13
33288 14
33289 15
33290 16
33291 10
33292 12
33293 11
33294 13
33295 13
33296 15
33297 13
33298 11
33299 16
33300 14
33301 12
33302 14
33303 20
33304 11
33305 10
33306 13
33307 12
33308 10
33309 9
33310 15
33311 19
33312 17
33313 15
33314 10
33315 18
33316 21
33317 4
33318 9
33319 10
33320 18
33321 10
33322 10
33323 15
33324 15
33325 8
33326 14
33327 12
33328 15
33329 11
33330 12
33331 14
33332 13
33333 14
33334 10
33335 12
33336 15
33337 9
33338 17
33339 11
33340 7
33341 8
33342 3
33343 13
33344 12
33345 14
33346 8
33347 8
33348 26
33349 17
33350 10
33351 7
33352 8
33353 14
33354 8
33355 16
33356 11
33357 13
33358 11
33359 6
33360 14
33361 8
33362 9
33363 5
33364 9
33365 9
33366 17
33367 15
33368 17
33369 16
33370 10
33371 15
33372 9
33373 16
33374 15
33375 14
33376 8
33377 5
33378 8
33379 12
33380 9
33381 15
33382 11
33383 12
33384 7
33385 15
33386 7
33387 13
33388 11
33389 7
33390 13
33391 18
33392 10
33393 8
33394 18
33395 10
33396 8
33397 17
33398 15
33399 11
33400 10
33401 10
33402 18
33403 11
33404 7
33405 6
33406 14
33407 14
33408 15
33409 13
33410 7
33411 5
33412 14
33413 13
33414 9
33415 15
33416 8
33417 15
33418 11
33419 19
33420 12
33421 9
33422 9
33423 7
33424 11
33425 14
33426 16
33427 19
33428 10
33429 13
33430 9
33431 15
33432 13
33433 10
33434 12
33435 8
33436 12
33437 18
33438 14
33439 13
33440 9
33441 8
33442 16
33443 17
33444 14
33445 10
33446 9
33447 14
33448 8
33449 15
33450 8
33451 10
33452 4
33453 9
33454 13
33455 12
33456 14
33457 12
33458 6
33459 10
33460 13
33461 9
33462 11
33463 5
33464 18
33465 13
33466 14
33467 17
33468 10
33469 17
33470 9
33471 10
33472 11
33473 14
33474 7
33475 13
33476 11
33477 11
33478 21
33479 8
33480 17
33481 11
33482 10
33483 12
33484 13
33485 16
33486 14
33487 13
33488 10
33489 8
33490 8
33491 14
33492 9
33493 6
33494 10
33495 14
33496 7
33497 14
33498 18
33499 10
33500 16
33501 10
33502 14
33503 10
33504 14
33505 15
33506 12
33507 12
33508 8
33509 19
33510 8
33511 15
33512 9
33513 12
33514 10
33515 16
33516 10
33517 11
33518 14
33519 16
33520 10
33521 14
33522 7
33523 10
33524 11
33525 22
33526 15
33527 15
33528 11
33529 14
33530 14
33531 19
33532 11
33533 15
33534 14
33535 13
33536 5
33537 20
33538 12
33539 20
33540 13
33541 17
33542 9
33543 12
33544 7
33545 14
33546 7
33547 20
33548 12
33549 16
33550 9
33551 11
33552 14
33553 16
33554 14
33555 12
33556 13
33557 7
33558 18
33559 11
33560 15
33561 6
33562 18
33563 17
33564 14
33565 14
33566 8
33567 9
33568 11
33569 10
33570 11
33571 17
33572 10
33573 12
33574 10
33575 10
33576 11
33577 16
33578 10
33579 8
33580 11
33581 15
33582 14
33583 10
33584 9
33585 14
33586 16
33587 12
33588 18
33589 11
33590 12
33591 13
33592 14
33593 11
33594 10
33595 7
33596 18
33597 14
33598 16
33599 16
33600 13
33601 8
33602 10
33603 14
33604 12
33605 18
33606 15
33607 14
33608 12
33609 12
33610 19
33611 15
33612 12
33613 19
33614 11
33615 13
33616 16
33617 11
33618 7
33619 9
33620 11
33621 7
33622 10
33623 9
33624 14
33625 12
33626 18
33627 14
33628 9
33629 11
33630 14
33631 5
33632 14
33633 7
33634 10
33635 9
33636 14
33637 12
33638 17
33639 14
33640 13
33641 8
33642 17
33643 13
33644 13
33645 13
33646 10
33647 7
33648 5
33649 11
33650 14
33651 11
33652 18
33653 7
33654 8
33655 10
33656 10
33657 10
33658 8
33659 10
33660 15
33661 11
33662 14
33663 9
33664 8
33665 13
33666 9
33667 12
33668 15
33669 16
33670 11
33671 8
33672 6
33673 11
33674 13
33675 12
33676 15
33677 11
33678 6
33679 12
33680 14
33681 12
33682 7
33683 8
33684 12
33685 13
33686 15
33687 12
33688 8
33689 12
33690 14
33691 10
33692 13
33693 7
33694 7
33695 14
33696 14
33697 15
33698 7
33699 8
33700 9
33701 14
33702 15
33703 8
33704 11
33705 8
33706 14
33707 13
33708 13
33709 15
33710 8
33711 9
33712 12
33713 12
33714 16
33715 12
33716 12
33717 15
33718 15
33719 10
33720 9
33721 16
33722 15
33723 12
33724 12
33725 18
33726 15
33727 12
33728 7
33729 10
33730 10
33731 10
33732 13
33733 7
33734 9
33735 14
33736 18
33737 10
33738 11
33739 13
33740 10
33741 11
33742 10
33743 9
33744 18
33745 13
33746 17
33747 12
33748 6
33749 11
33750 11
33751 12
33752 9
33753 9
33754 18
33755 11
33756 13
33757 6
33758 9
33759 8
33760 10
33761 9
33762 12
33763 13
33764 7
33765 8
33766 14
33767 13
33768 16
33769 4
33770 14
33771 19
33772 14
33773 22
33774 7
33775 15
33776 14
33777 11
33778 11
33779 8
33780 13
33781 12
33782 13
33783 5
33784 14
33785 11
33786 5
33787 8
33788 12
33789 6
33790 5
33791 10
33792 10
33793 10
33794 15
33795 8
33796 12
33797 11
33798 13
33799 16
33800 12
33801 9
33802 11
33803 20
33804 15
33805 17
33806 10
33807 14
33808 16
33809 10
33810 15
33811 11
33812 15
33813 13
33814 11
33815 5
33816 18
33817 12
33818 11
33819 13
33820 15
33821 8
33822 14
33823 7
33824 13
33825 19
33826 11
33827 11
33828 19
33829 13
33830 5
33831 13
33832 4
33833 13
33834 9
33835 8
33836 7
33837 13
33838 9
33839 14
33840 13
33841 16
33842 13
33843 15
33844 10
33845 10
33846 7
33847 12
33848 11
33849 11
33850 12
33851 14
33852 6
33853 10
33854 14
33855 10
33856 8
33857 11
33858 15
33859 10
33860 7
33861 12
33862 13
33863 11
33864 14
33865 11
33866 8
33867 16
33868 16
33869 8
33870 15
33871 18
33872 10
33873 10
33874 13
33875 12
33876 13
33877 9
33878 16
33879 17
33880 6
33881 9
33882 14
33883 16
33884 13
33885 14
33886 4
33887 9
33888 10
33889 14
33890 13
33891 11
33892 9
33893 15
33894 12
33895 16
33896 8
33897 13
33898 8
33899 10
33900 13
33901 15
33902 13
33903 10
33904 10
33905 14
33906 4
33907 7
33908 10
33909 17
33910 12
33911 20
33912 11
33913 12
33914 13
33915 14
33916 11
33917 10
33918 14
33919 17
33920 11
33921 14
33922 12
33923 11
33924 9
33925 10
33926 12
33927 14
33928 12
33929 13
33930 10
33931 11
33932 17
33933 19
33934 8
33935 6
33936 15
33937 15
33938 9
33939 15
33940 11
33941 13
33942 11
33943 17
33944 19
33945 10
33946 12
33947 7
33948 8
33949 16
33950 14
33951 14
33952 8
33953 9
33954 6
33955 16
33956 12
33957 11
33958 11
33959 15
33960 10
33961 8
33962 7
33963 16
33964 11
33965 15
33966 15
33967 14
33968 10
33969 10
33970 9
33971 14
33972 20
33973 10
33974 13
33975 10
33976 16
33977 13
33978 10
33979 9
33980 10
33981 10
33982 20
33983 6
33984 15
33985 14
33986 13
33987 13
33988 13
33989 9
33990 15
33991 11
33992 14
33993 10
33994 8
33995 12
33996 15
33997 11
33998 13
33999 8
34000 11
34001 6
34002 13
34003 10
34004 16
34005 14
34006 12
34007 11
34008 18
34009 10
34010 11
34011 5
34012 11
34013 10
34014 9
34015 13
34016 10
34017 10
34018 15
34019 11
34020 12
34021 8
34022 9
34023 8
34024 12
34025 15
34026 10
34027 16
34028 6
34029 11
34030 13
34031 11
34032 12
34033 10
34034 8
34035 17
34036 3
34037 14
34038 13
34039 15
34040 14
34041 12
34042 12
34043 11
34044 13
34045 18
34046 16
34047 4
34048 7
34049 9
34050 7
34051 9
34052 10
34053 10
34054 15
34055 11
34056 15
34057 11
34058 8
34059 8
34060 10
34061 13
34062 13
34063 9
34064 15
34065 13
34066 12
34067 11
34068 9
34069 14
34070 10
34071 7
34072 14
34073 16
34074 15
34075 10
34076 11
34077 7
34078 19
34079 8
34080 11
34081 11
34082 10
34083 18
34084 6
34085 5
34086 10
34087 11
34088 15
34089 10
34090 5
34091 7
34092 13
34093 10
34094 15
34095 9
34096 17
34097 11
34098 9
34099 20
34100 10
34101 11
34102 15
34103 9
34104 15
34105 8
34106 3
34107 11
34108 13
34109 8
34110 17
34111 6
34112 16
34113 10
34114 9
34115 10
34116 13
34117 15
34118 10
34119 7
34120 9
34121 10
34122 10
34123 11
34124 10
34125 11
34126 10
34127 6
34128 9
34129 13
34130 16
34131 10
34132 13
34133 11
34134 15
34135 14
34136 10
34137 8
34138 10
34139 5
34140 11
34141 14
34142 13
34143 5
34144 15
34145 13
34146 14
34147 9
34148 10
34149 15
34150 15
34151 14
34152 11
34153 10
34154 18
34155 13
34156 8
34157 15
34158 9
34159 18
34160 3
34161 8
34162 6
34163 8
34164 8
34165 12
34166 13
34167 18
34168 13
34169 2
34170 3
34171 11
34172 9
34173 15
34174 11
34175 9
34176 15
34177 6
34178 12
34179 19
34180 12
34181 17
34182 15
34183 8
34184 17
34185 7
34186 11
34187 8
34188 17
34189 14
34190 8
34191 13
34192 12
34193 6
34194 12
34195 9
34196 15
34197 9
34198 13
34199 10
34200 9
34201 9
34202 11
34203 15
34204 14
34205 11
34206 10
34207 21
34208 15
34209 17
34210 5
34211 10
34212 10
34213 11
34214 7
34215 12
34216 20
34217 11
34218 14
34219 14
34220 13
34221 12
34222 12
34223 11
34224 16
34225 7
34226 13
34227 8
34228 11
34229 12
34230 6
34231 14
34232 15
34233 10
34234 10
34235 17
34236 18
34237 12
34238 13
34239 16
34240 12
34241 7
34242 16
34243 8
34244 15
34245 8
34246 10
34247 6
34248 15
34249 13
34250 4
34251 11
34252 14
34253 13
34254 10
34255 8
34256 9
34257 16
34258 7
34259 10
34260 15
34261 13
34262 9
34263 7
34264 14
34265 13
34266 18
34267 12
34268 22
34269 12
34270 6
34271 9
34272 16
34273 11
34274 8
34275 4
34276 10
34277 9
34278 12
34279 11
34280 12
34281 9
34282 11
34283 9
34284 10
34285 9
34286 11
34287 15
34288 17
34289 10
34290 9
34291 8
34292 8
34293 10
34294 9
34295 14
34296 13
34297 8
34298 13
34299 8
34300 15
34301 11
34302 4
34303 13
34304 7
34305 14
34306 11
34307 9
34308 9
34309 16
34310 13
34311 9
34312 9
34313 18
34314 9
34315 12
34316 11
34317 6
34318 9
34319 21
34320 14
34321 12
34322 12
34323 15
34324 16
34325 10
34326 5
34327 10
34328 14
34329 11
34330 7
34331 12
34332 7
34333 11
34334 12
34335 11
34336 11
34337 11
34338 8
34339 10
34340 19
34341 12
34342 12
34343 10
34344 11
34345 7
34346 10
34347 12
34348 16
34349 10
34350 21
34351 14
34352 12
34353 9
34354 16
34355 12
34356 10
34357 14
34358 14
34359 9
34360 5
34361 6
34362 19
34363 14
34364 7
34365 7
34366 8
34367 15
34368 13
34369 11
34370 16
34371 8
34372 11
34373 10
34374 12
34375 12
34376 12
34377 11
34378 16
34379 12
34380 10
34381 9
34382 12
34383 6
34384 10
34385 8
34386 13
34387 9
34388 14
34389 7
34390 15
34391 16
34392 12
34393 20
34394 7
34395 12
34396 12
34397 12
34398 17
34399 17
34400 10
34401 10
34402 13
34403 13
34404 7
34405 8
34406 3
34407 13
34408 9
34409 16
34410 12
34411 13
34412 12
34413 12
34414 10
34415 7
34416 6
34417 14
34418 9
34419 12
34420 14
34421 6
34422 12
34423 18
34424 11
34425 15
34426 14
34427 8
34428 10
34429 6
34430 16
34431 12
34432 13
34433 11
34434 16
34435 11
34436 14
34437 14
34438 6
34439 8
34440 14
34441 10
34442 17
34443 11
34444 10
34445 8
34446 12
34447 9
34448 9
34449 13
34450 12
34451 7
34452 18
34453 13
34454 5
34455 11
34456 9
34457 11
34458 7
34459 12
34460 11
34461 18
34462 11
34463 19
34464 13
34465 13
34466 16
34467 11
34468 12
34469 13
34470 9
34471 6
34472 4
34473 16
34474 10
34475 6
34476 7
34477 10
34478 14
34479 11
34480 13
34481 11
34482 9
34483 13
34484 10
34485 18
34486 10
34487 14
34488 10
34489 13
34490 14
34491 13
34492 15
34493 14
34494 18
34495 20
34496 13
34497 14
34498 12
34499 9
34500 9
34501 9
34502 12
34503 19
34504 16
34505 17
34506 12
34507 10
34508 9
34509 10
34510 8
34511 16
34512 10
34513 17
34514 13
34515 18
34516 15
34517 7
34518 6
34519 14
34520 8
34521 5
34522 13
34523 11
34524 8
34525 13
34526 11
34527 11
34528 14
34529 13
34530 17
34531 11
34532 10
34533 8
34534 16
34535 16
34536 10
34537 19
34538 9
34539 13
34540 12
34541 8
34542 8
34543 6
34544 18
34545 11
34546 9
34547 12
34548 9
34549 9
34550 6
34551 11
34552 9
34553 8
34554 7
34555 9
34556 10
34557 16
34558 15
34559 11
34560 12
34561 9
34562 5
34563 7
34564 8
34565 16
34566 7
34567 16
34568 14
34569 5
34570 13
34571 15
34572 14
34573 16
34574 12
34575 11
34576 11
34577 11
34578 11
34579 9
34580 15
34581 15
34582 11
34583 7
34584 15
34585 10
34586 2
34587 13
34588 11
34589 9
34590 10
34591 11
34592 13
34593 14
34594 15
34595 16
34596 10
34597 16
34598 12
34599 13
34600 7
34601 11
34602 11
34603 12
34604 12
34605 11
34606 7
34607 14
34608 16
34609 8
34610 14
34611 9
34612 12
34613 11
34614 13
34615 8
34616 13
34617 9
34618 7
34619 12
34620 15
34621 7
34622 15
34623 7
34624 12
34625 12
34626 13
34627 7
34628 6
34629 12
34630 5
34631 9
34632 11
34633 11
34634 21
34635 16
34636 6
34637 11
34638 19
34639 8
34640 8
34641 19
34642 11
34643 16
34644 5
34645 8
34646 11
34647 10
34648 10
34649 12
34650 7
34651 11
34652 9
34653 18
34654 7
34655 7
34656 11
34657 9
34658 12
34659 8
34660 13
34661 14
34662 10
34663 10
34664 11
34665 13
34666 9
34667 12
34668 7
34669 9
34670 10
34671 8
34672 17
34673 11
34674 10
34675 6
34676 14
34677 9
34678 9
34679 12
34680 8
34681 10
34682 12
34683 8
34684 15
34685 10
34686 6
34687 15
34688 16
34689 12
34690 15
34691 15
34692 8
34693 11
34694 9
34695 21
34696 15
34697 11
34698 14
34699 18
34700 12
34701 16
34702 11
34703 11
34704 6
34705 14
34706 11
34707 15
34708 12
34709 10
34710 16
34711 12
34712 8
34713 9
34714 10
34715 9
34716 10
34717 8
34718 11
34719 9
34720 6
34721 11
34722 14
34723 15
34724 8
34725 11
34726 12
34727 13
34728 12
34729 10
34730 13
34731 9
34732 7
34733 7
34734 10
34735 14
34736 7
34737 9
34738 9
34739 6
34740 8
34741 12
34742 18
34743 9
34744 7
34745 9
34746 11
34747 15
34748 11
34749 9
34750 9
34751 11
34752 5
34753 13
34754 14
34755 11
34756 11
34757 9
34758 13
34759 5
34760 6
34761 9
34762 13
34763 12
34764 12
34765 7
34766 12
34767 18
34768 3
34769 10
34770 10
34771 12
34772 8
34773 13
34774 10
34775 12
34776 12
34777 10
34778 14
34779 13
34780 3
34781 11
34782 8
34783 6
34784 6
34785 10
34786 17
34787 10
34788 12
34789 13
34790 13
34791 23
34792 14
34793 14
34794 15
34795 12
34796 12
34797 12
34798 13
34799 9
34800 11
34801 11
34802 7
34803 13
34804 9
34805 10
34806 9
34807 7
34808 10
34809 7
34810 9
34811 5
34812 13
34813 16
34814 9
34815 14
34816 6
34817 16
34818 11
34819 14
34820 9
34821 11
34822 11
34823 13
34824 13
34825 12
34826 15
34827 11
34828 14
34829 11
34830 12
34831 11
34832 9
34833 10
34834 12
34835 10
34836 9
34837 14
34838 11
34839 3
34840 11
34841 14
34842 10
34843 6
34844 15
34845 18
34846 12
34847 9
34848 8
34849 11
34850 6
34851 7
34852 7
34853 11
34854 9
34855 12
34856 15
34857 14
34858 10
34859 6
34860 8
34861 12
34862 12
34863 8
34864 8
34865 7
34866 7
34867 6
34868 10
34869 9
34870 13
34871 11
34872 10
34873 10
34874 8
34875 8
34876 11
34877 13
34878 7
34879 14
34880 16
34881 10
34882 16
34883 9
34884 16
34885 17
34886 13
34887 15
34888 12
34889 13
34890 14
34891 10
34892 18
34893 5
34894 9
34895 13
34896 13
34897 15
34898 10
34899 15
34900 18
34901 8
34902 7
34903 13
34904 20
34905 16
34906 16
34907 15
34908 20
34909 22
34910 15
34911 4
34912 5
34913 8
34914 15
34915 12
34916 9
34917 9
34918 15
34919 10
34920 7
34921 11
34922 12
34923 7
34924 10
34925 13
34926 6
34927 10
34928 13
34929 10
34930 10
34931 11
34932 11
34933 7
34934 14
34935 15
34936 11
34937 9
34938 15
34939 8
34940 12
34941 9
34942 15
34943 9
34944 7
34945 12
34946 6
34947 11
34948 12
34949 8
34950 16
34951 12
34952 10
34953 11
34954 10
34955 14
34956 8
34957 8
34958 8
34959 3
34960 15
34961 8
34962 14
34963 9
34964 11
34965 15
34966 10
34967 19
34968 7
34969 8
34970 9
34971 11
34972 9
34973 13
34974 10
34975 9
34976 10
34977 11
34978 14
34979 8
34980 10
34981 13
34982 10
34983 10
34984 9
34985 14
34986 12
34987 9
34988 13
34989 12
34990 11
34991 11
34992 16
34993 16
34994 15
34995 6
34996 9
34997 13
34998 17
34999 6
35000 8
35001 9
35002 4
35003 14
35004 18
35005 11
35006 6
35007 12
35008 8
35009 18
35010 17
35011 7
35012 15
35013 6
35014 13
35015 10
35016 16
35017 11
35018 11
35019 7
35020 9
35021 11
35022 11
35023 7
35024 10
35025 20
35026 21
35027 13
35028 15
35029 11
35030 12
35031 9
35032 11
35033 7
35034 9
35035 5
35036 14
35037 8
35038 8
35039 5
35040 7
35041 10
35042 18
35043 7
35044 9
35045 11
35046 7
35047 8
35048 12
35049 10
35050 6
35051 10
35052 10
35053 11
35054 7
35055 8
35056 8
35057 9
35058 11
35059 8
35060 11
35061 9
35062 16
35063 6
35064 11
35065 12
35066 6
35067 7
35068 4
35069 19
35070 8
35071 6
35072 11
35073 8
35074 9
35075 12
35076 8
35077 13
35078 14
35079 9
35080 14
35081 10
35082 13
35083 10
35084 14
35085 12
35086 9
35087 9
35088 14
35089 10
35090 9
35091 8
35092 9
35093 16
35094 10
35095 11
35096 5
35097 10
35098 15
35099 17
35100 11
35101 18
35102 9
35103 13
35104 4
35105 17
35106 15
35107 14
35108 15
35109 8
35110 7
35111 18
35112 8
35113 11
35114 9
35115 12
35116 16
35117 11
35118 12
35119 10
35120 5
35121 10
35122 9
35123 10
35124 8
35125 14
35126 13
35127 10
35128 10
35129 10
35130 8
35131 11
35132 11
35133 10
35134 14
35135 13
35136 11
35137 9
35138 7
35139 12
35140 10
35141 9
35142 10
35143 7
35144 7
35145 7
35146 9
35147 15
35148 15
35149 16
35150 12
35151 16
35152 9
35153 8
35154 6
35155 4
35156 16
35157 7
35158 10
35159 10
35160 13
35161 4
35162 4
35163 6
35164 9
35165 10
35166 10
35167 14
35168 7
35169 12
35170 4
35171 10
35172 18
35173 9
35174 15
35175 8
35176 9
35177 9
35178 8
35179 14
35180 14
35181 9
35182 5
35183 10
35184 7
35185 14
35186 12
35187 9
35188 5
35189 13
35190 9
35191 8
35192 11
35193 13
35194 7
35195 14
35196 15
35197 11
35198 8
35199 10
35200 6
35201 11
35202 8
35203 9
35204 10
35205 9
35206 14
35207 7
35208 10
35209 11
35210 18
35211 10
35212 10
35213 10
35214 13
35215 8
35216 14
35217 13
35218 8
35219 8
35220 10
35221 4
35222 11
35223 16
35224 11
35225 12
35226 16
35227 7
35228 8
35229 17
35230 8
35231 18
35232 13
35233 11
35234 18
35235 10
35236 11
35237 10
35238 11
35239 14
35240 16
35241 18
35242 14
35243 15
35244 12
35245 11
35246 11
35247 8
35248 16
35249 14
35250 12
35251 12
35252 11
35253 8
35254 13
35255 8
35256 13
35257 9
35258 9
35259 11
35260 11
35261 6
35262 10
35263 15
35264 13
35265 6
35266 7
35267 10
35268 9
35269 9
35270 16
35271 12
35272 9
35273 17
35274 10
35275 13
35276 7
35277 14
35278 11
35279 15
35280 13
35281 12
35282 13
35283 9
35284 7
35285 13
35286 10
35287 10
35288 9
35289 12
35290 11
35291 8
35292 10
35293 6
35294 7
35295 11
35296 12
35297 10
35298 20
35299 12
35300 7
35301 8
35302 13
35303 12
35304 7
35305 6
35306 16
35307 14
35308 9
35309 20
35310 10
35311 10
35312 10
35313 18
35314 11
35315 11
35316 13
35317 13
35318 12
35319 9
35320 17
35321 12
35322 14
35323 8
35324 13
35325 11
35326 12
35327 9
35328 8
35329 9
35330 13
35331 12
35332 12
35333 15
35334 10
35335 13
35336 10
35337 9
35338 13
35339 9
35340 15
35341 7
35342 11
35343 17
35344 7
35345 18
35346 16
35347 6
35348 10
35349 12
35350 17
35351 12
35352 15
35353 13
35354 11
35355 15
35356 12
35357 9
35358 16
35359 20
35360 7
35361 9
35362 12
35363 9
35364 17
35365 14
35366 10
35367 8
35368 9
35369 11
35370 8
35371 12
35372 16
35373 7
35374 12
35375 16
35376 9
35377 10
35378 11
35379 12
35380 14
35381 13
35382 9
35383 17
35384 12
35385 10
35386 15
35387 6
35388 10
35389 14
35390 11
35391 14
35392 8
35393 15
35394 7
35395 9
35396 11
35397 9
35398 13
35399 9
35400 6
35401 12
35402 10
35403 14
35404 9
35405 15
35406 11
35407 10
35408 12
35409 13
35410 8
35411 10
35412 11
35413 8
35414 7
35415 9
35416 8
35417 15
35418 11
35419 11
35420 17
35421 9
35422 7
35423 11
35424 9
35425 11
35426 15
35427 15
35428 7
35429 14
35430 18
35431 8
35432 13
35433 12
35434 6
35435 14
35436 12
35437 9
35438 7
35439 11
35440 9
35441 4
35442 12
35443 13
35444 9
35445 12
35446 20
35447 8
35448 12
35449 16
35450 12
35451 11
35452 7
35453 7
35454 6
35455 20
35456 11
35457 7
35458 9
35459 10
35460 10
35461 13
35462 9
35463 14
35464 6
35465 12
35466 6
35467 11
35468 13
35469 8
35470 14
35471 9
35472 6
35473 14
35474 13
35475 6
35476 14
35477 6
35478 18
35479 8
35480 19
35481 10
35482 16
35483 14
35484 11
35485 12
35486 14
35487 6
35488 5
35489 16
35490 8
35491 10
35492 15
35493 10
35494 10
35495 17
35496 8
35497 11
35498 9
35499 10
35500 9
35501 14
35502 11
35503 14
35504 9
35505 9
35506 11
35507 13
35508 10
35509 8
35510 9
35511 10
35512 10
35513 7
35514 13
35515 8
35516 13
35517 14
35518 9
35519 3
35520 11
35521 8
35522 16
35523 7
35524 7
35525 9
35526 7
35527 8
35528 14
35529 8
35530 12
35531 8
35532 17
35533 11
35534 7
35535 5
35536 7
35537 9
35538 7
35539 5
35540 14
35541 8
35542 8
35543 6
35544 12
35545 11
35546 12
35547 11
35548 8
35549 10
35550 12
35551 5
35552 10
35553 8
35554 6
35555 10
35556 10
35557 16
35558 5
35559 15
35560 10
35561 7
35562 16
35563 11
35564 13
35565 13
35566 12
35567 7
35568 12
35569 11
35570 7
35571 10
35572 18
35573 15
35574 12
35575 10
35576 6
35577 15
35578 11
35579 13
35580 10
35581 12
35582 12
35583 18
35584 10
35585 10
35586 9
35587 15
35588 13
35589 8
35590 9
35591 9
35592 8
35593 21
35594 9
35595 12
35596 7
35597 12
35598 10
35599 3
35600 8
35601 11
35602 11
35603 5
35604 15
35605 14
35606 13
35607 8
35608 6
35609 14
35610 12
35611 16
35612 5
35613 8
35614 8
35615 10
35616 11
35617 10
35618 10
35619 11
35620 13
35621 13
35622 13
35623 5
35624 9
35625 15
35626 16
35627 10
35628 13
35629 15
35630 10
35631 11
35632 8
35633 7
35634 15
35635 13
35636 9
35637 8
35638 12
35639 9
35640 5
35641 18
35642 12
35643 12
35644 13
35645 10
35646 11
35647 13
35648 6
35649 10
35650 9
35651 15
35652 10
35653 14
35654 12
35655 10
35656 11
35657 8
35658 13
35659 11
35660 7
35661 9
35662 10
35663 12
35664 4
35665 8
35666 5
35667 13
35668 9
35669 11
35670 13
35671 9
35672 9
35673 10
35674 16
35675 10
35676 10
35677 8
35678 12
35679 8
35680 4
35681 9
35682 7
35683 13
35684 13
35685 10
35686 7
35687 7
35688 7
35689 12
35690 12
35691 12
35692 11
35693 12
35694 10
35695 13
35696 9
35697 9
35698 17
35699 12
35700 9
35701 7
35702 13
35703 14
35704 19
35705 7
35706 15
35707 8
35708 10
35709 13
35710 9
35711 12
35712 16
35713 9
35714 10
35715 11
35716 16
35717 10
35718 15
35719 9
35720 10
35721 13
35722 13
35723 7
35724 6
35725 12
35726 9
35727 13
35728 12
35729 11
35730 11
35731 12
35732 19
35733 7
35734 13
35735 11
35736 11
35737 10
35738 9
35739 14
35740 15
35741 15
35742 18
35743 11
35744 15
35745 13
35746 6
35747 10
35748 17
35749 15
35750 11
35751 5
35752 15
35753 9
35754 11
35755 13
35756 11
35757 9
35758 9
35759 14
35760 9
35761 13
35762 8
35763 12
35764 12
35765 11
35766 12
35767 8
35768 13
35769 16
35770 6
35771 12
35772 12
35773 8
35774 13
35775 10
35776 17
35777 12
35778 13
35779 20
35780 11
35781 11
35782 12
35783 9
35784 9
35785 9
35786 7
35787 13
35788 14
35789 16
35790 16
35791 12
35792 13
35793 11
35794 10
35795 10
35796 13
35797 10
35798 19
35799 11
35800 13
35801 12
35802 7
35803 10
35804 5
35805 12
35806 14
35807 11
35808 9
35809 16
35810 7
35811 7
35812 8
35813 6
35814 13
35815 8
35816 11
35817 10
35818 10
35819 15
35820 13
35821 7
35822 9
35823 7
35824 8
35825 17
35826 7
35827 12
35828 14
35829 15
35830 16
35831 13
35832 11
35833 7
35834 11
35835 12
35836 8
35837 7
35838 13
35839 8
35840 11
35841 20
35842 13
35843 12
35844 15
35845 13
35846 7
35847 10
35848 10
35849 11
35850 6
35851 7
35852 13
35853 14
35854 11
35855 10
35856 9
35857 9
35858 7
35859 12
35860 11
35861 11
35862 9
35863 11
35864 7
35865 7
35866 10
35867 13
35868 13
35869 14
35870 12
35871 9
35872 7
35873 6
35874 6
35875 10
35876 13
35877 10
35878 8
35879 6
35880 16
35881 9
35882 12
35883 13
35884 10
35885 19
35886 13
35887 9
35888 12
35889 16
35890 8
35891 10
35892 8
35893 12
35894 9
35895 11
35896 17
35897 7
35898 8
35899 11
35900 10
35901 13
35902 6
35903 7
35904 13
35905 9
35906 10
35907 7
35908 10
35909 18
35910 10
35911 9
35912 12
35913 20
35914 13
35915 6
35916 11
35917 6
35918 18
35919 13
35920 9
35921 15
35922 17
35923 6
35924 12
35925 10
35926 14
35927 7
35928 7
35929 13
35930 11
35931 6
35932 7
35933 11
35934 6
35935 13
35936 15
35937 17
35938 9
35939 11
35940 5
35941 9
35942 7
35943 11
35944 12
35945 9
35946 11
35947 11
35948 10
35949 10
35950 12
35951 20
35952 7
35953 12
35954 8
35955 8
35956 9
35957 10
35958 7
35959 16
35960 10
35961 7
35962 7
35963 10
35964 18
35965 9
35966 6
35967 9
35968 11
35969 14
35970 4
35971 17
35972 9
35973 13
35974 7
35975 12
35976 11
35977 12
35978 15
35979 3
35980 14
35981 9
35982 12
35983 10
35984 10
35985 8
35986 10
35987 8
35988 14
35989 9
35990 13
35991 14
35992 5
35993 11
35994 9
35995 5
35996 12
35997 11
35998 10
35999 14
36000 9
36001 5
36002 10
36003 13
36004 9
36005 9
36006 6
36007 16
36008 11
36009 10
36010 15
36011 9
36012 7
36013 15
36014 10
36015 15
36016 10
36017 8
36018 13
36019 14
36020 15
36021 12
36022 8
36023 10
36024 4
36025 8
36026 9
36027 12
36028 10
36029 10
36030 7
36031 11
36032 10
36033 10
36034 11
36035 7
36036 8
36037 6
36038 13
36039 13
36040 14
36041 9
36042 16
36043 13
36044 12
36045 12
36046 9
36047 10
36048 8
36049 7
36050 12
36051 7
36052 12
36053 4
36054 12
36055 13
36056 10
36057 12
36058 14
36059 11
36060 10
36061 6
36062 6
36063 12
36064 9
36065 6
36066 16
36067 16
36068 14
36069 11
36070 10
36071 10
36072 12
36073 8
36074 12
36075 5
36076 11
36077 11
36078 15
36079 8
36080 8
36081 14
36082 12
36083 18
36084 16
36085 14
36086 14
36087 10
36088 15
36089 13
36090 8
36091 8
36092 14
36093 5
36094 6
36095 8
36096 8
36097 8
36098 8
36099 9
36100 15
36101 11
36102 10
36103 8
36104 6
36105 7
36106 10
36107 9
36108 18
36109 6
36110 9
36111 10
36112 9
36113 11
36114 9
36115 11
36116 4
36117 17
36118 6
36119 8
36120 12
36121 15
36122 8
36123 4
36124 12
36125 11
36126 6
36127 11
36128 9
36129 16
36130 8
36131 9
36132 9
36133 8
36134 10
36135 13
36136 17
36137 10
36138 14
36139 10
36140 11
36141 7
36142 8
36143 8
36144 6
36145 9
36146 10
36147 8
36148 12
36149 15
36150 15
36151 11
36152 9
36153 10
36154 10
36155 8
36156 10
36157 14
36158 9
36159 5
36160 19
36161 7
36162 14
36163 9
36164 5
36165 10
36166 4
36167 10
36168 13
36169 3
36170 14
36171 7
36172 7
36173 10
36174 7
36175 10
36176 9
36177 10
36178 8
36179 8
36180 4
36181 7
36182 9
36183 11
36184 9
36185 14
36186 20
36187 8
36188 13
36189 8
36190 9
36191 8
36192 8
36193 6
36194 7
36195 16
36196 13
36197 6
36198 10
36199 12
36200 7
36201 5
36202 10
36203 13
36204 8
36205 12
36206 12
36207 14
36208 12
36209 8
36210 11
36211 8
36212 6
36213 12
36214 5
36215 8
36216 10
36217 11
36218 11
36219 11
36220 11
36221 11
36222 9
36223 8
36224 8
36225 8
36226 6
36227 13
36228 6
36229 16
36230 6
36231 16
36232 15
36233 6
36234 11
36235 6
36236 3
36237 11
36238 2
36239 10
36240 13
36241 14
36242 8
36243 7
36244 3
36245 11
36246 3
36247 8
36248 15
36249 12
36250 11
36251 10
36252 11
36253 13
36254 7
36255 4
36256 9
36257 10
36258 13
36259 8
36260 7
36261 4
36262 17
36263 9
36264 10
36265 11
36266 5
36267 10
36268 11
36269 9
36270 14
36271 11
36272 13
36273 7
36274 9
36275 9
36276 11
36277 6
36278 11
36279 15
36280 6
36281 6
36282 11
36283 11
36284 11
36285 5
36286 7
36287 8
36288 5
36289 11
36290 11
36291 16
36292 9
36293 13
36294 7
36295 9
36296 13
36297 10
36298 7
36299 6
36300 8
36301 8
36302 7
36303 9
36304 22
36305 7
36306 6
36307 9
36308 18
36309 8
36310 8
36311 16
36312 12
36313 10
36314 8
36315 10
36316 12
36317 8
36318 7
36319 11
36320 6
36321 5
36322 5
36323 17
36324 15
36325 5
36326 9
36327 10
36328 12
36329 16
36330 8
36331 6
36332 5
36333 11
36334 5
36335 5
36336 9
36337 7
36338 9
36339 5
36340 15
36341 14
36342 11
36343 8
36344 14
36345 11
36346 14
36347 16
36348 13
36349 8
36350 8
36351 5
36352 4
36353 8
36354 9
36355 17
36356 6
36357 7
36358 8
36359 6
36360 13
36361 6
36362 13
36363 10
36364 10
36365 13
36366 5
36367 7
36368 11
36369 11
36370 12
36371 12
36372 7
36373 6
36374 9
36375 10
36376 10
36377 9
36378 12
36379 11
36380 14
36381 8
36382 9
36383 9
36384 9
36385 10
36386 9
36387 9
36388 8
36389 6
36390 9
36391 12
36392 10
36393 10
36394 10
36395 12
36396 8
36397 4
36398 11
36399 12
36400 12
36401 11
36402 9
36403 10
36404 13
36405 8
36406 12
36407 6
36408 8
36409 8
36410 5
36411 8
36412 3
36413 12
36414 11
36415 12
36416 5
36417 11
36418 13
36419 11
36420 10
36421 8
36422 5
36423 12
36424 7
36425 5
36426 13
36427 14
36428 6
36429 8
36430 6
36431 10
36432 9
36433 7
36434 13
36435 6
36436 8
36437 12
36438 12
36439 4
36440 15
36441 9
36442 13
36443 10
36444 4
36445 10
36446 9
36447 8
36448 7
36449 12
36450 10
36451 11
36452 12
36453 9
36454 9
36455 3
36456 8
36457 12
36458 7
36459 16
36460 11
36461 8
36462 8
36463 8
36464 9
36465 9
36466 13
36467 11
36468 6
36469 10
36470 8
36471 10
36472 8
36473 11
36474 10
36475 8
36476 8
36477 7
36478 10
36479 7
36480 5
36481 8
36482 16
36483 12
36484 9
36485 13
36486 9
36487 9
36488 7
36489 10
36490 7
36491 2
36492 7
36493 15
36494 10
36495 11
36496 10
36497 14
36498 10
36499 7
36500 12
36501 10
36502 9
36503 10
36504 8
36505 7
36506 11
36507 14
36508 8
36509 10
36510 8
36511 9
36512 8
36513 7
36514 10
36515 14
36516 11
36517 8
36518 11
36519 13
36520 6
36521 10
36522 10
36523 7
36524 12
36525 11
36526 12
36527 13
36528 9
36529 10
36530 13
36531 8
36532 18
36533 11
36534 8
36535 12
36536 8
36537 7
36538 7
36539 9
36540 8
36541 14
36542 20
36543 14
36544 12
36545 11
36546 5
36547 10
36548 13
36549 4
36550 9
36551 7
36552 12
36553 9
36554 11
36555 8
36556 4
36557 6
36558 12
36559 10
36560 4
36561 7
36562 7
36563 11
36564 12
36565 9
36566 10
36567 8
36568 11
36569 9
36570 14
36571 8
36572 7
36573 8
36574 9
36575 11
36576 12
36577 9
36578 12
36579 11
36580 7
36581 10
36582 10
36583 6
36584 8
36585 6
36586 9
36587 4
36588 7
36589 8
36590 12
36591 10
36592 8
36593 10
36594 7
36595 10
36596 13
36597 10
36598 9
36599 17
36600 13
36601 11
36602 8
36603 10
36604 8
36605 9
36606 9
36607 3
36608 8
36609 5
36610 11
36611 12
36612 10
36613 6
36614 9
36615 7
36616 9
36617 15
36618 5
36619 10
36620 11
36621 8
36622 11
36623 11
36624 9
36625 12
36626 11
36627 10
36628 10
36629 14
36630 6
36631 8
36632 9
36633 6
36634 8
36635 15
36636 12
36637 12
36638 2
36639 12
36640 9
36641 8
36642 8
36643 11
36644 5
36645 9
36646 7
36647 8
36648 8
36649 9
36650 9
36651 7
36652 12
36653 7
36654 10
36655 8
36656 5
36657 10
36658 6
36659 10
36660 6
36661 13
36662 7
36663 13
36664 8
36665 8
36666 10
36667 9
36668 9
36669 9
36670 4
36671 11
36672 7
36673 9
36674 12
36675 6
36676 20
36677 11
36678 8
36679 10
36680 11
36681 9
36682 11
36683 9
36684 8
36685 14
36686 6
36687 15
36688 8
36689 11
36690 16
36691 8
36692 10
36693 7
36694 9
36695 10
36696 12
36697 8
36698 12
36699 10
36700 9
36701 7
36702 6
36703 7
36704 4
36705 11
36706 8
36707 15
36708 15
36709 6
36710 13
36711 10
36712 6
36713 7
36714 9
36715 10
36716 5
36717 10
36718 12
36719 10
36720 7
36721 5
36722 12
36723 12
36724 8
36725 8
36726 9
36727 12
36728 9
36729 8
36730 10
36731 9
36732 8
36733 11
36734 9
36735 8
36736 12
36737 7
36738 9
36739 11
36740 8
36741 13
36742 6
36743 10
36744 10
36745 9
36746 9
36747 10
36748 10
36749 7
36750 14
36751 6
36752 11
36753 8
36754 11
36755 6
36756 15
36757 8
36758 10
36759 11
36760 7
36761 11
36762 6
36763 7
36764 10
36765 6
36766 9
36767 4
36768 7
36769 10
36770 6
36771 6
36772 9
36773 11
36774 4
36775 9
36776 6
36777 12
36778 8
36779 5
36780 8
36781 12
36782 7
36783 9
36784 7
36785 14
36786 15
36787 11
36788 6
36789 9
36790 4
36791 15
36792 10
36793 15
36794 4
36795 13
36796 8
36797 10
36798 10
36799 8
36800 10
36801 7
36802 7
36803 3
36804 4
36805 13
36806 4
36807 8
36808 12
36809 7
36810 10
36811 10
36812 7
36813 9
36814 7
36815 10
36816 4
36817 10
36818 10
36819 15
36820 4
36821 20
36822 10
36823 11
36824 9
36825 13
36826 8
36827 11
36828 8
36829 8
36830 8
36831 8
36832 10
36833 6
36834 7
36835 14
36836 8
36837 11
36838 13
36839 13
36840 6
36841 12
36842 10
36843 11
36844 12
36845 10
36846 11
36847 6
36848 5
36849 4
36850 8
36851 6
36852 10
36853 11
36854 11
36855 6
36856 9
36857 8
36858 9
36859 12
36860 5
36861 9
36862 9
36863 5
36864 5
36865 11
36866 10
36867 3
36868 7
36869 13
36870 6
36871 10
36872 7
36873 10
36874 7
36875 6
36876 9
36877 7
36878 4
36879 12
36880 11
36881 12
36882 6
36883 11
36884 8
36885 8
36886 9
36887 7
36888 12
36889 8
36890 13
36891 12
36892 10
36893 7
36894 5
36895 7
36896 13
36897 7
36898 4
36899 6
36900 9
36901 9
36902 14
36903 12
36904 13
36905 6
36906 4
36907 6
36908 9
36909 12
36910 13
36911 11
36912 11
36913 10
36914 6
36915 11
36916 10
36917 15
36918 6
36919 12
36920 5
36921 12
36922 8
36923 13
36924 20
36925 7
36926 4
36927 9
36928 13
36929 14
36930 10
36931 15
36932 7
36933 5
36934 11
36935 8
36936 5
36937 7
36938 7
36939 11
36940 8
36941 4
36942 9
36943 8
36944 9
36945 5
36946 10
36947 7
36948 8
36949 13
36950 7
36951 8
36952 7
36953 7
36954 11
36955 4
36956 8
36957 11
36958 11
36959 10
36960 8
36961 4
36962 14
36963 7
36964 12
36965 8
36966 7
36967 5
36968 4
36969 5
36970 15
36971 8
36972 18
36973 11
36974 5
36975 14
36976 8
36977 8
36978 11
36979 4
36980 8
36981 9
36982 3
36983 6
36984 9
36985 6
36986 14
36987 8
36988 7
36989 7
36990 14
36991 12
36992 5
36993 8
36994 16
36995 1
36996 9
36997 11
36998 11
36999 4
37000 10
37001 6
37002 12
37003 6
37004 8
37005 10
37006 4
37007 7
37008 10
37009 13
37010 6
37011 6
37012 8
37013 8
37014 7
37015 8
37016 11
37017 7
37018 10
37019 13
37020 8
37021 8
37022 9
37023 11
37024 8
37025 6
37026 7
37027 7
37028 14
37029 11
37030 9
37031 9
37032 7
37033 11
37034 10
37035 9
37036 6
37037 6
37038 9
37039 8
37040 11
37041 11
37042 4
37043 7
37044 7
37045 8
37046 10
37047 13
37048 7
37049 6
37050 2
37051 11
37052 11
37053 8
37054 6
37055 6
37056 8
37057 9
37058 4
37059 10
37060 15
37061 3
37062 9
37063 5
37064 10
37065 4
37066 12
37067 7
37068 10
37069 8
37070 6
37071 6
37072 6
37073 7
37074 7
37075 16
37076 8
37077 9
37078 8
37079 8
37080 9
37081 5
37082 5
37083 9
37084 7
37085 11
37086 9
37087 6
37088 14
37089 5
37090 9
37091 5
37092 9
37093 10
37094 18
37095 13
37096 7
37097 6
37098 8
37099 13
37100 13
37101 12
37102 9
37103 7
37104 6
37105 7
37106 7
37107 10
37108 4
37109 12
37110 9
37111 9
37112 8
37113 8
37114 14
37115 6
37116 9
37117 9
37118 5
37119 16
37120 8
37121 7
37122 10
37123 9
37124 8
37125 8
37126 13
37127 11
37128 10
37129 11
37130 11
37131 12
37132 11
37133 9
37134 5
37135 4
37136 11
37137 10
37138 10
37139 8
37140 10
37141 5
37142 13
37143 11
37144 6
37145 5
37146 5
37147 10
37148 14
37149 11
37150 14
37151 11
37152 12
37153 8
37154 3
37155 17
37156 14
37157 7
37158 13
37159 5
37160 7
37161 9
37162 3
37163 6
37164 5
37165 12
37166 9
37167 13
37168 16
37169 10
37170 10
37171 8
37172 10
37173 10
37174 11
37175 2
37176 10
37177 12
37178 8
37179 4
37180 6
37181 15
37182 10
37183 9
37184 14
37185 8
37186 9
37187 11
37188 2
37189 11
37190 5
37191 13
37192 12
37193 9
37194 3
37195 7
37196 8
37197 7
37198 9
37199 5
37200 9
37201 7
37202 12
37203 9
37204 8
37205 6
37206 8
37207 10
37208 4
37209 13
37210 9
37211 7
37212 10
37213 8
37214 9
37215 14
37216 9
37217 11
37218 15
37219 9
37220 12
37221 6
37222 10
37223 11
37224 8
37225 11
37226 8
37227 7
37228 5
37229 11
37230 9
37231 7
37232 16
37233 12
37234 7
37235 16
37236 12
37237 8
37238 5
37239 2
37240 10
37241 12
37242 9
37243 12
37244 8
37245 9
37246 15
37247 6
37248 8
37249 11
37250 10
37251 10
37252 15
37253 8
37254 11
37255 9
37256 8
37257 5
37258 12
37259 11
37260 12
37261 13
37262 3
37263 7
37264 9
37265 8
37266 10
37267 10
37268 8
37269 14
37270 6
37271 4
37272 7
37273 8
37274 7
37275 12
37276 11
37277 10
37278 10
37279 7
37280 13
37281 8
37282 10
37283 8
37284 5
37285 9
37286 7
37287 11
37288 7
37289 10
37290 10
37291 6
37292 6
37293 9
37294 9
37295 9
37296 7
37297 12
37298 13
37299 6
37300 8
37301 8
37302 8
37303 12
37304 5
37305 12
37306 9
37307 8
37308 15
37309 13
37310 8
37311 14
37312 9
37313 7
37314 8
37315 11
37316 12
37317 10
37318 4
37319 9
37320 12
37321 8
37322 12
37323 5
37324 12
37325 10
37326 15
37327 13
37328 4
37329 15
37330 10
37331 4
37332 7
37333 6
37334 10
37335 6
37336 12
37337 14
37338 13
37339 7
37340 7
37341 9
37342 4
37343 10
37344 8
37345 16
37346 6
37347 6
37348 9
37349 6
37350 6
37351 11
37352 5
37353 14
37354 12
37355 9
37356 4
37357 14
37358 11
37359 13
37360 5
37361 12
37362 12
37363 3
37364 7
37365 9
37366 7
37367 7
37368 6
37369 6
37370 6
37371 10
37372 9
37373 6
37374 8
37375 14
37376 4
37377 6
37378 12
37379 14
37380 10
37381 9
37382 11
37383 7
37384 7
37385 6
37386 10
37387 8
37388 9
37389 9
37390 8
37391 18
37392 10
37393 15
37394 8
37395 10
37396 9
37397 6
37398 7
37399 14
37400 6
37401 10
37402 9
37403 7
37404 5
37405 3
37406 4
37407 10
37408 12
37409 6
37410 8
37411 12
37412 12
37413 6
37414 5
37415 6
37416 12
37417 7
37418 4
37419 10
37420 7
37421 10
37422 11
37423 6
37424 8
37425 10
37426 4
37427 4
37428 12
37429 14
37430 7
37431 10
37432 8
37433 10
37434 8
37435 11
37436 15
37437 7
37438 12
37439 14
37440 12
37441 10
37442 14
37443 7
37444 10
37445 12
37446 12
37447 7
37448 11
37449 12
37450 10
37451 7
37452 3
37453 9
37454 5
37455 9
37456 8
37457 4
37458 11
37459 8
37460 6
37461 13
37462 12
37463 7
37464 7
37465 7
37466 7
37467 7
37468 13
37469 10
37470 8
37471 10
37472 11
37473 5
37474 2
37475 11
37476 7
37477 6
37478 9
37479 12
37480 12
37481 7
37482 13
37483 8
37484 10
37485 12
37486 10
37487 10
37488 10
37489 7
37490 9
37491 8
37492 14
37493 8
37494 6
37495 7
37496 11
37497 7
37498 11
37499 12
37500 8
37501 11
37502 13
37503 6
37504 7
37505 8
37506 8
37507 8
37508 8
37509 6
37510 10
37511 6
37512 8
37513 9
37514 6
37515 10
37516 9
37517 9
37518 6
37519 13
37520 8
37521 5
37522 13
37523 13
37524 8
37525 9
37526 11
37527 9
37528 7
37529 13
37530 8
37531 6
37532 6
37533 15
37534 7
37535 8
37536 6
37537 11
37538 12
37539 2
37540 14
37541 4
37542 6
37543 5
37544 5
37545 9
37546 13
37547 10
37548 14
37549 13
37550 4
37551 9
37552 11
37553 9
37554 6
37555 12
37556 5
37557 10
37558 8
37559 14
37560 5
37561 5
37562 8
37563 8
37564 13
37565 10
37566 10
37567 5
37568 7
37569 10
37570 11
37571 10
37572 11
37573 8
37574 8
37575 7
37576 7
37577 7
37578 8
37579 9
37580 11
37581 12
37582 13
37583 8
37584 13
37585 4
37586 10
37587 7
37588 10
37589 9
37590 11
37591 8
37592 12
37593 7
37594 10
37595 14
37596 11
37597 14
37598 8
37599 9
37600 9
37601 11
37602 7
37603 11
37604 6
37605 8
37606 8
37607 10
37608 9
37609 7
37610 10
37611 8
37612 15
37613 11
37614 6
37615 8
37616 12
37617 10
37618 17
37619 4
37620 13
37621 7
37622 7
37623 9
37624 8
37625 14
37626 6
37627 10
37628 11
37629 10
37630 13
37631 7
37632 7
37633 8
37634 8
37635 13
37636 14
37637 12
37638 11
37639 11
37640 9
37641 12
37642 7
37643 7
37644 7
37645 8
37646 11
37647 5
37648 13
37649 8
37650 2
37651 12
37652 7
37653 8
37654 5
37655 10
37656 12
37657 7
37658 5
37659 6
37660 11
37661 4
37662 11
37663 9
37664 11
37665 6
37666 6
37667 12
37668 11
37669 4
37670 7
37671 8
37672 12
37673 10
37674 11
37675 12
37676 6
37677 7
37678 7
37679 8
37680 4
37681 5
37682 14
37683 3
37684 9
37685 7
37686 9
37687 15
37688 4
37689 7
37690 6
37691 7
37692 8
37693 7
37694 8
37695 11
37696 14
37697 11
37698 6
37699 9
37700 16
37701 8
37702 4
37703 6
37704 12
37705 5
37706 13
37707 16
37708 3
37709 7
37710 6
37711 8
37712 7
37713 11
37714 6
37715 13
37716 7
37717 13
37718 7
37719 16
37720 4
37721 6
37722 7
37723 7
37724 6
37725 8
37726 7
37727 14
37728 10
37729 6
37730 13
37731 10
37732 7
37733 11
37734 9
37735 13
37736 5
37737 6
37738 5
37739 9
37740 9
37741 10
37742 6
37743 4
37744 12
37745 11
37746 5
37747 12
37748 11
37749 8
37750 7
37751 5
37752 8
37753 5
37754 6
37755 9
37756 11
37757 11
37758 9
37759 10
37760 8
37761 4
37762 9
37763 7
37764 8
37765 9
37766 12
37767 7
37768 8
37769 3
37770 7
37771 5
37772 10
37773 11
37774 19
37775 5
37776 7
37777 8
37778 8
37779 6
37780 10
37781 8
37782 8
37783 14
37784 7
37785 11
37786 9
37787 11
37788 9
37789 8
37790 10
37791 10
37792 10
37793 7
37794 7
37795 5
37796 5
37797 3
37798 15
37799 5
37800 5
37801 11
37802 4
37803 11
37804 9
37805 6
37806 6
37807 9
37808 5
37809 10
37810 11
37811 9
37812 11
37813 7
37814 13
37815 7
37816 6
37817 8
37818 8
37819 8
37820 12
37821 9
37822 7
37823 7
37824 7
37825 3
37826 11
37827 12
37828 13
37829 7
37830 10
37831 11
37832 11
37833 9
37834 7
37835 8
37836 8
37837 9
37838 11
37839 10
37840 10
37841 10
37842 10
37843 9
37844 9
37845 7
37846 11
37847 11
37848 4
37849 10
37850 10
37851 9
37852 7
37853 9
37854 13
37855 4
37856 11
37857 8
37858 7
37859 6
37860 12
37861 13
37862 11
37863 5
37864 7
37865 11
37866 4
37867 8
37868 6
37869 7
37870 10
37871 5
37872 7
37873 14
37874 13
37875 12
37876 8
37877 10
37878 10
37879 7
37880 4
37881 9
37882 12
37883 9
37884 9
37885 5
37886 9
37887 6
37888 7
37889 8
37890 10
37891 11
37892 9
37893 4
37894 8
37895 8
37896 11
37897 5
37898 5
37899 12
37900 13
37901 5
37902 5
37903 8
37904 8
37905 13
37906 7
37907 11
37908 5
37909 7
37910 10
37911 9
37912 8
37913 10
37914 6
37915 4
37916 13
37917 8
37918 13
37919 10
37920 6
37921 8
37922 13
37923 6
37924 7
37925 9
37926 6
37927 10
37928 11
37929 12
37930 11
37931 7
37932 9
37933 15
37934 3
37935 7
37936 10
37937 14
37938 6
37939 7
37940 2
37941 8
37942 6
37943 6
37944 6
37945 9
37946 10
37947 9
37948 11
37949 5
37950 8
37951 4
37952 9
37953 7
37954 5
37955 7
37956 8
37957 6
37958 6
37959 9
37960 11
37961 4
37962 13
37963 5
37964 6
37965 8
37966 11
37967 6
37968 12
37969 11
37970 13
37971 7
37972 9
37973 11
37974 11
37975 11
37976 8
37977 8
37978 4
37979 6
37980 13
37981 8
37982 5
37983 8
37984 9
37985 8
37986 14
37987 7
37988 10
37989 4
37990 8
37991 13
37992 6
37993 12
37994 9
37995 4
37996 4
37997 6
37998 9
37999 8
38000 5
38001 7
38002 3
38003 8
38004 11
38005 6
38006 11
38007 13
38008 8
38009 7
38010 6
38011 5
38012 3
38013 8
38014 9
38015 9
38016 6
38017 7
38018 13
38019 6
38020 9
38021 8
38022 11
38023 6
38024 10
38025 13
38026 10
38027 8
38028 4
38029 11
38030 11
38031 9
38032 10
38033 6
38034 4
38035 8
38036 9
38037 9
38038 10
38039 7
38040 14
38041 9
38042 8
38043 8
38044 8
38045 10
38046 6
38047 5
38048 9
38049 9
38050 8
38051 5
38052 9
38053 6
38054 14
38055 10
38056 6
38057 11
38058 9
38059 5
38060 9
38061 6
38062 5
38063 2
38064 10
38065 9
38066 10
38067 11
38068 5
38069 7
38070 5
38071 8
38072 11
38073 5
38074 7
38075 7
38076 4
38077 8
38078 6
38079 8
38080 5
38081 7
38082 3
38083 7
38084 15
38085 10
38086 7
38087 13
38088 2
38089 9
38090 8
38091 9
38092 12
38093 7
38094 7
38095 9
38096 5
38097 8
38098 9
38099 7
38100 11
38101 6
38102 13
38103 8
38104 6
38105 8
38106 5
38107 9
38108 9
38109 10
38110 7
38111 5
38112 8
38113 7
38114 7
38115 9
38116 6
38117 3
38118 4
38119 13
38120 13
38121 10
38122 4
38123 10
38124 3
38125 7
38126 12
38127 9
38128 6
38129 9
38130 10
38131 8
38132 11
38133 9
38134 4
38135 5
38136 7
38137 10
38138 11
38139 7
38140 9
38141 9
38142 6
38143 5
38144 8
38145 13
38146 2
38147 9
38148 13
38149 7
38150 8
38151 9
38152 12
38153 12
38154 7
38155 8
38156 12
38157 10
38158 10
38159 7
38160 5
38161 5
38162 9
38163 7
38164 7
38165 5
38166 11
38167 9
38168 9
38169 10
38170 13
38171 3
38172 12
38173 9
38174 4
38175 12
38176 7
38177 9
38178 8
38179 7
38180 5
38181 11
38182 5
38183 16
38184 7
38185 9
38186 19
38187 9
38188 7
38189 6
38190 3
38191 8
38192 8
38193 4
38194 11
38195 13
38196 4
38197 11
38198 13
38199 5
38200 8
38201 11
38202 11
38203 5
38204 5
38205 9
38206 5
38207 8
38208 6
38209 7
38210 8
38211 9
38212 14
38213 16
38214 10
38215 10
38216 7
38217 5
38218 8
38219 9
38220 4
38221 3
38222 9
38223 3
38224 6
38225 12
38226 9
38227 4
38228 2
38229 4
38230 12
38231 10
38232 9
38233 9
38234 11
38235 8
38236 8
38237 11
38238 12
38239 7
38240 10
38241 8
38242 7
38243 7
38244 4
38245 11
38246 12
38247 11
38248 9
38249 4
38250 13
38251 12
38252 6
38253 8
38254 8
38255 15
38256 5
38257 7
38258 6
38259 8
38260 10
38261 4
38262 8
38263 6
38264 5
38265 8
38266 12
38267 6
38268 3
38269 11
38270 5
38271 9
38272 8
38273 14
38274 7
38275 8
38276 10
38277 6
38278 8
38279 13
38280 6
38281 9
38282 7
38283 8
38284 3
38285 6
38286 16
38287 7
38288 7
38289 13
38290 10
38291 13
38292 7
38293 7
38294 9
38295 13
38296 8
38297 8
38298 12
38299 11
38300 12
38301 6
38302 12
38303 6
38304 5
38305 11
38306 12
38307 5
38308 8
38309 7
38310 10
38311 6
38312 7
38313 10
38314 11
38315 9
38316 6
38317 6
38318 7
38319 8
38320 6
38321 7
38322 10
38323 3
38324 5
38325 15
38326 12
38327 8
38328 7
38329 8
38330 14
38331 10
38332 9
38333 14
38334 8
38335 4
38336 9
38337 8
38338 9
38339 8
38340 9
38341 6
38342 5
38343 12
38344 13
38345 11
38346 9
38347 9
38348 9
38349 6
38350 5
38351 5
38352 11
38353 13
38354 10
38355 8
38356 10
38357 9
38358 3
38359 8
38360 8
38361 10
38362 7
38363 12
38364 7
38365 12
38366 7
38367 3
38368 2
38369 6
38370 10
38371 5
38372 14
38373 3
38374 10
38375 12
38376 5
38377 9
38378 11
38379 5
38380 6
38381 9
38382 8
38383 10
38384 5
38385 7
38386 6
38387 9
38388 9
38389 4
38390 6
38391 10
38392 6
38393 8
38394 10
38395 8
38396 10
38397 9
38398 11
38399 9
38400 12
38401 9
38402 5
38403 8
38404 6
38405 2
38406 10
38407 9
38408 7
38409 10
38410 10
38411 5
38412 11
38413 8
38414 10
38415 7
38416 5
38417 9
38418 8
38419 12
38420 4
38421 7
38422 8
38423 3
38424 8
38425 9
38426 10
38427 3
38428 8
38429 12
38430 10
38431 10
38432 13
38433 8
38434 8
38435 6
38436 6
38437 10
38438 9
38439 8
38440 11
38441 11
38442 7
38443 2
38444 11
38445 8
38446 8
38447 15
38448 5
38449 9
38450 13
38451 13
38452 10
38453 10
38454 6
38455 5
38456 11
38457 11
38458 5
38459 7
38460 11
38461 6
38462 7
38463 5
38464 10
38465 7
38466 5
38467 12
38468 6
38469 8
38470 11
38471 9
38472 10
38473 6
38474 7
38475 5
38476 8
38477 11
38478 12
38479 8
38480 11
38481 6
38482 8
38483 10
38484 7
38485 5
38486 15
38487 15
38488 7
38489 8
38490 11
38491 7
38492 4
38493 16
38494 5
38495 5
38496 12
38497 7
38498 7
38499 8
38500 11
38501 8
38502 7
38503 7
38504 8
38505 8
38506 16
38507 9
38508 19
38509 4
38510 13
38511 7
38512 8
38513 8
38514 6
38515 11
38516 12
38517 12
38518 4
38519 6
38520 6
38521 7
38522 10
38523 9
38524 10
38525 10
38526 12
38527 5
38528 10
38529 12
38530 7
38531 12
38532 9
38533 11
38534 10
38535 6
38536 7
38537 5
38538 8
38539 18
38540 6
38541 12
38542 10
38543 9
38544 8
38545 7
38546 5
38547 8
38548 7
38549 8
38550 6
38551 13
38552 10
38553 7
38554 12
38555 10
38556 7
38557 4
38558 5
38559 7
38560 6
38561 10
38562 10
38563 10
38564 8
38565 10
38566 7
38567 7
38568 4
38569 7
38570 8
38571 1
38572 14
38573 4
38574 9
38575 9
38576 11
38577 6
38578 14
38579 6
38580 8
38581 3
38582 10
38583 3
38584 8
38585 7
38586 9
38587 12
38588 15
38589 5
38590 8
38591 6
38592 12
38593 7
38594 10
38595 8
38596 5
38597 10
38598 6
38599 6
38600 4
38601 4
38602 10
38603 7
38604 9
38605 7
38606 12
38607 7
38608 6
38609 8
38610 11
38611 9
38612 8
38613 13
38614 10
38615 7
38616 10
38617 13
38618 4
38619 6
38620 4
38621 7
38622 11
38623 14
38624 7
38625 4
38626 9
38627 8
38628 6
38629 7
38630 12
38631 11
38632 8
38633 11
38634 7
38635 12
38636 14
38637 13
38638 8
38639 4
38640 6
38641 5
38642 13
38643 8
38644 16
38645 11
38646 6
38647 11
38648 10
38649 10
38650 5
38651 4
38652 9
38653 4
38654 10
38655 8
38656 10
38657 7
38658 10
38659 8
38660 4
38661 9
38662 12
38663 9
38664 7
38665 8
38666 8
38667 6
38668 9
38669 6
38670 10
38671 6
38672 11
38673 6
38674 7
38675 11
38676 5
38677 10
38678 10
38679 8
38680 11
38681 7
38682 8
38683 7
38684 8
38685 9
38686 7
38687 12
38688 12
38689 8
38690 9
38691 5
38692 4
38693 6
38694 9
38695 6
38696 5
38697 9
38698 4
38699 9
38700 8
38701 8
38702 14
38703 7
38704 9
38705 6
38706 5
38707 7
38708 5
38709 11
38710 7
38711 9
38712 7
38713 15
38714 5
38715 13
38716 8
38717 4
38718 9
38719 11
38720 8
38721 13
38722 12
38723 7
38724 12
38725 6
38726 8
38727 11
38728 8
38729 9
38730 7
38731 9
38732 5
38733 12
38734 6
38735 5
38736 6
38737 14
38738 11
38739 10
38740 11
38741 10
38742 3
38743 8
38744 6
38745 6
38746 4
38747 5
38748 8
38749 9
38750 7
38751 4
38752 6
38753 5
38754 6
38755 3
38756 5
38757 19
38758 6
38759 12
38760 8
38761 10
38762 9
38763 11
38764 5
38765 5
38766 2
38767 7
38768 8
38769 7
38770 9
38771 15
38772 8
38773 12
38774 5
38775 6
38776 9
38777 7
38778 5
38779 15
38780 12
38781 13
38782 10
38783 11
38784 7
38785 6
38786 5
38787 12
38788 9
38789 7
38790 11
38791 9
38792 14
38793 7
38794 3
38795 11
38796 10
38797 6
38798 13
38799 7
38800 8
38801 16
38802 15
38803 8
38804 9
38805 7
38806 6
38807 10
38808 11
38809 9
38810 8
38811 10
38812 6
38813 6
38814 12
38815 8
38816 7
38817 8
38818 8
38819 5
38820 7
38821 12
38822 5
38823 7
38824 9
38825 12
38826 10
38827 10
38828 3
38829 12
38830 8
38831 10
38832 7
38833 6
38834 10
38835 6
38836 5
38837 14
38838 3
38839 6
38840 10
38841 2
38842 10
38843 8
38844 6
38845 9
38846 9
38847 12
38848 14
38849 6
38850 8
38851 11
38852 11
38853 7
38854 12
38855 9
38856 5
38857 6
38858 3
38859 6
38860 10
38861 4
38862 9
38863 8
38864 3
38865 12
38866 11
38867 10
38868 16
38869 7
38870 12
38871 6
38872 9
38873 7
38874 9
38875 10
38876 11
38877 7
38878 9
38879 11
38880 11
38881 8
38882 9
38883 6
38884 21
38885 6
38886 8
38887 6
38888 11
38889 6
38890 7
38891 11
38892 6
38893 9
38894 9
38895 10
38896 7
38897 7
38898 12
38899 8
38900 13
38901 8
38902 7
38903 11
38904 12
38905 12
38906 9
38907 8
38908 10
38909 8
38910 8
38911 8
38912 10
38913 8
38914 8
38915 9
38916 8
38917 9
38918 11
38919 11
38920 5
38921 9
38922 9
38923 10
38924 8
38925 5
38926 7
38927 9
38928 14
38929 6
38930 8
38931 8
38932 6
38933 14
38934 3
38935 8
38936 7
38937 6
38938 7
38939 4
38940 7
38941 10
38942 7
38943 9
38944 7
38945 12
38946 6
38947 9
38948 9
38949 3
38950 10
38951 12
38952 6
38953 7
38954 5
38955 8
38956 5
38957 10
38958 4
38959 5
38960 8
38961 6
38962 5
38963 6
38964 5
38965 9
38966 6
38967 4
38968 11
38969 4
38970 9
38971 6
38972 7
38973 14
38974 4
38975 10
38976 3
38977 8
38978 7
38979 13
38980 8
38981 8
38982 9
38983 9
38984 9
38985 6
38986 6
38987 4
38988 10
38989 11
38990 8
38991 10
38992 7
38993 11
38994 4
38995 5
38996 8
38997 2
38998 10
38999 7
39000 11
39001 6
39002 5
39003 14
39004 7
39005 7
39006 2
39007 11
39008 8
39009 3
39010 9
39011 6
39012 5
39013 6
39014 6
39015 13
39016 7
39017 8
39018 10
39019 12
39020 11
39021 15
39022 8
39023 5
39024 5
39025 6
39026 10
39027 9
39028 7
39029 12
39030 9
39031 3
39032 7
39033 7
39034 6
39035 9
39036 11
39037 6
39038 8
39039 7
39040 6
39041 8
39042 6
39043 3
39044 9
39045 6
39046 9
39047 5
39048 5
39049 8
39050 7
39051 11
39052 4
39053 4
39054 7
39055 11
39056 11
39057 4
39058 6
39059 8
39060 7
39061 10
39062 6
39063 12
39064 10
39065 11
39066 9
39067 7
39068 8
39069 4
39070 6
39071 6
39072 6
39073 7
39074 7
39075 7
39076 8
39077 5
39078 7
39079 6
39080 6
39081 8
39082 4
39083 8
39084 7
39085 6
39086 14
39087 6
39088 8
39089 9
39090 10
39091 6
39092 5
39093 6
39094 6
39095 14
39096 10
39097 7
39098 13
39099 9
39100 11
39101 15
39102 16
39103 8
39104 8
39105 5
39106 7
39107 9
39108 6
39109 7
39110 10
39111 9
39112 5
39113 6
39114 7
39115 8
39116 10
39117 9
39118 7
39119 10
39120 3
39121 8
39122 5
39123 6
39124 11
39125 6
39126 10
39127 4
39128 5
39129 6
39130 4
39131 8
39132 8
39133 10
39134 14
39135 4
39136 7
39137 10
39138 13
39139 8
39140 6
39141 10
39142 11
39143 12
39144 8
39145 6
39146 12
39147 4
39148 7
39149 8
39150 8
39151 7
39152 15
39153 9
39154 5
39155 10
39156 7
39157 11
39158 4
39159 3
39160 6
39161 6
39162 7
39163 3
39164 12
39165 10
39166 8
39167 3
39168 4
39169 8
39170 3
39171 5
39172 7
39173 6
39174 10
39175 8
39176 5
39177 4
39178 8
39179 9
39180 11
39181 10
39182 5
39183 6
39184 9
39185 2
39186 7
39187 8
39188 10
39189 4
39190 7
39191 12
39192 6
39193 9
39194 5
39195 9
39196 8
39197 10
39198 6
39199 6
39200 9
39201 6
39202 11
39203 10
39204 5
39205 6
39206 10
39207 10
39208 12
39209 13
39210 11
39211 6
39212 5
39213 14
39214 13
39215 7
39216 13
39217 9
39218 9
39219 2
39220 6
39221 5
39222 11
39223 7
39224 10
39225 7
39226 7
39227 6
39228 8
39229 10
39230 5
39231 12
39232 9
39233 11
39234 7
39235 8
39236 7
39237 9
39238 12
39239 8
39240 12
39241 7
39242 6
39243 9
39244 12
39245 9
39246 10
39247 11
39248 7
39249 7
39250 11
39251 9
39252 9
39253 5
39254 7
39255 9
39256 6
39257 8
39258 8
39259 7
39260 13
39261 10
39262 9
39263 7
39264 5
39265 16
39266 11
39267 10
39268 9
39269 10
39270 4
39271 6
39272 11
39273 3
39274 9
39275 3
39276 9
39277 7
39278 9
39279 8
39280 12
39281 5
39282 4
39283 13
39284 9
39285 8
39286 6
39287 3
39288 13
39289 9
39290 4
39291 5
39292 10
39293 10
39294 6
39295 9
39296 8
39297 12
39298 5
39299 4
39300 9
39301 8
39302 8
39303 7
39304 13
39305 10
39306 10
39307 14
39308 10
39309 11
39310 10
39311 9
39312 7
39313 6
39314 10
39315 8
39316 9
39317 7
39318 3
39319 10
39320 5
39321 5
39322 8
39323 6
39324 10
39325 7
39326 4
39327 11
39328 11
39329 4
39330 6
39331 12
39332 8
39333 7
39334 1
39335 5
39336 10
39337 7
39338 4
39339 10
39340 9
39341 4
39342 7
39343 7
39344 10
39345 6
39346 6
39347 14
39348 13
39349 7
39350 9
39351 4
39352 6
39353 6
39354 11
39355 15
39356 10
39357 8
39358 8
39359 7
39360 9
39361 10
39362 8
39363 3
39364 8
39365 7
39366 12
39367 9
39368 3
39369 12
39370 14
39371 6
39372 9
39373 10
39374 5
39375 9
39376 10
39377 9
39378 11
39379 9
39380 10
39381 10
39382 9
39383 5
39384 8
39385 13
39386 9
39387 8
39388 3
39389 7
39390 10
39391 10
39392 12
39393 9
39394 13
39395 3
39396 4
39397 10
39398 5
39399 8
39400 5
39401 13
39402 15
39403 8
39404 8
39405 7
39406 5
39407 7
39408 7
39409 5
39410 5
39411 14
39412 6
39413 9
39414 8
39415 8
39416 6
39417 4
39418 9
39419 7
39420 10
39421 7
39422 10
39423 7
39424 6
39425 8
39426 3
39427 7
39428 10
39429 8
39430 4
39431 4
39432 4
39433 9
39434 7
39435 8
39436 6
39437 10
39438 13
39439 13
39440 11
39441 2
39442 15
39443 11
39444 5
39445 15
39446 5
39447 8
39448 10
39449 9
39450 5
39451 6
39452 10
39453 6
39454 9
39455 8
39456 5
39457 8
39458 5
39459 5
39460 9
39461 6
39462 4
39463 7
39464 5
39465 6
39466 9
39467 9
39468 8
39469 9
39470 10
39471 5
39472 6
39473 4
39474 9
39475 14
39476 4
39477 6
39478 10
39479 7
39480 9
39481 10
39482 13
39483 11
39484 6
39485 5
39486 5
39487 6
39488 4
39489 6
39490 7
39491 5
39492 9
39493 9
39494 7
39495 8
39496 4
39497 15
39498 5
39499 11
39500 8
39501 10
39502 12
39503 6
39504 8
39505 8
39506 11
39507 9
39508 12
39509 14
39510 8
39511 12
39512 4
39513 5
39514 5
39515 8
39516 5
39517 7
39518 6
39519 4
39520 10
39521 9
39522 12
39523 1
39524 12
39525 10
39526 11
39527 5
39528 8
39529 12
39530 3
39531 6
39532 11
39533 7
39534 6
39535 6
39536 8
39537 9
39538 8
39539 8
39540 6
39541 10
39542 10
39543 11
39544 9
39545 8
39546 12
39547 8
39548 11
39549 8
39550 7
39551 11
39552 10
39553 9
39554 9
39555 5
39556 9
39557 14
39558 9
39559 11
39560 8
39561 9
39562 3
39563 9
39564 9
39565 8
39566 10
39567 8
39568 2
39569 3
39570 9
39571 7
39572 5
39573 5
39574 6
39575 6
39576 8
39577 3
39578 12
39579 7
39580 4
39581 5
39582 5
39583 7
39584 9
39585 2
39586 4
39587 3
39588 6
39589 12
39590 11
39591 10
39592 10
39593 10
39594 8
39595 6
39596 8
39597 12
39598 13
39599 15
39600 3
39601 3
39602 7
39603 7
39604 5
39605 4
39606 9
39607 2
39608 10
39609 9
39610 6
39611 9
39612 6
39613 7
39614 7
39615 12
39616 2
39617 7
39618 9
39619 9
39620 13
39621 14
39622 11
39623 5
39624 11
39625 7
39626 13
39627 7
39628 8
39629 6
39630 5
39631 6
39632 6
39633 8
39634 5
39635 8
39636 5
39637 9
39638 4
39639 10
39640 13
39641 8
39642 8
39643 8
39644 4
39645 9
39646 7
39647 3
39648 7
39649 7
39650 4
39651 5
39652 8
39653 6
39654 13
39655 2
39656 12
39657 8
39658 7
39659 4
39660 8
39661 5
39662 5
39663 6
39664 9
39665 3
39666 8
39667 8
39668 11
39669 5
39670 9
39671 11
39672 7
39673 6
39674 7
39675 4
39676 4
39677 10
39678 5
39679 12
39680 4
39681 13
39682 6
39683 10
39684 5
39685 7
39686 4
39687 4
39688 2
39689 9
39690 8
39691 10
39692 4
39693 10
39694 7
39695 3
39696 8
39697 11
39698 6
39699 14
39700 9
39701 12
39702 6
39703 2
39704 7
39705 8
39706 12
39707 14
39708 6
39709 12
39710 3
39711 7
39712 8
39713 4
39714 11
39715 3
39716 6
39717 6
39718 10
39719 4
39720 11
39721 7
39722 5
39723 5
39724 7
39725 4
39726 7
39727 9
39728 6
39729 10
39730 10
39731 8
39732 9
39733 9
39734 8
39735 4
39736 7
39737 6
39738 13
39739 10
39740 10
39741 9
39742 9
39743 8
39744 8
39745 11
39746 11
39747 3
39748 13
39749 8
39750 8
39751 9
39752 9
39753 11
39754 8
39755 4
39756 2
39757 9
39758 10
39759 5
39760 5
39761 7
39762 8
39763 6
39764 10
39765 7
39766 5
39767 12
39768 11
39769 7
39770 3
39771 1
39772 11
39773 7
39774 7
39775 6
39776 7
39777 3
39778 5
39779 6
39780 8
39781 8
39782 5
39783 4
39784 6
39785 9
39786 9
39787 5
39788 7
39789 8
39790 7
39791 8
39792 5
39793 4
39794 2
39795 10
39796 7
39797 5
39798 6
39799 5
39800 9
39801 11
39802 12
39803 4
39804 6
39805 10
39806 4
39807 13
39808 6
39809 9
39810 4
39811 7
39812 7
39813 4
39814 10
39815 2
39816 10
39817 8
39818 9
39819 5
39820 4
39821 3
39822 8
39823 6
39824 9
39825 5
39826 5
39827 6
39828 6
39829 4
39830 10
39831 12
39832 10
39833 2
39834 8
39835 8
39836 9
39837 9
39838 5
39839 9
39840 12
39841 5
39842 6
39843 9
39844 13
39845 6
39846 6
39847 7
39848 6
39849 8
39850 6
39851 13
39852 12
39853 10
39854 5
39855 4
39856 8
39857 2
39858 10
39859 2
39860 3
39861 11
39862 10
39863 5
39864 6
39865 10
39866 9
39867 8
39868 8
39869 10
39870 5
39871 5
39872 11
39873 4
39874 12
39875 6
39876 8
39877 6
39878 10
39879 9
39880 9
39881 6
39882 5
39883 10
39884 12
39885 6
39886 3
39887 13
39888 3
39889 9
39890 4
39891 11
39892 4
39893 10
39894 8
39895 7
39896 10
39897 7
39898 8
39899 12
39900 7
39901 7
39902 9
39903 5
39904 10
39905 6
39906 9
39907 6
39908 12
39909 7
39910 7
39911 8
39912 7
39913 6
39914 10
39915 8
39916 11
39917 9
39918 10
39919 5
39920 9
39921 9
39922 12
39923 4
39924 9
39925 13
39926 8
39927 7
39928 6
39929 10
39930 11
39931 8
39932 12
39933 10
39934 6
39935 9
39936 5
39937 6
39938 8
39939 13
39940 6
39941 5
39942 9
39943 11
39944 7
39945 7
39946 9
39947 3
39948 7
39949 4
39950 11
39951 10
39952 8
39953 5
39954 9
39955 5
39956 6
39957 10
39958 7
39959 7
39960 11
39961 6
39962 8
39963 8
39964 8
39965 10
39966 7
39967 9
39968 9
39969 10
39970 4
39971 5
39972 10
39973 6
39974 5
39975 6
39976 12
39977 8
39978 15
39979 9
39980 10
39981 7
39982 4
39983 11
39984 8
39985 7
39986 10
39987 16
39988 3
39989 8
39990 9
39991 8
39992 10
39993 7
39994 5
39995 8
39996 4
39997 7
39998 6
39999 7
40000 7
40001 9
40002 8
40003 8
40004 5
40005 12
40006 5
40007 8
40008 9
40009 10
40010 7
40011 9
40012 5
40013 5
40014 8
40015 5
40016 3
40017 7
40018 7
40019 10
40020 5
40021 1
40022 4
40023 10
40024 7
40025 11
40026 8
40027 14
40028 15
40029 5
40030 5
40031 11
40032 10
40033 7
40034 9
40035 9
40036 7
40037 12
40038 10
40039 4
40040 6
40041 4
40042 7
40043 11
40044 5
40045 9
40046 8
40047 4
40048 7
40049 7
40050 6
40051 9
40052 7
40053 8
40054 5
40055 10
40056 9
40057 6
40058 10
40059 12
40060 11
40061 7
40062 4
40063 7
40064 15
40065 10
40066 5
40067 12
40068 8
40069 7
40070 11
40071 5
40073 3
40074 3
40075 9
40076 9
40077 6
40078 10
40079 6
40080 7
40081 9
40082 8
40083 7
40084 8
40085 4
40086 9
40087 10
40088 7
40089 13
40090 5
40091 10
40092 9
40093 12
40094 7
40095 7
40096 7
40097 3
40098 7
40099 7
40100 10
40101 3
40102 6
40103 8
40104 10
40105 4
40106 5
40107 9
40108 11
40109 7
40110 5
40111 9
40112 5
40113 11
40114 6
40115 4
40116 4
40117 9
40118 9
40119 10
40120 8
40121 7
40122 12
40123 8
40124 8
40125 7
40126 10
40127 10
40128 12
40129 5
40130 10
40131 8
40132 6
40133 12
40134 3
40135 6
40136 6
40137 7
40138 11
40139 9
40140 7
40141 5
40142 7
40143 10
40144 6
40145 7
40146 9
40147 7
40148 10
40149 4
40150 7
40151 8
40152 10
40153 14
40154 5
40155 9
40156 10
40157 8
40158 3
40159 5
40160 5
40161 3
40162 5
40163 6
40164 8
40165 7
40166 4
40167 9
40168 7
40169 9
40170 11
40171 6
40172 6
40173 12
40174 4
40175 9
40176 9
40177 6
40178 7
40179 5
40180 12
40181 6
40182 8
40183 9
40184 9
40185 9
40186 7
40187 10
40188 6
40189 10
40190 5
40191 14
40192 9
40193 8
40194 9
40195 6
40196 10
40197 7
40198 8
40199 5
40200 16
40201 8
40202 2
40203 7
40204 8
40205 5
40206 6
40207 6
40208 6
40209 5
40210 4
40211 12
40212 9
40213 8
40214 7
40215 9
40216 5
40217 7
40218 6
40219 9
40220 9
40221 10
40222 6
40223 10
40224 15
40225 6
40226 3
40227 9
40228 9
40229 12
40230 13
40231 9
40232 8
40233 6
40234 9
40235 12
40236 9
40237 8
40238 6
40239 7
40240 11
40241 9
40242 4
40243 7
40244 11
40245 10
40246 9
40247 7
40248 12
40249 5
40250 9
40251 6
40252 5
40253 6
40254 7
40255 7
40256 6
40257 10
40258 5
40259 4
40260 4
40261 6
40262 12
40263 11
40264 6
40265 9
40266 11
40267 11
40268 6
40269 8
40270 5
40271 9
40272 6
40273 10
40274 8
40275 6
40276 13
40277 7
40278 6
40279 7
40280 9
40281 8
40282 4
40283 2
40284 3
40285 8
40286 12
40287 6
40288 2
40289 3
40290 13
40291 10
40292 15
40293 8
40294 4
40295 10
40296 3
40297 7
40298 5
40299 6
40300 5
40301 7
40302 7
40303 5
40304 5
40305 7
40306 7
40307 3
40308 6
40309 4
40310 8
40311 8
40312 9
40313 11
40314 5
40315 6
40316 10
40317 4
40318 5
40319 6
40320 8
40321 5
40322 5
40323 11
40324 8
40325 7
40326 7
40327 9
40328 15
40329 2
40330 8
40331 7
40332 7
40333 4
40334 7
40335 9
40336 5
40337 12
40338 7
40339 5
40340 7
40341 7
40342 6
40343 8
40344 6
40345 7
40346 7
40347 11
40348 7
40349 8
40350 6
40351 12
40352 11
40353 7
40354 7
40355 8
40356 8
40357 10
40358 10
40359 8
40360 7
40361 7
40362 8
40363 5
40364 9
40365 8
40366 7
40367 7
40368 9
40369 2
40370 12
40371 8
40372 7
40373 10
40374 8
40375 5
40376 12
40377 2
40378 9
40379 4
40380 6
40381 10
40382 9
40383 9
40384 6
40385 8
40386 6
40387 6
40388 5
40389 5
40390 6
40391 6
40392 7
40393 7
40394 6
40395 3
40396 8
40397 8
40398 12
40399 4
40400 13
40401 8
40402 10
40403 9
40404 1
40405 4
40406 5
40407 9
40408 5
40409 14
40410 8
40411 7
40412 8
40413 10
40414 8
40415 13
40416 9
40417 3
40418 11
40419 8
40420 5
40421 7
40422 8
40423 4
40424 4
40425 4
40426 9
40427 6
40428 12
40429 6
40430 9
40431 7
40432 13
40433 7
40434 4
40435 8
40436 9
40437 7
40438 7
40439 10
40440 4
40441 5
40442 6
40443 7
40444 6
40445 8
40446 8
40447 7
40448 9
40449 5
40450 9
40451 7
40452 9
40453 7
40454 4
40455 10
40456 7
40457 4
40458 11
40459 9
40460 7
40461 6
40462 8
40463 8
40464 7
40465 9
40466 4
40467 14
40468 9
40469 6
40470 8
40471 7
40472 8
40473 5
40474 12
40475 9
40476 6
40477 8
40478 6
40479 6
40480 2
40481 3
40482 7
40483 8
40484 13
40485 12
40486 6
40487 11
40488 8
40489 6
40490 8
40491 3
40492 9
40493 8
40494 5
40495 10
40496 7
40497 8
40498 2
40499 5
40500 10
40501 10
40502 5
40503 11
40504 5
40505 4
40506 5
40507 12
40508 3
40509 8
40510 11
40511 13
40512 10
40513 5
40514 9
40515 2
40516 9
40517 5
40518 6
40519 13
40520 3
40521 7
40522 10
40523 8
40524 9
40525 5
40526 10
40527 6
40528 6
40529 13
40530 8
40531 8
40532 9
40533 7
40534 9
40535 8
40536 5
40537 7
40538 7
40540 7
40541 7
40542 15
40543 7
40544 5
40545 10
40546 8
40547 6
40548 4
40549 7
40550 6
40551 10
40552 8
40553 10
40554 7
40555 11
40556 5
40557 7
40558 10
40559 9
40560 12
40561 10
40562 10
40563 10
40564 7
40565 5
40566 6
40567 3
40568 9
40569 6
40570 6
40571 4
40572 4
40573 13
40574 9
40575 6
40576 8
40577 7
40578 4
40579 13
40580 7
40581 10
40582 5
40583 8
40584 7
40585 10
40586 12
40587 9
40588 12
40589 5
40590 12
40591 13
40592 1
40593 8
40594 7
40595 7
40596 10
40597 12
40598 3
40599 11
40600 5
40601 4
40602 9
40603 6
40604 2
40605 9
40606 11
40607 7
40608 5
40609 5
40610 8
40611 9
40612 6
40613 9
40614 12
40615 2
40616 9
40617 7
40618 6
40619 8
40620 4
40621 11
40622 7
40623 8
40624 8
40625 9
40626 8
40627 10
40628 3
40629 10
40630 5
40631 4
40632 10
40633 7
40634 7
40635 6
40636 13
40637 6
40638 9
40639 4
40640 4
40641 5
40642 4
40643 11
40644 8
40645 8
40646 3
40647 2
40648 6
40649 9
40650 11
40651 10
40652 7
40653 2
40654 6
40655 4
40656 5
40657 7
40658 5
40659 11
40660 5
40661 7
40662 5
40663 8
40664 8
40665 6
40666 8
40667 12
40668 3
40669 5
40670 3
40671 2
40672 11
40673 9
40674 7
40675 6
40676 4
40677 10
40678 4
40679 5
40680 5
40681 7
40682 4
40683 6
40684 9
40685 7
40686 9
40687 9
40688 4
40689 9
40690 5
40691 6
40692 5
40693 5
40694 6
40695 6
40696 6
40697 6
40698 6
40699 5
40700 8
40701 7
40702 7
40703 6
40704 5
40705 7
40706 7
40707 5
40708 7
40709 10
40710 4
40711 6
40712 5
40713 4
40714 3
40715 7
40716 11
40717 5
40718 9
40719 4
40720 6
40721 5
40722 9
40723 7
40724 8
40725 4
40726 6
40727 6
40728 9
40729 10
40730 7
40731 7
40732 4
40733 7
40734 6
40735 8
40736 8
40737 7
40738 11
40739 7
40740 8
40741 10
40742 3
40743 5
40744 9
40745 6
40746 8
40747 7
40748 6
40749 8
40750 12
40751 10
40752 6
40753 7
40754 6
40755 5
40756 10
40757 7
40758 5
40759 12
40760 9
40761 9
40762 9
40763 7
40764 5
40765 9
40766 10
40767 7
40768 4
40769 10
40770 7
40771 6
40772 10
40773 5
40774 4
40775 7
40776 6
40777 9
40778 8
40779 4
40780 8
40781 9
40782 6
40783 9
40784 7
40785 5
40786 8
40787 8
40788 8
40789 5
40790 4
40791 13
40792 8
40793 2
40794 6
40795 14
40796 5
40797 10
40798 9
40799 9
40800 4
40801 6
40802 6
40803 4
40804 7
40805 6
40806 7
40807 8
40808 5
40809 9
40810 6
40811 13
40812 9
40813 6
40814 5
40815 9
40816 9
40817 8
40818 5
40819 8
40820 8
40821 9
40822 15
40823 11
40824 18
40825 7
40826 1
40827 7
40828 6
40829 2
40830 11
40831 4
40832 8
40833 13
40834 7
40835 5
40836 6
40837 9
40838 6
40839 10
40840 5
40841 8
40842 5
40843 3
40844 2
40845 8
40846 5
40847 11
40848 3
40849 6
40850 19
40851 10
40852 6
40853 6
40854 5
40855 5
40856 4
40857 11
40858 4
40859 8
40860 6
40861 3
40862 9
40863 5
40864 6
40865 7
40866 8
40867 9
40868 6
40869 8
40870 5
40871 10
40872 6
40873 6
40874 14
40875 8
40876 8
40877 8
40878 11
40879 9
40880 9
40881 2
40882 5
40883 10
40884 9
40885 4
40886 11
40887 10
40888 7
40889 3
40890 5
40891 6
40892 10
40893 10
40894 8
40895 2
40896 1
40897 6
40898 7
40899 9
40900 5
40901 2
40902 5
40903 6
40904 2
40905 9
40906 3
40907 7
40908 11
40909 11
40910 6
40911 7
40912 7
40913 4
40914 10
40915 6
40916 3
40917 8
40918 5
40919 8
40920 12
40921 6
40922 7
40923 6
40924 11
40925 7
40926 5
40927 3
40928 8
40929 9
40930 4
40931 5
40932 5
40933 9
40934 4
40935 8
40936 9
40937 8
40938 6
40939 5
40940 5
40941 9
40942 6
40943 9
40944 5
40945 5
40946 10
40947 5
40948 7
40949 5
40950 8
40951 7
40952 7
40953 6
40954 12
40955 9
40956 6
40957 8
40958 5
40959 17
40960 4
40961 6
40962 6
40963 4
40964 11
40965 8
40966 7
40967 5
40968 5
40969 7
40970 7
40971 15
40972 7
40973 3
40974 11
40975 9
40976 9
40977 6
40978 9
40979 6
40980 5
40981 7
40982 3
40983 7
40984 10
40985 8
40986 11
40987 7
40988 5
40989 1
40990 7
40991 11
40992 2
40993 8
40994 10
40995 9
40996 5
40997 7
40998 4
40999 7
41000 5
41001 8
41002 10
41003 5
41004 2
41005 9
41006 9
41007 7
41008 9
41009 6
41010 7
41011 11
41012 5
41013 7
41014 4
41015 3
41016 8
41017 4
41018 8
41019 9
41020 5
41021 10
41022 5
41023 4
41024 6
41025 5
41026 6
41027 6
41028 3
41029 6
41030 10
41031 9
41032 12
41033 6
41034 5
41035 6
41036 5
41037 9
41038 9
41039 4
41040 5
41041 4
41042 7
41043 5
41044 7
41045 5
41046 9
41047 12
41048 7
41049 5
41050 8
41051 12
41052 6
41053 7
41054 10
41055 14
41056 2
41057 3
41058 8
41059 5
41060 15
41061 5
41062 10
41063 7
41064 7
41065 10
41066 6
41067 10
41068 10
41069 5
41070 8
41071 2
41072 8
41073 5
41074 6
41075 10
41076 4
41077 10
41078 3
41079 11
41080 4
41081 3
41082 4
41083 4
41084 6
41085 10
41086 4
41087 7
41088 8
41089 3
41090 3
41091 9
41092 9
41093 8
41094 7
41095 6
41096 7
41097 3
41098 8
41099 9
41100 6
41101 2
41102 5
41103 8
41104 7
41105 6
41106 6
41107 9
41108 11
41109 10
41110 13
41111 8
41112 7
41113 3
41114 7
41115 7
41116 5
41117 11
41118 6
41119 6
41120 9
41121 5
41122 6
41123 5
41124 4
41125 9
41126 7
41127 7
41128 8
41129 3
41130 5
41131 8
41132 7
41133 7
41134 13
41135 10
41136 5
41137 7
41138 5
41139 4
41140 10
41141 8
41142 9
41143 6
41144 4
41145 4
41146 7
41147 9
41148 6
41149 6
41150 5
41151 8
41152 7
41153 8
41154 6
41155 3
41156 8
41157 7
41158 5
41159 7
41160 3
41161 7
41162 8
41163 11
41164 6
41165 5
41166 3
41167 8
41168 4
41169 6
41170 11
41171 10
41172 9
41173 9
41174 3
41175 6
41176 7
41177 10
41178 3
41179 13
41180 5
41181 8
41182 10
41183 4
41184 5
41185 4
41186 8
41187 6
41188 7
41189 10
41190 5
41191 6
41192 9
41193 5
41194 7
41195 10
41196 8
41197 7
41198 10
41199 12
41200 15
41201 11
41202 9
41203 11
41204 8
41205 10
41206 5
41207 9
41208 3
41209 4
41210 6
41211 5
41212 7
41213 7
41214 6
41215 8
41216 14
41217 11
41218 6
41219 3
41220 5
41221 13
41222 6
41223 7
41224 12
41225 7
41226 5
41227 6
41228 6
41229 4
41230 5
41231 10
41232 5
41233 5
41234 4
41235 4
41236 9
41237 6
41238 5
41239 4
41240 10
41241 8
41242 13
41243 5
41244 8
41245 14
41246 6
41247 4
41248 5
41249 5
41250 4
41251 6
41252 8
41253 8
41254 8
41255 8
41256 10
41257 8
41258 7
41259 13
41260 2
41261 6
41262 10
41263 7
41264 9
41265 10
41266 11
41267 10
41268 8
41269 8
41270 11
41271 8
41272 9
41273 8
41274 10
41275 7
41276 9
41277 4
41278 6
41279 12
41280 7
41281 7
41282 5
41283 11
41284 11
41285 6
41286 6
41287 7
41288 9
41289 8
41290 11
41291 5
41292 7
41293 3
41294 5
41295 10
41296 9
41297 7
41298 14
41299 14
41300 7
41301 8
41302 5
41303 8
41304 11
41305 6
41306 9
41307 10
41308 4
41309 11
41310 8
41311 9
41312 6
41313 5
41314 5
41315 4
41316 3
41317 5
41318 9
41319 9
41320 7
41321 7
41322 5
41323 8
41324 11
41325 4
41326 9
41327 3
41328 8
41329 6
41330 9
41331 4
41332 4
41333 3
41334 9
41335 7
41336 10
41337 5
41338 10
41339 7
41340 6
41341 6
41342 4
41343 7
41344 12
41345 15
41346 7
41347 6
41348 9
41349 9
41350 13
41351 13
41352 10
41353 9
41354 4
41355 4
41356 6
41357 6
41358 12
41359 10
41360 6
41361 10
41362 10
41363 9
41364 9
41365 3
41366 4
41367 7
41368 8
41369 6
41370 10
41371 6
41372 9
41373 4
41374 10
41375 8
41376 8
41377 6
41378 10
41379 8
41380 9
41381 10
41382 13
41383 9
41384 8
41385 10
41386 3
41387 9
41388 10
41389 11
41390 6
41391 6
41392 6
41393 8
41394 13
41395 3
41396 7
41397 6
41398 6
41399 11
41400 9
41401 5
41402 6
41403 8
41404 4
41405 3
41406 5
41407 6
41408 6
41409 4
41410 10
41411 9
41412 10
41413 5
41414 4
41415 8
41416 1
41417 11
41418 8
41419 7
41420 8
41421 7
41422 5
41423 9
41424 8
41425 6
41426 7
41427 5
41428 7
41429 9
41430 4
41431 11
41432 6
41433 7
41434 6
41435 9
41436 11
41437 7
41438 6
41439 6
41440 4
41441 13
41442 8
41443 13
41444 7
41445 7
41446 11
41447 6
41448 8
41449 8
41450 7
41451 8
41452 9
41453 6
41454 7
41455 15
41456 4
41457 3
41458 5
41459 9
41460 2
41461 14
41462 6
41463 3
41464 9
41465 6
41466 6
41467 12
41468 6
41469 8
41470 6
41471 5
41472 8
41473 11
41474 2
41475 3
41476 8
41477 12
41478 7
41479 8
41480 12
41481 10
41482 9
41483 5
41484 6
41485 7
41486 5
41487 4
41488 7
41489 8
41490 6
41491 11
41492 7
41493 8
41494 6
41495 6
41496 7
41497 6
41498 2
41499 8
41500 5
41501 9
41502 2
41503 5
41504 5
41505 11
41506 5
41507 7
41508 12
41509 4
41510 5
41511 9
41512 9
41513 4
41514 7
41515 8
41516 4
41517 7
41518 9
41519 12
41520 6
41521 7
41522 7
41523 11
41524 5
41525 7
41526 5
41527 6
41528 13
41529 8
41530 5
41531 6
41532 7
41533 3
41534 6
41535 9
41536 7
41537 8
41538 9
41539 8
41540 6
41541 11
41542 4
41543 4
41544 8
41545 2
41546 8
41547 3
41548 8
41549 6
41550 6
41551 14
41552 6
41553 7
41554 10
41555 4
41556 7
41557 8
41558 4
41559 6
41560 10
41561 9
41562 9
41563 6
41564 9
41565 6
41566 6
41567 9
41568 5
41569 5
41570 6
41571 7
41572 8
41573 7
41574 10
41575 7
41576 4
41577 12
41578 10
41579 7
41580 12
41581 6
41582 2
41583 9
41584 7
41585 3
41586 7
41587 10
41588 4
41589 9
41590 2
41591 5
41592 14
41593 6
41594 2
41595 7
41596 4
41597 2
41598 6
41599 8
41600 11
41601 9
41602 7
41603 16
41604 3
41605 6
41606 11
41607 7
41608 10
41609 5
41610 7
41611 7
41612 7
41613 7
41614 5
41615 7
41616 10
41617 7
41618 10
41619 11
41620 10
41621 7
41622 9
41623 5
41624 3
41625 4
41626 8
41627 4
41628 8
41629 5
41630 7
41631 4
41632 8
41633 8
41634 7
41635 7
41636 4
41637 7
41638 8
41639 4
41640 5
41641 8
41642 9
41643 5
41644 3
41645 6
41646 13
41647 6
41648 5
41649 3
41650 10
41651 6
41652 3
41653 6
41654 11
41655 12
41656 7
41657 7
41658 11
41659 9
41660 5
41661 5
41662 8
41663 4
41664 8
41665 7
41666 8
41667 8
41668 2
41669 10
41670 9
41671 8
41672 5
41673 7
41674 12
41675 7
41676 10
41677 8
41678 8
41679 3
41680 9
41681 2
41682 8
41683 9
41684 4
41685 9
41686 7
41687 10
41688 6
41689 6
41690 5
41691 5
41692 8
41693 4
41694 6
41695 2
41696 14
41697 5
41698 6
41699 1
41700 11
41701 3
41702 7
41703 8
41704 4
41705 9
41706 8
41707 6
41708 4
41709 5
41710 7
41711 6
41712 7
41713 5
41714 4
41715 6
41716 7
41717 4
41718 6
41719 8
41720 9
41721 6
41722 5
41723 4
41724 8
41725 6
41726 5
41727 11
41728 9
41729 5
41730 7
41731 9
41732 9
41733 6
41734 5
41735 4
41736 5
41737 7
41738 5
41739 9
41740 7
41741 7
41742 7
41743 7
41744 3
41745 10
41746 7
41747 9
41748 11
41749 14
41750 10
41751 9
41752 7
41753 6
41754 11
41755 8
41756 9
41757 10
41758 7
41759 6
41760 9
41761 4
41762 4
41763 7
41764 5
41765 8
41766 7
41767 7
41768 4
41769 7
41770 8
41771 9
41772 6
41773 6
41774 4
41775 11
41776 3
41777 4
41778 6
41779 6
41780 5
41781 7
41782 5
41783 2
41784 6
41785 13
41786 8
41787 7
41788 7
41789 3
41790 8
41791 6
41792 8
41793 7
41794 8
41795 7
41796 2
41797 4
41798 7
41799 9
41800 4
41801 8
41802 11
41803 12
41804 11
41805 8
41806 4
41807 10
41808 6
41809 2
41810 8
41811 6
41812 5
41813 7
41814 5
41815 9
41816 2
41817 5
41818 9
41819 11
41820 6
41821 9
41822 11
41823 7
41824 3
41825 9
41826 9
41827 7
41828 13
41829 15
41830 8
41831 2
41832 5
41833 7
41834 6
41835 10
41836 5
41837 3
41838 2
41839 4
41840 6
41841 8
41842 10
41843 12
41844 9
41845 10
41846 8
41847 3
41848 7
41849 8
41850 10
41851 9
41852 6
41853 9
41854 11
41855 7
41856 12
41857 1
41858 8
41859 6
41860 5
41861 8
41862 6
41863 7
41864 8
41865 8
41866 8
41867 9
41868 9
41869 6
41870 9
41871 7
41872 6
41873 6
41874 11
41875 9
41876 14
41877 9
41878 10
41879 6
41880 4
41881 7
41882 8
41883 5
41884 10
41885 6
41886 6
41887 5
41888 6
41889 7
41890 9
41891 4
41892 9
41893 4
41894 4
41895 7
41896 5
41897 2
41898 6
41899 9
41900 5
41901 7
41902 7
41903 12
41904 5
41905 11
41906 5
41907 10
41908 8
41909 6
41910 6
41911 9
41912 5
41913 5
41914 7
41915 5
41916 5
41917 7
41918 4
41919 8
41920 6
41921 8
41922 9
41923 4
41924 6
41925 4
41926 8
41927 5
41928 6
41929 8
41930 9
41931 9
41932 7
41933 11
41934 10
41935 4
41936 6
41937 5
41938 5
41939 11
41940 4
41941 8
41942 3
41943 11
41944 9
41945 6
41946 9
41947 8
41948 8
41949 10
41950 2
41951 13
41952 7
41953 5
41954 2
41955 8
41956 7
41957 6
41958 6
41959 9
41960 6
41961 12
41962 9
41963 6
41964 7
41965 15
41966 5
41967 7
41968 11
41969 5
41970 4
41971 6
41972 5
41973 8
41974 4
41975 4
41976 6
41977 6
41978 4
41979 5
41980 8
41981 7
41982 8
41983 14
41984 3
41985 17
41986 2
41987 8
41988 3
41989 11
41990 4
41991 3
41992 6
41993 4
41994 7
41995 9
41996 6
41997 9
41998 9
41999 10
42000 6
42001 5
42002 5
42003 12
42004 5
42005 5
42006 6
42007 11
42008 9
42009 7
42010 2
42011 5
42012 7
42013 8
42014 6
42015 5
42016 8
42017 9
42018 6
42019 6
42020 7
42021 8
42022 6
42023 10
42024 10
42025 8
42026 6
42027 6
42028 5
42029 6
42030 6
42031 10
42032 5
42033 10
42034 11
42035 12
42036 5
42037 5
42038 9
42039 6
42040 6
42041 9
42042 10
42043 7
42044 6
42045 5
42046 10
42047 2
42048 5
42049 8
42050 5
42051 6
42052 1
42053 6
42054 8
42055 3
42056 2
42057 8
42058 6
42059 5
42060 6
42061 9
42062 6
42063 8
42064 7
42065 8
42066 8
42067 9
42068 7
42069 11
42070 10
42071 7
42072 6
42073 6
42074 5
42075 12
42076 8
42077 6
42078 9
42079 5
42080 9
42081 2
42082 6
42083 6
42084 8
42085 7
42086 7
42087 13
42088 3
42089 5
42090 6
42091 10
42092 8
42093 7
42094 7
42095 10
42096 4
42097 14
42098 10
42099 7
42100 8
42101 7
42102 6
42103 6
42104 5
42105 12
42106 12
42107 9
42108 10
42109 7
42110 7
42111 6
42112 7
42113 6
42114 11
42115 7
42116 5
42117 8
42118 5
42119 3
42120 8
42121 6
42122 7
42123 7
42124 7
42125 2
42126 8
42127 6
42128 6
42129 10
42130 6
42131 10
42132 3
42133 12
42134 9
42135 8
42136 6
42137 10
42138 8
42139 5
42140 7
42141 3
42142 7
42143 7
42144 8
42145 8
42146 6
42147 6
42148 10
42149 6
42150 4
42151 8
42152 7
42153 9
42154 8
42155 3
42156 9
42157 5
42158 10
42159 9
42160 13
42161 4
42162 8
42163 7
42164 9
42165 12
42166 4
42167 1
42168 6
42169 2
42170 3
42171 8
42172 7
42173 4
42174 6
42175 9
42176 11
42177 2
42178 7
42179 4
42180 3
42181 8
42182 9
42183 7
42184 7
42185 6
42186 8
42187 9
42188 9
42189 11
42190 7
42191 8
42192 8
42193 4
42194 4
42195 8
42196 5
42197 9
42198 8
42199 5
42200 2
42201 4
42202 13
42203 5
42204 5
42205 3
42206 2
42207 6
42208 3
42209 6
42210 7
42211 3
42212 5
42213 5
42214 17
42215 5
42216 7
42217 7
42218 3
42219 7
42220 7
42221 4
42222 10
42223 4
42224 8
42225 5
42226 6
42227 12
42228 7
42229 11
42230 7
42231 7
42232 4
42233 14
42234 6
42235 5
42236 6
42237 6
42238 6
42239 4
42240 7
42241 11
42242 4
42243 8
42244 8
42245 6
42246 4
42247 7
42248 7
42249 5
42250 8
42251 9
42252 8
42253 8
42254 8
42255 6
42256 11
42257 2
42258 7
42259 8
42260 3
42261 3
42262 10
42263 9
42264 5
42265 3
42267 3
42268 6
42269 7
42270 3
42271 10
42272 8
42273 1
42274 3
42275 9
42276 11
42277 5
42278 6
42279 1
42280 5
42281 7
42282 2
42283 4
42284 6
42285 6
42286 10
42287 11
42288 3
42289 8
42290 8
42291 7
42292 3
42293 7
42294 3
42295 3
42296 8
42297 10
42298 3
42299 7
42300 7
42301 4
42302 5
42303 8
42304 7
42305 3
42306 6
42307 14
42308 10
42309 5
42310 8
42311 6
42312 5
42313 8
42314 6
42315 4
42316 5
42317 9
42318 7
42319 8
42320 10
42321 6
42322 5
42323 9
42324 4
42325 6
42326 1
42327 11
42328 10
42329 6
42330 7
42331 8
42332 7
42333 6
42334 8
42335 8
42336 5
42337 10
42338 8
42339 7
42340 6
42341 14
42342 6
42343 7
42344 4
42345 6
42346 6
42347 7
42348 6
42349 6
42350 6
42351 12
42352 9
42353 7
42354 5
42355 3
42356 9
42357 4
42358 5
42359 6
42360 11
42361 8
42362 5
42363 6
42364 5
42365 4
42366 7
42367 5
42368 7
42369 8
42370 6
42371 11
42372 9
42373 10
42374 4
42375 5
42376 5
42377 8
42378 5
42379 8
42380 6
42381 7
42382 7
42383 8
42384 8
42385 3
42386 7
42387 6
42388 5
42389 3
42390 4
42391 8
42392 7
42393 9
42394 6
42395 5
42396 8
42397 6
42398 7
42399 3
42400 8
42401 3
42402 10
42403 10
42404 7
42405 7
42406 9
42407 6
42408 1
42409 5
42410 4
42411 3
42412 8
42413 9
42414 7
42415 3
42416 7
42417 8
42418 9
42419 8
42420 5
42421 9
42422 12
42423 4
42424 7
42425 8
42426 1
42427 5
42428 7
42429 3
42430 6
42431 7
42432 5
42433 10
42434 4
42435 6
42436 7
42437 8
42438 3
42439 11
42440 11
42441 4
42442 4
42443 5
42444 6
42445 9
42446 10
42447 6
42448 6
42449 5
42450 8
42451 8
42452 4
42453 7
42454 7
42455 11
42456 10
42457 5
42458 10
42459 10
42460 6
42461 2
42462 12
42463 5
42464 9
42465 4
42466 9
42467 6
42468 8
42469 5
42470 3
42471 10
42472 4
42473 7
42474 2
42475 3
42476 6
42477 7
42478 9
42479 9
42480 7
42481 7
42482 5
42483 3
42484 9
42485 5
42486 5
42487 5
42488 3
42489 6
42490 6
42491 10
42492 9
42493 3
42494 7
42495 7
42496 8
42497 8
42498 5
42499 8
42500 5
42501 5
42502 10
42503 5
42504 1
42505 8
42506 6
42507 8
42508 6
42509 8
42510 10
42511 8
42512 14
42513 12
42514 5
42515 5
42516 6
42517 5
42518 4
42519 4
42520 11
42521 7
42522 2
42523 5
42524 6
42525 6
42526 4
42527 3
42528 4
42529 8
42530 8
42531 7
42532 5
42533 4
42534 4
42535 11
42536 4
42537 6
42538 2
42539 8
42540 2
42541 6
42542 11
42543 4
42544 2
42545 6
42546 3
42547 1
42548 8
42549 9
42550 7
42551 4
42552 7
42553 9
42554 4
42555 8
42556 7
42557 4
42558 4
42559 7
42560 5
42561 7
42562 3
42563 2
42564 4
42565 8
42566 5
42567 9
42568 9
42569 7
42570 5
42571 4
42572 7
42573 6
42574 8
42575 4
42576 4
42577 6
42578 9
42579 8
42580 4
42581 9
42582 5
42583 7
42584 5
42585 6
42586 4
42587 7
42588 12
42589 11
42590 6
42591 8
42592 2
42593 7
42594 9
42595 8
42596 9
42597 12
42598 5
42599 6
42600 9
42601 9
42602 12
42603 8
42604 10
42605 2
42606 11
42607 5
42608 4
42609 7
42610 8
42611 10
42612 5
42613 5
42614 9
42615 10
42616 11
42617 5
42618 3
42619 8
42620 8
42621 1
42622 7
42623 4
42624 7
42625 10
42626 8
42627 4
42628 7
42629 5
42630 9
42631 4
42632 8
42633 5
42634 5
42635 5
42636 8
42637 5
42638 4
42639 5
42640 5
42641 2
42642 8
42643 9
42644 5
42645 5
42646 2
42647 3
42648 9
42649 11
42650 7
42651 11
42652 11
42653 9
42654 4
42655 4
42656 8
42657 8
42658 14
42659 8
42660 4
42661 11
42662 7
42663 6
42664 5
42665 10
42666 7
42667 6
42668 5
42669 6
42670 5
42671 6
42672 6
42673 10
42674 14
42675 6
42676 5
42677 6
42678 5
42679 7
42680 8
42681 7
42682 9
42683 5
42684 6
42685 6
42686 10
42687 5
42688 5
42689 8
42690 11
42691 5
42692 4
42693 4
42694 6
42695 7
42696 4
42697 8
42698 7
42699 7
42700 5
42701 9
42702 7
42703 3
42704 4
42705 9
42706 10
42707 4
42708 6
42709 7
42710 5
42711 4
42712 5
42713 6
42714 6
42715 7
42716 8
42717 7
42718 8
42719 5
42720 7
42721 10
42722 6
42723 6
42724 5
42725 4
42726 10
42727 4
42728 5
42729 6
42730 5
42731 6
42732 9
42733 5
42734 10
42735 4
42736 8
42737 7
42738 6
42739 8
42740 7
42741 5
42742 6
42743 6
42744 11
42745 9
42746 4
42747 4
42748 6
42749 7
42750 6
42751 6
42752 7
42753 9
42754 9
42755 5
42756 5
42757 4
42758 6
42759 13
42760 8
42761 7
42762 11
42763 5
42764 10
42765 11
42766 3
42767 10
42768 15
42769 3
42770 12
42771 4
42772 10
42773 11
42774 9
42775 3
42776 4
42777 9
42778 13
42779 4
42780 4
42781 9
42782 5
42783 5
42784 5
42785 7
42786 8
42787 8
42788 10
42789 4
42790 9
42791 7
42792 6
42793 12
42794 8
42795 8
42796 6
42797 4
42798 8
42799 3
42800 6
42801 5
42802 1
42803 4
42804 8
42805 11
42806 7
42807 5
42808 6
42809 8
42810 7
42811 6
42812 7
42813 7
42814 7
42815 8
42816 7
42817 9
42818 4
42819 11
42820 8
42821 4
42822 5
42823 7
42824 5
42825 9
42826 12
42827 9
42828 4
42829 5
42830 12
42831 8
42832 6
42833 2
42834 6
42835 4
42836 4
42837 6
42838 4
42839 9
42840 5
42841 7
42842 7
42843 5
42844 3
42845 6
42846 9
42847 8
42848 6
42849 14
42850 5
42851 7
42852 12
42853 9
42854 2
42855 9
42856 4
42857 9
42858 8
42859 7
42860 5
42861 5
42862 6
42863 12
42864 5
42865 7
42866 8
42867 6
42868 10
42869 7
42870 9
42871 6
42872 15
42873 10
42874 8
42875 6
42876 8
42877 4
42878 5
42879 4
42880 7
42881 6
42882 8
42883 7
42884 9
42885 6
42886 7
42887 7
42888 8
42889 4
42890 6
42891 2
42892 5
42893 11
42894 7
42895 6
42896 8
42897 11
42898 6
42899 8
42900 6
42901 15
42902 12
42903 7
42904 10
42905 8
42906 10
42907 7
42908 9
42909 7
42910 8
42911 8
42912 10
42913 3
42914 5
42915 5
42916 10
42917 8
42918 4
42919 8
42920 7
42921 6
42922 13
42923 10
42924 7
42925 13
42926 5
42927 9
42928 7
42929 5
42930 4
42931 6
42932 7
42933 9
42934 7
42935 8
42936 7
42937 6
42938 2
42939 9
42940 11
42941 9
42942 6
42943 3
42944 6
42945 7
42946 4
42947 4
42948 8
42949 5
42950 15
42951 4
42952 8
42953 5
42954 6
42955 4
42956 8
42957 5
42958 9
42959 8
42960 8
42961 13
42962 4
42963 10
42964 7
42965 9
42966 4
42967 2
42968 3
42969 5
42970 4
42971 7
42972 8
42973 5
42974 10
42975 7
42976 6
42977 6
42978 5
42979 7
42980 3
42981 7
42982 7
42983 6
42984 4
42985 5
42986 7
42987 8
42988 12
42989 11
42990 6
42991 7
42992 8
42993 6
42994 5
42995 8
42996 5
42997 10
42998 12
42999 9
43000 8
43001 7
43002 7
43003 5
43004 5
43005 9
43006 9
43007 8
43008 4
43009 6
43010 9
43011 12
43012 3
43013 7
43014 4
43015 11
43016 4
43017 9
43018 13
43019 3
43020 9
43021 12
43022 5
43023 8
43024 7
43025 14
43026 7
43027 6
43028 10
43029 10
43030 3
43031 7
43032 4
43033 5
43034 3
43035 4
43036 6
43037 7
43038 10
43039 9
43040 4
43041 7
43042 11
43043 5
43044 2
43045 7
43046 7
43047 11
43048 7
43049 9
43050 5
43051 5
43052 9
43053 7
43054 7
43055 7
43056 3
43057 3
43058 8
43059 3
43060 4
43061 5
43062 12
43063 4
43064 4
43065 6
43066 7
43067 7
43068 4
43069 4
43070 3
43071 4
43072 6
43073 8
43074 7
43075 12
43076 6
43077 9
43078 12
43079 10
43080 6
43081 11
43082 6
43083 8
43084 3
43085 10
43086 3
43087 2
43088 11
43089 4
43090 5
43091 8
43092 1
43093 5
43094 4
43095 7
43096 7
43097 11
43098 2
43099 8
43100 4
43101 7
43102 8
43103 6
43104 8
43105 9
43106 6
43107 5
43108 9
43109 3
43110 10
43111 6
43112 3
43113 4
43114 6
43115 8
43116 5
43117 5
43118 6
43119 2
43120 4
43121 9
43122 9
43123 6
43124 9
43125 3
43126 5
43128 10
43129 9
43130 14
43131 10
43132 7
43133 9
43134 6
43135 8
43136 10
43137 11
43138 3
43139 2
43140 11
43141 8
43142 8
43143 4
43144 5
43145 8
43146 3
43147 4
43148 6
43149 10
43150 7
43151 5
43152 5
43153 7
43154 9
43155 3
43156 4
43157 9
43158 6
43159 9
43160 9
43161 6
43162 6
43163 4
43164 6
43165 8
43166 6
43167 7
43168 9
43169 12
43170 3
43171 6
43172 5
43173 1
43174 4
43175 8
43176 7
43177 5
43178 6
43179 7
43180 5
43181 2
43182 5
43183 8
43184 4
43185 7
43186 9
43187 4
43188 5
43189 5
43190 5
43191 9
43192 3
43193 7
43194 6
43195 7
43196 5
43197 3
43198 8
43199 4
43200 6
43201 3
43202 4
43203 6
43204 6
43205 5
43206 5
43207 11
43208 3
43209 5
43210 9
43211 8
43212 6
43213 9
43214 6
43215 5
43216 2
43217 8
43218 5
43219 11
43220 11
43221 8
43222 7
43223 7
43224 5
43225 10
43226 6
43227 1
43228 6
43229 11
43230 11
43231 8
43232 6
43233 3
43234 4
43235 6
43236 3
43237 5
43238 6
43239 7
43240 6
43241 8
43242 7
43243 10
43244 7
43245 9
43246 8
43247 4
43248 3
43249 7
43250 10
43251 10
43252 4
43253 3
43254 4
43255 7
43256 7
43257 14
43258 5
43259 8
43260 7
43261 5
43262 6
43263 2
43264 3
43265 4
43266 9
43267 7
43268 4
43269 7
43270 9
43271 7
43272 2
43273 9
43274 12
43275 6
43276 8
43277 5
43278 6
43279 7
43280 8
43281 4
43282 6
43283 10
43284 9
43285 7
43286 5
43287 9
43288 5
43289 9
43290 7
43291 2
43292 10
43293 8
43294 7
43295 7
43296 7
43297 14
43298 9
43299 6
43300 8
43301 7
43302 4
43303 5
43304 6
43305 10
43306 3
43307 6
43308 10
43309 5
43310 4
43311 8
43312 5
43313 5
43314 5
43315 8
43316 7
43317 8
43318 8
43319 9
43320 10
43321 8
43322 5
43323 6
43324 10
43325 6
43326 3
43327 4
43328 3
43329 8
43330 5
43331 1
43332 9
43333 4
43334 7
43335 5
43336 6
43337 5
43338 4
43339 6
43340 2
43341 7
43342 4
43343 5
43344 3
43345 9
43346 4
43347 6
43348 8
43349 8
43350 6
43351 8
43352 8
43353 4
43354 7
43355 8
43356 3
43357 7
43358 6
43359 9
43360 5
43361 7
43362 7
43363 6
43364 9
43365 6
43366 8
43367 2
43368 7
43369 2
43370 2
43371 7
43372 6
43373 15
43374 8
43375 8
43376 13
43377 6
43378 5
43379 8
43380 4
43381 6
43382 5
43383 6
43384 8
43385 6
43386 11
43387 7
43388 1
43389 10
43390 4
43391 1
43392 5
43393 12
43394 9
43395 11
43396 7
43397 10
43398 7
43399 4
43400 3
43401 8
43402 11
43403 10
43404 5
43405 5
43406 9
43407 7
43408 6
43409 13
43410 4
43411 8
43412 5
43413 4
43414 2
43415 12
43416 6
43417 9
43418 8
43419 6
43420 7
43421 10
43422 4
43423 8
43424 7
43425 8
43426 4
43427 4
43428 4
43429 8
43430 7
43431 9
43432 5
43433 3
43434 5
43435 4
43436 12
43437 7
43438 9
43439 6
43440 8
43441 5
43442 5
43443 6
43444 6
43445 8
43446 2
43447 5
43448 4
43449 4
43450 8
43451 7
43452 4
43453 14
43454 4
43455 9
43456 6
43457 8
43458 3
43459 6
43460 7
43461 6
43462 6
43463 9
43464 4
43465 7
43466 4
43467 9
43468 7
43469 4
43470 9
43471 8
43472 6
43473 5
43474 9
43475 6
43476 5
43477 6
43478 6
43479 7
43480 7
43481 6
43482 6
43483 9
43484 5
43485 4
43486 7
43487 8
43488 7
43489 5
43490 9
43491 11
43492 4
43493 5
43494 7
43495 7
43496 6
43497 5
43498 6
43499 5
43500 10
43501 4
43502 5
43503 8
43504 6
43505 9
43506 6
43507 14
43508 5
43509 8
43510 6
43511 9
43512 8
43513 3
43514 12
43515 13
43516 6
43517 7
43518 7
43519 10
43520 6
43521 5
43522 8
43523 9
43524 11
43525 8
43526 3
43527 14
43528 10
43529 12
43530 8
43531 4
43532 6
43533 3
43534 6
43535 5
43536 8
43537 6
43538 6
43539 3
43540 7
43541 3
43542 7
43543 3
43544 8
43545 8
43546 10
43547 10
43548 4
43549 5
43550 4
43551 8
43552 8
43553 9
43554 4
43555 4
43556 3
43557 8
43558 6
43559 6
43560 5
43561 2
43562 8
43563 17
43564 6
43565 5
43566 8
43567 5
43568 5
43569 5
43570 4
43571 9
43572 4
43573 5
43574 6
43575 7
43576 6
43577 4
43578 5
43579 7
43580 4
43581 7
43582 4
43583 7
43584 15
43585 3
43586 5
43587 9
43588 3
43589 3
43590 6
43591 2
43592 15
43593 9
43594 4
43595 5
43596 5
43597 5
43598 8
43599 2
43600 4
43601 5
43602 4
43603 2
43604 8
43605 7
43606 5
43607 6
43608 10
43609 4
43610 2
43611 5
43612 8
43613 5
43614 7
43615 5
43616 7
43617 4
43618 3
43619 7
43620 10
43621 9
43622 11
43623 3
43624 2
43625 6
43626 6
43627 7
43628 10
43629 5
43630 8
43631 5
43632 8
43633 4
43634 7
43635 9
43636 5
43637 7
43638 9
43639 7
43640 5
43641 7
43642 5
43643 9
43644 16
43645 9
43646 8
43647 1
43648 6
43649 5
43650 5
43651 7
43652 6
43653 6
43654 8
43655 6
43656 10
43657 6
43658 8
43659 6
43660 5
43661 12
43662 6
43663 4
43664 5
43665 9
43666 8
43667 4
43668 4
43669 2
43670 13
43671 3
43672 7
43673 4
43674 4
43675 11
43676 12
43677 4
43678 6
43679 3
43680 7
43681 4
43682 5
43683 4
43684 4
43685 5
43686 8
43687 2
43688 8
43689 10
43690 7
43691 5
43692 6
43693 9
43694 8
43695 7
43696 6
43697 12
43698 8
43699 4
43700 9
43701 7
43702 4
43703 5
43704 4
43705 6
43706 4
43707 5
43708 3
43709 3
43710 5
43711 6
43712 3
43713 9
43714 6
43715 9
43716 5
43717 4
43718 8
43719 2
43720 6
43721 6
43722 5
43723 9
43724 5
43725 5
43726 7
43727 4
43728 3
43729 6
43730 5
43731 9
43732 5
43733 4
43734 4
43735 6
43736 6
43737 6
43738 6
43739 8
43740 6
43741 4
43742 5
43743 7
43744 3
43745 7
43746 5
43747 5
43748 2
43749 5
43750 6
43751 8
43752 6
43753 10
43754 9
43755 5
43756 3
43757 6
43758 7
43759 6
43760 7
43761 2
43762 5
43763 7
43764 3
43765 4
43766 6
43767 3
43768 3
43769 4
43770 9
43771 6
43772 10
43773 5
43774 9
43775 4
43776 4
43777 9
43778 2
43779 2
43780 4
43781 4
43782 9
43783 6
43784 3
43785 5
43786 5
43787 8
43788 4
43789 6
43790 5
43791 4
43792 3
43793 4
43794 8
43795 8
43796 5
43797 2
43798 9
43799 4
43800 6
43801 6
43802 1
43803 5
43804 3
43805 4
43806 6
43807 6
43808 5
43809 2
43810 4
43811 7
43812 9
43813 7
43814 5
43815 8
43816 5
43817 3
43818 3
43819 7
43820 4
43821 5
43822 12
43823 6
43824 5
43825 5
43826 6
43827 9
43828 5
43829 5
43830 4
43831 5
43832 7
43833 9
43834 3
43835 8
43836 4
43837 7
43838 1
43839 2
43840 3
43841 7
43842 9
43843 12
43844 8
43845 12
43846 8
43847 10
43848 6
43849 4
43850 8
43851 7
43852 7
43853 1
43854 9
43855 6
43856 5
43857 16
43858 3
43859 9
43860 10
43861 7
43862 12
43863 5
43864 9
43865 8
43866 5
43867 5
43868 6
43869 2
43870 4
43871 6
43872 8
43873 11
43874 9
43875 5
43876 9
43877 6
43878 5
43879 10
43880 6
43881 6
43882 4
43883 11
43884 4
43885 2
43886 9
43887 6
43888 5
43889 11
43890 8
43891 7
43892 2
43893 4
43894 7
43895 6
43896 8
43897 11
43898 9
43899 4
43900 3
43901 7
43902 9
43903 6
43904 4
43905 6
43906 5
43907 6
43908 13
43909 3
43910 7
43911 7
43912 5
43913 4
43914 3
43915 4
43916 10
43917 4
43918 7
43919 8
43920 7
43921 6
43922 6
43923 7
43924 6
43925 6
43926 7
43927 4
43928 2
43929 4
43930 2
43931 5
43932 5
43933 6
43934 5
43935 7
43936 10
43937 10
43938 8
43939 2
43940 3
43941 5
43942 6
43943 8
43944 5
43945 8
43946 4
43947 13
43948 7
43949 11
43950 8
43951 5
43952 10
43953 7
43954 3
43955 2
43956 7
43957 5
43958 7
43959 4
43960 4
43961 4
43962 5
43963 5
43964 3
43965 4
43966 5
43967 7
43968 8
43969 6
43970 5
43971 10
43972 6
43973 9
43974 3
43975 1
43976 8
43977 6
43978 4
43979 7
43980 5
43981 6
43982 6
43983 9
43984 6
43985 5
43986 5
43987 2
43988 5
43989 7
43990 4
43991 9
43992 7
43993 5
43994 8
43995 8
43996 4
43997 3
43998 8
43999 8
44000 12
44001 8
44002 8
44003 9
44004 5
44005 3
44006 6
44007 6
44008 5
44009 5
44010 8
44011 7
44012 5
44013 3
44014 8
44016 7
44017 6
44018 2
44019 6
44020 6
44021 5
44022 6
44023 5
44024 10
44025 7
44026 7
44027 10
44028 8
44029 6
44030 4
44031 9
44032 6
44033 6
44034 8
44035 5
44036 5
44037 9
44038 6
44039 7
44040 5
44041 10
44042 4
44043 2
44044 5
44045 10
44046 3
44047 5
44048 8
44049 7
44050 7
44051 7
44052 2
44053 5
44054 9
44055 8
44056 8
44057 6
44058 8
44059 4
44060 4
44061 8
44062 10
44063 6
44064 6
44065 5
44066 8
44067 5
44068 7
44069 4
44070 6
44071 8
44072 8
44073 6
44074 5
44075 6
44076 7
44077 9
44078 7
44079 7
44080 5
44081 9
44082 6
44083 4
44084 7
44085 7
44086 11
44087 4
44088 6
44089 4
44090 5
44091 8
44092 7
44093 7
44094 5
44095 5
44096 8
44097 5
44098 6
44099 6
44100 3
44101 8
44102 6
44103 10
44104 10
44105 8
44106 3
44107 4
44108 6
44109 9
44110 5
44111 5
44112 6
44113 8
44114 9
44115 6
44116 12
44117 8
44118 6
44119 4
44120 4
44121 7
44122 10
44123 8
44124 6
44125 3
44126 1
44127 6
44128 8
44129 4
44130 9
44131 10
44132 6
44133 3
44134 6
44135 6
44136 4
44137 6
44138 9
44139 7
44140 6
44141 5
44142 4
44143 4
44144 9
44145 7
44146 6
44147 5
44148 2
44149 6
44150 4
44151 7
44152 8
44153 5
44154 10
44155 7
44156 4
44157 8
44158 4
44159 4
44160 4
44161 10
44162 5
44163 9
44164 2
44165 6
44166 5
44167 5
44168 15
44169 6
44170 6
44171 7
44172 9
44173 5
44174 8
44175 6
44176 4
44177 5
44178 9
44179 9
44180 6
44181 7
44182 5
44183 4
44184 4
44185 7
44186 6
44187 5
44188 9
44189 1
44190 8
44191 9
44192 7
44193 3
44194 6
44195 5
44196 9
44197 3
44198 4
44199 5
44200 7
44201 3
44202 4
44203 7
44204 7
44205 3
44206 4
44207 8
44208 7
44209 2
44210 5
44211 3
44212 3
44213 6
44214 9
44215 7
44216 5
44217 5
44218 14
44219 9
44220 6
44221 4
44222 8
44223 6
44224 8
44225 8
44226 3
44227 7
44228 3
44229 2
44230 5
44231 4
44232 5
44233 6
44234 10
44235 8
44236 8
44237 9
44238 6
44239 8
44241 4
44242 6
44243 8
44244 2
44245 7
44246 3
44247 10
44248 5
44249 1
44250 6
44251 2
44252 3
44253 4
44254 4
44255 6
44256 6
44257 6
44258 3
44259 6
44260 10
44261 5
44262 4
44263 7
44264 3
44265 5
44266 4
44267 6
44268 11
44269 6
44270 3
44271 5
44272 7
44273 6
44274 4
44275 5
44276 6
44277 2
44278 11
44279 3
44280 5
44281 6
44282 4
44283 4
44284 6
44285 7
44286 9
44287 4
44288 2
44289 3
44290 3
44291 7
44292 8
44293 6
44294 4
44295 5
44296 7
44297 3
44298 5
44299 2
44300 6
44301 4
44302 11
44303 4
44304 3
44305 1
44306 11
44307 3
44308 9
44309 6
44310 8
44311 2
44312 4
44313 8
44314 9
44315 8
44316 3
44317 6
44318 2
44319 8
44320 6
44321 7
44322 7
44323 9
44324 5
44325 1
44326 6
44327 5
44328 4
44329 10
44330 7
44331 7
44332 7
44333 4
44334 4
44335 5
44336 4
44337 5
44338 8
44339 6
44340 3
44341 3
44342 5
44343 6
44344 2
44345 4
44346 7
44347 4
44348 4
44349 3
44350 5
44351 10
44352 9
44353 6
44354 7
44355 3
44356 5
44357 5
44358 6
44359 9
44360 8
44361 6
44362 5
44363 5
44364 6
44365 8
44366 7
44367 8
44368 7
44369 3
44370 9
44371 6
44372 6
44373 4
44374 7
44375 5
44376 10
44377 2
44378 4
44379 2
44380 2
44381 6
44382 2
44383 10
44384 7
44385 8
44386 8
44387 5
44388 8
44389 3
44390 5
44391 3
44392 6
44393 5
44394 7
44395 4
44396 6
44397 9
44398 5
44399 5
44400 8
44401 3
44402 4
44403 1
44404 6
44405 6
44406 6
44407 6
44408 7
44409 7
44410 7
44411 5
44412 9
44413 8
44414 2
44415 4
44416 7
44417 7
44418 4
44419 9
44420 5
44421 5
44422 5
44423 9
44424 2
44425 10
44426 5
44427 4
44428 5
44429 7
44430 3
44431 2
44432 6
44433 10
44434 6
44435 4
44436 5
44437 7
44438 9
44439 1
44440 6
44441 4
44442 9
44443 5
44444 8
44445 7
44446 8
44447 7
44448 9
44449 5
44450 4
44451 5
44452 9
44453 5
44454 12
44455 7
44456 5
44457 4
44458 7
44459 7
44460 10
44461 7
44462 5
44463 9
44464 8
44465 4
44466 8
44467 8
44468 4
44469 6
44470 7
44471 9
44472 2
44473 12
44474 10
44475 9
44476 9
44477 6
44478 8
44479 13
44480 9
44481 8
44482 5
44483 6
44484 6
44485 7
44486 4
44487 4
44488 6
44489 7
44490 4
44491 3
44492 1
44493 4
44494 4
44495 4
44496 6
44497 9
44498 6
44499 7
44500 5
44501 9
44502 4
44503 7
44504 7
44505 5
44506 5
44507 8
44508 7
44509 6
44510 7
44511 9
44512 5
44513 10
44514 6
44515 6
44516 4
44517 1
44518 4
44519 8
44520 5
44521 3
44522 9
44523 5
44524 3
44525 4
44526 4
44527 5
44528 6
44529 5
44530 2
44531 2
44532 7
44533 7
44534 7
44535 6
44536 2
44537 9
44538 3
44539 8
44540 6
44541 5
44542 7
44543 8
44544 7
44545 3
44546 7
44547 8
44548 1
44549 5
44550 5
44551 5
44552 5
44553 5
44554 8
44555 4
44556 5
44557 5
44558 5
44559 14
44560 3
44561 5
44562 8
44563 8
44564 4
44565 6
44566 5
44567 8
44568 4
44569 6
44570 8
44571 8
44572 11
44573 4
44574 3
44575 5
44576 2
44577 6
44578 8
44579 3
44580 5
44581 10
44582 6
44583 4
44584 9
44585 6
44586 5
44587 3
44588 3
44589 7
44590 7
44591 8
44592 3
44593 3
44594 9
44595 6
44596 4
44597 9
44598 8
44599 6
44600 5
44601 12
44602 5
44603 6
44604 5
44605 5
44606 10
44607 4
44608 7
44609 4
44610 8
44611 3
44612 5
44613 8
44614 10
44615 6
44616 5
44617 5
44618 6
44619 3
44620 8
44621 3
44622 10
44623 4
44624 4
44625 4
44626 11
44627 4
44628 5
44629 4
44630 5
44631 7
44632 5
44633 1
44634 6
44635 8
44636 8
44637 4
44638 7
44639 8
44640 4
44641 6
44642 4
44643 4
44644 9
44645 3
44646 7
44647 13
44648 6
44649 7
44650 4
44651 5
44652 9
44653 5
44654 5
44655 4
44656 6
44657 4
44658 5
44659 8
44660 1
44661 8
44662 7
44663 6
44664 7
44665 4
44666 3
44667 6
44668 8
44669 11
44670 8
44671 5
44672 10
44673 5
44674 3
44675 7
44676 6
44677 5
44678 6
44679 6
44680 4
44681 9
44682 6
44683 5
44684 4
44685 6
44686 3
44687 13
44688 8
44689 4
44690 6
44691 10
44692 7
44693 7
44694 5
44695 7
44696 3
44697 7
44698 8
44699 3
44700 4
44701 9
44702 3
44703 4
44704 5
44705 11
44706 6
44707 4
44708 12
44709 8
44710 10
44711 8
44712 7
44713 8
44714 4
44715 7
44716 4
44717 5
44718 5
44719 5
44720 9
44721 8
44722 5
44723 6
44724 7
44725 9
44726 7
44727 6
44728 4
44729 13
44730 7
44731 4
44732 5
44733 11
44734 8
44735 6
44736 5
44737 9
44738 4
44739 2
44740 2
44741 2
44742 10
44743 5
44744 8
44745 5
44746 15
44747 3
44748 4
44749 7
44750 7
44751 4
44752 8
44753 5
44754 6
44755 9
44756 9
44757 6
44758 5
44759 5
44760 2
44761 10
44762 8
44763 7
44764 8
44765 4
44766 8
44767 3
44768 4
44769 6
44770 9
44771 4
44772 11
44773 8
44774 7
44775 5
44776 6
44777 9
44778 6
44779 12
44780 6
44781 7
44782 8
44783 8
44784 5
44785 6
44786 3
44787 2
44788 3
44789 7
44790 6
44791 7
44792 10
44793 2
44794 7
44795 5
44796 1
44797 5
44798 9
44799 7
44800 6
44801 7
44802 2
44803 8
44804 7
44805 8
44806 6
44807 7
44808 7
44809 9
44810 9
44811 10
44812 4
44813 6
44814 10
44815 9
44816 3
44817 2
44818 8
44819 6
44820 5
44821 6
44822 6
44823 6
44824 6
44825 5
44826 3
44827 5
44828 5
44829 3
44830 6
44831 7
44832 10
44833 8
44834 2
44835 7
44836 6
44837 8
44838 7
44839 7
44840 7
44841 9
44842 5
44843 4
44844 11
44845 8
44846 6
44847 4
44848 7
44849 3
44850 6
44851 2
44852 9
44853 5
44854 10
44855 8
44856 8
44857 4
44858 6
44859 6
44860 3
44861 4
44862 10
44863 7
44864 1
44865 6
44866 11
44867 5
44868 6
44869 3
44870 8
44871 6
44872 9
44873 6
44874 8
44875 7
44876 7
44877 7
44878 2
44879 7
44880 4
44881 6
44882 9
44883 11
44884 9
44885 5
44886 11
44887 6
44888 6
44889 3
44890 5
44891 8
44892 6
44893 6
44894 10
44895 7
44896 6
44897 6
44898 12
44899 5
44900 11
44901 6
44902 7
44903 4
44904 4
44905 7
44906 2
44907 4
44908 6
44909 8
44910 3
44911 13
44912 6
44913 5
44914 7
44915 5
44916 5
44917 6
44918 8
44919 6
44920 8
44921 10
44922 1
44923 7
44924 7
44925 10
44926 7
44927 9
44928 3
44929 11
44930 12
44931 1
44932 8
44933 8
44934 2
44935 5
44936 4
44937 5
44938 4
44939 7
44940 9
44941 8
44942 11
44943 7
44944 5
44945 7
44946 6
44947 11
44948 6
44949 3
44950 3
44951 6
44952 6
44953 6
44954 5
44955 5
44956 8
44957 4
44958 4
44959 3
44960 8
44961 6
44962 3
44963 6
44964 9
44965 5
44966 6
44967 2
44968 6
44969 5
44970 4
44971 5
44972 10
44973 4
44974 7
44975 5
44976 8
44977 12
44978 7
44979 7
44980 7
44981 7
44982 7
44983 6
44984 10
44985 7
44986 6
44987 7
44988 5
44989 6
44990 8
44991 6
44992 7
44993 4
44994 3
[truncated: 1,108,203 more chars]
