# Supplementary material for: Chromosome-level haplotype-resolved assembly of highly heterozygous grass genomes with PhaseGrass
Source: Nat Commun. 2025 Dec 20;17:12. doi: 10.1038/s41467-025-66377-5 (PMC12764793; doi:10.1038/s41467-025-66377-5)
Supplement: Supplementary file 6 — Source Data [file 41467_2025_66377_MOESM6_ESM.zip › Supplementary Fig. 1/sikem_21mer.histo]

1 492011625
2 42921665
3 14541723
4 8261527
5 5933890
6 4905884
7 4428899
8 4240481
9 4251585
10 4462954
11 4914721
12 5727285
13 6893227
14 8466211
15 10446142
16 12784679
17 15414819
18 18216192
19 20972439
20 23604066
21 25890444
22 27762478
23 29098063
24 29809384
25 29901125
26 29403432
27 28399520
28 26955446
29 25211210
30 23283808
31 21272490
32 19290968
33 17346564
34 15593701
35 14025697
36 12698483
37 11592831
38 10708313
39 10054254
40 9597525
41 9280755
42 9099685
43 9022730
44 9006130
45 9019346
46 9065011
47 9111180
48 9122705
49 9102347
50 9043504
51 8944980
52 8800355
53 8602603
54 8347885
55 8056106
56 7743459
57 7406635
58 7040106
59 6656447
60 6280811
61 5902626
62 5530297
63 5178015
64 4831688
65 4501879
66 4192268
67 3909644
68 3646117
69 3405060
70 3175193
71 2965377
72 2781203
73 2615425
74 2463676
75 2322084
76 2196850
77 2082169
78 1981204
79 1885697
80 1797246
81 1719859
82 1645591
83 1577742
84 1513690
85 1457522
86 1401282
87 1349105
88 1303559
89 1261906
90 1218367
91 1181534
92 1146994
93 1112138
94 1080737
95 1049319
96 1019873
97 991019
98 965629
99 941826
100 918465
101 896560
102 873882
103 854064
104 831512
105 812956
106 794071
107 776024
108 759643
109 739402
110 723520
111 707982
112 689902
113 674380
114 658187
115 642175
116 626819
117 612719
118 598559
119 585124
120 572871
121 560287
122 546771
123 533764
124 520934
125 509607
126 499374
127 487717
128 476128
129 465860
130 455907
131 447523
132 439456
133 429619
134 421551
135 414293
136 406043
137 397803
138 391814
139 384139
140 376688
141 369205
142 363703
143 357960
144 352126
145 345199
146 339377
147 333476
148 328217
149 322686
150 317198
151 312294
152 307556
153 301965
154 297130
155 290749
156 286995
157 282245
158 277234
159 272381
160 268069
161 264580
162 259818
163 256105
164 251618
165 248680
166 244466
167 240510
168 237255
169 232856
170 229372
171 226564
172 222153
173 220402
174 216384
175 213794
176 210724
177 207477
178 204721
179 201384
180 198340
181 196112
182 192183
183 190162
184 188115
185 184743
186 183242
187 180142
188 177986
189 175909
190 173698
191 171444
192 169015
193 167023
194 165466
195 162580
196 159894
197 158565
198 157180
199 154881
200 153268
201 151081
202 150091
203 147334
204 145537
205 143531
206 141854
207 140520
208 138453
209 137368
210 136399
211 134227
212 133265
213 131517
214 129922
215 128379
216 127622
217 126207
218 124283
219 122335
220 121643
221 120990
222 119342
223 117428
224 116388
225 115446
226 113825
227 113112
228 112028
229 110646
230 109448
231 108761
232 107972
233 106041
234 105433
235 104420
236 102792
237 101331
238 101039
239 100152
240 98943
241 97692
242 97097
243 95499
244 94710
245 93782
246 93324
247 92744
248 92459
249 91232
250 89669
251 89601
252 88347
253 87734
254 86531
255 85946
256 85321
257 83368
258 82957
259 82531
260 81011
261 80586
262 79997
263 79075
264 78516
265 78647
266 77637
267 77177
268 76575
269 74631
270 75014
271 74420
272 73535
273 72946
274 72607
275 72218
276 70997
277 71017
278 70416
279 70083
280 68962
281 68492
282 67748
283 67269
284 66277
285 66524
286 65871
287 65513
288 64502
289 64636
290 64222
291 64091
292 62750
293 62354
294 61838
295 61302
296 60385
297 60420
298 59334
299 59004
300 59599
301 58804
302 58492
303 58008
304 57856
305 57311
306 56782
307 56283
308 55893
309 55468
310 54961
311 54758
312 54332
313 53904
314 53638
315 53105
316 53016
317 52805
318 52079
319 51472
320 50834
321 50333
322 50463
323 49911
324 49733
325 49203
326 49013
327 48801
328 48163
329 48334
330 47842
331 47144
332 46873
333 46790
334 46174
335 46154
336 45885
337 45806
338 45143
339 45350
340 44887
341 44704
342 43995
343 43607
344 43443
345 43118
346 43007
347 42790
348 42648
349 41962
350 41647
351 41617
352 41236
353 40809
354 40734
355 40541
356 40626
357 40004
358 39904
359 39967
360 39188
361 39337
362 39041
363 38670
364 38616
365 38415
366 38306
367 37764
368 38078
369 37563
370 37239
371 36969
372 37250
373 36697
374 36782
375 36255
376 35984
377 35591
378 35576
379 35289
380 35147
381 34968
382 34852
383 34604
384 34264
385 34271
386 34224
387 33640
388 33322
389 33437
390 33383
391 32868
392 32767
393 32672
394 32494
395 32252
396 32168
397 32266
398 31978
399 31655
400 31936
401 31517
402 31164
403 30957
404 31122
405 30785
406 30569
407 30472
408 30540
409 30111
410 30184
411 30249
412 30178
413 29458
414 29536
415 29198
416 29050
417 28606
418 28568
419 28599
420 28585
421 28304
422 27969
423 28157
424 28175
425 27989
426 28028
427 27530
428 27424
429 27360
430 27194
431 26755
432 27099
433 26921
434 26404
435 26641
436 26548
437 26349
438 26219
439 26203
440 26146
441 25900
442 25750
443 25568
444 25418
445 25402
446 25123
447 25011
448 25197
449 24777
450 24885
451 24456
452 24606
453 24390
454 24502
455 24191
456 24265
457 23968
458 23925
459 23595
460 23938
461 23440
462 23486
463 23203
464 23164
465 23169
466 23194
467 22928
468 22780
469 22742
470 22635
471 22220
472 22325
473 22399
474 22243
475 22000
476 22426
477 22121
478 22004
479 21962
480 21484
481 21522
482 21605
483 21573
484 21363
485 21311
486 21128
487 21100
488 20851
489 21307
490 21082
491 21003
492 20522
493 20672
494 20358
495 20230
496 20237
497 20282
498 20176
499 19999
500 20019
501 20072
502 19537
503 19705
504 19841
505 19462
506 19392
507 19122
508 19335
509 19065
510 19107
511 19186
512 18846
513 18712
514 18888
515 18896
516 18868
517 18598
518 18799
519 18350
520 18582
521 18436
522 18216
523 18307
524 18293
525 18309
526 18072
527 18007
528 17984
529 17963
530 18061
531 17885
532 17850
533 17638
534 17251
535 17458
536 17468
537 17357
538 17327
539 17084
540 16843
541 17043
542 17112
543 16881
544 17043
545 16738
546 16775
547 16634
548 16620
549 16461
550 16562
551 16648
552 16458
553 16439
554 16199
555 16359
556 16309
557 16142
558 16193
559 16132
560 15899
561 15888
562 15878
563 15801
564 15865
565 15613
566 15645
567 15522
568 15418
569 15420
570 15467
571 15513
572 15493
573 15407
574 15192
575 15214
576 15252
577 14907
578 15284
579 14929
580 14878
581 14891
582 14990
583 14626
584 14702
585 14754
586 14819
587 14622
588 14441
589 14557
590 14513
591 14166
592 14270
593 14217
594 14024
595 14288
596 14145
597 14018
598 14031
599 14085
600 14104
601 14038
602 13787
603 13688
604 13695
605 13748
606 13570
607 13724
608 13647
609 13732
610 13710
611 13505
612 13376
613 13353
614 13484
615 13190
616 13380
617 13457
618 13142
619 13121
620 13215
621 13079
622 13047
623 12897
624 13152
625 12926
626 12708
627 12831
628 12662
629 12857
630 12801
631 12770
632 12654
633 12744
634 12358
635 12367
636 12578
637 12507
638 12395
639 12161
640 12180
641 12000
642 12340
643 12130
644 12040
645 12078
646 11942
647 12031
648 11994
649 12085
650 11936
651 11886
652 11915
653 11905
654 11828
655 12038
656 11765
657 11709
658 11522
659 11491
660 11601
661 11795
662 11803
663 11549
664 11445
665 11569
666 11482
667 11366
668 11536
669 11517
670 11366
671 11477
672 11354
673 11271
674 11120
675 11030
676 11251
677 11024
678 11042
679 11020
680 11310
681 11040
682 11146
683 10912
684 10852
685 10967
686 10834
687 11130
688 10852
689 11074
690 10844
691 10809
692 10709
693 10594
694 10782
695 10741
696 10446
697 10673
698 10553
699 10434
700 10616
701 10430
702 10466
703 10518
704 10462
705 10458
706 10372
707 10401
708 10146
709 10422
710 10226
711 10455
712 10318
713 10358
714 10175
715 10242
716 10156
717 10232
718 10160
719 10055
720 9970
721 9950
722 9862
723 9730
724 9868
725 9924
726 9737
727 9949
728 9993
729 9818
730 9831
731 9716
732 9748
733 9869
734 9542
735 9624
736 9739
737 9574
738 9570
739 9520
740 9750
741 9453
742 9300
743 9481
744 9353
745 9324
746 9405
747 9302
748 9266
749 9157
750 9404
751 9249
752 9326
753 9392
754 9307
755 9256
756 9263
757 9214
758 9176
759 9334
760 9158
761 9249
762 9221
763 9284
764 9166
765 9195
766 9081
767 9233
768 9020
769 9250
770 9001
771 8947
772 9158
773 9003
774 9182
775 8874
776 9075
777 8880
778 8838
779 8723
780 9029
781 9062
782 8791
783 8886
784 8812
785 8663
786 8778
787 8649
788 8832
789 8536
790 8561
791 8561
792 8415
793 8617
794 8346
795 8612
796 8457
797 8548
798 8326
799 8527
800 8434
801 8617
802 8652
803 8511
804 8444
805 8381
806 8443
807 8466
808 8262
809 8374
810 8356
811 8342
812 8460
813 8367
814 8230
815 8348
816 8200
817 8185
818 8364
819 8284
820 8298
821 8178
822 8302
823 8116
824 8039
825 8286
826 8152
827 8081
828 8232
829 8120
830 8203
831 7969
832 8064
833 8074
834 8025
835 7959
836 7947
837 8000
838 8020
839 7998
840 8087
841 7954
842 7910
843 7950
844 8022
845 8167
846 7987
847 7915
848 7891
849 7871
850 7903
851 7828
852 8027
853 7757
854 7877
855 7880
856 7731
857 7730
858 7859
859 7910
860 7762
861 7585
862 7578
863 7772
864 7575
865 7780
866 7804
867 7663
868 7712
869 7699
870 7677
871 7707
872 7581
873 7694
874 7732
875 7652
876 7517
877 7694
878 7649
879 7538
880 7823
881 7626
882 7645
883 7703
884 7477
885 7575
886 7493
887 7623
888 7460
889 7483
890 7589
891 7624
892 7419
893 7505
894 7455
895 7488
896 7402
897 7371
898 7597
899 7469
900 7407
901 7284
902 7455
903 7615
904 7383
905 7398
906 7499
907 7185
908 7267
909 7224
910 7290
911 7330
912 7335
913 7275
914 7302
915 7187
916 7220
917 7391
918 7390
919 7221
920 7216
921 7409
922 7350
923 7151
924 7321
925 7288
926 7221
927 7129
928 7182
929 7127
930 7120
931 7348
932 7075
933 7253
934 6998
935 7226
936 7242
937 7091
938 7175
939 7240
940 7028
941 7194
942 7147
943 7119
944 6945
945 7127
946 6951
947 7135
948 7000
949 7018
950 7130
951 7117
952 6860
953 6924
954 7033
955 6989
956 6927
957 6925
958 6814
959 6931
960 6880
961 6883
962 6790
963 6755
964 6812
965 6916
966 6645
967 6780
968 6760
969 6807
970 6610
971 6630
972 6853
973 6602
974 6752
975 6735
976 6740
977 6687
978 6638
979 6621
980 6712
981 6764
982 6564
983 6694
984 6630
985 6616
986 6407
987 6500
988 6401
989 6552
990 6614
991 6568
992 6368
993 6432
994 6499
995 6547
996 6499
997 6410
998 6489
999 6168
1000 6474
1001 6356
1002 6463
1003 6257
1004 6351
1005 6320
1006 6406
1007 6334
1008 6419
1009 6221
1010 6290
1011 6214
1012 6299
1013 6229
1014 6250
1015 6257
1016 6312
1017 6334
1018 6219
1019 6253
1020 6234
1021 6056
1022 6132
1023 6109
1024 6080
1025 6009
1026 6117
1027 6115
1028 6058
1029 6052
1030 6010
1031 6016
1032 5978
1033 5969
1034 6084
1035 6124
1036 5919
1037 6010
1038 6015
1039 6063
1040 5940
1041 5982
1042 5852
1043 5935
1044 5832
1045 5653
1046 5912
1047 5826
1048 5709
1049 5887
1050 5914
1051 5676
1052 5765
1053 5721
1054 5759
1055 5809
1056 5693
1057 5703
1058 5713
1059 5822
1060 5798
1061 5662
1062 5625
1063 5597
1064 5686
1065 5633
1066 5649
1067 5479
1068 5535
1069 5565
1070 5452
1071 5336
1072 5422
1073 5432
1074 5447
1075 5491
1076 5466
1077 5470
1078 5365
1079 5502
1080 5419
1081 5354
1082 5490
1083 5490
1084 5508
1085 5437
1086 5455
1087 5379
1088 5231
1089 5347
1090 5243
1091 5443
1092 5332
1093 5326
1094 5260
1095 5102
1096 5218
1097 5268
1098 5326
1099 5322
1100 5324
1101 5226
1102 5253
1103 5231
1104 5251
1105 5142
1106 5229
1107 5229
1108 5118
1109 5134
1110 4988
1111 5078
1112 5081
1113 5128
1114 5095
1115 5015
1116 4876
1117 4958
1118 4954
1119 4903
1120 4919
1121 4971
1122 4988
1123 4853
1124 4796
1125 5031
1126 4933
1127 4812
1128 4775
1129 4929
1130 4747
1131 4760
1132 4836
1133 4722
1134 4631
1135 4671
1136 4738
1137 4682
1138 4662
1139 4676
1140 4606
1141 4774
1142 4666
1143 4687
1144 4625
1145 4551
1146 4650
1147 4665
1148 4645
1149 4551
1150 4625
1151 4628
1152 4583
1153 4656
1154 4441
1155 4482
1156 4407
1157 4513
1158 4617
1159 4467
1160 4470
1161 4439
1162 4478
1163 4452
1164 4397
1165 4438
1166 4424
1167 4420
1168 4393
1169 4412
1170 4312
1171 4323
1172 4372
1173 4207
1174 4300
1175 4293
1176 4164
1177 4318
1178 4137
1179 4281
1180 4153
1181 4159
1182 4175
1183 4347
1184 4132
1185 4060
1186 4181
1187 4072
1188 4030
1189 4099
1190 4159
1191 4079
1192 4065
1193 4062
1194 4091
1195 4133
1196 4072
1197 4086
1198 4043
1199 4036
1200 4077
1201 4068
1202 3916
1203 3953
1204 3906
1205 3813
1206 4048
1207 3982
1208 3898
1209 3883
1210 3912
1211 3940
1212 3904
1213 3933
1214 3914
1215 3764
1216 3892
1217 3778
1218 3751
1219 3821
1220 3779
1221 3711
1222 3761
1223 3724
1224 3827
1225 3755
1226 3755
1227 3815
1228 3815
1229 3715
1230 3809
1231 3726
1232 3723
1233 3848
1234 3727
1235 3728
1236 3711
1237 3723
1238 3668
1239 3730
1240 3641
1241 3776
1242 3741
1243 3616
1244 3651
1245 3507
1246 3561
1247 3642
1248 3558
1249 3595
1250 3632
1251 3657
1252 3596
1253 3589
1254 3538
1255 3557
1256 3572
1257 3552
1258 3650
1259 3502
1260 3542
1261 3565
1262 3530
1263 3485
1264 3466
1265 3442
1266 3514
1267 3471
1268 3424
1269 3580
1270 3490
1271 3405
1272 3573
1273 3534
1274 3618
1275 3458
1276 3486
1277 3558
1278 3456
1279 3456
1280 3454
1281 3424
1282 3420
1283 3395
1284 3344
1285 3364
1286 3466
1287 3285
1288 3369
1289 3304
1290 3314
1291 3369
1292 3354
1293 3309
1294 3347
1295 3256
1296 3364
1297 3302
1298 3392
1299 3318
1300 3306
1301 3271
1302 3329
1303 3294
1304 3247
1305 3263
1306 3265
1307 3349
1308 3373
1309 3315
1310 3303
1311 3201
1312 3205
1313 3184
1314 3148
1315 3217
1316 3256
1317 3169
1318 3337
1319 3221
1320 3248
1321 3302
1322 3221
1323 3250
1324 3265
1325 3253
1326 3156
1327 3201
1328 3144
1329 3125
1330 3195
1331 3209
1332 3128
1333 3174
1334 3124
1335 3137
1336 3158
1337 3169
1338 3060
1339 3150
1340 3142
1341 3127
1342 3111
1343 2999
1344 3083
1345 3134
1346 3107
1347 3057
1348 2989
1349 3097
1350 3109
1351 3012
1352 2994
1353 2973
1354 3054
1355 3009
1356 2942
1357 3051
1358 3017
1359 2980
1360 3024
1361 2988
1362 3058
1363 2985
1364 2876
1365 2949
1366 2968
1367 2929
1368 2938
1369 2884
1370 2902
1371 2894
1372 2858
1373 2956
1374 2843
1375 2924
1376 2934
1377 2865
1378 2844
1379 2894
1380 2917
1381 2924
1382 2926
1383 3012
1384 2901
1385 2938
1386 2864
1387 2907
1388 2921
1389 2777
1390 2895
1391 2845
1392 2855
1393 2839
1394 2897
1395 2797
1396 2861
1397 2799
1398 2806
1399 2902
1400 2800
1401 2719
1402 2840
1403 2772
1404 2819
1405 2831
1406 2733
1407 2786
1408 2756
1409 2874
1410 2791
1411 2722
1412 2788
1413 2827
1414 2718
1415 2775
1416 2778
1417 2720
1418 2785
1419 2708
1420 2715
1421 2717
1422 2670
1423 2771
1424 2692
1425 2822
1426 2636
1427 2665
1428 2679
1429 2711
1430 2711
1431 2707
1432 2701
1433 2875
1434 2635
1435 2594
1436 2632
1437 2668
1438 2676
1439 2632
1440 2723
1441 2642
1442 2710
1443 2693
1444 2627
1445 2713
1446 2575
1447 2707
1448 2644
1449 2614
1450 2617
1451 2647
1452 2713
1453 2693
1454 2469
1455 2589
1456 2564
1457 2575
1458 2621
1459 2696
1460 2518
1461 2627
1462 2553
1463 2511
1464 2584
1465 2582
1466 2548
1467 2426
1468 2535
1469 2607
1470 2558
1471 2529
1472 2529
1473 2503
1474 2599
1475 2482
1476 2550
1477 2520
1478 2510
1479 2462
1480 2532
1481 2642
1482 2518
1483 2550
1484 2533
1485 2422
1486 2514
1487 2483
1488 2529
1489 2580
1490 2527
1491 2539
1492 2487
1493 2503
1494 2522
1495 2598
1496 2498
1497 2572
1498 2531
1499 2499
1500 2475
1501 2464
1502 2465
1503 2468
1504 2508
1505 2411
1506 2455
1507 2447
1508 2448
1509 2390
1510 2412
1511 2450
1512 2425
1513 2422
1514 2492
1515 2489
1516 2420
1517 2388
1518 2494
1519 2404
1520 2450
1521 2381
1522 2414
1523 2438
1524 2432
1525 2465
1526 2422
1527 2405
1528 2487
1529 2422
1530 2435
1531 2388
1532 2361
1533 2356
1534 2464
1535 2330
1536 2342
1537 2394
1538 2471
1539 2427
1540 2394
1541 2339
1542 2418
1543 2348
1544 2272
1545 2315
1546 2315
1547 2296
1548 2372
1549 2355
1550 2297
1551 2396
1552 2331
1553 2323
1554 2268
1555 2363
1556 2376
1557 2358
1558 2325
1559 2382
1560 2374
1561 2310
1562 2278
1563 2366
1564 2348
1565 2258
1566 2430
1567 2194
1568 2248
1569 2290
1570 2223
1571 2295
1572 2199
1573 2302
1574 2342
1575 2230
1576 2246
1577 2314
1578 2259
1579 2246
1580 2263
1581 2264
1582 2191
1583 2282
1584 2204
1585 2188
1586 2217
1587 2292
1588 2333
1589 2331
1590 2251
1591 2241
1592 2295
1593 2219
1594 2274
1595 2282
1596 2272
1597 2200
1598 2276
1599 2300
1600 2202
1601 2173
1602 2188
1603 2239
1604 2172
1605 2315
1606 2366
1607 2162
1608 2259
1609 2206
1610 2186
1611 2227
1612 2137
1613 2233
1614 2177
1615 2229
1616 2153
1617 2236
1618 2177
1619 2248
1620 2086
1621 2107
1622 2216
1623 2232
1624 2118
1625 2222
1626 2093
1627 2171
1628 2247
1629 2153
1630 2124
1631 2173
1632 2129
1633 2186
1634 2222
1635 2161
1636 2153
1637 2189
1638 2116
1639 2174
1640 2123
1641 2121
1642 2103
1643 2143
1644 2149
1645 2177
1646 2111
1647 2135
1648 2203
1649 2131
1650 2064
1651 2149
1652 2073
1653 2051
1654 2131
1655 2126
1656 2180
1657 2077
1658 2027
1659 2097
1660 2043
1661 2054
1662 2125
1663 2170
1664 2057
1665 2121
1666 2102
1667 2061
1668 2092
1669 2125
1670 2100
1671 1980
1672 2100
1673 2032
1674 2043
1675 2019
1676 2025
1677 2007
1678 2091
1679 1912
1680 2060
1681 2091
1682 2084
1683 2116
1684 1940
1685 1950
1686 1965
1687 2079
1688 1999
1689 1992
1690 2006
1691 2079
1692 2041
1693 2069
1694 1988
1695 2117
1696 2045
1697 2070
1698 1984
1699 2028
1700 2003
1701 2001
1702 2066
1703 2025
1704 2025
1705 1885
1706 2104
1707 2032
1708 2034
1709 2084
1710 2038
1711 2001
1712 1972
1713 1951
1714 1984
1715 2042
1716 1977
1717 2050
1718 1979
1719 1931
1720 1958
1721 1903
1722 1955
1723 1927
1724 1993
1725 1983
1726 1906
1727 1965
1728 2024
1729 1891
1730 1883
1731 2006
1732 1955
1733 1973
1734 1916
1735 1945
1736 1956
1737 1945
1738 2031
1739 1985
1740 2048
1741 1927
1742 1966
1743 1929
1744 1922
1745 1957
1746 1836
1747 1966
1748 1909
1749 1856
1750 1880
1751 1959
1752 1890
1753 1931
1754 1892
1755 1898
1756 1933
1757 1872
1758 1907
1759 1868
1760 1802
1761 1810
1762 1907
1763 1873
1764 1860
1765 1885
1766 1835
1767 1835
1768 1858
1769 1867
1770 1846
1771 1824
1772 1830
1773 1847
1774 1878
1775 1832
1776 1818
1777 1843
1778 1852
1779 1911
1780 1775
1781 1783
1782 1848
1783 1851
1784 1917
1785 1787
1786 1778
1787 1854
1788 1812
1789 1804
1790 1802
1791 1771
1792 1843
1793 1833
1794 1701
1795 1834
1796 1758
1797 1782
1798 1694
1799 1751
1800 1745
1801 1702
1802 1797
1803 1700
1804 1764
1805 1770
1806 1793
1807 1764
1808 1753
1809 1755
1810 1686
1811 1774
1812 1771
1813 1784
1814 1755
1815 1648
1816 1768
1817 1817
1818 1790
1819 1771
1820 1720
1821 1790
1822 1697
1823 1736
1824 1774
1825 1729
1826 1720
1827 1732
1828 1696
1829 1715
1830 1691
1831 1735
1832 1801
1833 1710
1834 1730
1835 1788
1836 1758
1837 1759
1838 1766
1839 1687
1840 1750
1841 1728
1842 1776
1843 1782
1844 1828
1845 1779
1846 1689
1847 1789
1848 1704
1849 1686
1850 1698
1851 1728
1852 1731
1853 1673
1854 1792
1855 1643
1856 1632
1857 1778
1858 1705
1859 1725
1860 1778
1861 1709
1862 1641
1863 1713
1864 1706
1865 1752
1866 1670
1867 1753
1868 1689
1869 1749
1870 1717
1871 1778
1872 1633
1873 1753
1874 1729
1875 1727
1876 1735
1877 1713
1878 1689
1879 1716
1880 1701
1881 1663
1882 1697
1883 1644
1884 1643
1885 1657
1886 1603
1887 1684
1888 1722
1889 1718
1890 1644
1891 1744
1892 1732
1893 1660
1894 1644
1895 1650
1896 1620
1897 1690
1898 1751
1899 1662
1900 1594
1901 1668
1902 1662
1903 1589
1904 1671
1905 1669
1906 1660
1907 1652
1908 1607
1909 1685
1910 1547
1911 1590
1912 1569
1913 1526
1914 1711
1915 1620
1916 1632
1917 1529
1918 1632
1919 1623
1920 1590
1921 1560
1922 1630
1923 1565
1924 1626
1925 1539
1926 1605
1927 1604
1928 1577
1929 1574
1930 1562
1931 1545
1932 1560
1933 1598
1934 1566
1935 1581
1936 1632
1937 1572
1938 1616
1939 1526
1940 1550
1941 1556
1942 1622
1943 1581
1944 1553
1945 1532
1946 1535
1947 1527
1948 1530
1949 1514
1950 1569
1951 1540
1952 1570
1953 1535
1954 1590
1955 1594
1956 1609
1957 1515
1958 1546
1959 1567
1960 1530
1961 1589
1962 1532
1963 1491
1964 1590
1965 1542
1966 1518
1967 1573
1968 1498
1969 1482
1970 1529
1971 1501
1972 1544
1973 1527
1974 1492
1975 1470
1976 1498
1977 1494
1978 1578
1979 1605
1980 1533
1981 1462
1982 1520
1983 1578
1984 1487
1985 1514
1986 1489
1987 1427
1988 1565
1989 1479
1990 1416
1991 1419
1992 1452
1993 1458
1994 1466
1995 1482
1996 1482
1997 1504
1998 1553
1999 1505
2000 1443
2001 1530
2002 1459
2003 1497
2004 1518
2005 1493
2006 1435
2007 1444
2008 1477
2009 1519
2010 1470
2011 1539
2012 1447
2013 1529
2014 1538
2015 1430
2016 1530
2017 1448
2018 1415
2019 1495
2020 1441
2021 1449
2022 1461
2023 1515
2024 1388
2025 1463
2026 1490
2027 1470
2028 1412
2029 1465
2030 1442
2031 1438
2032 1447
2033 1511
2034 1450
2035 1439
2036 1466
2037 1415
2038 1478
2039 1442
2040 1428
2041 1380
2042 1417
2043 1431
2044 1417
2045 1465
2046 1386
2047 1473
2048 1464
2049 1418
2050 1364
2051 1432
2052 1380
2053 1451
2054 1399
2055 1371
2056 1380
2057 1478
2058 1397
2059 1317
2060 1411
2061 1496
2062 1374
2063 1467
2064 1403
2065 1407
2066 1402
2067 1418
2068 1372
2069 1416
2070 1393
2071 1410
2072 1409
2073 1415
2074 1388
2075 1378
2076 1393
2077 1364
2078 1427
2079 1338
2080 1291
2081 1382
2082 1400
2083 1383
2084 1412
2085 1371
2086 1299
2087 1408
2088 1353
2089 1347
2090 1435
2091 1317
2092 1330
2093 1369
2094 1371
2095 1332
2096 1348
2097 1369
2098 1381
2099 1363
2100 1382
2101 1343
2102 1321
2103 1382
2104 1325
2105 1407
2106 1325
2107 1291
2108 1289
2109 1355
2110 1288
2111 1365
2112 1365
2113 1394
2114 1362
2115 1380
2116 1390
2117 1374
2118 1386
2119 1342
2120 1402
2121 1356
2122 1317
2123 1357
2124 1433
2125 1348
2126 1345
2127 1369
2128 1362
2129 1376
2130 1303
2131 1366
2132 1297
2133 1345
2134 1327
2135 1308
2136 1282
2137 1262
2138 1355
2139 1344
2140 1307
2141 1300
2142 1311
2143 1283
2144 1345
2145 1252
2146 1302
2147 1279
2148 1345
2149 1271
2150 1352
2151 1308
2152 1356
2153 1355
2154 1337
2155 1319
2156 1333
2157 1315
2158 1219
2159 1304
2160 1260
2161 1309
2162 1248
2163 1331
2164 1284
2165 1277
2166 1303
2167 1339
2168 1250
2169 1298
2170 1271
2171 1212
2172 1310
2173 1365
2174 1335
2175 1328
2176 1252
2177 1255
2178 1231
2179 1266
2180 1311
2181 1243
2182 1291
2183 1259
2184 1321
2185 1231
2186 1213
2187 1259
2188 1252
2189 1186
2190 1251
2191 1310
2192 1234
2193 1187
2194 1352
2195 1286
2196 1249
2197 1274
2198 1234
2199 1228
2200 1266
2201 1181
2202 1271
2203 1247
2204 1289
2205 1298
2206 1236
2207 1188
2208 1231
2209 1219
2210 1229
2211 1237
2212 1246
2213 1228
2214 1246
2215 1236
2216 1244
2217 1160
2218 1266
2219 1186
2220 1327
2221 1221
2222 1256
2223 1235
2224 1178
2225 1190
2226 1222
2227 1159
2228 1198
2229 1183
2230 1174
2231 1240
2232 1231
2233 1233
2234 1289
2235 1172
2236 1208
2237 1200
2238 1214
2239 1247
2240 1181
2241 1213
2242 1196
2243 1183
2244 1192
2245 1233
2246 1215
2247 1211
2248 1172
2249 1192
2250 1222
2251 1185
2252 1153
2253 1207
2254 1157
2255 1200
2256 1198
2257 1199
2258 1132
2259 1146
2260 1153
2261 1205
2262 1156
2263 1185
2264 1168
2265 1171
2266 1168
2267 1150
2268 1155
2269 1181
2270 1169
2271 1129
2272 1173
2273 1230
2274 1221
2275 1201
2276 1207
2277 1180
2278 1175
2279 1161
2280 1116
2281 1153
2282 1105
2283 1133
2284 1148
2285 1158
2286 1169
2287 1155
2288 1130
2289 1182
2290 1175
2291 1098
2292 1219
2293 1173
2294 1094
2295 1121
2296 1143
2297 1155
2298 1140
2299 1106
2300 1123
2301 1136
2302 1195
2303 1168
2304 1096
2305 1143
2306 1199
2307 1111
2308 1174
2309 1091
2310 1144
2311 1116
2312 1171
2313 1128
2314 1237
2315 1052
2316 1154
2317 1133
2318 1191
2319 1117
2320 1103
2321 1153
2322 1143
2323 1066
2324 1062
2325 1116
2326 1107
2327 1137
2328 1093
2329 1132
2330 1053
2331 1098
2332 1122
2333 1078
2334 1171
2335 1046
2336 1141
2337 1125
2338 1062
2339 1132
2340 1097
2341 1125
2342 1095
2343 1042
2344 1135
2345 1111
2346 1140
2347 1138
2348 1052
2349 1143
2350 1063
2351 1080
2352 1059
2353 1109
2354 1108
2355 1092
2356 1117
2357 1082
2358 1081
2359 1054
2360 1104
2361 1048
2362 1078
2363 1072
2364 1073
2365 1071
2366 1036
2367 1094
2368 1041
2369 1053
2370 1018
2371 1095
2372 1033
2373 1073
2374 1085
2375 1092
2376 1116
2377 1083
2378 1106
2379 1067
2380 1116
2381 1072
2382 1024
2383 1020
2384 1017
2385 1046
2386 1055
2387 1091
2388 1042
2389 970
2390 1061
2391 1003
2392 1078
2393 1067
2394 1056
2395 1057
2396 1058
2397 1078
2398 1023
2399 986
2400 1041
2401 1034
2402 1029
2403 1048
2404 1087
2405 1081
2406 1010
2407 1047
2408 1038
2409 1075
2410 969
2411 1010
2412 1020
2413 1043
2414 1037
2415 1004
2416 967
2417 1077
2418 988
2419 1009
2420 1032
2421 1029
2422 1022
2423 1026
2424 1000
2425 1027
2426 995
2427 1001
2428 1042
2429 972
2430 1010
2431 962
2432 1010
2433 1008
2434 1000
2435 1037
2436 1041
2437 1001
2438 1009
2439 972
2440 1008
2441 995
2442 992
2443 1066
2444 998
2445 985
2446 1041
2447 951
2448 1031
2449 1051
2450 987
2451 1013
2452 1049
2453 997
2454 978
2455 943
2456 985
2457 1004
2458 1065
2459 1004
2460 1055
2461 993
2462 943
2463 1036
2464 1027
2465 1032
2466 985
2467 992
2468 987
2469 1038
2470 1023
2471 984
2472 996
2473 977
2474 974
2475 1054
2476 995
2477 954
2478 973
2479 966
2480 945
2481 942
2482 1023
2483 1001
2484 990
2485 1006
2486 962
2487 896
2488 1006
2489 955
2490 930
2491 988
2492 996
2493 932
2494 971
2495 988
2496 1023
2497 1014
2498 1006
2499 1015
2500 1028
2501 1009
2502 931
2503 1000
2504 929
2505 984
2506 966
2507 956
2508 1008
2509 936
2510 929
2511 945
2512 927
2513 943
2514 951
2515 1009
2516 983
2517 966
2518 1002
2519 982
2520 968
2521 984
2522 945
2523 975
2524 938
2525 956
2526 999
2527 965
2528 939
2529 973
2530 964
2531 995
2532 969
2533 922
2534 914
2535 987
2536 1009
2537 977
2538 940
2539 945
2540 908
2541 993
2542 955
2543 944
2544 909
2545 950
2546 948
2547 960
2548 936
2549 873
2550 956
2551 908
2552 937
2553 943
2554 902
2555 938
2556 905
2557 940
2558 892
2559 935
2560 932
2561 953
2562 930
2563 939
2564 965
2565 942
2566 872
2567 914
2568 886
2569 944
2570 919
2571 926
2572 916
2573 895
2574 905
2575 946
2576 947
2577 969
2578 924
2579 902
2580 964
2581 965
2582 936
2583 898
2584 910
2585 976
2586 940
2587 918
2588 888
2589 907
2590 941
2591 885
2592 872
2593 953
2594 884
2595 909
2596 908
2597 872
2598 941
2599 859
2600 939
2601 878
2602 961
2603 881
2604 915
2605 915
2606 903
2607 900
2608 862
2609 895
2610 873
2611 896
2612 875
2613 905
2614 818
2615 884
2616 851
2617 913
2618 881
2619 925
2620 879
2621 925
2622 930
2623 884
2624 905
2625 864
2626 836
2627 870
2628 839
2629 848
2630 868
2631 869
2632 874
2633 870
2634 834
2635 822
2636 856
2637 928
2638 906
2639 844
2640 880
2641 821
2642 864
2643 919
2644 857
2645 894
2646 877
2647 869
2648 879
2649 871
2650 851
2651 912
2652 877
2653 859
2654 839
2655 845
2656 824
2657 845
2658 859
2659 815
2660 870
2661 901
2662 822
2663 835
2664 858
2665 844
2666 851
2667 856
2668 852
2669 833
2670 886
2671 804
2672 907
2673 832
2674 791
2675 842
2676 857
2677 814
2678 861
2679 827
2680 796
2681 811
2682 780
2683 821
2684 828
2685 794
2686 853
2687 814
2688 824
2689 812
2690 830
2691 859
2692 827
2693 866
2694 862
2695 862
2696 850
2697 862
2698 824
2699 797
2700 840
2701 844
2702 814
2703 873
2704 824
2705 854
2706 864
2707 847
2708 847
2709 796
2710 856
2711 816
2712 776
2713 857
2714 864
2715 811
2716 827
2717 865
2718 808
2719 827
2720 798
2721 832
2722 835
2723 818
2724 831
2725 893
2726 880
2727 739
2728 850
2729 842
2730 777
2731 791
2732 772
2733 844
2734 811
2735 793
2736 837
2737 797
2738 813
2739 795
2740 796
2741 777
2742 847
2743 819
2744 842
2745 800
2746 776
2747 782
2748 755
2749 794
2750 816
2751 781
2752 808
2753 780
2754 801
2755 829
2756 787
2757 839
2758 830
2759 746
2760 816
2761 832
2762 791
2763 840
2764 765
2765 765
2766 807
2767 845
2768 768
2769 761
2770 779
2771 782
2772 775
2773 794
2774 800
2775 736
2776 783
2777 795
2778 816
2779 786
2780 776
2781 775
2782 743
2783 759
2784 788
2785 798
2786 763
2787 749
2788 784
2789 816
2790 829
2791 826
2792 812
2793 774
2794 761
2795 789
2796 790
2797 799
2798 800
2799 761
2800 776
2801 782
2802 793
2803 785
2804 821
2805 746
2806 792
2807 751
2808 804
2809 739
2810 773
2811 757
2812 726
2813 793
2814 718
2815 783
2816 713
2817 796
2818 724
2819 780
2820 759
2821 759
2822 747
2823 720
2824 767
2825 787
2826 745
2827 774
2828 736
2829 768
2830 803
2831 748
2832 801
2833 786
2834 740
2835 728
2836 767
2837 756
2838 753
2839 773
2840 750
2841 780
2842 769
2843 729
2844 723
2845 752
2846 757
2847 721
2848 736
2849 779
2850 695
2851 797
2852 717
2853 805
2854 762
2855 765
2856 737
2857 773
2858 765
2859 743
2860 700
2861 712
2862 743
2863 735
2864 728
2865 776
2866 746
2867 735
2868 725
2869 755
2870 734
2871 749
2872 745
2873 719
2874 749
2875 780
2876 701
2877 733
2878 737
2879 769
2880 723
2881 727
2882 716
2883 739
2884 734
2885 780
2886 738
2887 728
2888 728
2889 738
2890 697
2891 726
2892 746
2893 742
2894 731
2895 742
2896 746
2897 724
2898 694
2899 732
2900 730
2901 706
2902 694
2903 680
2904 721
2905 702
2906 707
2907 763
2908 748
2909 713
2910 733
2911 736
2912 764
2913 778
2914 718
2915 702
2916 691
2917 717
2918 721
2919 698
2920 713
2921 701
2922 727
2923 707
2924 672
2925 736
2926 694
2927 753
2928 701
2929 744
2930 672
2931 684
2932 725
2933 658
2934 724
2935 701
2936 689
2937 681
2938 673
2939 772
2940 672
2941 693
2942 696
2943 685
2944 698
2945 677
2946 760
2947 693
2948 689
2949 691
2950 694
2951 690
2952 716
2953 643
2954 706
2955 744
2956 674
2957 674
2958 711
2959 684
2960 732
2961 712
2962 733
2963 710
2964 732
2965 673
2966 705
2967 737
2968 698
2969 714
2970 727
2971 705
2972 732
2973 691
2974 685
2975 722
2976 716
2977 748
2978 662
2979 680
2980 681
2981 721
2982 665
2983 725
2984 660
2985 717
2986 685
2987 721
2988 707
2989 678
2990 701
2991 691
2992 654
2993 702
2994 669
2995 684
2996 712
2997 695
2998 658
2999 700
3000 619
3001 698
3002 687
3003 664
3004 718
3005 705
3006 690
3007 670
3008 706
3009 686
3010 671
3011 666
3012 684
3013 685
3014 675
3015 628
3016 658
3017 660
3018 636
3019 698
3020 655
3021 619
3022 650
3023 648
3024 639
3025 669
3026 668
3027 655
3028 663
3029 681
3030 635
3031 673
3032 713
3033 709
3034 668
3035 655
3036 690
3037 670
3038 699
3039 677
3040 714
3041 623
3042 657
3043 667
3044 672
3045 624
3046 683
3047 694
3048 689
3049 656
3050 639
3051 699
3052 678
3053 696
3054 688
3055 650
3056 677
3057 662
3058 682
3059 676
3060 640
3061 614
3062 647
3063 652
3064 668
3065 670
3066 653
3067 693
3068 632
3069 636
3070 671
3071 658
3072 666
3073 618
3074 652
3075 655
3076 659
3077 638
3078 627
3079 644
3080 644
3081 697
3082 608
3083 601
3084 645
3085 628
3086 671
3087 646
3088 628
3089 636
3090 644
3091 664
3092 663
3093 618
3094 648
3095 668
3096 682
3097 664
3098 617
3099 627
3100 626
3101 625
3102 598
3103 601
3104 636
3105 644
3106 632
3107 664
3108 654
3109 647
3110 655
3111 623
3112 666
3113 629
3114 596
3115 629
3116 624
3117 579
3118 654
3119 639
3120 665
3121 655
3122 647
3123 590
3124 580
3125 619
3126 598
3127 627
3128 601
3129 655
3130 608
3131 632
3132 626
3133 604
3134 612
3135 616
3136 624
3137 596
3138 643
3139 600
3140 690
3141 642
3142 603
3143 592
3144 620
3145 662
3146 596
3147 630
3148 633
3149 572
3150 634
3151 624
3152 608
3153 597
3154 641
3155 618
3156 628
3157 652
3158 620
3159 642
3160 637
3161 636
3162 608
3163 594
3164 601
3165 602
3166 633
3167 607
3168 636
3169 643
3170 630
3171 647
3172 624
3173 617
3174 605
3175 689
3176 572
3177 635
3178 687
3179 645
3180 632
3181 631
3182 648
3183 584
3184 608
3185 618
3186 625
3187 654
3188 621
3189 608
3190 616
3191 657
3192 652
3193 625
3194 638
3195 664
3196 607
3197 631
3198 587
3199 617
3200 609
3201 625
3202 644
3203 624
3204 634
3205 646
3206 601
3207 602
3208 634
3209 597
3210 623
3211 650
3212 585
3213 615
3214 639
3215 625
3216 657
3217 631
3218 573
3219 618
3220 604
3221 620
3222 598
3223 604
3224 592
3225 593
3226 586
3227 593
3228 600
3229 612
3230 605
3231 601
3232 638
3233 552
3234 595
3235 542
3236 589
3237 583
3238 584
3239 616
3240 586
3241 628
3242 572
3243 603
3244 565
3245 595
3246 601
3247 597
3248 577
3249 597
3250 564
3251 618
3252 641
3253 587
3254 629
3255 537
3256 573
3257 598
3258 614
3259 571
3260 581
3261 611
3262 581
3263 618
3264 584
3265 581
3266 597
3267 572
3268 609
3269 583
3270 574
3271 607
3272 580
3273 585
3274 617
3275 596
3276 590
3277 587
3278 618
3279 584
3280 580
3281 549
3282 568
3283 607
3284 582
3285 604
3286 587
3287 586
3288 598
3289 570
3290 557
3291 579
3292 596
3293 571
3294 544
3295 602
3296 613
3297 553
3298 588
3299 580
3300 603
3301 606
3302 565
3303 581
3304 564
3305 552
3306 545
3307 568
3308 578
3309 544
3310 550
3311 590
3312 549
3313 552
3314 514
3315 567
3316 564
3317 623
3318 601
3319 569
3320 566
3321 545
3322 537
3323 572
3324 544
3325 580
3326 564
3327 529
3328 596
3329 558
3330 580
3331 561
3332 573
3333 590
3334 539
3335 617
3336 565
3337 559
3338 557
3339 543
3340 613
3341 560
3342 588
3343 562
3344 545
3345 567
3346 555
3347 561
3348 578
3349 526
3350 582
3351 536
3352 559
3353 574
3354 546
3355 553
3356 574
3357 583
3358 548
3359 508
3360 552
3361 599
3362 588
3363 527
3364 553
3365 558
3366 584
3367 591
3368 511
3369 550
3370 554
3371 570
3372 538
3373 554
3374 532
3375 543
3376 552
3377 529
3378 529
3379 517
3380 528
3381 560
3382 556
3383 528
3384 562
3385 540
3386 548
3387 579
3388 566
3389 539
3390 579
3391 524
3392 537
3393 536
3394 499
3395 558
3396 530
3397 524
3398 547
3399 478
3400 551
3401 560
3402 519
3403 557
3404 561
3405 598
3406 567
3407 534
3408 575
3409 531
3410 544
3411 551
3412 547
3413 551
3414 505
3415 536
3416 505
3417 569
3418 543
3419 554
3420 534
3421 565
3422 560
3423 574
3424 534
3425 543
3426 536
3427 539
3428 522
3429 555
3430 540
3431 530
3432 512
3433 546
3434 508
3435 547
3436 532
3437 545
3438 541
3439 561
3440 495
3441 500
3442 516
3443 534
3444 521
3445 487
3446 585
3447 588
3448 527
3449 516
3450 549
3451 536
3452 541
3453 548
3454 526
3455 536
3456 556
3457 508
3458 525
3459 503
3460 527
3461 522
3462 537
3463 484
3464 521
3465 571
3466 535
3467 514
3468 535
3469 562
3470 541
3471 511
3472 534
3473 526
3474 496
3475 504
3476 498
3477 539
3478 521
3479 586
3480 477
3481 494
3482 507
3483 534
3484 556
3485 503
3486 526
3487 577
3488 537
3489 521
3490 543
3491 508
3492 541
3493 505
3494 519
3495 531
3496 544
3497 526
3498 497
3499 520
3500 501
3501 565
3502 510
3503 591
3504 491
3505 498
3506 491
3507 507
3508 521
3509 501
3510 522
3511 530
3512 531
3513 470
3514 467
3515 504
3516 489
3517 474
3518 458
3519 496
3520 511
3521 513
3522 510
3523 532
3524 521
3525 519
3526 516
3527 550
3528 491
3529 512
3530 510
3531 531
3532 495
3533 515
3534 502
3535 496
3536 495
3537 520
3538 509
3539 505
3540 531
3541 492
3542 506
3543 487
3544 525
3545 495
3546 513
3547 520
3548 481
3549 498
3550 500
3551 480
3552 499
3553 488
3554 513
3555 479
3556 541
3557 511
3558 499
3559 532
3560 461
3561 488
3562 505
3563 520
3564 511
3565 501
3566 489
3567 447
3568 525
3569 482
3570 487
3571 480
3572 494
3573 461
3574 506
3575 502
3576 489
3577 514
3578 523
3579 539
3580 474
3581 479
3582 519
3583 485
3584 441
3585 475
3586 506
3587 498
3588 471
3589 461
3590 512
3591 474
3592 514
3593 448
3594 500
3595 449
3596 520
3597 444
3598 471
3599 506
3600 510
3601 476
3602 497
3603 488
3604 488
3605 517
3606 499
3607 481
3608 489
3609 470
3610 420
3611 509
3612 474
3613 493
3614 463
3615 508
3616 470
3617 478
3618 469
3619 506
3620 513
3621 455
3622 495
3623 468
3624 481
3625 472
3626 471
3627 487
3628 495
3629 476
3630 500
3631 458
3632 515
3633 466
3634 482
3635 515
3636 414
3637 501
3638 490
3639 447
3640 452
3641 433
3642 497
3643 488
3644 483
3645 440
3646 469
3647 448
3648 475
3649 487
3650 477
3651 481
3652 488
3653 500
3654 500
3655 474
3656 459
3657 449
3658 484
3659 457
3660 442
3661 484
3662 465
3663 448
3664 463
3665 472
3666 472
3667 482
3668 463
3669 445
3670 485
3671 499
3672 463
3673 444
3674 490
3675 457
3676 503
3677 445
3678 464
3679 487
3680 475
3681 458
3682 463
3683 475
3684 464
3685 445
3686 495
3687 452
3688 462
3689 481
3690 457
3691 457
3692 506
3693 459
3694 436
3695 522
3696 455
3697 458
3698 440
3699 473
3700 458
3701 479
3702 419
3703 444
3704 469
3705 463
3706 455
3707 462
3708 476
3709 449
3710 494
3711 446
3712 431
3713 456
3714 493
3715 459
3716 470
3717 449
3718 487
3719 477
3720 446
3721 500
3722 413
3723 469
3724 454
3725 472
3726 400
3727 490
3728 446
3729 451
3730 434
3731 431
3732 481
3733 487
3734 444
3735 482
3736 443
3737 473
3738 458
3739 479
3740 489
3741 481
3742 463
3743 456
3744 463
3745 463
3746 456
3747 447
3748 462
3749 492
3750 453
3751 504
3752 491
3753 478
3754 441
3755 423
3756 454
3757 453
3758 505
3759 492
3760 452
3761 450
3762 455
3763 470
3764 414
3765 465
3766 474
3767 479
3768 434
3769 401
3770 445
3771 439
3772 466
3773 449
3774 434
3775 447
3776 474
3777 449
3778 467
3779 402
3780 483
3781 434
3782 432
3783 469
3784 451
3785 445
3786 437
3787 436
3788 419
3789 435
3790 471
3791 449
3792 464
3793 440
3794 406
3795 412
3796 459
3797 464
3798 402
3799 404
3800 442
3801 474
3802 452
3803 452
3804 427
3805 426
3806 459
3807 446
3808 435
3809 444
3810 483
3811 432
3812 435
3813 446
3814 455
3815 439
3816 476
3817 451
3818 432
3819 438
3820 450
3821 432
3822 417
3823 451
3824 454
3825 469
3826 462
3827 432
3828 437
3829 465
3830 434
3831 448
3832 433
3833 425
3834 439
3835 456
3836 421
3837 465
3838 417
3839 427
3840 461
3841 457
3842 446
3843 446
3844 449
3845 429
3846 411
3847 453
3848 481
3849 453
3850 417
3851 429
3852 433
3853 429
3854 424
3855 443
3856 427
3857 432
3858 455
3859 460
3860 442
3861 412
3862 434
3863 444
3864 415
3865 426
3866 437
3867 419
3868 442
3869 405
3870 434
3871 441
3872 407
3873 428
3874 450
3875 436
3876 435
3877 437
3878 451
3879 449
3880 436
3881 450
3882 441
3883 448
3884 444
3885 413
3886 456
3887 422
3888 438
3889 420
3890 436
3891 419
3892 400
3893 435
3894 438
3895 413
3896 422
3897 450
3898 419
3899 397
3900 428
3901 418
3902 444
3903 390
3904 456
3905 446
3906 450
3907 400
3908 447
3909 425
3910 468
3911 383
3912 372
3913 381
3914 461
3915 404
3916 403
3917 438
3918 421
3919 416
3920 420
3921 455
3922 407
3923 437
3924 386
3925 384
3926 431
3927 410
3928 439
3929 409
3930 423
3931 385
3932 437
3933 404
3934 401
3935 432
3936 421
3937 407
3938 394
3939 415
3940 394
3941 438
3942 433
3943 430
3944 394
3945 384
3946 443
3947 408
3948 435
3949 443
3950 470
3951 430
3952 444
3953 434
3954 373
3955 425
3956 432
3957 454
3958 407
3959 414
3960 407
3961 416
3962 410
3963 417
3964 405
3965 396
3966 443
3967 386
3968 367
3969 386
3970 401
3971 409
3972 388
3973 408
3974 398
3975 418
3976 429
3977 386
3978 435
3979 397
3980 426
3981 438
3982 406
3983 426
3984 439
3985 409
3986 420
3987 462
3988 434
3989 388
3990 408
3991 406
3992 433
3993 370
3994 411
3995 421
3996 397
3997 405
3998 399
3999 419
4000 420
4001 449
4002 376
4003 412
4004 423
4005 426
4006 415
4007 397
4008 423
4009 421
4010 390
4011 452
4012 439
4013 404
4014 387
4015 402
4016 404
4017 431
4018 405
4019 421
4020 416
4021 422
4022 399
4023 378
4024 386
4025 389
4026 399
4027 425
4028 405
4029 381
4030 404
4031 403
4032 378
4033 411
4034 390
4035 407
4036 406
4037 423
4038 407
4039 413
4040 371
4041 379
4042 400
4043 417
4044 413
4045 429
4046 351
4047 395
4048 372
4049 397
4050 374
4051 397
4052 356
4053 419
4054 416
4055 398
4056 388
4057 368
4058 387
4059 449
4060 420
4061 398
4062 375
4063 367
4064 430
4065 390
4066 421
4067 407
4068 415
4069 419
4070 377
4071 396
4072 405
4073 405
4074 421
4075 399
4076 415
4077 385
4078 413
4079 386
4080 397
4081 405
4082 388
4083 402
4084 387
4085 416
4086 367
4087 397
4088 394
4089 389
4090 365
4091 391
4092 435
4093 373
4094 405
4095 414
4096 378
4097 360
4098 397
4099 376
4100 385
4101 393
4102 393
4103 367
4104 398
4105 377
4106 392
4107 396
4108 399
4109 391
4110 396
4111 391
4112 379
4113 375
4114 406
4115 361
4116 386
4117 395
4118 382
4119 392
4120 362
4121 409
4122 359
4123 371
4124 383
4125 376
4126 350
4127 377
4128 365
4129 397
4130 379
4131 361
4132 376
4133 350
4134 369
4135 388
4136 345
4137 411
4138 392
4139 385
4140 402
4141 375
4142 385
4143 366
4144 356
4145 409
4146 389
4147 355
4148 378
4149 371
4150 344
4151 382
4152 354
4153 390
4154 371
4155 400
4156 386
4157 397
4158 428
4159 389
4160 423
4161 389
4162 394
4163 370
4164 379
4165 360
4166 338
4167 359
4168 374
4169 384
4170 383
4171 384
4172 378
4173 387
4174 372
4175 380
4176 389
4177 369
4178 365
4179 388
4180 378
4181 398
4182 373
4183 379
4184 382
4185 355
4186 388
4187 362
4188 370
4189 376
4190 349
4191 343
4192 349
4193 377
4194 388
4195 344
4196 371
4197 338
4198 356
4199 377
4200 381
4201 341
4202 380
4203 363
4204 372
4205 380
4206 359
4207 374
4208 379
4209 334
4210 353
4211 406
4212 374
4213 410
4214 357
4215 375
4216 352
4217 333
4218 368
4219 381
4220 339
4221 355
4222 353
4223 357
4224 396
4225 346
4226 378
4227 336
4228 344
4229 390
4230 365
4231 376
4232 354
4233 369
4234 392
4235 343
4236 349
4237 358
4238 375
4239 400
4240 339
4241 374
4242 347
4243 369
4244 366
4245 398
4246 371
4247 370
4248 362
4249 363
4250 351
4251 373
4252 323
4253 338
4254 331
4255 362
4256 311
4257 368
4258 376
4259 373
4260 347
4261 360
4262 321
4263 364
4264 378
4265 344
4266 373
4267 332
4268 323
4269 364
4270 396
4271 362
4272 335
4273 378
4274 340
4275 334
4276 327
4277 333
4278 390
4279 342
4280 339
4281 345
4282 343
4283 352
4284 350
4285 352
4286 371
4287 359
4288 343
4289 338
4290 347
4291 357
4292 373
4293 381
4294 368
4295 379
4296 381
4297 315
4298 350
4299 337
4300 345
4301 345
4302 328
4303 343
4304 345
4305 358
4306 328
4307 334
4308 359
4309 343
4310 329
4311 375
4312 376
4313 357
4314 327
4315 344
4316 335
4317 338
4318 340
4319 341
4320 350
4321 352
4322 370
4323 337
4324 367
4325 348
4326 369
4327 333
4328 354
4329 354
4330 355
4331 318
4332 334
4333 321
4334 331
4335 321
4336 347
4337 347
4338 334
4339 335
4340 337
4341 352
4342 377
4343 331
4344 377
4345 337
4346 371
4347 342
4348 386
4349 325
4350 380
4351 333
4352 370
4353 324
4354 344
4355 352
4356 344
4357 364
4358 337
4359 325
4360 363
4361 302
4362 326
4363 309
4364 336
4365 383
4366 362
4367 360
4368 364
4369 327
4370 309
4371 333
4372 342
4373 342
4374 360
4375 346
4376 355
4377 311
4378 350
4379 339
4380 320
4381 320
4382 342
4383 334
4384 330
4385 364
4386 378
4387 333
4388 357
4389 330
4390 383
4391 373
4392 321
4393 303
4394 320
4395 334
4396 321
4397 336
4398 347
4399 316
4400 303
4401 339
4402 325
4403 340
4404 341
4405 325
4406 319
4407 338
4408 326
4409 323
4410 356
4411 323
4412 338
4413 356
4414 367
4415 340
4416 333
4417 327
4418 320
4419 325
4420 352
4421 315
4422 331
4423 341
4424 320
4425 361
4426 356
4427 351
4428 350
4429 363
4430 380
4431 360
4432 328
4433 322
4434 368
4435 302
4436 359
4437 348
4438 319
4439 326
4440 323
4441 347
4442 346
4443 313
4444 312
4445 359
4446 331
4447 365
4448 347
4449 353
4450 317
4451 327
4452 330
4453 350
4454 351
4455 357
4456 378
4457 360
4458 332
4459 335
4460 328
4461 329
4462 321
4463 301
4464 338
4465 328
4466 329
4467 281
4468 357
4469 335
4470 315
4471 326
4472 309
4473 309
4474 323
4475 327
4476 349
4477 331
4478 331
4479 300
4480 322
4481 358
4482 317
4483 330
4484 313
4485 322
4486 316
4487 352
4488 336
4489 293
4490 319
4491 308
4492 323
4493 339
4494 337
4495 348
4496 335
4497 324
4498 382
4499 310
4500 315
4501 333
4502 301
4503 322
4504 330
4505 317
4506 352
4507 350
4508 364
4509 324
4510 364
4511 340
4512 345
4513 342
4514 358
4515 319
4516 339
4517 313
4518 354
4519 312
4520 338
4521 316
4522 350
4523 322
4524 319
4525 333
4526 342
4527 298
4528 316
4529 295
4530 290
4531 327
4532 319
4533 313
4534 313
4535 321
4536 346
4537 333
4538 286
4539 290
4540 315
4541 295
4542 317
4543 301
4544 321
4545 306
4546 341
4547 323
4548 345
4549 289
4550 291
4551 325
4552 307
4553 307
4554 329
4555 293
4556 294
4557 315
4558 340
4559 317
4560 312
4561 342
4562 340
4563 325
4564 319
4565 294
4566 340
4567 344
4568 317
4569 308
4570 271
4571 311
4572 316
4573 310
4574 332
4575 343
4576 296
4577 321
4578 344
4579 293
4580 317
4581 317
4582 319
4583 317
4584 352
4585 320
4586 298
4587 330
4588 285
4589 319
4590 308
4591 322
4592 298
4593 315
4594 311
4595 277
4596 304
4597 335
4598 298
4599 294
4600 302
4601 313
4602 329
4603 327
4604 331
4605 312
4606 290
4607 326
4608 323
4609 310
4610 303
4611 353
4612 327
4613 316
4614 321
4615 329
4616 327
4617 307
4618 344
4619 348
4620 305
4621 367
4622 309
4623 318
4624 282
4625 317
4626 290
4627 295
4628 313
4629 305
4630 302
4631 322
4632 283
4633 282
4634 320
4635 303
4636 295
4637 314
4638 289
4639 345
4640 287
4641 312
4642 303
4643 317
4644 339
4645 302
4646 314
4647 318
4648 288
4649 303
4650 329
4651 318
4652 296
4653 311
4654 316
4655 300
4656 335
4657 310
4658 293
4659 292
4660 296
4661 329
4662 293
4663 310
4664 312
4665 300
4666 324
4667 318
4668 324
4669 313
4670 328
4671 308
4672 309
4673 311
4674 289
4675 314
4676 309
4677 304
4678 352
4679 304
4680 313
4681 272
4682 306
4683 310
4684 288
4685 330
4686 326
4687 292
4688 323
4689 295
4690 295
4691 273
4692 308
4693 294
4694 309
4695 289
4696 280
4697 302
4698 296
4699 323
4700 274
4701 302
4702 311
4703 280
4704 310
4705 301
4706 286
4707 292
4708 343
4709 341
4710 327
4711 284
4712 298
4713 315
4714 307
4715 271
4716 294
4717 311
4718 293
4719 308
4720 293
4721 296
4722 305
4723 268
4724 265
4725 284
4726 309
4727 283
4728 316
4729 291
4730 278
4731 302
4732 293
4733 293
4734 297
4735 286
4736 308
4737 284
4738 314
4739 314
4740 290
4741 291
4742 317
4743 296
4744 313
4745 342
4746 290
4747 274
4748 306
4749 294
4750 306
4751 321
4752 318
4753 306
4754 298
4755 297
4756 307
4757 316
4758 289
4759 316
4760 289
4761 272
4762 318
4763 318
4764 275
4765 296
4766 300
4767 273
4768 279
4769 317
4770 322
4771 298
4772 289
4773 260
4774 303
4775 309
4776 287
4777 302
4778 309
4779 300
4780 286
4781 316
4782 292
4783 287
4784 296
4785 281
4786 275
4787 268
4788 287
4789 287
4790 304
4791 307
4792 297
4793 306
4794 260
4795 299
4796 289
4797 270
4798 307
4799 292
4800 284
4801 299
4802 304
4803 300
4804 286
4805 267
4806 266
4807 266
4808 292
4809 271
4810 289
4811 297
4812 295
4813 279
4814 296
4815 305
4816 267
4817 297
4818 269
4819 304
4820 313
4821 313
4822 268
4823 278
4824 301
4825 286
4826 312
4827 283
4828 294
4829 322
4830 315
4831 277
4832 324
4833 255
4834 293
4835 333
4836 302
4837 282
4838 304
4839 303
4840 289
4841 301
4842 274
4843 277
4844 288
4845 246
4846 322
4847 322
4848 268
4849 279
4850 287
4851 296
4852 323
4853 290
4854 284
4855 297
4856 271
4857 261
4858 310
4859 267
4860 290
4861 298
4862 289
4863 313
4864 297
4865 285
4866 273
4867 291
4868 258
4869 305
4870 276
4871 293
4872 293
4873 243
4874 245
4875 291
4876 328
4877 290
4878 274
4879 275
4880 294
4881 312
4882 283
4883 277
4884 263
4885 293
4886 283
4887 280
4888 316
4889 287
4890 282
4891 304
4892 302
4893 261
4894 255
4895 303
4896 294
4897 307
4898 304
4899 284
4900 265
4901 276
4902 273
4903 301
4904 266
4905 286
4906 314
4907 314
4908 293
4909 305
4910 296
4911 277
4912 286
4913 296
4914 293
4915 280
4916 267
4917 267
4918 253
4919 278
4920 289
4921 257
4922 267
4923 301
4924 274
4925 265
4926 295
4927 263
4928 252
4929 265
4930 274
4931 272
4932 245
4933 267
4934 260
4935 268
4936 303
4937 262
4938 301
4939 291
4940 289
4941 287
4942 261
4943 249
4944 261
4945 272
4946 268
4947 287
4948 284
4949 285
4950 252
4951 263
4952 261
4953 264
4954 281
4955 271
4956 288
4957 243
4958 278
4959 290
4960 259
4961 285
4962 270
4963 272
4964 309
4965 298
4966 309
4967 277
4968 298
4969 300
4970 299
4971 279
4972 291
4973 258
4974 271
4975 284
4976 255
4977 258
4978 273
4979 275
4980 255
4981 265
4982 290
4983 255
4984 267
4985 254
4986 296
4987 256
4988 285
4989 267
4990 287
4991 253
4992 267
4993 229
4994 264
4995 247
4996 265
4997 254
4998 273
4999 256
5000 269
5001 270
5002 251
5003 290
5004 284
5005 278
5006 253
5007 284
5008 271
5009 281
5010 298
5011 266
5012 266
5013 275
5014 260
5015 271
5016 271
5017 254
5018 237
5019 282
5020 280
5021 268
5022 298
5023 271
5024 299
5025 278
5026 276
5027 248
5028 256
5029 288
5030 269
5031 277
5032 278
5033 271
5034 275
5035 289
5036 277
5037 258
5038 287
5039 277
5040 311
5041 299
5042 244
5043 256
5044 244
5045 269
5046 294
5047 277
5048 252
5049 281
5050 251
5051 261
5052 262
5053 266
5054 281
5055 271
5056 282
5057 257
5058 249
5059 265
5060 266
5061 268
5062 243
5063 254
5064 265
5065 260
5066 292
5067 257
5068 257
5069 295
5070 249
5071 259
5072 254
5073 266
5074 270
5075 253
5076 271
5077 266
5078 266
5079 255
5080 254
5081 237
5082 281
5083 265
5084 260
5085 240
5086 266
5087 280
5088 253
5089 261
5090 261
5091 249
5092 253
5093 271
5094 252
5095 262
5096 281
5097 281
5098 268
5099 255
5100 267
5101 244
5102 271
5103 267
5104 259
5105 269
5106 265
5107 249
5108 264
5109 254
5110 277
5111 260
5112 271
5113 271
5114 244
5115 260
5116 256
5117 248
5118 258
5119 242
5120 261
5121 296
5122 272
5123 266
5124 249
5125 254
5126 250
5127 269
5128 306
5129 244
5130 274
5131 262
5132 290
5133 251
5134 269
5135 283
5136 262
5137 220
5138 291
5139 271
5140 265
5141 261
5142 270
5143 260
5144 259
5145 297
5146 271
5147 274
5148 274
5149 293
5150 269
5151 260
5152 264
5153 294
5154 271
5155 258
5156 256
5157 270
5158 289
5159 266
5160 252
5161 259
5162 241
5163 258
5164 216
5165 259
5166 233
5167 254
5168 245
5169 266
5170 247
5171 242
5172 269
5173 273
5174 274
5175 258
5176 245
5177 249
5178 254
5179 279
5180 253
5181 250
5182 264
5183 228
5184 231
5185 288
5186 262
5187 266
5188 238
5189 242
5190 258
5191 275
5192 257
5193 248
5194 271
5195 224
5196 244
5197 236
5198 251
5199 263
5200 263
5201 241
5202 233
5203 226
5204 262
5205 261
5206 253
5207 249
5208 263
5209 239
5210 234
5211 235
5212 231
5213 243
5214 278
5215 241
5216 271
5217 254
5218 245
5219 239
5220 235
5221 246
5222 262
5223 208
5224 246
5225 242
5226 273
5227 240
5228 234
5229 261
5230 248
5231 268
5232 255
5233 249
5234 280
5235 273
5236 216
5237 250
5238 254
5239 243
5240 221
5241 256
5242 263
5243 237
5244 233
5245 252
5246 260
5247 247
5248 247
5249 227
5250 259
5251 247
5252 246
5253 254
5254 261
5255 237
5256 251
5257 273
5258 246
5259 263
5260 260
5261 258
5262 267
5263 254
5264 235
5265 278
5266 235
5267 263
5268 242
5269 263
5270 249
5271 262
5272 226
5273 238
5274 244
5275 231
5276 237
5277 251
5278 261
5279 242
5280 286
5281 217
5282 210
5283 240
5284 265
5285 231
5286 254
5287 245
5288 252
5289 256
5290 216
5291 229
5292 256
5293 245
5294 238
5295 230
5296 239
5297 240
5298 220
5299 256
5300 237
5301 248
5302 258
5303 223
5304 251
5305 249
5306 244
5307 230
5308 251
5309 279
5310 250
5311 228
5312 230
5313 230
5314 220
5315 250
5316 237
5317 247
5318 221
5319 262
5320 238
5321 238
5322 236
5323 274
5324 244
5325 239
5326 236
5327 252
5328 260
5329 231
5330 242
5331 255
5332 263
5333 236
5334 242
5335 269
5336 225
5337 236
5338 233
5339 229
5340 234
5341 209
5342 248
5343 234
5344 224
5345 230
5346 228
5347 214
5348 225
5349 244
5350 231
5351 222
5352 248
5353 228
5354 230
5355 266
5356 205
5357 238
5358 245
5359 272
5360 217
5361 236
5362 239
5363 249
5364 296
5365 239
5366 229
5367 247
5368 216
5369 210
5370 240
5371 260
5372 222
5373 235
5374 230
5375 217
5376 237
5377 233
5378 231
5379 211
5380 219
5381 261
5382 279
5383 260
5384 238
5385 223
5386 257
5387 257
5388 273
5389 229
5390 228
5391 231
5392 267
5393 243
5394 227
5395 227
5396 243
5397 217
5398 268
5399 224
5400 245
5401 225
5402 216
5403 242
5404 226
5405 237
5406 222
5407 240
5408 221
5409 236
5410 229
5411 227
5412 241
5413 242
5414 241
5415 209
5416 240
5417 231
5418 238
5419 229
5420 235
5421 249
5422 231
5423 220
5424 217
5425 240
5426 207
5427 234
5428 226
5429 233
5430 230
5431 209
5432 225
5433 221
5434 252
5435 215
5436 221
5437 239
5438 239
5439 220
5440 235
5441 249
5442 224
5443 226
5444 223
5445 227
5446 251
5447 240
5448 266
5449 234
5450 220
5451 204
5452 226
5453 243
5454 224
5455 204
5456 215
5457 230
5458 211
5459 246
5460 225
5461 212
5462 228
5463 216
5464 255
5465 243
5466 237
5467 214
5468 223
5469 236
5470 236
5471 194
5472 229
5473 230
5474 226
5475 214
5476 234
5477 253
5478 221
5479 223
5480 230
5481 212
5482 204
5483 223
5484 207
5485 261
5486 216
5487 204
5488 214
5489 214
5490 221
5491 208
5492 183
5493 240
5494 249
5495 251
5496 224
5497 217
5498 231
5499 225
5500 244
5501 215
5502 211
5503 227
5504 219
5505 261
5506 217
5507 222
5508 197
5509 220
5510 225
5511 222
5512 250
5513 225
5514 215
5515 233
5516 204
5517 217
5518 239
5519 234
5520 227
5521 221
5522 240
5523 250
5524 218
5525 223
5526 221
5527 244
5528 252
5529 212
5530 228
5531 217
5532 227
5533 252
5534 210
5535 220
5536 201
5537 242
5538 198
5539 232
5540 214
5541 236
5542 214
5543 197
5544 221
5545 243
5546 222
5547 229
5548 234
5549 214
5550 247
5551 240
5552 195
5553 213
5554 209
5555 218
5556 239
5557 238
5558 215
5559 233
5560 203
5561 236
5562 227
5563 222
5564 205
5565 204
5566 214
5567 232
5568 209
5569 217
5570 187
5571 200
5572 230
5573 220
5574 196
5575 192
5576 224
5577 221
5578 229
5579 242
5580 215
5581 212
5582 214
5583 221
5584 219
5585 225
5586 223
5587 178
5588 199
5589 227
5590 239
5591 233
5592 227
5593 227
5594 213
5595 232
5596 227
5597 211
5598 219
5599 211
5600 222
5601 191
5602 217
5603 206
5604 236
5605 203
5606 243
5607 223
5608 217
5609 250
5610 246
5611 212
5612 233
5613 219
5614 212
5615 221
5616 225
5617 227
5618 201
5619 235
5620 210
5621 224
5622 205
5623 232
5624 202
5625 240
5626 218
5627 256
5628 227
5629 208
5630 235
5631 230
5632 206
5633 202
5634 217
5635 201
5636 215
5637 216
5638 206
5639 211
5640 226
5641 205
5642 218
5643 221
5644 216
5645 196
5646 250
5647 247
5648 216
5649 223
5650 234
5651 220
5652 237
5653 212
5654 203
5655 231
5656 223
5657 209
5658 235
5659 210
5660 224
5661 223
5662 236
5663 222
5664 216
5665 200
5666 214
5667 198
5668 223
5669 206
5670 204
5671 225
5672 242
5673 204
5674 202
5675 217
5676 214
5677 227
5678 245
5679 213
5680 221
5681 200
5682 231
5683 227
5684 245
5685 208
5686 227
5687 191
5688 209
5689 203
5690 216
5691 195
5692 182
5693 199
5694 201
5695 212
5696 207
5697 208
5698 199
5699 198
5700 222
5701 241
5702 200
5703 198
5704 226
5705 209
5706 207
5707 228
5708 186
5709 199
5710 206
5711 194
5712 175
5713 236
5714 235
5715 225
5716 194
5717 210
5718 201
5719 237
5720 260
5721 207
5722 200
5723 241
5724 225
5725 198
5726 201
5727 212
5728 220
5729 195
5730 220
5731 213
5732 201
5733 195
5734 228
5735 203
5736 197
5737 232
5738 208
5739 231
5740 241
5741 221
5742 217
5743 199
5744 224
5745 215
5746 200
5747 192
5748 214
5749 212
5750 220
5751 215
5752 205
5753 202
5754 194
5755 228
5756 211
5757 234
5758 191
5759 200
5760 216
5761 206
5762 219
5763 223
5764 199
5765 182
5766 233
5767 227
5768 204
5769 207
5770 204
5771 194
5772 212
5773 222
5774 184
5775 223
5776 200
5777 224
5778 232
5779 225
5780 209
5781 236
5782 212
5783 210
5784 194
5785 216
5786 216
5787 192
5788 225
5789 223
5790 183
5791 204
5792 221
5793 215
5794 232
5795 191
5796 180
5797 205
5798 213
5799 232
5800 216
5801 223
5802 215
5803 204
5804 215
5805 201
5806 246
5807 239
5808 217
5809 214
5810 209
5811 220
5812 218
5813 236
5814 203
5815 224
5816 204
5817 219
5818 213
5819 221
5820 208
5821 191
5822 209
5823 201
5824 216
5825 217
5826 202
5827 213
5828 225
5829 226
5830 223
5831 223
5832 208
5833 233
5834 244
5835 216
5836 205
5837 207
5838 233
5839 215
5840 230
5841 208
5842 209
5843 200
5844 223
5845 199
5846 207
5847 202
5848 215
5849 210
5850 199
5851 211
5852 214
5853 185
5854 226
5855 224
5856 219
5857 221
5858 190
5859 214
5860 225
5861 197
5862 213
5863 178
5864 198
5865 208
5866 210
5867 201
5868 206
5869 192
5870 202
5871 202
5872 191
5873 196
5874 196
5875 183
5876 199
5877 206
5878 203
5879 195
5880 198
5881 227
5882 200
5883 234
5884 215
5885 237
5886 204
5887 204
5888 200
5889 212
5890 174
5891 202
5892 214
5893 189
5894 202
5895 200
5896 219
5897 189
5898 223
5899 217
5900 181
5901 195
5902 213
5903 192
5904 183
5905 195
5906 224
5907 198
5908 219
5909 194
5910 218
5911 201
5912 199
5913 211
5914 206
5915 208
5916 218
5917 220
5918 220
5919 187
5920 204
5921 195
5922 228
5923 184
5924 193
5925 189
5926 225
5927 210
5928 199
5929 181
5930 194
5931 187
5932 211
5933 198
5934 213
5935 204
5936 187
5937 186
5938 206
5939 209
5940 193
5941 206
5942 195
5943 202
5944 194
5945 192
5946 185
5947 193
5948 224
5949 186
5950 183
5951 216
5952 202
5953 186
5954 222
5955 188
5956 196
5957 208
5958 202
5959 207
5960 212
5961 198
5962 199
5963 201
5964 197
5965 218
5966 229
5967 193
5968 183
5969 194
5970 198
5971 189
5972 199
5973 200
5974 222
5975 227
5976 199
5977 236
5978 199
5979 204
5980 213
5981 198
5982 178
5983 159
5984 209
5985 202
5986 205
5987 188
5988 180
5989 206
5990 206
5991 188
5992 185
5993 203
5994 191
5995 177
5996 194
5997 184
5998 200
5999 185
6000 184
6001 188
6002 190
6003 183
6004 195
6005 214
6006 209
6007 173
6008 209
6009 189
6010 209
6011 189
6012 187
6013 183
6014 196
6015 206
6016 217
6017 187
6018 188
6019 208
6020 204
6021 196
6022 177
6023 184
6024 194
6025 190
6026 211
6027 205
6028 192
6029 183
6030 207
6031 181
6032 215
6033 181
6034 193
6035 207
6036 197
6037 201
6038 176
6039 214
6040 216
6041 185
6042 201
6043 195
6044 189
6045 208
6046 181
6047 192
6048 192
6049 193
6050 200
6051 215
6052 179
6053 193
6054 218
6055 193
6056 215
6057 221
6058 204
6059 191
6060 229
6061 189
6062 211
6063 198
6064 203
6065 188
6066 156
6067 198
6068 182
6069 175
6070 191
6071 204
6072 190
6073 183
6074 180
6075 196
6076 194
6077 191
6078 165
6079 183
6080 223
6081 179
6082 191
6083 189
6084 185
6085 196
6086 195
6087 187
6088 189
6089 193
6090 191
6091 193
6092 185
6093 186
6094 182
6095 225
6096 198
6097 203
6098 181
6099 186
6100 172
6101 163
6102 185
6103 196
6104 191
6105 211
6106 203
6107 179
6108 179
6109 203
6110 215
6111 179
6112 198
6113 197
6114 192
6115 207
6116 195
6117 194
6118 220
6119 159
6120 194
6121 194
6122 191
6123 198
6124 194
6125 169
6126 193
6127 210
6128 200
6129 232
6130 191
6131 200
6132 182
6133 170
6134 174
6135 190
6136 216
6137 192
6138 173
6139 217
6140 196
6141 195
6142 200
6143 201
6144 176
6145 181
6146 188
6147 208
6148 198
6149 180
6150 227
6151 180
6152 190
6153 198
6154 203
6155 174
6156 208
6157 194
6158 197
6159 188
6160 199
6161 195
6162 194
6163 172
6164 201
6165 189
6166 192
6167 172
6168 197
6169 194
6170 177
6171 199
6172 208
6173 185
6174 217
6175 187
6176 200
6177 180
6178 197
6179 169
6180 202
6181 188
6182 205
6183 179
6184 186
6185 207
6186 189
6187 191
6188 196
6189 192
6190 184
6191 186
6192 209
6193 205
6194 207
6195 204
6196 185
6197 196
6198 191
6199 181
6200 188
6201 185
6202 211
6203 219
6204 192
6205 171
6206 186
6207 186
6208 218
6209 180
6210 172
6211 165
6212 212
6213 171
6214 190
6215 177
6216 183
6217 216
6218 169
6219 165
6220 195
6221 187
6222 223
6223 176
6224 203
6225 179
6226 193
6227 180
6228 193
6229 195
6230 179
6231 175
6232 196
6233 188
6234 171
6235 192
6236 169
6237 159
6238 174
6239 188
6240 188
6241 204
6242 165
6243 188
6244 185
6245 174
6246 183
6247 199
6248 195
6249 179
6250 167
6251 180
6252 177
6253 169
6254 179
6255 199
6256 183
6257 202
6258 170
6259 198
6260 183
6261 200
6262 187
6263 186
6264 191
6265 184
6266 166
6267 180
6268 176
6269 157
6270 184
6271 174
6272 186
6273 178
6274 178
6275 185
6276 190
6277 181
6278 172
6279 189
6280 200
6281 199
6282 169
6283 164
6284 180
6285 181
6286 186
6287 180
6288 204
6289 189
6290 199
6291 184
6292 160
6293 192
6294 214
6295 167
6296 195
6297 213
6298 198
6299 169
6300 170
6301 176
6302 198
6303 183
6304 193
6305 200
6306 188
6307 174
6308 182
6309 159
6310 181
6311 186
6312 192
6313 181
6314 180
6315 173
6316 185
6317 182
6318 172
6319 182
6320 202
6321 197
6322 168
6323 190
6324 173
6325 168
6326 159
6327 173
6328 209
6329 166
6330 178
6331 186
6332 161
6333 165
6334 173
6335 186
6336 181
6337 156
6338 203
6339 204
6340 198
6341 180
6342 165
6343 193
6344 178
6345 179
6346 174
6347 174
6348 165
6349 183
6350 161
6351 169
6352 165
6353 184
6354 168
6355 167
6356 168
6357 175
6358 177
6359 192
6360 177
6361 176
6362 174
6363 183
6364 137
6365 189
6366 176
6367 194
6368 159
6369 167
6370 200
6371 177
6372 189
6373 193
6374 179
6375 180
6376 169
6377 154
6378 190
6379 178
6380 170
6381 176
6382 193
6383 188
6384 164
6385 152
6386 183
6387 188
6388 180
6389 176
6390 168
6391 178
6392 151
6393 161
6394 197
6395 165
6396 174
6397 155
6398 177
6399 172
6400 171
6401 176
6402 168
6403 169
6404 175
6405 156
6406 176
6407 198
6408 187
6409 190
6410 187
6411 157
6412 185
6413 178
6414 186
6415 203
6416 175
6417 184
6418 172
6419 171
6420 187
6421 172
6422 205
6423 187
6424 181
6425 187
6426 176
6427 200
6428 180
6429 168
6430 161
6431 178
6432 164
6433 171
6434 164
6435 166
6436 177
6437 161
6438 168
6439 184
6440 152
6441 165
6442 187
6443 168
6444 175
6445 153
6446 201
6447 160
6448 189
6449 180
6450 167
6451 197
6452 162
6453 168
6454 185
6455 157
6456 165
6457 189
6458 182
6459 149
6460 174
6461 167
6462 179
6463 173
6464 149
6465 156
6466 209
6467 174
6468 160
6469 174
6470 195
6471 158
6472 130
6473 168
6474 155
6475 169
6476 161
6477 158
6478 183
6479 192
6480 135
6481 182
6482 177
6483 172
6484 189
6485 179
6486 176
6487 177
6488 166
6489 158
6490 153
6491 206
6492 152
6493 164
6494 149
6495 172
6496 188
6497 180
6498 175
6499 173
6500 172
6501 143
6502 179
6503 146
6504 147
6505 164
6506 174
6507 165
6508 182
6509 169
6510 159
6511 149
6512 173
6513 173
6514 186
6515 162
6516 179
6517 179
6518 157
6519 180
6520 165
6521 175
6522 162
6523 149
6524 165
6525 169
6526 168
6527 148
6528 167
6529 181
6530 148
6531 160
6532 170
6533 157
6534 177
6535 146
6536 162
6537 175
6538 159
6539 182
6540 174
6541 161
6542 132
6543 163
6544 167
6545 157
6546 211
6547 169
6548 184
6549 179
6550 171
6551 196
6552 146
6553 182
6554 155
6555 180
6556 162
6557 185
6558 178
6559 179
6560 159
6561 179
6562 156
6563 184
6564 157
6565 169
6566 148
6567 177
6568 177
6569 164
6570 181
6571 132
6572 172
6573 190
6574 175
6575 160
6576 173
6577 165
6578 142
6579 172
6580 186
6581 149
6582 155
6583 151
6584 171
6585 169
6586 152
6587 157
6588 174
6589 204
6590 155
6591 174
6592 162
6593 165
6594 162
6595 185
6596 181
6597 151
6598 179
6599 170
6600 171
6601 183
6602 179
6603 185
6604 168
6605 173
6606 194
6607 194
6608 145
6609 159
6610 150
6611 162
6612 157
6613 163
6614 173
6615 157
6616 169
6617 157
6618 152
6619 156
6620 173
6621 170
6622 187
6623 180
6624 173
6625 172
6626 169
6627 200
6628 164
6629 170
6630 167
6631 158
6632 158
6633 173
6634 164
6635 154
6636 162
6637 156
6638 166
6639 178
6640 187
6641 159
6642 149
6643 173
6644 153
6645 147
6646 167
6647 127
6648 178
6649 156
6650 179
6651 175
6652 160
6653 163
6654 127
6655 147
6656 121
6657 170
6658 171
6659 150
6660 147
6661 189
6662 155
6663 175
6664 171
6665 179
6666 168
6667 196
6668 173
6669 166
6670 169
6671 157
6672 141
6673 153
6674 166
6675 160
6676 154
6677 143
6678 172
6679 143
6680 175
6681 156
6682 162
6683 176
6684 175
6685 158
6686 154
6687 194
6688 176
6689 170
6690 167
6691 160
6692 174
6693 148
6694 156
6695 156
6696 173
6697 170
6698 162
6699 156
6700 158
6701 166
6702 188
6703 155
6704 152
6705 170
6706 164
6707 164
6708 128
6709 151
6710 162
6711 167
6712 165
6713 151
6714 156
6715 157
6716 170
6717 169
6718 170
6719 154
6720 139
6721 161
6722 182
6723 167
6724 174
6725 159
6726 155
6727 152
6728 176
6729 150
6730 170
6731 157
6732 163
6733 159
6734 146
6735 157
6736 166
6737 181
6738 160
6739 152
6740 160
6741 148
6742 152
6743 147
6744 181
6745 149
6746 157
6747 156
6748 163
6749 167
6750 157
6751 140
6752 157
6753 141
6754 137
6755 138
6756 140
6757 159
6758 180
6759 173
6760 157
6761 146
6762 176
6763 176
6764 174
6765 150
6766 136
6767 174
6768 151
6769 149
6770 145
6771 144
6772 154
6773 181
6774 167
6775 151
6776 152
6777 173
6778 170
6779 159
6780 169
6781 139
6782 171
6783 170
6784 153
6785 154
6786 159
6787 138
6788 143
6789 151
6790 149
6791 169
6792 156
6793 167
6794 137
6795 168
6796 175
6797 145
6798 153
6799 158
6800 149
6801 145
6802 169
6803 170
6804 143
6805 134
6806 170
6807 169
6808 132
6809 173
6810 143
6811 163
6812 169
6813 142
6814 160
6815 159
6816 166
6817 174
6818 162
6819 159
6820 155
6821 175
6822 154
6823 168
6824 128
6825 123
6826 165
6827 152
6828 168
6829 149
6830 147
6831 172
6832 141
6833 159
6834 149
6835 156
6836 169
6837 167
6838 156
6839 178
6840 174
6841 180
6842 156
6843 176
6844 151
6845 167
6846 168
6847 137
6848 125
6849 171
6850 153
6851 143
6852 160
6853 149
6854 149
6855 152
6856 138
6857 155
6858 143
6859 140
6860 169
6861 160
6862 145
6863 193
6864 162
6865 143
6866 150
6867 160
6868 160
6869 158
6870 122
6871 169
6872 152
6873 174
6874 144
6875 171
6876 158
6877 151
6878 133
6879 136
6880 142
6881 159
6882 158
6883 173
6884 140
6885 162
6886 184
6887 143
6888 148
6889 120
6890 167
6891 165
6892 163
6893 148
6894 153
6895 149
6896 158
6897 152
6898 148
6899 171
6900 144
6901 154
6902 146
6903 156
6904 169
6905 134
6906 152
6907 143
6908 152
6909 144
6910 173
6911 147
6912 137
6913 145
6914 125
6915 171
6916 142
6917 146
6918 146
6919 170
6920 145
6921 174
6922 166
6923 159
6924 141
6925 146
6926 156
6927 131
6928 159
6929 148
6930 166
6931 163
6932 141
6933 152
6934 130
6935 167
6936 169
6937 161
6938 168
6939 162
6940 146
6941 149
6942 162
6943 132
6944 162
6945 156
6946 139
6947 153
6948 155
6949 161
6950 166
6951 119
6952 135
6953 145
6954 140
6955 142
6956 159
6957 162
6958 153
6959 163
6960 142
6961 139
6962 139
6963 171
6964 146
6965 161
6966 153
6967 142
6968 137
6969 148
6970 138
6971 153
6972 131
6973 155
6974 146
6975 184
6976 143
6977 151
6978 142
6979 136
6980 153
6981 134
6982 156
6983 158
6984 139
6985 150
6986 155
6987 149
6988 177
6989 133
6990 141
6991 151
6992 154
6993 168
6994 136
6995 138
6996 155
6997 169
6998 152
6999 144
7000 169
7001 123
7002 136
7003 152
7004 174
7005 145
7006 149
7007 154
7008 149
7009 133
7010 154
7011 150
7012 139
7013 160
7014 169
7015 151
7016 166
7017 169
7018 147
7019 170
7020 162
7021 164
7022 131
7023 129
7024 159
7025 145
7026 134
7027 167
7028 156
7029 145
7030 160
7031 128
7032 117
7033 155
7034 148
7035 122
7036 132
7037 138
7038 143
7039 144
7040 144
7041 127
7042 143
7043 122
7044 125
7045 135
7046 153
7047 166
7048 153
7049 146
7050 140
7051 136
7052 140
7053 171
7054 158
7055 151
7056 156
7057 154
7058 165
7059 133
7060 138
7061 145
7062 156
7063 130
7064 139
7065 148
7066 133
7067 151
7068 146
7069 148
7070 165
7071 136
7072 142
7073 127
7074 147
7075 151
7076 138
7077 145
7078 145
7079 123
7080 144
7081 164
7082 152
7083 138
7084 139
7085 133
7086 134
7087 132
7088 150
7089 136
7090 138
7091 150
7092 168
7093 168
7094 134
7095 145
7096 150
7097 129
7098 133
7099 143
7100 156
7101 136
7102 135
7103 129
7104 125
7105 142
7106 141
7107 153
7108 145
7109 141
7110 155
7111 147
7112 153
7113 144
7114 136
7115 158
7116 169
7117 136
7118 159
7119 109
7120 132
7121 139
7122 135
7123 152
7124 122
7125 139
7126 164
7127 145
7128 145
7129 134
7130 145
7131 138
7132 161
7133 159
7134 166
7135 147
7136 160
7137 144
7138 143
7139 144
7140 158
7141 133
7142 160
7143 136
7144 140
7145 137
7146 160
7147 153
7148 148
7149 141
7150 170
7151 147
7152 122
7153 152
7154 134
7155 139
7156 151
7157 150
7158 137
7159 138
7160 134
7161 166
7162 136
7163 151
7164 142
7165 146
7166 152
7167 126
7168 140
7169 172
7170 142
7171 131
7172 146
7173 133
7174 147
7175 141
7176 138
7177 129
7178 130
7179 160
7180 134
7181 149
7182 124
7183 122
7184 131
7185 143
7186 132
7187 147
7188 126
7189 149
7190 114
7191 135
7192 146
7193 127
7194 139
7195 126
7196 136
7197 152
7198 140
7199 138
7200 132
7201 146
7202 126
7203 138
7204 135
7205 158
7206 127
7207 154
7208 150
7209 146
7210 125
7211 158
7212 156
7213 142
7214 135
7215 133
7216 139
7217 161
7218 140
7219 134
7220 144
7221 154
7222 159
7223 138
7224 152
7225 143
7226 169
7227 138
7228 159
7229 137
7230 118
7231 153
7232 152
7233 134
7234 148
7235 137
7236 140
7237 135
7238 132
7239 141
7240 148
7241 132
7242 136
7243 124
7244 147
7245 145
7246 149
7247 140
7248 147
7249 150
7250 113
7251 119
7252 130
7253 153
7254 136
7255 151
7256 144
7257 130
7258 133
7259 144
7260 128
7261 124
7262 130
7263 126
7264 153
7265 146
7266 139
7267 141
7268 145
7269 147
7270 140
7271 128
7272 139
7273 128
7274 125
7275 127
7276 132
7277 139
7278 147
7279 141
7280 134
7281 134
7282 148
7283 125
7284 135
7285 157
7286 141
7287 133
7288 134
7289 129
7290 121
7291 119
7292 134
7293 144
7294 116
7295 153
7296 145
7297 135
7298 140
7299 140
7300 144
7301 166
7302 139
7303 151
7304 167
7305 132
7306 139
7307 148
7308 152
7309 153
7310 129
7311 123
7312 131
7313 142
7314 137
7315 138
7316 138
7317 147
7318 129
7319 152
7320 119
7321 137
7322 140
7323 153
7324 130
7325 140
7326 142
7327 118
7328 133
7329 149
7330 142
7331 155
7332 138
7333 124
7334 123
7335 150
7336 148
7337 176
7338 159
7339 132
7340 155
7341 133
7342 135
7343 150
7344 129
7345 137
7346 157
7347 112
7348 139
7349 133
7350 133
7351 122
7352 125
7353 125
7354 133
7355 133
7356 141
7357 160
7358 121
7359 155
7360 133
7361 147
7362 137
7363 115
7364 134
7365 129
7366 143
7367 125
7368 122
7369 127
7370 139
7371 119
7372 132
7373 134
7374 144
7375 123
7376 139
7377 124
7378 114
7379 145
7380 125
7381 135
7382 122
7383 116
7384 146
7385 128
7386 145
7387 141
7388 124
7389 121
7390 130
7391 128
7392 150
7393 126
7394 132
7395 146
7396 116
7397 144
7398 147
7399 146
7400 149
7401 148
7402 137
7403 123
7404 113
7405 128
7406 133
7407 140
7408 130
7409 121
7410 114
7411 126
7412 143
7413 127
7414 115
7415 148
7416 119
7417 146
7418 123
7419 137
7420 150
7421 145
7422 118
7423 126
7424 128
7425 124
7426 141
7427 115
7428 148
7429 132
7430 121
7431 122
7432 133
7433 102
7434 129
7435 143
7436 141
7437 110
7438 133
7439 115
7440 145
7441 136
7442 145
7443 132
7444 143
7445 140
7446 131
7447 129
7448 135
7449 135
7450 148
7451 136
7452 143
7453 148
7454 131
7455 129
7456 134
7457 135
7458 147
7459 133
7460 129
7461 119
7462 120
7463 137
7464 130
7465 128
7466 122
7467 139
7468 129
7469 126
7470 116
7471 111
7472 111
7473 129
7474 122
7475 141
7476 113
7477 119
7478 145
7479 128
7480 136
7481 122
7482 125
7483 136
7484 139
7485 140
7486 122
7487 121
7488 142
7489 127
7490 120
7491 150
7492 150
7493 125
7494 135
7495 138
7496 126
7497 140
7498 134
7499 143
7500 138
7501 120
7502 135
7503 122
7504 126
7505 121
7506 119
7507 135
7508 139
7509 126
7510 126
7511 124
7512 148
7513 124
7514 119
7515 122
7516 123
7517 133
7518 112
7519 127
7520 128
7521 127
7522 134
7523 122
7524 130
7525 138
7526 141
7527 142
7528 144
7529 119
7530 135
7531 131
7532 113
7533 131
7534 112
7535 130
7536 136
7537 145
7538 139
7539 127
7540 125
7541 121
7542 133
7543 105
7544 110
7545 127
7546 115
7547 121
7548 131
7549 133
7550 126
7551 123
7552 116
7553 133
7554 120
7555 140
7556 136
7557 127
7558 147
7559 109
7560 138
7561 131
7562 108
7563 125
7564 126
7565 140
7566 123
7567 115
7568 135
7569 137
7570 132
7571 139
7572 145
7573 136
7574 145
7575 127
7576 126
7577 126
7578 125
7579 139
7580 120
7581 140
7582 132
7583 127
7584 135
7585 126
7586 134
7587 133
7588 156
7589 118
7590 130
7591 116
7592 109
7593 118
7594 114
7595 130
7596 127
7597 118
7598 121
7599 128
7600 120
7601 117
7602 119
7603 133
7604 99
7605 126
7606 127
7607 113
7608 148
7609 118
7610 110
7611 110
7612 113
7613 126
7614 114
7615 120
7616 109
7617 140
7618 110
7619 116
7620 140
7621 155
7622 129
7623 116
7624 128
7625 108
7626 118
7627 120
7628 107
7629 124
7630 107
7631 100
7632 132
7633 128
7634 115
7635 131
7636 124
7637 121
7638 140
7639 117
7640 114
7641 124
7642 117
7643 125
7644 123
7645 132
7646 131
7647 114
7648 127
7649 113
7650 142
7651 125
7652 113
7653 120
7654 128
7655 105
7656 123
7657 127
7658 116
7659 129
7660 112
7661 113
7662 123
7663 125
7664 113
7665 121
7666 116
7667 114
7668 140
7669 120
7670 116
7671 121
7672 141
7673 136
7674 108
7675 119
7676 116
7677 133
7678 143
7679 115
7680 109
7681 141
7682 141
7683 131
7684 119
7685 128
7686 116
7687 123
7688 120
7689 136
7690 147
7691 136
7692 148
7693 130
7694 118
7695 124
7696 132
7697 127
7698 118
7699 129
7700 126
7701 125
7702 106
7703 138
7704 136
7705 116
7706 116
7707 99
7708 141
7709 132
7710 112
7711 127
7712 126
7713 113
7714 132
7715 123
7716 135
7717 129
7718 126
7719 101
7720 121
7721 124
7722 134
7723 114
7724 116
7725 121
7726 116
7727 137
7728 97
7729 130
7730 104
7731 124
7732 129
7733 115
7734 97
7735 114
7736 125
7737 131
7738 127
7739 113
7740 126
7741 124
7742 114
7743 114
7744 128
7745 121
7746 100
7747 105
7748 124
7749 129
7750 120
7751 95
7752 118
7753 118
7754 114
7755 116
7756 137
7757 115
7758 116
7759 115
7760 115
7761 128
7762 133
7763 122
7764 132
7765 128
7766 116
7767 147
7768 116
7769 119
7770 125
7771 122
7772 133
7773 121
7774 119
7775 110
7776 113
7777 125
7778 120
7779 119
7780 123
7781 137
7782 110
7783 134
7784 140
7785 111
7786 127
7787 116
7788 126
7789 98
7790 114
7791 113
7792 107
7793 150
7794 115
7795 110
7796 140
7797 107
7798 116
7799 121
7800 122
7801 100
7802 107
7803 115
7804 117
7805 121
7806 104
7807 106
7808 129
7809 126
7810 114
7811 111
7812 126
7813 121
7814 119
7815 136
7816 127
7817 110
7818 114
7819 124
7820 126
7821 122
7822 116
7823 127
7824 123
7825 93
7826 132
7827 100
7828 134
7829 118
7830 125
7831 119
7832 116
7833 125
7834 123
7835 127
7836 111
7837 119
7838 107
7839 113
7840 117
7841 100
7842 120
7843 122
7844 124
7845 114
7846 124
7847 121
7848 115
7849 127
7850 118
7851 97
7852 97
7853 125
7854 117
7855 142
7856 108
7857 122
7858 120
7859 112
7860 112
7861 120
7862 92
7863 136
7864 122
7865 150
7866 118
7867 100
7868 115
7869 117
7870 116
7871 130
7872 122
7873 141
7874 120
7875 119
7876 126
7877 135
7878 124
7879 108
7880 111
7881 120
7882 103
7883 112
7884 113
7885 121
7886 103
7887 102
7888 124
7889 133
7890 110
7891 113
7892 138
7893 127
7894 124
7895 137
7896 110
7897 105
7898 117
7899 119
7900 115
7901 118
7902 112
7903 111
7904 127
7905 115
7906 107
7907 138
7908 116
7909 92
7910 108
7911 120
7912 117
7913 111
7914 126
7915 136
7916 118
7917 105
7918 118
7919 122
7920 127
7921 114
7922 106
7923 105
7924 136
7925 109
7926 101
7927 110
7928 151
7929 128
7930 119
7931 102
7932 116
7933 96
7934 134
7935 109
7936 112
7937 130
7938 128
7939 111
7940 108
7941 114
7942 118
7943 119
7944 95
7945 89
7946 125
7947 122
7948 122
7949 121
7950 120
7951 111
7952 109
7953 130
7954 117
7955 114
7956 106
7957 107
7958 116
7959 124
7960 99
7961 112
7962 117
7963 97
7964 119
7965 126
7966 111
7967 110
7968 108
7969 103
7970 120
7971 114
7972 105
7973 103
7974 117
7975 136
7976 100
7977 119
7978 123
7979 118
7980 109
7981 107
7982 117
7983 123
7984 105
7985 118
7986 126
7987 110
7988 118
7989 116
7990 114
7991 120
7992 116
7993 117
7994 110
7995 111
7996 103
7997 115
7998 121
7999 79
8000 111
8001 91
8002 114
8003 104
8004 125
8005 95
8006 119
8007 129
8008 122
8009 117
8010 110
8011 108
8012 129
8013 103
8014 120
8015 133
8016 111
8017 146
8018 83
8019 103
8020 110
8021 127
8022 122
8023 129
8024 107
8025 121
8026 97
8027 114
8028 112
8029 116
8030 107
8031 93
8032 112
8033 135
8034 121
8035 133
8036 115
8037 117
8038 104
8039 96
8040 110
8041 112
8042 109
8043 102
8044 111
8045 112
8046 110
8047 133
8048 123
8049 120
8050 136
8051 119
8052 123
8053 103
8054 110
8055 109
8056 102
8057 108
8058 106
8059 109
8060 78
8061 108
8062 115
8063 119
8064 100
8065 121
8066 121
8067 112
8068 123
8069 131
8070 91
8071 86
8072 102
8073 94
8074 115
8075 106
8076 131
8077 108
8078 105
8079 120
8080 126
8081 115
8082 115
8083 121
8084 121
8085 123
8086 107
8087 137
8088 101
8089 110
8090 110
8091 121
8092 107
8093 110
8094 101
8095 111
8096 124
8097 97
8098 108
8099 107
8100 129
8101 120
8102 122
8103 131
8104 107
8105 111
8106 110
8107 103
8108 93
8109 123
8110 108
8111 133
8112 115
8113 115
8114 112
8115 108
8116 109
8117 97
8118 123
8119 119
8120 112
8121 121
8122 119
8123 93
8124 120
8125 103
8126 131
8127 104
8128 104
8129 115
8130 106
8131 97
8132 96
8133 99
8134 126
8135 99
8136 106
8137 109
8138 106
8139 128
8140 126
8141 111
8142 118
8143 95
8144 106
8145 126
8146 129
8147 105
8148 124
8149 101
8150 127
8151 95
8152 98
8153 111
8154 130
8155 97
8156 112
8157 106
8158 103
8159 107
8160 110
8161 101
8162 120
8163 127
8164 114
8165 129
8166 106
8167 120
8168 113
8169 101
8170 122
8171 109
8172 126
8173 120
8174 119
8175 107
8176 110
8177 133
8178 119
8179 118
8180 80
8181 118
8182 104
8183 97
8184 110
8185 126
8186 119
8187 103
8188 90
8189 123
8190 126
8191 91
8192 108
8193 123
8194 114
8195 124
8196 105
8197 120
8198 96
8199 116
8200 98
8201 132
8202 98
8203 108
8204 109
8205 103
8206 116
8207 101
8208 104
8209 128
8210 107
8211 103
8212 122
8213 117
8214 99
8215 111
8216 112
8217 111
8218 135
8219 121
8220 114
8221 129
8222 109
8223 117
8224 127
8225 110
8226 110
8227 104
8228 115
8229 92
8230 102
8231 105
8232 99
8233 111
8234 90
8235 96
8236 111
8237 122
8238 134
8239 115
8240 84
8241 110
8242 101
8243 118
8244 117
8245 107
8246 95
8247 107
8248 113
8249 133
8250 105
8251 83
8252 116
8253 114
8254 102
8255 126
8256 123
8257 116
8258 90
8259 107
8260 83
8261 103
8262 110
8263 109
8264 114
8265 114
8266 110
8267 110
8268 106
8269 96
8270 120
8271 105
8272 123
8273 121
8274 119
8275 93
8276 103
8277 130
8278 109
8279 111
8280 118
8281 108
8282 113
8283 100
8284 138
8285 119
8286 91
8287 114
8288 111
8289 113
8290 113
8291 108
8292 106
8293 95
8294 117
8295 104
8296 111
8297 101
8298 109
8299 117
8300 116
8301 127
8302 113
8303 101
8304 114
8305 107
8306 112
8307 96
8308 108
8309 108
8310 106
8311 134
8312 111
8313 114
8314 95
8315 102
8316 108
8317 117
8318 112
8319 103
8320 118
8321 98
8322 109
8323 93
8324 122
8325 101
8326 105
8327 90
8328 95
8329 93
8330 111
8331 111
8332 105
8333 107
8334 104
8335 105
8336 113
8337 108
8338 123
8339 103
8340 116
8341 110
8342 122
8343 113
8344 130
8345 108
8346 88
8347 124
8348 128
8349 129
8350 113
8351 104
8352 106
8353 118
8354 113
8355 118
8356 114
8357 99
8358 121
8359 108
8360 111
8361 95
8362 104
8363 95
8364 104
8365 128
8366 102
8367 105
8368 106
8369 114
8370 108
8371 101
8372 103
8373 107
8374 83
8375 99
8376 96
8377 121
8378 115
8379 102
8380 126
8381 102
8382 113
8383 125
8384 103
8385 100
8386 108
8387 103
8388 94
8389 80
8390 88
8391 94
8392 97
8393 103
8394 113
8395 113
8396 121
8397 93
8398 106
8399 111
8400 94
8401 117
8402 106
8403 127
8404 100
8405 102
8406 89
8407 95
8408 114
8409 113
8410 82
8411 100
8412 100
8413 99
8414 121
8415 98
8416 96
8417 114
8418 97
8419 129
8420 89
8421 116
8422 124
8423 113
8424 99
8425 94
8426 108
8427 100
8428 91
8429 107
8430 118
8431 93
8432 110
8433 90
8434 107
8435 98
8436 104
8437 91
8438 108
8439 85
8440 112
8441 101
8442 102
8443 95
8444 104
8445 111
8446 109
8447 117
8448 114
8449 104
8450 104
8451 106
8452 113
8453 106
8454 113
8455 95
8456 120
8457 96
8458 113
8459 99
8460 104
8461 111
8462 104
8463 124
8464 103
8465 100
8466 135
8467 120
8468 112
8469 95
8470 95
8471 87
8472 96
8473 106
8474 102
8475 104
8476 115
8477 95
8478 101
8479 100
8480 97
8481 91
8482 105
8483 98
8484 110
8485 110
8486 90
8487 104
8488 94
8489 104
8490 109
8491 100
8492 79
8493 111
8494 99
8495 88
8496 115
8497 84
8498 113
8499 99
8500 105
8501 99
8502 103
8503 111
8504 111
8505 103
8506 111
8507 112
8508 101
8509 109
8510 95
8511 94
8512 105
8513 102
8514 114
8515 119
8516 102
8517 98
8518 97
8519 105
8520 90
8521 117
8522 95
8523 95
8524 98
8525 101
8526 120
8527 90
8528 110
8529 96
8530 77
8531 84
8532 110
8533 107
8534 112
8535 102
8536 104
8537 121
8538 103
8539 94
8540 116
8541 105
8542 97
8543 105
8544 111
8545 109
8546 109
8547 102
8548 118
8549 99
8550 87
8551 112
8552 105
8553 78
8554 120
8555 102
8556 97
8557 112
8558 110
8559 115
8560 93
8561 95
8562 113
8563 86
8564 107
8565 120
8566 114
8567 125
8568 101
8569 90
8570 101
8571 101
8572 70
8573 101
8574 95
8575 102
8576 122
8577 105
8578 85
8579 84
8580 121
8581 93
8582 115
8583 88
8584 103
8585 107
8586 100
8587 116
8588 96
8589 99
8590 97
8591 90
8592 94
8593 101
8594 96
8595 93
8596 108
8597 92
8598 100
8599 97
8600 83
8601 107
8602 94
8603 122
8604 120
8605 104
8606 133
8607 107
8608 97
8609 113
8610 101
8611 104
8612 96
8613 84
8614 111
8615 115
8616 100
8617 120
8618 106
8619 93
8620 106
8621 106
8622 89
8623 98
8624 104
8625 83
8626 105
8627 114
8628 80
8629 104
8630 97
8631 95
8632 105
8633 114
8634 95
8635 98
8636 93
8637 109
8638 86
8639 113
8640 97
8641 110
8642 113
8643 100
8644 106
8645 101
8646 104
8647 114
8648 98
8649 98
8650 98
8651 92
8652 102
8653 96
8654 95
8655 97
8656 112
8657 97
8658 110
8659 92
8660 89
8661 93
8662 133
8663 78
8664 101
8665 91
8666 106
8667 103
8668 105
8669 115
8670 98
8671 100
8672 98
8673 101
8674 94
8675 89
8676 93
8677 98
8678 101
8679 94
8680 108
8681 101
8682 99
8683 119
8684 109
8685 93
8686 97
8687 102
8688 94
8689 90
8690 108
8691 109
8692 96
8693 101
8694 92
8695 103
8696 103
8697 113
8698 81
8699 99
8700 110
8701 99
8702 96
8703 94
8704 100
8705 101
8706 102
8707 88
8708 119
8709 105
8710 81
8711 116
8712 93
8713 86
8714 100
8715 124
8716 121
8717 101
8718 93
8719 102
8720 82
8721 84
8722 93
8723 105
8724 93
8725 105
8726 99
8727 108
8728 117
8729 97
8730 90
8731 89
8732 112
8733 116
8734 108
8735 99
8736 102
8737 86
8738 86
8739 111
8740 94
8741 103
8742 116
8743 113
8744 95
8745 92
8746 92
8747 92
8748 87
8749 81
8750 89
8751 96
8752 102
8753 83
8754 101
8755 87
8756 90
8757 91
8758 93
8759 110
8760 95
8761 99
8762 94
8763 103
8764 95
8765 82
8766 90
8767 85
8768 92
8769 106
8770 97
8771 88
8772 92
8773 94
8774 69
8775 102
8776 90
8777 90
8778 98
8779 87
8780 92
8781 104
8782 90
8783 105
8784 103
8785 133
8786 100
8787 95
8788 97
8789 116
8790 100
8791 106
8792 83
8793 99
8794 96
8795 119
8796 90
8797 94
8798 101
8799 95
8800 102
8801 84
8802 91
8803 98
8804 85
8805 116
8806 103
8807 109
8808 110
8809 100
8810 86
8811 115
8812 85
8813 99
8814 101
8815 110
8816 79
8817 95
8818 89
8819 93
8820 107
8821 104
8822 90
8823 95
8824 92
8825 95
8826 101
8827 93
8828 76
8829 91
8830 83
8831 97
8832 92
8833 109
8834 94
8835 81
8836 83
8837 106
8838 91
8839 95
8840 108
8841 108
8842 99
8843 89
8844 98
8845 122
8846 101
8847 103
8848 105
8849 90
8850 101
8851 87
8852 91
8853 81
8854 109
8855 113
8856 111
8857 102
8858 110
8859 99
8860 89
8861 96
8862 100
8863 96
8864 111
8865 89
8866 104
8867 98
8868 92
8869 96
8870 99
8871 79
8872 120
8873 95
8874 97
8875 93
8876 106
8877 107
8878 94
8879 93
8880 95
8881 95
8882 103
8883 107
8884 101
8885 106
8886 98
8887 102
8888 75
8889 104
8890 91
8891 107
8892 103
8893 100
8894 99
8895 82
8896 103
8897 98
8898 111
8899 91
8900 88
8901 88
8902 92
8903 114
8904 75
8905 96
8906 108
8907 99
8908 97
8909 108
8910 98
8911 103
8912 100
8913 113
8914 101
8915 82
8916 109
8917 102
8918 105
8919 96
8920 107
8921 101
8922 91
8923 118
8924 93
8925 99
8926 100
8927 87
8928 92
8929 106
8930 95
8931 109
8932 91
8933 97
8934 101
8935 113
8936 100
8937 88
8938 83
8939 102
8940 100
8941 110
8942 114
8943 90
8944 119
8945 103
8946 106
8947 115
8948 109
8949 89
8950 114
8951 113
8952 90
8953 105
8954 90
8955 87
8956 104
8957 93
8958 99
8959 103
8960 86
8961 76
8962 67
8963 95
8964 112
8965 102
8966 80
8967 109
8968 89
8969 95
8970 98
8971 102
8972 87
8973 123
8974 94
8975 98
8976 96
8977 91
8978 110
8979 98
8980 110
8981 93
8982 88
8983 107
8984 87
8985 96
8986 99
8987 124
8988 98
8989 107
8990 90
8991 94
8992 110
8993 110
8994 124
8995 81
8996 94
8997 97
8998 85
8999 89
9000 91
9001 101
9002 93
9003 106
9004 102
9005 105
9006 96
9007 86
9008 89
9009 95
9010 92
9011 88
9012 99
9013 93
9014 97
9015 97
9016 92
9017 108
9018 90
9019 100
9020 97
9021 82
9022 107
9023 94
9024 112
9025 88
9026 89
9027 99
9028 97
9029 102
9030 90
9031 100
9032 109
9033 107
9034 108
9035 89
9036 88
9037 97
9038 101
9039 89
9040 94
9041 90
9042 96
9043 86
9044 103
9045 91
9046 103
9047 79
9048 93
9049 101
9050 71
9051 92
9052 89
9053 81
9054 99
9055 102
9056 109
9057 108
9058 95
9059 100
9060 100
9061 93
9062 91
9063 102
9064 100
9065 79
9066 95
9067 105
9068 94
9069 89
9070 87
9071 85
9072 84
9073 97
9074 102
9075 101
9076 82
9077 81
9078 91
9079 84
9080 107
9081 100
9082 108
9083 83
9084 89
9085 108
9086 95
9087 88
9088 97
9089 89
9090 94
9091 86
9092 88
9093 94
9094 96
9095 101
9096 89
9097 98
9098 105
9099 80
9100 89
9101 122
9102 97
9103 101
9104 86
9105 95
9106 93
9107 107
9108 87
9109 96
9110 90
9111 105
9112 104
9113 104
9114 92
9115 105
9116 100
9117 104
9118 102
9119 82
9120 98
9121 105
9122 83
9123 101
9124 92
9125 90
9126 102
9127 98
9128 104
9129 91
9130 87
9131 117
9132 100
9133 105
9134 88
9135 81
9136 91
9137 93
9138 96
9139 96
9140 105
9141 110
9142 95
9143 88
9144 85
9145 92
9146 100
9147 94
9148 113
9149 89
9150 92
9151 119
9152 92
9153 92
9154 99
9155 91
9156 104
9157 109
9158 86
9159 117
9160 91
9161 107
9162 75
9163 85
9164 87
9165 111
9166 106
9167 74
9168 84
9169 92
9170 92
9171 67
9172 109
9173 92
9174 87
9175 89
9176 94
9177 91
9178 100
9179 82
9180 78
9181 97
9182 86
9183 97
9184 78
9185 86
9186 82
9187 104
9188 83
9189 110
9190 106
9191 101
9192 97
9193 98
9194 101
9195 102
9196 73
9197 100
9198 90
9199 104
9200 80
9201 88
9202 103
9203 95
9204 79
9205 76
9206 115
9207 93
9208 105
9209 91
9210 108
9211 90
9212 81
9213 95
9214 77
9215 95
9216 101
9217 86
9218 85
9219 106
9220 119
9221 83
9222 99
9223 98
9224 97
9225 75
9226 107
9227 72
9228 93
9229 89
9230 94
9231 100
9232 81
9233 114
9234 90
9235 105
9236 90
9237 82
9238 93
9239 87
9240 89
9241 80
9242 107
9243 99
9244 92
9245 103
9246 101
9247 82
9248 108
9249 107
9250 93
9251 82
9252 84
9253 88
9254 94
9255 70
9256 96
9257 73
9258 86
9259 84
9260 92
9261 120
9262 96
9263 89
9264 100
9265 96
9266 107
9267 88
9268 91
9269 75
9270 94
9271 103
9272 76
9273 89
9274 85
9275 99
9276 102
9277 91
9278 96
9279 96
9280 89
9281 72
9282 105
9283 100
9284 83
9285 83
9286 93
9287 83
9288 93
9289 93
9290 96
9291 91
9292 91
9293 96
9294 85
9295 84
9296 99
9297 87
9298 79
9299 101
9300 81
9301 93
9302 94
9303 90
9304 81
9305 89
9306 86
9307 104
9308 80
9309 102
9310 80
9311 109
9312 82
9313 103
9314 76
9315 93
9316 107
9317 104
9318 86
9319 83
9320 76
9321 70
9322 117
9323 79
9324 89
9325 102
9326 90
9327 81
9328 88
9329 86
9330 77
9331 91
9332 95
9333 82
9334 74
9335 77
9336 88
9337 70
9338 103
9339 87
9340 88
9341 91
9342 83
9343 88
9344 88
9345 78
9346 81
9347 109
9348 82
9349 85
9350 90
9351 105
9352 91
9353 80
9354 101
9355 81
9356 77
9357 98
9358 83
9359 98
9360 71
9361 77
9362 102
9363 99
9364 77
9365 87
9366 100
9367 88
9368 75
9369 70
9370 91
9371 75
9372 107
9373 91
9374 76
9375 81
9376 94
9377 90
9378 90
9379 94
9380 87
9381 96
9382 79
9383 90
9384 104
9385 83
9386 72
9387 116
9388 89
9389 78
9390 94
9391 97
9392 94
9393 86
9394 93
9395 93
9396 92
9397 87
9398 93
9399 82
9400 80
9401 98
9402 85
9403 89
9404 94
9405 90
9406 63
9407 89
9408 88
9409 100
9410 90
9411 93
9412 100
9413 95
9414 90
9415 95
9416 95
9417 73
9418 86
9419 87
9420 96
9421 89
9422 95
9423 89
9424 94
9425 83
9426 88
9427 83
9428 95
9429 96
9430 91
9431 107
9432 116
9433 81
9434 78
9435 97
9436 78
9437 82
9438 108
9439 89
9440 93
9441 84
9442 75
9443 84
9444 89
9445 103
9446 87
9447 77
9448 88
9449 82
9450 87
9451 105
9452 89
9453 86
9454 91
9455 87
9456 89
9457 96
9458 82
9459 84
9460 96
9461 89
9462 82
9463 86
9464 85
9465 89
9466 87
9467 92
9468 92
9469 86
9470 109
9471 80
9472 92
9473 67
9474 82
9475 88
9476 99
9477 98
9478 70
9479 91
9480 81
9481 83
9482 84
9483 89
9484 66
9485 96
9486 93
9487 88
9488 91
9489 84
9490 82
9491 100
9492 98
9493 97
9494 92
9495 91
9496 101
9497 94
9498 70
9499 79
9500 90
9501 90
9502 79
9503 77
9504 80
9505 80
9506 90
9507 89
9508 89
9509 74
9510 75
9511 81
9512 89
9513 91
9514 90
9515 73
9516 85
9517 83
9518 96
9519 103
9520 80
9521 97
9522 81
9523 87
9524 86
9525 93
9526 97
9527 90
9528 85
9529 85
9530 92
9531 78
9532 69
9533 85
9534 85
9535 92
9536 91
9537 87
9538 99
9539 64
9540 85
9541 75
9542 81
9543 86
9544 79
9545 87
9546 81
9547 92
9548 95
9549 71
9550 78
9551 84
9552 83
9553 97
9554 79
9555 93
9556 94
9557 80
9558 92
9559 82
9560 90
9561 75
9562 77
9563 95
9564 90
9565 71
9566 100
9567 108
9568 85
9569 93
9570 90
9571 81
9572 99
9573 77
9574 79
9575 79
9576 91
9577 81
9578 75
9579 82
9580 84
9581 84
9582 77
9583 102
9584 100
9585 89
9586 65
9587 88
9588 76
9589 86
9590 95
9591 88
9592 71
9593 108
9594 80
9595 82
9596 83
9597 71
9598 83
9599 85
9600 90
9601 83
9602 88
9603 82
9604 83
9605 79
9606 85
9607 89
9608 88
9609 92
9610 90
9611 86
9612 90
9613 78
9614 88
9615 97
9616 87
9617 85
9618 92
9619 103
9620 82
9621 91
9622 75
9623 113
9624 77
9625 89
9626 77
9627 70
9628 95
9629 93
9630 83
9631 80
9632 85
9633 80
9634 83
9635 73
9636 72
9637 78
9638 75
9639 73
9640 71
9641 76
9642 92
9643 81
9644 69
9645 83
9646 100
9647 88
9648 85
9649 78
9650 90
9651 70
9652 81
9653 78
9654 96
9655 65
9656 87
9657 94
9658 85
9659 83
9660 73
9661 78
9662 76
9663 77
9664 84
9665 96
9666 89
9667 81
9668 82
9669 97
9670 102
9671 82
9672 92
9673 94
9674 88
9675 94
9676 83
9677 83
9678 94
9679 85
9680 88
9681 88
9682 89
9683 84
9684 77
9685 85
9686 85
9687 76
9688 73
9689 97
9690 92
9691 89
9692 80
9693 98
9694 88
9695 98
9696 89
9697 89
9698 90
9699 89
9700 73
9701 76
9702 90
9703 79
9704 98
9705 70
9706 84
9707 62
9708 80
9709 86
9710 83
9711 80
9712 85
9713 93
9714 85
9715 81
9716 90
9717 76
9718 70
9719 82
9720 71
9721 81
9722 94
9723 107
9724 92
9725 73
9726 74
9727 65
9728 95
9729 90
9730 92
9731 77
9732 83
9733 85
9734 96
9735 100
9736 88
9737 87
9738 87
9739 75
9740 94
9741 87
9742 67
9743 77
9744 80
9745 89
9746 100
9747 102
9748 75
9749 85
9750 85
9751 108
9752 103
9753 78
9754 73
9755 74
9756 73
9757 76
9758 92
9759 76
9760 87
9761 89
9762 89
9763 100
9764 90
9765 92
9766 87
9767 94
9768 74
9769 88
9770 79
9771 105
9772 103
9773 114
9774 76
9775 95
9776 89
9777 71
9778 77
9779 89
9780 88
9781 97
9782 86
9783 95
9784 89
9785 91
9786 81
9787 66
9788 93
9789 80
9790 81
9791 95
9792 72
9793 83
9794 67
9795 76
9796 70
9797 62
9798 63
9799 99
9800 86
9801 78
9802 84
9803 99
9804 79
9805 82
9806 71
9807 78
9808 70
9809 101
9810 72
9811 94
9812 72
9813 97
9814 87
9815 89
9816 89
9817 81
9818 80
9819 86
9820 73
9821 91
9822 88
9823 101
9824 80
9825 84
9826 79
9827 86
9828 93
9829 88
9830 80
9831 82
9832 85
9833 81
9834 90
9835 84
9836 85
9837 86
9838 80
9839 84
9840 85
9841 94
9842 74
9843 73
9844 95
9845 83
9846 71
9847 88
9848 80
9849 87
9850 84
9851 81
9852 80
9853 73
9854 87
9855 66
9856 67
9857 69
9858 80
9859 88
9860 76
9861 77
9862 82
9863 78
9864 74
9865 77
9866 78
9867 90
9868 85
9869 89
9870 64
9871 75
9872 93
9873 76
9874 89
9875 78
9876 70
9877 81
9878 69
9879 66
9880 88
9881 97
9882 78
9883 79
9884 90
9885 97
9886 68
9887 80
9888 71
9889 87
9890 95
9891 85
9892 88
9893 69
9894 90
9895 71
9896 94
9897 95
9898 80
9899 83
9900 63
9901 64
9902 75
9903 84
9904 59
9905 91
9906 75
9907 86
9908 75
9909 95
9910 92
9911 91
9912 105
9913 79
9914 100
9915 83
9916 80
9917 85
9918 81
9919 94
9920 83
9921 85
9922 78
9923 71
9924 90
9925 79
9926 74
9927 88
9928 84
9929 95
9930 77
9931 72
9932 86
9933 85
9934 77
9935 76
9936 87
9937 72
9938 88
9939 102
9940 85
9941 81
9942 67
9943 72
9944 61
9945 80
9946 91
9947 89
9948 84
9949 79
9950 71
9951 75
9952 62
9953 72
9954 97
9955 102
9956 69
9957 92
9958 90
9959 82
9960 76
9961 86
9962 75
9963 93
9964 86
9965 87
9966 68
9967 81
9968 76
9969 88
9970 97
9971 82
9972 83
9973 73
9974 83
9975 82
9976 77
9977 88
9978 91
9979 78
9980 75
9981 70
9982 92
9983 75
9984 96
9985 86
9986 79
9987 81
9988 85
9989 75
9990 76
9991 74
9992 111
9993 73
9994 88
9995 92
9996 78
9997 81
9998 76
9999 93
10000 80
10001 88
10002 94
10003 89
10004 88
10005 74
10006 100
10007 62
10008 87
10009 89
10010 88
10011 85
10012 69
10013 82
10014 81
10015 87
10016 89
10017 71
10018 75
10019 73
10020 82
10021 80
10022 76
10023 94
10024 67
10025 85
10026 92
10027 83
10028 82
10029 81
10030 83
10031 91
10032 85
10033 91
10034 73
10035 79
10036 88
10037 84
10038 99
10039 72
10040 74
10041 82
10042 108
10043 76
10044 87
10045 79
10046 79
10047 68
10048 86
10049 87
10050 89
10051 100
10052 90
10053 102
10054 73
10055 80
10056 87
10057 83
10058 64
10059 76
10060 80
10061 84
10062 75
10063 90
10064 80
10065 80
10066 91
10067 72
10068 96
10069 74
10070 73
10071 81
10072 66
10073 75
10074 82
10075 70
10076 75
10077 88
10078 90
10079 74
10080 75
10081 86
10082 79
10083 90
10084 84
10085 78
10086 81
10087 82
10088 88
10089 74
10090 78
10091 82
10092 70
10093 92
10094 107
10095 89
10096 95
10097 78
10098 88
10099 82
10100 74
10101 70
10102 77
10103 89
10104 87
10105 86
10106 65
10107 82
10108 63
10109 80
10110 63
10111 78
10112 69
10113 69
10114 83
10115 80
10116 81
10117 84
10118 73
10119 76
10120 76
10121 84
10122 76
10123 67
10124 106
10125 78
10126 75
10127 70
10128 85
10129 78
10130 62
10131 84
10132 76
10133 90
10134 88
10135 82
10136 66
10137 87
10138 76
10139 77
10140 69
10141 69
10142 78
10143 80
10144 76
10145 85
10146 84
10147 77
10148 90
10149 79
10150 93
10151 95
10152 68
10153 93
10154 92
10155 90
10156 83
10157 64
10158 62
10159 88
10160 75
10161 92
10162 87
10163 62
10164 74
10165 73
10166 61
10167 86
10168 78
10169 88
10170 71
10171 89
10172 83
10173 79
10174 77
10175 77
10176 90
10177 93
10178 77
10179 71
10180 80
10181 75
10182 74
10183 80
10184 84
10185 74
10186 68
10187 73
10188 73
10189 79
10190 81
10191 68
10192 61
10193 79
10194 85
10195 77
10196 75
10197 77
10198 86
10199 90
10200 70
10201 75
10202 74
10203 80
10204 77
10205 94
10206 67
10207 72
10208 86
10209 81
10210 86
10211 74
10212 78
10213 90
10214 58
10215 66
10216 79
10217 67
10218 60
10219 79
10220 87
10221 79
10222 79
10223 67
10224 88
10225 88
10226 94
10227 84
10228 58
10229 69
10230 75
10231 62
10232 74
10233 62
10234 82
10235 74
10236 80
10237 86
10238 81
10239 84
10240 96
10241 89
10242 76
10243 62
10244 85
10245 85
10246 76
10247 77
10248 77
10249 94
10250 77
10251 74
10252 73
10253 73
10254 72
10255 82
10256 57
10257 76
10258 87
10259 55
10260 70
10261 91
10262 86
10263 80
10264 75
10265 77
10266 97
10267 89
10268 73
10269 78
10270 75
10271 90
10272 63
10273 87
10274 72
10275 73
10276 68
10277 69
10278 65
10279 92
10280 89
10281 84
10282 83
10283 62
10284 84
10285 75
10286 76
10287 68
10288 87
10289 94
10290 67
10291 88
10292 78
10293 79
10294 70
10295 74
10296 71
10297 92
10298 75
10299 86
10300 87
10301 82
10302 81
10303 61
10304 64
10305 80
10306 73
10307 84
10308 76
10309 84
10310 96
10311 79
10312 70
10313 73
10314 81
10315 94
10316 76
10317 71
10318 79
10319 73
10320 75
10321 72
10322 73
10323 67
10324 75
10325 61
10326 75
10327 78
10328 87
10329 65
10330 81
10331 78
10332 74
10333 79
10334 84
10335 90
10336 75
10337 71
10338 67
10339 84
10340 80
10341 82
10342 80
10343 77
10344 70
10345 74
10346 62
10347 70
10348 83
10349 79
10350 75
10351 81
10352 64
10353 78
10354 101
10355 68
10356 78
10357 76
10358 87
10359 85
10360 93
10361 87
10362 82
10363 86
10364 84
10365 77
10366 91
10367 77
10368 85
10369 62
10370 81
10371 108
10372 70
10373 66
10374 90
10375 77
10376 74
10377 77
10378 68
10379 78
10380 62
10381 99
10382 73
10383 74
10384 78
10385 80
10386 67
10387 78
10388 75
10389 85
10390 76
10391 83
10392 83
10393 82
10394 74
10395 82
10396 62
10397 67
10398 73
10399 74
10400 94
10401 84
10402 78
10403 88
10404 78
10405 79
10406 87
10407 74
10408 78
10409 68
10410 71
10411 54
10412 73
10413 77
10414 75
10415 73
10416 66
10417 77
10418 93
10419 53
10420 87
10421 78
10422 78
10423 69
10424 83
10425 68
10426 92
10427 76
10428 87
10429 79
10430 72
10431 89
10432 86
10433 76
10434 65
10435 77
10436 78
10437 81
10438 63
10439 85
10440 70
10441 74
10442 78
10443 68
10444 76
10445 67
10446 66
10447 60
10448 72
10449 84
10450 95
10451 78
10452 62
10453 79
10454 69
10455 73
10456 81
10457 69
10458 75
10459 82
10460 71
10461 53
10462 81
10463 71
10464 74
10465 76
10466 74
10467 72
10468 60
10469 79
10470 84
10471 60
10472 73
10473 91
10474 59
10475 88
10476 72
10477 74
10478 80
10479 79
10480 75
10481 81
10482 61
10483 86
10484 94
10485 81
10486 61
10487 69
10488 85
10489 77
10490 85
10491 79
10492 84
10493 67
10494 83
10495 65
10496 83
10497 72
10498 78
10499 58
10500 76
10501 71
10502 88
10503 93
10504 87
10505 73
10506 75
10507 64
10508 61
10509 88
10510 76
10511 84
10512 69
10513 85
10514 80
10515 70
10516 78
10517 71
10518 53
10519 66
10520 68
10521 71
10522 80
10523 54
10524 74
10525 81
10526 74
10527 86
10528 81
10529 59
10530 75
10531 52
10532 85
10533 65
10534 77
10535 79
10536 60
10537 73
10538 73
10539 64
10540 54
10541 73
10542 82
10543 80
10544 69
10545 69
10546 75
10547 66
10548 57
10549 80
10550 69
10551 85
10552 75
10553 80
10554 61
10555 70
10556 71
10557 69
10558 91
10559 72
10560 59
10561 81
10562 71
10563 56
10564 82
10565 69
10566 72
10567 69
10568 82
10569 54
10570 71
10571 59
10572 79
10573 79
10574 69
10575 71
10576 71
10577 61
10578 78
10579 72
10580 89
10581 75
10582 73
10583 74
10584 69
10585 77
10586 84
10587 76
10588 68
10589 87
10590 76
10591 75
10592 69
10593 76
10594 89
10595 68
10596 68
10597 72
10598 65
10599 82
10600 85
10601 77
10602 74
10603 76
10604 71
10605 69
10606 71
10607 77
10608 67
10609 68
10610 69
10611 73
10612 79
10613 71
10614 79
10615 73
10616 88
10617 64
10618 63
10619 76
10620 63
10621 62
10622 74
10623 93
10624 69
10625 80
10626 66
10627 63
10628 82
10629 93
10630 64
10631 66
10632 63
10633 77
10634 75
10635 66
10636 73
10637 88
10638 67
10639 79
10640 77
10641 79
10642 66
10643 78
10644 66
10645 97
10646 68
10647 83
10648 69
10649 62
10650 71
10651 74
10652 81
10653 67
10654 73
10655 80
10656 72
10657 96
10658 68
10659 80
10660 80
10661 73
10662 67
10663 80
10664 68
10665 78
10666 78
10667 64
10668 88
10669 78
10670 66
10671 79
10672 79
10673 70
10674 52
10675 72
10676 85
10677 71
10678 75
10679 71
10680 77
10681 59
10682 78
10683 79
10684 74
10685 74
10686 66
10687 74
10688 75
10689 75
10690 77
10691 88
10692 73
10693 65
10694 66
10695 72
10696 74
10697 89
10698 75
10699 66
10700 67
10701 66
10702 80
10703 77
10704 76
10705 77
10706 75
10707 79
10708 56
10709 74
10710 66
10711 57
10712 88
10713 75
10714 81
10715 83
10716 62
10717 82
10718 72
10719 55
10720 85
10721 75
10722 72
10723 66
10724 83
10725 73
10726 79
10727 82
10728 70
10729 70
10730 80
10731 64
10732 79
10733 65
10734 78
10735 67
10736 71
10737 71
10738 67
10739 78
10740 67
10741 84
10742 63
10743 71
10744 57
10745 79
10746 63
10747 69
10748 82
10749 86
10750 73
10751 88
10752 77
10753 79
10754 87
10755 79
10756 75
10757 100
10758 86
10759 85
10760 84
10761 69
10762 64
10763 75
10764 76
10765 59
10766 91
10767 77
10768 74
10769 75
10770 81
10771 63
10772 73
10773 78
10774 68
10775 54
10776 90
10777 71
10778 84
10779 77
10780 76
10781 77
10782 78
10783 67
10784 73
10785 87
10786 75
10787 84
10788 72
10789 71
10790 78
10791 80
10792 80
10793 65
10794 75
10795 85
10796 73
10797 73
10798 80
10799 70
10800 72
10801 70
10802 71
10803 70
10804 67
10805 67
10806 81
10807 86
10808 77
10809 76
10810 68
10811 67
10812 63
10813 83
10814 67
10815 81
10816 71
10817 71
10818 65
10819 72
10820 72
10821 64
10822 83
10823 70
10824 91
10825 89
10826 61
10827 79
10828 61
10829 68
10830 72
10831 78
10832 64
10833 77
10834 67
10835 75
10836 82
10837 60
10838 78
10839 71
10840 73
10841 78
10842 86
10843 71
10844 66
10845 75
10846 72
10847 64
10848 68
10849 79
10850 73
10851 71
10852 76
10853 69
10854 63
10855 77
10856 72
10857 71
10858 77
10859 68
10860 70
10861 89
10862 78
10863 78
10864 70
10865 70
10866 57
10867 77
10868 74
10869 69
10870 58
10871 65
10872 71
10873 72
10874 79
10875 80
10876 65
10877 59
10878 76
10879 71
10880 69
10881 73
10882 90
10883 78
10884 83
10885 88
10886 79
10887 83
10888 68
10889 78
10890 57
10891 62
10892 74
10893 64
10894 61
10895 85
10896 82
10897 77
10898 69
10899 61
10900 64
10901 66
10902 67
10903 89
10904 75
10905 64
10906 69
10907 79
10908 63
10909 81
10910 82
10911 79
10912 70
10913 64
10914 67
10915 71
10916 67
10917 68
10918 66
10919 73
10920 74
10921 73
10922 83
10923 60
10924 77
10925 71
10926 68
10927 77
10928 74
10929 70
10930 85
10931 88
10932 81
10933 68
10934 58
10935 80
10936 68
10937 84
10938 72
10939 72
10940 79
10941 64
10942 70
10943 80
10944 82
10945 66
10946 69
10947 70
10948 62
10949 69
10950 78
10951 86
10952 69
10953 76
10954 75
10955 66
10956 72
10957 76
10958 69
10959 65
10960 68
10961 60
10962 69
10963 66
10964 67
10965 61
10966 52
10967 68
10968 75
10969 60
10970 63
10971 74
10972 84
10973 73
10974 60
10975 57
10976 63
10977 70
10978 56
10979 60
10980 77
10981 80
10982 80
10983 71
10984 69
10985 68
10986 66
10987 71
10988 58
10989 64
10990 66
10991 65
10992 55
10993 60
10994 66
10995 79
10996 63
10997 67
10998 68
10999 61
11000 63
11001 68
11002 68
11003 63
11004 77
11005 74
11006 82
11007 80
11008 76
11009 58
11010 60
11011 89
11012 82
11013 58
11014 71
11015 71
11016 73
11017 62
11018 76
11019 56
11020 70
11021 83
11022 78
11023 71
11024 77
11025 55
11026 65
11027 80
11028 71
11029 60
11030 58
11031 78
11032 74
11033 86
11034 79
11035 70
11036 75
11037 76
11038 57
11039 76
11040 62
11041 63
11042 86
11043 78
11044 83
11045 79
11046 86
11047 66
11048 66
11049 62
11050 65
11051 67
11052 85
11053 77
11054 76
11055 67
11056 62
11057 59
11058 78
11059 76
11060 77
11061 76
11062 73
11063 63
11064 80
11065 67
11066 67
11067 77
11068 55
11069 65
11070 85
11071 65
11072 56
11073 81
11074 66
11075 68
11076 83
11077 56
11078 63
11079 63
11080 71
11081 61
11082 80
11083 70
11084 86
11085 61
11086 71
11087 75
11088 59
11089 59
11090 72
11091 50
11092 86
11093 72
11094 68
11095 72
11096 67
11097 58
11098 65
11099 77
11100 74
11101 76
11102 64
11103 62
11104 74
11105 77
11106 69
11107 74
11108 79
11109 84
11110 68
11111 71
11112 77
11113 78
11114 85
11115 72
11116 99
11117 71
11118 69
11119 61
11120 84
11121 81
11122 82
11123 78
11124 73
11125 60
11126 65
11127 87
11128 76
11129 61
11130 54
11131 85
11132 94
11133 84
11134 69
11135 76
11136 75
11137 76
11138 65
11139 68
11140 62
11141 66
11142 70
11143 71
11144 59
11145 68
11146 77
11147 54
11148 63
11149 64
11150 69
11151 65
11152 72
11153 63
11154 78
11155 66
11156 71
11157 78
11158 70
11159 80
11160 75
11161 66
11162 76
11163 64
11164 58
11165 79
11166 76
11167 79
11168 85
11169 76
11170 59
11171 70
11172 65
11173 79
11174 64
11175 66
11176 77
11177 65
11178 73
11179 88
11180 80
11181 67
11182 62
11183 77
11184 92
11185 84
11186 62
11187 81
11188 92
11189 69
11190 82
11191 62
11192 51
11193 73
11194 77
11195 66
11196 75
11197 78
11198 75
11199 69
11200 71
11201 72
11202 80
11203 69
11204 60
11205 74
11206 68
11207 66
11208 69
11209 61
11210 63
11211 68
11212 59
11213 65
11214 69
11215 83
11216 74
11217 71
11218 66
11219 55
11220 68
11221 65
11222 79
11223 71
11224 71
11225 81
11226 57
11227 91
11228 59
11229 69
11230 78
11231 66
11232 68
11233 57
11234 63
11235 71
11236 71
11237 72
11238 78
11239 69
11240 65
11241 64
11242 64
11243 56
11244 83
11245 66
11246 63
11247 58
11248 78
11249 76
11250 77
11251 79
11252 78
11253 78
11254 66
11255 77
11256 84
11257 70
11258 60
11259 67
11260 68
11261 74
11262 75
11263 53
11264 74
11265 87
11266 69
11267 82
11268 83
11269 79
11270 72
11271 55
11272 66
11273 74
11274 69
11275 76
11276 83
11277 72
11278 74
11279 57
11280 75
11281 72
11282 89
11283 63
11284 75
11285 81
11286 68
11287 61
11288 63
11289 77
11290 63
11291 62
11292 59
11293 57
11294 64
11295 75
11296 77
11297 77
11298 74
11299 66
11300 71
11301 70
11302 64
11303 72
11304 78
11305 72
11306 63
11307 82
11308 61
11309 60
11310 71
11311 68
11312 71
11313 69
11314 72
11315 76
11316 76
11317 66
11318 68
11319 68
11320 68
11321 94
11322 68
11323 53
11324 76
11325 60
11326 76
11327 74
11328 90
11329 77
11330 64
11331 65
11332 90
11333 75
11334 78
11335 60
11336 65
11337 76
11338 64
11339 61
11340 66
11341 77
11342 66
11343 57
11344 65
11345 70
11346 63
11347 74
11348 82
11349 66
11350 71
11351 73
11352 69
11353 66
11354 61
11355 53
11356 64
11357 72
11358 54
11359 68
11360 59
11361 79
11362 66
11363 74
11364 67
11365 80
11366 63
11367 67
11368 67
11369 63
11370 63
11371 84
11372 80
11373 78
11374 86
11375 83
11376 61
11377 68
11378 71
11379 78
11380 63
11381 67
11382 78
11383 67
11384 50
11385 70
11386 64
11387 72
11388 55
11389 76
11390 64
11391 65
11392 64
11393 83
11394 72
11395 75
11396 66
11397 79
11398 80
11399 67
11400 58
11401 58
11402 68
11403 70
11404 63
11405 69
11406 64
11407 58
11408 80
11409 70
11410 60
11411 70
11412 84
11413 79
11414 63
11415 74
11416 57
11417 65
11418 70
11419 62
11420 51
11421 62
11422 58
11423 71
11424 59
11425 71
11426 65
11427 64
11428 68
11429 68
11430 73
11431 69
11432 72
11433 49
11434 75
11435 62
11436 59
11437 77
11438 72
11439 51
11440 49
11441 72
11442 58
11443 61
11444 75
11445 60
11446 75
11447 74
11448 72
11449 82
11450 77
11451 82
11452 81
11453 61
11454 70
11455 66
11456 64
11457 60
11458 66
11459 61
11460 69
11461 68
11462 73
11463 82
11464 65
11465 81
11466 59
11467 83
11468 56
11469 78
11470 72
11471 71
11472 74
11473 65
11474 72
11475 55
11476 70
11477 60
11478 78
11479 78
11480 57
11481 84
11482 75
11483 73
11484 76
11485 64
11486 56
11487 70
11488 75
11489 72
11490 67
11491 70
11492 68
11493 59
11494 85
11495 65
11496 68
11497 71
11498 88
11499 74
11500 62
11501 70
11502 60
11503 64
11504 79
11505 67
11506 61
11507 65
11508 85
11509 80
11510 72
11511 56
11512 59
11513 68
11514 72
11515 79
11516 83
11517 65
11518 56
11519 76
11520 71
11521 70
11522 53
11523 61
11524 60
11525 59
11526 69
11527 76
11528 84
11529 62
11530 65
11531 61
11532 82
11533 61
11534 56
11535 71
11536 65
11537 70
11538 69
11539 66
11540 75
11541 63
11542 62
11543 63
11544 56
11545 86
11546 75
11547 79
11548 73
11549 61
11550 70
11551 67
11552 70
11553 72
11554 70
11555 68
11556 64
11557 63
11558 81
11559 74
11560 58
11561 70
11562 69
11563 65
11564 56
11565 65
11566 77
11567 60
11568 73
11569 82
11570 74
11571 73
11572 76
11573 70
11574 62
11575 87
11576 60
11577 63
11578 64
11579 65
11580 58
11581 81
11582 68
11583 67
11584 49
11585 63
11586 71
11587 65
11588 73
11589 69
11590 68
11591 76
11592 71
11593 79
11594 81
11595 64
11596 62
11597 62
11598 62
11599 81
11600 62
11601 73
11602 66
11603 63
11604 58
11605 60
11606 83
11607 58
11608 75
11609 69
11610 75
11611 66
11612 51
11613 60
11614 84
11615 74
11616 81
11617 85
11618 68
11619 64
11620 69
11621 50
11622 74
11623 63
11624 61
11625 64
11626 78
11627 63
11628 66
11629 65
11630 69
11631 73
11632 60
11633 63
11634 69
11635 51
11636 77
11637 60
11638 74
11639 64
11640 81
11641 53
11642 66
11643 62
11644 71
11645 57
11646 70
11647 64
11648 65
11649 70
11650 76
11651 63
11652 75
11653 73
11654 63
11655 53
11656 72
11657 64
11658 71
11659 80
11660 64
11661 56
11662 61
11663 74
11664 87
11665 67
11666 70
11667 66
11668 64
11669 66
11670 76
11671 59
11672 76
11673 74
11674 68
11675 73
11676 74
11677 65
11678 65
11679 77
11680 64
11681 64
11682 75
11683 54
11684 69
11685 60
11686 67
11687 62
11688 67
11689 68
11690 71
11691 61
11692 78
11693 73
11694 65
11695 70
11696 73
11697 70
11698 81
11699 67
11700 61
11701 48
11702 91
11703 73
11704 67
11705 65
11706 96
11707 67
11708 71
11709 57
11710 77
11711 61
11712 60
11713 72
11714 61
11715 63
11716 62
11717 85
11718 78
11719 58
11720 76
11721 62
11722 70
11723 66
11724 93
11725 77
11726 66
11727 71
11728 67
11729 66
11730 68
11731 68
11732 58
11733 85
11734 61
11735 72
11736 74
11737 79
11738 81
11739 76
11740 66
11741 76
11742 68
11743 62
11744 67
11745 77
11746 79
11747 95
11748 48
11749 55
11750 62
11751 63
11752 74
11753 72
11754 60
11755 68
11756 75
11757 74
11758 67
11759 80
11760 58
11761 56
11762 59
11763 75
11764 62
11765 76
11766 55
11767 76
11768 79
11769 75
11770 73
11771 59
11772 75
11773 62
11774 74
11775 73
11776 68
11777 77
11778 68
11779 51
11780 59
11781 72
11782 67
11783 74
11784 76
11785 66
11786 71
11787 63
11788 63
11789 49
11790 80
11791 70
11792 60
11793 73
11794 62
11795 64
11796 68
11797 61
11798 78
11799 70
11800 62
11801 55
11802 66
11803 63
11804 81
11805 64
11806 66
11807 75
11808 75
11809 80
11810 66
11811 64
11812 60
11813 69
11814 69
11815 54
11816 57
11817 63
11818 67
11819 56
11820 69
11821 73
11822 72
11823 64
11824 53
11825 53
11826 68
11827 67
11828 69
11829 62
11830 66
11831 77
11832 69
11833 63
11834 57
11835 74
11836 75
11837 63
11838 53
11839 61
11840 78
11841 65
11842 63
11843 63
11844 63
11845 54
11846 68
11847 56
11848 63
11849 74
11850 62
11851 69
11852 72
11853 69
11854 49
11855 59
11856 72
11857 82
11858 57
11859 73
11860 80
11861 74
11862 70
11863 72
11864 58
11865 73
11866 65
11867 78
11868 53
11869 58
11870 49
11871 73
11872 69
11873 53
11874 64
11875 70
11876 68
11877 66
11878 71
11879 62
11880 64
11881 59
11882 65
11883 73
11884 66
11885 75
11886 64
11887 78
11888 40
11889 62
11890 71
11891 59
11892 60
11893 75
11894 57
11895 68
11896 66
11897 79
11898 56
11899 68
11900 56
11901 70
11902 62
11903 63
11904 61
11905 70
11906 81
11907 77
11908 62
11909 61
11910 69
11911 57
11912 72
11913 52
11914 67
11915 68
11916 63
11917 54
11918 66
11919 69
11920 68
11921 51
11922 71
11923 68
11924 56
11925 64
11926 70
11927 71
11928 61
11929 68
11930 59
11931 69
11932 78
11933 77
11934 54
11935 75
11936 58
11937 61
11938 70
11939 72
11940 63
11941 76
11942 65
11943 50
11944 58
11945 70
11946 69
11947 67
11948 54
11949 62
11950 65
11951 68
11952 68
11953 53
11954 59
11955 62
11956 67
11957 66
11958 51
11959 75
11960 71
11961 65
11962 66
11963 64
11964 60
11965 54
11966 70
11967 60
11968 63
11969 67
11970 53
11971 63
11972 61
11973 60
11974 54
11975 61
11976 78
11977 69
11978 75
11979 59
11980 76
11981 70
11982 77
11983 51
11984 51
11985 60
11986 67
11987 64
11988 62
11989 56
11990 67
11991 65
11992 72
11993 67
11994 68
11995 52
11996 62
11997 61
11998 60
11999 65
12000 65
12001 60
12002 56
12003 60
12004 54
12005 69
12006 67
12007 79
12008 60
12009 48
12010 55
12011 73
12012 61
12013 69
12014 69
12015 68
12016 80
12017 70
12018 62
12019 58
12020 67
12021 50
12022 72
12023 72
12024 70
12025 56
12026 70
12027 64
12028 49
12029 67
12030 68
12031 53
12032 76
12033 48
12034 73
12035 53
12036 72
12037 74
12038 65
12039 72
12040 72
12041 69
12042 69
12043 54
12044 72
12045 61
12046 53
12047 73
12048 71
12049 72
12050 78
12051 61
12052 71
12053 57
12054 69
12055 70
12056 55
12057 61
12058 59
12059 65
12060 47
12061 61
12062 80
12063 56
12064 57
12065 62
12066 61
12067 56
12068 70
12069 69
12070 61
12071 65
12072 63
12073 60
12074 56
12075 60
12076 64
12077 66
12078 38
12079 59
12080 62
12081 56
12082 71
12083 60
12084 71
12085 66
12086 68
12087 71
12088 67
12089 67
12090 61
12091 67
12092 67
12093 75
12094 59
12095 67
12096 82
12097 67
12098 68
12099 74
12100 54
12101 60
12102 55
12103 61
12104 71
12105 61
12106 56
12107 75
12108 58
12109 71
12110 63
12111 58
12112 79
12113 54
12114 66
12115 57
12116 58
12117 55
12118 68
12119 71
12120 55
12121 49
12122 65
12123 70
12124 53
12125 73
12126 66
12127 58
12128 59
12129 68
12130 65
12131 61
12132 64
12133 65
12134 62
12135 61
12136 62
12137 59
12138 65
12139 53
12140 65
12141 61
12142 79
12143 75
12144 64
12145 53
12146 61
12147 47
12148 60
12149 64
12150 68
12151 62
12152 71
12153 60
12154 73
12155 65
12156 88
12157 64
12158 59
12159 57
12160 64
12161 73
12162 67
12163 61
12164 64
12165 51
12166 59
12167 66
12168 58
12169 59
12170 78
12171 73
12172 57
12173 65
12174 60
12175 57
12176 44
12177 54
12178 61
12179 62
12180 63
12181 67
12182 53
12183 69
12184 51
12185 68
12186 67
12187 72
12188 63
12189 75
12190 60
12191 58
12192 61
12193 55
12194 47
12195 66
12196 51
12197 59
12198 71
12199 52
12200 50
12201 56
12202 68
12203 51
12204 69
12205 47
12206 59
12207 62
12208 61
12209 70
12210 71
12211 65
12212 58
12213 62
12214 62
12215 57
12216 61
12217 49
12218 72
12219 60
12220 49
12221 58
12222 69
12223 59
12224 63
12225 59
12226 67
12227 67
12228 55
12229 50
12230 69
12231 60
12232 58
12233 68
12234 53
12235 63
12236 61
12237 68
12238 75
12239 63
12240 50
12241 80
12242 64
12243 62
12244 52
12245 69
12246 61
12247 57
12248 60
12249 58
12250 77
12251 55
12252 61
12253 62
12254 59
12255 60
12256 46
12257 65
12258 66
12259 58
12260 72
12261 60
12262 55
12263 61
12264 72
12265 50
12266 70
12267 60
12268 66
12269 58
12270 46
12271 62
12272 59
12273 61
12274 52
12275 78
12276 55
12277 58
12278 66
12279 46
12280 62
12281 55
12282 56
12283 58
12284 48
12285 62
12286 53
12287 74
12288 66
12289 62
12290 71
12291 73
12292 52
12293 67
12294 55
12295 73
12296 54
12297 65
12298 56
12299 63
12300 56
12301 50
12302 60
12303 71
12304 64
12305 58
12306 65
12307 51
12308 64
12309 48
12310 57
12311 59
12312 54
12313 55
12314 58
12315 53
12316 71
12317 53
12318 62
12319 56
12320 61
12321 60
12322 62
12323 57
12324 63
12325 62
12326 57
12327 58
12328 69
12329 66
12330 64
12331 72
12332 62
12333 71
12334 59
12335 61
12336 59
12337 57
12338 61
12339 56
12340 61
12341 65
12342 63
12343 70
12344 71
12345 58
12346 58
12347 61
12348 58
12349 60
12350 54
12351 74
12352 76
12353 74
12354 66
12355 59
12356 57
12357 51
12358 53
12359 64
12360 60
12361 55
12362 47
12363 82
12364 65
12365 68
12366 58
12367 67
12368 57
12369 80
12370 60
12371 50
12372 64
12373 60
12374 53
12375 69
12376 72
12377 51
12378 71
12379 52
12380 65
12381 61
12382 55
12383 60
12384 64
12385 44
12386 52
12387 69
12388 56
12389 68
12390 69
12391 67
12392 56
12393 65
12394 52
12395 56
12396 60
12397 67
12398 72
12399 51
12400 61
12401 54
12402 55
12403 64
12404 59
12405 49
12406 66
12407 61
12408 51
12409 55
12410 51
12411 48
12412 63
12413 55
12414 59
12415 64
12416 69
12417 67
12418 50
12419 49
12420 60
12421 63
12422 61
12423 66
12424 67
12425 69
12426 60
12427 57
12428 52
12429 66
12430 65
12431 63
12432 62
12433 56
12434 59
12435 69
12436 58
12437 65
12438 65
12439 51
12440 54
12441 59
12442 48
12443 57
12444 53
12445 49
12446 57
12447 61
12448 58
12449 40
12450 65
12451 60
12452 59
12453 62
12454 68
12455 72
12456 58
12457 42
12458 62
12459 56
12460 56
12461 61
12462 33
12463 63
12464 71
12465 55
12466 63
12467 42
12468 58
12469 66
12470 48
12471 62
12472 60
12473 64
12474 57
12475 48
12476 45
12477 59
12478 63
12479 58
12480 64
12481 58
12482 60
12483 69
12484 69
12485 59
12486 50
12487 65
12488 64
12489 57
12490 62
12491 61
12492 60
12493 56
12494 64
12495 50
12496 72
12497 57
12498 71
12499 74
12500 65
12501 65
12502 53
12503 68
12504 60
12505 63
12506 64
12507 68
12508 60
12509 66
12510 57
12511 53
12512 63
12513 58
12514 64
12515 63
12516 83
12517 80
12518 59
12519 59
12520 53
12521 60
12522 49
12523 67
12524 52
12525 72
12526 69
12527 72
12528 75
12529 60
12530 72
12531 73
12532 59
12533 43
12534 59
12535 57
12536 71
12537 67
12538 73
12539 62
12540 71
12541 61
12542 68
12543 69
12544 54
12545 81
12546 70
12547 60
12548 60
12549 75
12550 59
12551 64
12552 66
12553 74
12554 67
12555 68
12556 54
12557 54
12558 72
12559 74
12560 67
12561 63
12562 68
12563 45
12564 62
12565 56
12566 49
12567 51
12568 62
12569 64
12570 53
12571 60
12572 53
12573 53
12574 58
12575 57
12576 62
12577 63
12578 58
12579 51
12580 61
12581 61
12582 55
12583 44
12584 58
12585 66
12586 77
12587 75
12588 48
12589 58
12590 53
12591 61
12592 54
12593 72
12594 67
12595 60
12596 75
12597 51
12598 65
12599 69
12600 61
12601 64
12602 63
12603 68
12604 64
12605 66
12606 61
12607 54
12608 55
12609 60
12610 65
12611 73
12612 47
12613 60
12614 71
12615 68
12616 47
12617 59
12618 61
12619 60
12620 54
12621 70
12622 57
12623 66
12624 69
12625 69
12626 66
12627 59
12628 62
12629 62
12630 56
12631 63
12632 70
12633 71
12634 75
12635 61
12636 56
12637 64
12638 54
12639 78
12640 60
12641 44
12642 58
12643 77
12644 72
12645 49
12646 70
12647 61
12648 61
12649 65
12650 64
12651 63
12652 63
12653 58
12654 71
12655 64
12656 58
12657 52
12658 57
12659 66
12660 82
12661 61
12662 60
12663 64
12664 81
12665 59
12666 62
12667 58
12668 55
12669 39
12670 47
12671 73
12672 75
12673 62
12674 66
12675 43
12676 59
12677 57
12678 66
12679 61
12680 70
12681 59
12682 66
12683 79
12684 69
12685 55
12686 39
12687 53
12688 69
12689 74
12690 58
12691 59
12692 54
12693 53
12694 58
12695 61
12696 79
12697 53
12698 63
12699 68
12700 58
12701 62
12702 69
12703 58
12704 63
12705 60
12706 53
12707 54
12708 52
12709 56
12710 59
12711 56
12712 50
12713 65
12714 64
12715 56
12716 58
12717 65
12718 69
12719 56
12720 55
12721 67
12722 62
12723 53
12724 65
12725 68
12726 69
12727 52
12728 65
12729 54
12730 72
12731 51
12732 50
12733 48
12734 55
12735 48
12736 73
12737 72
12738 56
12739 65
12740 67
12741 67
12742 68
12743 70
12744 56
12745 42
12746 60
12747 78
12748 62
12749 69
12750 68
12751 54
12752 50
12753 56
12754 63
12755 60
12756 67
12757 62
12758 72
12759 64
12760 71
12761 57
12762 70
12763 76
12764 52
12765 54
12766 79
12767 58
12768 64
12769 76
12770 78
12771 64
12772 59
12773 61
12774 56
12775 68
12776 59
12777 53
12778 57
12779 68
12780 68
12781 76
12782 61
12783 55
12784 46
12785 76
12786 85
12787 61
12788 66
12789 72
12790 62
12791 59
12792 49
12793 63
12794 52
12795 55
12796 66
12797 63
12798 64
12799 73
12800 78
12801 63
12802 68
12803 62
12804 84
12805 57
12806 47
12807 55
12808 54
12809 68
12810 58
12811 64
12812 55
12813 61
12814 57
12815 74
12816 61
12817 70
12818 73
12819 62
12820 66
12821 54
12822 62
12823 48
12824 68
12825 62
12826 59
12827 65
12828 67
12829 57
12830 67
12831 72
12832 52
12833 75
12834 64
12835 57
12836 60
12837 53
12838 59
12839 70
12840 68
12841 67
12842 60
12843 69
12844 50
12845 77
12846 65
12847 53
12848 62
12849 63
12850 75
12851 64
12852 62
12853 76
12854 67
12855 61
12856 58
12857 54
12858 81
12859 77
12860 61
12861 58
12862 65
12863 52
12864 70
12865 48
12866 62
12867 74
12868 68
12869 67
12870 65
12871 59
12872 54
12873 57
12874 66
12875 61
12876 58
12877 64
12878 68
12879 75
12880 61
12881 63
12882 62
12883 71
12884 68
12885 56
12886 68
12887 75
12888 60
12889 55
12890 71
12891 63
12892 63
12893 58
12894 60
12895 60
12896 65
12897 65
12898 57
12899 58
12900 63
12901 66
12902 62
12903 68
12904 63
12905 83
12906 66
12907 56
12908 56
12909 56
12910 55
12911 70
12912 64
12913 79
12914 68
12915 61
12916 65
12917 65
12918 71
12919 69
12920 74
12921 54
12922 58
12923 67
12924 63
12925 49
12926 69
12927 57
12928 72
12929 69
12930 56
12931 75
12932 70
12933 60
12934 63
12935 44
12936 62
12937 44
12938 54
12939 62
12940 83
12941 71
12942 56
12943 57
12944 61
12945 57
12946 62
12947 61
12948 67
12949 58
12950 70
12951 72
12952 64
12953 58
12954 57
12955 69
12956 70
12957 63
12958 71
12959 73
12960 71
12961 56
12962 52
12963 68
12964 58
12965 83
12966 84
12967 63
12968 69
12969 61
12970 65
12971 79
12972 69
12973 57
12974 52
12975 68
12976 76
12977 70
12978 52
12979 71
12980 63
12981 70
12982 63
12983 51
12984 68
12985 51
12986 70
12987 51
12988 42
12989 60
12990 54
12991 64
12992 57
12993 59
12994 61
12995 73
12996 63
12997 57
12998 73
12999 46
13000 71
13001 66
13002 62
13003 61
13004 60
13005 47
13006 57
13007 62
13008 73
13009 82
13010 62
13011 68
13012 66
13013 57
13014 77
13015 49
13016 53
13017 81
13018 74
13019 65
13020 60
13021 68
13022 62
13023 53
13024 45
13025 72
13026 57
13027 66
13028 66
13029 63
13030 67
13031 54
13032 59
13033 54
13034 65
13035 69
13036 74
13037 49
13038 64
13039 71
13040 67
13041 57
13042 52
13043 69
13044 74
13045 57
13046 59
13047 66
13048 59
13049 70
13050 62
13051 70
13052 74
13053 56
13054 53
13055 71
13056 80
13057 50
13058 62
13059 49
13060 57
13061 72
13062 59
13063 58
13064 74
13065 58
13066 62
13067 74
13068 61
13069 69
13070 61
13071 68
13072 70
13073 66
13074 70
13075 74
13076 73
13077 68
13078 68
13079 55
13080 60
13081 48
13082 51
13083 49
13084 62
13085 54
13086 57
13087 58
13088 65
13089 62
13090 63
13091 69
13092 60
13093 55
13094 59
13095 54
13096 74
13097 67
13098 52
13099 56
13100 73
13101 50
13102 56
13103 54
13104 61
13105 68
13106 62
13107 67
13108 51
13109 71
13110 52
13111 64
13112 61
13113 63
13114 69
13115 70
13116 74
13117 57
13118 60
13119 69
13120 63
13121 56
13122 59
13123 69
13124 59
13125 80
13126 62
13127 72
13128 74
13129 67
13130 70
13131 47
13132 66
13133 61
13134 60
13135 70
13136 63
13137 74
13138 55
13139 62
13140 66
13141 66
13142 55
13143 67
13144 63
13145 60
13146 70
13147 67
13148 67
13149 51
13150 74
13151 52
13152 70
13153 76
13154 70
13155 53
13156 84
13157 60
13158 51
13159 65
13160 43
13161 66
13162 53
13163 45
13164 61
13165 68
13166 59
13167 53
13168 73
13169 71
13170 51
13171 65
13172 74
13173 57
13174 49
13175 71
13176 72
13177 77
13178 61
13179 69
13180 61
13181 65
13182 46
13183 56
13184 61
13185 70
13186 52
13187 63
13188 63
13189 64
13190 55
13191 63
13192 64
13193 63
13194 72
13195 49
13196 56
13197 61
13198 63
13199 49
13200 50
13201 61
13202 71
13203 47
13204 52
13205 59
13206 78
13207 60
13208 56
13209 58
13210 72
13211 75
13212 59
13213 64
13214 54
13215 51
13216 61
13217 66
13218 71
13219 65
13220 53
13221 70
13222 55
13223 55
13224 51
13225 69
13226 55
13227 72
13228 79
13229 54
13230 71
13231 77
13232 67
13233 65
13234 68
13235 64
13236 65
13237 70
13238 89
13239 73
13240 55
13241 63
13242 65
13243 61
13244 67
13245 65
13246 66
13247 61
13248 62
13249 50
13250 72
13251 76
13252 64
13253 74
13254 75
13255 56
13256 62
13257 59
13258 62
13259 72
13260 70
13261 55
13262 65
13263 59
13264 72
13265 65
13266 62
13267 56
13268 65
13269 52
13270 63
13271 71
13272 72
13273 57
13274 60
13275 59
13276 64
13277 69
13278 62
13279 54
13280 65
13281 73
13282 54
13283 63
13284 71
13285 67
13286 60
13287 75
13288 68
13289 50
13290 74
13291 75
13292 67
13293 69
13294 75
13295 69
13296 55
13297 85
13298 64
13299 76
13300 64
13301 54
13302 64
13303 64
13304 70
13305 63
13306 68
13307 72
13308 63
13309 73
13310 70
13311 69
13312 53
13313 48
13314 55
13315 72
13316 57
13317 71
13318 69
13319 66
13320 61
13321 62
13322 63
13323 64
13324 61
13325 62
13326 70
13327 55
13328 65
13329 59
13330 74
13331 62
13332 61
13333 46
13334 66
13335 48
13336 63
13337 48
13338 51
13339 59
13340 65
13341 53
13342 52
13343 77
13344 60
13345 59
13346 69
13347 83
13348 50
13349 55
13350 66
13351 59
13352 79
13353 57
13354 65
13355 61
13356 75
13357 66
13358 65
13359 47
13360 49
13361 62
13362 60
13363 66
13364 60
13365 65
13366 55
13367 65
13368 59
13369 62
13370 66
13371 70
13372 56
13373 75
13374 66
13375 63
13376 53
13377 70
13378 63
13379 59
13380 74
13381 70
13382 72
13383 63
13384 64
13385 54
13386 66
13387 68
13388 49
13389 66
13390 72
13391 77
13392 66
13393 44
13394 48
13395 71
13396 63
13397 72
13398 61
13399 54
13400 54
13401 58
13402 67
13403 63
13404 61
13405 59
13406 64
13407 66
13408 47
13409 66
13410 55
13411 56
13412 81
13413 49
13414 59
13415 80
13416 61
13417 61
13418 63
13419 65
13420 59
13421 57
13422 64
13423 45
13424 53
13425 67
13426 66
13427 78
13428 56
13429 65
13430 63
13431 66
13432 71
13433 57
13434 71
13435 60
13436 56
13437 58
13438 60
13439 61
13440 67
13441 56
13442 73
13443 65
13444 63
13445 56
13446 60
13447 75
13448 66
13449 61
13450 66
13451 74
13452 71
13453 50
13454 57
13455 54
13456 62
13457 58
13458 56
13459 70
13460 85
13461 53
13462 58
13463 68
13464 59
13465 67
13466 67
13467 60
13468 57
13469 55
13470 72
13471 53
13472 71
13473 65
13474 44
13475 46
13476 62
13477 49
13478 78
13479 62
13480 61
13481 65
13482 70
13483 55
13484 71
13485 62
13486 74
13487 65
13488 51
13489 54
13490 63
13491 62
13492 67
13493 89
13494 48
13495 58
13496 70
13497 68
13498 62
13499 64
13500 55
13501 80
13502 57
13503 46
13504 68
13505 62
13506 51
13507 60
13508 52
13509 71
13510 54
13511 61
13512 68
13513 68
13514 55
13515 56
13516 73
13517 67
13518 62
13519 67
13520 67
13521 65
13522 64
13523 69
13524 57
13525 64
13526 60
13527 77
13528 58
13529 60
13530 60
13531 62
13532 67
13533 55
13534 68
13535 64
13536 64
13537 50
13538 60
13539 70
13540 72
13541 66
13542 56
13543 61
13544 59
13545 62
13546 74
13547 64
13548 71
13549 72
13550 59
13551 69
13552 65
13553 65
13554 61
13555 58
13556 69
13557 64
13558 67
13559 58
13560 55
13561 50
13562 63
13563 82
13564 73
13565 64
13566 49
13567 61
13568 72
13569 71
13570 63
13571 77
13572 46
13573 61
13574 51
13575 63
13576 62
13577 68
13578 61
13579 60
13580 69
13581 64
13582 69
13583 80
13584 60
13585 52
13586 61
13587 48
13588 62
13589 68
13590 64
13591 58
13592 64
13593 65
13594 61
13595 58
13596 63
13597 57
13598 63
13599 64
13600 55
13601 61
13602 66
13603 65
13604 60
13605 76
13606 75
13607 56
13608 48
13609 66
13610 65
13611 75
13612 62
13613 54
13614 68
13615 72
13616 65
13617 67
13618 65
13619 55
13620 64
13621 65
13622 52
13623 69
13624 66
13625 61
13626 58
13627 59
13628 72
13629 59
13630 61
13631 55
13632 58
13633 57
13634 55
13635 60
13636 49
13637 57
13638 75
13639 52
13640 78
13641 67
13642 76
13643 60
13644 75
13645 53
13646 53
13647 55
13648 71
13649 60
13650 66
13651 61
13652 69
13653 51
13654 57
13655 59
13656 76
13657 63
13658 56
13659 68
13660 68
13661 68
13662 59
13663 74
13664 65
13665 57
13666 64
13667 65
13668 53
13669 63
13670 67
13671 67
13672 59
13673 71
13674 77
13675 60
13676 59
13677 61
13678 61
13679 60
13680 51
13681 55
13682 72
13683 65
13684 44
13685 53
13686 51
13687 62
13688 59
13689 69
13690 61
13691 67
13692 59
13693 60
13694 35
13695 68
13696 65
13697 65
13698 66
13699 72
13700 50
13701 61
13702 70
13703 73
13704 67
13705 54
13706 69
13707 64
13708 72
13709 73
13710 61
13711 43
13712 72
13713 56
13714 63
13715 44
13716 77
13717 60
13718 61
13719 48
13720 62
13721 65
13722 68
13723 74
13724 65
13725 67
13726 60
13727 59
13728 60
13729 62
13730 70
13731 58
13732 74
13733 79
13734 56
13735 66
13736 66
13737 67
13738 59
13739 73
13740 56
13741 69
13742 60
13743 63
13744 85
13745 54
13746 63
13747 71
13748 77
13749 74
13750 75
13751 60
13752 70
13753 53
13754 68
13755 65
13756 71
13757 76
13758 68
13759 72
13760 59
13761 59
13762 65
13763 60
13764 54
13765 55
13766 57
13767 53
13768 67
13769 65
13770 61
13771 67
13772 67
13773 64
13774 66
13775 68
13776 51
13777 54
13778 79
13779 58
13780 51
13781 55
13782 70
13783 52
13784 53
13785 56
13786 71
13787 60
13788 60
13789 56
13790 64
13791 46
13792 70
13793 51
13794 69
13795 59
13796 63
13797 57
13798 62
13799 82
13800 60
13801 65
13802 65
13803 71
13804 53
13805 63
13806 64
13807 64
13808 51
13809 55
13810 65
13811 69
13812 60
13813 70
13814 74
13815 68
13816 62
13817 68
13818 69
13819 52
13820 89
13821 69
13822 58
13823 72
13824 72
13825 79
13826 62
13827 53
13828 68
13829 64
13830 61
13831 58
13832 57
13833 52
13834 58
13835 47
13836 73
13837 62
13838 59
13839 68
13840 59
13841 48
13842 71
13843 60
13844 64
13845 65
13846 56
13847 54
13848 51
13849 57
13850 77
13851 57
13852 64
13853 60
13854 53
13855 57
13856 57
13857 58
13858 61
13859 67
13860 53
13861 57
13862 69
13863 56
13864 62
13865 60
13866 64
13867 80
13868 56
13869 64
13870 52
13871 62
13872 55
13873 53
13874 52
13875 56
13876 45
13877 70
13878 55
13879 58
13880 43
13881 61
13882 78
13883 59
13884 56
13885 52
13886 73
13887 53
13888 64
13889 48
13890 76
13891 71
13892 68
13893 63
13894 46
13895 64
13896 57
13897 49
13898 58
13899 69
13900 57
13901 47
13902 41
13903 69
13904 50
13905 59
13906 60
13907 63
13908 55
13909 69
13910 72
13911 59
13912 75
13913 55
13914 80
13915 63
13916 64
13917 67
13918 58
13919 58
13920 77
13921 55
13922 63
13923 80
13924 65
13925 54
13926 54
13927 34
13928 53
13929 63
13930 46
13931 70
13932 64
13933 60
13934 60
13935 70
13936 49
13937 69
13938 57
13939 69
13940 67
13941 73
13942 73
13943 71
13944 58
13945 51
13946 42
13947 70
13948 54
13949 56
13950 79
13951 59
13952 73
13953 56
13954 64
13955 68
13956 52
13957 49
13958 55
13959 67
13960 59
13961 63
13962 62
13963 54
13964 66
13965 63
13966 71
13967 58
13968 70
13969 58
13970 62
13971 58
13972 65
13973 51
13974 68
13975 70
13976 60
13977 63
13978 66
13979 48
13980 69
13981 56
13982 69
13983 63
13984 65
13985 60
13986 57
13987 50
13988 46
13989 61
13990 52
13991 53
13992 61
13993 60
13994 73
13995 62
13996 74
13997 63
13998 61
13999 65
14000 57
14001 58
14002 59
14003 64
14004 65
14005 73
14006 60
14007 53
14008 58
14009 59
14010 48
14011 69
14012 58
14013 53
14014 59
14015 51
14016 48
14017 59
14018 61
14019 42
14020 70
14021 64
14022 52
14023 56
14024 62
14025 60
14026 49
14027 56
14028 57
14029 45
14030 47
14031 57
14032 56
14033 64
14034 67
14035 56
14036 65
14037 69
14038 66
14039 59
14040 57
14041 59
14042 50
14043 68
14044 47
14045 71
14046 59
14047 62
14048 62
14049 66
14050 70
14051 66
14052 66
14053 56
14054 68
14055 68
14056 57
14057 57
14058 57
14059 63
14060 48
14061 47
14062 57
14063 55
14064 61
14065 43
14066 50
14067 70
14068 61
14069 59
14070 61
14071 64
14072 51
14073 54
14074 52
14075 65
14076 54
14077 56
14078 50
14079 53
14080 57
14081 71
14082 54
14083 49
14084 55
14085 58
14086 50
14087 63
14088 53
14089 75
14090 52
14091 69
14092 66
14093 67
14094 55
14095 59
14096 54
14097 52
14098 59
14099 57
14100 52
14101 53
14102 76
14103 63
14104 57
14105 66
14106 51
14107 73
14108 41
14109 60
14110 65
14111 54
14112 75
14113 77
14114 57
14115 60
14116 58
14117 49
14118 54
14119 67
14120 60
14121 60
14122 66
14123 44
14124 65
14125 57
14126 63
14127 50
14128 53
14129 61
14130 64
14131 63
14132 58
14133 69
14134 57
14135 62
14136 52
14137 63
14138 51
14139 54
14140 62
14141 53
14142 61
14143 64
14144 51
14145 57
14146 67
14147 49
14148 52
14149 59
14150 58
14151 61
14152 62
14153 62
14154 74
14155 46
14156 61
14157 64
14158 54
14159 65
14160 73
14161 48
14162 44
14163 62
14164 44
14165 58
14166 55
14167 50
14168 60
14169 66
14170 66
14171 52
14172 68
14173 47
14174 66
14175 65
14176 61
14177 71
14178 58
14179 66
14180 41
14181 45
14182 46
14183 62
14184 64
14185 63
14186 59
14187 46
14188 51
14189 53
14190 54
14191 53
14192 71
14193 54
14194 52
14195 58
14196 52
14197 59
14198 65
14199 74
14200 51
14201 60
14202 71
14203 63
14204 51
14205 61
14206 53
14207 63
14208 51
14209 55
14210 64
14211 65
14212 59
14213 55
14214 54
14215 53
14216 50
14217 69
14218 52
14219 65
14220 55
14221 60
14222 59
14223 58
14224 54
14225 67
14226 71
14227 72
14228 58
14229 71
14230 87
14231 57
14232 68
14233 50
14234 54
14235 58
14236 62
14237 54
14238 63
14239 57
14240 66
14241 45
14242 45
14243 55
14244 61
14245 70
14246 71
14247 69
14248 62
14249 53
14250 49
14251 68
14252 61
14253 63
14254 53
14255 56
14256 57
14257 47
14258 67
14259 60
14260 59
14261 46
14262 57
14263 75
14264 60
14265 61
14266 70
14267 76
14268 60
14269 55
14270 70
14271 46
14272 64
14273 56
14274 57
14275 49
14276 70
14277 50
14278 60
14279 72
14280 69
14281 65
14282 61
14283 61
14284 62
14285 61
14286 60
14287 61
14288 58
14289 57
14290 68
14291 59
14292 68
14293 68
14294 52
14295 60
14296 66
14297 57
14298 62
14299 65
14300 74
14301 66
14302 57
14303 57
14304 66
14305 57
14306 52
14307 70
14308 52
14309 65
14310 61
14311 77
14312 71
14313 64
14314 64
14315 61
14316 53
14317 62
14318 54
14319 53
14320 52
14321 60
14322 55
14323 56
14324 44
14325 62
14326 62
14327 62
14328 70
14329 57
14330 72
14331 56
14332 63
14333 57
14334 60
14335 53
14336 68
14337 56
14338 70
14339 71
14340 44
14341 61
14342 65
14343 58
14344 64
14345 47
14346 76
14347 79
14348 54
14349 65
14350 49
14351 60
14352 54
14353 68
14354 64
14355 63
14356 65
14357 70
14358 73
14359 65
14360 50
14361 66
14362 53
14363 68
14364 54
14365 69
14366 56
14367 62
14368 61
14369 61
14370 72
14371 53
14372 47
14373 56
14374 57
14375 76
14376 59
14377 70
14378 65
14379 63
14380 61
14381 53
14382 53
14383 62
14384 69
14385 57
14386 62
14387 58
14388 41
14389 63
14390 55
14391 64
14392 40
14393 67
14394 65
14395 73
14396 61
14397 62
14398 52
14399 63
14400 68
14401 66
14402 75
14403 64
14404 63
14405 62
14406 59
14407 58
14408 51
14409 49
14410 55
14411 54
14412 77
14413 57
14414 67
14415 61
14416 51
14417 54
14418 64
14419 59
14420 72
14421 49
14422 64
14423 38
14424 63
14425 53
14426 50
14427 67
14428 54
14429 77
14430 68
14431 48
14432 73
14433 65
14434 62
14435 51
14436 61
14437 58
14438 42
14439 67
14440 64
14441 66
14442 70
14443 50
14444 65
14445 56
14446 54
14447 50
14448 53
14449 66
14450 71
14451 55
14452 67
14453 53
14454 57
14455 57
14456 63
14457 64
14458 57
14459 61
14460 62
14461 53
14462 62
14463 64
14464 45
14465 58
14466 61
14467 45
14468 67
14469 49
14470 59
14471 60
14472 59
14473 49
14474 71
14475 62
14476 59
14477 54
14478 58
14479 72
14480 62
14481 52
14482 52
14483 60
14484 53
14485 58
14486 51
14487 42
14488 70
14489 54
14490 49
14491 47
14492 54
14493 66
14494 57
14495 62
14496 57
14497 64
14498 51
14499 58
14500 62
14501 52
14502 47
14503 64
14504 45
14505 50
14506 64
14507 63
14508 53
14509 62
14510 50
14511 71
14512 52
14513 55
14514 48
14515 47
14516 55
14517 61
14518 63
14519 53
14520 60
14521 63
14522 43
14523 64
14524 55
14525 63
14526 62
14527 72
14528 66
14529 54
14530 63
14531 58
14532 53
14533 69
14534 62
14535 67
14536 58
14537 59
14538 57
14539 50
14540 66
14541 60
14542 71
14543 53
14544 58
14545 66
14546 58
14547 62
14548 55
14549 64
14550 57
14551 46
14552 55
14553 55
14554 63
14555 58
14556 73
14557 64
14558 68
14559 58
14560 55
14561 47
14562 66
14563 51
14564 63
14565 63
14566 57
14567 59
14568 75
14569 69
14570 61
14571 82
14572 62
14573 62
14574 63
14575 58
14576 52
14577 60
14578 57
14579 67
14580 57
14581 61
14582 67
14583 56
14584 55
14585 69
14586 51
14587 50
14588 58
14589 54
14590 55
14591 56
14592 79
14593 74
14594 60
14595 64
14596 65
14597 64
14598 59
14599 61
14600 58
14601 62
14602 55
14603 70
14604 66
14605 47
14606 50
14607 65
14608 55
14609 56
14610 53
14611 60
14612 53
14613 46
14614 61
14615 47
14616 50
14617 57
14618 60
14619 52
14620 66
14621 65
14622 46
14623 49
14624 66
14625 57
14626 43
14627 68
14628 54
14629 54
14630 47
14631 53
14632 59
14633 54
14634 64
14635 53
14636 59
14637 48
14638 55
14639 66
14640 53
14641 59
14642 51
14643 56
14644 50
14645 68
14646 52
14647 54
14648 49
14649 46
14650 62
14651 63
14652 61
14653 54
14654 54
14655 52
14656 49
14657 69
14658 48
14659 51
14660 51
14661 63
14662 48
14663 60
14664 45
14665 48
14666 51
14667 67
14668 55
14669 58
14670 65
14671 59
14672 58
14673 59
14674 51
14675 60
14676 61
14677 58
14678 68
14679 46
14680 64
14681 55
14682 69
14683 58
14684 73
14685 58
14686 58
14687 56
14688 73
14689 51
14690 58
14691 49
14692 60
14693 68
14694 70
14695 48
14696 52
14697 47
14698 51
14699 60
14700 54
14701 60
14702 51
14703 71
14704 77
14705 50
14706 61
14707 58
14708 42
14709 55
14710 57
14711 65
14712 56
14713 53
14714 54
14715 60
14716 53
14717 58
14718 53
14719 67
14720 58
14721 56
14722 68
14723 50
14724 70
14725 52
14726 41
14727 59
14728 65
14729 52
14730 57
14731 44
14732 58
14733 64
14734 50
14735 57
14736 54
14737 64
14738 61
14739 71
14740 60
14741 53
14742 56
14743 54
14744 61
14745 60
14746 50
14747 65
14748 61
14749 70
14750 58
14751 64
14752 56
14753 55
14754 53
14755 61
14756 57
14757 51
14758 55
14759 60
14760 67
14761 47
14762 59
14763 52
14764 53
14765 62
14766 76
14767 58
14768 61
14769 61
14770 61
14771 48
14772 57
14773 62
14774 62
14775 55
14776 72
14777 44
14778 55
14779 47
14780 65
14781 50
14782 47
14783 61
14784 57
14785 52
14786 53
14787 62
14788 58
14789 51
14790 43
14791 72
14792 48
14793 60
14794 65
14795 52
14796 64
14797 58
14798 50
14799 47
14800 68
14801 57
14802 66
14803 59
14804 56
14805 48
14806 50
14807 58
14808 66
14809 47
14810 53
14811 58
14812 45
14813 56
14814 51
14815 52
14816 50
14817 58
14818 67
14819 38
14820 54
14821 64
14822 66
14823 62
14824 57
14825 57
14826 62
14827 49
14828 60
14829 61
14830 52
14831 51
14832 61
14833 60
14834 41
14835 59
14836 43
14837 51
14838 66
14839 42
14840 60
14841 56
14842 43
14843 51
14844 51
14845 59
14846 75
14847 61
14848 47
14849 58
14850 56
14851 61
14852 53
14853 54
14854 52
14855 55
14856 53
14857 49
14858 68
14859 46
14860 47
14861 47
14862 61
14863 62
14864 48
14865 58
14866 63
14867 50
14868 51
14869 77
14870 72
14871 55
14872 44
14873 69
14874 55
14875 51
14876 50
14877 58
14878 57
14879 61
14880 63
14881 66
14882 60
14883 44
14884 58
14885 53
14886 60
14887 51
14888 52
14889 55
14890 48
14891 46
14892 54
14893 46
14894 50
14895 56
14896 67
14897 53
14898 62
14899 50
14900 62
14901 49
14902 49
14903 55
14904 63
14905 64
14906 57
14907 67
14908 57
14909 54
14910 67
14911 70
14912 55
14913 54
14914 51
14915 58
14916 69
14917 59
14918 57
14919 67
14920 53
14921 57
14922 56
14923 57
14924 53
14925 57
14926 65
14927 56
14928 43
14929 45
14930 52
14931 47
14932 61
14933 64
14934 58
14935 65
14936 65
14937 67
14938 55
14939 51
14940 65
14941 54
14942 55
14943 44
14944 48
14945 61
14946 61
14947 35
14948 65
14949 68
14950 59
14951 59
14952 58
14953 65
14954 52
14955 51
14956 50
14957 61
14958 52
14959 56
14960 59
14961 58
14962 57
14963 61
14964 69
14965 64
14966 54
14967 58
14968 53
14969 54
14970 63
14971 66
14972 47
14973 58
14974 63
14975 47
14976 59
14977 63
14978 61
14979 65
14980 51
14981 61
14982 49
14983 55
14984 61
14985 61
14986 49
14987 53
14988 65
14989 81
14990 59
14991 55
14992 56
14993 62
14994 63
14995 53
14996 62
14997 64
14998 55
14999 55
15000 56
15001 65
15002 40
15003 38
15004 52
15005 49
15006 65
15007 60
15008 56
15009 48
15010 81
15011 47
15012 48
15013 65
15014 46
15015 56
15016 44
15017 66
15018 52
15019 46
15020 50
15021 62
15022 58
15023 52
15024 56
15025 57
15026 58
15027 56
15028 63
15029 44
15030 62
15031 51
15032 50
15033 47
15034 57
15035 56
15036 54
15037 59
15038 54
15039 68
15040 44
15041 57
15042 62
15043 47
15044 55
15045 39
15046 65
15047 53
15048 53
15049 50
15050 51
15051 50
15052 57
15053 63
15054 65
15055 62
15056 58
15057 43
15058 53
15059 54
15060 41
15061 72
15062 55
15063 45
15064 67
15065 54
15066 52
15067 55
15068 50
15069 43
15070 53
15071 58
15072 66
15073 69
15074 55
15075 43
15076 49
15077 45
15078 49
15079 50
15080 59
15081 43
15082 60
15083 85
15084 61
15085 67
15086 63
15087 48
15088 55
15089 58
15090 58
15091 46
15092 66
15093 56
15094 61
15095 57
15096 57
15097 64
15098 53
15099 33
15100 56
15101 51
15102 48
15103 60
15104 45
15105 54
15106 49
15107 47
15108 58
15109 55
15110 54
15111 58
15112 43
15113 54
15114 68
15115 62
15116 58
15117 47
15118 59
15119 64
15120 65
15121 44
15122 58
15123 50
15124 50
15125 69
15126 70
15127 52
15128 47
15129 59
15130 28
15131 59
15132 64
15133 48
15134 55
15135 64
15136 63
15137 60
15138 56
15139 60
15140 48
15141 70
15142 37
15143 54
15144 55
15145 54
15146 57
15147 51
15148 50
15149 59
15150 57
15151 57
15152 65
15153 52
15154 38
15155 62
15156 59
15157 51
15158 48
15159 58
15160 54
15161 56
15162 49
15163 51
15164 57
15165 47
15166 66
15167 47
15168 49
15169 54
15170 50
15171 71
15172 53
15173 47
15174 70
15175 53
15176 61
15177 62
15178 56
15179 63
15180 55
15181 64
15182 50
15183 57
15184 63
15185 59
15186 49
15187 65
15188 60
15189 54
15190 52
15191 49
15192 49
15193 56
15194 40
15195 48
15196 48
15197 55
15198 55
15199 68
15200 58
15201 55
15202 51
15203 60
15204 72
15205 49
15206 65
15207 52
15208 48
15209 46
15210 48
15211 47
15212 59
15213 40
15214 62
15215 50
15216 50
15217 65
15218 61
15219 57
15220 52
15221 65
15222 61
15223 64
15224 59
15225 47
15226 58
15227 56
15228 60
15229 52
15230 47
15231 49
15232 52
15233 46
15234 54
15235 50
15236 53
15237 64
15238 47
15239 49
15240 48
15241 60
15242 80
15243 51
15244 50
15245 42
15246 55
15247 50
15248 49
15249 52
15250 39
15251 52
15252 59
15253 49
15254 48
15255 50
15256 61
15257 57
15258 72
15259 45
15260 56
15261 54
15262 49
15263 60
15264 47
15265 52
15266 59
15267 50
15268 65
15269 49
15270 66
15271 58
15272 61
15273 45
15274 52
15275 66
15276 64
15277 45
15278 51
15279 47
15280 41
15281 49
15282 50
15283 47
15284 45
15285 52
15286 47
15287 49
15288 46
15289 53
15290 53
15291 68
15292 42
15293 55
15294 49
15295 61
15296 42
15297 45
15298 55
15299 55
15300 43
15301 44
15302 46
15303 59
15304 39
15305 60
15306 39
15307 49
15308 60
15309 53
15310 55
15311 67
15312 55
15313 50
15314 52
15315 53
15316 52
15317 61
15318 68
15319 57
15320 46
15321 63
15322 51
15323 47
15324 52
15325 48
15326 48
15327 53
15328 60
15329 52
15330 53
15331 69
15332 51
15333 64
15334 54
15335 63
15336 61
15337 67
15338 59
15339 57
15340 51
15341 63
15342 45
15343 61
15344 58
15345 55
15346 61
15347 54
15348 44
15349 64
15350 59
15351 53
15352 51
15353 37
15354 52
15355 48
15356 59
15357 52
15358 51
15359 54
15360 53
15361 55
15362 60
15363 52
15364 51
15365 62
15366 64
15367 59
15368 48
15369 51
15370 71
15371 61
15372 56
15373 42
15374 56
15375 42
15376 53
15377 48
15378 56
15379 65
15380 43
15381 53
15382 58
15383 51
15384 52
15385 57
15386 52
15387 56
15388 56
15389 55
15390 55
15391 53
15392 62
15393 58
15394 52
15395 58
15396 55
15397 55
15398 42
15399 45
15400 55
15401 49
15402 51
15403 52
15404 50
15405 49
15406 43
15407 57
15408 43
15409 51
15410 57
15411 60
15412 50
15413 59
15414 51
15415 63
15416 52
15417 41
15418 47
15419 60
15420 51
15421 46
15422 45
15423 58
15424 51
15425 54
15426 58
15427 51
15428 67
15429 40
15430 44
15431 51
15432 53
15433 54
15434 48
15435 58
15436 57
15437 47
15438 55
15439 48
15440 56
15441 48
15442 51
15443 64
15444 42
15445 48
15446 56
15447 55
15448 60
15449 63
15450 45
15451 55
15452 46
15453 60
15454 63
15455 52
15456 52
15457 42
15458 65
15459 42
15460 36
15461 61
15462 45
15463 42
15464 32
15465 50
15466 51
15467 45
15468 49
15469 58
15470 52
15471 45
15472 51
15473 48
15474 39
15475 57
15476 52
15477 52
15478 54
15479 38
15480 54
15481 45
15482 56
15483 44
15484 46
15485 56
15486 40
15487 54
15488 41
15489 59
15490 34
15491 50
15492 52
15493 55
15494 52
15495 52
15496 38
15497 61
15498 48
15499 48
15500 46
15501 29
15502 52
15503 49
15504 51
15505 54
15506 43
15507 47
15508 39
15509 59
15510 47
15511 54
15512 47
15513 49
15514 42
15515 39
15516 55
15517 56
15518 51
15519 63
15520 61
15521 59
15522 54
15523 56
15524 56
15525 43
15526 48
15527 47
15528 45
15529 67
15530 46
15531 42
15532 51
15533 60
15534 59
15535 53
15536 52
15537 48
15538 53
15539 56
15540 61
15541 46
15542 54
15543 45
15544 59
15545 39
15546 52
15547 65
15548 63
15549 43
15550 53
15551 54
15552 69
15553 52
15554 59
15555 53
15556 46
15557 48
15558 78
15559 49
15560 44
15561 52
15562 49
15563 60
15564 48
15565 59
15566 60
15567 47
15568 64
15569 53
15570 61
15571 58
15572 45
15573 55
15574 71
15575 46
15576 50
15577 50
15578 39
15579 47
15580 58
15581 43
15582 56
15583 54
15584 57
15585 43
15586 56
15587 56
15588 57
15589 79
15590 66
15591 50
15592 55
15593 54
15594 42
15595 51
15596 50
15597 57
15598 52
15599 62
15600 56
15601 59
15602 54
15603 55
15604 50
15605 48
15606 44
15607 51
15608 75
15609 56
15610 56
15611 60
15612 49
15613 56
15614 45
15615 59
15616 57
15617 48
15618 50
15619 49
15620 55
15621 72
15622 47
15623 52
15624 58
15625 54
15626 57
15627 62
15628 49
15629 50
15630 58
15631 51
15632 56
15633 61
15634 54
15635 53
15636 52
15637 62
15638 54
15639 52
15640 44
15641 47
15642 57
15643 56
15644 59
15645 51
15646 47
15647 69
15648 57
15649 46
15650 68
15651 64
15652 66
15653 72
15654 61
15655 43
15656 68
15657 53
15658 57
15659 48
15660 50
15661 42
15662 51
15663 47
15664 53
15665 49
15666 59
15667 62
15668 60
15669 64
15670 59
15671 61
15672 56
15673 51
15674 51
15675 55
15676 60
15677 63
15678 55
15679 48
15680 41
15681 50
15682 52
15683 57
15684 55
15685 55
15686 48
15687 55
15688 67
15689 58
15690 61
15691 64
15692 50
15693 46
15694 58
15695 57
15696 49
15697 57
15698 55
15699 36
15700 57
15701 36
15702 49
15703 58
15704 70
15705 61
15706 62
15707 53
15708 50
15709 59
15710 47
15711 61
15712 51
15713 43
15714 63
15715 47
15716 44
15717 51
15718 51
15719 56
15720 56
15721 50
15722 49
15723 47
15724 54
15725 51
15726 50
15727 62
15728 53
15729 49
15730 52
15731 58
15732 56
15733 57
15734 55
15735 55
15736 56
15737 51
15738 55
15739 56
15740 54
15741 42
15742 47
15743 59
15744 55
15745 47
15746 53
15747 43
15748 53
15749 53
15750 59
15751 54
15752 57
15753 54
15754 46
15755 58
15756 41
15757 52
15758 70
15759 62
15760 45
15761 56
15762 40
15763 65
15764 45
15765 44
15766 42
15767 49
15768 51
15769 70
15770 41
15771 62
15772 58
15773 49
15774 66
15775 70
15776 52
15777 70
15778 47
15779 52
15780 60
15781 65
15782 57
15783 43
15784 50
15785 48
15786 56
15787 59
15788 52
15789 41
15790 56
15791 58
15792 62
15793 46
15794 35
15795 42
15796 51
15797 43
15798 47
15799 45
15800 60
15801 64
15802 58
15803 53
15804 48
15805 50
15806 54
15807 42
15808 46
15809 51
15810 65
15811 42
15812 52
15813 43
15814 49
15815 43
15816 58
15817 62
15818 63
15819 58
15820 57
15821 56
15822 49
15823 51
15824 52
15825 40
15826 68
15827 50
15828 53
15829 57
15830 57
15831 59
15832 52
15833 55
15834 55
15835 56
15836 49
15837 51
15838 60
15839 58
15840 55
15841 49
15842 48
15843 57
15844 59
15845 60
15846 44
15847 59
15848 53
15849 53
15850 48
15851 44
15852 40
15853 41
15854 52
15855 37
15856 37
15857 55
15858 56
15859 49
15860 56
15861 60
15862 46
15863 60
15864 62
15865 67
15866 51
15867 67
15868 60
15869 43
15870 38
15871 47
15872 43
15873 48
15874 37
15875 72
15876 50
15877 52
15878 55
15879 50
15880 37
15881 53
15882 52
15883 39
15884 56
15885 46
15886 45
15887 46
15888 42
15889 54
15890 50
15891 36
15892 46
15893 32
15894 64
15895 48
15896 50
15897 51
15898 50
15899 47
15900 55
15901 60
15902 50
15903 52
15904 38
15905 46
15906 56
15907 57
15908 33
15909 48
15910 42
15911 50
15912 47
15913 50
15914 58
15915 63
15916 66
15917 47
15918 47
15919 66
15920 61
15921 53
15922 56
15923 51
15924 44
15925 52
15926 52
15927 55
15928 43
15929 43
15930 51
15931 59
15932 47
15933 54
15934 57
15935 61
15936 48
15937 47
15938 56
15939 46
15940 51
15941 41
15942 68
15943 47
15944 42
15945 46
15946 60
15947 55
15948 51
15949 58
15950 54
15951 63
15952 43
15953 47
15954 59
15955 50
15956 57
15957 54
15958 50
15959 49
15960 64
15961 46
15962 44
15963 39
15964 56
15965 61
15966 62
15967 44
15968 53
15969 45
15970 59
15971 54
15972 51
15973 53
15974 42
15975 39
15976 53
15977 50
15978 60
15979 58
15980 46
15981 58
15982 47
15983 38
15984 48
15985 58
15986 47
15987 44
15988 47
15989 46
15990 45
15991 54
15992 49
15993 67
15994 55
15995 36
15996 52
15997 53
15998 42
15999 68
16000 44
16001 44
16002 43
16003 44
16004 49
16005 59
16006 57
16007 46
16008 55
16009 41
16010 48
16011 37
16012 42
16013 49
16014 49
16015 43
16016 51
16017 53
16018 41
16019 48
16020 52
16021 58
16022 58
16023 34
16024 41
16025 36
16026 60
16027 44
16028 34
16029 50
16030 50
16031 50
16032 43
16033 47
16034 41
16035 39
16036 48
16037 43
16038 46
16039 45
16040 41
16041 52
16042 43
16043 45
16044 41
16045 54
16046 50
16047 44
16048 59
16049 43
16050 53
16051 61
16052 38
16053 46
16054 51
16055 58
16056 42
16057 51
16058 51
16059 49
16060 48
16061 51
16062 55
16063 54
16064 50
16065 41
16066 47
16067 42
16068 49
16069 44
16070 50
16071 54
16072 71
16073 49
16074 42
16075 58
16076 46
16077 58
16078 40
16079 46
16080 59
16081 41
16082 50
16083 55
16084 50
16085 57
16086 58
16087 45
16088 46
16089 45
16090 51
16091 59
16092 45
16093 48
16094 49
16095 48
16096 48
16097 43
16098 54
16099 44
16100 44
16101 39
16102 44
16103 35
16104 37
16105 40
16106 47
16107 46
16108 49
16109 40
16110 39
16111 45
16112 38
16113 31
16114 37
16115 36
16116 42
16117 52
16118 56
16119 49
16120 42
16121 53
16122 43
16123 46
16124 51
16125 39
16126 48
16127 46
16128 34
16129 51
16130 42
16131 52
16132 53
16133 40
16134 42
16135 45
16136 43
16137 36
16138 53
16139 50
16140 45
16141 31
16142 47
16143 43
16144 56
16145 45
16146 49
16147 41
16148 52
16149 46
16150 43
16151 42
16152 43
16153 39
16154 47
16155 46
16156 34
16157 38
16158 53
16159 39
16160 52
16161 45
16162 47
16163 46
16164 40
16165 52
16166 50
16167 53
16168 54
16169 38
16170 42
16171 50
16172 45
16173 40
16174 43
16175 50
16176 49
16177 45
16178 46
16179 53
16180 33
16181 54
16182 43
16183 43
16184 48
16185 52
16186 47
16187 44
16188 46
16189 36
16190 49
16191 51
16192 38
16193 53
16194 67
16195 39
16196 53
16197 60
16198 40
16199 45
16200 49
16201 49
16202 46
16203 56
16204 59
16205 46
16206 37
16207 50
16208 42
16209 49
16210 50
16211 45
16212 52
16213 37
16214 53
16215 54
16216 49
16217 46
16218 52
16219 47
16220 53
16221 49
16222 62
16223 59
16224 46
16225 40
16226 68
16227 48
16228 47
16229 54
16230 52
16231 63
16232 47
16233 50
16234 49
16235 48
16236 51
16237 51
16238 40
16239 51
16240 47
16241 55
16242 51
16243 38
16244 47
16245 53
16246 57
16247 48
16248 50
16249 51
16250 56
16251 58
16252 64
16253 48
16254 49
16255 46
16256 57
16257 45
16258 58
16259 56
16260 47
16261 38
16262 56
16263 45
16264 50
16265 44
16266 48
16267 41
16268 41
16269 45
16270 38
16271 47
16272 50
16273 45
16274 55
16275 46
16276 54
16277 46
16278 49
16279 47
16280 59
16281 52
16282 46
16283 46
16284 64
16285 49
16286 50
16287 55
16288 48
16289 54
16290 45
16291 63
16292 37
16293 50
16294 58
16295 43
16296 56
16297 44
16298 45
16299 50
16300 52
16301 45
16302 60
16303 67
16304 48
16305 53
16306 50
16307 54
16308 45
16309 52
16310 53
16311 51
16312 61
16313 55
16314 51
16315 38
16316 53
16317 53
16318 55
16319 56
16320 68
16321 46
16322 47
16323 43
16324 66
16325 46
16326 45
16327 39
16328 51
16329 52
16330 51
16331 59
16332 54
16333 36
16334 59
16335 47
16336 54
16337 63
16338 30
16339 39
16340 47
16341 49
16342 55
16343 50
16344 56
16345 63
16346 48
16347 49
16348 45
16349 51
16350 65
16351 40
16352 45
16353 58
16354 43
16355 50
16356 67
16357 62
16358 50
16359 42
16360 52
16361 53
16362 44
16363 42
16364 40
16365 52
16366 71
16367 41
16368 42
16369 59
16370 45
16371 51
16372 31
16373 30
16374 51
16375 46
16376 45
16377 44
16378 50
16379 51
16380 62
16381 53
16382 44
16383 38
16384 37
16385 53
16386 47
16387 41
16388 48
16389 51
16390 45
16391 40
16392 39
16393 47
16394 49
16395 55
16396 43
16397 68
16398 45
16399 43
16400 41
16401 38
16402 53
16403 44
16404 53
16405 44
16406 49
16407 52
16408 42
16409 46
16410 39
16411 45
16412 50
16413 39
16414 40
16415 54
16416 43
16417 57
16418 45
16419 47
16420 37
16421 46
16422 48
16423 57
16424 46
16425 48
16426 54
16427 64
16428 45
16429 52
16430 58
16431 48
16432 50
16433 51
16434 49
16435 42
16436 47
16437 47
16438 46
16439 47
16440 63
16441 45
16442 51
16443 59
16444 52
16445 52
16446 45
16447 53
16448 46
16449 38
16450 39
16451 41
16452 43
16453 60
16454 64
16455 49
16456 33
16457 41
16458 43
16459 39
16460 34
16461 53
16462 52
16463 39
16464 45
16465 52
16466 48
16467 29
16468 43
16469 39
16470 48
16471 53
16472 60
16473 50
16474 52
16475 39
16476 40
16477 54
16478 51
16479 59
16480 54
16481 41
16482 52
16483 38
16484 39
16485 43
16486 46
16487 48
16488 29
16489 37
16490 51
16491 48
16492 46
16493 55
16494 37
16495 38
16496 44
16497 44
16498 37
16499 57
16500 34
16501 33
16502 45
16503 40
16504 31
16505 50
16506 47
16507 43
16508 39
16509 45
16510 45
16511 38
16512 36
16513 58
16514 50
16515 48
16516 44
16517 47
16518 43
16519 47
16520 40
16521 49
16522 44
16523 43
16524 41
16525 49
16526 41
16527 46
16528 40
16529 64
16530 49
16531 40
16532 38
16533 57
16534 40
16535 46
16536 48
16537 58
16538 51
16539 46
16540 57
16541 62
16542 43
16543 50
16544 61
16545 47
16546 45
16547 49
16548 46
16549 48
16550 60
16551 40
16552 52
16553 45
16554 52
16555 55
16556 42
16557 52
16558 55
16559 41
16560 45
16561 34
16562 37
16563 60
16564 65
16565 40
16566 49
16567 52
16568 52
16569 45
16570 48
16571 50
16572 33
16573 45
16574 42
16575 49
16576 47
16577 41
16578 49
16579 50
16580 45
16581 52
16582 43
16583 50
16584 54
16585 58
16586 49
16587 40
16588 50
16589 54
16590 50
16591 46
16592 43
16593 42
16594 38
16595 29
16596 40
16597 51
16598 51
16599 52
16600 51
16601 35
16602 47
16603 43
16604 45
16605 52
16606 41
16607 52
16608 36
16609 53
16610 42
16611 54
16612 44
16613 41
16614 45
16615 58
16616 36
16617 63
16618 49
16619 35
16620 42
16621 62
16622 45
16623 51
16624 43
16625 38
16626 44
16627 42
16628 39
16629 37
16630 44
16631 45
16632 48
16633 48
16634 32
16635 47
16636 39
16637 38
16638 43
16639 54
16640 48
16641 57
16642 52
16643 48
16644 37
16645 38
16646 45
16647 46
16648 45
16649 39
16650 43
16651 46
16652 52
16653 42
16654 43
16655 47
16656 52
16657 48
16658 45
16659 43
16660 43
16661 49
16662 53
16663 53
16664 42
16665 59
16666 34
16667 49
16668 49
16669 34
16670 45
16671 57
16672 44
16673 40
16674 42
16675 34
16676 39
16677 48
16678 48
16679 53
16680 52
16681 49
16682 51
16683 44
16684 43
16685 45
16686 46
16687 44
16688 35
16689 42
16690 47
16691 46
16692 57
16693 51
16694 46
16695 53
16696 46
16697 55
16698 54
16699 39
16700 55
16701 42
16702 39
16703 55
16704 56
16705 45
16706 43
16707 52
16708 41
16709 43
16710 41
16711 46
16712 58
16713 64
16714 46
16715 50
16716 46
16717 45
16718 48
16719 46
16720 37
16721 48
16722 49
16723 41
16724 44
16725 51
16726 52
16727 47
16728 39
16729 55
16730 38
16731 46
16732 56
16733 45
16734 52
16735 49
16736 37
16737 39
16738 49
16739 51
16740 53
16741 49
16742 51
16743 59
16744 43
16745 49
16746 48
16747 27
16748 46
16749 36
16750 51
16751 45
16752 52
16753 48
16754 43
16755 43
16756 43
16757 50
16758 56
16759 33
16760 50
16761 52
16762 49
16763 41
16764 45
16765 41
16766 55
16767 55
16768 55
16769 50
16770 41
16771 40
16772 49
16773 55
16774 46
16775 50
16776 45
16777 51
16778 49
16779 48
16780 36
16781 48
16782 48
16783 38
16784 59
16785 47
16786 43
16787 42
16788 50
16789 51
16790 50
16791 42
16792 45
16793 42
16794 43
16795 41
16796 47
16797 46
16798 40
16799 57
16800 43
16801 48
16802 43
16803 52
16804 43
16805 48
16806 48
16807 56
16808 60
16809 44
16810 48
16811 43
16812 44
16813 43
16814 51
16815 47
16816 41
16817 51
16818 63
16819 44
16820 49
16821 44
16822 42
16823 36
16824 56
16825 40
16826 51
16827 37
16828 56
16829 53
16830 48
16831 54
16832 46
16833 49
16834 36
16835 50
16836 35
16837 54
16838 47
16839 47
16840 41
16841 43
16842 45
16843 54
16844 45
16845 37
16846 51
16847 42
16848 59
16849 53
16850 49
16851 39
16852 49
16853 50
16854 55
16855 46
16856 62
16857 61
16858 45
16859 49
16860 43
16861 47
16862 45
16863 40
16864 49
16865 51
16866 49
16867 45
16868 58
16869 47
16870 47
16871 56
16872 50
16873 49
16874 53
16875 56
16876 55
16877 39
16878 59
16879 38
16880 45
16881 51
16882 37
16883 44
16884 48
16885 43
16886 45
16887 47
16888 50
16889 54
16890 67
16891 52
16892 37
16893 34
16894 45
16895 59
16896 49
16897 49
16898 51
16899 45
16900 43
16901 51
16902 48
16903 55
16904 46
16905 38
16906 37
16907 49
16908 40
16909 46
16910 35
16911 48
16912 51
16913 45
16914 42
16915 54
16916 45
16917 29
16918 36
16919 50
16920 46
16921 59
16922 36
16923 55
16924 45
16925 52
16926 46
16927 59
16928 62
16929 52
16930 56
16931 47
16932 41
16933 46
16934 51
16935 40
16936 45
16937 44
16938 54
16939 46
16940 50
16941 43
16942 46
16943 41
16944 50
16945 41
16946 42
16947 49
16948 42
16949 30
16950 47
16951 49
16952 53
16953 44
16954 43
16955 53
16956 36
16957 46
16958 45
16959 51
16960 50
16961 57
16962 45
16963 44
16964 61
16965 58
16966 37
16967 54
16968 55
16969 40
16970 50
16971 49
16972 51
16973 44
16974 49
16975 63
16976 38
16977 43
16978 55
16979 61
16980 43
16981 55
16982 46
16983 47
16984 48
16985 36
16986 46
16987 42
16988 47
16989 43
16990 53
16991 58
16992 45
16993 31
16994 46
16995 48
16996 40
16997 50
16998 54
16999 47
17000 53
17001 36
17002 41
17003 43
17004 50
17005 43
17006 41
17007 50
17008 42
17009 45
17010 54
17011 41
17012 43
17013 47
17014 29
17015 54
17016 49
17017 36
17018 41
17019 54
17020 61
17021 52
17022 42
17023 52
17024 50
17025 45
17026 52
17027 54
17028 43
17029 39
17030 48
17031 47
17032 44
17033 38
17034 40
17035 46
17036 48
17037 49
17038 57
17039 46
17040 44
17041 44
17042 50
17043 43
17044 38
17045 52
17046 53
17047 36
17048 54
17049 41
17050 49
17051 39
17052 51
17053 45
17054 67
17055 44
17056 52
17057 49
17058 39
17059 45
17060 31
17061 53
17062 39
17063 42
17064 62
17065 45
17066 46
17067 48
17068 41
17069 41
17070 40
17071 49
17072 49
17073 34
17074 45
17075 48
17076 51
17077 41
17078 56
17079 40
17080 37
17081 46
17082 51
17083 41
17084 54
17085 34
17086 58
17087 56
17088 48
17089 43
17090 54
17091 54
17092 42
17093 43
17094 46
17095 35
17096 44
17097 51
17098 40
17099 36
17100 49
17101 46
17102 56
17103 32
17104 51
17105 43
17106 42
17107 54
17108 42
17109 46
17110 51
17111 46
17112 43
17113 59
17114 49
17115 44
17116 45
17117 56
17118 36
17119 42
17120 59
17121 43
17122 50
17123 50
17124 42
17125 38
17126 39
17127 50
17128 33
17129 30
17130 48
17131 43
17132 43
17133 53
17134 43
17135 42
17136 43
17137 47
17138 60
17139 34
17140 51
17141 41
17142 34
17143 50
17144 35
17145 55
17146 30
17147 47
17148 34
17149 42
17150 37
17151 36
17152 54
17153 41
17154 43
17155 50
17156 40
17157 52
17158 42
17159 37
17160 32
17161 40
17162 35
17163 48
17164 49
17165 48
17166 42
17167 44
17168 47
17169 29
17170 39
17171 39
17172 52
17173 36
17174 42
17175 48
17176 40
17177 47
17178 36
17179 49
17180 49
17181 46
17182 60
17183 51
17184 56
17185 37
17186 53
17187 46
17188 50
17189 36
17190 45
17191 47
17192 52
17193 44
17194 52
17195 52
17196 43
17197 53
17198 47
17199 46
17200 55
17201 58
17202 35
17203 43
17204 36
17205 43
17206 44
17207 53
17208 48
17209 47
17210 50
17211 47
17212 44
17213 35
17214 49
17215 51
17216 48
17217 46
17218 52
17219 45
17220 34
17221 44
17222 35
17223 40
17224 38
17225 56
17226 37
17227 44
17228 45
17229 48
17230 33
17231 45
17232 51
17233 44
17234 41
17235 35
17236 51
17237 49
17238 48
17239 45
17240 46
17241 33
17242 39
17243 44
17244 48
17245 34
17246 36
17247 49
17248 33
17249 40
17250 47
17251 45
17252 58
17253 44
17254 33
17255 45
17256 45
17257 35
17258 38
17259 41
17260 37
17261 55
17262 40
17263 45
17264 37
17265 41
17266 48
17267 50
17268 34
17269 38
17270 36
17271 47
17272 45
17273 53
17274 51
17275 40
17276 38
17277 47
17278 48
17279 49
17280 49
17281 47
17282 45
17283 43
17284 33
17285 52
17286 46
17287 43
17288 49
17289 52
17290 43
17291 45
17292 38
17293 47
17294 60
17295 53
17296 44
17297 41
17298 50
17299 43
17300 45
17301 44
17302 35
17303 44
17304 38
17305 48
17306 41
17307 38
17308 38
17309 47
17310 39
17311 36
17312 46
17313 44
17314 41
17315 37
17316 51
17317 41
17318 54
17319 35
17320 49
17321 46
17322 42
17323 48
17324 35
17325 39
17326 43
17327 46
17328 40
17329 37
17330 30
17331 51
17332 44
17333 43
17334 49
17335 42
17336 47
17337 41
17338 38
17339 37
17340 36
17341 51
17342 34
17343 43
17344 37
17345 45
17346 43
17347 36
17348 50
17349 41
17350 48
17351 46
17352 42
17353 40
17354 37
17355 34
17356 39
17357 39
17358 43
17359 45
17360 45
17361 29
17362 22
17363 53
17364 44
17365 45
17366 42
17367 40
17368 37
17369 39
17370 50
17371 42
17372 36
17373 38
17374 40
17375 47
17376 56
17377 49
17378 45
17379 42
17380 39
17381 36
17382 48
17383 50
17384 36
17385 36
17386 52
17387 45
17388 46
17389 42
17390 43
17391 37
17392 57
17393 46
17394 48
17395 48
17396 35
17397 39
17398 47
17399 41
17400 47
17401 46
17402 49
17403 38
17404 45
17405 45
17406 41
17407 41
17408 40
17409 50
17410 49
17411 48
17412 50
17413 39
17414 47
17415 47
17416 50
17417 47
17418 38
17419 45
17420 45
17421 41
17422 57
17423 48
17424 57
17425 39
17426 52
17427 42
17428 54
17429 38
17430 33
17431 47
17432 33
17433 49
17434 53
17435 49
17436 29
17437 45
17438 52
17439 37
17440 39
17441 35
17442 45
17443 48
17444 49
17445 48
17446 36
17447 43
17448 40
17449 56
17450 44
17451 53
17452 42
17453 45
17454 53
17455 38
17456 50
17457 49
17458 46
17459 52
17460 53
17461 41
17462 38
17463 36
17464 39
17465 48
17466 51
17467 48
17468 42
17469 39
17470 45
17471 47
17472 46
17473 44
17474 51
17475 34
17476 40
17477 32
17478 38
17479 44
17480 37
17481 45
17482 52
17483 35
17484 36
17485 39
17486 51
17487 54
17488 41
17489 53
17490 36
17491 36
17492 52
17493 36
17494 39
17495 56
17496 43
17497 48
17498 37
17499 43
17500 33
17501 46
17502 41
17503 44
17504 50
17505 44
17506 35
17507 34
17508 41
17509 42
17510 52
17511 43
17512 41
17513 37
17514 41
17515 48
17516 37
17517 42
17518 43
17519 37
17520 39
17521 43
17522 36
17523 37
17524 49
17525 36
17526 43
17527 37
17528 50
17529 46
17530 43
17531 27
17532 42
17533 31
17534 40
17535 40
17536 48
17537 37
17538 57
17539 39
17540 56
17541 35
17542 35
17543 40
17544 36
17545 49
17546 52
17547 48
17548 50
17549 37
17550 36
17551 35
17552 48
17553 39
17554 43
17555 41
17556 42
17557 48
17558 36
17559 42
17560 34
17561 47
17562 47
17563 34
17564 41
17565 47
17566 50
17567 44
17568 47
17569 40
17570 43
17571 45
17572 40
17573 28
17574 53
17575 42
17576 42
17577 51
17578 43
17579 34
17580 39
17581 40
17582 37
17583 41
17584 48
17585 43
17586 52
17587 56
17588 31
17589 47
17590 50
17591 55
17592 40
17593 55
17594 43
17595 39
17596 50
17597 29
17598 41
17599 48
17600 42
17601 52
17602 48
17603 48
17604 42
17605 47
17606 41
17607 50
17608 50
17609 45
17610 44
17611 49
17612 49
17613 57
17614 37
17615 38
17616 46
17617 40
17618 34
17619 41
17620 36
17621 30
17622 47
17623 44
17624 49
17625 38
17626 43
17627 39
17628 42
17629 43
17630 52
17631 31
17632 37
17633 46
17634 32
17635 40
17636 49
17637 40
17638 48
17639 42
17640 43
17641 46
17642 49
17643 46
17644 35
17645 48
17646 39
17647 51
17648 40
17649 35
17650 36
17651 36
17652 51
17653 43
17654 36
17655 43
17656 43
17657 37
17658 37
17659 63
17660 49
17661 42
17662 43
17663 48
17664 23
17665 43
17666 39
17667 31
17668 36
17669 37
17670 38
17671 48
17672 36
17673 42
17674 37
17675 37
17676 31
17677 39
17678 27
17679 55
17680 49
17681 37
17682 32
17683 43
17684 45
17685 47
17686 47
17687 39
17688 38
17689 35
17690 41
17691 36
17692 48
17693 50
17694 32
17695 34
17696 40
17697 41
17698 43
17699 38
17700 52
17701 27
17702 29
17703 37
17704 46
17705 40
17706 44
17707 33
17708 37
17709 32
17710 32
17711 35
17712 42
17713 42
17714 42
17715 36
17716 45
17717 35
17718 40
17719 47
17720 33
17721 36
17722 29
17723 41
17724 39
17725 29
17726 38
17727 42
17728 32
17729 31
17730 44
17731 35
17732 31
17733 42
17734 34
17735 40
17736 56
17737 31
17738 47
17739 34
17740 46
17741 33
17742 43
17743 30
17744 43
17745 45
17746 43
17747 36
17748 38
17749 39
17750 38
17751 35
17752 40
17753 40
17754 35
17755 48
17756 41
17757 39
17758 41
17759 32
17760 43
17761 36
17762 39
17763 45
17764 35
17765 38
17766 46
17767 26
17768 48
17769 34
17770 38
17771 48
17772 34
17773 29
17774 52
17775 32
17776 33
17777 40
17778 36
17779 41
17780 39
17781 34
17782 28
17783 43
17784 38
17785 51
17786 40
17787 37
17788 41
17789 50
17790 31
17791 40
17792 46
17793 39
17794 47
17795 34
17796 47
17797 36
17798 39
17799 48
17800 48
17801 33
17802 45
17803 37
17804 40
17805 33
17806 42
17807 40
17808 47
17809 46
17810 37
17811 49
17812 41
17813 38
17814 58
17815 47
17816 47
17817 42
17818 45
17819 48
17820 50
17821 30
17822 40
17823 32
17824 39
17825 49
17826 36
17827 41
17828 40
17829 37
17830 32
17831 39
17832 35
17833 47
17834 37
17835 32
17836 35
17837 35
17838 40
17839 40
17840 42
17841 28
17842 34
17843 30
17844 41
17845 34
17846 35
17847 40
17848 35
17849 37
17850 30
17851 32
17852 44
17853 23
17854 35
17855 46
17856 39
17857 39
17858 40
17859 49
17860 37
17861 29
17862 40
17863 33
17864 36
17865 32
17866 45
17867 43
17868 30
17869 37
17870 40
17871 41
17872 37
17873 40
17874 31
17875 48
17876 45
17877 40
17878 34
17879 26
17880 47
17881 35
17882 35
17883 30
17884 36
17885 41
17886 43
17887 45
17888 33
17889 46
17890 47
17891 40
17892 36
17893 30
17894 27
17895 40
17896 40
17897 42
17898 45
17899 41
17900 52
17901 38
17902 33
17903 35
17904 27
17905 36
17906 45
17907 40
17908 34
17909 44
17910 43
17911 43
17912 39
17913 31
17914 45
17915 32
17916 53
17917 40
17918 46
17919 43
17920 44
17921 26
17922 34
17923 34
17924 40
17925 39
17926 31
17927 33
17928 42
17929 38
17930 41
17931 48
17932 32
17933 43
17934 34
17935 29
17936 43
17937 39
17938 50
17939 48
17940 32
17941 40
17942 33
17943 36
17944 37
17945 44
17946 33
17947 37
17948 37
17949 46
17950 50
17951 37
17952 33
17953 42
17954 36
17955 44
17956 51
17957 46
17958 43
17959 45
17960 50
17961 45
17962 38
17963 41
17964 29
17965 36
17966 35
17967 52
17968 42
17969 35
17970 38
17971 48
17972 30
17973 45
17974 38
17975 41
17976 37
17977 48
17978 49
17979 39
17980 45
17981 31
17982 33
17983 38
17984 29
17985 48
17986 42
17987 30
17988 32
17989 46
17990 31
17991 33
17992 38
17993 46
17994 30
17995 48
17996 37
17997 40
17998 46
17999 36
18000 34
18001 38
18002 45
18003 42
18004 32
18005 37
18006 30
18007 41
18008 51
18009 37
18010 32
18011 38
18012 39
18013 36
18014 27
18015 31
18016 38
18017 47
18018 31
18019 42
18020 35
18021 36
18022 27
18023 42
18024 35
18025 44
18026 34
18027 42
18028 38
18029 36
18030 40
18031 40
18032 43
18033 44
18034 37
18035 41
18036 41
18037 41
18038 41
18039 37
18040 42
18041 31
18042 32
18043 35
18044 35
18045 39
18046 45
18047 30
18048 39
18049 35
18050 40
18051 39
18052 32
18053 42
18054 31
18055 35
18056 35
18057 45
18058 32
18059 41
18060 40
18061 37
18062 38
18063 33
18064 38
18065 36
18066 47
18067 27
18068 32
18069 37
18070 28
18071 35
18072 36
18073 36
18074 41
18075 42
18076 41
18077 35
18078 35
18079 40
18080 43
18081 34
18082 30
18083 38
18084 45
18085 30
18086 43
18087 37
18088 40
18089 40
18090 41
18091 42
18092 35
18093 37
18094 49
18095 41
18096 40
18097 37
18098 35
18099 41
18100 45
18101 46
18102 38
18103 35
18104 29
18105 42
18106 38
18107 39
18108 43
18109 34
18110 51
18111 45
18112 43
18113 33
18114 43
18115 36
18116 43
18117 37
18118 28
18119 39
18120 52
18121 28
18122 49
18123 36
18124 28
18125 38
18126 31
18127 29
18128 43
18129 33
18130 32
18131 38
18132 50
18133 30
18134 35
18135 36
18136 37
18137 43
18138 37
18139 38
18140 42
18141 45
18142 30
18143 36
18144 36
18145 36
18146 34
18147 29
18148 24
18149 36
18150 44
18151 27
18152 50
18153 29
18154 31
18155 40
18156 40
18157 35
18158 23
18159 39
18160 36
18161 39
18162 30
18163 34
18164 46
18165 47
18166 40
18167 37
18168 44
18169 34
18170 34
18171 45
18172 35
18173 39
18174 30
18175 36
18176 33
18177 42
18178 39
18179 31
18180 45
18181 41
18182 34
18183 39
18184 42
18185 43
18186 40
18187 34
18188 36
18189 32
18190 31
18191 41
18192 28
18193 35
18194 33
18195 32
18196 42
18197 60
18198 32
18199 30
18200 48
18201 42
18202 42
18203 41
18204 49
18205 42
18206 32
18207 30
18208 45
18209 32
18210 43
18211 20
18212 30
18213 40
18214 33
18215 33
18216 49
18217 31
18218 38
18219 39
18220 30
18221 35
18222 44
18223 47
18224 34
18225 36
18226 35
18227 40
18228 39
18229 47
18230 47
18231 38
18232 36
18233 45
18234 38
18235 44
18236 44
18237 48
18238 34
18239 43
18240 33
18241 28
18242 31
18243 49
18244 45
18245 36
18246 45
18247 45
18248 37
18249 34
18250 33
18251 39
18252 33
18253 54
18254 42
18255 36
18256 38
18257 49
18258 50
18259 46
18260 42
18261 38
18262 39
18263 37
18264 36
18265 45
18266 49
18267 34
18268 45
18269 38
18270 37
18271 29
18272 36
18273 37
18274 31
18275 47
18276 39
18277 48
18278 45
18279 41
18280 35
18281 44
18282 39
18283 47
18284 46
18285 42
18286 31
18287 37
18288 42
18289 30
18290 37
18291 38
18292 44
18293 31
18294 36
18295 40
18296 37
18297 29
18298 52
18299 31
18300 45
18301 38
18302 39
18303 53
18304 30
18305 36
18306 43
18307 39
18308 33
18309 49
18310 36
18311 40
18312 35
18313 37
18314 33
18315 27
18316 46
18317 32
18318 37
18319 37
18320 43
18321 34
18322 38
18323 36
18324 38
18325 42
18326 45
18327 49
18328 28
18329 35
18330 41
18331 42
18332 32
18333 36
18334 41
18335 34
18336 27
18337 30
18338 35
18339 37
18340 32
18341 28
18342 36
18343 40
18344 36
18345 29
18346 35
18347 37
18348 35
18349 40
18350 36
18351 33
18352 35
18353 53
18354 35
18355 42
18356 42
18357 41
18358 39
18359 31
18360 38
18361 42
18362 40
18363 29
18364 31
18365 39
18366 35
18367 39
18368 34
18369 44
18370 28
18371 32
18372 32
18373 41
18374 39
18375 35
18376 43
18377 48
18378 37
18379 43
18380 40
18381 44
18382 39
18383 41
18384 35
18385 45
18386 41
18387 37
18388 36
18389 45
18390 31
18391 36
18392 38
18393 54
18394 40
18395 41
18396 35
18397 51
18398 49
18399 38
18400 37
18401 51
18402 34
18403 33
18404 39
18405 33
18406 46
18407 32
18408 34
18409 36
18410 41
18411 33
18412 29
18413 38
18414 39
18415 36
18416 57
18417 37
18418 29
18419 32
18420 37
18421 37
18422 47
18423 33
18424 33
18425 40
18426 51
18427 29
18428 49
18429 41
18430 41
18431 46
18432 43
18433 39
18434 43
18435 29
18436 33
18437 37
18438 36
18439 49
18440 41
18441 37
18442 39
18443 43
18444 40
18445 35
18446 43
18447 29
18448 37
18449 37
18450 30
18451 32
18452 39
18453 40
18454 34
18455 43
18456 49
18457 36
18458 40
18459 40
18460 35
18461 41
18462 48
18463 42
18464 41
18465 28
18466 40
18467 46
18468 38
18469 32
18470 42
18471 36
18472 48
18473 43
18474 45
18475 45
18476 47
18477 35
18478 40
18479 33
18480 35
18481 51
18482 35
18483 50
18484 37
18485 38
18486 46
18487 39
18488 40
18489 39
18490 31
18491 38
18492 35
18493 46
18494 42
18495 44
18496 43
18497 31
18498 34
18499 34
18500 32
18501 42
18502 29
18503 37
18504 38
18505 37
18506 43
18507 33
18508 42
18509 26
18510 41
18511 34
18512 40
18513 31
18514 49
18515 46
18516 36
18517 40
18518 37
18519 38
18520 35
18521 27
18522 36
18523 40
18524 36
18525 26
18526 43
18527 39
18528 43
18529 33
18530 41
18531 36
18532 32
18533 34
18534 41
18535 33
18536 39
18537 40
18538 36
18539 43
18540 39
18541 50
18542 32
18543 51
18544 36
18545 33
18546 39
18547 39
18548 35
18549 45
18550 42
18551 39
18552 41
18553 33
18554 46
18555 38
18556 32
18557 40
18558 55
18559 41
18560 36
18561 45
18562 44
18563 42
18564 43
18565 39
18566 32
18567 35
18568 41
18569 42
18570 50
18571 38
18572 37
18573 44
18574 40
18575 48
18576 24
18577 33
18578 35
18579 34
18580 37
18581 43
18582 33
18583 33
18584 30
18585 30
18586 41
18587 48
18588 42
18589 41
18590 26
18591 34
18592 38
18593 41
18594 41
18595 36
18596 34
18597 37
18598 33
18599 39
18600 42
18601 44
18602 28
18603 44
18604 39
18605 42
18606 33
18607 31
18608 35
18609 47
18610 41
18611 44
18612 43
18613 45
18614 29
18615 27
18616 48
18617 49
18618 43
18619 38
18620 37
18621 32
18622 31
18623 44
18624 38
18625 44
18626 61
18627 30
18628 38
18629 45
18630 39
18631 42
18632 30
18633 46
18634 39
18635 55
18636 42
18637 46
18638 41
18639 30
18640 44
18641 39
18642 36
18643 35
18644 32
18645 34
18646 31
18647 27
18648 30
18649 34
18650 29
18651 42
18652 47
18653 41
18654 40
18655 29
18656 44
18657 37
18658 33
18659 41
18660 41
18661 30
18662 43
18663 35
18664 36
18665 46
18666 42
18667 46
18668 42
18669 39
18670 32
18671 31
18672 35
18673 41
18674 36
18675 39
18676 32
18677 38
18678 30
18679 39
18680 26
18681 46
18682 33
18683 30
18684 34
18685 38
18686 28
18687 36
18688 39
18689 29
18690 40
18691 42
18692 37
18693 32
18694 34
18695 34
18696 37
18697 37
18698 38
18699 48
18700 33
18701 40
18702 43
18703 37
18704 46
18705 37
18706 40
18707 35
18708 29
18709 40
18710 39
18711 37
18712 37
18713 38
18714 39
18715 26
18716 40
18717 42
18718 30
18719 37
18720 39
18721 40
18722 36
18723 36
18724 34
18725 45
18726 37
18727 41
18728 31
18729 42
18730 35
18731 31
18732 39
18733 32
18734 36
18735 35
18736 45
18737 46
18738 28
18739 41
18740 31
18741 44
18742 32
18743 31
18744 33
18745 35
18746 34
18747 48
18748 31
18749 38
18750 38
18751 35
18752 43
18753 44
18754 28
18755 29
18756 39
18757 35
18758 45
18759 38
18760 48
18761 40
18762 38
18763 32
18764 38
18765 47
18766 39
18767 48
18768 34
18769 36
18770 28
18771 41
18772 40
18773 55
18774 28
18775 38
18776 38
18777 35
18778 37
18779 40
18780 34
18781 29
18782 40
18783 40
18784 40
18785 33
18786 27
18787 28
18788 41
18789 31
18790 25
18791 41
18792 36
18793 33
18794 34
18795 28
18796 31
18797 36
18798 40
18799 42
18800 33
18801 35
18802 36
18803 32
18804 39
18805 49
18806 29
18807 45
18808 36
18809 27
18810 42
18811 38
18812 37
18813 40
18814 36
18815 40
18816 46
18817 35
18818 43
18819 27
18820 38
18821 39
18822 31
18823 26
18824 44
18825 37
18826 37
18827 44
18828 28
18829 42
18830 36
18831 20
18832 38
18833 36
18834 35
18835 39
18836 30
18837 33
18838 38
18839 34
18840 35
18841 31
18842 31
18843 30
18844 42
18845 39
18846 38
18847 31
18848 40
18849 39
18850 34
18851 37
18852 38
18853 39
18854 41
18855 37
18856 41
18857 34
18858 40
18859 39
18860 31
18861 48
18862 39
18863 37
18864 43
18865 44
18866 34
18867 38
18868 29
18869 38
18870 27
18871 48
18872 44
18873 36
18874 21
18875 37
18876 28
18877 35
18878 46
18879 35
18880 38
18881 29
18882 43
18883 39
18884 44
18885 43
18886 38
18887 30
18888 36
18889 37
18890 32
18891 34
18892 35
18893 47
18894 30
18895 28
18896 37
18897 36
18898 38
18899 34
18900 36
18901 33
18902 36
18903 30
18904 36
18905 42
18906 40
18907 39
18908 47
18909 40
18910 43
18911 35
18912 44
18913 34
18914 43
18915 43
18916 35
18917 26
18918 44
18919 36
18920 37
18921 28
18922 45
18923 43
18924 35
18925 26
18926 36
18927 29
18928 33
18929 33
18930 46
18931 36
18932 33
18933 48
18934 29
18935 26
18936 39
18937 40
18938 40
18939 44
18940 35
18941 34
18942 27
18943 33
18944 45
18945 29
18946 42
18947 37
18948 39
18949 40
18950 39
18951 44
18952 40
18953 36
18954 31
18955 33
18956 34
18957 40
18958 34
18959 36
18960 34
18961 38
18962 33
18963 39
18964 38
18965 38
18966 30
18967 39
18968 37
18969 45
18970 27
18971 31
18972 31
18973 32
18974 42
18975 34
18976 34
18977 37
18978 48
18979 28
18980 43
18981 41
18982 39
18983 32
18984 35
18985 31
18986 31
18987 31
18988 42
18989 36
18990 42
18991 42
18992 36
18993 31
18994 40
18995 30
18996 33
18997 36
18998 27
18999 48
19000 32
19001 45
19002 38
19003 32
19004 30
19005 40
19006 26
19007 34
19008 36
19009 35
19010 38
19011 36
19012 39
19013 51
19014 36
19015 33
19016 32
19017 44
19018 39
19019 33
19020 36
19021 29
19022 35
19023 40
19024 37
19025 47
19026 44
19027 38
19028 32
19029 35
19030 36
19031 32
19032 42
19033 29
19034 42
19035 46
19036 46
19037 46
19038 31
19039 36
19040 46
19041 41
19042 31
19043 38
19044 42
19045 22
19046 43
19047 41
19048 32
19049 31
19050 31
19051 44
19052 35
19053 44
19054 39
19055 31
19056 37
19057 33
19058 28
19059 38
19060 30
19061 38
19062 33
19063 44
19064 27
19065 30
19066 35
19067 35
19068 39
19069 38
19070 48
19071 43
19072 26
19073 29
19074 31
19075 33
19076 36
19077 42
19078 44
19079 36
19080 34
19081 37
19082 36
19083 32
19084 32
19085 31
19086 30
19087 34
19088 41
19089 41
19090 28
19091 40
19092 43
19093 37
19094 50
19095 30
19096 28
19097 47
19098 41
19099 42
19100 34
19101 37
19102 41
19103 32
19104 40
19105 35
19106 31
19107 40
19108 35
19109 37
19110 41
19111 42
19112 35
19113 32
19114 38
19115 32
19116 37
19117 31
19118 31
19119 39
19120 32
19121 34
19122 50
19123 38
19124 36
19125 32
19126 35
19127 35
19128 46
19129 48
19130 29
19131 38
19132 37
19133 36
19134 26
19135 39
19136 31
19137 33
19138 43
19139 40
19140 31
19141 42
19142 43
19143 39
19144 34
19145 42
19146 49
19147 36
19148 37
19149 25
19150 40
19151 23
19152 45
19153 36
19154 34
19155 32
19156 44
19157 50
19158 37
19159 50
19160 44
19161 43
19162 41
19163 43
19164 29
19165 36
19166 35
19167 37
19168 41
19169 41
19170 39
19171 29
19172 37
19173 39
19174 45
19175 42
19176 35
19177 49
19178 34
19179 32
19180 34
19181 26
19182 29
19183 44
19184 31
19185 38
19186 32
19187 36
19188 37
19189 40
19190 39
19191 36
19192 32
19193 25
19194 37
19195 39
19196 51
19197 28
19198 36
19199 35
19200 46
19201 40
19202 38
19203 38
19204 32
19205 46
19206 36
19207 28
19208 41
19209 36
19210 35
19211 35
19212 36
19213 34
19214 25
19215 36
19216 38
19217 52
19218 30
19219 45
19220 49
19221 32
19222 37
19223 28
19224 33
19225 23
19226 40
19227 38
19228 24
19229 45
19230 37
19231 34
19232 39
19233 33
19234 38
19235 32
19236 27
19237 29
19238 43
19239 35
19240 31
19241 40
19242 45
19243 48
19244 25
19245 45
19246 34
19247 40
19248 44
19249 34
19250 34
19251 35
19252 37
19253 29
19254 40
19255 50
19256 34
19257 31
19258 35
19259 35
19260 36
19261 45
19262 41
19263 32
19264 30
19265 47
19266 46
19267 38
19268 33
19269 28
19270 37
19271 43
19272 31
19273 43
19274 42
19275 39
19276 32
19277 34
19278 36
19279 32
19280 44
19281 39
19282 31
19283 35
19284 41
19285 42
19286 32
19287 29
19288 43
19289 34
19290 32
19291 26
19292 39
19293 37
19294 37
19295 37
19296 31
19297 34
19298 24
19299 41
19300 31
19301 44
19302 42
19303 33
19304 33
19305 34
19306 36
19307 42
19308 38
19309 36
19310 37
19311 30
19312 35
19313 31
19314 31
19315 36
19316 36
19317 39
19318 47
19319 39
19320 24
19321 30
19322 39
19323 32
19324 50
19325 40
19326 42
19327 39
19328 46
19329 32
19330 40
19331 50
19332 47
19333 40
19334 33
19335 26
19336 24
19337 29
19338 38
19339 39
19340 39
19341 35
19342 45
19343 39
19344 50
19345 37
19346 44
19347 44
19348 39
19349 24
19350 38
19351 36
19352 52
19353 43
19354 37
19355 33
19356 47
19357 32
19358 33
19359 47
19360 33
19361 51
19362 36
19363 39
19364 41
19365 54
19366 36
19367 44
19368 45
19369 36
19370 36
19371 41
19372 33
19373 30
19374 52
19375 43
19376 33
19377 41
19378 40
19379 33
19380 41
19381 41
19382 41
19383 50
19384 44
19385 34
19386 38
19387 37
19388 42
19389 31
19390 28
19391 30
19392 33
19393 35
19394 42
19395 45
19396 41
19397 36
19398 28
19399 42
19400 28
19401 37
19402 45
19403 35
19404 31
19405 30
19406 41
19407 42
19408 39
19409 30
19410 54
19411 45
19412 49
19413 37
19414 40
19415 46
19416 39
19417 40
19418 44
19419 33
19420 30
19421 43
19422 36
19423 35
19424 36
19425 38
19426 49
19427 34
19428 36
19429 39
19430 41
19431 35
19432 34
19433 32
19434 37
19435 36
19436 38
19437 39
19438 47
19439 38
19440 42
19441 33
19442 47
19443 36
19444 33
19445 37
19446 40
19447 44
19448 42
19449 40
19450 42
19451 54
19452 41
19453 47
19454 34
19455 32
19456 37
19457 43
19458 39
19459 36
19460 39
19461 40
19462 37
19463 36
19464 34
19465 50
19466 38
19467 30
19468 37
19469 30
19470 36
19471 43
19472 36
19473 42
19474 33
19475 30
19476 38
19477 46
19478 37
19479 38
19480 26
19481 35
19482 45
19483 33
19484 39
19485 58
19486 33
19487 29
19488 28
19489 38
19490 35
19491 45
19492 32
19493 30
19494 48
19495 38
19496 31
19497 38
19498 25
19499 47
19500 47
19501 35
19502 39
19503 32
19504 35
19505 44
19506 41
19507 35
19508 47
19509 49
19510 39
19511 39
19512 31
19513 28
19514 34
19515 36
19516 35
19517 32
19518 40
19519 51
19520 39
19521 43
19522 39
19523 44
19524 41
19525 49
19526 44
19527 40
19528 41
19529 34
19530 38
19531 43
19532 33
19533 35
19534 33
19535 31
19536 33
19537 28
19538 54
19539 28
19540 40
19541 38
19542 35
19543 43
19544 38
19545 39
19546 36
19547 33
19548 39
19549 29
19550 41
19551 37
19552 34
19553 43
19554 36
19555 29
19556 40
19557 34
19558 35
19559 35
19560 42
19561 41
19562 34
19563 37
19564 34
19565 34
19566 22
19567 37
19568 37
19569 48
19570 35
19571 35
19572 41
19573 31
19574 47
19575 47
19576 38
19577 40
19578 40
19579 39
19580 40
19581 39
19582 29
19583 32
19584 48
19585 36
19586 45
19587 29
19588 27
19589 39
19590 37
19591 42
19592 40
19593 37
19594 37
19595 32
19596 32
19597 50
19598 37
19599 45
19600 28
19601 40
19602 48
19603 33
19604 35
19605 45
19606 31
19607 38
19608 45
19609 34
19610 39
19611 28
19612 34
19613 31
19614 41
19615 38
19616 30
19617 41
19618 40
19619 47
19620 36
19621 33
19622 41
19623 40
19624 35
19625 31
19626 32
19627 34
19628 23
19629 42
19630 45
19631 33
19632 33
19633 39
19634 39
19635 39
19636 41
19637 34
19638 28
19639 40
19640 37
19641 38
19642 25
19643 35
19644 34
19645 36
19646 33
19647 36
19648 32
19649 42
19650 44
19651 27
19652 32
19653 33
19654 37
19655 33
19656 31
19657 34
19658 39
19659 41
19660 40
19661 35
19662 33
19663 44
19664 37
19665 41
19666 25
19667 35
19668 37
19669 37
19670 33
19671 27
19672 43
19673 45
19674 45
19675 35
19676 31
19677 33
19678 33
19679 30
19680 28
19681 39
19682 41
19683 28
19684 37
19685 41
19686 42
19687 36
19688 26
19689 24
19690 36
19691 36
19692 38
19693 39
19694 35
19695 23
19696 22
19697 31
19698 38
19699 34
19700 40
19701 35
19702 40
19703 27
19704 25
19705 39
19706 30
19707 36
19708 28
19709 32
19710 33
19711 28
19712 41
19713 33
19714 26
19715 33
19716 31
19717 30
19718 46
19719 38
19720 35
19721 34
19722 38
19723 39
19724 38
19725 43
19726 35
19727 34
19728 26
19729 39
19730 40
19731 42
19732 41
19733 32
19734 46
19735 31
19736 34
19737 34
19738 32
19739 33
19740 38
19741 29
19742 25
19743 38
19744 43
19745 43
19746 37
19747 24
19748 38
19749 40
19750 38
19751 35
19752 43
19753 33
19754 27
19755 43
19756 36
19757 38
19758 25
19759 33
19760 41
19761 36
19762 40
19763 51
19764 35
19765 30
19766 32
19767 35
19768 33
19769 26
19770 39
19771 34
19772 40
19773 33
19774 32
19775 41
19776 38
19777 41
19778 22
19779 32
19780 35
19781 31
19782 33
19783 38
19784 46
19785 37
19786 31
19787 53
19788 44
19789 36
19790 31
19791 42
19792 29
19793 35
19794 35
19795 37
19796 34
19797 42
19798 29
19799 41
19800 32
19801 42
19802 32
19803 32
19804 31
19805 38
19806 33
19807 39
19808 37
19809 40
19810 51
19811 29
19812 44
19813 33
19814 31
19815 46
19816 32
19817 47
19818 33
19819 24
19820 37
19821 26
19822 38
19823 49
19824 40
19825 41
19826 31
19827 36
19828 29
19829 30
19830 32
19831 27
19832 28
19833 28
19834 30
19835 31
19836 37
19837 31
19838 42
19839 30
19840 37
19841 36
19842 50
19843 37
19844 41
19845 34
19846 42
19847 32
19848 37
19849 36
19850 32
19851 26
19852 41
19853 31
19854 33
19855 36
19856 35
19857 27
19858 20
19859 32
19860 30
19861 35
19862 26
19863 34
19864 34
19865 42
19866 33
19867 33
19868 38
19869 36
19870 49
19871 36
19872 22
19873 35
19874 37
19875 36
19876 39
19877 34
19878 33
19879 38
19880 30
19881 33
19882 31
19883 38
19884 31
19885 35
19886 38
19887 31
19888 30
19889 40
19890 40
19891 43
19892 39
19893 26
19894 38
19895 31
19896 28
19897 31
19898 33
19899 28
19900 29
19901 28
19902 28
19903 44
19904 23
19905 28
19906 41
19907 32
19908 29
19909 30
19910 27
19911 40
19912 29
19913 44
19914 33
19915 30
19916 29
19917 36
19918 33
19919 37
19920 39
19921 31
19922 30
19923 38
19924 35
19925 33
19926 31
19927 31
19928 26
19929 40
19930 26
19931 38
19932 32
19933 34
19934 27
19935 29
19936 47
19937 38
19938 44
19939 39
19940 24
19941 28
19942 31
19943 39
19944 33
19945 51
19946 36
19947 28
19948 27
19949 34
19950 30
19951 34
19952 37
19953 45
19954 43
19955 30
19956 25
19957 33
19958 33
19959 28
19960 40
19961 35
19962 45
19963 35
19964 38
19965 26
19966 28
19967 29
19968 36
19969 25
19970 37
19971 36
19972 31
19973 31
19974 34
19975 40
19976 34
19977 33
19978 40
19979 43
19980 40
19981 34
19982 34
19983 37
19984 33
19985 33
19986 32
19987 28
19988 37
19989 20
19990 34
19991 36
19992 38
19993 39
19994 29
19995 37
19996 36
19997 32
19998 34
19999 24
20000 28
20001 19
20002 30
20003 33
20004 28
20005 37
20006 34
20007 31
20008 32
20009 34
20010 30
20011 30
20012 27
20013 35
20014 34
20015 41
20016 37
20017 38
20018 32
20019 25
20020 35
20021 38
20022 27
20023 25
20024 34
20025 26
20026 41
20027 31
20028 30
20029 36
20030 29
20031 29
20032 31
20033 42
20034 32
20035 36
20036 32
20037 23
20038 31
20039 32
20040 25
20041 35
20042 31
20043 20
20044 34
20045 28
20046 28
20047 29
20048 39
20049 32
20050 36
20051 39
20052 31
20053 26
20054 34
20055 29
20056 36
20057 43
20058 27
20059 28
20060 34
20061 29
20062 27
20063 33
20064 33
20065 36
20066 41
20067 33
20068 30
20069 29
20070 31
20071 30
20072 28
20073 37
20074 26
20075 34
20076 41
20077 32
20078 25
20079 27
20080 32
20081 26
20082 27
20083 32
20084 33
20085 33
20086 28
20087 28
20088 31
20089 32
20090 28
20091 30
20092 38
20093 36
20094 28
20095 24
20096 40
20097 27
20098 20
20099 40
20100 20
20101 39
20102 34
20103 46
20104 42
20105 34
20106 40
20107 32
20108 29
20109 37
20110 27
20111 41
20112 28
20113 29
20114 28
20115 30
20116 30
20117 34
20118 48
20119 30
20120 28
20121 29
20122 31
20123 35
20124 17
20125 21
20126 32
20127 30
20128 27
20129 35
20130 38
20131 32
20132 35
20133 38
20134 49
20135 25
20136 36
20137 28
20138 35
20139 43
20140 37
20141 31
20142 39
20143 42
20144 37
20145 26
20146 31
20147 28
20148 31
20149 37
20150 39
20151 25
20152 29
20153 33
20154 36
20155 31
20156 23
20157 28
20158 32
20159 18
20160 39
20161 34
20162 28
20163 41
20164 40
20165 30
20166 21
20167 40
20168 28
20169 38
20170 30
20171 32
20172 30
20173 33
20174 42
20175 39
20176 47
20177 35
20178 46
20179 39
20180 34
20181 37
20182 39
20183 40
20184 40
20185 34
20186 31
20187 31
20188 34
20189 40
20190 43
20191 28
20192 36
20193 28
20194 39
20195 29
20196 33
20197 29
20198 30
20199 26
20200 40
20201 32
20202 32
20203 31
20204 33
20205 27
20206 28
20207 41
20208 38
20209 41
20210 36
20211 35
20212 44
20213 32
20214 32
20215 29
20216 33
20217 30
20218 31
20219 39
20220 37
20221 45
20222 21
20223 33
20224 27
20225 28
20226 34
20227 25
20228 22
20229 45
20230 41
20231 40
20232 32
20233 33
20234 31
20235 35
20236 39
20237 33
20238 28
20239 28
20240 32
20241 38
20242 32
20243 37
20244 28
20245 39
20246 38
20247 37
20248 34
20249 32
20250 32
20251 40
20252 37
20253 38
20254 38
20255 33
20256 38
20257 40
20258 36
20259 29
20260 42
20261 32
20262 39
20263 25
20264 38
20265 35
20266 35
20267 31
20268 33
20269 36
20270 30
20271 29
20272 45
20273 43
20274 32
20275 36
20276 30
20277 42
20278 40
20279 41
20280 30
20281 46
20282 26
20283 22
20284 38
20285 33
20286 33
20287 39
20288 42
20289 39
20290 30
20291 38
20292 30
20293 33
20294 26
20295 29
20296 41
20297 23
20298 24
20299 25
20300 26
20301 27
20302 35
20303 37
20304 37
20305 35
20306 40
20307 45
20308 35
20309 32
20310 26
20311 34
20312 31
20313 34
20314 36
20315 38
20316 41
20317 32
20318 44
20319 31
20320 39
20321 41
20322 32
20323 26
20324 37
20325 29
20326 40
20327 34
20328 27
20329 31
20330 43
20331 38
20332 30
20333 27
20334 31
20335 28
20336 30
20337 33
20338 30
20339 38
20340 47
20341 25
20342 40
20343 30
20344 33
20345 28
20346 38
20347 32
20348 37
20349 34
20350 22
20351 24
20352 39
20353 27
20354 34
20355 40
20356 42
20357 28
20358 34
20359 36
20360 30
20361 33
20362 39
20363 31
20364 44
20365 30
20366 33
20367 34
20368 41
20369 39
20370 36
20371 31
20372 32
20373 39
20374 26
20375 41
20376 24
20377 34
20378 31
20379 29
20380 32
20381 24
20382 35
20383 38
20384 38
20385 27
20386 36
20387 29
20388 24
20389 40
20390 37
20391 37
20392 51
20393 24
20394 37
20395 33
20396 27
20397 40
20398 27
20399 35
20400 34
20401 33
20402 26
20403 32
20404 38
20405 44
20406 29
20407 33
20408 29
20409 15
20410 27
20411 26
20412 35
20413 36
20414 42
20415 23
20416 31
20417 34
20418 24
20419 31
20420 36
20421 29
20422 37
20423 37
20424 44
20425 32
20426 31
20427 39
20428 38
20429 32
20430 28
20431 40
20432 31
20433 37
20434 36
20435 23
20436 21
20437 30
20438 40
20439 48
20440 42
20441 35
20442 30
20443 30
20444 33
20445 34
20446 23
20447 21
20448 32
20449 39
20450 27
20451 31
20452 44
20453 28
20454 29
20455 33
20456 39
20457 40
20458 17
20459 25
20460 30
20461 33
20462 29
20463 35
20464 31
20465 28
20466 34
20467 24
20468 35
20469 44
20470 34
20471 30
20472 24
20473 41
20474 33
20475 38
20476 34
20477 23
20478 30
20479 33
20480 29
20481 30
20482 27
20483 33
20484 31
20485 39
20486 36
20487 31
20488 33
20489 29
20490 30
20491 33
20492 32
20493 27
20494 27
20495 29
20496 31
20497 34
20498 34
20499 43
20500 34
20501 29
20502 30
20503 32
20504 39
20505 40
20506 39
20507 29
20508 26
20509 34
20510 44
20511 30
20512 28
20513 28
20514 38
20515 31
20516 28
20517 39
20518 40
20519 36
20520 32
20521 36
20522 29
20523 24
20524 28
20525 27
20526 27
20527 28
20528 31
20529 37
20530 29
20531 31
20532 36
20533 36
20534 35
20535 34
20536 28
20537 27
20538 31
20539 37
20540 29
20541 35
20542 36
20543 33
20544 27
20545 45
20546 29
20547 26
20548 39
20549 32
20550 33
20551 21
20552 36
20553 25
20554 28
20555 31
20556 32
20557 28
20558 21
20559 25
20560 36
20561 28
20562 32
20563 31
20564 35
20565 33
20566 32
20567 24
20568 38
20569 35
20570 27
20571 30
20572 27
20573 27
20574 36
20575 29
20576 26
20577 36
20578 37
20579 30
20580 30
20581 32
20582 34
20583 22
20584 28
20585 40
20586 32
20587 34
20588 35
20589 23
20590 26
20591 24
20592 35
20593 36
20594 33
20595 35
20596 27
20597 28
20598 36
20599 40
20600 38
20601 27
20602 27
20603 46
20604 34
20605 28
20606 27
20607 37
20608 28
20609 27
20610 31
20611 34
20612 35
20613 35
20614 39
20615 28
20616 30
20617 29
20618 34
20619 35
20620 28
20621 30
20622 45
20623 34
20624 27
20625 37
20626 34
20627 28
20628 27
20629 26
20630 29
20631 37
20632 24
20633 19
20634 33
20635 31
20636 26
20637 33
20638 39
20639 31
20640 29
20641 34
20642 31
20643 39
20644 28
20645 28
20646 34
20647 24
20648 31
20649 31
20650 30
20651 24
20652 25
20653 23
20654 36
20655 27
20656 28
20657 21
20658 35
20659 35
20660 31
20661 42
20662 24
20663 19
20664 34
20665 30
20666 35
20667 34
20668 31
20669 32
20670 38
20671 28
20672 30
20673 23
20674 36
20675 29
20676 32
20677 23
20678 21
20679 31
20680 30
20681 26
20682 28
20683 43
20684 24
20685 29
20686 23
20687 32
20688 33
20689 30
20690 33
20691 31
20692 28
20693 29
20694 24
20695 22
20696 24
20697 23
20698 35
20699 33
20700 28
20701 38
20702 23
20703 33
20704 30
20705 28
20706 43
20707 27
20708 35
20709 30
20710 23
20711 39
20712 26
20713 37
20714 33
20715 31
20716 25
20717 22
20718 26
20719 36
20720 42
20721 18
20722 29
20723 25
20724 24
20725 42
20726 35
20727 30
20728 25
20729 29
20730 37
20731 38
20732 31
20733 33
20734 25
20735 26
20736 27
20737 27
20738 27
20739 31
20740 26
20741 34
20742 35
20743 34
20744 24
20745 32
20746 19
20747 29
20748 42
20749 30
20750 30
20751 35
20752 37
20753 28
20754 33
20755 33
20756 38
20757 27
20758 22
20759 21
20760 30
20761 27
20762 31
20763 35
20764 22
20765 32
20766 32
20767 36
20768 34
20769 34
20770 27
20771 29
20772 36
20773 27
20774 23
20775 34
20776 25
20777 31
20778 21
20779 33
20780 27
20781 23
20782 37
20783 30
20784 36
20785 44
20786 43
20787 35
20788 29
20789 25
20790 14
20791 27
20792 47
20793 23
20794 29
20795 29
20796 30
20797 29
20798 22
20799 36
20800 33
20801 49
20802 25
20803 27
20804 37
20805 33
20806 29
20807 22
20808 28
20809 26
20810 30
20811 38
20812 36
20813 27
20814 29
20815 27
20816 30
20817 34
20818 35
20819 44
20820 20
20821 32
20822 29
20823 35
20824 29
20825 24
20826 28
20827 24
20828 30
20829 29
20830 30
20831 31
20832 28
20833 37
20834 39
20835 28
20836 35
20837 23
20838 27
20839 39
20840 27
20841 30
20842 28
20843 27
20844 43
20845 27
20846 32
20847 36
20848 32
20849 26
20850 30
20851 36
20852 29
20853 31
20854 20
20855 31
20856 33
20857 24
20858 29
20859 27
20860 33
20861 29
20862 29
20863 37
20864 34
20865 31
20866 31
20867 36
20868 36
20869 21
20870 30
20871 34
20872 30
20873 44
20874 31
20875 42
20876 30
20877 35
20878 20
20879 32
20880 40
20881 37
20882 33
20883 20
20884 31
20885 29
20886 29
20887 22
20888 33
20889 36
20890 33
20891 27
20892 30
20893 36
20894 32
20895 34
20896 32
20897 20
20898 26
20899 34
20900 29
20901 29
20902 31
20903 34
20904 19
20905 30
20906 28
20907 31
20908 34
20909 36
20910 29
20911 19
20912 32
20913 35
20914 32
20915 27
20916 34
20917 25
20918 29
20919 35
20920 29
20921 24
20922 26
20923 40
20924 32
20925 35
20926 26
20927 25
20928 23
20929 20
20930 31
20931 34
20932 23
20933 45
20934 27
20935 21
20936 30
20937 26
20938 38
20939 23
20940 32
20941 35
20942 21
20943 22
20944 19
20945 32
20946 31
20947 30
20948 29
20949 33
20950 24
20951 31
20952 30
20953 27
20954 29
20955 29
20956 23
20957 37
20958 21
20959 41
20960 29
20961 30
20962 25
20963 20
20964 33
20965 39
20966 31
20967 29
20968 24
20969 22
20970 36
20971 35
20972 27
20973 34
20974 31
20975 35
20976 26
20977 18
20978 31
20979 25
20980 24
20981 29
20982 39
20983 24
20984 36
20985 31
20986 27
20987 33
20988 21
20989 24
20990 26
20991 31
20992 37
20993 30
20994 30
20995 37
20996 31
20997 27
20998 16
20999 28
21000 24
21001 37
21002 37
21003 31
21004 37
21005 32
21006 26
21007 25
21008 26
21009 24
21010 28
21011 32
21012 27
21013 37
21014 26
21015 30
21016 30
21017 36
21018 30
21019 31
21020 24
21021 24
21022 37
21023 31
21024 30
21025 28
21026 35
21027 22
21028 33
21029 31
21030 28
21031 26
21032 28
21033 30
21034 32
21035 32
21036 29
21037 21
21038 29
21039 24
21040 33
21041 27
21042 23
21043 28
21044 28
21045 40
21046 34
21047 30
21048 29
21049 27
21050 25
21051 26
21052 29
21053 31
21054 38
21055 21
21056 28
21057 26
21058 24
21059 24
21060 20
21061 40
21062 30
21063 24
21064 27
21065 35
21066 29
21067 32
21068 34
21069 28
21070 34
21071 31
21072 21
21073 19
21074 31
21075 32
21076 37
21077 18
21078 22
21079 27
21080 33
21081 22
21082 25
21083 27
21084 31
21085 26
21086 24
21087 18
21088 31
21089 23
21090 33
21091 32
21092 44
21093 29
21094 24
21095 29
21096 39
21097 33
21098 19
21099 23
21100 37
21101 27
21102 30
21103 31
21104 25
21105 27
21106 22
21107 22
21108 23
21109 23
21110 35
21111 31
21112 36
21113 37
21114 26
21115 28
21116 24
21117 29
21118 31
21119 35
21120 34
21121 27
21122 23
21123 29
21124 27
21125 27
21126 31
21127 45
21128 25
21129 29
21130 30
21131 32
21132 28
21133 29
21134 24
21135 22
21136 32
21137 30
21138 32
21139 42
21140 23
21141 32
21142 26
21143 29
21144 22
21145 24
21146 38
21147 29
21148 26
21149 29
21150 22
21151 26
21152 26
21153 29
21154 20
21155 23
21156 33
21157 35
21158 27
21159 29
21160 26
21161 21
21162 39
21163 29
21164 33
21165 23
21166 31
21167 21
21168 33
21169 29
21170 26
21171 31
21172 35
21173 29
21174 22
21175 24
21176 19
21177 30
21178 25
21179 27
21180 26
21181 34
21182 22
21183 22
21184 35
21185 29
21186 19
21187 28
21188 30
21189 30
21190 18
21191 20
21192 19
21193 29
21194 27
21195 21
21196 26
21197 20
21198 39
21199 29
21200 27
21201 26
21202 26
21203 29
21204 31
21205 23
21206 28
21207 23
21208 29
21209 21
21210 40
21211 24
21212 36
21213 30
21214 33
21215 25
21216 34
21217 32
21218 21
21219 32
21220 24
21221 37
21222 25
21223 20
21224 31
21225 27
21226 27
21227 26
21228 36
21229 27
21230 35
21231 18
21232 28
21233 22
21234 27
21235 30
21236 22
21237 25
21238 26
21239 27
21240 32
21241 27
21242 30
21243 24
21244 27
21245 30
21246 35
21247 18
21248 28
21249 27
21250 30
21251 29
21252 34
21253 30
21254 32
21255 27
21256 23
21257 27
21258 39
21259 24
21260 24
21261 29
21262 32
21263 23
21264 33
21265 19
21266 35
21267 32
21268 26
21269 30
21270 27
21271 23
21272 23
21273 30
21274 25
21275 22
21276 33
21277 40
21278 23
21279 25
21280 25
21281 35
21282 29
21283 21
21284 35
21285 31
21286 25
21287 29
21288 31
21289 24
21290 27
21291 27
21292 30
21293 24
21294 33
21295 20
21296 25
21297 27
21298 27
21299 31
21300 35
21301 34
21302 29
21303 20
21304 14
21305 42
21306 20
21307 31
21308 33
21309 33
21310 18
21311 29
21312 26
21313 34
21314 22
21315 35
21316 24
21317 18
21318 35
21319 30
21320 27
21321 30
21322 38
21323 29
21324 25
21325 31
21326 24
21327 21
21328 30
21329 32
21330 31
21331 23
21332 28
21333 31
21334 34
21335 27
21336 24
21337 27
21338 27
21339 17
21340 20
21341 29
21342 21
21343 28
21344 18
21345 26
21346 25
21347 21
21348 34
21349 28
21350 28
21351 30
21352 23
21353 26
21354 28
21355 37
21356 29
21357 21
21358 31
21359 33
21360 27
21361 25
21362 27
21363 37
21364 29
21365 35
21366 28
21367 29
21368 32
21369 18
21370 21
21371 29
21372 30
21373 37
21374 38
21375 26
21376 25
21377 28
21378 30
21379 29
21380 22
21381 26
21382 18
21383 35
21384 23
21385 27
21386 29
21387 38
21388 21
21389 22
21390 24
21391 12
21392 34
21393 27
21394 13
21395 23
21396 38
21397 28
21398 30
21399 27
21400 25
21401 30
21402 28
21403 37
21404 33
21405 21
21406 30
21407 32
21408 28
21409 23
21410 27
21411 23
21412 32
21413 45
21414 28
21415 25
21416 27
21417 28
21418 29
21419 24
21420 26
21421 21
21422 31
21423 26
21424 18
21425 28
21426 26
21427 22
21428 21
21429 23
21430 25
21431 27
21432 31
21433 26
21434 24
21435 24
21436 25
21437 22
21438 20
21439 26
21440 27
21441 25
21442 20
21443 23
21444 41
21445 23
21446 32
21447 31
21448 21
21449 28
21450 32
21451 34
21452 32
21453 35
21454 26
21455 26
21456 20
21457 26
21458 29
21459 33
21460 20
21461 34
21462 29
21463 27
21464 32
21465 24
21466 21
21467 27
21468 24
21469 25
21470 29
21471 19
21472 24
21473 20
21474 34
21475 26
21476 30
21477 30
21478 25
21479 25
21480 26
21481 19
21482 22
21483 25
21484 20
21485 26
21486 33
21487 29
21488 38
21489 34
21490 26
21491 29
21492 28
21493 19
21494 22
21495 14
21496 26
21497 36
21498 29
21499 31
21500 34
21501 26
21502 44
21503 24
21504 27
21505 36
21506 14
21507 30
21508 29
21509 30
21510 18
21511 33
21512 22
21513 22
21514 18
21515 24
21516 37
21517 29
21518 29
21519 33
21520 25
21521 42
21522 33
21523 24
21524 29
21525 29
21526 31
21527 16
21528 23
21529 29
21530 26
21531 29
21532 30
21533 24
21534 25
21535 25
21536 38
21537 21
21538 21
21539 29
21540 31
21541 39
21542 22
21543 34
21544 27
21545 21
21546 29
21547 24
21548 26
21549 32
21550 27
21551 27
21552 22
21553 22
21554 28
21555 19
21556 31
21557 29
21558 26
21559 28
21560 25
21561 32
21562 21
21563 20
21564 25
21565 34
21566 25
21567 21
21568 16
21569 19
21570 21
21571 22
21572 22
21573 29
21574 28
21575 24
21576 34
21577 18
21578 24
21579 30
21580 24
21581 33
21582 25
21583 27
21584 26
21585 27
21586 26
21587 30
21588 30
21589 22
21590 25
21591 29
21592 33
21593 29
21594 32
21595 22
21596 26
21597 24
21598 26
21599 26
21600 20
21601 28
21602 30
21603 30
21604 30
21605 21
21606 28
21607 25
21608 22
21609 21
21610 32
21611 21
21612 17
21613 29
21614 19
21615 29
21616 23
21617 30
21618 25
21619 25
21620 32
21621 28
21622 29
21623 38
21624 32
21625 26
21626 35
21627 20
21628 32
21629 19
21630 26
21631 18
21632 25
21633 24
21634 29
21635 28
21636 42
21637 32
21638 27
21639 30
21640 20
21641 37
21642 28
21643 19
21644 29
21645 30
21646 24
21647 22
21648 26
21649 22
21650 24
21651 21
21652 26
21653 25
21654 18
21655 18
21656 33
21657 24
21658 25
21659 31
21660 21
21661 35
21662 18
21663 20
21664 34
21665 30
21666 28
21667 30
21668 24
21669 22
21670 27
21671 26
21672 34
21673 23
21674 32
21675 21
21676 28
21677 17
21678 26
21679 19
21680 29
21681 24
21682 22
21683 27
21684 25
21685 27
21686 28
21687 21
21688 28
21689 22
21690 29
21691 23
21692 18
21693 28
21694 31
21695 28
21696 33
21697 27
21698 23
21699 18
21700 31
21701 23
21702 29
21703 27
21704 31
21705 16
21706 22
21707 28
21708 22
21709 23
21710 33
21711 27
21712 27
21713 27
21714 30
21715 29
21716 25
21717 26
21718 22
21719 28
21720 29
21721 35
21722 31
21723 27
21724 29
21725 19
21726 24
21727 28
21728 33
21729 31
21730 23
21731 27
21732 33
21733 23
21734 18
21735 21
21736 23
21737 21
21738 27
21739 34
21740 27
21741 30
21742 39
21743 19
21744 33
21745 21
21746 23
21747 27
21748 28
21749 31
21750 25
21751 29
21752 33
21753 23
21754 30
21755 27
21756 27
21757 22
21758 28
21759 30
21760 29
21761 22
21762 23
21763 21
21764 23
21765 23
21766 25
21767 21
21768 23
21769 31
21770 27
21771 25
21772 21
21773 32
21774 30
21775 22
21776 26
21777 36
21778 21
21779 26
21780 29
21781 18
21782 20
21783 22
21784 29
21785 26
21786 23
21787 33
21788 29
21789 30
21790 21
21791 22
21792 29
21793 23
21794 30
21795 32
21796 30
21797 27
21798 26
21799 31
21800 31
21801 28
21802 30
21803 28
21804 30
21805 15
21806 32
21807 20
21808 38
21809 27
21810 25
21811 27
21812 23
21813 22
21814 23
21815 23
21816 23
21817 29
21818 26
21819 28
21820 21
21821 21
21822 29
21823 27
21824 23
21825 27
21826 32
21827 25
21828 23
21829 24
21830 29
21831 24
21832 25
21833 31
21834 29
21835 22
21836 27
21837 43
21838 31
21839 33
21840 31
21841 30
21842 39
21843 30
21844 28
21845 28
21846 24
21847 29
21848 26
21849 23
21850 29
21851 18
21852 25
21853 26
21854 24
21855 30
21856 27
21857 23
21858 25
21859 19
21860 29
21861 27
21862 21
21863 32
21864 17
21865 28
21866 21
21867 30
21868 26
21869 23
21870 27
21871 24
21872 27
21873 23
21874 38
21875 30
21876 32
21877 26
21878 26
21879 23
21880 13
21881 19
21882 35
21883 24
21884 30
21885 26
21886 26
21887 27
21888 20
21889 24
21890 19
21891 28
21892 26
21893 22
21894 37
21895 19
21896 26
21897 26
21898 29
21899 33
21900 28
21901 29
21902 22
21903 22
21904 27
21905 25
21906 18
21907 26
21908 25
21909 42
21910 24
21911 32
21912 32
21913 26
21914 30
21915 28
21916 29
21917 24
21918 19
21919 18
21920 17
21921 17
21922 21
21923 30
21924 26
21925 25
21926 17
21927 21
21928 17
21929 27
21930 10
21931 30
21932 24
21933 25
21934 22
21935 29
21936 20
21937 24
21938 33
21939 35
21940 25
21941 24
21942 28
21943 28
21944 22
21945 24
21946 22
21947 33
21948 22
21949 22
21950 29
21951 24
21952 25
21953 26
21954 22
21955 20
21956 33
21957 17
21958 33
21959 30
21960 29
21961 24
21962 20
21963 20
21964 25
21965 23
21966 27
21967 27
21968 25
21969 32
21970 30
21971 23
21972 36
21973 30
21974 24
21975 19
21976 25
21977 25
21978 28
21979 26
21980 30
21981 18
21982 15
21983 23
21984 29
21985 29
21986 24
21987 26
21988 23
21989 20
21990 24
21991 24
21992 26
21993 22
21994 17
21995 30
21996 20
21997 31
21998 26
21999 25
22000 31
22001 21
22002 26
22003 33
22004 27
22005 22
22006 29
22007 21
22008 28
22009 27
22010 21
22011 25
22012 31
22013 21
22014 19
22015 25
22016 28
22017 22
22018 30
22019 28
22020 28
22021 22
22022 31
22023 29
22024 27
22025 19
22026 25
22027 24
22028 22
22029 33
22030 25
22031 23
22032 27
22033 30
22034 27
22035 29
22036 25
22037 22
22038 26
22039 20
22040 28
22041 35
22042 27
22043 30
22044 19
22045 28
22046 29
22047 21
22048 26
22049 25
22050 34
22051 33
22052 25
22053 20
22054 32
22055 19
22056 32
22057 39
22058 21
22059 18
22060 20
22061 21
22062 29
22063 33
22064 28
22065 21
22066 20
22067 17
22068 31
22069 23
22070 24
22071 20
22072 22
22073 28
22074 24
22075 24
22076 27
22077 9
22078 24
22079 19
22080 28
22081 21
22082 25
22083 19
22084 21
22085 28
22086 20
22087 27
22088 29
22089 25
22090 30
22091 15
22092 25
22093 30
22094 20
22095 22
22096 22
22097 28
22098 24
22099 27
22100 25
22101 22
22102 28
22103 14
22104 30
22105 21
22106 27
22107 20
22108 29
22109 23
22110 16
22111 28
22112 31
22113 25
22114 24
22115 22
22116 23
22117 23
22118 32
22119 33
22120 20
22121 25
22122 21
22123 30
22124 22
22125 32
22126 31
22127 37
22128 28
22129 20
22130 28
22131 25
22132 22
22133 23
22134 20
22135 24
22136 24
22137 25
22138 24
22139 30
22140 20
22141 27
22142 19
22143 25
22144 16
22145 21
22146 25
22147 18
22148 19
22149 28
22150 32
22151 16
22152 27
22153 22
22154 15
22155 31
22156 19
22157 21
22158 22
22159 22
22160 21
22161 25
22162 27
22163 26
22164 27
22165 20
22166 20
22167 20
22168 31
22169 30
22170 22
22171 23
22172 25
22173 32
22174 30
22175 27
22176 35
22177 35
22178 32
22179 25
22180 31
22181 15
22182 19
22183 35
22184 23
22185 32
22186 24
22187 16
22188 28
22189 25
22190 34
22191 22
22192 21
22193 33
22194 26
22195 21
22196 28
22197 29
22198 20
22199 19
22200 16
22201 23
22202 28
22203 32
22204 28
22205 30
22206 20
22207 23
22208 27
22209 22
22210 33
22211 39
22212 20
22213 23
22214 36
22215 21
22216 25
22217 28
22218 18
22219 22
22220 28
22221 28
22222 30
22223 32
22224 23
22225 26
22226 29
22227 26
22228 31
22229 28
22230 37
22231 24
22232 27
22233 23
22234 24
22235 31
22236 27
22237 23
22238 21
22239 20
22240 28
22241 26
22242 21
22243 21
22244 38
22245 30
22246 27
22247 30
22248 20
22249 26
22250 28
22251 27
22252 26
22253 23
22254 32
22255 27
22256 22
22257 27
22258 19
22259 27
22260 31
22261 30
22262 25
22263 25
22264 26
22265 22
22266 29
22267 19
22268 22
22269 14
22270 30
22271 29
22272 29
22273 30
22274 24
22275 28
22276 25
22277 30
22278 28
22279 19
22280 17
22281 23
22282 26
22283 18
22284 23
22285 13
22286 28
22287 30
22288 21
22289 29
22290 36
22291 26
22292 26
22293 26
22294 29
22295 32
22296 29
22297 23
22298 34
22299 20
22300 22
22301 31
22302 28
22303 28
22304 33
22305 19
22306 24
22307 24
22308 33
22309 19
22310 23
22311 22
22312 25
22313 26
22314 25
22315 27
22316 27
22317 30
22318 19
22319 25
22320 20
22321 26
22322 26
22323 13
22324 24
22325 27
22326 29
22327 25
22328 30
22329 26
22330 18
22331 22
22332 31
22333 24
22334 20
22335 31
22336 24
22337 21
22338 19
22339 27
22340 32
22341 43
22342 18
22343 28
22344 23
22345 19
22346 28
22347 25
22348 28
22349 33
22350 22
22351 22
22352 25
22353 27
22354 31
22355 28
22356 19
22357 25
22358 21
22359 29
22360 22
22361 31
22362 24
22363 24
22364 20
22365 19
22366 19
22367 23
22368 22
22369 14
22370 24
22371 23
22372 25
22373 12
22374 18
22375 19
22376 24
22377 19
22378 20
22379 23
22380 18
22381 27
22382 16
22383 28
22384 19
22385 22
22386 30
22387 29
22388 19
22389 28
22390 22
22391 15
22392 28
22393 26
22394 19
22395 7
22396 16
22397 22
22398 24
22399 20
22400 31
22401 33
22402 22
22403 24
22404 31
22405 29
22406 26
22407 17
22408 32
22409 25
22410 30
22411 30
22412 18
22413 22
22414 22
22415 27
22416 34
22417 30
22418 18
22419 29
22420 15
22421 29
22422 20
22423 28
22424 22
22425 25
22426 27
22427 23
22428 26
22429 18
22430 27
22431 27
22432 14
22433 24
22434 23
22435 27
22436 27
22437 21
22438 29
22439 21
22440 15
22441 24
22442 22
22443 25
22444 20
22445 24
22446 24
22447 22
22448 32
22449 20
22450 14
22451 13
22452 27
22453 31
22454 24
22455 31
22456 25
22457 24
22458 21
22459 24
22460 19
22461 24
22462 24
22463 24
22464 26
22465 34
22466 18
22467 27
22468 30
22469 24
22470 24
22471 19
22472 25
22473 30
22474 25
22475 12
22476 21
22477 21
22478 29
22479 26
22480 12
22481 18
22482 24
22483 26
22484 25
22485 19
22486 19
22487 31
22488 31
22489 21
22490 33
22491 22
22492 14
22493 24
22494 26
22495 35
22496 21
22497 27
22498 21
22499 18
22500 21
22501 23
22502 27
22503 34
22504 26
22505 20
22506 22
22507 27
22508 18
22509 23
22510 22
22511 18
22512 20
22513 25
22514 21
22515 23
22516 31
22517 37
22518 24
22519 24
22520 22
22521 29
22522 20
22523 17
22524 30
22525 20
22526 21
22527 32
22528 21
22529 17
22530 19
22531 23
22532 24
22533 24
22534 25
22535 23
22536 22
22537 17
22538 19
22539 15
22540 16
22541 22
22542 27
22543 26
22544 24
22545 17
22546 19
22547 18
22548 14
22549 20
22550 14
22551 20
22552 25
22553 30
22554 22
22555 18
22556 22
22557 25
22558 25
22559 24
22560 22
22561 20
22562 20
22563 18
22564 31
22565 27
22566 23
22567 26
22568 18
22569 24
22570 20
22571 26
22572 18
22573 19
22574 14
22575 28
22576 16
22577 17
22578 22
22579 22
22580 33
22581 38
22582 18
22583 25
22584 26
22585 32
22586 20
22587 28
22588 23
22589 17
22590 27
22591 29
22592 25
22593 20
22594 25
22595 26
22596 29
22597 20
22598 20
22599 29
22600 31
22601 24
22602 21
22603 30
22604 23
22605 18
22606 22
22607 25
22608 20
22609 24
22610 21
22611 16
22612 18
22613 21
22614 35
22615 28
22616 27
22617 30
22618 25
22619 23
22620 23
22621 19
22622 20
22623 20
22624 21
22625 26
22626 35
22627 24
22628 23
22629 29
22630 24
22631 20
22632 24
22633 24
22634 26
22635 15
22636 15
22637 18
22638 29
22639 17
22640 22
22641 22
22642 28
22643 27
22644 22
22645 25
22646 17
22647 25
22648 27
22649 18
22650 19
22651 17
22652 21
22653 29
22654 28
22655 18
22656 17
22657 14
22658 24
22659 17
22660 31
22661 21
22662 29
22663 21
22664 23
22665 28
22666 23
22667 28
22668 20
22669 23
22670 25
22671 34
22672 24
22673 18
22674 27
22675 22
22676 19
22677 24
22678 18
22679 24
22680 25
22681 13
22682 19
22683 20
22684 25
22685 18
22686 29
22687 23
22688 18
22689 23
22690 22
22691 22
22692 22
22693 22
22694 20
22695 25
22696 20
22697 22
22698 27
22699 24
22700 17
22701 26
22702 25
22703 17
22704 20
22705 22
22706 27
22707 18
22708 12
22709 27
22710 22
22711 21
22712 23
22713 27
22714 26
22715 25
22716 26
22717 28
22718 20
22719 21
22720 30
22721 21
22722 25
22723 26
22724 25
22725 31
22726 26
22727 24
22728 28
22729 18
22730 17
22731 21
22732 32
22733 22
22734 24
22735 29
22736 24
22737 26
22738 28
22739 26
22740 22
22741 22
22742 27
22743 20
22744 21
22745 23
22746 20
22747 23
22748 23
22749 15
22750 25
22751 23
22752 21
22753 17
22754 18
22755 22
22756 25
22757 19
22758 23
22759 14
22760 24
22761 22
22762 17
22763 28
22764 25
22765 30
22766 25
22767 21
22768 23
22769 21
22770 19
22771 25
22772 20
22773 30
22774 22
22775 25
22776 26
22777 21
22778 19
22779 23
22780 20
22781 21
22782 11
22783 19
22784 30
22785 24
22786 20
22787 25
22788 25
22789 22
22790 22
22791 26
22792 36
22793 11
22794 23
22795 27
22796 27
22797 26
22798 22
22799 19
22800 22
22801 19
22802 22
22803 26
22804 30
22805 19
22806 28
22807 18
22808 15
22809 17
22810 23
22811 20
22812 24
22813 20
22814 19
22815 28
22816 23
22817 23
22818 22
22819 26
22820 15
22821 30
22822 18
22823 23
22824 27
22825 28
22826 26
22827 22
22828 29
22829 20
22830 18
22831 22
22832 23
22833 25
22834 24
22835 24
22836 22
22837 16
22838 27
22839 23
22840 24
22841 21
22842 21
22843 23
22844 28
22845 16
22846 22
22847 24
22848 34
22849 18
22850 24
22851 20
22852 21
22853 27
22854 25
22855 19
22856 18
22857 18
22858 29
22859 19
22860 20
22861 22
22862 25
22863 21
22864 27
22865 25
22866 27
22867 21
22868 25
22869 30
22870 25
22871 24
22872 12
22873 18
22874 25
22875 26
22876 22
22877 23
22878 26
22879 23
22880 21
22881 25
22882 20
22883 24
22884 32
22885 21
22886 23
22887 18
22888 26
22889 20
22890 21
22891 22
22892 24
22893 19
22894 17
22895 16
22896 22
22897 17
22898 20
22899 20
22900 22
22901 21
22902 18
22903 23
22904 24
22905 29
22906 16
22907 22
22908 17
22909 27
22910 30
22911 27
22912 32
22913 29
22914 25
22915 26
22916 23
22917 37
22918 20
22919 19
22920 24
22921 22
22922 10
22923 17
22924 23
22925 23
22926 21
22927 30
22928 23
22929 16
22930 29
22931 23
22932 23
22933 31
22934 21
22935 22
22936 19
22937 21
22938 18
22939 34
22940 22
22941 30
22942 24
22943 21
22944 19
22945 27
22946 17
22947 25
22948 27
22949 23
22950 20
22951 23
22952 26
22953 17
22954 26
22955 20
22956 22
22957 30
22958 21
22959 19
22960 18
22961 28
22962 26
22963 25
22964 19
22965 27
22966 16
22967 20
22968 24
22969 23
22970 15
22971 29
22972 16
22973 23
22974 19
22975 28
22976 28
22977 22
22978 23
22979 28
22980 24
22981 24
22982 25
22983 25
22984 23
22985 9
22986 33
22987 18
22988 30
22989 20
22990 16
22991 19
22992 22
22993 15
22994 27
22995 19
22996 26
22997 19
22998 23
22999 17
23000 20
23001 28
23002 17
23003 31
23004 31
23005 13
23006 22
23007 28
23008 26
23009 20
23010 28
23011 37
23012 31
23013 24
23014 29
23015 22
23016 18
23017 28
23018 20
23019 29
23020 20
23021 23
23022 18
23023 22
23024 28
23025 15
23026 18
23027 14
23028 19
23029 20
23030 21
23031 21
23032 21
23033 21
23034 23
23035 28
23036 35
23037 18
23038 29
23039 24
23040 28
23041 30
23042 20
23043 28
23044 18
23045 23
23046 21
23047 18
23048 31
23049 24
23050 23
23051 24
23052 22
23053 22
23054 25
23055 23
23056 19
23057 22
23058 31
23059 17
23060 19
23061 22
23062 30
23063 18
23064 18
23065 25
23066 26
23067 25
23068 24
23069 28
23070 18
23071 22
23072 29
23073 33
23074 30
23075 17
23076 28
23077 27
23078 21
23079 18
23080 21
23081 17
23082 30
23083 13
23084 30
23085 24
23086 17
23087 23
23088 19
23089 24
23090 23
23091 23
23092 19
23093 25
23094 15
23095 26
23096 22
23097 12
23098 21
23099 18
23100 24
23101 24
23102 25
23103 19
23104 21
23105 13
23106 29
23107 11
23108 28
23109 26
23110 18
23111 31
23112 20
23113 15
23114 18
23115 19
23116 19
23117 20
23118 21
23119 27
23120 19
23121 17
23122 18
23123 25
23124 21
23125 22
23126 23
23127 26
23128 16
23129 28
23130 14
23131 22
23132 28
23133 17
23134 18
23135 24
23136 22
23137 25
23138 20
23139 21
23140 23
23141 21
23142 20
23143 19
23144 18
23145 35
23146 24
23147 25
23148 20
23149 18
23150 38
23151 19
23152 21
23153 18
23154 29
23155 28
23156 19
23157 19
23158 21
23159 16
23160 29
23161 18
23162 19
23163 19
23164 21
23165 30
23166 20
23167 14
23168 31
23169 17
23170 25
23171 22
23172 19
23173 25
23174 24
23175 30
23176 29
23177 23
23178 15
23179 22
23180 22
23181 21
23182 22
23183 23
23184 27
23185 18
23186 23
23187 17
23188 26
23189 26
23190 20
23191 24
23192 21
23193 17
23194 24
23195 20
23196 21
23197 21
23198 21
23199 22
23200 23
23201 14
23202 26
23203 22
23204 22
23205 22
23206 23
23207 27
23208 18
23209 21
23210 22
23211 20
23212 18
23213 25
23214 20
23215 21
23216 22
23217 15
23218 28
23219 25
23220 24
23221 25
23222 16
23223 20
23224 26
23225 24
23226 26
23227 20
23228 25
23229 24
23230 19
23231 26
23232 24
23233 26
23234 20
23235 18
23236 26
23237 23
23238 21
23239 22
23240 16
23241 21
23242 24
23243 23
23244 17
23245 17
23246 32
23247 26
23248 22
23249 20
23250 18
23251 16
23252 23
23253 31
23254 17
23255 23
23256 18
23257 14
23258 25
23259 23
23260 23
23261 21
23262 24
23263 25
23264 23
23265 18
23266 14
23267 23
23268 28
23269 35
23270 17
23271 26
23272 26
23273 32
23274 30
23275 27
23276 17
23277 30
23278 17
23279 19
23280 24
23281 31
23282 31
23283 23
23284 19
23285 26
23286 23
23287 20
23288 23
23289 16
23290 14
23291 23
23292 20
23293 25
23294 29
23295 28
23296 17
23297 13
23298 23
23299 25
23300 22
23301 25
23302 29
23303 27
23304 23
23305 19
23306 31
23307 22
23308 29
23309 20
23310 31
23311 25
23312 25
23313 24
23314 17
23315 23
23316 23
23317 23
23318 25
23319 25
23320 26
23321 23
23322 15
23323 27
23324 21
23325 16
23326 25
23327 27
23328 15
23329 24
23330 20
23331 19
23332 22
23333 24
23334 21
23335 24
23336 18
23337 18
23338 23
23339 26
23340 23
23341 18
23342 21
23343 17
23344 22
23345 24
23346 18
23347 31
23348 25
23349 16
23350 26
23351 23
23352 26
23353 17
23354 26
23355 20
23356 24
23357 19
23358 25
23359 17
23360 24
23361 25
23362 28
23363 18
23364 21
23365 24
23366 28
23367 16
23368 22
23369 20
23370 29
23371 20
23372 22
23373 19
23374 20
23375 23
23376 24
23377 22
23378 24
23379 11
23380 23
23381 23
23382 22
23383 23
23384 17
23385 11
23386 25
23387 21
23388 28
23389 25
23390 27
23391 21
23392 27
23393 25
23394 20
23395 25
23396 22
23397 18
23398 18
23399 24
23400 16
23401 18
23402 25
23403 22
23404 16
23405 19
23406 24
23407 16
23408 25
23409 15
23410 20
23411 22
23412 33
23413 25
23414 29
23415 22
23416 22
23417 18
23418 11
23419 15
23420 20
23421 23
23422 28
23423 24
23424 17
23425 24
23426 33
23427 33
23428 20
23429 26
23430 28
23431 28
23432 24
23433 15
23434 30
23435 18
23436 26
23437 23
23438 26
23439 24
23440 27
23441 24
23442 26
23443 24
23444 34
23445 19
23446 26
23447 26
23448 14
23449 21
23450 29
23451 21
23452 29
23453 22
23454 30
23455 24
23456 23
23457 25
23458 22
23459 12
23460 24
23461 15
23462 24
23463 16
23464 15
23465 21
23466 25
23467 24
23468 28
23469 24
23470 23
23471 21
23472 26
23473 20
23474 31
23475 16
23476 16
23477 29
23478 33
23479 20
23480 22
23481 23
23482 14
23483 27
23484 20
23485 32
23486 21
23487 18
23488 18
23489 21
23490 15
23491 32
23492 17
23493 13
23494 17
23495 27
23496 25
23497 19
23498 25
23499 18
23500 14
23501 26
23502 22
23503 25
23504 28
23505 31
23506 19
23507 32
23508 21
23509 16
23510 29
23511 25
23512 31
23513 24
23514 26
23515 23
23516 20
23517 25
23518 27
23519 21
23520 13
23521 18
23522 18
23523 25
23524 25
23525 27
23526 26
23527 23
23528 24
23529 24
23530 29
23531 21
23532 28
23533 16
23534 23
23535 20
23536 23
23537 27
23538 24
23539 21
23540 14
23541 17
23542 30
23543 23
23544 26
23545 14
23546 9
23547 24
23548 23
23549 17
23550 24
23551 25
23552 28
23553 27
23554 21
23555 17
23556 23
23557 23
23558 25
23559 16
23560 32
23561 18
23562 16
23563 25
23564 21
23565 18
23566 26
23567 18
23568 22
23569 24
23570 19
23571 16
23572 22
23573 26
23574 26
23575 20
23576 17
23577 20
23578 25
23579 18
23580 20
23581 21
23582 18
23583 12
23584 21
23585 11
23586 22
23587 31
23588 20
23589 23
23590 12
23591 30
23592 22
23593 22
23594 21
23595 23
23596 33
23597 18
23598 21
23599 19
23600 34
23601 21
23602 20
23603 25
23604 25
23605 28
23606 24
23607 24
23608 24
23609 29
23610 28
23611 22
23612 14
23613 18
23614 20
23615 27
23616 17
23617 18
23618 15
23619 24
23620 17
23621 23
23622 28
23623 17
23624 24
23625 15
23626 23
23627 23
23628 20
23629 32
23630 24
23631 22
23632 14
23633 21
23634 21
23635 17
23636 17
23637 18
23638 24
23639 22
23640 19
23641 13
23642 21
23643 21
23644 22
23645 27
23646 25
23647 19
23648 18
23649 32
23650 22
23651 30
23652 39
23653 17
23654 12
23655 21
23656 22
23657 18
23658 22
23659 24
23660 21
23661 26
23662 24
23663 21
23664 22
23665 18
23666 21
23667 17
23668 21
23669 23
23670 22
23671 26
23672 29
23673 22
23674 19
23675 27
23676 24
23677 20
23678 23
23679 21
23680 27
23681 25
23682 24
23683 21
23684 29
23685 23
23686 17
23687 13
23688 30
23689 28
23690 17
23691 23
23692 24
23693 24
23694 20
23695 22
23696 19
23697 17
23698 20
23699 17
23700 21
23701 19
23702 19
23703 24
23704 25
23705 17
23706 16
23707 23
23708 29
23709 28
23710 21
23711 25
23712 23
23713 15
23714 21
23715 14
23716 21
23717 26
23718 23
23719 30
23720 27
23721 30
23722 29
23723 23
23724 27
23725 15
23726 29
23727 17
23728 16
23729 22
23730 23
23731 22
23732 20
23733 16
23734 27
23735 20
23736 29
23737 28
23738 20
23739 18
23740 17
23741 25
23742 21
23743 25
23744 16
23745 12
23746 22
23747 25
23748 27
23749 26
23750 31
23751 25
23752 24
23753 29
23754 33
23755 24
23756 19
23757 17
23758 18
23759 22
23760 26
23761 24
23762 28
23763 26
23764 19
23765 28
23766 24
23767 17
23768 16
23769 22
23770 20
23771 19
23772 20
23773 22
23774 15
23775 24
23776 19
23777 30
23778 28
23779 28
23780 31
23781 20
23782 26
23783 20
23784 19
23785 22
23786 12
23787 22
23788 25
23789 23
23790 24
23791 23
23792 24
23793 26
23794 15
23795 16
23796 20
23797 27
23798 20
23799 23
23800 21
23801 18
23802 26
23803 24
23804 19
23805 27
23806 36
23807 25
23808 24
23809 19
23810 24
23811 22
23812 27
23813 21
23814 22
23815 16
23816 23
23817 26
23818 20
23819 19
23820 12
23821 20
23822 28
23823 22
23824 18
23825 17
23826 26
23827 22
23828 29
23829 14
23830 22
23831 34
23832 24
23833 22
23834 23
23835 27
23836 29
23837 19
23838 21
23839 20
23840 21
23841 17
23842 23
23843 29
23844 27
23845 19
23846 28
23847 23
23848 26
23849 26
23850 26
23851 25
23852 31
23853 22
23854 19
23855 18
23856 21
23857 20
23858 21
23859 29
23860 24
23861 18
23862 26
23863 24
23864 30
23865 15
23866 22
23867 20
23868 18
23869 28
23870 16
23871 17
23872 17
23873 15
23874 25
23875 13
23876 22
23877 24
23878 21
23879 28
23880 18
23881 29
23882 18
23883 22
23884 28
23885 22
23886 14
23887 19
23888 16
23889 18
23890 26
23891 32
23892 25
23893 22
23894 17
23895 16
23896 23
23897 24
23898 24
23899 23
23900 13
23901 23
23902 17
23903 18
23904 18
23905 22
23906 24
23907 21
23908 19
23909 25
23910 22
23911 21
23912 19
23913 22
23914 26
23915 16
23916 29
23917 22
23918 19
23919 20
23920 18
23921 24
23922 17
23923 19
23924 19
23925 24
23926 31
23927 21
23928 25
23929 38
23930 34
23931 28
23932 26
23933 22
23934 22
23935 24
23936 26
23937 36
23938 16
23939 22
23940 16
23941 35
23942 17
23943 28
23944 26
23945 31
23946 22
23947 24
23948 30
23949 26
23950 21
23951 21
23952 21
23953 19
23954 20
23955 21
23956 20
23957 28
23958 33
23959 31
23960 22
23961 24
23962 22
23963 24
23964 27
23965 18
23966 17
23967 17
23968 26
23969 22
23970 20
23971 32
23972 17
23973 27
23974 18
23975 20
23976 19
23977 24
23978 22
23979 23
23980 15
23981 23
23982 20
23983 28
23984 17
23985 36
23986 17
23987 25
23988 25
23989 22
23990 39
23991 21
23992 27
23993 19
23994 19
23995 25
23996 23
23997 28
23998 26
23999 16
24000 24
24001 21
24002 22
24003 16
24004 22
24005 11
24006 28
24007 16
24008 18
24009 22
24010 22
24011 23
24012 21
24013 26
24014 19
24015 17
24016 26
24017 20
24018 19
24019 23
24020 29
24021 19
24022 20
24023 18
24024 27
24025 22
24026 30
24027 23
24028 24
24029 19
24030 16
24031 26
24032 22
24033 20
24034 25
24035 25
24036 22
24037 25
24038 31
24039 31
24040 30
24041 20
24042 20
24043 18
24044 26
24045 17
24046 25
24047 20
24048 18
24049 23
24050 18
24051 21
24052 20
24053 20
24054 17
24055 27
24056 24
24057 17
24058 33
24059 26
24060 25
24061 22
24062 21
24063 17
24064 21
24065 16
24066 17
24067 29
24068 22
24069 21
24070 21
24071 28
24072 20
24073 20
24074 24
24075 26
24076 22
24077 17
24078 26
24079 27
24080 24
24081 17
24082 23
24083 29
24084 23
24085 24
24086 14
24087 26
24088 24
24089 24
24090 21
24091 27
24092 22
24093 24
24094 16
24095 24
24096 20
24097 17
24098 20
24099 31
24100 26
24101 20
24102 23
24103 22
24104 26
24105 18
24106 14
24107 19
24108 26
24109 37
24110 18
24111 26
24112 23
24113 27
24114 18
24115 34
24116 28
24117 28
24118 25
24119 24
24120 23
24121 20
24122 24
24123 24
24124 21
24125 24
24126 23
24127 21
24128 14
24129 23
24130 28
24131 27
24132 20
24133 23
24134 14
24135 30
24136 30
24137 27
24138 22
24139 26
24140 16
24141 18
24142 19
24143 29
24144 21
24145 22
24146 21
24147 18
24148 17
24149 28
24150 26
24151 13
24152 20
24153 15
24154 24
24155 19
24156 27
24157 21
24158 27
24159 20
24160 28
24161 26
24162 20
24163 27
24164 16
24165 18
24166 20
24167 26
24168 27
24169 25
24170 22
24171 15
24172 12
24173 26
24174 15
24175 15
24176 31
24177 22
24178 23
24179 23
24180 24
24181 29
24182 21
24183 27
24184 25
24185 26
24186 15
24187 22
24188 28
24189 23
24190 14
24191 30
24192 24
24193 30
24194 16
24195 16
24196 28
24197 22
24198 25
24199 27
24200 18
24201 21
24202 19
24203 18
24204 20
24205 23
24206 21
24207 22
24208 22
24209 21
24210 25
24211 20
24212 23
24213 20
24214 25
24215 31
24216 28
24217 16
24218 19
24219 22
24220 16
24221 24
24222 19
24223 23
24224 16
24225 32
24226 17
24227 21
24228 24
24229 29
24230 28
24231 24
24232 25
24233 22
24234 26
24235 25
24236 27
24237 30
24238 22
24239 31
24240 15
24241 19
24242 18
24243 18
24244 20
24245 22
24246 24
24247 21
24248 36
24249 17
24250 27
24251 25
24252 20
24253 19
24254 17
24255 30
24256 15
24257 18
24258 22
24259 20
24260 24
24261 15
24262 22
24263 16
24264 22
24265 19
24266 27
24267 16
24268 23
24269 26
24270 18
24271 29
24272 14
24273 22
24274 18
24275 13
24276 22
24277 25
24278 23
24279 20
24280 23
24281 22
24282 20
24283 20
24284 21
24285 22
24286 17
24287 16
24288 26
24289 19
24290 16
24291 24
24292 23
24293 13
24294 26
24295 19
24296 19
24297 30
24298 26
24299 19
24300 15
24301 19
24302 25
24303 23
24304 24
24305 18
24306 23
24307 26
24308 17
24309 20
24310 22
24311 24
24312 19
24313 22
24314 17
24315 24
24316 24
24317 17
24318 17
24319 25
24320 25
24321 32
24322 32
24323 20
24324 19
24325 28
24326 20
24327 19
24328 15
24329 17
24330 18
24331 16
24332 22
24333 17
24334 14
24335 23
24336 24
24337 19
24338 29
24339 24
24340 12
24341 15
24342 20
24343 26
24344 14
24345 23
24346 14
24347 15
24348 16
24349 26
24350 21
24351 20
24352 27
24353 14
24354 28
24355 22
24356 18
24357 21
24358 26
24359 27
24360 23
24361 22
24362 16
24363 24
24364 28
24365 22
24366 13
24367 25
24368 22
24369 21
24370 33
24371 14
24372 17
24373 22
24374 16
24375 24
24376 22
24377 19
24378 20
24379 21
24380 25
24381 23
24382 15
24383 23
24384 19
24385 18
24386 16
24387 19
24388 30
24389 21
24390 24
24391 34
24392 24
24393 24
24394 15
24395 27
24396 20
24397 20
24398 20
24399 22
24400 28
24401 21
24402 21
24403 22
24404 21
24405 20
24406 16
24407 19
24408 21
24409 24
24410 19
24411 28
24412 24
24413 16
24414 18
24415 18
24416 16
24417 19
24418 18
24419 19
24420 32
24421 12
24422 16
24423 24
24424 31
24425 22
24426 18
24427 26
24428 24
24429 21
24430 22
24431 20
24432 20
24433 26
24434 15
24435 23
24436 16
24437 28
24438 22
24439 16
24440 13
24441 23
24442 26
24443 26
24444 21
24445 16
24446 15
24447 29
24448 24
24449 18
24450 25
24451 18
24452 21
24453 28
24454 24
24455 20
24456 21
24457 25
24458 18
24459 24
24460 35
24461 30
24462 28
24463 9
24464 15
24465 27
24466 28
24467 16
24468 26
24469 26
24470 22
24471 19
24472 17
24473 29
24474 27
24475 14
24476 15
24477 16
24478 20
24479 18
24480 18
24481 23
24482 23
24483 11
24484 23
24485 22
24486 23
24487 16
24488 20
24489 18
24490 14
24491 23
24492 20
24493 20
24494 30
24495 18
24496 23
24497 24
24498 26
24499 22
24500 23
24501 26
24502 13
24503 27
24504 25
24505 16
24506 16
24507 12
24508 22
24509 20
24510 18
24511 24
24512 15
24513 23
24514 18
24515 21
24516 25
24517 16
24518 20
24519 17
24520 22
24521 26
24522 21
24523 22
24524 16
24525 21
24526 20
24527 24
24528 17
24529 19
24530 28
24531 22
24532 19
24533 19
24534 23
24535 21
24536 28
24537 19
24538 24
24539 22
24540 19
24541 20
24542 22
24543 19
24544 22
24545 30
24546 22
24547 16
24548 26
24549 21
24550 25
24551 20
24552 25
24553 25
24554 15
24555 18
24556 24
24557 28
24558 24
24559 13
24560 20
24561 26
24562 21
24563 24
24564 18
24565 20
24566 22
24567 20
24568 22
24569 24
24570 15
24571 19
24572 14
24573 21
24574 13
24575 14
24576 25
24577 22
24578 25
24579 21
24580 24
24581 22
24582 23
24583 14
24584 13
24585 21
24586 23
24587 19
24588 13
24589 17
24590 24
24591 17
24592 23
24593 18
24594 23
24595 17
24596 14
24597 17
24598 25
24599 28
24600 10
24601 36
24602 16
24603 23
24604 18
24605 22
24606 16
24607 24
24608 24
24609 22
24610 11
24611 19
24612 15
24613 23
24614 18
24615 20
24616 27
24617 22
24618 18
24619 14
24620 27
24621 23
24622 21
24623 22
24624 14
24625 16
24626 22
24627 14
24628 19
24629 18
24630 17
24631 28
24632 21
24633 19
24634 34
24635 18
24636 22
24637 22
24638 19
24639 18
24640 21
24641 30
24642 13
24643 17
24644 20
24645 12
24646 20
24647 27
24648 21
24649 19
24650 22
24651 19
24652 21
24653 22
24654 24
24655 15
24656 24
24657 22
24658 14
24659 13
24660 18
24661 15
24662 19
24663 18
24664 20
24665 24
24666 21
24667 25
24668 17
24669 17
24670 17
24671 29
24672 28
24673 21
24674 14
24675 21
24676 16
24677 28
24678 18
24679 26
24680 27
24681 29
24682 25
24683 19
24684 30
24685 21
24686 21
24687 19
24688 19
24689 20
24690 20
24691 20
24692 20
24693 20
24694 26
24695 21
24696 20
24697 19
24698 28
24699 17
24700 31
24701 25
24702 19
24703 17
24704 20
24705 20
24706 24
24707 19
24708 18
24709 20
24710 14
24711 19
24712 14
24713 26
24714 25
24715 21
24716 26
24717 23
24718 17
24719 28
24720 13
24721 19
24722 29
24723 30
24724 20
24725 23
24726 20
24727 15
24728 21
24729 22
24730 24
24731 16
24732 21
24733 21
24734 20
24735 21
24736 20
24737 18
24738 22
24739 19
24740 16
24741 15
24742 23
24743 15
24744 17
24745 16
24746 22
24747 13
24748 26
24749 23
24750 22
24751 21
24752 17
24753 19
24754 26
24755 25
24756 20
24757 19
24758 31
24759 21
24760 15
24761 15
24762 20
24763 22
24764 15
24765 18
24766 23
24767 13
24768 16
24769 21
24770 22
24771 20
24772 32
24773 20
24774 16
24775 18
24776 20
24777 19
24778 13
24779 18
24780 22
24781 16
24782 22
24783 23
24784 20
24785 22
24786 22
24787 20
24788 15
24789 21
24790 14
24791 21
24792 27
24793 21
24794 25
24795 19
24796 22
24797 14
24798 27
24799 21
24800 22
24801 16
24802 25
24803 17
24804 29
24805 23
24806 17
24807 20
24808 17
24809 21
24810 19
24811 20
24812 19
24813 25
24814 28
24815 13
24816 19
24817 21
24818 20
24819 20
24820 27
24821 18
24822 19
24823 14
24824 23
24825 16
24826 24
24827 25
24828 20
24829 16
24830 20
24831 25
24832 15
24833 19
24834 30
24835 14
24836 23
24837 17
24838 13
24839 19
24840 21
24841 16
24842 26
24843 26
24844 20
24845 18
24846 14
24847 22
24848 23
24849 19
24850 20
24851 19
24852 16
24853 28
24854 18
24855 22
24856 22
24857 20
24858 21
24859 18
24860 18
24861 23
24862 28
24863 23
24864 14
24865 32
24866 23
24867 21
24868 35
24869 24
24870 14
24871 27
24872 23
24873 15
24874 30
24875 24
24876 24
24877 29
24878 26
24879 13
24880 20
24881 23
24882 19
24883 33
24884 19
24885 25
24886 13
24887 21
24888 18
24889 20
24890 25
24891 23
24892 27
24893 25
24894 16
24895 24
24896 15
24897 16
24898 23
24899 21
24900 27
24901 18
24902 24
24903 29
24904 28
24905 23
24906 19
24907 30
24908 21
24909 19
24910 19
24911 13
24912 19
24913 19
24914 23
24915 22
24916 24
24917 20
24918 17
24919 25
24920 19
24921 18
24922 20
24923 21
24924 25
24925 25
24926 17
24927 22
24928 19
24929 14
24930 28
24931 18
24932 17
24933 24
24934 15
24935 13
24936 26
24937 11
24938 23
24939 25
24940 21
24941 24
24942 24
24943 23
24944 16
24945 24
24946 19
24947 14
24948 20
24949 23
24950 24
24951 24
24952 27
24953 21
24954 19
24955 27
24956 30
24957 20
24958 21
24959 22
24960 18
24961 15
24962 16
24963 21
24964 24
24965 17
24966 27
24967 13
24968 22
24969 10
24970 21
24971 31
24972 24
24973 20
24974 30
24975 17
24976 15
24977 20
24978 14
24979 11
24980 12
24981 14
24982 30
24983 19
24984 21
24985 26
24986 12
24987 17
24988 22
24989 16
24990 21
24991 23
24992 19
24993 22
24994 23
24995 20
24996 25
24997 15
24998 23
24999 22
25000 18
25001 20
25002 23
25003 19
25004 27
25005 20
25006 21
25007 18
25008 18
25009 23
25010 19
25011 16
25012 17
25013 15
25014 14
25015 22
25016 19
25017 18
25018 23
25019 18
25020 20
25021 23
25022 27
25023 25
25024 14
25025 23
25026 23
25027 18
25028 22
25029 15
25030 16
25031 22
25032 13
25033 24
25034 19
25035 20
25036 25
25037 22
25038 16
25039 15
25040 12
25041 19
25042 25
25043 25
25044 22
25045 21
25046 16
25047 26
25048 16
25049 15
25050 18
25051 19
25052 27
25053 17
25054 13
25055 20
25056 17
25057 22
25058 20
25059 16
25060 23
25061 20
25062 17
25063 22
25064 18
25065 21
25066 19
25067 26
25068 17
25069 24
25070 25
25071 22
25072 29
25073 13
25074 24
25075 25
25076 16
25077 20
25078 23
25079 24
25080 23
25081 15
25082 16
25083 33
25084 15
25085 22
25086 21
25087 20
25088 20
25089 27
25090 29
25091 27
25092 16
25093 21
25094 16
25095 20
25096 20
25097 25
25098 19
25099 23
25100 19
25101 17
25102 25
25103 16
25104 13
25105 25
25106 21
25107 17
25108 21
25109 11
25110 32
25111 19
25112 22
25113 24
25114 27
25115 25
25116 23
25117 16
25118 30
25119 27
25120 13
25121 21
25122 15
25123 16
25124 29
25125 18
25126 20
25127 22
25128 21
25129 19
25130 28
25131 14
25132 28
25133 19
25134 24
25135 14
25136 20
25137 23
25138 21
25139 14
25140 20
25141 21
25142 15
25143 23
25144 21
25145 19
25146 30
25147 20
25148 28
25149 36
25150 23
25151 18
25152 8
25153 21
25154 20
25155 19
25156 36
25157 27
25158 21
25159 19
25160 31
25161 17
25162 15
25163 24
25164 14
25165 23
25166 23
25167 22
25168 21
25169 18
25170 18
25171 18
25172 20
25173 15
25174 19
25175 16
25176 22
25177 22
25178 19
25179 21
25180 22
25181 20
25182 22
25183 21
25184 17
25185 18
25186 20
25187 20
25188 15
25189 25
25190 17
25191 20
25192 22
25193 10
25194 22
25195 20
25196 20
25197 16
25198 26
25199 21
25200 21
25201 23
25202 24
25203 26
25204 24
25205 17
25206 18
25207 17
25208 24
25209 22
25210 10
25211 20
25212 19
25213 24
25214 19
25215 22
25216 20
25217 25
25218 21
25219 18
25220 18
25221 24
25222 23
25223 18
25224 20
25225 18
25226 20
25227 17
25228 15
25229 28
25230 17
25231 18
25232 12
25233 23
25234 23
25235 18
25236 18
25237 19
25238 18
25239 26
25240 21
25241 17
25242 29
25243 15
25244 26
25245 19
25246 20
25247 25
25248 17
25249 25
25250 25
25251 24
25252 13
25253 24
25254 17
25255 21
25256 17
25257 23
25258 25
25259 19
25260 21
25261 19
25262 23
25263 21
25264 26
25265 23
25266 20
25267 17
25268 18
25269 26
25270 23
25271 22
25272 23
25273 21
25274 20
25275 20
25276 21
25277 21
25278 26
25279 18
25280 15
25281 24
25282 22
25283 22
25284 21
25285 13
25286 16
25287 13
25288 18
25289 21
25290 24
25291 18
25292 11
25293 23
25294 21
25295 20
25296 22
25297 17
25298 26
25299 21
25300 14
25301 17
25302 12
25303 22
25304 22
25305 20
25306 18
25307 21
25308 20
25309 18
25310 24
25311 18
25312 21
25313 26
25314 16
25315 20
25316 21
25317 17
25318 24
25319 20
25320 17
25321 18
25322 20
25323 19
25324 26
25325 15
25326 20
25327 15
25328 18
25329 25
25330 28
25331 23
25332 25
25333 16
25334 19
25335 26
25336 22
25337 24
25338 16
25339 20
25340 7
25341 16
25342 20
25343 17
25344 21
25345 20
25346 17
25347 23
25348 22
25349 20
25350 19
25351 12
25352 39
25353 22
25354 15
25355 32
25356 22
25357 24
25358 23
25359 17
25360 22
25361 23
25362 19
25363 22
25364 29
25365 15
25366 22
25367 12
25368 17
25369 18
25370 28
25371 31
25372 23
25373 29
25374 23
25375 21
25376 30
25377 19
25378 16
25379 19
25380 16
25381 29
25382 17
25383 20
25384 26
25385 23
25386 23
25387 18
25388 22
25389 20
25390 21
25391 27
25392 21
25393 19
25394 21
25395 23
25396 26
25397 13
25398 15
25399 22
25400 20
25401 20
25402 22
25403 18
25404 22
25405 22
25406 20
25407 18
25408 24
25409 20
25410 16
25411 22
25412 15
25413 24
25414 17
25415 18
25416 22
25417 21
25418 23
25419 16
25420 31
25421 12
25422 15
25423 23
25424 18
25425 28
25426 14
25427 18
25428 22
25429 21
25430 17
25431 22
25432 17
25433 18
25434 24
25435 21
25436 20
25437 17
25438 19
25439 17
25440 20
25441 25
25442 20
25443 32
25444 19
25445 17
25446 22
25447 14
25448 16
25449 20
25450 25
25451 18
25452 20
25453 17
25454 18
25455 15
25456 30
25457 28
25458 24
25459 24
25460 18
25461 21
25462 21
25463 30
25464 24
25465 21
25466 11
25467 21
25468 16
25469 19
25470 21
25471 15
25472 29
25473 17
25474 24
25475 17
25476 20
25477 19
25478 21
25479 17
25480 16
25481 28
25482 27
25483 23
25484 24
25485 18
25486 17
25487 22
25488 22
25489 19
25490 12
25491 18
25492 20
25493 21
25494 26
25495 17
25496 23
25497 21
25498 27
25499 24
25500 19
25501 19
25502 28
25503 11
25504 25
25505 18
25506 20
25507 18
25508 13
25509 17
25510 15
25511 17
25512 26
25513 14
25514 11
25515 22
25516 25
25517 18
25518 14
25519 17
25520 21
25521 29
25522 22
25523 22
25524 16
25525 11
25526 18
25527 16
25528 14
25529 22
25530 17
25531 16
25532 19
25533 22
25534 24
25535 20
25536 23
25537 21
25538 22
25539 18
25540 14
25541 20
25542 22
25543 15
25544 20
25545 24
25546 18
25547 22
25548 23
25549 19
25550 24
25551 16
25552 26
25553 19
25554 22
25555 17
25556 19
25557 20
25558 16
25559 17
25560 16
25561 17
25562 27
25563 21
25564 22
25565 15
25566 32
25567 17
25568 16
25569 26
25570 24
25571 13
25572 26
25573 17
25574 20
25575 12
25576 25
25577 25
25578 21
25579 22
25580 14
25581 14
25582 14
25583 16
25584 17
25585 17
25586 16
25587 24
25588 24
25589 15
25590 21
25591 20
25592 21
25593 13
25594 13
25595 17
25596 18
25597 18
25598 15
25599 24
25600 17
25601 27
25602 24
25603 18
25604 21
25605 21
25606 18
25607 29
25608 21
25609 18
25610 18
25611 17
25612 14
25613 16
25614 21
25615 26
25616 29
25617 12
25618 16
25619 17
25620 22
25621 25
25622 14
25623 12
25624 18
25625 24
25626 16
25627 18
25628 26
25629 19
25630 18
25631 26
25632 20
25633 28
25634 13
25635 19
25636 21
25637 14
25638 22
25639 23
25640 24
25641 12
25642 21
25643 32
25644 18
25645 20
25646 24
25647 18
25648 19
25649 27
25650 21
25651 24
25652 15
25653 23
25654 14
25655 18
25656 20
25657 19
25658 25
25659 25
25660 13
25661 12
25662 27
25663 25
25664 22
25665 29
25666 16
25667 17
25668 25
25669 22
25670 17
25671 15
25672 25
25673 26
25674 22
25675 20
25676 13
25677 25
25678 10
25679 31
25680 19
25681 19
25682 16
25683 19
25684 17
25685 12
25686 23
25687 16
25688 17
25689 17
25690 24
25691 26
25692 20
25693 14
25694 16
25695 27
25696 18
25697 17
25698 18
25699 20
25700 24
25701 18
25702 17
25703 25
25704 23
25705 15
25706 17
25707 12
25708 17
25709 13
25710 25
25711 20
25712 17
25713 28
25714 21
25715 21
25716 25
25717 23
25718 21
25719 24
25720 20
25721 20
25722 17
25723 17
25724 20
25725 18
25726 18
25727 29
25728 26
25729 20
25730 30
25731 15
25732 27
25733 20
25734 17
25735 18
25736 17
25737 20
25738 23
25739 30
25740 21
25741 27
25742 22
25743 14
25744 25
25745 15
25746 17
25747 21
25748 21
25749 12
25750 18
25751 21
25752 22
25753 19
25754 17
25755 19
25756 19
25757 18
25758 21
25759 22
25760 28
25761 27
25762 15
25763 22
25764 20
25765 20
25766 21
25767 26
25768 20
25769 20
25770 25
25771 11
25772 23
25773 13
25774 14
25775 21
25776 21
25777 29
25778 18
25779 28
25780 20
25781 11
25782 21
25783 27
25784 26
25785 23
25786 18
25787 14
25788 27
25789 17
25790 18
25791 22
25792 16
25793 10
25794 29
25795 25
25796 22
25797 19
25798 16
25799 19
25800 16
25801 15
25802 17
25803 14
25804 19
25805 27
25806 22
25807 14
25808 29
25809 25
25810 18
25811 11
25812 22
25813 29
25814 24
25815 12
25816 24
25817 23
25818 22
25819 23
25820 25
25821 23
25822 18
25823 20
25824 31
25825 20
25826 21
25827 16
25828 25
25829 25
25830 24
25831 15
25832 24
25833 17
25834 22
25835 20
25836 29
25837 14
25838 15
25839 18
25840 19
25841 26
25842 31
25843 19
25844 28
25845 24
25846 25
25847 22
25848 20
25849 22
25850 21
25851 22
25852 28
25853 20
25854 26
25855 17
25856 12
25857 17
25858 21
25859 21
25860 19
25861 26
25862 18
25863 29
25864 28
25865 21
25866 19
25867 29
25868 15
25869 24
25870 31
25871 21
25872 19
25873 10
25874 20
25875 18
25876 23
25877 29
25878 21
25879 18
25880 22
25881 30
25882 32
25883 22
25884 27
25885 35
25886 28
25887 22
25888 16
25889 21
25890 24
25891 22
25892 26
25893 20
25894 20
25895 14
25896 29
25897 20
25898 26
25899 20
25900 15
25901 28
25902 25
25903 22
25904 27
25905 14
25906 18
25907 13
25908 21
25909 21
25910 17
25911 17
25912 25
25913 18
25914 17
25915 17
25916 21
25917 12
25918 19
25919 18
25920 16
25921 27
25922 17
25923 27
25924 16
25925 22
25926 22
25927 26
25928 22
25929 15
25930 18
25931 22
25932 19
25933 26
25934 26
25935 22
25936 24
25937 22
25938 23
25939 23
25940 18
25941 11
25942 23
25943 17
25944 13
25945 21
25946 17
25947 20
25948 19
25949 17
25950 18
25951 19
25952 25
25953 27
25954 16
25955 18
25956 25
25957 21
25958 20
25959 20
25960 17
25961 14
25962 17
25963 19
25964 12
25965 20
25966 17
25967 25
25968 16
25969 16
25970 22
25971 16
25972 18
25973 22
25974 22
25975 22
25976 21
25977 19
25978 23
25979 22
25980 15
25981 22
25982 22
25983 21
25984 23
25985 19
25986 16
25987 21
25988 19
25989 9
25990 15
25991 16
25992 24
25993 14
25994 23
25995 17
25996 16
25997 12
25998 18
25999 12
26000 19
26001 17
26002 28
26003 18
26004 22
26005 23
26006 27
26007 14
26008 26
26009 18
26010 23
26011 22
26012 23
26013 10
26014 20
26015 18
26016 21
26017 25
26018 26
26019 17
26020 13
26021 20
26022 18
26023 28
26024 14
26025 17
26026 20
26027 10
26028 21
26029 24
26030 22
26031 21
26032 20
26033 29
26034 18
26035 19
26036 28
26037 19
26038 14
26039 21
26040 19
26041 26
26042 14
26043 16
26044 23
26045 20
26046 31
26047 22
26048 22
26049 17
26050 22
26051 27
26052 13
26053 20
26054 22
26055 30
26056 19
26057 16
26058 20
26059 18
26060 15
26061 17
26062 17
26063 18
26064 19
26065 25
26066 17
26067 23
26068 23
26069 22
26070 30
26071 15
26072 19
26073 18
26074 25
26075 18
26076 17
26077 19
26078 22
26079 15
26080 26
26081 21
26082 24
26083 18
26084 30
26085 14
26086 23
26087 21
26088 29
26089 13
26090 25
26091 22
26092 17
26093 20
26094 13
26095 10
26096 19
26097 14
26098 20
26099 20
26100 13
26101 20
26102 23
26103 17
26104 24
26105 14
26106 26
26107 18
26108 20
26109 18
26110 18
26111 21
26112 20
26113 19
26114 21
26115 16
26116 30
26117 19
26118 18
26119 25
26120 16
26121 19
26122 24
26123 26
26124 29
26125 16
26126 27
26127 21
26128 13
26129 19
26130 19
26131 29
26132 19
26133 25
26134 19
26135 26
26136 18
26137 25
26138 22
26139 29
26140 23
26141 20
26142 27
26143 22
26144 13
26145 27
26146 18
26147 18
26148 24
26149 14
26150 26
26151 13
26152 27
26153 18
26154 19
26155 21
26156 15
26157 21
26158 22
26159 13
26160 15
26161 16
26162 19
26163 23
26164 17
26165 25
26166 23
26167 24
26168 16
26169 20
26170 22
26171 14
26172 19
26173 25
26174 15
26175 27
26176 23
26177 17
26178 20
26179 16
26180 21
26181 13
26182 20
26183 17
26184 18
26185 25
26186 16
26187 14
26188 25
26189 24
26190 14
26191 26
26192 13
26193 31
26194 26
26195 23
26196 25
26197 22
26198 25
26199 21
26200 18
26201 26
26202 24
26203 24
26204 24
26205 27
26206 18
26207 29
26208 17
26209 19
26210 16
26211 21
26212 19
26213 16
26214 20
26215 20
26216 18
26217 20
26218 18
26219 27
26220 16
26221 20
26222 16
26223 14
26224 22
26225 17
26226 23
26227 15
26228 25
26229 14
26230 21
26231 20
26232 19
26233 19
26234 20
26235 10
26236 27
26237 19
26238 24
26239 16
26240 17
26241 11
26242 14
26243 25
26244 23
26245 25
26246 22
26247 23
26248 11
26249 31
26250 26
26251 28
26252 35
26253 20
26254 18
26255 25
26256 16
26257 13
26258 20
26259 13
26260 25
26261 20
26262 29
26263 22
26264 20
26265 23
26266 26
26267 26
26268 18
26269 25
26270 19
26271 17
26272 14
26273 30
26274 26
26275 16
26276 29
26277 20
26278 26
26279 25
26280 19
26281 22
26282 15
26283 27
26284 26
26285 29
26286 26
26287 19
26288 20
26289 29
26290 14
26291 16
26292 26
26293 15
26294 21
26295 27
26296 21
26297 19
26298 22
26299 23
26300 16
26301 16
26302 24
26303 18
26304 21
26305 29
26306 25
26307 20
26308 29
26309 17
26310 15
26311 12
26312 19
26313 26
26314 22
26315 27
26316 18
26317 19
26318 17
26319 16
26320 23
26321 18
26322 19
26323 20
26324 16
26325 30
26326 23
26327 25
26328 13
26329 31
26330 24
26331 15
26332 26
26333 19
26334 19
26335 18
26336 22
26337 18
26338 22
26339 26
26340 21
26341 15
26342 17
26343 15
26344 12
26345 21
26346 16
26347 18
26348 18
26349 17
26350 16
26351 27
26352 15
26353 18
26354 16
26355 17
26356 21
26357 18
26358 22
26359 22
26360 17
26361 21
26362 18
26363 27
26364 18
26365 24
26366 25
26367 20
26368 18
26369 23
26370 23
26371 24
26372 18
26373 24
26374 21
26375 23
26376 17
26377 17
26378 19
26379 25
26380 25
26381 21
26382 20
26383 14
26384 13
26385 27
26386 29
26387 20
26388 22
26389 16
26390 7
26391 26
26392 23
26393 17
26394 21
26395 17
26396 31
26397 19
26398 15
26399 23
26400 24
26401 21
26402 18
26403 19
26404 18
26405 17
26406 23
26407 21
26408 26
26409 16
26410 20
26411 17
26412 23
26413 16
26414 15
26415 24
26416 18
26417 17
26418 19
26419 27
26420 19
26421 22
26422 16
26423 23
26424 17
26425 27
26426 22
26427 28
26428 14
26429 18
26430 30
26431 10
26432 23
26433 24
26434 21
26435 23
26436 17
26437 28
26438 20
26439 10
26440 21
26441 28
26442 25
26443 17
26444 33
26445 18
26446 22
26447 25
26448 25
26449 22
26450 28
26451 27
26452 28
26453 25
26454 18
26455 18
26456 11
26457 20
26458 23
26459 18
26460 25
26461 22
26462 19
26463 17
26464 13
26465 22
26466 21
26467 15
26468 20
26469 33
26470 18
26471 24
26472 13
26473 22
26474 17
26475 25
26476 20
26477 13
26478 23
26479 20
26480 24
26481 20
26482 15
26483 19
26484 25
26485 24
26486 20
26487 28
26488 20
26489 22
26490 26
26491 15
26492 10
26493 21
26494 23
26495 27
26496 24
26497 11
26498 18
26499 29
26500 21
26501 26
26502 17
26503 22
26504 23
26505 27
26506 27
26507 20
26508 18
26509 21
26510 17
26511 18
26512 27
26513 13
26514 15
26515 24
26516 22
26517 11
26518 14
26519 18
26520 22
26521 21
26522 18
26523 27
26524 19
26525 19
26526 19
26527 20
26528 19
26529 23
26530 23
26531 18
26532 34
26533 13
26534 23
26535 27
26536 13
26537 15
26538 23
26539 23
26540 24
26541 24
26542 25
26543 15
26544 24
26545 21
26546 17
26547 24
26548 21
26549 18
26550 19
26551 13
26552 15
26553 23
26554 11
26555 19
26556 16
26557 24
26558 18
26559 16
26560 21
26561 15
26562 17
26563 35
26564 22
26565 23
26566 17
26567 21
26568 25
26569 24
26570 31
26571 18
26572 19
26573 23
26574 22
26575 17
26576 18
26577 24
26578 15
26579 17
26580 14
26581 17
26582 16
26583 32
26584 17
26585 18
26586 18
26587 22
26588 17
26589 17
26590 20
26591 27
26592 26
26593 18
26594 14
26595 18
26596 17
26597 18
26598 15
26599 17
26600 27
26601 22
26602 17
26603 12
26604 19
26605 14
26606 19
26607 21
26608 13
26609 16
26610 23
26611 22
26612 21
26613 19
26614 31
26615 22
26616 15
26617 16
26618 14
26619 19
26620 24
26621 17
26622 24
26623 22
26624 13
26625 25
26626 24
26627 20
26628 19
26629 19
26630 30
26631 24
26632 22
26633 13
26634 16
26635 14
26636 14
26637 26
26638 23
26639 21
26640 28
26641 21
26642 12
26643 17
26644 20
26645 18
26646 24
26647 15
26648 18
26649 16
26650 19
26651 19
26652 25
26653 19
26654 20
26655 20
26656 28
26657 25
26658 21
26659 20
26660 18
26661 18
26662 23
26663 20
26664 24
26665 16
26666 14
26667 21
26668 21
26669 32
26670 25
26671 23
26672 23
26673 18
26674 21
26675 18
26676 15
26677 25
26678 24
26679 9
26680 17
26681 18
26682 16
26683 18
26684 20
26685 13
26686 17
26687 24
26688 16
26689 24
26690 12
26691 18
26692 19
26693 19
26694 15
26695 11
26696 21
26697 23
26698 21
26699 11
26700 19
26701 17
26702 16
26703 23
26704 17
26705 19
26706 14
26707 26
26708 23
26709 18
26710 20
26711 19
26712 24
26713 21
26714 15
26715 18
26716 21
26717 19
26718 19
26719 17
26720 19
26721 23
26722 24
26723 16
26724 21
26725 19
26726 13
26727 17
26728 23
26729 20
26730 18
26731 19
26732 17
26733 16
26734 22
26735 15
26736 19
26737 20
26738 18
26739 17
26740 17
26741 20
26742 13
26743 24
26744 20
26745 22
26746 13
26747 20
26748 19
26749 15
26750 26
26751 19
26752 15
26753 20
26754 12
26755 25
26756 25
26757 24
26758 22
26759 21
26760 15
26761 17
26762 26
26763 20
26764 16
26765 20
26766 14
26767 18
26768 24
26769 15
26770 22
26771 15
26772 15
26773 14
26774 18
26775 22
26776 15
26777 30
26778 25
26779 14
26780 19
26781 19
26782 20
26783 16
26784 19
26785 16
26786 11
26787 29
26788 21
26789 18
26790 22
26791 25
26792 25
26793 14
26794 24
26795 23
26796 22
26797 18
26798 20
26799 18
26800 22
26801 17
26802 16
26803 19
26804 17
26805 15
26806 17
26807 8
26808 11
26809 10
26810 18
26811 24
26812 24
26813 16
26814 18
26815 25
26816 14
26817 20
26818 17
26819 24
26820 18
26821 17
26822 17
26823 25
26824 18
26825 24
26826 23
26827 22
26828 21
26829 22
26830 17
26831 13
26832 24
26833 16
26834 21
26835 34
26836 25
26837 20
26838 18
26839 20
26840 14
26841 16
26842 16
26843 25
26844 17
26845 21
26846 17
26847 21
26848 22
26849 24
26850 17
26851 20
26852 6
26853 26
26854 24
26855 24
26856 18
26857 19
26858 28
26859 13
26860 21
26861 23
26862 12
26863 18
26864 16
26865 24
26866 25
26867 20
26868 12
26869 20
26870 21
26871 26
26872 31
26873 23
26874 22
26875 15
26876 23
26877 20
26878 18
26879 23
26880 19
26881 23
26882 18
26883 17
26884 25
26885 22
26886 20
26887 26
26888 22
26889 21
26890 19
26891 19
26892 20
26893 15
26894 14
26895 21
26896 19
26897 24
26898 19
26899 24
26900 18
26901 15
26902 17
26903 13
26904 20
26905 16
26906 16
26907 26
26908 20
26909 19
26910 17
26911 22
26912 18
26913 22
26914 18
26915 18
26916 21
26917 18
26918 25
26919 27
26920 19
26921 18
26922 14
26923 20
26924 18
26925 21
26926 21
26927 14
26928 27
26929 14
26930 17
26931 22
26932 19
26933 18
26934 16
26935 12
26936 19
26937 25
26938 26
26939 24
26940 18
26941 16
26942 14
26943 21
26944 24
26945 20
26946 20
26947 25
26948 19
26949 24
26950 22
26951 23
26952 20
26953 16
26954 13
26955 14
26956 11
26957 19
26958 17
26959 23
26960 23
26961 29
26962 23
26963 21
26964 26
26965 24
26966 17
26967 18
26968 19
26969 16
26970 23
26971 18
26972 18
26973 18
26974 15
26975 18
26976 24
26977 23
26978 15
26979 20
26980 10
26981 19
26982 25
26983 19
26984 19
26985 15
26986 15
26987 26
26988 19
26989 20
26990 23
26991 22
26992 16
26993 11
26994 10
26995 15
26996 25
26997 15
26998 19
26999 16
27000 16
27001 21
27002 16
27003 26
27004 24
27005 26
27006 24
27007 12
27008 33
27009 21
27010 18
27011 24
27012 29
27013 26
27014 20
27015 24
27016 19
27017 18
27018 10
27019 21
27020 20
27021 25
27022 23
27023 16
27024 20
27025 18
27026 11
27027 11
27028 25
27029 20
27030 21
27031 27
27032 21
27033 13
27034 21
27035 19
27036 15
27037 25
27038 25
27039 28
27040 27
27041 15
27042 18
27043 21
27044 23
27045 14
27046 20
27047 15
27048 20
27049 28
27050 20
27051 18
27052 13
27053 16
27054 19
27055 20
27056 17
27057 18
27058 19
27059 21
27060 19
27061 23
27062 19
27063 22
27064 18
27065 19
27066 22
27067 17
27068 25
27069 16
27070 13
27071 18
27072 19
27073 20
27074 17
27075 21
27076 15
27077 25
27078 20
27079 20
27080 24
27081 23
27082 18
27083 16
27084 27
27085 20
27086 23
27087 13
27088 24
27089 18
27090 15
27091 20
27092 14
27093 18
27094 24
27095 17
27096 18
27097 19
27098 18
27099 24
27100 22
27101 20
27102 21
27103 17
27104 18
27105 22
27106 24
27107 26
27108 23
27109 17
27110 12
27111 22
27112 21
27113 21
27114 24
27115 20
27116 20
27117 16
27118 20
27119 23
27120 25
27121 28
27122 16
27123 21
27124 11
27125 18
27126 28
27127 17
27128 25
27129 32
27130 17
27131 18
27132 18
27133 19
27134 20
27135 21
27136 20
27137 21
27138 23
27139 17
27140 16
27141 19
27142 24
27143 12
27144 20
27145 28
27146 14
27147 25
27148 19
27149 21
27150 29
27151 25
27152 15
27153 19
27154 19
27155 31
27156 14
27157 14
27158 20
27159 19
27160 23
27161 13
27162 22
27163 13
27164 24
27165 16
27166 19
27167 18
27168 19
27169 6
27170 24
27171 23
27172 24
27173 23
27174 18
27175 23
27176 16
27177 14
27178 17
27179 20
27180 14
27181 14
27182 19
27183 16
27184 27
27185 19
27186 23
27187 24
27188 16
27189 18
27190 16
27191 19
27192 18
27193 22
27194 15
27195 21
27196 17
27197 16
27198 13
27199 20
27200 14
27201 23
27202 19
27203 17
27204 11
27205 16
27206 14
27207 21
27208 19
27209 13
27210 22
27211 16
27212 22
27213 15
27214 16
27215 11
27216 29
27217 13
27218 18
27219 20
27220 17
27221 20
27222 19
27223 18
27224 20
27225 15
27226 19
27227 15
27228 24
27229 22
27230 18
27231 26
27232 25
27233 18
27234 16
27235 17
27236 32
27237 16
27238 27
27239 21
27240 25
27241 25
27242 17
27243 22
27244 12
27245 13
27246 25
27247 16
27248 13
27249 18
27250 15
27251 22
27252 22
27253 18
27254 19
27255 18
27256 22
27257 18
27258 22
27259 30
27260 14
27261 20
27262 13
27263 20
27264 13
27265 13
27266 23
27267 22
27268 19
27269 25
27270 18
27271 22
27272 26
27273 18
27274 17
27275 19
27276 13
27277 17
27278 17
27279 16
27280 24
27281 21
27282 21
27283 15
27284 22
27285 14
27286 12
27287 18
27288 22
27289 16
27290 17
27291 13
27292 17
27293 29
27294 18
27295 12
27296 26
27297 20
27298 21
27299 22
27300 7
27301 19
27302 15
27303 20
27304 23
27305 17
27306 17
27307 23
27308 19
27309 23
27310 21
27311 20
27312 18
27313 15
27314 28
27315 19
27316 18
27317 19
27318 14
27319 18
27320 14
27321 22
27322 16
27323 10
27324 20
27325 23
27326 20
27327 13
27328 18
27329 22
27330 24
27331 24
27332 14
27333 22
27334 20
27335 18
27336 21
27337 24
27338 17
27339 14
27340 20
27341 13
27342 18
27343 23
27344 18
27345 21
27346 16
27347 14
27348 20
27349 17
27350 15
27351 22
27352 27
27353 13
27354 29
27355 20
27356 20
27357 19
27358 23
27359 24
27360 27
27361 27
27362 28
27363 26
27364 19
27365 19
27366 18
27367 21
27368 18
27369 17
27370 19
27371 7
27372 16
27373 21
27374 18
27375 17
27376 24
27377 22
27378 10
27379 23
27380 15
27381 16
27382 21
27383 22
27384 21
27385 19
27386 20
27387 16
27388 17
27389 15
27390 20
27391 19
27392 19
27393 18
27394 17
27395 25
27396 17
27397 14
27398 24
27399 19
27400 15
27401 15
27402 20
27403 14
27404 15
27405 23
27406 21
27407 19
27408 23
27409 11
27410 14
27411 25
27412 12
27413 21
27414 14
27415 23
27416 20
27417 21
27418 23
27419 22
27420 19
27421 22
27422 20
27423 17
27424 20
27425 20
27426 21
27427 17
27428 18
27429 19
27430 15
27431 22
27432 20
27433 20
27434 20
27435 19
27436 16
27437 22
27438 17
27439 27
27440 17
27441 17
27442 16
27443 17
27444 15
27445 11
27446 24
27447 19
27448 17
27449 20
27450 12
27451 19
27452 20
27453 21
27454 15
27455 19
27456 27
27457 14
27458 17
27459 13
27460 17
27461 18
27462 25
27463 18
27464 31
27465 18
27466 17
27467 25
27468 22
27469 15
27470 17
27471 18
27472 23
27473 15
27474 17
27475 17
27476 20
27477 12
27478 17
27479 13
27480 18
27481 11
27482 19
27483 22
27484 18
27485 15
27486 23
27487 15
27488 22
27489 16
27490 12
27491 17
27492 11
27493 20
27494 17
27495 23
27496 22
27497 21
27498 11
27499 22
27500 21
27501 18
27502 18
27503 15
27504 21
27505 19
27506 17
27507 18
27508 17
27509 17
27510 13
27511 20
27512 18
27513 18
27514 17
27515 25
27516 22
27517 22
27518 22
27519 24
27520 24
27521 21
27522 15
27523 24
27524 20
27525 12
27526 17
27527 15
27528 19
27529 17
27530 18
27531 19
27532 13
27533 22
27534 16
27535 24
27536 21
27537 19
27538 20
27539 19
27540 27
27541 19
27542 29
27543 17
27544 22
27545 19
27546 7
27547 16
27548 21
27549 19
27550 20
27551 15
27552 20
27553 13
27554 20
27555 23
27556 23
27557 18
27558 16
27559 14
27560 22
27561 23
27562 20
27563 13
27564 26
27565 18
27566 17
27567 20
27568 21
27569 16
27570 21
27571 18
27572 13
27573 13
27574 17
27575 21
27576 20
27577 18
27578 15
27579 21
27580 19
27581 13
27582 22
27583 21
27584 10
27585 17
27586 20
27587 24
27588 17
27589 20
27590 18
27591 17
27592 16
27593 24
27594 25
27595 26
27596 19
27597 14
27598 25
27599 13
27600 24
27601 21
27602 18
27603 20
27604 20
27605 17
27606 20
27607 22
27608 18
27609 24
27610 30
27611 20
27612 30
27613 22
27614 25
27615 18
27616 16
27617 16
27618 18
27619 25
27620 13
27621 23
27622 20
27623 17
27624 18
27625 23
27626 14
27627 19
27628 23
27629 23
27630 12
27631 22
27632 17
27633 12
27634 15
27635 16
27636 13
27637 20
27638 15
27639 16
27640 18
27641 18
27642 16
27643 15
27644 20
27645 12
27646 17
27647 17
27648 12
27649 30
27650 13
27651 21
27652 17
27653 22
27654 28
27655 18
27656 17
27657 18
27658 16
27659 19
27660 28
27661 19
27662 11
27663 17
27664 18
27665 29
27666 18
27667 26
27668 20
27669 23
27670 23
27671 20
27672 16
27673 24
27674 16
27675 16
27676 12
27677 14
27678 11
27679 21
27680 14
27681 16
27682 17
27683 23
27684 16
27685 12
27686 23
27687 22
27688 20
27689 18
27690 27
27691 16
27692 21
27693 12
27694 15
27695 26
27696 19
27697 12
27698 19
27699 17
27700 15
27701 21
27702 16
27703 16
27704 13
27705 16
27706 12
27707 16
27708 19
27709 16
27710 17
27711 13
27712 28
27713 14
27714 22
27715 19
27716 10
27717 21
27718 14
27719 12
27720 28
27721 18
27722 22
27723 13
27724 12
27725 13
27726 19
27727 19
27728 18
27729 18
27730 20
27731 20
27732 11
27733 17
27734 22
27735 17
27736 16
27737 12
27738 17
27739 21
27740 16
27741 17
27742 15
27743 14
27744 20
27745 15
27746 25
27747 17
27748 14
27749 19
27750 20
27751 18
27752 21
27753 30
27754 18
27755 18
27756 15
27757 18
27758 29
27759 28
27760 18
27761 20
27762 14
27763 11
27764 19
27765 16
27766 17
27767 24
27768 18
27769 21
27770 15
27771 16
27772 13
27773 21
27774 8
27775 17
27776 15
27777 16
27778 11
27779 19
27780 23
27781 15
27782 15
27783 21
27784 16
27785 16
27786 18
27787 20
27788 21
27789 19
27790 24
27791 28
27792 13
27793 25
27794 22
27795 19
27796 26
27797 17
27798 16
27799 15
27800 13
27801 27
27802 21
27803 21
27804 24
27805 17
27806 11
27807 21
27808 23
27809 18
27810 12
27811 18
27812 15
27813 23
27814 14
27815 21
27816 19
27817 17
27818 18
27819 24
27820 19
27821 15
27822 14
27823 17
27824 18
27825 13
27826 15
27827 16
27828 20
27829 18
27830 14
27831 20
27832 21
27833 18
27834 17
27835 22
27836 15
27837 15
27838 21
27839 21
27840 13
27841 25
27842 18
27843 13
27844 14
27845 15
27846 14
27847 17
27848 20
27849 18
27850 22
27851 21
27852 25
27853 16
27854 12
27855 15
27856 16
27857 11
27858 14
27859 16
27860 24
27861 18
27862 21
27863 16
27864 18
27865 20
27866 12
27867 12
27868 19
27869 21
27870 22
27871 18
27872 23
27873 17
27874 16
27875 21
27876 19
27877 24
27878 24
27879 19
27880 19
27881 25
27882 16
27883 29
27884 20
27885 24
27886 9
27887 17
27888 21
27889 8
27890 20
27891 21
27892 14
27893 20
27894 18
27895 20
27896 11
27897 19
27898 19
27899 11
27900 20
27901 15
27902 22
27903 17
27904 11
27905 16
27906 18
27907 24
27908 15
27909 15
27910 19
27911 24
27912 15
27913 19
27914 27
27915 20
27916 16
27917 19
27918 20
27919 16
27920 17
27921 17
27922 28
27923 20
27924 25
27925 12
27926 25
27927 23
27928 16
27929 15
27930 26
27931 10
27932 20
27933 28
27934 25
27935 16
27936 12
27937 13
27938 23
27939 19
27940 17
27941 17
27942 28
27943 17
27944 24
27945 19
27946 13
27947 21
27948 16
27949 17
27950 18
27951 15
27952 14
27953 21
27954 15
27955 23
27956 19
27957 31
27958 24
27959 15
27960 20
27961 21
27962 14
27963 15
27964 22
27965 17
27966 24
27967 22
27968 21
27969 21
27970 17
27971 12
27972 23
27973 13
27974 17
27975 28
27976 18
27977 11
27978 14
27979 17
27980 14
27981 22
27982 24
27983 15
27984 20
27985 22
27986 17
27987 25
27988 15
27989 21
27990 13
27991 10
27992 13
27993 18
27994 16
27995 23
27996 15
27997 22
27998 18
27999 19
28000 20
28001 14
28002 16
28003 19
28004 11
28005 19
28006 12
28007 15
28008 13
28009 28
28010 20
28011 14
28012 22
28013 20
28014 16
28015 23
28016 12
28017 11
28018 23
28019 20
28020 10
28021 24
28022 19
28023 26
28024 15
28025 16
28026 21
28027 22
28028 15
28029 12
28030 22
28031 10
28032 23
28033 18
28034 17
28035 20
28036 23
28037 24
28038 10
28039 21
28040 19
28041 19
28042 25
28043 18
28044 17
28045 13
28046 13
28047 22
28048 21
28049 20
28050 22
28051 18
28052 16
28053 16
28054 13
28055 18
28056 24
28057 12
28058 17
28059 24
28060 18
28061 22
28062 21
28063 7
28064 19
28065 16
28066 15
28067 13
28068 18
28069 16
28070 20
28071 21
28072 10
28073 22
28074 15
28075 14
28076 18
28077 20
28078 16
28079 14
28080 13
28081 11
28082 26
28083 14
28084 25
28085 22
28086 25
28087 17
28088 15
28089 18
28090 17
28091 15
28092 13
28093 17
28094 15
28095 21
28096 21
28097 18
28098 18
28099 16
28100 18
28101 13
28102 23
28103 16
28104 18
28105 21
28106 15
28107 16
28108 12
28109 19
28110 18
28111 17
28112 16
28113 16
28114 20
28115 16
28116 21
28117 13
28118 22
28119 12
28120 20
28121 18
28122 12
28123 17
28124 7
28125 15
28126 20
28127 18
28128 20
28129 22
28130 25
28131 11
28132 19
28133 22
28134 17
28135 13
28136 16
28137 20
28138 17
28139 9
28140 10
28141 22
28142 11
28143 15
28144 14
28145 14
28146 22
28147 17
28148 16
28149 19
28150 14
28151 32
28152 19
28153 17
28154 16
28155 11
28156 14
28157 19
28158 14
28159 17
28160 15
28161 19
28162 15
28163 21
28164 15
28165 21
28166 23
28167 16
28168 19
28169 15
28170 21
28171 27
28172 24
28173 15
28174 16
28175 15
28176 24
28177 24
28178 10
28179 13
28180 18
28181 19
28182 14
28183 14
28184 21
28185 15
28186 27
28187 21
28188 21
28189 23
28190 21
28191 19
28192 16
28193 16
28194 17
28195 19
28196 18
28197 22
28198 17
28199 15
28200 24
28201 15
28202 18
28203 14
28204 19
28205 19
28206 14
28207 26
28208 29
28209 17
28210 14
28211 17
28212 18
28213 20
28214 18
28215 21
28216 17
28217 16
28218 13
28219 13
28220 14
28221 12
28222 21
28223 14
28224 26
28225 9
28226 13
28227 20
28228 14
28229 30
28230 15
28231 20
28232 13
28233 14
28234 13
28235 16
28236 19
28237 17
28238 20
28239 17
28240 16
28241 18
28242 13
28243 14
28244 5
28245 14
28246 16
28247 20
28248 13
28249 11
28250 16
28251 16
28252 15
28253 15
28254 18
28255 14
28256 15
28257 21
28258 14
28259 21
28260 14
28261 17
28262 16
28263 19
28264 13
28265 14
28266 21
28267 19
28268 22
28269 20
28270 13
28271 18
28272 15
28273 15
28274 16
28275 21
28276 18
28277 19
28278 17
28279 11
28280 12
28281 11
28282 19
28283 24
28284 19
28285 33
28286 14
28287 21
28288 19
28289 21
28290 21
28291 13
28292 10
28293 19
28294 11
28295 17
28296 26
28297 15
28298 13
28299 11
28300 13
28301 21
28302 15
28303 19
28304 25
28305 13
28306 15
28307 12
28308 20
28309 12
28310 20
28311 11
28312 17
28313 18
28314 16
28315 7
28316 18
28317 20
28318 17
28319 22
28320 24
28321 13
28322 15
28323 16
28324 20
28325 12
28326 13
28327 11
28328 18
28329 27
28330 16
28331 20
28332 21
28333 21
28334 21
28335 14
28336 22
28337 20
28338 20
28339 11
28340 18
28341 13
28342 17
28343 12
28344 18
28345 18
28346 28
28347 17
28348 20
28349 19
28350 15
28351 14
28352 11
28353 11
28354 17
28355 10
28356 16
28357 12
28358 21
28359 24
28360 20
28361 18
28362 12
28363 11
28364 16
28365 22
28366 14
28367 27
28368 24
28369 14
28370 21
28371 16
28372 15
28373 13
28374 23
28375 20
28376 19
28377 17
28378 14
28379 17
28380 12
28381 21
28382 13
28383 13
28384 13
28385 14
28386 18
28387 11
28388 16
28389 13
28390 16
28391 18
28392 22
28393 15
28394 20
28395 13
28396 18
28397 20
28398 22
28399 22
28400 12
28401 21
28402 17
28403 14
28404 15
28405 24
28406 15
28407 14
28408 17
28409 11
28410 14
28411 17
28412 15
28413 23
28414 19
28415 11
28416 15
28417 18
28418 20
28419 24
28420 18
28421 15
28422 20
28423 21
28424 19
28425 15
28426 9
28427 15
28428 19
28429 23
28430 25
28431 23
28432 15
28433 9
28434 15
28435 16
28436 17
28437 12
28438 15
28439 25
28440 13
28441 11
28442 9
28443 18
28444 11
28445 21
28446 21
28447 21
28448 25
28449 22
28450 16
28451 20
28452 14
28453 14
28454 13
28455 20
28456 18
28457 18
28458 9
28459 22
28460 17
28461 20
28462 21
28463 13
28464 28
28465 18
28466 19
28467 19
28468 14
28469 14
28470 14
28471 23
28472 21
28473 20
28474 28
28475 18
28476 18
28477 26
28478 18
28479 13
28480 9
28481 14
28482 22
28483 13
28484 11
28485 14
28486 22
28487 17
28488 13
28489 21
28490 14
28491 22
28492 13
28493 25
28494 20
28495 22
28496 19
28497 15
28498 18
28499 21
28500 22
28501 12
28502 15
28503 14
28504 15
28505 12
28506 19
28507 19
28508 25
28509 19
28510 16
28511 18
28512 16
28513 9
28514 13
28515 21
28516 17
28517 13
28518 13
28519 11
28520 26
28521 22
28522 21
28523 18
28524 22
28525 16
28526 18
28527 17
28528 14
28529 20
28530 19
28531 16
28532 16
28533 27
28534 8
28535 25
28536 21
28537 17
28538 20
28539 20
28540 20
28541 23
28542 15
28543 22
28544 23
28545 15
28546 20
28547 11
28548 14
28549 18
28550 11
28551 14
28552 17
28553 20
28554 17
28555 16
28556 18
28557 23
28558 23
28559 13
28560 11
28561 17
28562 25
28563 15
28564 23
28565 12
28566 17
28567 20
28568 13
28569 20
28570 20
28571 13
28572 23
28573 14
28574 16
28575 21
28576 15
28577 18
28578 23
28579 14
28580 13
28581 22
28582 14
28583 22
28584 17
28585 20
28586 19
28587 23
28588 20
28589 20
28590 18
28591 14
28592 15
28593 18
28594 13
28595 22
28596 19
28597 19
28598 25
28599 24
28600 16
28601 18
28602 12
28603 18
28604 23
28605 13
28606 23
28607 17
28608 12
28609 23
28610 15
28611 14
28612 17
28613 17
28614 18
28615 24
28616 17
28617 23
28618 18
28619 19
28620 16
28621 10
28622 11
28623 27
28624 27
28625 17
28626 24
28627 15
28628 19
28629 16
28630 21
28631 19
28632 16
28633 19
28634 22
28635 8
28636 13
28637 19
28638 18
28639 11
28640 21
28641 23
28642 16
28643 20
28644 21
28645 17
28646 23
28647 20
28648 19
28649 24
28650 21
28651 12
28652 15
28653 20
28654 16
28655 12
28656 16
28657 22
28658 16
28659 14
28660 13
28661 19
28662 23
28663 21
28664 12
28665 13
28666 18
28667 17
28668 14
28669 19
28670 17
28671 19
28672 27
28673 15
28674 11
28675 18
28676 12
28677 21
28678 19
28679 20
28680 22
28681 12
28682 15
28683 12
28684 15
28685 25
28686 21
28687 19
28688 20
28689 17
28690 15
28691 19
28692 14
28693 13
28694 19
28695 17
28696 21
28697 13
28698 20
28699 6
28700 18
28701 22
28702 13
28703 11
28704 20
28705 18
28706 16
28707 16
28708 25
28709 13
28710 15
28711 11
28712 16
28713 16
28714 14
28715 15
28716 29
28717 14
28718 14
28719 16
28720 18
28721 16
28722 20
28723 17
28724 24
28725 13
28726 16
28727 19
28728 15
28729 26
28730 18
28731 19
28732 17
28733 11
28734 23
28735 19
28736 18
28737 26
28738 23
28739 14
28740 14
28741 11
28742 14
28743 23
28744 20
28745 21
28746 14
28747 17
28748 21
28749 21
28750 24
28751 18
28752 22
28753 12
28754 13
28755 16
28756 11
28757 22
28758 15
28759 14
28760 19
28761 21
28762 20
28763 23
28764 15
28765 18
28766 17
28767 16
28768 22
28769 26
28770 10
28771 16
28772 18
28773 10
28774 10
28775 24
28776 20
28777 23
28778 12
28779 14
28780 9
28781 11
28782 21
28783 18
28784 15
28785 21
28786 15
28787 22
28788 22
28789 14
28790 15
28791 21
28792 25
28793 23
28794 13
28795 27
28796 17
28797 17
28798 18
28799 18
28800 13
28801 16
28802 21
28803 18
28804 19
28805 11
28806 20
28807 15
28808 24
28809 21
28810 13
28811 17
28812 8
28813 12
28814 9
28815 18
28816 15
28817 12
28818 20
28819 14
28820 17
28821 13
28822 23
28823 14
28824 22
28825 16
28826 18
28827 21
28828 11
28829 24
28830 16
28831 20
28832 16
28833 13
28834 11
28835 9
28836 15
28837 11
28838 13
28839 15
28840 20
28841 8
28842 18
28843 17
28844 21
28845 13
28846 18
28847 16
28848 18
28849 13
28850 26
28851 17
28852 19
28853 12
28854 13
28855 14
28856 27
28857 13
28858 23
28859 21
28860 25
28861 18
28862 15
28863 17
28864 9
28865 16
28866 12
28867 14
28868 13
28869 13
28870 16
28871 14
28872 14
28873 14
28874 13
28875 20
28876 13
28877 16
28878 16
28879 14
28880 17
28881 24
28882 21
28883 15
28884 15
28885 16
28886 19
28887 16
28888 17
28889 16
28890 12
28891 16
28892 11
28893 10
28894 17
28895 8
28896 20
28897 18
28898 14
28899 7
28900 18
28901 17
28902 24
28903 18
28904 19
28905 12
28906 16
28907 18
28908 14
28909 15
28910 13
28911 13
28912 19
28913 12
28914 17
28915 9
28916 19
28917 21
28918 13
28919 18
28920 16
28921 18
28922 13
28923 18
28924 15
28925 15
28926 23
28927 16
28928 12
28929 19
28930 22
28931 16
28932 12
28933 15
28934 17
28935 16
28936 24
28937 14
28938 24
28939 10
28940 21
28941 20
28942 18
28943 21
28944 15
28945 19
28946 15
28947 13
28948 21
28949 20
28950 21
28951 15
28952 22
28953 19
28954 22
28955 19
28956 24
28957 18
28958 22
28959 18
28960 21
28961 16
28962 15
28963 14
28964 17
28965 13
28966 14
28967 15
28968 20
28969 18
28970 20
28971 14
28972 15
28973 16
28974 11
28975 16
28976 19
28977 20
28978 14
28979 21
28980 19
28981 17
28982 14
28983 21
28984 19
28985 13
28986 17
28987 16
28988 18
28989 17
28990 21
28991 17
28992 19
28993 16
28994 17
28995 13
28996 12
28997 11
28998 14
28999 22
29000 21
29001 14
29002 20
29003 19
29004 17
29005 18
29006 17
29007 15
29008 13
29009 15
29010 11
29011 11
29012 18
29013 20
29014 17
29015 14
29016 14
29017 16
29018 19
29019 21
29020 15
29021 18
29022 18
29023 21
29024 19
29025 21
29026 17
29027 19
29028 22
29029 22
29030 18
29031 14
29032 14
29033 11
29034 19
29035 16
29036 21
29037 14
29038 10
29039 16
29040 9
29041 22
29042 12
29043 17
29044 15
29045 20
29046 17
29047 20
29048 19
29049 21
29050 22
29051 22
29052 17
29053 15
29054 16
29055 18
29056 12
29057 18
29058 10
29059 15
29060 19
29061 15
29062 20
29063 9
29064 16
29065 12
29066 18
29067 13
29068 22
29069 18
29070 18
29071 18
29072 13
29073 16
29074 20
29075 20
29076 23
29077 17
29078 24
29079 20
29080 19
29081 15
29082 18
29083 15
29084 15
29085 14
29086 13
29087 26
29088 17
29089 17
29090 22
29091 14
29092 12
29093 13
29094 12
29095 18
29096 16
29097 27
29098 15
29099 16
29100 23
29101 17
29102 21
29103 17
29104 14
29105 19
29106 21
29107 17
29108 16
29109 18
29110 15
29111 14
29112 20
29113 17
29114 14
29115 16
29116 12
29117 14
29118 16
29119 17
29120 11
29121 18
29122 22
29123 10
29124 12
29125 15
29126 21
29127 11
29128 21
29129 12
29130 17
29131 15
29132 9
29133 19
29134 24
29135 18
29136 21
29137 19
29138 14
29139 23
29140 16
29141 15
29142 21
29143 15
29144 12
29145 16
29146 17
29147 18
29148 19
29149 20
29150 20
29151 22
29152 24
29153 14
29154 17
29155 17
29156 14
29157 20
29158 21
29159 15
29160 26
29161 16
29162 19
29163 19
29164 23
29165 19
29166 23
29167 12
29168 24
29169 19
29170 20
29171 16
29172 18
29173 19
29174 17
29175 18
29176 14
29177 16
29178 18
29179 13
29180 16
29181 23
29182 14
29183 19
29184 19
29185 18
29186 16
29187 15
29188 16
29189 11
29190 24
29191 24
29192 12
29193 21
29194 23
29195 18
29196 16
29197 22
29198 10
29199 15
29200 10
29201 25
29202 13
29203 14
29204 17
29205 17
29206 18
29207 19
29208 11
29209 17
29210 13
29211 17
29212 22
29213 15
29214 20
29215 14
29216 23
29217 15
29218 17
29219 17
29220 24
29221 24
29222 18
29223 16
29224 15
29225 18
29226 14
29227 12
29228 22
29229 18
29230 13
29231 17
29232 23
29233 14
29234 19
29235 19
29236 19
29237 16
29238 15
29239 20
29240 20
29241 23
29242 21
29243 15
29244 20
29245 13
29246 15
29247 14
29248 15
29249 17
29250 17
29251 14
29252 17
29253 17
29254 18
29255 19
29256 18
29257 12
29258 16
29259 15
29260 10
29261 19
29262 16
29263 14
29264 11
29265 15
29266 18
29267 21
29268 17
29269 12
29270 15
29271 15
29272 18
29273 20
29274 13
29275 14
29276 15
29277 10
29278 12
29279 19
29280 12
29281 17
29282 25
29283 12
29284 17
29285 19
29286 15
29287 14
29288 18
29289 11
29290 20
29291 18
29292 20
29293 12
29294 21
29295 17
29296 16
29297 12
29298 19
29299 14
29300 12
29301 19
29302 17
29303 23
29304 12
29305 7
29306 20
29307 9
29308 20
29309 7
29310 10
29311 18
29312 21
29313 21
29314 20
29315 14
29316 14
29317 16
29318 14
29319 16
29320 16
29321 22
29322 13
29323 9
29324 21
29325 16
29326 18
29327 16
29328 19
29329 16
29330 16
29331 8
29332 13
29333 11
29334 13
29335 21
29336 15
29337 16
29338 13
29339 19
29340 16
29341 13
29342 16
29343 17
29344 13
29345 22
29346 21
29347 12
29348 13
29349 16
29350 9
29351 18
29352 13
29353 15
29354 21
29355 13
29356 11
29357 15
29358 14
29359 11
29360 14
29361 13
29362 18
29363 21
29364 16
29365 22
29366 19
29367 14
29368 11
29369 21
29370 17
29371 18
29372 13
29373 18
29374 18
29375 17
29376 14
29377 18
29378 22
29379 19
29380 17
29381 22
29382 14
29383 14
29384 10
29385 18
29386 20
29387 25
29388 23
29389 21
29390 12
29391 20
29392 13
29393 8
29394 10
29395 21
29396 19
29397 9
29398 17
29399 17
29400 9
29401 22
29402 19
29403 22
29404 17
29405 22
29406 22
29407 14
29408 13
29409 15
29410 23
29411 28
29412 14
29413 14
29414 20
29415 16
29416 18
29417 10
29418 18
29419 20
29420 14
29421 17
29422 21
29423 13
29424 12
29425 17
29426 16
29427 14
29428 19
29429 14
29430 23
29431 14
29432 17
29433 16
29434 20
29435 19
29436 17
29437 21
29438 25
29439 12
29440 14
29441 17
29442 17
29443 13
29444 20
29445 12
29446 15
29447 12
29448 12
29449 24
29450 18
29451 15
29452 13
29453 18
29454 13
29455 14
29456 10
29457 14
29458 23
29459 15
29460 12
29461 18
29462 21
29463 14
29464 12
29465 18
29466 12
29467 14
29468 11
29469 17
29470 15
29471 12
29472 18
29473 17
29474 14
29475 24
29476 13
29477 14
29478 10
29479 13
29480 14
29481 13
29482 19
29483 17
29484 22
29485 16
29486 20
29487 13
29488 12
29489 17
29490 25
29491 17
29492 10
29493 20
29494 12
29495 18
29496 20
29497 14
29498 14
29499 15
29500 14
29501 12
29502 21
29503 16
29504 22
29505 17
29506 11
29507 21
29508 13
29509 14
29510 18
29511 22
29512 13
29513 10
29514 14
29515 16
29516 13
29517 19
29518 18
29519 10
29520 15
29521 15
29522 15
29523 22
29524 14
29525 16
29526 13
29527 18
29528 19
29529 16
29530 16
29531 14
29532 15
29533 13
29534 21
29535 13
29536 20
29537 21
29538 20
29539 20
29540 20
29541 20
29542 17
29543 16
29544 8
29545 11
29546 11
29547 22
29548 15
29549 14
29550 8
29551 23
29552 13
29553 17
29554 24
29555 14
29556 16
29557 18
29558 16
29559 18
29560 7
29561 14
29562 13
29563 13
29564 22
29565 15
29566 10
29567 18
29568 16
29569 17
29570 15
29571 24
29572 14
29573 19
29574 18
29575 23
29576 18
29577 15
29578 14
29579 21
29580 17
29581 26
29582 11
29583 21
29584 15
29585 13
29586 20
29587 13
29588 17
29589 19
29590 18
29591 16
29592 16
29593 23
29594 17
29595 19
29596 20
29597 15
29598 12
29599 17
29600 19
29601 15
29602 17
29603 15
29604 18
29605 10
29606 15
29607 20
29608 17
29609 11
29610 19
29611 15
29612 18
29613 19
29614 17
29615 11
29616 9
29617 19
29618 16
29619 10
29620 18
29621 15
29622 16
29623 17
29624 18
29625 19
29626 16
29627 12
29628 18
29629 26
29630 13
29631 21
29632 16
29633 15
29634 12
29635 14
29636 13
29637 21
29638 19
29639 20
29640 15
29641 12
29642 16
29643 13
29644 11
29645 20
29646 12
29647 16
29648 20
29649 14
29650 17
29651 15
29652 20
29653 23
29654 17
29655 15
29656 13
29657 17
29658 21
29659 20
29660 14
29661 18
29662 24
29663 17
29664 17
29665 18
29666 15
29667 21
29668 19
29669 10
29670 18
29671 16
29672 10
29673 17
29674 17
29675 21
29676 11
29677 12
29678 23
29679 23
29680 21
29681 28
29682 18
29683 16
29684 20
29685 16
29686 22
29687 8
29688 21
29689 11
29690 24
29691 21
29692 15
29693 11
29694 15
29695 14
29696 15
29697 16
29698 14
29699 14
29700 13
29701 14
29702 20
29703 15
29704 19
29705 16
29706 14
29707 22
29708 19
29709 18
29710 18
29711 13
29712 10
29713 13
29714 9
29715 14
29716 16
29717 18
29718 24
29719 9
29720 11
29721 15
29722 15
29723 15
29724 18
29725 22
29726 21
29727 13
29728 15
29729 19
29730 21
29731 23
29732 15
29733 18
29734 20
29735 23
29736 20
29737 21
29738 17
29739 11
29740 22
29741 11
29742 17
29743 22
29744 20
29745 22
29746 14
29747 17
29748 17
29749 17
29750 12
29751 15
29752 9
29753 20
29754 10
29755 10
29756 14
29757 21
29758 20
29759 16
29760 14
29761 15
29762 13
29763 16
29764 10
29765 21
29766 11
29767 16
29768 12
29769 21
29770 17
29771 19
29772 13
29773 17
29774 17
29775 19
29776 18
29777 19
29778 17
29779 13
29780 19
29781 13
29782 19
29783 14
29784 24
29785 16
29786 16
29787 21
29788 19
29789 16
29790 10
29791 16
29792 23
29793 18
29794 21
29795 15
29796 15
29797 15
29798 21
29799 12
29800 22
29801 12
29802 22
29803 21
29804 21
29805 14
29806 12
29807 21
29808 16
29809 15
29810 14
29811 23
29812 14
29813 19
29814 22
29815 16
29816 18
29817 13
29818 17
29819 12
29820 13
29821 12
29822 10
29823 17
29824 17
29825 15
29826 22
29827 9
29828 14
29829 11
29830 8
29831 16
29832 22
29833 17
29834 12
29835 15
29836 16
29837 15
29838 18
29839 24
29840 15
29841 11
29842 16
29843 12
29844 14
29845 18
29846 17
29847 19
29848 12
29849 18
29850 15
29851 10
29852 18
29853 9
29854 11
29855 15
29856 12
29857 15
29858 12
29859 12
29860 11
29861 19
29862 9
29863 22
29864 15
29865 8
29866 10
29867 12
29868 17
29869 13
29870 17
29871 17
29872 11
29873 20
29874 19
29875 23
29876 19
29877 13
29878 15
29879 15
29880 15
29881 13
29882 16
29883 17
29884 12
29885 18
29886 11
29887 24
29888 13
29889 11
29890 14
29891 17
29892 7
29893 13
29894 14
29895 11
29896 14
29897 11
29898 12
29899 20
29900 12
29901 11
29902 25
29903 7
29904 21
29905 14
29906 13
29907 19
29908 13
29909 15
29910 14
29911 11
29912 13
29913 15
29914 19
29915 22
29916 11
29917 16
29918 13
29919 16
29920 11
29921 15
29922 14
29923 15
29924 13
29925 15
29926 16
29927 20
29928 25
29929 19
29930 10
29931 16
29932 20
29933 20
29934 21
29935 11
29936 19
29937 12
29938 17
29939 14
29940 20
29941 23
29942 15
29943 11
29944 12
29945 13
29946 20
29947 20
29948 17
29949 21
29950 18
29951 12
29952 18
29953 18
29954 8
29955 15
29956 17
29957 18
29958 14
29959 19
29960 14
29961 15
29962 16
29963 17
29964 8
29965 15
29966 21
29967 12
29968 18
29969 11
29970 16
29971 13
29972 13
29973 11
29974 16
29975 12
29976 15
29977 15
29978 18
29979 14
29980 19
29981 15
29982 13
29983 8
29984 14
29985 18
29986 18
29987 11
29988 11
29989 13
29990 23
29991 15
29992 12
29993 16
29994 10
29995 14
29996 19
29997 20
29998 22
29999 17
30000 20
30001 19
30002 14
30003 24
30004 16
30005 17
30006 12
30007 18
30008 16
30009 18
30010 20
30011 15
30012 18
30013 13
30014 12
30015 14
30016 15
30017 20
30018 16
30019 19
30020 6
30021 21
30022 13
30023 17
30024 14
30025 13
30026 17
30027 17
30028 9
30029 14
30030 20
30031 14
30032 9
30033 18
30034 20
30035 19
30036 8
30037 16
30038 17
30039 14
30040 12
30041 12
30042 14
30043 15
30044 24
30045 11
30046 25
30047 18
30048 11
30049 10
30050 17
30051 17
30052 14
30053 14
30054 11
30055 18
30056 14
30057 22
30058 10
30059 14
30060 18
30061 17
30062 12
30063 12
30064 21
30065 23
30066 11
30067 21
30068 11
30069 18
30070 16
30071 17
30072 12
30073 8
30074 13
30075 11
30076 14
30077 4
30078 21
30079 15
30080 14
30081 20
30082 16
30083 16
30084 10
30085 11
30086 11
30087 17
30088 13
30089 22
30090 16
30091 13
30092 7
30093 16
30094 17
30095 15
30096 12
30097 17
30098 16
30099 15
30100 15
30101 20
30102 16
30103 15
30104 16
30105 8
30106 13
30107 11
30108 13
30109 13
30110 14
30111 14
30112 15
30113 13
30114 24
30115 14
30116 14
30117 18
30118 13
30119 15
30120 10
30121 15
30122 15
30123 23
30124 8
30125 13
30126 12
30127 9
30128 11
30129 19
30130 13
30131 18
30132 12
30133 16
30134 14
30135 20
30136 18
30137 15
30138 18
30139 21
30140 16
30141 19
30142 17
30143 15
30144 12
30145 20
30146 19
30147 17
30148 10
30149 15
30150 20
30151 12
30152 15
30153 15
30154 17
30155 11
30156 16
30157 13
30158 20
30159 16
30160 15
30161 19
30162 10
30163 19
30164 14
30165 17
30166 11
30167 18
30168 20
30169 11
30170 20
30171 11
30172 19
30173 17
30174 12
30175 14
30176 10
30177 14
30178 10
30179 15
30180 18
30181 16
30182 21
30183 15
30184 15
30185 6
30186 15
30187 19
30188 11
30189 16
30190 20
30191 12
30192 8
30193 13
30194 14
30195 16
30196 14
30197 11
30198 13
30199 14
30200 10
30201 10
30202 12
30203 14
30204 10
30205 12
30206 12
30207 8
30208 16
30209 7
30210 17
30211 11
30212 9
30213 25
30214 16
30215 12
30216 22
30217 11
30218 15
30219 13
30220 8
30221 20
30222 13
30223 21
30224 13
30225 15
30226 18
30227 14
30228 14
30229 17
30230 18
30231 12
30232 15
30233 12
30234 16
30235 17
30236 14
30237 13
30238 12
30239 11
30240 15
30241 20
30242 15
30243 12
30244 10
30245 18
30246 16
30247 13
30248 16
30249 16
30250 13
30251 15
30252 14
30253 14
30254 18
30255 20
30256 8
30257 12
30258 14
30259 8
30260 11
30261 18
30262 19
30263 14
30264 11
30265 12
30266 19
30267 14
30268 16
30269 11
30270 9
30271 13
30272 17
30273 12
30274 12
30275 15
30276 18
30277 12
30278 18
30279 7
30280 10
30281 20
30282 12
30283 18
30284 15
30285 16
30286 12
30287 16
30288 16
30289 9
30290 16
30291 13
30292 9
30293 18
30294 18
30295 10
30296 15
30297 14
30298 14
30299 13
30300 18
30301 15
30302 23
30303 15
30304 15
30305 20
30306 16
30307 19
30308 20
30309 15
30310 17
30311 13
30312 12
30313 19
30314 22
30315 9
30316 13
30317 20
30318 21
30319 17
30320 19
30321 15
30322 11
30323 20
30324 15
30325 20
30326 16
30327 21
30328 17
30329 11
30330 13
30331 21
30332 6
30333 17
30334 11
30335 12
30336 12
30337 21
30338 11
30339 21
30340 10
30341 17
30342 17
30343 18
30344 8
30345 16
30346 14
30347 13
30348 14
30349 15
30350 10
30351 22
30352 12
30353 9
30354 11
30355 18
30356 12
30357 13
30358 12
30359 18
30360 16
30361 17
30362 26
30363 19
30364 13
30365 16
30366 21
30367 19
30368 20
30369 14
30370 17
30371 10
30372 20
30373 12
30374 17
30375 13
30376 21
30377 16
30378 9
30379 13
30380 12
30381 14
30382 14
30383 13
30384 13
30385 16
30386 14
30387 13
30388 9
30389 15
30390 9
30391 12
30392 24
30393 19
30394 19
30395 24
30396 13
30397 15
30398 21
30399 22
30400 12
30401 13
30402 17
30403 12
30404 14
30405 19
30406 11
30407 13
30408 36
30409 17
30410 14
30411 15
30412 22
30413 14
30414 17
30415 13
30416 10
30417 16
30418 19
30419 15
30420 14
30421 15
30422 14
30423 16
30424 17
30425 25
30426 10
30427 19
30428 17
30429 15
30430 14
30431 14
30432 14
30433 13
30434 25
30435 22
30436 19
30437 12
30438 17
30439 15
30440 18
30441 20
30442 22
30443 15
30444 18
30445 10
30446 18
30447 13
30448 15
30449 18
30450 9
30451 15
30452 14
30453 21
30454 13
30455 18
30456 16
30457 18
30458 17
30459 14
30460 20
30461 11
30462 18
30463 15
30464 11
30465 11
30466 21
30467 16
30468 14
30469 11
30470 17
30471 21
30472 10
30473 13
30474 16
30475 15
30476 10
30477 16
30478 11
30479 18
30480 15
30481 16
30482 14
30483 16
30484 20
30485 15
30486 20
30487 13
30488 14
30489 13
30490 21
30491 8
30492 14
30493 9
30494 20
30495 14
30496 15
30497 13
30498 15
30499 12
30500 16
30501 12
30502 16
30503 16
30504 12
30505 14
30506 19
30507 15
30508 11
30509 14
30510 20
30511 18
30512 10
30513 27
30514 18
30515 19
30516 11
30517 14
30518 13
30519 16
30520 13
30521 13
30522 16
30523 12
30524 12
30525 16
30526 22
30527 16
30528 20
30529 11
30530 14
30531 16
30532 23
30533 11
30534 14
30535 22
30536 12
30537 16
30538 16
30539 20
30540 17
30541 12
30542 8
30543 17
30544 13
30545 19
30546 14
30547 15
30548 12
30549 14
30550 19
30551 14
30552 13
30553 14
30554 22
30555 14
30556 18
30557 10
30558 15
30559 18
30560 12
30561 16
30562 12
30563 15
30564 6
30565 21
30566 16
30567 18
30568 18
30569 8
30570 17
30571 16
30572 11
30573 14
30574 17
30575 16
30576 21
30577 17
30578 14
30579 14
30580 13
30581 9
30582 7
30583 8
30584 9
30585 10
30586 14
30587 19
30588 23
30589 17
30590 15
30591 15
30592 14
30593 9
30594 8
30595 28
30596 17
30597 6
30598 10
30599 15
30600 11
30601 14
30602 19
30603 18
30604 15
30605 8
30606 13
30607 11
30608 20
30609 10
30610 12
30611 15
30612 19
30613 13
30614 13
30615 16
30616 12
30617 15
30618 14
30619 12
30620 20
30621 14
30622 12
30623 13
30624 13
30625 11
30626 12
30627 14
30628 12
30629 8
30630 19
30631 16
30632 16
30633 9
30634 17
30635 12
30636 22
30637 17
30638 11
30639 13
30640 19
30641 8
30642 14
30643 15
30644 13
30645 11
30646 15
30647 19
30648 11
30649 11
30650 12
30651 17
30652 16
30653 12
30654 24
30655 19
30656 19
30657 9
30658 8
30659 18
30660 11
30661 11
30662 11
30663 19
30664 14
30665 15
30666 15
30667 14
30668 16
30669 15
30670 16
30671 15
30672 18
30673 18
30674 13
30675 20
30676 18
30677 9
30678 19
30679 11
30680 16
30681 11
30682 17
30683 11
30684 9
30685 10
30686 13
30687 16
30688 9
30689 9
30690 14
30691 17
30692 17
30693 15
30694 17
30695 11
30696 15
30697 11
30698 19
30699 13
30700 21
30701 20
30702 12
30703 18
30704 12
30705 11
30706 12
30707 6
30708 12
30709 16
30710 23
30711 20
30712 19
30713 15
30714 11
30715 22
30716 16
30717 17
30718 10
30719 16
30720 21
30721 12
30722 15
30723 10
30724 8
30725 11
30726 13
30727 15
30728 15
30729 9
30730 18
30731 14
30732 24
30733 11
30734 14
30735 14
30736 11
30737 11
30738 12
30739 14
30740 20
30741 10
30742 22
30743 13
30744 17
30745 15
30746 12
30747 17
30748 12
30749 13
30750 12
30751 16
30752 16
30753 9
30754 15
30755 22
30756 12
30757 16
30758 12
30759 15
30760 20
30761 12
30762 16
30763 18
30764 9
30765 9
30766 14
30767 16
30768 12
30769 12
30770 14
30771 13
30772 13
30773 18
30774 12
30775 17
30776 18
30777 18
30778 14
30779 9
30780 16
30781 9
30782 15
30783 12
30784 19
30785 13
30786 17
30787 15
30788 15
30789 15
30790 16
30791 16
30792 13
30793 11
30794 24
30795 18
30796 17
30797 16
30798 14
30799 8
30800 18
30801 19
30802 14
30803 13
30804 15
30805 16
30806 16
30807 19
30808 11
30809 20
30810 16
30811 9
30812 14
30813 13
30814 21
30815 27
30816 16
30817 13
30818 15
30819 19
30820 23
30821 24
30822 17
30823 11
30824 22
30825 11
30826 14
30827 19
30828 13
30829 11
30830 12
30831 15
30832 16
30833 17
30834 16
30835 16
30836 20
30837 18
30838 15
30839 20
30840 12
30841 17
30842 20
30843 11
30844 16
30845 12
30846 9
30847 16
30848 15
30849 16
30850 18
30851 20
30852 14
30853 14
30854 15
30855 17
30856 12
30857 13
30858 20
30859 14
30860 16
30861 24
30862 14
30863 16
30864 27
30865 14
30866 21
30867 17
30868 4
30869 10
30870 16
30871 12
30872 17
30873 9
30874 19
30875 10
30876 13
30877 16
30878 9
30879 17
30880 15
30881 20
30882 13
30883 13
30884 18
30885 14
30886 22
30887 12
30888 22
30889 19
30890 13
30891 18
30892 21
30893 13
30894 23
30895 14
30896 15
30897 15
30898 16
30899 18
30900 28
30901 11
30902 8
30903 13
30904 18
30905 18
30906 11
30907 16
30908 16
30909 20
30910 16
30911 15
30912 17
30913 19
30914 18
30915 14
30916 17
30917 15
30918 13
30919 13
30920 19
30921 10
30922 16
30923 24
30924 13
30925 14
30926 13
30927 12
30928 10
30929 18
30930 16
30931 15
30932 17
30933 13
30934 17
30935 23
30936 12
30937 14
30938 17
30939 16
30940 12
30941 17
30942 15
30943 12
30944 20
30945 24
30946 15
30947 11
30948 14
30949 14
30950 11
30951 15
30952 16
30953 13
30954 19
30955 13
30956 10
30957 17
30958 13
30959 13
30960 9
30961 18
30962 13
30963 13
30964 11
30965 8
30966 8
30967 17
30968 10
30969 10
30970 13
30971 15
30972 11
30973 15
30974 18
30975 9
30976 9
30977 15
30978 17
30979 6
30980 20
30981 9
30982 16
30983 16
30984 16
30985 13
30986 20
30987 23
30988 16
30989 19
30990 14
30991 8
30992 12
30993 12
30994 19
30995 15
30996 27
30997 17
30998 15
30999 9
31000 11
31001 12
31002 16
31003 16
31004 13
31005 14
31006 18
31007 20
31008 17
31009 17
31010 15
31011 14
31012 14
31013 18
31014 18
31015 16
31016 16
31017 8
31018 18
31019 11
31020 10
31021 11
31022 18
31023 13
31024 15
31025 16
31026 14
31027 7
31028 21
31029 10
31030 12
31031 16
31032 10
31033 9
31034 16
31035 13
31036 21
31037 14
31038 10
31039 16
31040 16
31041 8
31042 23
31043 14
31044 10
31045 14
31046 8
31047 15
31048 23
31049 11
31050 17
31051 19
31052 19
31053 15
31054 11
31055 18
31056 13
31057 8
31058 20
31059 13
31060 8
31061 14
31062 11
31063 16
31064 14
31065 12
31066 11
31067 7
31068 17
31069 16
31070 10
31071 17
31072 12
31073 21
31074 13
31075 14
31076 9
31077 9
31078 19
31079 13
31080 23
31081 13
31082 15
31083 20
31084 15
31085 13
31086 15
31087 16
31088 14
31089 17
31090 15
31091 14
31092 10
31093 19
31094 13
31095 19
31096 15
31097 16
31098 11
31099 13
31100 18
31101 16
31102 20
31103 15
31104 16
31105 15
31106 18
31107 24
31108 9
31109 15
31110 13
31111 6
31112 22
31113 19
31114 12
31115 13
31116 12
31117 19
31118 27
31119 12
31120 14
31121 10
31122 12
31123 13
31124 10
31125 21
31126 20
31127 6
31128 7
31129 12
31130 12
31131 15
31132 13
31133 8
31134 19
31135 18
31136 8
31137 19
31138 16
31139 23
31140 13
31141 16
31142 15
31143 14
31144 10
31145 16
31146 7
31147 11
31148 12
31149 17
31150 12
31151 16
31152 16
31153 11
31154 14
31155 13
31156 17
31157 13
31158 14
31159 17
31160 6
31161 11
31162 24
31163 10
31164 19
31165 13
31166 16
31167 22
31168 11
31169 16
31170 12
31171 13
31172 15
31173 9
31174 23
31175 18
31176 19
31177 15
31178 16
31179 17
31180 14
31181 9
31182 14
31183 14
31184 13
31185 18
31186 16
31187 8
31188 16
31189 13
31190 19
31191 14
31192 16
31193 9
31194 20
31195 14
31196 13
31197 17
31198 9
31199 10
31200 12
31201 11
31202 14
31203 15
31204 13
31205 17
31206 16
31207 11
31208 8
31209 15
31210 7
31211 16
31212 17
31213 14
31214 14
31215 10
31216 12
31217 12
31218 16
31219 15
31220 11
31221 16
31222 9
31223 16
31224 7
31225 7
31226 16
31227 11
31228 16
31229 16
31230 13
31231 15
31232 12
31233 13
31234 11
31235 10
31236 16
31237 9
31238 16
31239 19
31240 14
31241 14
31242 12
31243 6
31244 15
31245 13
31246 20
31247 13
31248 11
31249 19
31250 12
31251 14
31252 12
31253 11
31254 13
31255 20
31256 20
31257 15
31258 11
31259 17
31260 14
31261 12
31262 13
31263 13
31264 22
31265 7
31266 13
31267 6
31268 20
31269 14
31270 12
31271 17
31272 13
31273 16
31274 17
31275 9
31276 16
31277 9
31278 16
31279 12
31280 20
31281 8
31282 12
31283 16
31284 15
31285 13
31286 16
31287 16
31288 12
31289 10
31290 16
31291 11
31292 17
31293 19
31294 16
31295 14
31296 12
31297 24
31298 22
31299 18
31300 14
31301 13
31302 15
31303 15
31304 18
31305 14
31306 13
31307 21
31308 18
31309 12
31310 9
31311 13
31312 12
31313 13
31314 12
31315 12
31316 14
31317 19
31318 14
31319 17
31320 15
31321 8
31322 14
31323 13
31324 24
31325 18
31326 10
31327 19
31328 19
31329 10
31330 21
31331 14
31332 9
31333 23
31334 15
31335 14
31336 15
31337 11
31338 17
31339 16
31340 12
31341 16
31342 15
31343 11
31344 18
31345 15
31346 15
31347 21
31348 15
31349 9
31350 18
31351 17
31352 9
31353 12
31354 8
31355 15
31356 13
31357 21
31358 20
31359 14
31360 19
31361 20
31362 13
31363 13
31364 20
31365 17
31366 12
31367 15
31368 15
31369 17
31370 17
31371 12
31372 8
31373 17
31374 20
31375 13
31376 17
31377 16
31378 18
31379 12
31380 11
31381 16
31382 11
31383 18
31384 10
31385 10
31386 20
31387 13
31388 18
31389 11
31390 12
31391 15
31392 18
31393 13
31394 13
31395 14
31396 21
31397 16
31398 13
31399 11
31400 9
31401 9
31402 18
31403 12
31404 12
31405 13
31406 16
31407 14
31408 18
31409 15
31410 20
31411 13
31412 15
31413 18
31414 11
31415 16
31416 15
31417 14
31418 16
31419 12
31420 11
31421 15
31422 8
31423 16
31424 19
31425 10
31426 12
31427 12
31428 16
31429 16
31430 9
31431 17
31432 18
31433 8
31434 13
31435 15
31436 12
31437 15
31438 17
31439 11
31440 14
31441 12
31442 15
31443 14
31444 8
31445 18
31446 15
31447 12
31448 15
31449 20
31450 15
31451 11
31452 15
31453 15
31454 13
31455 10
31456 19
31457 21
31458 16
31459 17
31460 15
31461 10
31462 21
31463 11
31464 13
31465 13
31466 16
31467 10
31468 18
31469 15
31470 6
31471 10
31472 13
31473 14
31474 17
31475 12
31476 12
31477 12
31478 10
31479 11
31480 13
31481 14
31482 13
31483 16
31484 15
31485 18
31486 12
31487 18
31488 7
31489 12
31490 11
31491 6
31492 13
31493 14
31494 18
31495 10
31496 12
31497 16
31498 15
31499 8
31500 16
31501 23
31502 14
31503 12
31504 11
31505 8
31506 11
31507 19
31508 12
31509 16
31510 24
31511 18
31512 15
31513 12
31514 28
31515 14
31516 12
31517 13
31518 15
31519 17
31520 12
31521 24
31522 19
31523 11
31524 9
31525 12
31526 17
31527 13
31528 19
31529 18
31530 15
31531 15
31532 12
31533 10
31534 9
31535 16
31536 17
31537 13
31538 21
31539 21
31540 13
31541 9
31542 13
31543 18
31544 10
31545 14
31546 10
31547 12
31548 12
31549 13
31550 13
31551 12
31552 13
31553 20
31554 9
31555 17
31556 13
31557 14
31558 14
31559 8
31560 12
31561 17
31562 14
31563 12
31564 23
31565 16
31566 15
31567 12
31568 6
31569 13
31570 19
31571 18
31572 12
31573 22
31574 13
31575 16
31576 18
31577 10
31578 13
31579 15
31580 14
31581 16
31582 13
31583 16
31584 11
31585 14
31586 11
31587 16
31588 13
31589 20
31590 17
31591 13
31592 11
31593 14
31594 11
31595 18
31596 21
31597 13
31598 21
31599 19
31600 19
31601 10
31602 12
31603 14
31604 16
31605 12
31606 12
31607 16
31608 13
31609 18
31610 15
31611 16
31612 19
31613 10
31614 14
31615 12
31616 16
31617 13
31618 11
31619 8
31620 15
31621 13
31622 9
31623 14
31624 17
31625 11
31626 11
31627 16
31628 16
31629 10
31630 14
31631 13
31632 20
31633 13
31634 20
31635 5
31636 17
31637 12
31638 15
31639 18
31640 10
31641 16
31642 19
31643 16
31644 14
31645 13
31646 20
31647 13
31648 12
31649 14
31650 14
31651 22
31652 20
31653 13
31654 8
31655 12
31656 10
31657 14
31658 18
31659 18
31660 21
31661 15
31662 17
31663 18
31664 17
31665 10
31666 9
31667 21
31668 17
31669 9
31670 6
31671 14
31672 11
31673 12
31674 13
31675 12
31676 12
31677 12
31678 17
31679 14
31680 16
31681 14
31682 15
31683 10
31684 16
31685 13
31686 14
31687 18
31688 19
31689 11
31690 11
31691 13
31692 10
31693 9
31694 16
31695 11
31696 19
31697 8
31698 14
31699 9
31700 13
31701 19
31702 14
31703 17
31704 12
31705 7
31706 13
31707 16
31708 23
31709 11
31710 16
31711 15
31712 11
31713 25
31714 16
31715 12
31716 11
31717 16
31718 20
31719 14
31720 12
31721 10
31722 13
31723 10
31724 15
31725 12
31726 11
31727 11
31728 10
31729 13
31730 13
31731 11
31732 12
31733 14
31734 10
31735 12
31736 15
31737 17
31738 15
31739 14
31740 12
31741 18
31742 15
31743 17
31744 16
31745 5
31746 13
31747 11
31748 10
31749 19
31750 10
31751 10
31752 12
31753 11
31754 7
31755 17
31756 15
31757 12
31758 13
31759 18
31760 16
31761 19
31762 8
31763 16
31764 7
31765 10
31766 14
31767 15
31768 15
31769 12
31770 6
31771 18
31772 15
31773 18
31774 19
31775 12
31776 17
31777 10
31778 13
31779 16
31780 16
31781 11
31782 13
31783 13
31784 17
31785 12
31786 16
31787 14
31788 10
31789 13
31790 14
31791 21
31792 7
31793 16
31794 12
31795 16
31796 21
31797 10
31798 17
31799 18
31800 14
31801 9
31802 15
31803 8
31804 11
31805 12
31806 8
31807 16
31808 25
31809 17
31810 7
31811 18
31812 12
31813 12
31814 12
31815 10
31816 17
31817 13
31818 25
31819 13
31820 21
31821 15
31822 13
31823 28
31824 16
31825 13
31826 16
31827 16
31828 13
31829 11
31830 11
31831 15
31832 15
31833 17
31834 14
31835 13
31836 13
31837 19
31838 12
31839 16
31840 5
31841 11
31842 19
31843 11
31844 17
31845 16
31846 16
31847 9
31848 10
31849 12
31850 14
31851 15
31852 11
31853 12
31854 14
31855 16
31856 19
31857 12
31858 9
31859 15
31860 13
31861 13
31862 7
31863 12
31864 13
31865 16
31866 12
31867 14
31868 8
31869 15
31870 13
31871 13
31872 9
31873 15
31874 11
31875 10
31876 14
31877 10
31878 21
31879 10
31880 14
31881 15
31882 13
31883 15
31884 8
31885 12
31886 21
31887 13
31888 9
31889 14
31890 14
31891 20
31892 15
31893 16
31894 16
31895 8
31896 12
31897 7
31898 11
31899 17
31900 11
31901 15
31902 10
31903 11
31904 17
31905 9
31906 19
31907 13
31908 12
31909 12
31910 14
31911 13
31912 10
31913 14
31914 8
31915 13
31916 15
31917 11
31918 17
31919 10
31920 11
31921 13
31922 17
31923 10
31924 13
31925 17
31926 14
31927 17
31928 17
31929 18
31930 17
31931 11
31932 17
31933 14
31934 12
31935 15
31936 9
31937 5
31938 15
31939 15
31940 13
31941 12
31942 12
31943 18
31944 12
31945 24
31946 21
31947 16
31948 12
31949 9
31950 15
31951 16
31952 12
31953 8
31954 13
31955 17
31956 17
31957 15
31958 12
31959 12
31960 22
31961 8
31962 13
31963 13
31964 17
31965 10
31966 13
31967 15
31968 12
31969 15
31970 13
31971 11
31972 10
31973 13
31974 12
31975 17
31976 23
31977 4
31978 17
31979 19
31980 12
31981 25
31982 15
31983 14
31984 9
31985 12
31986 11
31987 12
31988 5
31989 12
31990 16
31991 18
31992 20
31993 16
31994 15
31995 14
31996 13
31997 13
31998 16
31999 9
32000 16
32001 19
32002 10
32003 13
32004 10
32005 11
32006 10
32007 12
32008 14
32009 16
32010 13
32011 7
32012 11
32013 15
32014 12
32015 12
32016 16
32017 7
32018 12
32019 14
32020 15
32021 12
32022 9
32023 11
32024 15
32025 10
32026 9
32027 16
32028 11
32029 27
32030 15
32031 13
32032 9
32033 12
32034 12
32035 17
32036 13
32037 12
32038 5
32039 12
32040 12
32041 14
32042 11
32043 15
32044 20
32045 17
32046 15
32047 20
32048 12
32049 16
32050 6
32051 13
32052 14
32053 22
32054 15
32055 14
32056 10
32057 15
32058 12
32059 15
32060 12
32061 13
32062 15
32063 12
32064 14
32065 9
32066 14
32067 15
32068 13
32069 14
32070 13
32071 19
32072 21
32073 13
32074 16
32075 9
32076 11
32077 12
32078 18
32079 11
32080 8
32081 18
32082 9
32083 11
32084 12
32085 17
32086 16
32087 9
32088 11
32089 11
32090 19
32091 13
32092 7
32093 16
32094 10
32095 9
32096 12
32097 13
32098 11
32099 15
32100 18
32101 14
32102 8
32103 10
32104 10
32105 9
32106 12
32107 10
32108 14
32109 14
32110 14
32111 17
32112 17
32113 11
32114 13
32115 16
32116 15
32117 14
32118 16
32119 15
32120 20
32121 14
32122 16
32123 15
32124 17
32125 15
32126 22
32127 11
32128 15
32129 17
32130 11
32131 12
32132 15
32133 20
32134 9
32135 14
32136 14
32137 10
32138 11
32139 8
32140 7
32141 13
32142 15
32143 15
32144 12
32145 16
32146 10
32147 13
32148 15
32149 10
32150 8
32151 16
32152 17
32153 9
32154 14
32155 6
32156 7
32157 19
32158 18
32159 13
32160 13
32161 14
32162 13
32163 15
32164 22
32165 13
32166 14
32167 12
32168 14
32169 10
32170 16
32171 7
32172 10
32173 17
32174 15
32175 7
32176 14
32177 12
32178 10
32179 7
32180 14
32181 13
32182 11
32183 14
32184 17
32185 9
32186 16
32187 14
32188 11
32189 8
32190 12
32191 15
32192 7
32193 14
32194 12
32195 13
32196 8
32197 11
32198 15
32199 13
32200 9
32201 8
32202 12
32203 19
32204 6
32205 21
32206 15
32207 11
32208 10
32209 14
32210 16
32211 12
32212 17
32213 10
32214 11
32215 15
32216 20
32217 15
32218 16
32219 18
32220 9
32221 17
32222 4
32223 10
32224 12
32225 21
32226 14
32227 14
32228 18
32229 17
32230 10
32231 17
32232 15
32233 14
32234 12
32235 14
32236 11
32237 14
32238 15
32239 16
32240 12
32241 15
32242 7
32243 14
32244 13
32245 11
32246 16
32247 15
32248 18
32249 14
32250 17
32251 11
32252 6
32253 10
32254 11
32255 16
32256 8
32257 15
32258 13
32259 14
32260 12
32261 11
32262 21
32263 15
32264 14
32265 8
32266 15
32267 12
32268 16
32269 9
32270 22
32271 13
32272 17
32273 8
32274 12
32275 17
32276 14
32277 19
32278 13
32279 7
32280 12
32281 16
32282 15
32283 17
32284 15
32285 13
32286 19
32287 11
32288 16
32289 14
32290 17
32291 13
32292 17
32293 12
32294 20
32295 11
32296 19
32297 11
32298 15
32299 11
32300 11
32301 16
32302 15
32303 14
32304 9
32305 12
32306 11
32307 21
32308 11
32309 23
32310 10
32311 18
32312 10
32313 15
32314 15
32315 9
32316 16
32317 8
32318 11
32319 18
32320 22
32321 14
32322 14
32323 14
32324 10
32325 14
32326 12
32327 12
32328 16
32329 10
32330 18
32331 14
32332 13
32333 18
32334 19
32335 12
32336 15
32337 11
32338 11
32339 10
32340 14
32341 10
32342 9
32343 8
32344 10
32345 12
32346 14
32347 16
32348 16
32349 17
32350 15
32351 17
32352 12
32353 10
32354 12
32355 15
32356 10
32357 14
32358 11
32359 10
32360 16
32361 17
32362 13
32363 13
32364 10
32365 15
32366 12
32367 12
32368 15
32369 13
32370 18
32371 16
32372 12
32373 14
32374 17
32375 13
32376 9
32377 12
32378 18
32379 12
32380 13
32381 12
32382 14
32383 17
32384 17
32385 13
32386 14
32387 14
32388 13
32389 17
32390 20
32391 14
32392 8
32393 13
32394 13
32395 10
32396 17
32397 18
32398 12
32399 20
32400 5
32401 18
32402 14
32403 12
32404 18
32405 8
32406 20
32407 17
32408 18
32409 19
32410 14
32411 16
32412 10
32413 19
32414 11
32415 12
32416 9
32417 11
32418 16
32419 8
32420 12
32421 9
32422 25
32423 12
32424 11
32425 8
32426 8
32427 12
32428 9
32429 17
32430 18
32431 16
32432 8
32433 16
32434 13
32435 9
32436 8
32437 17
32438 14
32439 23
32440 12
32441 15
32442 11
32443 13
32444 14
32445 16
32446 18
32447 21
32448 7
32449 23
32450 11
32451 7
32452 19
32453 8
32454 10
32455 14
32456 8
32457 9
32458 19
32459 10
32460 16
32461 13
32462 18
32463 8
32464 7
32465 19
32466 14
32467 10
32468 15
32469 15
32470 23
32471 9
32472 9
32473 18
32474 15
32475 10
32476 15
32477 12
32478 13
32479 15
32480 10
32481 10
32482 19
32483 20
32484 14
32485 13
32486 13
32487 21
32488 19
32489 17
32490 12
32491 13
32492 21
32493 17
32494 11
32495 11
32496 9
32497 16
32498 19
32499 13
32500 9
32501 10
32502 15
32503 14
32504 11
32505 13
32506 7
32507 8
32508 9
32509 7
32510 15
32511 17
32512 22
32513 14
32514 9
32515 10
32516 12
32517 14
32518 11
32519 15
32520 12
32521 22
32522 9
32523 13
32524 17
32525 15
32526 13
32527 16
32528 18
32529 14
32530 13
32531 13
32532 15
32533 19
32534 19
32535 13
32536 17
32537 9
32538 17
32539 20
32540 14
32541 14
32542 13
32543 18
32544 20
32545 12
32546 19
32547 16
32548 11
32549 17
32550 16
32551 11
32552 16
32553 13
32554 11
32555 10
32556 12
32557 15
32558 17
32559 18
32560 18
32561 8
32562 14
32563 13
32564 13
32565 19
32566 12
32567 15
32568 12
32569 8
32570 10
32571 10
32572 14
32573 22
32574 9
32575 13
32576 17
32577 6
32578 14
32579 15
32580 13
32581 18
32582 14
32583 18
32584 16
32585 10
32586 9
32587 9
32588 14
32589 16
32590 14
32591 17
32592 17
32593 17
32594 6
32595 13
32596 8
32597 17
32598 12
32599 12
32600 19
32601 14
32602 17
32603 16
32604 7
32605 16
32606 17
32607 9
32608 15
32609 10
32610 16
32611 16
32612 12
32613 14
32614 15
32615 16
32616 9
32617 16
32618 16
32619 8
32620 11
32621 16
32622 15
32623 21
32624 17
32625 6
32626 12
32627 9
32628 10
32629 16
32630 21
32631 14
32632 14
32633 18
32634 20
32635 13
32636 14
32637 18
32638 14
32639 16
32640 12
32641 7
32642 17
32643 16
32644 9
32645 10
32646 16
32647 20
32648 17
32649 14
32650 13
32651 13
32652 14
32653 11
32654 12
32655 14
32656 16
32657 13
32658 15
32659 11
32660 14
32661 13
32662 21
32663 12
32664 16
32665 23
32666 17
32667 15
32668 16
32669 11
32670 6
32671 13
32672 8
32673 12
32674 13
32675 14
32676 14
32677 13
32678 19
32679 9
32680 11
32681 17
32682 12
32683 13
32684 11
32685 21
32686 18
32687 12
32688 14
32689 22
32690 14
32691 10
32692 13
32693 18
32694 11
32695 17
32696 16
32697 10
32698 14
32699 16
32700 10
32701 12
32702 19
32703 11
32704 12
32705 12
32706 11
32707 18
32708 9
32709 17
32710 16
32711 14
32712 18
32713 11
32714 10
32715 7
32716 10
32717 17
32718 12
32719 11
32720 14
32721 20
32722 16
32723 15
32724 18
32725 10
32726 12
32727 17
32728 12
32729 17
32730 12
32731 15
32732 12
32733 18
32734 10
32735 18
32736 5
32737 20
32738 12
32739 16
32740 13
32741 19
32742 15
32743 14
32744 16
32745 17
32746 11
32747 8
32748 15
32749 16
32750 13
32751 25
32752 22
32753 18
32754 13
32755 21
32756 16
32757 13
32758 12
32759 15
32760 12
32761 13
32762 13
32763 16
32764 26
32765 15
32766 20
32767 20
32768 4
32769 15
32770 9
32771 16
32772 10
32773 18
32774 13
32775 11
32776 13
32777 14
32778 17
32779 19
32780 19
32781 24
32782 10
32783 10
32784 15
32785 11
32786 12
32787 10
32788 15
32789 15
32790 15
32791 16
32792 14
32793 18
32794 17
32795 20
32796 11
32797 14
32798 14
32799 16
32800 16
32801 21
32802 15
32803 25
32804 19
32805 15
32806 10
32807 16
32808 13
32809 7
32810 12
32811 15
32812 13
32813 14
32814 15
32815 20
32816 13
32817 10
32818 13
32819 13
32820 10
32821 18
32822 14
32823 20
32824 9
32825 12
32826 11
32827 15
32828 23
32829 13
32830 10
32831 12
32832 16
32833 12
32834 20
32835 13
32836 17
32837 15
32838 20
32839 10
32840 18
32841 16
32842 12
32843 11
32844 10
32845 17
32846 9
32847 16
32848 10
32849 11
32850 18
32851 14
32852 13
32853 18
32854 16
32855 14
32856 17
32857 13
32858 15
32859 15
32860 13
32861 18
32862 16
32863 14
32864 21
32865 14
32866 20
32867 14
32868 9
32869 11
32870 15
32871 10
32872 11
32873 13
32874 14
32875 13
32876 12
32877 15
32878 18
32879 11
32880 16
32881 12
32882 16
32883 15
32884 14
32885 13
32886 20
32887 12
32888 12
32889 9
32890 13
32891 19
32892 14
32893 11
32894 12
32895 16
32896 13
32897 11
32898 16
32899 14
32900 12
32901 19
32902 7
32903 18
32904 14
32905 16
32906 14
32907 8
32908 21
32909 13
32910 16
32911 16
32912 7
32913 11
32914 13
32915 10
32916 9
32917 9
32918 10
32919 18
32920 13
32921 12
32922 12
32923 12
32924 18
32925 17
32926 12
32927 12
32928 26
32929 6
32930 17
32931 12
32932 13
32933 19
32934 9
32935 11
32936 11
32937 13
32938 15
32939 15
32940 13
32941 17
32942 16
32943 13
32944 15
32945 17
32946 13
32947 15
32948 12
32949 15
32950 16
32951 16
32952 19
32953 8
32954 12
32955 17
32956 10
32957 13
32958 13
32959 12
32960 10
32961 12
32962 13
32963 7
32964 20
32965 8
32966 15
32967 12
32968 7
32969 12
32970 13
32971 11
32972 10
32973 11
32974 18
32975 9
32976 17
32977 18
32978 8
32979 20
32980 17
32981 7
32982 13
32983 22
32984 17
32985 20
32986 18
32987 18
32988 13
32989 15
32990 20
32991 12
32992 16
32993 7
32994 12
32995 15
32996 13
32997 18
32998 16
32999 18
33000 15
33001 15
33002 17
33003 19
33004 22
33005 14
33006 17
33007 16
33008 15
33009 12
33010 18
33011 20
33012 12
33013 9
33014 20
33015 11
33016 16
33017 13
33018 19
33019 15
33020 14
33021 11
33022 13
33023 12
33024 11
33025 13
33026 22
33027 15
33028 19
33029 14
33030 14
33031 16
33032 13
33033 15
33034 8
33035 9
33036 15
33037 16
33038 12
33039 11
33040 18
33041 9
33042 7
33043 9
33044 20
33045 11
33046 25
33047 15
33048 13
33049 15
33050 9
33051 15
33052 16
33053 20
33054 14
33055 13
33056 9
33057 14
33058 11
33059 13
33060 3
33061 21
33062 10
33063 10
33064 14
33065 14
33066 14
33067 16
33068 20
33069 7
33070 17
33071 20
33072 9
33073 12
33074 21
33075 17
33076 16
33077 11
33078 17
33079 12
33080 15
33081 18
33082 10
33083 15
33084 21
33085 12
33086 15
33087 17
33088 14
33089 15
33090 23
33091 15
33092 11
33093 8
33094 18
33095 14
33096 16
33097 12
33098 8
33099 13
33100 9
33101 14
33102 13
33103 17
33104 11
33105 8
33106 15
33107 15
33108 10
33109 15
33110 16
33111 15
33112 22
33113 18
33114 16
33115 14
33116 15
33117 11
33118 14
33119 13
33120 11
33121 8
33122 13
33123 15
33124 14
33125 21
33126 11
33127 12
33128 14
33129 14
33130 14
33131 21
33132 16
33133 15
33134 6
33135 14
33136 14
33137 16
33138 11
33139 25
33140 16
33141 13
33142 11
33143 17
33144 14
33145 24
33146 19
33147 16
33148 17
33149 12
33150 15
33151 13
33152 10
33153 17
33154 9
33155 16
33156 9
33157 16
33158 17
33159 15
33160 18
33161 15
33162 15
33163 17
33164 19
33165 20
33166 11
33167 13
33168 23
33169 18
33170 14
33171 11
33172 13
33173 16
33174 11
33175 13
33176 13
33177 15
33178 11
33179 14
33180 5
33181 12
33182 16
33183 15
33184 13
33185 9
33186 11
33187 16
33188 10
33189 8
33190 13
33191 16
33192 9
33193 10
33194 12
33195 14
33196 21
33197 14
33198 13
33199 11
33200 16
33201 12
33202 14
33203 11
33204 14
33205 13
33206 16
33207 19
33208 20
33209 18
33210 15
33211 15
33212 12
33213 17
33214 10
33215 12
33216 14
33217 12
33218 7
33219 15
33220 12
33221 13
33222 13
33223 17
33224 17
33225 18
33226 22
33227 17
33228 19
33229 9
33230 14
33231 10
33232 12
33233 7
33234 11
33235 16
33236 21
33237 16
33238 13
33239 14
33240 9
33241 16
33242 9
33243 11
33244 9
33245 15
33246 7
33247 17
33248 14
33249 14
33250 12
33251 8
33252 10
33253 13
33254 11
33255 13
33256 11
33257 18
33258 18
33259 11
33260 11
33261 16
33262 13
33263 15
33264 17
33265 12
33266 10
33267 14
33268 14
33269 15
33270 17
33271 16
33272 9
33273 19
33274 13
33275 3
33276 20
33277 6
33278 12
33279 16
33280 10
33281 6
33282 14
33283 11
33284 19
33285 15
33286 11
33287 14
33288 20
33289 21
33290 12
33291 22
33292 16
33293 7
33294 9
33295 9
33296 10
33297 10
33298 14
33299 11
33300 17
33301 18
33302 23
33303 13
33304 21
33305 18
33306 18
33307 17
33308 16
33309 11
33310 9
33311 13
33312 12
33313 8
33314 13
33315 13
33316 13
33317 11
33318 17
33319 14
33320 14
33321 13
33322 18
33323 16
33324 12
33325 19
33326 12
33327 17
33328 17
33329 14
33330 15
33331 16
33332 17
33333 17
33334 21
33335 14
33336 16
33337 19
33338 13
33339 12
33340 7
33341 15
33342 13
33343 15
33344 13
33345 13
33346 13
33347 11
33348 12
33349 14
33350 11
33351 18
33352 11
33353 15
33354 20
33355 18
33356 15
33357 21
33358 8
33359 22
33360 12
33361 14
33362 13
33363 12
33364 17
33365 12
33366 15
33367 18
33368 11
33369 8
33370 18
33371 8
33372 16
33373 15
33374 25
33375 15
33376 8
33377 12
33378 13
33379 15
33380 21
33381 11
33382 16
33383 8
33384 18
33385 11
33386 13
33387 13
33388 16
33389 14
33390 13
33391 15
33392 13
33393 14
33394 12
33395 12
33396 9
33397 17
33398 18
33399 21
33400 9
33401 17
33402 11
33403 15
33404 14
33405 19
33406 8
33407 17
33408 12
33409 9
33410 21
33411 14
33412 12
33413 21
33414 14
33415 17
33416 15
33417 14
33418 10
33419 17
33420 17
33421 7
33422 12
33423 14
33424 11
33425 17
33426 9
33427 14
33428 20
33429 15
33430 9
33431 13
33432 12
33433 16
33434 12
33435 8
33436 15
33437 18
33438 7
33439 12
33440 9
33441 13
33442 14
33443 14
33444 7
33445 11
33446 12
33447 14
33448 24
33449 14
33450 16
33451 14
33452 20
33453 19
33454 18
33455 18
33456 6
33457 11
33458 9
33459 14
33460 11
33461 6
33462 15
33463 8
33464 17
33465 13
33466 12
33467 12
33468 7
33469 15
33470 14
33471 7
33472 17
33473 12
33474 12
33475 17
33476 10
33477 21
33478 15
33479 15
33480 13
33481 5
33482 9
33483 9
33484 11
33485 20
33486 15
33487 17
33488 13
33489 16
33490 15
33491 10
33492 12
33493 20
33494 12
33495 13
33496 12
33497 15
33498 15
33499 15
33500 12
33501 10
33502 18
33503 19
33504 15
33505 10
33506 12
33507 12
33508 13
33509 18
33510 13
33511 10
33512 22
33513 18
33514 17
33515 11
33516 10
33517 10
33518 16
33519 23
33520 15
33521 11
33522 10
33523 9
33524 12
33525 20
33526 16
33527 13
33528 12
33529 14
33530 9
33531 17
33532 12
33533 13
33534 7
33535 16
33536 11
33537 6
33538 17
33539 16
33540 20
33541 17
33542 13
33543 13
33544 19
33545 10
33546 11
33547 12
33548 25
33549 13
33550 14
33551 10
33552 9
33553 12
33554 12
33555 8
33556 12
33557 18
33558 16
33559 18
33560 12
33561 17
33562 14
33563 16
33564 19
33565 6
33566 14
33567 16
33568 11
33569 17
33570 15
33571 8
33572 12
33573 15
33574 24
33575 12
33576 12
33577 16
33578 15
33579 12
33580 12
33581 21
33582 20
33583 13
33584 17
33585 13
33586 14
33587 21
33588 17
33589 7
33590 21
33591 17
33592 23
33593 19
33594 11
33595 15
33596 11
33597 14
33598 17
33599 10
33600 11
33601 12
33602 13
33603 21
33604 14
33605 14
33606 12
33607 13
33608 19
33609 25
33610 11
33611 14
33612 19
33613 16
33614 16
33615 19
33616 9
33617 15
33618 11
33619 7
33620 15
33621 15
33622 17
33623 22
33624 17
33625 11
33626 21
33627 18
33628 17
33629 14
33630 14
33631 10
33632 15
33633 18
33634 13
33635 17
33636 21
33637 19
33638 5
33639 19
33640 10
33641 20
33642 17
33643 16
33644 12
33645 19
33646 12
33647 17
33648 15
33649 18
33650 16
33651 18
33652 12
33653 13
33654 9
33655 9
33656 18
33657 12
33658 19
33659 22
33660 17
33661 8
33662 18
33663 19
33664 16
33665 12
33666 16
33667 16
33668 5
33669 10
33670 21
33671 11
33672 24
33673 12
33674 13
33675 24
33676 16
33677 7
33678 13
33679 21
33680 11
33681 15
33682 14
33683 10
33684 13
33685 12
33686 13
33687 13
33688 6
33689 8
33690 9
33691 17
33692 14
33693 16
33694 13
33695 21
33696 10
33697 12
33698 11
33699 12
33700 15
33701 14
33702 14
33703 13
33704 10
33705 15
33706 17
33707 23
33708 13
33709 22
33710 19
33711 13
33712 16
33713 10
33714 16
33715 13
33716 15
33717 13
33718 12
33719 4
33720 22
33721 14
33722 10
33723 20
33724 15
33725 17
33726 19
33727 17
33728 12
33729 14
33730 12
33731 16
33732 14
33733 15
33734 9
33735 20
33736 12
33737 14
33738 14
33739 13
33740 19
33741 15
33742 13
33743 8
33744 14
33745 14
33746 11
33747 18
33748 19
33749 17
33750 12
33751 13
33752 17
33753 23
33754 10
33755 9
33756 16
33757 19
33758 17
33759 17
33760 15
33761 16
33762 11
33763 13
33764 13
33765 14
33766 16
33767 16
33768 13
33769 14
33770 12
33771 15
33772 16
33773 12
33774 14
33775 7
33776 9
33777 20
33778 13
33779 12
33780 16
33781 14
33782 13
33783 23
33784 13
33785 9
33786 17
33787 7
33788 7
33789 11
33790 16
33791 13
33792 12
33793 13
33794 15
33795 10
33796 19
33797 18
33798 12
33799 16
33800 16
33801 11
33802 19
33803 14
33804 10
33805 11
33806 10
33807 15
33808 15
33809 13
33810 17
33811 16
33812 10
33813 11
33814 12
33815 10
33816 14
33817 13
33818 9
33819 13
33820 17
33821 15
33822 18
33823 8
33824 15
33825 14
33826 18
33827 14
33828 18
33829 10
33830 13
33831 12
33832 10
33833 16
33834 7
33835 20
33836 8
33837 15
33838 14
33839 12
33840 14
33841 16
33842 12
33843 5
33844 9
33845 11
33846 10
33847 8
33848 15
33849 12
33850 14
33851 11
33852 15
33853 17
33854 14
33855 12
33856 19
33857 9
33858 10
33859 16
33860 21
33861 15
33862 17
33863 24
33864 10
33865 18
33866 13
33867 16
33868 15
33869 21
33870 16
33871 17
33872 18
33873 15
33874 21
33875 9
33876 10
33877 14
33878 11
33879 11
33880 14
33881 11
33882 11
33883 16
33884 16
33885 7
33886 12
33887 14
33888 11
33889 12
33890 13
33891 20
33892 13
33893 13
33894 11
33895 13
33896 10
33897 12
33898 11
33899 14
33900 14
33901 14
33902 12
33903 13
33904 13
33905 17
33906 12
33907 10
33908 13
33909 16
33910 15
33911 17
33912 12
33913 16
33914 8
33915 15
33916 13
33917 19
33918 17
33919 5
33920 14
33921 15
33922 14
33923 16
33924 14
33925 11
33926 13
33927 20
33928 10
33929 13
33930 22
33931 14
33932 13
33933 18
33934 11
33935 16
33936 18
33937 13
33938 13
33939 12
33940 15
33941 16
33942 12
33943 11
33944 21
33945 14
33946 10
33947 9
33948 15
33949 11
33950 15
33951 10
33952 12
33953 17
33954 17
33955 24
33956 12
33957 11
33958 14
33959 14
33960 15
33961 18
33962 10
33963 22
33964 15
33965 8
33966 8
33967 14
33968 13
33969 18
33970 14
33971 14
33972 12
33973 14
33974 18
33975 18
33976 11
33977 14
33978 23
33979 15
33980 10
33981 19
33982 10
33983 9
33984 13
33985 4
33986 12
33987 9
33988 16
33989 14
33990 10
33991 16
33992 20
33993 16
33994 12
33995 13
33996 13
33997 14
33998 10
33999 22
34000 17
34001 13
34002 11
34003 14
34004 10
34005 17
34006 12
34007 10
34008 13
34009 14
34010 15
34011 14
34012 12
34013 5
34014 14
34015 12
34016 15
34017 16
34018 5
34019 14
34020 12
34021 12
34022 9
34023 10
34024 9
34025 20
34026 11
34027 16
34028 13
34029 12
34030 6
34031 13
34032 15
34033 17
34034 12
34035 13
34036 7
34037 18
34038 10
34039 13
34040 8
34041 9
34042 16
34043 11
34044 16
34045 12
34046 15
34047 16
34048 12
34049 13
34050 12
34051 19
34052 15
34053 9
34054 13
34055 12
34056 19
34057 13
34058 9
34059 16
34060 14
34061 11
34062 13
34063 13
34064 7
34065 13
34066 11
34067 14
34068 18
34069 8
34070 15
34071 15
34072 18
34073 10
34074 11
34075 12
34076 11
34077 15
34078 11
34079 13
34080 20
34081 11
34082 16
34083 13
34084 10
34085 13
34086 15
34087 11
34088 11
34089 17
34090 10
34091 16
34092 14
34093 18
34094 14
34095 16
34096 18
34097 20
34098 10
34099 16
34100 12
34101 13
34102 13
34103 9
34104 16
34105 14
34106 17
34107 16
34108 17
34109 17
34110 13
34111 13
34112 8
34113 11
34114 7
34115 15
34116 17
34117 7
34118 18
34119 10
34120 15
34121 11
34122 20
34123 12
34124 8
34125 10
34126 9
34127 7
34128 16
34129 8
34130 17
34131 19
34132 16
34133 12
34134 12
34135 9
34136 6
34137 16
34138 11
34139 16
34140 14
34141 13
34142 15
34143 4
34144 13
34145 15
34146 8
34147 13
34148 13
34149 10
34150 11
34151 12
34152 17
34153 11
34154 9
34155 15
34156 18
34157 12
34158 14
34159 12
34160 13
34161 9
34162 14
34163 15
34164 13
34165 12
34166 8
34167 16
34168 15
34169 18
34170 16
34171 11
34172 12
34173 10
34174 16
34175 15
34176 12
34177 18
34178 11
34179 16
34180 18
34181 11
34182 22
34183 16
34184 10
34185 8
34186 9
34187 15
34188 15
34189 16
34190 10
34191 12
34192 12
34193 14
34194 15
34195 10
34196 20
34197 14
34198 16
34199 7
34200 11
34201 9
34202 25
34203 11
34204 11
34205 23
34206 9
34207 13
34208 16
34209 7
34210 19
34211 13
34212 22
34213 23
34214 18
34215 12
34216 17
34217 15
34218 8
34219 13
34220 13
34221 13
34222 18
34223 18
34224 11
34225 12
34226 14
34227 16
34228 14
34229 19
34230 12
34231 14
34232 16
34233 8
34234 12
34235 12
34236 22
34237 16
34238 9
34239 13
34240 15
34241 20
34242 15
34243 13
34244 13
34245 6
34246 18
34247 23
34248 10
34249 13
34250 17
34251 10
34252 11
34253 12
34254 14
34255 14
34256 17
34257 13
34258 16
34259 12
34260 13
34261 17
34262 11
34263 13
34264 17
34265 12
34266 8
34267 16
34268 19
34269 11
34270 10
34271 16
34272 8
34273 17
34274 15
34275 11
34276 12
34277 30
34278 7
34279 17
34280 10
34281 18
34282 13
34283 12
34284 12
34285 15
34286 12
34287 13
34288 15
34289 10
34290 13
34291 15
34292 13
34293 9
34294 11
34295 14
34296 15
34297 16
34298 15
34299 12
34300 19
34301 15
34302 17
34303 13
34304 16
34305 12
34306 15
34307 16
34308 17
34309 18
34310 16
34311 13
34312 11
34313 17
34314 16
34315 15
34316 12
34317 12
34318 7
34319 13
34320 16
34321 14
34322 13
34323 13
34324 16
34325 13
34326 13
34327 9
34328 12
34329 16
34330 14
34331 13
34332 7
34333 18
34334 11
34335 10
34336 16
34337 12
34338 16
34339 16
34340 9
34341 14
34342 14
34343 12
34344 16
34345 6
34346 18
34347 20
34348 7
34349 11
34350 13
34351 13
34352 12
34353 15
34354 13
34355 15
34356 16
34357 14
34358 10
34359 10
34360 14
34361 12
34362 14
34363 18
34364 9
34365 21
34366 13
34367 14
34368 13
34369 4
34370 14
34371 17
34372 22
34373 13
34374 22
34375 13
34376 11
34377 18
34378 19
34379 15
34380 16
34381 17
34382 12
34383 7
34384 19
34385 15
34386 17
34387 12
34388 10
34389 13
34390 10
34391 11
34392 17
34393 12
34394 14
34395 14
34396 9
34397 9
34398 16
34399 8
34400 13
34401 14
34402 17
34403 14
34404 10
34405 11
34406 9
34407 19
34408 19
34409 18
34410 14
34411 9
34412 14
34413 16
34414 19
34415 9
34416 9
34417 15
34418 17
34419 10
34420 19
34421 10
34422 15
34423 18
34424 14
34425 10
34426 17
34427 6
34428 22
34429 26
34430 11
34431 9
34432 17
34433 9
34434 9
34435 4
34436 17
34437 13
34438 14
34439 14
34440 7
34441 9
34442 19
34443 14
34444 13
34445 13
34446 16
34447 13
34448 14
34449 12
34450 14
34451 14
34452 13
34453 11
34454 14
34455 11
34456 12
34457 15
34458 12
34459 11
34460 16
34461 19
34462 18
34463 17
34464 9
34465 19
34466 13
34467 10
34468 15
34469 9
34470 13
34471 13
34472 16
34473 10
34474 13
34475 10
34476 18
34477 11
34478 17
34479 19
34480 11
34481 15
34482 11
34483 15
34484 11
34485 10
34486 13
34487 11
34488 11
34489 18
34490 12
34491 13
34492 13
34493 21
34494 11
34495 11
34496 14
34497 17
34498 15
34499 15
34500 26
34501 10
34502 11
34503 14
34504 16
34505 8
34506 17
34507 17
34508 10
34509 17
34510 12
34511 10
34512 15
34513 5
34514 13
34515 13
34516 12
34517 9
34518 13
34519 8
34520 18
34521 13
34522 17
34523 13
34524 12
34525 6
34526 14
34527 8
34528 14
34529 13
34530 13
34531 19
34532 11
34533 14
34534 15
34535 12
34536 12
34537 13
34538 8
34539 12
34540 11
34541 15
34542 11
34543 13
34544 10
34545 13
34546 11
34547 17
34548 15
34549 13
34550 13
34551 10
34552 13
34553 12
34554 10
34555 20
34556 14
34557 18
34558 11
34559 15
34560 18
34561 10
34562 9
34563 13
34564 14
34565 12
34566 11
34567 20
34568 18
34569 16
34570 15
34571 13
34572 16
34573 4
34574 9
34575 12
34576 13
34577 11
34578 11
34579 18
34580 10
34581 13
34582 13
34583 8
34584 12
34585 11
34586 11
34587 7
34588 14
34589 20
34590 11
34591 14
34592 18
34593 19
34594 12
34595 20
34596 13
34597 15
34598 13
34599 7
34600 14
34601 13
34602 18
34603 11
34604 16
34605 16
34606 12
34607 16
34608 14
34609 22
34610 11
34611 14
34612 14
34613 14
34614 10
34615 20
34616 10
34617 13
34618 10
34619 12
34620 10
34621 11
34622 12
34623 13
34624 15
34625 11
34626 12
34627 7
34628 17
34629 12
34630 8
34631 9
34632 9
34633 15
34634 11
34635 13
34636 14
34637 7
34638 12
34639 13
34640 12
34641 15
34642 13
34643 19
34644 11
34645 20
34646 11
34647 11
34648 17
34649 16
34650 11
34651 13
34652 12
34653 17
34654 11
34655 10
34656 14
34657 12
34658 13
34659 16
34660 16
34661 12
34662 13
34663 26
34664 13
34665 10
34666 17
34667 18
34668 12
34669 14
34670 13
34671 15
34672 17
34673 13
34674 16
34675 14
34676 13
34677 16
34678 12
34679 16
34680 20
34681 13
34682 20
34683 11
34684 15
34685 19
34686 18
34687 12
34688 11
34689 10
34690 15
34691 15
34692 16
34693 16
34694 13
34695 14
34696 11
34697 12
34698 13
34699 12
34700 19
34701 10
34702 9
34703 8
34704 13
34705 11
34706 22
34707 15
34708 17
34709 10
34710 21
34711 12
34712 18
34713 8
34714 16
34715 6
34716 16
34717 9
34718 15
34719 17
34720 7
34721 9
34722 7
34723 11
34724 14
34725 12
34726 12
34727 13
34728 13
34729 8
34730 14
34731 10
34732 14
34733 10
34734 10
34735 13
34736 13
34737 12
34738 12
34739 11
34740 12
34741 18
34742 15
34743 7
34744 10
34745 12
34746 12
34747 11
34748 15
34749 9
34750 14
34751 14
34752 11
34753 12
34754 15
34755 13
34756 7
34757 11
34758 9
34759 13
34760 15
34761 13
34762 15
34763 16
34764 11
34765 10
34766 14
34767 12
34768 13
34769 8
34770 20
34771 13
34772 18
34773 15
34774 13
34775 10
34776 21
34777 3
34778 14
34779 12
34780 8
34781 13
34782 18
34783 12
34784 14
34785 15
34786 14
34787 14
34788 13
34789 14
34790 14
34791 10
34792 12
34793 12
34794 20
34795 7
34796 14
34797 16
34798 14
34799 13
34800 5
34801 19
34802 14
34803 12
34804 14
34805 9
34806 10
34807 12
34808 14
34809 6
34810 13
34811 14
34812 15
34813 14
34814 18
34815 17
34816 11
34817 10
34818 18
34819 7
34820 12
34821 14
34822 18
34823 10
34824 11
34825 14
34826 20
34827 11
34828 10
34829 11
34830 15
34831 14
34832 11
34833 10
34834 12
34835 16
34836 14
34837 16
34838 11
34839 11
34840 12
34841 10
34842 13
34843 11
34844 9
34845 9
34846 9
34847 12
34848 13
34849 17
34850 12
34851 16
34852 5
34853 13
34854 6
34855 9
34856 8
34857 15
34858 13
34859 13
34860 12
34861 10
34862 17
34863 14
34864 16
34865 11
34866 12
34867 15
34868 11
34869 19
34870 12
34871 14
34872 17
34873 11
34874 19
34875 15
34876 11
34877 9
34878 14
34879 14
34880 14
34881 6
34882 16
34883 11
34884 9
34885 15
34886 10
34887 9
34888 8
34889 17
34890 14
34891 11
34892 6
34893 8
34894 12
34895 18
34896 10
34897 9
34898 11
34899 18
34900 12
34901 23
34902 15
34903 13
34904 9
34905 11
34906 12
34907 6
34908 21
34909 14
34910 13
34911 16
34912 8
34913 10
34914 14
34915 18
34916 13
34917 13
34918 14
34919 13
34920 10
34921 10
34922 9
34923 8
34924 8
34925 15
34926 21
34927 12
34928 10
34929 10
34930 8
34931 23
34932 7
34933 13
34934 13
34935 17
34936 14
34937 19
34938 6
34939 12
34940 14
34941 14
34942 13
34943 15
34944 13
34945 9
34946 18
34947 12
34948 12
34949 12
34950 15
34951 19
34952 13
34953 11
34954 15
34955 16
34956 10
34957 12
34958 22
34959 14
34960 11
34961 17
34962 17
34963 25
34964 12
34965 13
34966 14
34967 10
34968 10
34969 12
34970 15
34971 17
34972 9
34973 13
34974 12
34975 14
34976 14
34977 8
34978 19
34979 18
34980 13
34981 14
34982 13
34983 7
34984 17
34985 10
34986 9
34987 14
34988 14
34989 8
34990 10
34991 18
34992 11
34993 22
34994 14
34995 18
34996 14
34997 12
34998 14
34999 16
35000 12
35001 11
35002 11
35003 8
35004 10
35005 16
35006 10
35007 8
35008 13
35009 10
35010 13
35011 15
35012 17
35013 14
35014 14
35015 14
35016 11
35017 10
35018 20
35019 6
35020 11
35021 13
35022 13
35023 14
35024 17
35025 11
35026 6
35027 12
35028 12
35029 11
35030 17
35031 12
35032 8
35033 12
35034 16
35035 16
35036 15
35037 8
35038 13
35039 17
35040 19
35041 13
35042 15
35043 13
35044 14
35045 11
35046 7
35047 14
35048 12
35049 14
35050 17
35051 9
35052 10
35053 13
35054 16
35055 18
35056 17
35057 15
35058 15
35059 7
35060 21
35061 19
35062 15
35063 14
35064 15
35065 13
35066 13
35067 12
35068 10
35069 16
35070 21
35071 15
35072 16
35073 9
35074 16
35075 11
35076 6
35077 14
35078 16
35079 7
35080 15
35081 21
35082 19
35083 9
35084 13
35085 9
35086 9
35087 17
35088 27
35089 10
35090 14
35091 14
35092 6
35093 16
35094 12
35095 10
35096 13
35097 13
35098 8
35099 18
35100 10
35101 8
35102 7
35103 18
35104 9
35105 9
35106 8
35107 18
35108 19
35109 9
35110 16
35111 8
35112 15
35113 9
35114 16
35115 16
35116 7
35117 16
35118 7
35119 22
35120 8
35121 13
35122 18
35123 9
35124 15
35125 11
35126 11
35127 14
35128 12
35129 16
35130 8
35131 7
35132 17
35133 13
35134 11
35135 18
35136 10
35137 13
35138 16
35139 19
35140 8
35141 10
35142 11
35143 10
35144 14
35145 15
35146 10
35147 14
35148 17
35149 17
35150 22
35151 17
35152 11
35153 17
35154 12
35155 7
35156 9
35157 11
35158 4
35159 18
35160 17
35161 10
35162 11
35163 13
35164 11
35165 18
35166 8
35167 14
35168 9
35169 10
35170 16
35171 12
35172 16
35173 9
35174 13
35175 10
35176 18
35177 9
35178 13
35179 9
35180 13
35181 14
35182 14
35183 19
35184 14
35185 8
35186 18
35187 12
35188 15
35189 12
35190 12
35191 16
35192 19
35193 16
35194 9
35195 14
35196 8
35197 15
35198 16
35199 8
35200 13
35201 9
35202 12
35203 14
35204 8
35205 17
35206 13
35207 12
35208 13
35209 16
35210 15
35211 10
35212 11
35213 11
35214 13
35215 18
35216 11
35217 15
35218 10
35219 12
35220 8
35221 11
35222 10
35223 17
35224 14
35225 11
35226 11
35227 11
35228 13
35229 16
35230 9
35231 9
35232 15
35233 14
35234 15
35235 9
35236 16
35237 9
35238 12
35239 12
35240 11
35241 7
35242 17
35243 15
35244 6
35245 12
35246 22
35247 9
35248 14
35249 13
35250 15
35251 8
35252 12
35253 11
35254 12
35255 17
35256 9
35257 18
35258 19
35259 9
35260 11
35261 13
35262 17
35263 6
35264 13
35265 8
35266 10
35267 10
35268 11
35269 13
35270 8
35271 9
35272 14
35273 20
35274 16
35275 9
35276 11
35277 11
35278 15
35279 20
35280 13
35281 9
35282 21
35283 14
35284 9
35285 16
35286 12
35287 12
35288 11
35289 8
35290 14
35291 8
35292 18
35293 6
35294 10
35295 9
35296 12
35297 18
35298 10
35299 25
35300 14
35301 19
35302 14
35303 15
35304 16
35305 10
35306 16
35307 11
35308 19
35309 21
35310 17
35311 22
35312 9
35313 12
35314 12
35315 12
35316 13
35317 12
35318 14
35319 11
35320 9
35321 10
35322 6
35323 16
35324 16
35325 10
35326 10
35327 12
35328 18
35329 22
35330 17
35331 12
35332 17
35333 11
35334 15
35335 10
35336 17
35337 18
35338 14
35339 19
35340 13
35341 16
35342 15
35343 12
35344 12
35345 6
35346 10
35347 18
35348 17
35349 9
35350 14
35351 11
35352 8
35353 16
35354 9
35355 14
35356 7
35357 16
35358 13
35359 11
35360 11
35361 14
35362 10
35363 10
35364 12
35365 13
35366 10
35367 13
35368 13
35369 13
35370 16
35371 17
35372 10
35373 14
35374 13
35375 15
35376 13
35377 12
35378 9
35379 10
35380 16
35381 12
35382 15
35383 11
35384 13
35385 13
35386 13
35387 8
35388 9
35389 5
35390 11
35391 12
35392 7
35393 9
35394 12
35395 13
35396 18
35397 14
35398 15
35399 13
35400 13
35401 11
35402 8
35403 13
35404 16
35405 8
35406 17
35407 8
35408 9
35409 13
35410 12
35411 10
35412 12
35413 16
35414 6
35415 20
35416 17
35417 20
35418 14
35419 10
35420 14
35421 16
35422 8
35423 14
35424 8
35425 12
35426 15
35427 8
35428 9
35429 8
35430 9
35431 14
35432 17
35433 13
35434 12
35435 15
35436 9
35437 7
35438 15
35439 13
35440 16
35441 10
35442 12
35443 16
35444 10
35445 9
35446 10
35447 12
35448 14
35449 10
35450 14
35451 7
35452 11
35453 5
35454 7
35455 20
35456 13
35457 17
35458 17
35459 14
35460 10
35461 14
35462 14
35463 14
35464 12
35465 14
35466 10
35467 18
35468 11
35469 13
35470 9
35471 10
35472 10
35473 9
35474 8
35475 12
35476 14
35477 11
35478 12
35479 9
35480 8
35481 18
35482 15
35483 13
35484 12
35485 13
35486 13
35487 11
35488 14
35489 17
35490 9
35491 11
35492 13
35493 8
35494 17
35495 16
35496 14
35497 9
35498 14
35499 16
35500 11
35501 11
35502 13
35503 20
35504 9
35505 13
35506 9
35507 14
35508 10
35509 12
35510 13
35511 15
35512 11
35513 12
35514 9
35515 10
35516 11
35517 8
35518 10
35519 16
35520 6
35521 19
35522 15
35523 9
35524 4
35525 7
35526 12
35527 13
35528 9
35529 15
35530 7
35531 10
35532 13
35533 9
35534 9
35535 15
35536 14
35537 12
35538 17
35539 11
35540 15
35541 12
35542 15
35543 19
35544 14
35545 10
35546 9
35547 13
35548 13
35549 11
35550 17
35551 6
35552 11
35553 11
35554 12
35555 6
35556 8
35557 10
35558 16
35559 9
35560 13
35561 10
35562 14
35563 14
35564 15
35565 11
35566 13
35567 15
35568 10
35569 14
35570 12
35571 14
35572 12
35573 14
35574 15
35575 12
35576 14
35577 9
35578 12
35579 9
35580 9
35581 14
35582 8
35583 20
35584 12
35585 11
35586 17
35587 14
35588 14
35589 11
35590 15
35591 11
35592 17
35593 14
35594 17
35595 12
35596 14
35597 10
35598 8
35599 13
35600 19
35601 9
35602 6
35603 8
35604 5
35605 14
35606 11
35607 13
35608 10
35609 18
35610 13
35611 13
35612 13
35613 16
35614 7
35615 9
35616 6
35617 14
35618 8
35619 11
35620 9
35621 12
35622 11
35623 9
35624 12
35625 17
35626 12
35627 13
35628 9
35629 11
35630 13
35631 7
35632 15
35633 5
35634 13
35635 4
35636 15
35637 21
35638 7
35639 15
35640 9
35641 16
35642 10
35643 17
35644 18
35645 13
35646 11
35647 19
35648 11
35649 8
35650 18
35651 8
35652 13
35653 16
35654 12
35655 15
35656 11
35657 8
35658 14
35659 12
35660 7
35661 12
35662 14
35663 14
35664 17
35665 13
35666 13
35667 10
35668 15
35669 8
35670 18
35671 18
35672 9
35673 17
35674 20
35675 10
35676 13
35677 5
35678 17
35679 12
35680 14
35681 8
35682 9
35683 10
35684 16
35685 13
35686 20
35687 7
35688 13
35689 13
35690 8
35691 14
35692 9
35693 20
35694 11
35695 13
35696 12
35697 11
35698 10
35699 9
35700 7
35701 13
35702 11
35703 15
35704 13
35705 6
35706 15
35707 7
35708 16
35709 11
35710 13
35711 15
35712 18
35713 8
35714 23
35715 7
35716 12
35717 14
35718 13
35719 7
35720 5
35721 18
35722 9
35723 16
35724 18
35725 9
35726 12
35727 16
35728 10
35729 11
35730 13
35731 7
35732 14
35733 11
35734 10
35735 10
35736 13
35737 10
35738 5
35739 11
35740 8
35741 14
35742 11
35743 12
35744 13
35745 10
35746 17
35747 10
35748 16
35749 10
35750 9
35751 10
35752 12
35753 14
35754 11
35755 10
35756 5
35757 14
35758 11
35759 17
35760 8
35761 12
35762 19
35763 11
35764 12
35765 11
35766 10
35767 11
35768 14
35769 8
35770 11
35771 14
35772 9
35773 11
35774 11
35775 12
35776 13
35777 8
35778 10
35779 11
35780 9
35781 12
35782 17
35783 21
35784 14
35785 8
35786 12
35787 12
35788 16
35789 12
35790 11
35791 11
35792 12
35793 12
35794 19
35795 11
35796 14
35797 7
35798 19
35799 12
35800 20
35801 17
35802 11
35803 18
35804 7
35805 3
35806 11
35807 10
35808 6
35809 14
35810 15
35811 10
35812 22
35813 15
35814 12
35815 20
35816 14
35817 13
35818 10
35819 10
35820 8
35821 10
35822 12
35823 6
35824 15
35825 12
35826 9
35827 17
35828 13
35829 16
35830 8
35831 16
35832 21
35833 14
35834 10
35835 16
35836 11
35837 3
35838 18
35839 13
35840 9
35841 11
35842 14
35843 18
35844 12
35845 8
35846 20
35847 9
35848 13
35849 13
35850 16
35851 10
35852 17
35853 17
35854 16
35855 11
35856 11
35857 9
35858 5
35859 14
35860 13
35861 12
35862 14
35863 7
35864 12
35865 13
35866 23
35867 11
35868 10
35869 17
35870 17
35871 8
35872 10
35873 19
35874 14
35875 11
35876 10
35877 14
35878 14
35879 13
35880 9
35881 13
35882 13
35883 9
35884 11
35885 14
35886 11
35887 10
35888 15
35889 4
35890 11
35891 9
35892 13
35893 6
35894 16
35895 11
35896 8
35897 10
35898 17
35899 10
35900 12
35901 13
35902 11
35903 10
35904 17
35905 10
35906 20
35907 17
35908 11
35909 13
35910 11
35911 9
35912 14
35913 11
35914 16
35915 14
35916 15
35917 10
35918 13
35919 14
35920 15
35921 14
35922 16
35923 2
35924 10
35925 10
35926 9
35927 14
35928 9
35929 9
35930 14
35931 14
35932 8
35933 13
35934 10
35935 12
35936 11
35937 18
35938 11
35939 10
35940 9
35941 12
35942 10
35943 16
35944 13
35945 11
35946 14
35947 12
35948 10
35949 15
35950 6
35951 11
35952 10
35953 9
35954 16
35955 7
35956 9
35957 6
35958 7
35959 14
35960 13
35961 8
35962 4
35963 9
35964 15
35965 12
35966 15
35967 13
35968 13
35969 10
35970 11
35971 15
35972 7
35973 12
35974 8
35975 7
35976 10
35977 13
35978 13
35979 12
35980 10
35981 13
35982 12
35983 15
35984 17
35985 10
35986 10
35987 13
35988 8
35989 8
35990 17
35991 14
35992 12
35993 11
35994 9
35995 15
35996 12
35997 7
35998 14
35999 9
36000 8
36001 10
36002 10
36003 15
36004 14
36005 11
36006 9
36007 8
36008 7
36009 11
36010 11
36011 16
36012 15
36013 22
36014 16
36015 18
36016 10
36017 11
36018 12
36019 8
36020 13
36021 13
36022 17
36023 4
36024 11
36025 8
36026 8
36027 14
36028 14
36029 7
36030 8
36031 10
36032 16
36033 12
36034 13
36035 8
36036 14
36037 9
36038 15
36039 7
36040 13
36041 16
36042 14
36043 16
36044 5
36045 11
36046 13
36047 16
36048 11
36049 16
36050 9
36051 14
36052 11
36053 11
36054 14
36055 13
36056 13
36057 12
36058 13
36059 11
36060 17
36061 9
36062 11
36063 8
36064 11
36065 12
36066 9
36067 14
36068 12
36069 14
36070 17
36071 7
36072 5
36073 8
36074 8
36075 16
36076 8
36077 8
36078 14
36079 16
36080 11
36081 13
36082 12
36083 11
36084 12
36085 16
36086 7
36087 10
36088 8
36089 12
36090 7
36091 17
36092 15
36093 12
36094 13
36095 10
36096 14
36097 10
36098 7
36099 11
36100 10
36101 17
36102 9
36103 7
36104 14
36105 9
36106 17
36107 18
36108 8
36109 9
36110 6
36111 13
36112 12
36113 9
36114 14
36115 10
36116 12
36117 5
36118 15
36119 9
36120 10
36121 9
36122 4
36123 16
36124 8
36125 8
36126 15
36127 12
36128 11
36129 8
36130 11
36131 15
36132 10
36133 14
36134 13
36135 13
36136 17
36137 12
36138 13
36139 15
36140 14
36141 14
36142 5
36143 10
36144 12
36145 7
36146 9
36147 11
36148 13
36149 10
36150 7
36151 8
36152 12
36153 15
36154 16
36155 17
36156 13
36157 14
36158 14
36159 13
36160 16
36161 10
36162 10
36163 16
36164 9
36165 10
36166 11
36167 13
36168 11
36169 12
36170 10
36171 12
36172 16
36173 12
36174 12
36175 13
36176 9
36177 12
36178 7
36179 12
36180 10
36181 14
36182 11
36183 19
36184 14
36185 9
36186 11
36187 8
36188 9
36189 10
36190 6
36191 7
36192 9
36193 10
36194 12
36195 9
36196 8
36197 11
36198 6
36199 7
36200 15
36201 6
36202 7
36203 9
36204 8
36205 15
36206 18
36207 11
36208 12
36209 10
36210 14
36211 6
36212 13
36213 5
36214 17
36215 12
36216 11
36217 14
36218 6
36219 5
36220 20
36221 15
36222 10
36223 15
36224 7
36225 14
36226 6
36227 15
36228 15
36229 10
36230 16
36231 15
36232 21
36233 15
36234 19
36235 12
36236 10
36237 14
36238 14
36239 14
36240 5
36241 10
36242 9
36243 16
36244 13
36245 11
36246 6
36247 14
36248 12
36249 11
36250 16
36251 5
36252 11
36253 8
36254 11
36255 15
36256 10
36257 13
36258 8
36259 14
36260 10
36261 13
36262 10
36263 5
36264 6
36265 7
36266 7
36267 13
36268 21
36269 10
36270 8
36271 8
36272 12
36273 11
36274 14
36275 8
36276 9
36277 8
36278 9
36279 11
36280 11
36281 8
36282 10
36283 11
36284 6
36285 6
36286 14
36287 12
36288 18
36289 7
36290 13
36291 14
36292 8
36293 11
36294 14
36295 7
36296 13
36297 18
36298 16
36299 15
36300 5
36301 6
36302 7
36303 10
36304 12
36305 14
36306 9
36307 12
36308 13
36309 12
36310 11
36311 15
36312 12
36313 12
36314 6
36315 3
36316 7
36317 14
36318 11
36319 8
36320 7
36321 9
36322 15
36323 8
36324 9
36325 11
36326 10
36327 7
36328 11
36329 14
36330 6
36331 16
36332 8
36333 22
36334 8
36335 12
36336 9
36337 12
36338 3
36339 9
36340 11
36341 5
36342 13
36343 8
36344 3
36345 8
36346 13
36347 9
36348 12
36349 11
36350 12
36351 14
36352 12
36353 16
36354 4
36355 10
36356 14
36357 7
36358 16
36359 8
36360 15
36361 12
36362 4
36363 11
36364 5
36365 8
36366 12
36367 12
36368 7
36369 15
36370 10
36371 12
36372 15
36373 10
36374 9
36375 9
36376 13
36377 12
36378 9
36379 12
36380 12
36381 8
36382 13
36383 6
36384 14
36385 11
36386 11
36387 10
36388 17
36389 7
36390 12
36391 21
36392 9
36393 16
36394 15
36395 13
36396 9
36397 13
36398 8
36399 8
36400 11
36401 13
36402 11
36403 11
36404 6
36405 14
36406 11
36407 8
36408 19
36409 4
36410 9
36411 13
36412 15
36413 17
36414 11
36415 9
36416 11
36417 12
36418 14
36419 7
36420 10
36421 11
36422 8
36423 11
36424 10
36425 10
36426 9
36427 11
36428 13
36429 13
36430 8
36431 16
36432 8
36433 7
36434 12
36435 10
36436 10
36437 7
36438 10
36439 11
36440 11
36441 9
36442 14
36443 12
36444 9
36445 11
36446 6
36447 8
36448 5
36449 8
36450 14
36451 12
36452 6
36453 8
36454 14
36455 12
36456 10
36457 9
36458 7
36459 8
36460 13
36461 8
36462 11
36463 11
36464 10
36465 6
36466 16
36467 7
36468 8
36469 9
36470 6
36471 11
36472 12
36473 9
36474 11
36475 9
36476 7
36477 16
36478 15
36479 12
36480 14
36481 10
36482 19
36483 12
36484 9
36485 10
36486 19
36487 13
36488 12
36489 10
36490 14
36491 12
36492 12
36493 10
36494 15
36495 7
36496 8
36497 8
36498 11
36499 14
36500 14
36501 8
36502 9
36503 9
36504 11
36505 17
36506 5
36507 7
36508 7
36509 10
36510 10
36511 7
36512 10
36513 6
36514 8
36515 10
36516 14
36517 8
36518 6
36519 10
36520 12
36521 6
36522 12
36523 12
36524 8
36525 9
36526 13
36527 14
36528 14
36529 7
36530 6
36531 12
36532 9
36533 17
36534 10
36535 6
36536 10
36537 12
36538 17
36539 11
36540 7
36541 9
36542 14
36543 17
36544 4
36545 13
36546 12
36547 9
36548 10
36549 11
36550 7
36551 15
36552 8
36553 10
36554 8
36555 9
36556 6
36557 15
36558 10
36559 10
36560 14
36561 9
36562 11
36563 6
36564 10
36565 13
36566 8
36567 13
36568 8
36569 7
36570 14
36571 12
36572 16
36573 10
36574 9
36575 10
36576 9
36577 13
36578 20
36579 15
36580 11
36581 15
36582 7
36583 4
36584 19
36585 8
36586 11
36587 11
36588 9
36589 10
36590 8
36591 18
36592 13
36593 15
36594 11
36595 12
36596 8
36597 14
36598 13
36599 10
36600 10
36601 9
36602 9
36603 11
36604 13
36605 7
36606 16
36607 10
36608 15
36609 11
36610 11
36611 9
36612 11
36613 11
36614 13
36615 9
36616 15
36617 6
36618 15
36619 11
36620 9
36621 10
36622 11
36623 14
36624 11
36625 13
36626 7
36627 8
36628 14
36629 12
36630 11
36631 6
36632 14
36633 17
36634 5
36635 11
36636 14
36637 9
36638 25
36639 9
36640 15
36641 18
36642 8
36643 15
36644 9
36645 4
36646 9
36647 9
36648 8
36649 9
36650 16
36651 11
36652 7
36653 14
36654 9
36655 16
36656 5
36657 11
36658 7
36659 16
36660 11
36661 9
36662 6
36663 9
36664 7
36665 8
36666 11
36667 14
36668 12
36669 12
36670 11
36671 11
36672 7
36673 13
36674 13
36675 9
36676 5
36677 11
36678 9
36679 13
36680 15
36681 12
36682 8
36683 12
36684 17
36685 10
36686 9
36687 11
36688 11
36689 13
36690 8
36691 14
36692 14
36693 12
36694 13
36695 15
36696 14
36697 10
36698 13
36699 9
36700 9
36701 9
36702 7
36703 9
36704 11
36705 20
36706 6
36707 13
36708 14
36709 11
36710 11
36711 16
36712 12
36713 16
36714 10
36715 13
36716 15
36717 10
36718 8
36719 9
36720 7
36721 11
36722 9
36723 5
36724 16
36725 10
36726 17
36727 9
36728 11
36729 10
36730 18
36731 9
36732 10
36733 12
36734 14
36735 14
36736 12
36737 12
36738 8
36739 7
36740 15
36741 14
36742 12
36743 7
36744 13
36745 13
36746 18
36747 13
36748 18
36749 11
36750 13
36751 12
36752 9
36753 13
36754 10
36755 10
36756 9
36757 9
36758 12
36759 14
36760 7
36761 9
36762 12
36763 10
36764 13
36765 9
36766 7
36767 8
36768 9
36769 11
36770 6
36771 8
36772 8
36773 12
36774 13
36775 8
36776 11
36777 16
36778 8
36779 10
36780 10
36781 9
36782 10
36783 10
36784 9
36785 10
36786 6
36787 13
36788 6
36789 11
36790 5
36791 11
36792 10
36793 7
36794 7
36795 10
36796 5
36797 11
36798 10
36799 9
36800 9
36801 11
36802 8
36803 9
36804 8
36805 10
36806 10
36807 5
36808 12
36809 15
36810 12
36811 14
36812 14
36813 8
36814 9
36815 5
36816 17
36817 12
36818 7
36819 4
36820 9
36821 10
36822 13
36823 7
36824 10
36825 12
36826 12
36827 11
36828 9
36829 13
36830 14
36831 10
36832 8
36833 11
36834 10
36835 11
36836 8
36837 9
36838 13
36839 7
36840 9
36841 10
36842 14
36843 13
36844 8
36845 10
36846 11
36847 14
36848 8
36849 10
36850 9
36851 12
36852 11
36853 14
36854 14
36855 14
36856 10
36857 13
36858 13
36859 6
36860 8
36861 12
36862 11
36863 16
36864 13
36865 13
36866 19
36867 6
36868 11
36869 16
36870 9
36871 14
36872 9
36873 15
36874 13
36875 9
36876 17
36877 12
36878 12
36879 11
36880 12
36881 12
36882 11
36883 11
36884 5
36885 13
36886 8
36887 5
36888 8
36889 10
36890 13
36891 17
36892 13
36893 13
36894 7
36895 9
36896 10
36897 8
36898 15
36899 9
36900 10
36901 12
36902 11
36903 11
36904 7
36905 6
36906 8
36907 7
36908 14
36909 15
36910 17
36911 12
36912 14
36913 14
36914 11
36915 13
36916 13
36917 13
36918 9
36919 14
36920 10
36921 14
36922 13
36923 8
36924 13
36925 9
36926 13
36927 13
36928 9
36929 13
36930 10
36931 13
36932 7
36933 14
36934 6
36935 13
36936 6
36937 14
36938 12
36939 13
36940 8
36941 10
36942 13
36943 8
36944 6
36945 10
36946 7
36947 5
36948 16
36949 2
36950 8
36951 13
36952 8
36953 16
36954 8
36955 11
36956 14
36957 18
36958 10
36959 7
36960 10
36961 14
36962 12
36963 7
36964 16
36965 10
36966 9
36967 8
36968 12
36969 10
36970 8
36971 11
36972 7
36973 11
36974 11
36975 11
36976 10
36977 10
36978 7
36979 9
36980 10
36981 7
36982 9
36983 10
36984 12
36985 10
36986 12
36987 7
36988 11
36989 14
36990 8
36991 12
36992 11
36993 9
36994 9
36995 17
36996 12
36997 13
36998 10
36999 12
37000 6
37001 9
37002 12
37003 3
37004 5
37005 11
37006 9
37007 9
37008 9
37009 7
37010 10
37011 12
37012 8
37013 3
37014 9
37015 13
37016 9
37017 9
37018 8
37019 11
37020 11
37021 8
37022 13
37023 9
37024 13
37025 6
37026 8
37027 14
37028 9
37029 9
37030 11
37031 9
37032 12
37033 6
37034 10
37035 9
37036 10
37037 15
37038 5
37039 4
37040 11
37041 12
37042 7
37043 13
37044 11
37045 10
37046 10
37047 8
37048 8
37049 11
37050 8
37051 13
37052 4
37053 9
37054 12
37055 14
37056 7
37057 11
37058 16
37059 14
37060 11
37061 9
37062 10
37063 11
37064 12
37065 10
37066 16
37067 12
37068 8
37069 10
37070 8
37071 11
37072 7
37073 9
37074 9
37075 5
37076 11
37077 6
37078 12
37079 14
37080 9
37081 18
37082 11
37083 14
37084 15
37085 8
37086 9
37087 8
37088 12
37089 7
37090 13
37091 11
37092 9
37093 9
37094 16
37095 9
37096 12
37097 5
37098 12
37099 8
37100 12
37101 11
37102 13
37103 10
37104 12
37105 5
37106 11
37107 15
37108 9
37109 13
37110 16
37111 3
37112 11
37113 11
37114 15
37115 15
37116 9
37117 12
37118 8
37119 10
37120 6
37121 4
37122 18
37123 5
37124 10
37125 10
37126 13
37127 13
37128 6
37129 8
37130 10
37131 5
37132 11
37133 7
37134 12
37135 10
37136 7
37137 8
37138 6
37139 14
37140 4
37141 11
37142 12
37143 17
37144 12
37145 13
37146 11
37147 8
37148 10
37149 9
37150 16
37151 8
37152 13
37153 15
37154 9
37155 13
37156 9
37157 8
37158 9
37159 11
37160 18
37161 14
37162 9
37163 9
37164 9
37165 6
37166 11
37167 8
37168 12
37169 10
37170 14
37171 10
37172 10
37173 12
37174 5
37175 10
37176 14
37177 8
37178 13
37179 9
37180 15
37181 13
37182 7
37183 12
37184 11
37185 10
37186 5
37187 9
37188 13
37189 11
37190 8
37191 12
37192 10
37193 6
37194 9
37195 14
37196 9
37197 15
37198 8
37199 14
37200 12
37201 6
37202 8
37203 10
37204 12
37205 9
37206 11
37207 10
37208 15
37209 4
37210 14
37211 16
37212 10
37213 9
37214 12
37215 7
37216 13
37217 10
37218 12
37219 9
37220 14
37221 11
37222 5
37223 9
37224 14
37225 6
37226 17
37227 5
37228 8
37229 13
37230 15
37231 12
37232 12
37233 10
37234 5
37235 11
37236 7
37237 13
37238 9
37239 10
37240 16
37241 9
37242 9
37243 10
37244 15
37245 8
37246 9
37247 10
37248 5
37249 10
37250 13
37251 16
37252 7
37253 11
37254 9
37255 15
37256 14
37257 11
37258 15
37259 7
37260 9
37261 14
37262 11
37263 8
37264 4
37265 8
37266 8
37267 10
37268 11
37269 7
37270 19
37271 12
37272 8
37273 7
37274 9
37275 10
37276 10
37277 8
37278 12
37279 6
37280 13
37281 6
37282 11
37283 13
37284 13
37285 12
37286 11
37287 6
37288 5
37289 7
37290 14
37291 8
37292 8
37293 6
37294 8
37295 9
37296 9
37297 11
37298 4
37299 8
37300 8
37301 14
37302 8
37303 11
37304 13
37305 13
37306 5
37307 9
37308 11
37309 11
37310 8
37311 9
37312 9
37313 10
37314 12
37315 16
37316 11
37317 8
37318 7
37319 5
37320 9
37321 10
37322 7
37323 6
37324 9
37325 9
37326 8
37327 5
37328 10
37329 12
37330 10
37331 7
37332 7
37333 10
37334 5
37335 9
37336 6
37337 14
37338 5
37339 11
37340 8
37341 11
37342 11
37343 9
37344 12
37345 11
37346 12
37347 17
37348 9
37349 9
37350 18
37351 8
37352 9
37353 9
37354 6
37355 9
37356 11
37357 11
37358 6
37359 10
37360 14
37361 15
37362 16
37363 8
37364 7
37365 18
37366 8
37367 12
37368 11
37369 13
37370 10
37371 7
37372 12
37373 8
37374 6
37375 10
37376 13
37377 5
37378 13
37379 8
37380 6
37381 10
37382 11
37383 12
37384 12
37385 11
37386 8
37387 14
37388 9
37389 9
37390 5
37391 6
37392 6
37393 6
37394 7
37395 13
37396 8
37397 6
37398 12
37399 12
37400 8
37401 6
37402 9
37403 17
37404 13
37405 9
37406 19
37407 7
37408 7
37409 10
37410 7
37411 7
37412 14
37413 10
37414 7
37415 14
37416 9
37417 14
37418 9
37419 9
37420 9
37421 13
37422 14
37423 14
37424 11
37425 12
37426 6
37427 6
37428 13
37429 23
37430 13
37431 12
37432 11
37433 12
37434 9
37435 9
37436 10
37437 5
37438 4
37439 8
37440 9
37441 10
37442 9
37443 9
37444 10
37445 17
37446 6
37447 18
37448 7
37449 8
37450 5
37451 12
37452 9
37453 5
37454 7
37455 11
37456 11
37457 7
37458 13
37459 10
37460 10
37461 8
37462 7
37463 8
37464 7
37465 9
37466 8
37467 17
37468 4
37469 7
37470 8
37471 9
37472 5
37473 5
37474 9
37475 6
37476 12
37477 16
37478 9
37479 13
37480 5
37481 7
37482 11
37483 12
37484 7
37485 12
37486 9
37487 9
37488 12
37489 9
37490 8
37491 11
37492 10
37493 7
37494 8
37495 11
37496 10
37497 6
37498 11
37499 13
37500 7
37501 8
37502 16
37503 5
37504 13
37505 14
37506 7
37507 8
37508 12
37509 12
37510 5
37511 8
37512 6
37513 10
37514 10
37515 10
37516 7
37517 8
37518 7
37519 11
37520 9
37521 6
37522 8
37523 16
37524 12
37525 5
37526 15
37527 9
37528 8
37529 8
37530 9
37531 11
37532 12
37533 10
37534 17
37535 10
37536 12
37537 16
37538 10
37539 5
37540 6
37541 9
37542 7
37543 11
37544 6
37545 14
37546 8
37547 8
37548 13
37549 13
37550 15
37551 13
37552 10
37553 12
37554 10
37555 10
37556 16
37557 14
37558 10
37559 10
37560 10
37561 6
37562 8
37563 7
37564 11
37565 16
37566 12
37567 3
37568 7
37569 17
37570 11
37571 9
37572 17
37573 10
37574 6
37575 9
37576 11
37577 10
37578 13
37579 8
37580 12
37581 8
37582 15
37583 8
37584 7
37585 8
37586 11
37587 8
37588 10
37589 15
37590 10
37591 9
37592 7
37593 11
37594 7
37595 10
37596 9
37597 5
37598 9
37599 10
37600 8
37601 3
37602 7
37603 11
37604 10
37605 11
37606 6
37607 11
37608 7
37609 9
37610 10
37611 15
37612 10
37613 13
37614 5
37615 9
37616 9
37617 13
37618 6
37619 4
37620 14
37621 11
37622 9
37623 8
37624 10
37625 11
37626 15
37627 16
37628 14
37629 13
37630 10
37631 6
37632 12
37633 10
37634 10
37635 15
37636 12
37637 12
37638 8
37639 9
37640 7
37641 7
37642 10
37643 8
37644 11
37645 12
37646 7
37647 7
37648 7
37649 9
37650 11
37651 6
37652 7
37653 6
37654 13
37655 12
37656 11
37657 8
37658 6
37659 8
37660 8
37661 8
37662 8
37663 14
37664 12
37665 12
37666 6
37667 10
37668 12
37669 10
37670 8
37671 8
37672 9
37673 15
37674 4
37675 13
37676 6
37677 8
37678 6
37679 8
37680 7
37681 12
37682 7
37683 12
37684 8
37685 6
37686 9
37687 13
37688 10
37689 12
37690 12
37691 22
37692 9
37693 14
37694 11
37695 12
37696 9
37697 5
37698 9
37699 8
37700 10
37701 5
37702 14
37703 6
37704 8
37705 4
37706 10
37707 8
37708 9
37709 10
37710 7
37711 10
37712 9
37713 8
37714 15
37715 6
37716 18
37717 12
37718 7
37719 5
37720 19
37721 9
37722 8
37723 9
37724 11
37725 13
37726 9
37727 14
37728 7
37729 7
37730 7
37731 10
37732 9
37733 13
37734 9
37735 6
37736 14
37737 6
37738 10
37739 9
37740 11
37741 11
37742 11
37743 14
37744 11
37745 8
37746 12
37747 8
37748 12
37749 8
37750 7
37751 4
37752 7
37753 7
37754 14
37755 6
37756 14
37757 13
37758 9
37759 7
37760 10
37761 10
37762 12
37763 9
37764 11
37765 11
37766 7
37767 10
37768 12
37769 8
37770 12
37771 5
37772 10
37773 13
37774 10
37775 7
37776 11
37777 14
37778 6
37779 7
37780 11
37781 6
37782 9
37783 11
37784 10
37785 10
37786 5
37787 8
37788 6
37789 8
37790 9
37791 14
37792 6
37793 10
37794 15
37795 6
37796 11
37797 9
37798 9
37799 12
37800 13
37801 13
37802 10
37803 7
37804 7
37805 9
37806 10
37807 9
37808 7
37809 11
37810 11
37811 10
37812 14
37813 17
37814 10
37815 11
37816 13
37817 6
37818 15
37819 11
37820 6
37821 13
37822 9
37823 6
37824 7
37825 9
37826 8
37827 11
37828 11
37829 13
37830 7
37831 10
37832 12
37833 13
37834 13
37835 10
37836 13
37837 11
37838 7
37839 8
37840 12
37841 7
37842 6
37843 12
37844 12
37845 9
37846 8
37847 7
37848 5
37849 15
37850 16
37851 6
37852 11
37853 12
37854 13
37855 4
37856 10
37857 11
37858 12
37859 11
37860 15
37861 7
37862 9
37863 10
37864 13
37865 10
37866 10
37867 12
37868 8
37869 11
37870 4
37871 9
37872 15
37873 7
37874 12
37875 7
37876 7
37877 8
37878 5
37879 10
37880 11
37881 12
37882 11
37883 7
37884 5
37885 7
37886 17
37887 12
37888 10
37889 10
37890 7
37891 10
37892 10
37893 9
37894 8
37895 16
37896 9
37897 5
37898 16
37899 13
37900 8
37901 13
37902 8
37903 6
37904 9
37905 10
37906 10
37907 9
37908 7
37909 10
37910 11
37911 13
37912 9
37913 14
37914 8
37915 13
37916 9
37917 11
37918 6
37919 11
37920 9
37921 3
37922 13
37923 8
37924 11
37925 9
37926 9
37927 12
37928 14
37929 7
37930 5
37931 3
37932 4
37933 12
37934 13
37935 7
37936 15
37937 7
37938 6
37939 6
37940 14
37941 13
37942 8
37943 18
37944 9
37945 6
37946 14
37947 12
37948 12
37949 10
37950 7
37951 7
37952 6
37953 13
37954 8
37955 10
37956 9
37957 12
37958 10
37959 12
37960 7
37961 12
37962 7
37963 10
37964 7
37965 11
37966 9
37967 11
37968 9
37969 9
37970 12
37971 4
37972 8
37973 13
37974 5
37975 9
37976 10
37977 9
37978 7
37979 11
37980 8
37981 11
37982 7
37983 12
37984 5
37985 10
37986 12
37987 6
37988 11
37989 9
37990 7
37991 11
37992 8
37993 8
37994 10
37995 10
37996 9
37997 12
37998 8
37999 19
38000 11
38001 13
38002 12
38003 6
38004 9
38005 11
38006 7
38007 9
38008 5
38009 5
38010 8
38011 12
38012 13
38013 6
38014 12
38015 13
38016 16
38017 14
38018 12
38019 10
38020 8
38021 10
38022 10
38023 6
38024 10
38025 9
38026 7
38027 8
38028 9
38029 5
38030 13
38031 9
38032 11
38033 5
38034 11
38035 13
38036 8
38037 6
38038 5
38039 9
38040 9
38041 5
38042 6
38043 13
38044 7
38045 14
38046 9
38047 13
38048 7
38049 15
38050 14
38051 14
38052 7
38053 12
38054 8
38055 7
38056 4
38057 7
38058 9
38059 5
38060 16
38061 12
38062 9
38063 7
38064 5
38065 6
38066 7
38067 8
38068 9
38069 9
38070 7
38071 16
38072 13
38073 8
38074 5
38075 7
38076 16
38077 12
38078 13
38079 7
38080 7
38081 11
38082 7
38083 11
38084 7
38085 12
38086 5
38087 7
38088 10
38089 5
38090 9
38091 10
38092 9
38093 9
38094 15
38095 11
38096 7
38097 9
38098 12
38099 8
38100 3
38101 8
38102 8
38103 14
38104 7
38105 11
38106 12
38107 14
38108 8
38109 8
38110 11
38111 9
38112 15
38113 9
38114 10
38115 7
38116 6
38117 8
38118 8
38119 10
38120 13
38121 7
38122 10
38123 16
38124 9
38125 15
38126 6
38127 12
38128 3
38129 9
38130 9
38131 13
38132 8
38133 7
38134 12
38135 10
38136 3
38137 10
38138 5
38139 10
38140 7
38141 15
38142 9
38143 10
38144 10
38145 8
38146 12
38147 5
38148 4
38149 8
38150 9
38151 6
38152 11
38153 9
38154 7
38155 5
38156 6
38157 4
38158 7
38159 10
38160 11
38161 6
38162 15
38163 6
38164 10
38165 6
38166 15
38167 9
38168 12
38169 18
38170 11
38171 14
38172 12
38173 8
38174 12
38175 4
38176 7
38177 14
38178 10
38179 6
38180 11
38181 6
38182 13
38183 8
38184 11
38185 11
38186 10
38187 2
38188 9
38189 15
38190 18
38191 10
38192 17
38193 14
38194 8
38195 6
38196 10
38197 8
38198 10
38199 10
38200 9
38201 12
38202 11
38203 5
38204 7
38205 6
38206 8
38207 8
38208 6
38209 7
38210 8
38211 11
38212 14
38213 16
38214 15
38215 8
38216 10
38217 9
38218 11
38219 10
38220 12
38221 6
38222 5
38223 14
38224 7
38225 11
38226 13
38227 10
38228 6
38229 9
38230 5
38231 8
38232 12
38233 10
38234 4
38235 9
38236 7
38237 8
38238 9
38239 9
38240 15
38241 10
38242 7
38243 4
38244 6
38245 11
38246 9
38247 8
38248 9
38249 9
38250 12
38251 11
38252 7
38253 11
38254 10
38255 8
38256 5
38257 10
38258 7
38259 8
38260 17
38261 15
38262 10
38263 12
38264 6
38265 5
38266 11
38267 6
38268 17
38269 13
38270 13
38271 7
38272 14
38273 12
38274 4
38275 9
38276 11
38277 12
38278 12
38279 3
38280 14
38281 9
38282 7
38283 12
38284 11
38285 12
38286 12
38287 9
38288 10
38289 11
38290 17
38291 8
38292 8
38293 10
38294 8
38295 7
38296 12
38297 5
38298 7
38299 9
38300 10
38301 9
38302 5
38303 7
38304 5
38305 12
38306 11
38307 6
38308 8
38309 11
38310 16
38311 9
38312 11
38313 12
38314 11
38315 14
38316 10
38317 7
38318 10
38319 9
38320 10
38321 3
38322 10
38323 8
38324 7
38325 12
38326 9
38327 16
38328 9
38329 6
38330 4
38331 12
38332 6
38333 11
38334 6
38335 11
38336 8
38337 8
38338 11
38339 6
38340 10
38341 9
38342 9
38343 11
38344 10
38345 13
38346 12
38347 8
38348 5
38349 11
38350 7
38351 11
38352 8
38353 9
38354 5
38355 9
38356 11
38357 5
38358 9
38359 8
38360 12
38361 10
38362 9
38363 8
38364 6
38365 6
38366 9
38367 9
38368 5
38369 4
38370 9
38371 9
38372 9
38373 10
38374 11
38375 13
38376 9
38377 7
38378 12
38379 8
38380 7
38381 9
38382 8
38383 10
38384 12
38385 6
38386 15
38387 10
38388 13
38389 5
38390 8
38391 12
38392 10
38393 6
38394 9
38395 12
38396 10
38397 6
38398 9
38399 12
38400 6
38401 7
38402 8
38403 13
38404 9
38405 9
38406 6
38407 13
38408 9
38409 5
38410 14
38411 11
38412 7
38413 6
38414 12
38415 10
38416 11
38417 13
38418 2
38419 7
38420 9
38421 9
38422 13
38423 8
38424 6
38425 11
38426 9
38427 14
38428 11
38429 5
38430 9
38431 10
38432 6
38433 11
38434 12
38435 11
38436 7
38437 10
38438 8
38439 11
38440 7
38441 6
38442 6
38443 5
38444 12
38445 8
38446 8
38447 6
38448 11
38449 12
38450 8
38451 10
38452 8
38453 7
38454 15
38455 6
38456 6
38457 7
38458 8
38459 5
38460 6
38461 12
38462 11
38463 10
38464 7
38465 15
38466 10
38467 7
38468 5
38469 5
38470 11
38471 8
38472 8
38473 9
38474 15
38475 16
38476 9
38477 7
38478 9
38479 7
38480 14
38481 11
38482 11
38483 6
38484 6
38485 9
38486 6
38487 12
38488 11
38489 11
38490 10
38491 12
38492 9
38493 8
38494 4
38495 12
38496 6
38497 9
38498 6
38499 12
38500 7
38501 6
38502 10
38503 15
38504 13
38505 9
38506 13
38507 10
38508 9
38509 15
38510 12
38511 11
38512 6
38513 6
38514 16
38515 10
38516 10
38517 8
38518 8
38519 7
38520 12
38521 11
38522 15
38523 9
38524 4
38525 11
38526 9
38527 12
38528 8
38529 9
38530 13
38531 4
38532 13
38533 7
38534 10
38535 10
38536 9
38537 6
38538 11
38539 16
38540 9
38541 4
38542 12
38543 14
38544 8
38545 5
38546 9
38547 10
38548 7
38549 6
38550 5
38551 7
38552 8
38553 3
38554 7
38555 10
38556 12
38557 9
38558 8
38559 10
38560 5
38561 14
38562 9
38563 7
38564 7
38565 9
38566 14
38567 12
38568 19
38569 8
38570 13
38571 10
38572 10
38573 10
38574 4
38575 7
38576 10
38577 10
38578 12
38579 9
38580 6
38581 9
38582 9
38583 9
38584 5
38585 8
38586 9
38587 9
38588 8
38589 6
38590 10
38591 7
38592 8
38593 6
38594 12
38595 14
38596 8
38597 11
38598 10
38599 7
38600 13
38601 6
38602 7
38603 10
38604 6
38605 10
38606 9
38607 14
38608 10
38609 8
38610 7
38611 6
38612 11
38613 5
38614 10
38615 8
38616 5
38617 10
38618 13
38619 10
38620 11
38621 13
38622 9
38623 9
38624 8
38625 14
38626 12
38627 14
38628 12
38629 6
38630 12
38631 7
38632 9
38633 7
38634 7
38635 10
38636 15
38637 4
38638 7
38639 4
38640 4
38641 9
38642 11
38643 14
38644 3
38645 10
38646 13
38647 8
38648 10
38649 6
38650 6
38651 11
38652 9
38653 8
38654 5
38655 6
38656 7
38657 12
38658 11
38659 10
38660 10
38661 12
38662 11
38663 5
38664 6
38665 11
38666 10
38667 7
38668 3
38669 7
38670 9
38671 9
38672 10
38673 9
38674 12
38675 7
38676 11
38677 7
38678 10
38679 10
38680 6
38681 10
38682 10
38683 5
38684 13
38685 6
38686 8
38687 6
38688 5
38689 7
38690 8
38691 5
38692 14
38693 10
38694 11
38695 11
38696 10
38697 8
38698 6
38699 18
38700 8
38701 8
38702 9
38703 10
38704 10
38705 10
38706 14
38707 9
38708 14
38709 12
38710 8
38711 6
38712 14
38713 8
38714 12
38715 13
38716 9
38717 13
38718 11
38719 6
38720 9
38721 5
38722 9
38723 9
38724 10
38725 8
38726 10
38727 8
38728 12
38729 12
38730 8
38731 12
38732 9
38733 10
38734 8
38735 13
38736 8
38737 9
38738 8
38739 7
38740 10
38741 5
38742 10
38743 8
38744 7
38745 12
38746 9
38747 12
38748 5
38749 3
38750 8
38751 3
38752 12
38753 10
38754 12
38755 7
38756 9
38757 9
38758 6
38759 12
38760 8
38761 6
38762 10
38763 14
38764 12
38765 5
38766 10
38767 9
38768 10
38769 10
38770 4
38771 10
38772 8
38773 11
38774 14
38775 13
38776 8
38777 14
38778 13
38779 9
38780 11
38781 15
38782 9
38783 5
38784 7
38785 9
38786 10
38787 8
38788 10
38789 9
38790 15
38791 9
38792 7
38793 13
38794 7
38795 7
38796 10
38797 5
38798 13
38799 8
38800 5
38801 7
38802 8
38803 7
38804 8
38805 16
38806 7
38807 5
38808 7
38809 8
38810 6
38811 6
38812 13
38813 6
38814 7
38815 7
38816 13
38817 14
38818 10
38819 6
38820 12
38821 9
38822 12
38823 6
38824 9
38825 9
38826 9
38827 8
38828 9
38829 8
38830 10
38831 8
38832 14
38833 12
38834 11
38835 15
38836 8
38837 10
38838 2
38839 6
38840 7
38841 7
38842 8
38843 5
38844 7
38845 6
38846 10
38847 9
38848 4
38849 6
38850 6
38851 9
38852 14
38853 7
38854 12
38855 13
38856 9
38857 11
38858 7
38859 11
38860 10
38861 10
38862 8
38863 11
38864 9
38865 11
38866 3
38867 12
38868 11
38869 6
38870 11
38871 6
38872 9
38873 9
38874 12
38875 8
38876 10
38877 9
38878 14
38879 5
38880 11
38881 10
38882 10
38883 9
38884 8
38885 5
38886 18
38887 4
38888 9
38889 9
38890 5
38891 8
38892 6
38893 3
38894 9
38895 15
38896 6
38897 6
38898 7
38899 8
38900 6
38901 9
38902 12
38903 10
38904 8
38905 6
38906 12
38907 9
38908 9
38909 21
38910 10
38911 11
38912 8
38913 10
38914 8
38915 8
38916 17
38917 8
38918 11
38919 10
38920 5
38921 12
38922 13
38923 4
38924 8
38925 10
38926 10
38927 8
38928 4
38929 10
38930 10
38931 10
38932 9
38933 4
38934 7
38935 2
38936 4
38937 6
38938 11
38939 8
38940 5
38941 7
38942 8
38943 10
38944 7
38945 6
38946 7
38947 5
38948 9
38949 10
38950 5
38951 13
38952 3
38953 4
38954 10
38955 8
38956 4
38957 13
38958 9
38959 10
38960 4
38961 13
38962 10
38963 7
38964 7
38965 6
38966 8
38967 12
38968 15
38969 9
38970 8
38971 8
38972 9
38973 11
38974 11
38975 8
38976 5
38977 9
38978 12
38979 11
38980 5
38981 9
38982 11
38983 13
38984 7
38985 10
38986 4
38987 8
38988 8
38989 15
38990 7
38991 7
38992 9
38993 6
38994 9
38995 8
38996 9
38997 8
38998 6
38999 11
39000 8
39001 8
39002 3
39003 5
39004 4
39005 12
39006 7
39007 8
39008 10
39009 9
39010 13
39011 11
39012 10
39013 8
39014 11
39015 13
39016 9
39017 11
39018 7
39019 11
39020 6
39021 6
39022 13
39023 6
39024 14
39025 9
39026 12
39027 7
39028 8
39029 5
39030 11
39031 6
39032 9
39033 13
39034 7
39035 8
39036 8
39037 5
39038 7
39039 10
39040 10
39041 7
39042 11
39043 6
39044 5
39045 3
39046 7
39047 6
39048 8
39049 10
39050 5
39051 5
39052 12
39053 13
39054 5
39055 11
39056 10
39057 7
39058 13
39059 9
39060 9
39061 12
39062 6
39063 5
39064 7
39065 7
39066 5
39067 10
39068 9
39069 13
39070 12
39071 8
39072 8
39073 9
39074 12
39075 9
39076 8
39077 8
39078 12
39079 19
39080 12
39081 8
39082 7
39083 6
39084 2
39085 11
39086 10
39087 6
39088 16
39089 8
39090 6
39091 6
39092 2
39093 5
39094 8
39095 10
39096 11
39097 6
39098 10
39099 6
39100 8
39101 12
39102 3
39103 5
39104 10
39105 10
39106 8
39107 12
39108 7
39109 9
39110 15
39111 10
39112 6
39113 11
39114 6
39115 6
39116 12
39117 7
39118 11
39119 9
39120 7
39121 11
39122 11
39123 7
39124 8
39125 7
39126 7
39127 8
39128 10
39129 6
39130 10
39131 3
39132 3
39133 11
39134 8
39135 14
39136 7
39137 6
39138 7
39139 6
39140 5
39141 8
39142 7
39143 7
39144 8
39145 8
39146 8
39147 5
39148 7
39149 10
39150 5
39151 8
39152 4
39153 9
39154 10
39155 10
39156 13
39157 7
39158 3
39159 9
39160 8
39161 6
39162 5
39163 5
39164 8
39165 6
39166 6
39167 6
39168 12
39169 9
39170 7
39171 11
39172 10
39173 10
39174 4
39175 10
39176 7
39177 11
39178 11
39179 7
39180 9
39181 7
39182 6
39183 7
39184 5
39185 12
39186 4
39187 8
39188 13
39189 8
39190 7
39191 4
39192 6
39193 6
39194 6
39195 11
39196 11
39197 6
39198 11
39199 11
39200 12
39201 6
39202 11
39203 4
39204 12
39205 10
39206 7
39207 13
39208 3
39209 5
39210 12
39211 14
39212 6
39213 8
39214 12
39215 6
39216 6
39217 4
39218 2
39219 13
39220 11
39221 4
39222 11
39223 9
39224 10
39225 7
39226 12
39227 8
39228 11
39229 6
39230 8
39231 4
39232 7
39233 1
39234 17
39235 7
39236 17
39237 9
39238 9
39239 6
39240 9
39241 8
39242 10
39243 6
39244 6
39245 10
39246 11
39247 8
39248 4
39249 10
39250 10
39251 12
39252 9
39253 8
39254 9
39255 18
39256 8
39257 6
39258 8
39259 13
39260 11
39261 9
39262 7
39263 11
39264 13
39265 8
39266 7
39267 5
39268 11
39269 8
39270 6
39271 3
39272 8
39273 11
39274 6
39275 13
39276 7
39277 14
39278 3
39279 16
39280 8
39281 9
39282 11
39283 10
39284 6
39285 10
39286 12
39287 6
39288 11
39289 10
39290 4
39291 7
39292 5
39293 6
39294 9
39295 5
39296 7
39297 9
39298 12
39299 12
39300 9
39301 14
39302 7
39303 13
39304 7
39305 9
39306 7
39307 14
39308 8
39309 6
39310 9
39311 4
39312 9
39313 10
39314 7
39315 13
39316 4
39317 10
39318 6
39319 13
39320 9
39321 4
39322 12
39323 8
39324 5
39325 12
39326 8
39327 8
39328 6
39329 6
39330 7
39331 7
39332 7
39333 7
39334 7
39335 8
39336 11
39337 9
39338 6
39339 9
39340 7
39341 15
39342 8
39343 11
39344 10
39345 10
39346 7
39347 8
39348 12
39349 4
39350 9
39351 10
39352 8
39353 7
39354 7
39355 3
39356 10
39357 8
39358 4
39359 10
39360 9
39361 15
39362 6
39363 9
39364 13
39365 10
39366 10
39367 8
39368 7
39369 12
39370 6
39371 8
39372 8
39373 15
39374 11
39375 13
39376 8
39377 10
39378 9
39379 5
39380 15
39381 5
39382 10
39383 10
39384 6
39385 9
39386 11
39387 11
39388 11
39389 11
39390 9
39391 10
39392 11
39393 16
39394 5
39395 13
39396 12
39397 15
39398 8
39399 14
39400 7
39401 9
39402 7
39403 9
39404 10
39405 7
39406 6
39407 11
39408 4
39409 8
39410 8
39411 9
39412 7
39413 11
39414 14
39415 7
39416 9
39417 11
39418 10
39419 10
39420 15
39421 7
39422 8
39423 11
39424 5
39425 9
39426 10
39427 6
39428 10
39429 6
39430 14
39431 8
39432 9
39433 9
39434 8
39435 7
39436 9
39437 9
39438 5
39439 8
39440 6
39441 10
39442 12
39443 7
39444 7
39445 4
39446 9
39447 10
39448 6
39449 6
39450 8
39451 6
39452 5
39453 9
39454 11
39455 10
39456 5
39457 7
39458 8
39459 12
39460 8
39461 8
39462 11
39463 12
39464 12
39465 3
39466 5
39467 9
39468 10
39469 12
39470 7
39471 15
39472 10
39473 5
39474 4
39475 4
39476 12
39477 9
39478 6
39479 4
39480 11
39481 7
39482 9
39483 7
39484 2
39485 6
39486 4
39487 3
39488 6
39489 5
39490 11
39491 5
39492 7
39493 4
39494 11
39495 8
39496 10
39497 12
39498 8
39499 10
39500 7
39501 6
39502 4
39503 4
39504 10
39505 5
39506 9
39507 5
39508 6
39509 4
39510 7
39511 7
39512 16
39513 13
39514 5
39515 5
39516 10
39517 11
39518 11
39519 13
39520 9
39521 11
39522 9
39523 7
39524 8
39525 3
39526 12
39527 13
39528 5
39529 8
39530 5
39531 7
39532 5
39533 11
39534 4
39535 4
39536 9
39537 4
39538 14
39539 12
39540 15
39541 15
39542 11
39543 8
39544 4
39545 6
39546 8
39547 9
39548 11
39549 6
39550 8
39551 7
39552 3
39553 5
39554 10
39555 4
39556 7
39557 4
39558 7
39559 10
39560 6
39561 11
39562 7
39563 3
39564 9
39565 13
39566 10
39567 6
39568 8
39569 4
39570 9
39571 3
39572 11
39573 11
39574 8
39575 10
39576 8
39577 6
39578 4
39579 6
39580 10
39581 7
39582 9
39583 4
39584 9
39585 9
39586 4
39587 6
39588 11
39589 8
39590 9
39591 7
39592 6
39593 8
39594 13
39595 8
39596 4
39597 12
39598 12
39599 11
39600 7
39601 5
39602 7
39603 5
39604 5
39605 12
39606 6
39607 7
39608 10
39609 6
39610 6
39611 9
39612 11
39613 9
39614 8
39615 8
39616 3
39617 10
39618 10
39619 10
39620 9
39621 7
39622 9
39623 11
39624 8
39625 15
39626 10
39627 7
39628 10
39629 10
39630 3
39631 4
39632 10
39633 4
39634 7
39635 10
39636 11
39637 12
39638 5
39639 8
39640 8
39641 6
39642 5
39643 5
39644 7
39645 10
39646 6
39647 9
39648 10
39649 5
39650 11
39651 7
39652 5
39653 8
39654 5
39655 9
39656 5
39657 7
39658 14
39659 8
39660 9
39661 9
39662 7
39663 7
39664 10
39665 11
39666 11
39667 7
39668 7
39669 7
39670 6
39671 9
39672 3
39673 10
39674 5
39675 7
39676 10
39677 6
39678 11
39679 5
39680 7
39681 5
39682 12
39683 12
39684 8
39685 8
39686 8
39687 4
39688 7
39689 7
39690 4
39691 12
39692 10
39693 8
39694 6
39695 8
39696 7
39697 7
39698 8
39699 7
39700 12
39701 13
39702 15
39703 5
39704 6
39705 5
39706 6
39707 10
39708 10
39709 11
39710 12
39711 6
39712 9
39713 5
39714 11
39715 7
39716 7
39717 5
39718 7
39719 15
39720 9
39721 8
39722 3
39723 10
39724 7
39725 3
39726 7
39727 7
39728 7
39729 7
39730 4
39731 9
39732 5
39733 10
39734 13
39735 8
39736 5
39737 8
39738 6
39739 7
39740 6
39741 6
39742 4
39743 6
39744 6
39745 12
39746 6
39747 5
39748 10
39749 8
39750 12
39751 8
39752 9
39753 5
39754 5
39755 5
39756 6
39757 17
39758 7
39759 13
39760 5
39761 3
39762 8
39763 10
39764 8
39765 9
39766 9
39767 6
39768 4
39769 11
39770 8
39771 8
39772 5
39773 7
39774 4
39775 3
39776 9
39777 7
39778 11
39779 10
39780 10
39781 6
39782 7
39783 10
39784 12
39785 5
39786 7
39787 9
39788 3
39789 4
39790 12
39791 8
39792 8
39793 4
39794 4
39795 11
39796 9
39797 6
39798 4
39799 9
39800 6
39801 4
39802 7
39803 9
39804 12
39805 4
39806 15
39807 7
39808 9
39809 4
39810 9
39811 6
39812 13
39813 9
39814 5
39815 8
39816 5
39817 5
39818 5
39819 10
39820 14
39821 8
39822 8
39823 7
39824 5
39825 8
39826 8
39827 10
39828 3
39829 15
39830 7
39831 6
39832 10
39833 10
39834 9
39835 8
39836 6
39837 13
39838 7
39839 3
39840 4
39841 8
39842 5
39843 3
39844 16
39845 7
39846 9
39847 11
39848 12
39849 4
39850 12
39851 11
39852 5
39853 8
39854 9
39855 8
39856 11
39857 9
39858 6
39859 10
39860 7
39861 10
39862 7
39863 8
39864 9
39865 6
39866 10
39867 11
39868 10
39869 9
39870 12
39871 5
39872 5
39873 9
39874 9
39875 6
39876 5
39877 8
39878 14
39879 7
39880 5
39881 7
39882 6
39883 8
39884 8
39885 9
39886 15
39887 10
39888 10
39889 3
39890 11
39891 8
39892 13
39893 6
39894 6
39895 2
39896 5
39897 10
39898 9
39899 12
39900 8
39901 7
39902 14
39903 6
39904 8
39905 5
39906 9
39907 9
39908 11
39909 6
39910 6
39911 5
39912 6
39913 7
39914 4
39915 9
39916 7
39917 8
39918 3
39919 11
39920 6
39921 10
39922 4
39923 13
39924 9
39925 4
39926 5
39927 10
39928 10
39929 3
39930 6
39931 5
39932 8
39933 9
39934 12
39935 9
39936 12
39937 12
39938 6
39939 6
39940 5
39941 4
39942 10
39943 6
39944 3
39945 10
39946 9
39947 4
39948 7
39949 8
39950 4
39951 5
39952 11
39953 8
39954 10
39955 6
39956 10
39957 12
39958 5
39959 5
39960 11
39961 9
39962 5
39963 7
39964 7
39965 13
39966 7
39967 11
39968 10
39969 7
39970 4
39971 7
39972 3
39973 5
39974 7
39975 6
39976 7
39977 10
39978 6
39979 8
39980 8
39981 11
39982 5
39983 5
39984 10
39985 7
39986 12
39987 6
39988 8
39989 6
39990 5
39991 6
39992 14
39993 3
39994 7
39995 14
39996 11
39997 10
39998 5
39999 6
40000 10
40001 9
40002 10
40003 6
40004 8
40005 12
40006 14
40007 8
40008 9
40009 8
40010 8
40011 8
40012 7
40013 5
40014 7
40015 9
40016 9
40017 8
40018 7
40019 10
40020 7
40021 8
40022 12
40023 8
40024 7
40025 7
40026 7
40027 9
40028 15
40029 6
40030 6
40031 6
40032 6
40033 6
40034 5
40035 8
40036 6
40037 6
40038 11
40039 10
40040 11
40041 16
40042 12
40043 8
40044 7
40045 8
40046 5
40047 3
40048 7
40049 11
40050 7
40051 13
40052 5
40053 9
40054 9
40055 8
40056 11
40057 7
40058 5
40059 5
40060 9
40061 6
40062 15
40063 11
40064 9
40065 11
40066 7
40067 8
40068 10
40069 9
40070 5
40071 7
40072 5
40073 13
40074 8
40075 7
40076 7
40077 10
40078 10
40079 12
40080 7
40081 5
40082 4
40083 7
40084 4
40085 9
40086 5
40087 8
40088 10
40089 10
40090 7
40091 8
40092 12
40093 7
40094 3
40095 11
40096 8
40097 9
40098 7
40099 6
40100 8
40101 5
40102 14
40103 3
40104 8
40105 8
40106 6
40107 5
40108 6
40109 8
40110 8
40111 8
40112 6
40113 10
40114 7
40115 12
40116 6
40117 15
40118 1
40119 6
40120 2
40121 6
40122 8
40123 2
40124 12
40125 7
40126 7
40127 6
40128 7
40129 8
40130 9
40131 7
40132 9
40133 13
40134 8
40135 7
40136 12
40137 5
40138 8
40139 7
40140 9
40141 6
40142 10
40143 10
40144 6
40145 12
40146 8
40147 12
40148 5
40149 10
40150 9
40151 8
40152 9
40153 10
40154 12
40155 12
40156 6
40157 11
40158 4
40159 10
40160 9
40161 4
40162 6
40163 8
40164 7
40165 5
40166 10
40167 9
40168 4
40169 2
40170 9
40171 4
40172 9
40173 7
40174 5
40175 10
40176 8
40177 7
40178 7
40179 6
40180 6
40181 14
40182 10
40183 9
40184 7
40185 7
40186 7
40187 9
40188 13
40189 7
40190 7
40191 5
40192 7
40193 3
40194 7
40195 12
40196 5
40197 5
40198 9
40199 11
40200 4
40201 3
40202 5
40203 9
40204 3
40205 11
40206 3
40207 4
40208 11
40209 14
40210 9
40211 6
40212 9
40213 5
40214 4
40215 5
40216 12
40217 6
40218 9
40219 9
40220 10
40221 8
40222 8
40223 7
40224 5
40225 9
40226 3
40227 4
40228 5
40229 5
40230 4
40231 6
40232 10
40233 4
40234 6
40235 8
40236 10
40237 8
40238 3
40239 6
40240 8
40241 2
40242 3
40243 6
40244 7
40245 7
40246 7
40247 6
40248 7
40249 6
40250 5
40251 10
40252 8
40253 8
40254 4
40255 10
40256 15
40257 8
40258 6
40259 10
40260 10
40261 8
40262 11
40263 7
40264 8
40265 10
40266 8
40267 8
40268 6
40269 5
40270 5
40271 4
40272 6
40273 8
40274 9
40275 9
40276 8
40277 10
40278 7
40279 4
40280 7
40281 7
40282 4
40283 10
40284 6
40285 11
40286 6
40287 7
40288 8
40289 9
40290 13
40291 10
40292 12
40293 3
40294 6
40295 9
40296 5
40297 8
40298 11
40299 8
40300 7
40301 9
40302 9
40303 8
40304 7
40305 4
40306 7
40307 7
40308 6
40309 7
40310 9
40311 12
40312 11
40313 5
40314 7
40315 10
40316 6
40317 10
40318 4
40319 7
40320 10
40321 8
40322 8
40323 4
40324 4
40325 10
40326 4
40327 8
40328 11
40329 8
40330 6
40331 9
40332 5
40333 6
40334 7
40335 5
40336 6
40337 8
40338 8
40339 6
40340 8
40341 11
40342 8
40343 9
40344 8
40345 9
40346 4
40347 6
40348 13
40349 6
40350 4
40351 7
40352 7
40353 7
40354 10
40355 7
40356 11
40357 8
40358 9
40359 9
40360 9
40361 4
40362 7
40363 10
40364 9
40365 9
40366 4
40367 6
40368 5
40369 5
40370 8
40371 5
40372 10
40373 12
40374 9
40375 10
40376 7
40377 7
40378 8
40379 11
40380 8
40381 6
40382 11
40383 11
40384 9
40385 12
40386 11
40387 9
40388 10
40389 5
40390 7
40391 8
40392 8
40393 3
40394 12
40395 5
40396 4
40397 5
40398 10
40399 6
40400 7
40401 11
40402 10
40403 5
40404 10
40405 8
40406 5
40407 10
40408 5
40409 4
40410 7
40411 8
40412 6
40413 6
40414 6
40415 15
40416 10
40417 14
40418 7
40419 5
40420 7
40421 3
40422 10
40423 6
40424 4
40425 8
40426 6
40427 9
40428 14
40429 11
40430 6
40431 5
40432 2
40433 7
40434 11
40435 3
40436 9
40437 9
40438 5
40439 7
40440 6
40441 10
40442 8
40443 9
40444 6
40445 7
40446 13
40447 9
40448 7
40449 3
40450 7
40451 9
40452 8
40453 12
40454 9
40455 8
40456 4
40457 10
40458 7
40459 8
40460 12
40461 10
40462 3
40463 10
40464 9
40465 10
40466 7
40467 8
40468 4
40469 10
40470 8
40471 8
40472 9
40473 10
40474 6
40475 7
40476 9
40477 11
40478 7
40479 6
40480 8
40481 9
40482 5
40483 4
40484 8
40485 8
40486 5
40487 4
40488 8
40489 2
40490 8
40491 7
40492 7
40493 3
40494 6
40495 3
40496 8
40497 4
40498 4
40499 7
40500 3
40501 9
40502 13
40503 8
40504 8
40505 5
40506 10
40507 5
40508 7
40509 10
40510 9
40511 11
40512 10
40513 10
40514 8
40515 11
40516 7
40517 11
40518 3
40519 12
40520 6
40521 6
40522 7
40523 9
40524 9
40525 7
40526 3
40527 13
40528 7
40529 6
40530 6
40531 6
40532 5
40533 6
40534 6
40535 5
40536 9
40537 6
40538 7
40539 7
40540 10
40541 3
40542 6
40543 13
40544 9
40545 9
40546 3
40547 6
40548 5
40549 14
40550 7
40551 12
40552 6
40553 5
40554 4
40555 9
40556 4
40557 6
40558 4
40559 17
40560 11
40561 14
40562 12
40563 3
40564 7
40565 4
40566 5
40567 11
40568 8
40569 6
40570 7
40571 6
40572 5
40573 6
40574 5
40575 8
40576 8
40577 12
40578 11
40579 4
40580 5
40581 6
40582 7
40583 12
40584 14
40585 5
40586 14
40587 8
40588 10
40589 3
40590 5
40591 12
40592 12
40593 4
40594 7
40595 7
40596 6
40597 3
40598 10
40599 4
40600 3
40601 10
40602 7
40603 10
40604 10
40605 8
40606 9
40607 6
40608 7
40609 4
40610 10
40611 12
40612 6
40613 9
40614 9
40615 10
40616 8
40617 7
40618 8
40619 8
40620 11
40621 4
40622 2
40623 9
40624 7
40625 9
40626 6
40627 7
40628 12
40629 7
40630 15
40631 6
40632 12
40633 13
40634 8
40635 12
40636 4
40637 4
40638 6
40639 4
40640 8
40641 5
40642 6
40643 7
40644 8
40645 2
40646 4
40647 11
40648 9
40649 8
40650 5
40651 10
40652 6
40653 7
40654 8
40655 9
40656 4
40657 8
40658 7
40659 8
40660 4
40661 6
40662 7
40663 7
40664 9
40665 7
40666 10
40667 7
40668 6
40669 14
40670 13
40671 6
40672 7
40673 12
40674 11
40675 3
40676 8
40677 5
40678 9
40679 9
40680 10
40681 7
40682 11
40683 9
40684 7
40685 11
40686 3
40687 5
40688 8
40689 9
40690 10
40691 13
40692 6
40693 6
40694 6
40695 9
40696 9
40697 7
40698 12
40699 10
40700 9
40701 9
40702 8
40703 6
40704 5
40705 9
40706 7
40707 6
40708 8
40709 7
40710 13
40711 6
40712 5
40713 5
40714 8
40715 4
40716 12
40717 7
40718 6
40719 4
40720 7
40721 10
40722 10
40723 8
40724 10
40725 10
40726 7
40727 5
40728 8
40729 7
40730 9
40731 12
40732 9
40733 7
40734 10
40735 5
40736 9
40737 6
40738 11
40739 9
40740 7
40741 10
40742 8
40743 7
40744 7
40745 11
40746 4
40747 3
40748 9
40749 4
40750 4
40751 5
40752 12
40753 6
40754 4
40755 4
40756 9
40757 9
40758 7
40759 13
40760 4
40761 12
40762 7
40763 3
40764 12
40765 5
40766 3
40767 8
40768 8
40769 6
40770 10
40771 8
40772 6
40773 6
40774 10
40775 7
40776 8
40777 12
40778 7
40779 7
40780 9
40781 11
40782 6
40783 9
40784 4
40785 8
40786 7
40787 15
40788 8
40789 8
40790 6
40791 5
40792 8
40793 7
40794 8
40795 11
40796 10
40797 7
40798 10
40799 7
40800 7
40801 10
40802 12
40803 12
40804 6
40805 5
40806 5
40807 8
40808 6
40809 11
40810 9
40811 9
40812 7
40813 9
40814 5
40815 6
40816 8
40817 13
40818 9
40819 8
40820 6
40821 3
40822 10
40823 10
40824 5
40825 8
40826 6
40827 4
40828 11
40829 7
40830 9
40831 4
40832 6
40833 8
40834 6
40835 6
40836 8
40837 6
40838 12
40839 11
40840 7
40841 4
40842 11
40843 6
40844 4
40845 12
40846 7
40847 4
40848 7
40849 11
40850 6
40851 7
40852 9
40853 6
40854 3
40855 3
40856 5
40857 8
40858 13
40859 10
40860 6
40861 3
40862 6
40863 15
40864 7
40865 5
40866 7
40867 7
40868 2
40869 12
40870 8
40871 7
40872 10
40873 9
40874 5
40875 14
40876 8
40877 7
40878 8
40879 7
40880 9
40881 7
40882 2
40883 6
40884 4
40885 7
40886 5
40887 6
40888 4
40889 8
40890 9
40891 9
40892 6
40893 7
40894 7
40895 12
40896 3
40897 5
40898 5
40899 13
40900 11
40901 9
40902 4
40903 9
40904 9
40905 2
40906 2
40907 4
40908 7
40909 10
40910 9
40911 10
40912 6
40913 6
40914 9
40915 5
40916 7
40917 14
40918 6
40919 13
40920 8
40921 7
40922 13
40923 9
40924 2
40925 9
40926 3
40927 5
40928 8
40929 7
40930 11
40931 5
40932 6
40933 6
40934 9
40935 4
40936 8
40937 12
40938 5
40939 9
40940 9
40941 2
40942 6
40943 10
40944 9
40945 5
40946 3
40947 9
40948 10
40949 14
40950 8
40951 5
40952 7
40953 7
40954 8
40955 6
40956 9
40957 7
40958 6
40959 8
40960 5
40961 7
40962 11
40963 7
40964 6
40965 5
40966 1
40967 7
40968 2
40969 5
40970 9
40971 13
40972 9
40973 2
40974 7
40975 11
40976 1
40977 10
40978 12
40979 4
40980 8
40981 9
40982 11
40983 7
40984 11
40985 4
40986 4
40987 8
40988 8
40989 10
40990 7
40991 8
40992 8
40993 9
40994 8
40995 4
40996 9
40997 8
40998 6
40999 9
41000 9
41001 6
41002 6
41003 5
41004 5
41005 8
41006 6
41007 7
41008 8
41009 4
41010 8
41011 6
41012 11
41013 6
41014 6
41015 10
41016 3
41017 3
41018 12
41019 3
41020 4
41021 5
41022 9
41023 4
41024 7
41025 7
41026 9
41027 9
41028 7
41029 8
41030 5
41031 11
41032 8
41033 8
41034 5
41035 6
41036 1
41037 5
41038 5
41039 8
41040 5
41041 10
41042 6
41043 8
41044 12
41045 7
41046 9
41047 9
41048 5
41049 2
41050 9
41051 9
41052 10
41053 6
41054 6
41055 6
41056 5
41057 7
41058 9
41059 7
41060 10
41061 11
41062 12
41063 6
41064 11
41065 2
41066 4
41067 4
41068 7
41069 6
41070 2
41071 10
41072 9
41073 5
41074 5
41075 3
41076 10
41077 7
41078 6
41079 2
41080 4
41081 12
41082 5
41083 7
41084 13
41085 9
41086 9
41087 6
41088 3
41089 5
41090 9
41091 6
41092 7
41093 10
41094 5
41095 7
41096 8
41097 10
41098 7
41099 3
41100 11
41101 10
41102 8
41103 4
41104 8
41105 12
41106 8
41107 9
41108 6
41109 6
41110 5
41111 4
41112 8
41113 6
41114 8
41115 8
41116 8
41117 7
41118 4
41119 6
41120 4
41121 8
41122 5
41123 6
41124 14
41125 7
41126 8
41127 6
41128 2
41129 6
41130 6
41131 9
41132 11
41133 6
41134 9
41135 9
41136 3
41137 10
41138 13
41139 7
41140 7
41141 8
41142 9
41143 11
41144 9
41145 12
41146 9
41147 6
41148 7
41149 5
41150 7
41151 7
41152 7
41153 7
41154 3
41155 9
41156 9
41157 3
41158 8
41159 13
41160 9
41161 6
41162 4
41163 14
41164 10
41165 4
41166 10
41167 6
41168 9
41169 9
41170 13
41171 5
41172 6
41173 10
41174 9
41175 9
41176 8
41177 8
41178 8
41179 10
41180 7
41181 8
41182 4
41183 5
41184 6
41185 5
41186 8
41187 3
41188 5
41189 12
41190 8
41191 8
41192 8
41193 6
41194 7
41195 3
41196 8
41197 6
41198 8
41199 11
41200 4
41201 11
41202 7
41203 3
41204 5
41205 2
41206 7
41207 4
41208 9
41209 4
41210 4
41211 12
41212 14
41213 6
41214 8
41215 9
41216 8
41217 5
41218 10
41219 6
41220 9
41221 4
41222 4
41223 7
41224 4
41225 8
41226 8
41227 7
41228 8
41229 4
41230 10
41231 7
41232 7
41233 7
41234 10
41235 7
41236 8
41237 7
41238 3
41239 9
41240 7
41241 5
41242 6
41243 4
41244 4
41245 6
41246 7
41247 6
41248 6
41249 10
41250 3
41251 10
41252 7
41253 13
41254 10
41255 5
41256 4
41257 9
41258 12
41259 8
41260 5
41261 11
41262 2
41263 6
41264 3
41265 6
41266 8
41267 10
41268 11
41269 7
41270 6
41271 12
41272 6
41273 7
41274 10
41275 8
41276 5
41277 6
41278 4
41279 5
41280 13
41281 8
41282 7
41283 8
41284 10
41285 6
41286 9
41287 5
41288 5
41289 9
41290 10
41291 9
41292 8
41293 12
41294 7
41295 8
41296 5
41297 7
41298 6
41299 8
41300 11
41301 10
41302 8
41303 5
41304 6
41305 6
41306 6
41307 6
41308 3
41309 4
41310 7
41311 4
41312 4
41313 9
41314 7
41315 7
41316 8
41317 7
41318 10
41319 9
41320 6
41321 7
41322 10
41323 7
41324 7
41325 6
41326 11
41327 7
41328 6
41329 7
41330 9
41331 8
41332 7
41333 12
41334 4
41335 8
41336 7
41337 6
41338 9
41339 12
41340 5
41341 5
41342 6
41343 11
41344 9
41345 7
41346 7
41347 5
41348 5
41349 4
41350 6
41351 9
41352 8
41353 11
41354 8
41355 6
41356 9
41357 10
41358 6
41359 5
41360 5
41361 10
41362 2
41363 9
41364 10
41365 5
41366 6
41367 11
41368 12
41369 5
41370 7
41371 7
41372 8
41373 7
41374 9
41375 4
41376 11
41377 15
41378 8
41379 7
41380 15
41381 7
41382 8
41383 6
41384 8
41385 9
41386 8
41387 12
41388 7
41389 12
41390 4
41391 8
41392 6
41393 5
41394 9
41395 5
41396 7
41397 5
41398 12
41399 4
41400 6
41401 7
41402 12
41403 8
41404 4
41405 7
41406 10
41407 8
41408 8
41409 8
41410 7
41411 5
41412 4
41413 8
41414 10
41415 9
41416 10
41417 7
41418 10
41419 6
41420 11
41421 10
41422 9
41423 8
41424 9
41425 4
41426 5
41427 13
41428 12
41429 7
41430 5
41431 7
41432 8
41433 5
41434 7
41435 5
41436 7
41437 6
41438 8
41439 8
41440 8
41441 6
41442 11
41443 5
41444 8
41445 9
41446 6
41447 6
41448 9
41449 8
41450 5
41451 12
41452 9
41453 3
41454 14
41455 11
41456 7
41457 6
41458 7
41459 5
41460 3
41461 4
41462 6
41463 11
41464 7
41465 11
41466 7
41467 6
41468 7
41469 13
41470 10
41471 6
41472 3
41473 9
41474 5
41475 5
41476 14
41477 4
41478 6
41479 8
41480 6
41481 10
41482 8
41483 4
41484 9
41485 10
41486 7
41487 8
41488 5
41489 10
41490 8
41491 7
41492 6
41493 10
41494 10
41495 8
41496 4
41497 8
41498 5
41499 10
41500 8
41501 10
41502 8
41503 7
41504 13
41505 8
41506 7
41507 8
41508 9
41509 8
41510 7
41511 6
41512 4
41513 8
41514 9
41515 7
41516 7
41517 6
41518 7
41519 9
41520 7
41521 7
41522 11
41523 7
41524 10
41525 11
41526 8
41527 5
41528 4
41529 9
41530 6
41531 10
41532 6
41533 7
41534 5
41535 6
41536 8
41537 11
41538 9
41539 10
41540 10
41541 8
41542 7
41543 11
41544 4
41545 6
41546 3
41547 7
41548 10
41549 7
41550 5
41551 16
41552 2
41553 9
41554 9
41555 8
41556 3
41557 8
41558 9
41559 3
41560 4
41561 9
41562 5
41563 6
41564 8
41565 7
41566 11
41567 5
41568 7
41569 13
41571 9
41572 7
41573 6
41574 6
41575 6
41576 5
41577 11
41578 8
41579 9
41580 3
41581 7
41582 10
41583 8
41584 7
41585 5
41586 6
41587 9
41588 6
41589 7
41590 5
41591 13
41592 13
41593 4
41594 8
41595 15
41596 5
41597 7
41598 10
41599 7
41600 7
41601 9
41602 7
41603 5
41604 6
41605 10
41606 6
41607 7
41608 6
41609 6
41610 7
41611 4
41612 7
41613 9
41614 11
41615 10
41616 9
41617 10
41618 6
41619 3
41620 6
41621 5
41622 9
41623 3
41624 6
41625 11
41626 11
41627 11
41628 7
41629 11
41630 10
41631 6
41632 7
41633 5
41634 7
41635 8
41636 8
41637 7
41638 9
41639 6
41640 8
41641 5
41642 14
41643 8
41644 12
41645 5
41646 7
41647 8
41648 8
41649 9
41650 6
41651 7
41652 6
41653 10
41654 6
41655 8
41656 11
41657 10
41658 8
41659 5
41660 7
41661 11
41662 9
41663 10
41664 3
41665 6
41666 3
41667 7
41668 12
41669 4
41670 11
41671 5
41672 6
41673 8
41674 10
41675 6
41676 5
41677 5
41678 7
41679 4
41680 13
41681 9
41682 5
41683 4
41684 9
41685 7
41686 3
41687 13
41688 7
41689 6
41690 4
41691 7
41692 8
41693 11
41694 4
41695 10
41696 7
41697 6
41698 14
41699 10
41700 8
41701 4
41702 7
41703 10
41704 8
41705 8
41706 7
41707 2
41708 5
41709 8
41710 10
41711 9
41712 6
41713 7
41714 10
41715 6
41716 10
41717 10
41718 11
41719 10
41720 5
41721 3
41722 8
41723 10
41724 12
41725 8
41726 13
41727 4
41728 3
41729 9
41730 11
41731 12
41732 6
41733 3
41734 10
41735 5
41736 6
41737 9
41738 5
41739 6
41740 12
41741 3
41742 9
41743 5
41744 6
41745 12
41746 4
41747 10
41748 12
41749 10
41750 13
41751 8
41752 7
41753 13
41754 4
41755 9
41756 8
41757 7
41758 7
41759 7
41760 10
41761 4
41762 4
41763 8
41764 8
41765 10
41766 5
41767 5
41768 1
41769 10
41770 10
41771 2
41772 3
41773 5
41774 7
41775 7
41776 8
41777 10
41778 7
41779 7
41780 6
41781 11
41782 5
41783 13
41784 8
41785 5
41786 7
41787 11
41788 4
41789 9
41790 4
41791 8
41792 9
41793 10
41794 8
41795 11
41796 8
41797 8
41798 12
41799 6
41800 7
41801 4
41802 7
41803 10
41804 12
41805 12
41806 5
41807 7
41808 4
41809 12
41810 3
41811 4
41812 5
41813 6
41814 9
41815 2
41816 5
41817 5
41818 6
41819 7
41820 7
41821 5
41822 7
41823 2
41824 7
41825 13
41826 12
41827 12
41828 5
41829 6
41830 14
41831 5
41832 10
41833 7
41834 7
41835 9
41836 6
41837 8
41838 6
41839 6
41840 8
41841 8
41842 8
41843 8
41844 10
41845 7
41846 4
41847 8
41848 6
41849 7
41850 4
41851 12
41852 9
41853 10
41854 9
41855 14
41856 6
41857 14
41858 8
41859 7
41860 10
41861 7
41862 7
41863 5
41864 5
41865 12
41866 7
41867 7
41868 8
41869 6
41870 6
41871 10
41872 6
41873 7
41874 8
41875 5
41876 4
41877 3
41878 12
41879 4
41880 6
41881 7
41882 5
41883 6
41884 9
41885 8
41886 5
41887 7
41888 6
41889 7
41890 17
41891 9
41892 8
41893 7
41894 4
41895 14
41896 7
41897 4
41898 9
41899 11
41900 11
41901 7
41902 8
41903 7
41904 6
41905 10
41906 6
41907 7
41908 7
41909 10
41910 4
41911 9
41912 3
41913 5
41914 7
41915 11
41916 10
41917 15
41918 5
41919 9
41920 9
41921 7
41922 10
41923 6
41924 9
41925 7
41926 7
41927 7
41928 10
41929 12
41930 9
41931 6
41932 11
41933 12
41934 5
41935 10
41936 7
41937 13
41938 8
41939 6
41940 4
41941 10
41942 10
41943 9
41944 6
41945 7
41946 13
41947 10
41948 4
41949 5
41950 5
41951 5
41952 4
41953 9
41954 6
41955 6
41956 2
41957 8
41958 7
41959 3
41960 8
41961 4
41962 8
41963 10
41964 11
41965 6
41966 10
41967 6
41968 9
41969 8
41970 5
41971 9
41972 5
41973 6
41974 9
41975 5
41976 8
41977 5
41978 6
41979 12
41980 7
41981 6
41982 8
41983 6
41984 5
41985 10
41986 9
41987 6
41988 5
41989 6
41990 3
41991 8
41992 5
41993 16
41994 6
41995 16
41996 6
41997 7
41998 11
41999 9
42000 5
42001 8
42002 10
42003 9
42004 9
42005 7
42006 7
42007 7
42008 3
42009 6
42010 8
42011 3
42012 5
42013 10
42014 5
42015 8
42016 10
42017 9
42018 6
42019 5
42020 5
42021 12
42022 8
42023 6
42024 6
42025 5
42026 10
42027 8
42028 9
42029 7
42030 5
42031 8
42032 6
42033 13
42034 2
42035 13
42036 9
42037 7
42038 5
42039 8
42040 5
42041 10
42042 8
42043 8
42044 6
42045 3
42046 5
42047 7
42048 12
42049 5
42050 9
42051 9
42052 9
42053 5
42054 8
42055 13
42056 11
42057 9
42058 10
42059 8
42060 11
42061 5
42062 12
42063 8
42064 3
42065 9
42066 7
42067 12
42068 1
42069 3
42070 5
42071 8
42072 12
42073 9
42074 6
42075 9
42076 12
42077 5
42078 6
42079 10
42080 5
42081 6
42082 8
42083 4
42084 8
42085 10
42086 9
42087 7
42088 7
42089 5
42090 7
42091 4
42092 6
42093 10
42094 8
42095 8
42096 3
42097 8
42098 12
42099 6
42100 10
42101 2
42102 7
42103 5
42104 11
42105 9
42106 5
42107 7
42108 6
42109 8
42110 7
42111 9
42112 8
42113 8
42114 7
42115 4
42116 8
42117 5
42118 8
42119 4
42120 10
42121 7
42122 6
42123 4
42124 8
42125 7
42126 11
42127 9
42128 6
42129 3
42130 6
42131 9
42132 6
42133 7
42134 12
42135 14
42136 11
42137 7
42138 7
42139 10
42140 5
42141 14
42142 5
42143 7
42144 6
42145 7
42146 9
42147 7
42148 9
42149 9
42150 4
42151 6
42152 12
42153 2
42154 10
42155 10
42156 5
42157 7
42158 11
42159 5
42160 11
42161 6
42162 8
42163 8
42164 5
42165 8
42166 9
42167 12
42168 17
42169 4
42170 9
42171 4
42172 8
42173 6
42174 7
42175 5
42176 5
42177 9
42178 4
42179 9
42180 8
42181 4
42182 13
42183 8
42184 15
42185 6
42186 5
42187 11
42188 6
42189 4
42190 6
42191 9
42192 3
42193 8
42194 3
42195 6
42196 8
42197 7
42198 3
42199 5
42200 3
42201 6
42202 8
42203 9
42204 6
42205 4
42206 1
42207 10
42208 8
42209 8
42210 6
42211 4
42212 4
42213 6
42214 6
42215 9
42216 9
42217 12
42218 9
42219 2
42220 8
42221 4
42222 4
42223 6
42224 8
42225 4
42226 5
42227 4
42228 10
42229 13
42230 8
42231 8
42232 6
42233 9
42234 6
42235 14
42236 9
42237 8
42238 4
42239 12
42240 7
42241 4
42242 12
42243 12
42244 4
42245 8
42246 7
42247 7
42248 9
42249 9
42250 5
42251 6
42252 11
42253 4
42254 8
42255 7
42256 8
42257 5
42258 5
42259 3
42260 3
42261 9
42262 6
42263 6
42264 5
42265 8
42266 8
42267 7
42268 6
42269 6
42270 7
42271 5
42272 12
42273 7
42274 8
42275 8
42276 8
42277 6
42278 11
42279 1
42280 9
42281 4
42282 3
42283 4
42284 8
42285 9
42286 5
42287 3
42288 3
42289 8
42290 9
42291 9
42292 6
42293 5
42294 5
42295 5
42296 5
42297 8
42298 6
42299 8
42300 6
42301 6
42302 5
42303 9
42304 11
42305 10
42306 8
42307 8
42308 12
42309 7
42310 4
42311 8
42312 8
42313 7
42314 4
42315 9
42316 11
42317 6
42318 6
42319 9
42320 3
42321 9
42322 9
42323 7
42324 8
42325 4
42326 14
42327 7
42328 5
42329 11
42330 7
42331 5
42332 5
42333 9
42334 9
42335 4
42336 7
42337 5
42338 4
42339 4
42340 9
42341 5
42342 9
42343 4
42344 3
42345 6
42346 8
42347 6
42348 8
42349 8
42350 4
42351 8
42352 5
42353 5
42354 5
42355 8
42356 10
42357 6
42358 5
42359 4
42360 8
42361 5
42362 9
42363 13
42364 4
42365 3
42366 6
42367 8
42368 12
42369 8
42370 7
42371 8
42372 9
42373 14
42374 4
42375 4
42376 7
42377 7
42378 5
42379 3
42380 10
42381 10
42382 7
42383 3
42384 4
42385 10
42386 5
42387 4
42388 7
42389 5
42390 8
42391 4
42392 8
42393 6
42394 9
42395 8
42396 6
42397 10
42398 10
42399 5
42400 5
42401 8
42402 8
42403 8
42404 2
42405 7
42406 8
42407 13
42408 8
42409 1
42410 5
42411 7
42412 10
42413 6
42414 5
42415 9
42416 6
42417 4
42418 9
42419 3
42420 6
42421 6
42422 9
42423 8
42424 6
42425 5
42426 5
42427 12
42428 7
42429 3
42430 9
42431 6
42432 8
42433 4
42434 11
42435 7
42436 5
42437 8
42438 4
42439 3
42440 11
42441 9
42442 7
42443 10
42444 8
42445 8
42446 4
42447 10
42448 8
42449 6
42450 3
42451 6
42452 8
42453 7
42454 6
42455 11
42456 11
42457 12
42458 6
42459 9
42460 10
42461 10
42462 4
42463 4
42464 4
42465 7
42466 6
42467 11
42468 4
42469 6
42470 5
42471 10
42472 8
42473 8
42474 4
42475 9
42476 4
42477 7
42478 9
42479 5
42480 4
42481 6
42482 8
42483 9
42484 8
42485 8
42486 5
42487 3
42488 8
42489 5
42490 11
42491 8
42492 4
42493 2
42494 7
42495 9
42496 8
42497 12
42498 6
42499 11
42500 7
42501 7
42502 9
42503 6
42504 4
42505 7
42506 6
42507 4
42508 9
42509 9
42510 6
42511 3
42512 10
42513 6
42514 2
42515 8
42516 6
42517 6
42518 10
42519 10
42520 3
42521 8
42522 2
42523 6
42524 13
42525 5
42526 9
42527 8
42528 9
42529 9
42530 9
42531 7
42532 5
42533 4
42534 7
42535 3
42536 10
42537 11
42538 3
42539 6
42540 5
42541 9
42542 6
42543 4
42544 8
42545 5
42546 4
42547 13
42548 10
42549 14
42550 6
42551 9
42552 7
42553 9
42554 5
42555 14
42556 3
42557 7
42558 12
42559 8
42560 8
42561 4
42562 3
42563 6
42564 9
42565 7
42566 5
42567 5
42568 4
42569 7
42570 9
42571 4
42572 11
42573 8
42574 5
42575 8
42576 7
42577 9
42578 11
42579 9
42580 10
42581 4
42582 8
42583 6
42584 7
42585 7
42586 6
42587 6
42588 7
42589 3
42590 6
42591 1
42592 6
42593 5
42594 10
42595 4
42596 11
42597 10
42598 5
42599 4
42600 9
42601 6
42602 7
42603 11
42604 11
42605 7
42606 6
42607 4
42608 6
42609 10
42610 8
42611 6
42612 8
42613 7
42614 5
42615 7
42616 6
42617 7
42618 2
42619 6
42620 5
42621 11
42622 5
42623 8
42624 3
42625 3
42626 7
42627 6
42628 6
42629 6
42630 6
42631 8
42632 5
42633 4
42634 5
42635 5
42636 8
42637 4
42638 6
42639 8
42640 6
42641 5
42642 7
42643 6
42644 4
42645 7
42646 8
42647 8
42648 9
42649 10
42650 7
42651 10
42652 4
42653 5
42654 7
42655 7
42656 3
42657 7
42658 8
42659 2
42660 6
42661 11
42662 11
42663 7
42664 9
42665 4
42666 6
42667 7
42668 2
42669 5
42670 3
42671 4
42672 14
42673 5
42674 11
42675 8
42676 12
42677 9
42678 10
42679 3
42680 5
42681 8
42682 3
42683 4
42684 5
42685 10
42686 5
42687 5
42688 7
42689 10
42690 11
42691 6
42692 7
42693 7
42694 7
42695 5
42696 7
42697 6
42698 10
42699 4
42700 2
42701 6
42702 10
42703 12
42704 12
42705 6
42706 6
42707 8
42708 8
42709 5
42710 7
42711 5
42712 6
42713 6
42714 7
42715 6
42716 6
42717 4
42718 7
42719 9
42720 3
42721 7
42722 8
42723 9
42724 6
42725 5
42726 6
42727 8
42728 4
42729 4
42730 9
42731 3
42732 11
42733 6
42734 9
42735 5
42736 7
42737 9
42738 10
42739 4
42740 11
42741 4
42742 5
42743 7
42744 9
42745 13
42746 6
42747 9
42748 6
42749 8
42750 6
42751 6
42752 5
42753 6
42754 6
42755 6
42756 3
42757 8
42758 6
42759 5
42760 6
42761 8
42762 6
42763 7
42764 7
42765 6
42766 8
42767 9
42768 11
42769 9
42770 6
42771 9
42772 8
42773 6
42774 11
42775 6
42776 6
42777 9
42778 7
42779 3
42780 9
42781 10
42782 7
42783 7
42784 4
42785 6
42786 10
42787 7
42788 7
42789 6
42790 6
42791 6
42792 7
42793 7
42794 7
42795 2
42796 5
42797 4
42798 7
42799 8
42800 6
42801 7
42802 6
42803 4
42804 7
42805 11
42806 4
42807 5
42808 7
42809 9
42810 3
42811 9
42812 11
42813 6
42814 5
42815 5
42816 10
42817 8
42818 4
42819 2
42820 5
42821 10
42822 5
42823 6
42824 3
42825 8
42826 10
42827 5
42828 8
42829 10
42830 7
42831 8
42832 6
42833 10
42834 14
42835 5
42836 4
42837 5
42838 8
42839 9
42840 9
42841 8
42842 4
42843 7
42844 6
42845 9
42846 6
42847 5
42848 9
42849 11
42850 5
42851 9
42852 5
42853 5
42854 4
42855 12
42856 3
42857 9
42858 6
42859 5
42860 7
42861 3
42862 8
42863 4
42864 9
42865 4
42867 6
42868 6
42869 6
42870 5
42871 7
42872 3
42873 2
42874 6
42875 6
42876 5
42877 5
42878 8
42879 3
42880 10
42881 6
42882 6
42883 8
42884 4
42885 10
42886 4
42887 12
42888 7
42889 8
42890 5
42891 3
42892 9
42893 6
42894 5
42895 4
42896 4
42897 4
42898 6
42899 9
42900 6
42901 7
42902 8
42903 5
42904 9
42905 5
42906 10
42907 7
42908 8
42909 8
42910 9
42911 14
42912 7
42913 5
42914 8
42915 9
42916 3
42917 7
42918 2
42919 8
42920 6
42921 9
42922 1
42923 5
42924 7
42925 5
42926 6
42927 8
42928 5
42929 8
42930 8
42931 2
42932 10
42933 6
42934 4
42935 4
42936 10
42937 6
42938 9
42939 9
42940 12
42941 7
42942 11
42943 10
42944 8
42945 5
42946 10
42947 4
42948 5
42949 2
42950 8
42951 5
42952 2
42953 5
42954 9
42955 5
42956 6
42957 6
42958 9
42959 6
42960 6
42961 6
42962 9
42963 6
42964 2
42965 7
42966 7
42967 11
42968 5
42969 7
42970 12
42971 7
42972 9
42973 8
42974 2
42975 4
42976 6
42977 5
42978 10
42979 7
42980 7
42981 7
42982 10
42983 6
42984 5
42985 3
42986 9
42987 8
42988 6
42989 7
42990 7
42991 7
42992 5
42993 5
42994 6
42995 10
42996 7
42997 6
42998 8
42999 8
43000 6
43001 3
43002 10
43003 9
43004 3
43005 3
43006 8
43007 7
43008 7
43009 7
43010 6
43011 6
43012 7
43013 8
43014 5
43015 6
43016 7
43017 5
43018 7
43019 4
43020 7
43021 12
43022 6
43023 7
43024 7
43025 7
43026 4
43027 7
43028 8
43029 7
43030 5
43031 6
43032 5
43033 14
43034 7
43035 6
43036 6
43037 8
43038 6
43039 7
43040 5
43041 5
43042 8
43043 8
43044 8
43045 6
43046 8
43047 11
43048 4
43049 5
43050 3
43051 3
43052 3
43053 7
43054 4
43055 7
43057 9
43058 2
43059 10
43060 6
43061 6
43062 4
43063 7
43064 6
43065 4
43066 8
43067 4
43068 5
43069 6
43070 9
43071 6
43072 6
43073 7
43074 4
43075 2
43076 9
43077 4
43078 6
43079 5
43080 4
43081 9
43082 5
43083 2
43084 7
43085 7
43086 5
43087 8
43088 6
43089 2
43090 9
43091 4
43092 7
43093 3
43094 6
43095 5
43096 8
43097 8
43098 5
43099 8
43100 3
43101 6
43102 5
43103 9
43104 8
43105 8
43106 4
43108 9
43109 4
43110 7
43111 6
43112 7
43113 8
43114 6
43115 6
43116 8
43117 4
43118 9
43120 5
43121 1
43122 8
43123 4
43124 6
43125 5
43126 4
43127 6
43128 6
43129 6
43130 9
43131 2
43132 8
43133 8
43134 5
43135 9
43136 4
43137 6
43138 5
43139 5
43140 8
43141 7
43142 9
43143 6
43144 7
43145 5
43146 8
43147 4
43148 7
43149 3
43150 6
43151 5
43152 5
43153 3
43154 2
43155 8
43156 5
43157 2
43158 6
43159 7
43160 7
43161 7
43162 9
43163 5
43164 5
43165 3
43166 9
43167 5
43168 5
43169 3
43170 2
43171 4
43172 4
43173 6
43174 9
43175 5
43176 4
43177 4
43178 7
43179 7
43180 7
43181 10
43182 2
43183 5
43184 9
43185 8
43186 3
43187 4
43188 3
43189 4
43190 7
43191 5
43192 9
43193 3
43194 8
43195 8
43196 4
43197 5
43198 4
43199 4
43200 3
43201 5
43202 5
43203 8
43204 3
43205 9
43206 4
43207 7
43208 4
43209 3
43210 5
43211 3
43212 7
43213 7
43214 8
43215 11
43216 7
43217 6
43218 8
43219 9
43220 4
43221 5
43222 7
43223 8
43224 10
43225 7
43226 6
43227 7
43228 11
43229 8
43230 1
43231 5
43232 5
43233 4
43234 7
43235 8
43236 2
43237 10
43238 3
43239 9
43240 7
43241 7
43242 7
43243 6
43244 9
43245 7
43246 8
43247 3
43248 7
43249 12
43250 13
43251 7
43252 5
43253 5
43254 5
43255 6
43256 7
43257 11
43258 6
43259 11
43260 7
43261 5
43262 5
43263 5
43264 11
43265 7
43266 6
43267 4
43268 6
43269 4
43270 4
43271 7
43272 7
43273 7
43274 5
43275 3
43276 3
43277 7
43278 5
43279 6
43280 10
43281 5
43282 13
43283 9
43284 6
43285 2
43286 5
43287 3
43288 8
43289 7
43290 12
43291 5
43292 5
43293 6
43294 7
43295 2
43296 5
43297 4
43298 7
43299 4
43300 6
43301 8
43302 7
43303 8
43304 5
43305 6
43306 3
43307 12
43308 7
43309 6
43310 6
43311 6
43312 5
43313 6
43314 7
43315 5
43316 8
43317 6
43318 8
43319 8
43320 5
43321 7
43322 6
43323 10
43324 4
43325 6
43326 11
43327 3
43328 4
43329 13
43330 9
43331 8
43332 3
43333 3
43334 5
43335 3
43336 8
43337 7
43338 4
43339 9
43340 8
43341 4
43342 7
43343 5
43344 12
43345 7
43346 4
43347 6
43348 3
43349 2
43350 5
43351 7
43352 5
43353 2
43354 9
43355 6
43356 4
43357 7
43358 5
43359 3
43360 6
43361 9
43362 2
43363 6
43364 9
43365 10
43366 6
43367 8
43368 10
43369 5
43370 6
43371 4
43372 9
43373 4
43374 6
43375 3
43376 4
43377 8
43378 6
43379 6
43380 5
43381 4
43382 3
43383 6
43384 5
43385 10
43386 6
43387 9
43388 4
43389 6
43390 6
43391 6
43392 3
43393 11
43394 3
43395 6
43396 11
43397 5
43398 6
43399 3
43400 11
43401 8
43402 5
43403 8
43404 7
43405 7
43406 8
43407 5
43408 8
43409 5
43410 6
43411 3
43412 3
43413 8
43414 9
43415 6
43416 4
43417 7
43418 8
43419 6
43420 8
43421 4
43422 6
43423 5
43424 7
43425 2
43426 8
43427 8
43428 5
43429 7
43430 4
43431 7
43432 4
43433 9
43434 7
43435 1
43436 8
43437 9
43438 5
43439 2
43440 6
43441 7
43442 4
43443 7
43444 6
43445 14
43446 3
43447 6
43448 8
43449 5
43450 4
43451 5
43452 5
43453 1
43454 7
43455 7
43456 5
43457 5
43458 8
43459 5
43460 6
43461 8
43462 5
43463 8
43464 5
43465 9
43466 3
43467 6
43468 3
43469 8
43470 5
43471 4
43472 7
43473 7
43474 8
43475 8
43476 6
43477 10
43478 4
43479 3
43480 9
43481 10
43482 8
43483 4
43484 10
43485 7
43486 6
43487 4
43488 10
43489 6
43490 6
43491 4
43492 6
43493 10
43494 10
43495 2
43496 1
43497 8
43498 16
43499 5
43500 3
43501 8
43502 8
43503 7
43504 10
43505 5
43506 9
43507 5
43508 13
43509 5
43510 6
43511 5
43512 7
43513 9
43514 10
43515 5
43516 2
43517 10
43518 7
43519 7
43520 8
43521 3
43522 4
43523 7
43524 6
43525 6
43526 5
43527 9
43528 5
43529 6
43530 7
43531 7
43532 7
43533 3
43534 10
43535 9
43536 3
43537 3
43538 6
43539 5
43540 6
43541 8
43542 5
43543 10
43544 6
43545 7
43546 3
43547 7
43548 9
43549 8
43550 6
43551 5
43552 7
43553 12
43554 6
43555 7
43556 6
43557 7
43558 6
43559 12
43560 12
43561 5
43562 8
43563 3
43564 2
43565 5
43566 5
43567 12
43568 3
43569 4
43570 7
43571 5
43572 10
43573 3
43574 7
43575 4
43576 5
43577 2
43578 7
43579 8
43580 8
43581 6
43582 10
43583 6
43584 5
43585 6
43586 6
43587 6
43588 3
43589 5
43590 5
43591 9
43592 4
43593 2
43594 12
43595 12
43596 6
43597 5
43598 8
43599 4
43600 6
43601 5
43602 6
43603 7
43604 4
43605 6
43606 4
43607 5
43608 9
43609 6
43610 5
43611 4
43612 6
43613 5
43614 8
43615 8
43616 5
43617 2
43618 2
43619 5
43620 5
43621 9
43622 6
43624 6
43625 1
43626 8
43627 9
43628 10
43629 4
43630 9
43631 5
43632 8
43633 1
43634 7
43635 11
43636 3
43637 9
43638 6
43639 5
43640 8
43641 8
43642 6
43643 5
43644 5
43645 9
43646 4
43647 5
43648 7
43649 5
43650 4
43651 4
43652 10
43653 6
43654 8
43655 8
43656 9
43657 9
43658 6
43659 3
43660 7
43661 6
43662 6
43663 4
43664 6
43665 6
43666 5
43667 3
43668 8
43669 5
43670 5
43671 13
43672 10
43673 6
43674 3
43675 12
43676 3
43677 6
43678 6
43679 6
43680 3
43681 7
43682 10
43683 2
43684 8
43685 5
43686 4
43687 4
43688 4
43689 5
43690 8
43691 3
43692 4
43693 5
43694 8
43695 5
43696 7
43697 5
43698 7
43699 5
43700 5
43701 10
43702 12
43703 2
43704 6
43705 7
43706 4
43707 3
43708 7
43709 2
43710 3
43711 8
43712 10
43713 9
43714 2
43715 7
43716 7
43717 5
43718 8
43719 6
43720 5
43721 5
43722 6
43723 11
43724 7
43725 6
43726 8
43727 7
43728 8
43729 7
43730 6
43731 6
43732 3
43733 8
43734 7
43735 3
43736 7
43737 7
43738 6
43739 6
43740 7
43741 2
43742 5
43743 11
43744 7
43745 11
43746 4
43747 4
43748 6
43749 3
43750 6
43751 3
43752 8
43753 6
43754 7
43755 6
43756 3
43757 6
43758 6
43759 8
43760 4
43761 14
43762 7
43763 9
43764 5
43765 6
43766 6
43767 12
43768 3
43769 7
43770 10
43771 4
43772 9
43773 1
43774 3
43775 6
43776 6
43777 10
43778 4
43779 4
43780 7
43781 5
43782 6
43783 9
43784 7
43785 7
43786 6
43787 5
43788 10
43789 6
43790 7
43791 8
43792 12
43793 7
43794 3
43795 10
43796 7
43797 3
43798 9
43799 7
43800 3
43801 6
43802 5
43803 1
43804 8
43805 11
43806 6
43807 4
43808 6
43809 11
43810 4
43811 5
43812 7
43813 8
43814 7
43815 1
43816 5
43817 3
43818 8
43819 3
43820 8
43821 6
43822 8
43823 5
43824 10
43825 6
43826 6
43827 5
43828 8
43829 6
43830 9
43831 7
43832 7
43833 2
43834 7
43835 4
43836 3
43837 6
43838 3
43839 10
43840 5
43841 2
43842 4
43843 8
43844 5
43845 7
43846 4
43847 7
43848 6
43849 6
43850 1
43851 5
43852 3
43853 9
43854 3
43855 4
43856 10
43857 6
43858 8
43859 11
43860 3
43861 1
43862 2
43863 7
43864 11
43865 3
43866 5
43867 4
43868 3
43869 5
43870 6
43871 5
43872 11
43873 4
43874 9
43875 3
43876 4
43877 7
43878 10
43879 4
43880 4
43881 7
43882 2
43883 8
43884 5
43885 10
43886 6
43887 10
43888 5
43889 5
43890 6
43891 6
43892 8
43893 11
43894 4
43895 1
43896 6
43897 11
43898 5
43899 5
43900 10
43901 8
43902 4
43903 3
43904 8
43905 4
43906 4
43907 6
43908 6
43909 5
43910 3
43911 10
43912 3
43913 4
43914 4
43915 10
43916 4
43917 3
43918 9
43919 5
43920 4
43921 6
43922 6
43923 5
43924 9
43925 9
43926 4
43927 6
43928 6
43929 5
43930 5
43931 3
43932 7
43933 3
43934 6
43935 5
43936 5
43937 7
43938 6
43939 7
43940 9
43941 7
43942 4
43943 11
43944 5
43945 9
43946 9
43947 7
43948 8
43949 7
43950 5
43951 4
43952 8
43953 10
43954 9
43955 2
43956 8
43957 3
43958 7
43959 8
43960 7
43961 6
43962 8
43963 11
43964 8
43965 9
43966 8
43967 10
43968 4
43969 11
43970 8
43971 6
43972 8
43973 5
43974 9
43975 4
43976 8
43977 8
43978 10
43979 6
43980 8
43981 4
43982 9
43983 8
43984 5
43985 7
43986 5
43987 3
43988 7
43989 8
43990 4
43991 7
43992 8
43993 9
43994 8
43995 8
43996 4
43997 5
43998 5
43999 6
44000 6
44001 3
44002 3
44003 11
44004 6
44005 5
44006 9
44007 4
44008 9
44009 10
44010 5
44011 6
44012 5
44013 9
44014 6
44015 9
44016 6
44017 4
44018 7
44019 3
44020 5
44021 12
44022 4
44023 4
44024 5
44025 4
44026 5
44027 9
44028 9
44029 8
44030 10
44031 8
44032 7
44033 6
44034 2
44035 4
44036 2
44037 5
44038 4
44039 12
44040 3
44041 4
44042 7
44043 8
44044 7
44045 7
44046 7
44047 2
44048 11
44049 8
44050 6
44051 6
44052 10
44053 6
44054 6
44055 4
44056 8
44057 10
44058 4
44059 3
44060 4
44061 11
44062 4
44063 11
44064 10
44065 7
44066 4
44067 4
44068 8
44069 6
44070 4
44071 10
44072 6
44073 10
44074 7
44075 5
44076 13
44077 10
44078 5
44079 6
44080 5
44081 7
44082 7
44083 7
44084 5
44085 5
44086 2
44087 8
44088 5
44089 5
44090 9
44091 6
44092 6
44093 8
44094 4
44095 9
44096 8
44097 2
44098 3
44099 5
44100 3
44101 5
44102 8
44103 7
44104 1
44105 6
44106 11
44107 8
44108 7
44109 3
44110 2
44111 7
44112 7
44113 9
44114 4
44115 5
44116 12
44117 7
44118 13
44119 8
44120 9
44121 4
44122 8
44123 6
44124 9
44125 7
44126 12
44127 5
44128 8
44129 10
44130 5
44131 7
44132 7
44133 14
44134 3
44135 6
44136 3
44137 6
44138 7
44139 5
44140 8
44141 9
44142 6
44143 8
44144 7
44145 9
44146 8
44147 7
44148 7
44149 4
44150 2
44151 7
44152 5
44153 7
44154 8
44155 3
44156 12
44157 5
44158 6
44159 7
44160 9
44161 8
44162 3
44163 3
44164 3
44165 9
44166 9
44167 10
44168 6
44169 3
44170 11
44171 2
44172 5
44173 8
44174 7
44175 5
44176 7
44177 7
44178 6
44179 9
44180 8
44181 5
44182 8
44183 6
44184 7
44185 6
44186 4
44187 6
44188 6
44189 4
44190 6
44191 6
44192 12
44193 6
44194 6
44195 9
44196 5
44197 3
44198 5
44199 5
44200 8
44201 4
44202 7
44203 9
44204 7
44205 5
44206 6
44207 10
44208 7
44209 5
44210 6
44211 6
44212 6
44213 6
44214 5
44215 4
44216 2
44217 4
44218 8
44219 4
44220 12
44221 4
44222 8
44223 7
44224 7
44225 8
44226 2
44227 7
44228 10
44229 8
44230 9
44231 8
44232 7
44233 6
44234 8
44235 4
44236 9
44237 5
44238 6
44239 4
44240 4
44241 3
44242 4
44243 9
44244 6
44245 6
44246 6
44247 6
44248 7
44249 9
44250 6
44251 5
44252 9
44253 8
44254 4
44255 7
44256 10
44257 9
44258 6
44259 5
44260 4
44261 8
44262 4
44263 5
44264 6
44265 6
44266 3
44267 7
44268 3
44269 7
44270 6
44271 4
44272 4
44273 4
44274 7
44275 4
44276 5
44277 3
44278 10
44279 7
44280 4
44281 5
44282 8
44283 2
44284 6
44285 6
44286 6
44287 5
44288 8
44289 3
44290 6
44291 8
44292 8
44293 5
44294 4
44295 7
44296 5
44297 6
44298 8
44299 8
44300 4
44301 5
44302 6
44303 5
44304 12
44305 6
44306 3
44307 4
44308 3
44309 2
44310 6
44311 5
44312 9
44313 10
44314 8
44315 7
44316 6
44317 6
44318 9
44319 7
44320 7
44321 12
44322 6
44323 4
44324 2
44325 4
44326 5
44327 3
44328 8
44329 11
44330 9
44331 4
44332 5
44333 2
44334 6
44335 5
44336 5
44337 3
44338 4
44339 10
44340 6
44341 10
44342 6
44343 5
44344 11
44345 9
44346 6
44347 8
44348 9
44349 5
44350 8
44351 4
44352 5
44353 5
44354 6
44355 8
44356 2
44357 4
44358 5
44359 8
44360 9
44361 7
44362 5
44363 13
44364 8
44365 3
44366 6
44367 2
44368 9
44369 8
44370 4
44371 12
44372 8
44373 6
44374 7
44375 6
44376 4
44377 5
44378 5
44379 4
44380 7
44381 4
44382 1
44383 5
44384 6
44385 5
44386 6
44387 6
44388 6
44389 5
44390 7
44391 7
44392 4
44393 10
44394 6
44395 4
44396 5
44397 4
44398 8
44399 8
44400 5
44401 4
44402 6
44403 6
44404 8
44405 3
44406 7
44407 2
44408 7
44409 8
44410 8
44411 6
44412 4
44413 9
44414 4
44415 5
44416 7
44417 6
44418 4
44419 8
44420 4
44421 4
44422 4
44423 3
44424 10
44425 10
44426 7
44427 9
44428 8
44429 8
44430 7
44431 5
44432 4
44433 9
44434 5
44435 3
44436 3
44437 5
44438 6
44439 4
44440 4
44441 5
44442 7
44443 8
44444 4
44445 9
44446 6
44447 5
44448 5
44449 3
44450 7
44451 5
44452 5
44453 8
44454 6
44455 4
44456 9
44457 5
44458 9
44459 2
44460 3
44461 3
44462 6
44463 7
44464 8
44465 4
44466 2
44467 7
44468 4
44469 3
44470 5
44471 4
44472 5
44473 6
44474 6
44475 5
44476 6
44477 7
44478 6
44479 6
44480 6
44481 4
44482 3
44483 9
44484 6
44485 7
44486 3
44487 4
44488 6
44489 7
44490 8
44491 6
44492 9
44493 3
44494 5
44495 4
44496 3
44497 5
44498 4
44499 10
44500 5
44501 2
44502 6
44503 6
44504 9
44505 4
44506 6
44507 8
44508 7
44509 10
44510 4
44511 6
44512 2
44513 9
44514 6
44515 4
44516 6
44517 4
44518 4
44519 10
44520 6
44521 6
44522 7
44523 7
44524 6
44525 11
44526 2
44527 8
44528 6
44529 9
44530 10
44531 6
44532 6
44533 9
44534 11
44535 7
44536 9
44537 11
44538 4
44539 7
44540 5
44541 5
44542 9
44543 6
44544 6
44545 2
44546 6
44547 6
44548 6
44549 10
44550 3
44551 7
44552 3
44553 7
44554 9
44555 5
44556 3
44557 10
44558 9
44559 6
44560 5
44561 7
44562 5
44563 6
44564 7
44565 4
44566 9
44567 6
44568 6
44569 6
44570 6
44571 10
44572 8
44573 5
44574 6
44575 5
44576 6
44577 4
44578 5
44579 1
44580 5
44581 6
44582 6
44583 2
44584 13
44585 5
44586 7
44587 12
44588 3
44589 7
44590 8
44591 4
44592 4
44593 8
44594 5
44595 11
44596 9
44597 7
44598 5
44599 2
44600 5
44601 10
44602 6
44603 10
44604 9
44605 3
44606 8
44607 5
44608 7
44609 5
44610 6
44611 4
44612 2
44613 5
44614 7
44615 7
44616 7
44617 6
44618 8
44619 2
44620 5
44621 8
44622 7
44623 7
44624 6
44625 6
44626 4
44627 2
44628 5
44629 9
44630 4
44631 13
44632 7
44633 2
44634 2
44635 8
44636 7
44637 9
44638 2
44639 6
44640 5
44641 7
44642 4
44643 9
44644 8
44645 6
44646 2
44647 4
44648 13
44649 5
44650 9
44651 7
44652 4
44653 5
44654 5
44655 6
44656 3
44657 6
44658 5
44659 14
44660 9
44661 6
44662 4
44663 7
44664 7
44665 5
44666 7
44667 6
44668 7
44669 6
44670 8
44671 3
44672 2
44673 6
44674 4
44675 8
44676 5
44677 9
44678 7
44679 5
44680 10
44681 6
44682 11
44683 5
44684 8
44685 8
44686 10
44687 5
44688 7
44689 8
44690 9
44691 12
44692 7
44693 5
44694 8
44695 4
44696 9
44697 5
44698 4
44699 6
44700 5
44701 2
44702 9
44703 3
44704 8
44705 11
44706 6
44707 10
44708 9
44709 8
44710 5
44711 5
44712 10
44713 6
44714 8
44715 6
44716 5
44717 6
44718 4
44719 8
44720 7
44721 4
44722 7
44723 2
44724 7
44725 10
44726 5
44727 7
44728 9
44729 3
44730 3
44731 6
44732 6
44733 11
44734 6
44735 6
44736 7
44737 7
44738 6
44739 5
44740 6
44741 5
44742 4
44743 9
44744 4
44745 9
44746 4
44747 7
44748 2
44749 6
44750 8
44751 5
44752 3
44753 6
44754 5
44755 7
44756 7
44757 6
44758 9
44759 3
44760 12
44761 7
44762 5
44763 4
44764 9
44765 9
44766 7
44767 7
44768 6
44769 5
44770 12
44771 4
44772 5
44773 7
44774 3
44775 12
44776 5
44777 5
44778 4
44779 4
44780 5
44781 7
44782 4
44783 9
44784 7
44785 5
44786 5
44787 6
44788 9
44789 9
44790 2
44791 5
44792 5
44793 8
44794 5
44795 7
44796 5
44797 1
44798 5
44799 5
44800 3
44801 4
44802 9
44803 13
44804 3
44805 5
44806 6
44807 2
44808 1
44809 7
44810 9
44811 5
44812 5
44813 2
44814 11
44815 6
44816 6
44817 8
44818 7
44819 4
44820 6
44821 9
44822 9
44823 3
44824 8
44825 7
44826 6
44827 9
44828 7
44829 7
44830 6
44831 7
44832 9
44833 7
44834 8
44835 7
44836 7
44837 7
44838 8
44839 8
44840 5
44841 11
44842 5
44843 5
44844 9
44845 6
44846 9
44847 7
44848 3
44849 6
44850 9
44851 5
44852 4
44853 4
44854 5
44855 5
44856 7
44857 6
44858 4
44859 5
44860 9
44861 5
44862 9
44863 3
44864 8
44865 5
44866 6
44867 6
44868 9
44869 4
44870 5
44871 1
44872 3
44873 4
44874 5
44875 10
44876 4
44877 6
44878 7
44879 4
44880 5
44881 4
44882 9
44883 6
44884 4
44885 5
44886 2
44887 11
44888 8
44889 7
44890 10
44891 5
44892 4
44893 10
44894 4
44895 4
44896 9
44897 6
44898 4
44899 3
44900 5
44901 2
44902 4
44903 1
44904 7
44905 9
44906 6
44907 4
44908 5
44909 7
44910 8
44911 8
44912 7
44913 4
44914 5
44915 11
44916 3
44917 6
44918 5
44919 6
44920 4
44921 7
44922 5
44923 6
44924 2
44925 5
44926 9
44927 3
44928 5
44929 8
44930 7
44931 3
44932 10
44933 6
44934 3
44935 5
44936 5
44937 4
44938 8
44939 5
44940 6
44941 4
44942 9
44943 1
44944 8
44945 2
44946 3
44947 9
44948 3
44949 8
44950 3
44951 8
44952 12
44953 8
44954 5
44955 3
44956 6
44957 3
44958 7
44959 3
44960 4
44961 7
44962 10
44963 7
44964 8
44965 2
44966 7
44967 7
44968 4
44969 6
44970 3
44971 7
44972 10
44973 10
44974 4
44975 5
44976 5
44977 8
44978 6
44979 9
44980 5
44981 5
44982 5
44983 3
44984 6
44985 6
44986 3
44987 6
44988 6
44989 1
44990 6
44991 10
44992 5
44993 5
44994 5
44995 5
44996 8
44997 6
44998 4
44999 4
45000 7
45001 6
45002 7
45003 9
45004 7
45005 9
45006 6
45007 6
45008 7
45009 8
45010 4
45011 6
45012 6
45013 6
45014 3
45015 10
45016 10
45017 6
45018 3
45019 8
45020 6
45021 7
45022 9
45023 3
45024 12
45025 6
45026 2
45027 3
45028 10
45029 6
45030 7
45031 10
45032 8
45033 3
45034 3
45035 8
45036 7
45037 4
45038 1
45039 11
45040 6
45041 3
45042 5
45043 3
45044 10
45045 3
45046 7
45047 8
45048 6
45049 7
45050 7
45051 10
45052 7
45053 1
45054 3
45055 5
45056 7
45057 6
45058 8
45059 4
45060 4
45061 4
45062 10
45063 7
45064 7
45065 4
45066 1
45067 5
45068 3
45069 4
45070 6
45071 7
45072 5
45073 5
45074 6
45075 5
45076 7
45077 6
45078 1
45079 4
45080 4
45081 9
45082 5
45083 7
45084 4
45085 6
45086 5
45087 11
45088 5
45089 4
45090 10
45091 5
45092 4
45093 10
45094 4
45095 7
45096 6
45097 5
45098 11
45099 6
45100 3
45101 2
45102 3
45103 7
45104 9
45105 4
45106 10
45107 8
45108 5
45109 7
45110 6
45111 8
45112 1
45113 7
45114 8
45115 7
45116 8
45117 6
45118 2
[truncated: 1,094,257 more chars]
