# Supplementary material for: Chromosome-level haplotype-resolved assembly of highly heterozygous grass genomes with PhaseGrass
Source: Nat Commun. 2025 Dec 20;17:12. doi: 10.1038/s41467-025-66377-5 (PMC12764793; doi:10.1038/s41467-025-66377-5)
Supplement: Supplementary file 6 — Source Data [file 41467_2025_66377_MOESM6_ESM.zip › Supplementary Fig. 7b/AB2dip_filtered.paf]

utg000002l	3797273	24	3797205	-	chr1_h2	254899717	94390750	98187931	1228702	3797181	60
utg000006l	5577718	1	5577694	+	chr7_h2	318720752	34260043	39837736	3288688	5577693	60
utg000009l	3270684	16	3270399	+	chr3_h1	341651641	278983093	282253476	2079195	3270383	60
utg000012l	946889	53	946853	-	chr1_h2	254899717	31701095	32647895	465879	946800	60
utg000013l	1151086	60	1151064	+	chr3_h1	341651641	128024258	129175262	630817	1151004	60
utg000015l	4121681	29	4121653	-	chr4_h1	376633172	346075074	350196698	2622758	4121624	60
utg000016l	1327849	301	1327848	-	chr7_h2	318720752	48975328	50302875	779122	1327547	60
utg000017l	428806	157	428778	-	chr7_h2	318720752	60811403	61240024	233136	428621	60
utg000019l	432019	56	431833	-	chr2_h2	292879888	96155300	96587077	244411	431777	60
utg000021l	1140974	26	1140819	+	chr7_h2	318720752	180396286	181537079	636199	1140793	60
utg000025l	317251	17825	317163	-	chr1_h2	254899717	64778838	65078176	144158	299338	60
utg000028l	4331701	9850	4331499	-	chr3_h1	341651641	253796518	258118167	2426338	4321649	60
utg000029l	117221	71	81087	-	chr3_h1	341651641	98014577	98095593	50054	81016	60
utg000029l	117221	22612	116540	-	chr3_h2	319847998	94370255	94468998	47020	107023	60
utg000033l	179502	28	179479	-	chr6_h2	226693804	86011026	86190477	96508	179451	60
utg000034l	1085298	51	1085173	-	chr2_h2	292879888	169866734	170951856	548576	1085122	60
utg000043l	1317309	106	1316802	+	chr4_h1	376633172	198619871	199936567	516423	1316696	60
utg000047l	1840359	10	1840342	-	chr4_h1	376633172	29007577	30847909	1310100	1840332	60
utg000049l	1388749	51	1385117	+	chr4_h1	376633172	50973363	52358429	720954	1385066	60
utg000050l	2278337	54	2278335	-	chr1_h2	254899717	35258147	37536428	1446726	2278281	60
utg000052l	3419503	31	3419490	-	chr2_h2	292879888	38470502	41889961	2231767	3419459	60
utg000053l	343395	43	343292	+	chr5_h1	208769040	59439723	59782972	89158	343249	60
utg000054l	2317795	316	2315443	-	chr3_h1	341651641	214622673	216937800	1204059	2315127	60
utg000059l	3562310	29	3562241	+	chr6_h2	226693804	177010629	180572841	2350427	3562212	60
utg000061l	1889611	277	1861217	-	chr3_h2	319847998	122313780	124174720	738266	1860940	60
utg000062l	1496106	81	1495910	+	chr2_h2	292879888	161412967	162908796	784746	1495829	60
utg000063l	3147878	21	3147870	-	chr5_h1	208769040	6532941	9680990	2059888	3148049	60
utg000066l	1489560	95	1489547	+	chr2_h2	292879888	44064615	45554067	985356	1489452	60
utg000067l	384906	211	384883	-	chr4_h1	376633172	351248092	351632764	202704	384672	60
utg000068l	870772	14	818091	-	chr3_h1	341651641	225778739	226596816	492701	818077	60
utg000068l	870772	868492	870760	+	chr3_h1	341651641	231727854	231730122	1752	2268	60
utg000079l	1364725	165	1364635	-	chr6_h2	226693804	41843543	43208013	721252	1364470	60
utg000083l	3399191	5	3399166	+	chr2_h2	292879888	204004890	207404051	1949501	3399161	60
utg000088l	1616869	250	1616849	+	chr4_h1	376633172	48295151	49911750	1001162	1616599	60
utg000089l	5422945	120	5422838	-	chr4_h1	376633172	154587808	160010526	3050419	5422718	60
utg000092l	570018	57	570005	-	chr7_h2	318720752	88457407	89027355	321988	569948	60
utg000099l	1463482	18	1463408	-	chr1_h2	254899717	252813983	254277373	794151	1463390	60
utg000103l	1052538	16	1052518	+	chr7_h2	318720752	287678158	288730660	595680	1052502	60
utg000109l	2497838	14	2497669	-	chr5_h1	208769040	27761455	30259110	1444171	2497655	60
utg000110l	1858953	185	1858890	+	chr2_h2	292879888	175532925	177391630	1301688	1858705	60
utg000111l	2484342	31	2483930	-	chr5_h1	208769040	126932589	129416488	1446750	2483899	60
utg000113l	1663611	8	1663604	+	chr4_h1	376633172	52484398	54147994	929437	1663596	60
utg000114l	2727797	3	2727782	+	chr4_h1	376633172	217009190	219736969	1556102	2727779	60
utg000115l	1313983	79	1313858	-	chr3_h1	341651641	183031716	184345495	695870	1313779	60
utg000116l	1507597	6	1507385	+	chr3_h1	341651641	304382955	305890334	925262	1507379	60
utg000118l	576550	142	576549	-	chr6_h1	228414185	21441614	22018021	317926	576407	60
utg000120l	4998936	20	4998913	-	chr7_h2	318720752	282679029	287677922	3385743	4998893	60
utg000122l	4068751	250	4068666	-	chr6_h2	226693804	133505643	137574059	2429333	4068416	60
utg000123l	3048553	13	3048457	+	chr1_h2	254899717	53073033	56121477	1932142	3048444	60
utg000130l	1956538	87	1956496	+	chr7_h2	318720752	181870158	183826567	1010670	1956409	60
utg000132l	1676689	4	1676665	+	chr7_h2	318720752	257750170	259426831	986023	1676661	60
utg000133l	1095444	6	1095424	+	chr4_h1	376633172	259801787	260897205	511331	1095418	60
utg000134l	4335488	168	4335274	+	chr7_h2	318720752	270629549	274964655	2920968	4335106	60
utg000138l	1334111	18	1334081	+	chr1_h2	254899717	239917825	241251888	824539	1334063	60
utg000139l	3905335	70	3905321	+	chr7_h2	318720752	100642215	104547466	2008386	3905251	60
utg000142l	2671035	316	2671015	+	chr4_h1	376633172	134607870	137278569	1616473	2670699	60
utg000146l	1969036	8	1969020	+	chr2_h2	292879888	246032814	248001826	1431701	1969012	60
utg000147l	2546455	77	2546452	-	chr7_h2	318720752	190022522	192568897	1548812	2546375	60
utg000150l	2308153	25	2308146	-	chr1_h2	254899717	104621953	106930074	1028398	2308121	60
utg000151l	135021	1	135005	+	chr6_h2	226693804	23012615	23147619	96058	135004	60
utg000152l	726271	33	726180	-	chr1_h2	254899717	207569052	208295199	500503	726147	60
utg000153l	2200755	40	2200731	+	chr7_h2	318720752	275014328	277215019	1533386	2200691	60
utg000155l	1189119	43	1189089	-	chr7_h2	318720752	64798058	65987104	687569	1189046	60
utg000156l	732127	61	732112	+	chr1_h2	254899717	233761723	234493774	456324	732051	60
utg000160l	769955	118	769951	+	chr6_h2	226693804	69457916	70227749	380112	769833	60
utg000161l	2748042	255	2748031	-	chr3_h1	341651641	241199946	243947722	1402654	2747776	60
utg000162l	211696	8	211677	-	chr7_h2	318720752	300616426	300828095	128589	211669	60
utg000165l	5155681	20	5155651	-	chr4_h1	376633172	232235270	237390901	3138988	5155631	60
utg000166l	613415	225	613342	+	chr1_h2	254899717	165025653	165638770	315410	613117	60
utg000172l	2714854	22	2714812	-	chr1_h2	254899717	192129520	194844310	1651158	2714790	60
utg000178l	1095165	21	1094764	+	chr4_h1	376633172	225259092	226353835	580320	1094743	60
utg000179l	1234102	78	1234079	+	chr2_h2	292879888	16997473	18231474	618493	1234001	60
utg000181l	4603163	29	4603000	-	chr2_h2	292879888	226555432	231158403	3033732	4602971	60
utg000182l	218937	10	218924	-	chr4_h1	376633172	114222132	114441046	134122	218914	60
utg000183l	2105559	209	2104877	+	chr6_h2	226693804	103035552	105140220	938361	2104668	60
utg000185l	1068701	325	1068629	-	chr5_h2	211649110	41672832	42741136	499937	1068304	60
utg000187l	1649751	13	1646653	+	chr7_h1	307960711	59841892	61488532	838815	1646640	60
utg000187l	1649751	1645053	1648600	-	chr3_h2	319847998	208615115	208618690	451	3575	60
utg000188l	914769	19017	914475	+	chr3_h1	341651641	125124282	126019740	469086	895458	60
utg000190l	2585868	226	2585867	-	chr7_h2	318720752	89027613	91613254	1456628	2585641	60
utg000191l	877062	102	877043	+	chr4_h1	376633172	101550093	102427034	389072	876941	60
utg000193l	1292314	243	1292245	-	chr3_h1	341651641	268363552	269655554	871218	1292002	60
utg000196l	5861400	2522	5861391	-	chr2_h2	292879888	60793168	66652037	3268072	5858869	60
utg000197l	2433833	9	2432739	+	chr7_h2	318720752	187620328	190033524	1487118	2432730	60
utg000197l	2433833	2432720	2433797	+	chr7_h1	307960711	190376783	190377860	803	1077	60
utg000200l	1809119	43	1808752	+	chr2_h2	292879888	215736174	217544883	1099390	1808709	60
utg000201l	55054	30	55036	-	chr7_h2	318720752	163952116	164007122	39904	55006	60
utg000208l	952532	20	952506	-	chr1_h2	254899717	208295458	209247944	647220	952486	60
utg000212l	3785780	188	3785766	-	chr6_h2	226693804	158553480	162339058	2564790	3785578	60
utg000213l	2665857	15	2665790	+	chr1_h2	254899717	6164842	8830617	2140856	2665775	60
utg000216l	1705585	20	1705429	-	chr2_h2	292879888	88548423	90253832	866608	1705409	60
utg000220l	1982602	4	1982574	+	chr5_h1	208769040	172836409	174818979	1258310	1982570	60
utg000221l	752435	266	752334	+	chr3_h1	341651641	193682274	194434342	387533	752068	60
utg000222l	785461	34	785225	-	chr2_h2	292879888	222300307	223085498	532518	785191	60
utg000223l	912892	200	912870	+	chr7_h2	318720752	168921170	169833840	483427	912670	60
utg000224l	1085675	193	1085675	-	chr1_h2	254899717	33096622	34182104	586245	1085482	60
utg000226l	721752	5	721730	+	chr4_h1	376633172	339148843	339870568	481579	721725	60
utg000228l	2049969	18	2049952	-	chr6_h2	226693804	171381347	173431281	1181636	2049934	60
utg000231l	375865	184	375850	+	chr4_h1	376633172	97726640	98102306	246006	375666	60
utg000234l	2452888	8	2452608	+	chr7_h2	318720752	97394736	99847336	1361625	2452600	60
utg000235l	1079677	49	1079650	+	chr3_h1	341651641	134303968	135383569	480746	1079601	60
utg000236l	2583438	20	2583430	-	chr4_h1	376633172	281113311	283696721	1620272	2583410	60
utg000240l	493026	68	493020	-	chr3_h1	341651641	54191862	54684814	277481	492952	60
utg000243l	285662	120	285656	-	chr4_h1	376633172	74203820	74489356	165780	285536	60
utg000244l	1635550	226	1635531	+	chr5_h1	208769040	88678167	90313472	800734	1635305	60
utg000247l	421616	120	421589	-	chr7_h2	318720752	219589951	220011420	197171	421469	60
utg000250l	411000	11	410969	-	chr4_h1	376633172	64282772	64693730	288558	410958	60
utg000252l	1561815	62	1561786	+	chr3_h1	341651641	283968856	285530580	907185	1561724	60
utg000254l	2046418	299	2046287	+	chr2_h2	292879888	56150090	58196078	1038637	2045988	60
utg000256l	423688	110	423530	+	chr4_h1	376633172	273364485	273787905	209831	423420	60
utg000257l	51243	2000	51123	+	chr6_h2	226693804	220558573	220607696	36498	49123	60
utg000258l	613590	13	613568	+	chr1_h2	254899717	60544551	61158106	386978	613555	60
utg000262l	2456453	455	2456360	-	chr5_h1	208769040	34338883	36794788	1442549	2455905	60
utg000264l	1935489	8	1935254	+	chr4_h1	376633172	57523558	59458804	1209977	1935246	60
utg000265l	1276373	16	1276331	+	chr2_h2	292879888	238007271	239283586	806349	1276315	60
utg000266l	1290123	19	1290123	-	chr7_h2	318720752	218299601	219589705	820142	1290104	60
utg000267l	255371	23	255356	-	chr6_h2	226693804	201592597	201847930	184064	255333	60
utg000273l	135096	22	135012	-	chr1_h2	254899717	156159798	156294788	72583	134990	60
utg000274l	821153	18	821096	-	chr4_h1	376633172	255687951	256509029	512558	821078	60
utg000275l	265006	324	264983	+	chr2_h2	292879888	78333483	78598142	144814	264659	60
utg000277l	508246	28	508235	-	chr4_h1	376633172	128447416	128955623	286676	508207	60
utg000278l	551835	205	551801	+	chr7_h2	318720752	23513114	24064710	337269	551596	60
utg000279l	980455	18	980444	-	chr1_h2	254899717	115616745	116597171	535879	980426	60
utg000280l	2633506	14	2633498	-	chr2_h2	292879888	170952115	173585599	1378075	2633484	60
utg000281l	3119246	18	3119243	-	chr2_h2	292879888	266704369	269823594	2005921	3119225	60
utg000283l	1200115	70	1200112	-	chr1_h2	254899717	56121776	57321818	727993	1200042	60
utg000284l	722563	34	722549	-	chr3_h1	341651641	292752535	293475050	453668	722515	60
utg000285l	1294036	13	1293966	+	chr3_h1	341651641	337799257	339093210	901783	1293953	60
utg000288l	1136112	0	1122546	+	chr3_h1	341651641	212712912	213835458	718596	1122546	60
utg000288l	1136112	1118565	1136102	-	chr3_h1	341651641	214602555	214620092	17305	17537	54
utg000290l	1940307	369	1940287	-	chr4_h1	376633172	222243184	224183102	1011208	1939918	60
utg000291l	3883511	33	3642646	-	chr2_h2	292879888	239968022	243625589	2161954	3668155	60
utg000291l	3883511	3604144	3883445	+	chr2_h1	292333292	243723099	244002400	165843	279301	60
utg000292l	1285325	2	1285273	+	chr1_h2	254899717	203786479	205071750	695006	1285271	60
utg000295l	1690792	26	1690767	-	chr2_h2	292879888	129365410	131056151	985189	1690741	60
utg000301l	1478800	4	1478572	-	chr7_h2	318720752	226508858	227987426	781046	1478568	60
utg000302l	2187439	14358	2187429	+	chr1_h2	254899717	46035376	48208447	1273735	2173071	60
utg000303l	1272794	292	1272792	-	chr3_h1	341651641	129216118	130488618	709370	1272500	60
utg000304l	526991	3121	103983	-	chr6_h1	228414185	118170490	118271352	16807	100862	60
utg000308l	648888	64	648804	+	chr2_h2	292879888	220177090	220825830	494582	648740	60
utg000311l	3292334	227	3292297	+	chr4_h1	376633172	256509474	259801544	1800943	3292070	60
utg000315l	2147141	316	2147133	-	chr3_h1	341651641	260259409	262406226	1178085	2146817	60
utg000319l	943458	5	943242	-	chr6_h2	226693804	38192389	39135626	461288	943237	60
utg000320l	836663	760	836657	+	chr6_h2	226693804	106151738	106987635	434142	835897	60
utg000322l	724887	3	724496	+	chr3_h1	341651641	15589777	16314270	453819	724493	60
utg000323l	1892367	15	1892174	-	chr1_h2	254899717	244596205	246488364	1185559	1892159	60
utg000325l	1041481	88	1041460	+	chr2_h2	292879888	187084337	188125709	738275	1041372	60
utg000326l	928347	9	928307	+	chr3_h1	341651641	9721933	10650231	696928	928298	60
utg000328l	1590838	14	1590821	-	chr4_h1	376633172	26119403	27710210	1001245	1590807	60
utg000330l	1082614	45	1082394	+	chr5_h2	211649110	72076055	73158404	560987	1082349	60
utg000336l	1339378	2	1339358	+	chr1_h2	254899717	143003875	144343231	826447	1339356	60
utg000337l	2007171	80	2006573	+	chr4_h1	376633172	144256627	146263120	1294403	2006493	60
utg000338l	1473927	10	1472965	+	chr6_h2	226693804	193354596	194827551	978292	1472955	60
utg000343l	1662166	12	1657654	+	chr3_h1	341651641	299897508	301555150	1149725	1657642	60
utg000344l	344271	15	344226	-	chr6_h1	228414185	187185767	187529978	262880	344211	60
utg000347l	2069615	34	2069372	-	chr4_h1	376633172	229316241	231385579	1257023	2069338	60
utg000349l	1213187	15	1212955	+	chr7_h2	318720752	61587935	62800875	765773	1212940	60
utg000355l	1114474	18	1114404	+	chr3_h1	341651641	308011766	309126152	676965	1114386	60
utg000358l	1196071	106	1196045	+	chr4_h1	376633172	306748827	307944766	709655	1195939	60
utg000360l	2170276	1	2170246	+	chr7_h2	318720752	73147276	75317721	1056218	2170445	60
utg000363l	1494478	23	1494473	-	chr2_h2	292879888	98581059	100075509	836174	1494450	60
utg000365l	4240368	3	4239917	+	chr2_h2	292879888	79340951	83580865	2271619	4239914	60
utg000370l	1367201	96	1367132	-	chr3_h1	341651641	171590630	172957666	645451	1367036	60
utg000374l	752651	37	752483	+	chr7_h2	318720752	254049513	254801959	553632	752446	60
utg000375l	156499	1	156475	+	chr6_h2	226693804	110048569	110205043	104380	156474	60
utg000377l	676901	93	676883	-	chr3_h1	341651641	64012480	64689270	406795	676790	60
utg000384l	2005561	19	2005554	+	chr1_h2	254899717	172738885	174744420	1054516	2005535	60
utg000385l	2851700	77	2851520	+	chr2_h2	292879888	24480790	27332233	1758108	2851443	60
utg000388l	1255580	4	1255558	+	chr7_h2	318720752	172587359	173842913	734137	1255554	60
utg000389l	2290400	140	2290349	-	chr1_h2	254899717	134792825	137083034	1280827	2290209	60
utg000390l	437368	28	437313	+	chr6_h2	226693804	189326657	189763942	337762	437285	60
utg000393l	2011733	46	2011708	+	chr3_h1	341651641	335787357	337799019	1396940	2011662	60
utg000395l	1123246	149	1123214	+	chr4_h1	376633172	81705360	82828425	792653	1123065	60
utg000399l	2142691	128	2142675	-	chr1_h2	254899717	13792608	15935155	1360688	2142547	60
utg000400l	4659003	36270	4658988	-	chr3_h1	341651641	325072456	329695174	3132719	4622718	60
utg000400l	4659003	32883	38684	+	chr2_h1	292333292	160578707	160584509	417	5802	60
utg000407l	248407	138	248376	+	chr5_h1	208769040	143293766	143542004	160145	248238	60
utg000408l	3509112	0	3509092	+	chr2_h2	292879888	287997100	291506192	2351232	3509092	60
utg000409l	1579227	10	1579208	+	chr4_h1	376633172	55944133	57523331	870147	1579198	60
utg000411l	1520220	62	1516135	-	chr5_h1	208769040	176655303	178171376	907690	1516073	60
utg000413l	1369968	4	1368772	+	chr7_h2	318720752	130210824	131579592	733787	1368768	60
utg000414l	1428416	214	1428399	+	chr4_h1	376633172	85121447	86549632	906589	1428185	60
utg000419l	4128820	36	4128651	-	chr6_h2	226693804	180625871	184754486	2694114	4128615	60
utg000426l	3616914	25	3616720	+	chr5_h1	208769040	21660763	25277458	2363488	3616695	60
utg000427l	2659887	19	2659718	-	chr6_h2	226693804	52314041	54973740	1207034	2659699	60
utg000428l	883980	27	883964	-	chr2_h2	292879888	147001975	147885912	506012	883937	60
utg000430l	780188	628	780117	-	chr4_h1	376633172	274149783	274929272	346754	779489	60
utg000431l	3065688	171	3065200	-	chr3_h1	341651641	57513123	60578152	1759237	3065029	60
utg000432l	1249372	7	1249152	+	chr3_h1	341651641	81099258	82348403	600687	1249145	60
utg000437l	5944013	30	5944004	-	chr2_h2	292879888	123112524	129056498	3448427	5943974	60
utg000439l	57882	32	57702	-	chr4_h2	387456523	181546667	181604337	28134	57670	60
utg000440l	608262	211	608254	-	chr5_h1	208769040	18673834	19281877	328086	608043	60
utg000441l	1198533	20	1198492	-	chr4_h1	376633172	371835423	373033895	658141	1198472	60
utg000442l	1110456	22	1110439	-	chr1_h2	254899717	247861585	248972002	727067	1110417	60
utg000444l	1602082	323	1602057	+	chr7_h2	318720752	224906671	226508405	911519	1601734	60
utg000446l	1204893	4	1204879	-	chr2_h2	292879888	15287465	16492340	883503	1204875	60
utg000449l	1914905	9	1914843	-	chr4_h1	376633172	186576209	188491043	1162826	1914834	60
utg000450l	1182726	13	1182333	+	chr4_h1	376633172	166307692	167490012	637645	1182320	60
utg000452l	396756	0	396733	+	chr1_h2	254899717	214438875	214835608	215571	396733	60
utg000456l	1613858	1553	1613843	-	chr5_h1	208769040	105444059	107056349	908706	1612290	60
utg000457l	902693	19	902681	-	chr1_h2	254899717	200446774	201349436	556358	902662	60
utg000460l	1271061	27018	1271035	-	chr3_h1	341651641	190160693	191404710	670163	1244017	60
utg000461l	940966	32	940942	-	chr4_h1	376633172	240028721	240969631	496661	940910	60
utg000463l	1406533	208	1406457	-	chr6_h2	226693804	65933245	67339494	652984	1406249	60
utg000467l	968209	23	968200	-	chr4_h1	376633172	68222078	69190255	607737	968177	60
utg000468l	2340878	13	2340840	+	chr2_h2	292879888	249470982	251811809	1486861	2340827	60
utg000469l	1933082	1	1933058	+	chr1_h2	254899717	61158329	63091386	1114099	1933057	60
utg000470l	3221984	165	3221882	+	chr7_h2	318720752	82076587	85298304	1850081	3221717	60
utg000471l	1754114	47	1736466	+	chr2_h2	292879888	76410137	78146556	866675	1736419	60
utg000474l	2512254	10	2512177	+	chr7_h2	318720752	245613464	248125631	1493325	2512167	60
utg000477l	412806	32	412641	-	chr4_h1	376633172	268258268	268670877	245761	412609	60
utg000479l	2093444	336	2093444	-	chr4_h1	376633172	310278710	312371818	1340805	2093108	60
utg000480l	787809	36	787796	-	chr3_h1	341651641	271973368	272761128	514416	787760	60
utg000481l	1923376	17	1922547	-	chr2_h2	292879888	10715265	12637795	1226936	1922530	60
utg000486l	1256298	2	1256232	-	chr4_h1	376633172	119623806	120880036	774205	1256230	60
utg000487l	2832055	20	2831991	-	chr2_h2	292879888	48651637	51483608	1648583	2831971	60
utg000489l	4213507	24	4213501	-	chr7_h2	318720752	303324522	307537999	2837117	4213477	60
utg000490l	4444448	7	4444443	+	chr2_h2	292879888	181163611	185608047	2473243	4444436	60
utg000492l	516161	12	516131	+	chr1_h2	254899717	147335039	147851158	256002	516119	60
utg000493l	91536	57	91528	+	chr3_h1	341651641	224390294	224481765	75284	91471	60
utg000497l	3098077	4	3098009	+	chr7_h2	318720752	249613496	252711501	1814916	3098005	60
utg000498l	4068677	13	4068664	-	chr7_h2	318720752	229494303	233562954	2545816	4068651	60
utg000500l	2129018	70019	2064436	-	chr7_h2	318720752	109552012	111546429	1123724	1994417	60
utg000500l	2129018	21	69984	-	chr7_h2	318720752	257680082	257750045	40537	69963	60
utg000500l	2129018	2060030	2068888	-	chr1_h2	254899717	185662034	185670897	759	8867	60
utg000502l	1466539	13440	1466522	-	chr7_h2	318720752	317263329	318716411	720945	1453082	60
utg000504l	4027191	11	4027017	-	chr7_h2	318720752	290447602	294474608	2616521	4027006	60
utg000511l	556839	24	556798	-	chr2_h2	292879888	263995525	264552299	389940	556774	60
utg000512l	361558	153	361553	-	chr5_h1	208769040	148638065	148999465	237835	361400	60
utg000514l	1467726	50	1467668	+	chr2_h2	292879888	198375088	199842706	773555	1467618	60
utg000515l	888808	26	888808	-	chr4_h2	387456523	115816237	116705019	392701	888782	60
utg000517l	1467683	24	1467675	-	chr1_h2	254899717	10090513	11558164	1004863	1467651	60
utg000518l	1102034	36	1101792	+	chr6_h2	226693804	34646579	35748335	615636	1101756	60
utg000519l	1584332	157	1584270	-	chr5_h1	208769040	56598478	58182591	752180	1584113	60
utg000520l	1346761	85	1346754	-	chr6_h2	226693804	118981191	120327860	637350	1346669	60
utg000521l	737995	475	737972	+	chr3_h1	341651641	274939793	275677290	459368	737497	60
utg000522l	562349	470	562307	+	chr2_h2	292879888	135536555	136098392	254019	561837	60
utg000523l	4688234	12	4688067	-	chr2_h2	292879888	259307217	263995272	3152671	4688055	60
utg000524l	854998	1	854988	+	chr4_h1	376633172	82874214	83747216	557265	873002	60
utg000528l	406450	14	406448	-	chr2_h2	292879888	14880803	15287237	169653	406434	60
utg000533l	717813	109	717742	-	chr5_h2	211649110	65902155	66619788	272698	717633	60
utg000537l	350494	376	349603	-	chr5_h2	211649110	54745191	55094418	187757	349227	60
utg000538l	1214532	221	1214159	-	chr7_h2	318720752	256366016	257579954	640057	1213938	60
utg000539l	976086	31	976076	-	chr3_h1	341651641	202205612	203181657	571029	976045	60
utg000541l	3123928	323983	3123673	-	chr5_h1	208769040	144303365	147011030	1659902	2862128	60
utg000541l	3123928	11250	783422	-	chr5_h2	211649110	150555140	151198158	448199	772250	60
utg000548l	2535757	261	2535750	-	chr3_h1	341651641	285530816	288066305	1722164	2535489	60
utg000549l	1104437	553	1104096	+	chr5_h2	211649110	116863340	117966883	711351	1103543	60
utg000556l	1146330	144	1146310	-	chr7_h2	318720752	127325472	128471638	541338	1146166	60
utg000558l	2843883	12	2843871	+	chr7_h2	318720752	29938408	32782267	1897593	2843859	60
utg000563l	4037246	7	4037230	+	chr5_h1	208769040	98926238	102963461	2156953	4037223	60
utg000564l	2200667	103	2200580	-	chr2_h2	292879888	273876119	276076596	1333844	2200477	60
utg000570l	1180918	18	1180898	+	chr3_h1	341651641	94712013	95892893	570690	1180880	60
utg000571l	1552780	29	1552439	-	chr6_h2	226693804	128723756	130276166	967399	1552410	60
utg000574l	1440100	142	1439972	+	chr3_h1	341651641	3271020	4710850	857110	1439830	60
utg000575l	1273304	18	1273211	+	chr1_h2	254899717	130553954	131827147	815853	1273193	60
utg000577l	1170858	2	1170821	+	chr7_h2	318720752	307580491	308751310	856060	1170819	60
utg000578l	377875	100	377826	+	chr4_h1	376633172	64694041	65071767	186126	377726	60
utg000580l	4624537	20	4624519	-	chr2_h2	292879888	188175735	192800234	2928217	4624499	60
utg000581l	513023	73	513007	-	chr5_h2	211649110	51105431	51618365	259800	512934	60
utg000584l	1907624	225	1907606	-	chr5_h1	208769040	107187479	109094860	1157547	1907381	60
utg000591l	1471193	16	1471087	-	chr4_h1	376633172	108545714	110016785	851131	1471071	60
utg000593l	760675	112	760648	-	chr5_h1	208769040	143542262	144302798	483738	760536	60
utg000597l	1579998	826	1579976	-	chr5_h1	208769040	95094268	96673418	810060	1579150	60
utg000600l	760909	8	760856	+	chr5_h1	208769040	46124603	46885451	423095	760848	60
utg000601l	2266432	24	2266415	-	chr7_h2	318720752	123246371	125512762	1106384	2266391	60
utg000602l	848934	192	683146	+	chr1_h2	254899717	141247274	141930228	318316	682954	60
utg000602l	848934	268646	845616	+	chr1_h1	247550126	133686267	134188531	203014	674387	60
utg000603l	3981606	28	3981598	-	chr3_h1	341651641	33455851	37439043	2774856	3983192	60
utg000604l	1351333	0	1351315	+	chr4_h1	376633172	87020136	88371451	875320	1351315	60
utg000606l	522573	18	521958	-	chr6_h2	226693804	20292789	20814729	278133	521940	60
utg000608l	826234	37	826212	+	chr4_h1	376633172	180686306	181512481	460142	826175	60
utg000613l	1574414	205	1574399	-	chr1_h2	254899717	152198559	153772753	901839	1574194	60
utg000616l	1460048	189	1460044	-	chr6_h2	226693804	130276399	131736254	626579	1459855	60
utg000617l	1493754	7	1474834	+	chr7_h2	318720752	2290152	3764979	938085	1474827	60
utg000618l	1557605	8201	1557592	-	chr5_h1	208769040	207211448	208760839	866031	1549391	60
utg000620l	1670104	9	1670102	-	chr7_h2	318720752	237161149	238831242	1008343	1670093	60
utg000621l	329348	77	329144	+	chr4_h1	376633172	10537113	10866180	242123	329067	60
utg000622l	309670	403	309583	-	chr4_h1	376633172	127862393	128171573	157455	309180	60
utg000626l	4730975	20	4730713	-	chr6_h2	226693804	213011637	217742330	3226328	4730693	60
utg000627l	1126904	92	1126898	-	chr7_h2	318720752	179030717	180157523	577468	1126806	60
utg000631l	1538356	12	1538267	+	chr7_h2	318720752	296951370	298489625	1060941	1538255	60
utg000633l	2287818	20	2287802	-	chr5_h1	208769040	1688587	3976369	1412076	2287782	60
utg000635l	258031	21	257962	-	chr2_h2	292879888	129056797	129314738	141806	257941	60
utg000639l	2142334	14	2142103	+	chr3_h1	341651641	25088923	27231012	1379368	2142089	60
utg000640l	627882	18	627744	+	chr5_h1	208769040	84430266	85057992	306633	627726	60
utg000644l	1941941	2	1941830	+	chr6_h2	226693804	116190653	118132481	932436	1941828	60
utg000645l	1847549	5	1847489	+	chr7_h2	318720752	69138090	70985574	1134950	1847484	60
utg000646l	514511	1	514488	+	chr4_h2	387456523	333579495	334093982	313676	514487	60
utg000647l	829447	204	829425	-	chr2_h1	292333292	133647127	134476348	458272	829221	60
utg000650l	2153677	26437	2153667	-	chr4_h1	376633172	244075770	246203000	1047756	2127230	60
utg000652l	1276151	54	1275833	+	chr1_h2	254899717	227185339	228461118	658542	1275779	60
utg000653l	167239	6	158573	+	chr3_h1	341651641	11757395	11915962	89165	158567	60
utg000654l	965345	205	965340	-	chr5_h1	208769040	194528426	195493561	622595	965135	60
utg000655l	345919	301793	322368	+	chr2_h2	292879888	17995485	18016093	671	20627	59
utg000656l	559788	2	559747	+	chr7_h2	318720752	94940977	95500722	276224	559745	60
utg000658l	710162	20	710144	+	chr6_h2	226693804	185778687	186488811	351421	710124	60
utg000659l	850143	208	850097	+	chr7_h2	318720752	118004086	118853975	555026	849889	60
utg000661l	1535501	2	1535494	+	chr6_h2	226693804	165059441	166594933	1091375	1535492	60
utg000662l	1338506	678	1325020	+	chr2_h1	292333292	121604497	122928839	864005	1324342	60
utg000664l	2765678	15	2765658	+	chr4_h2	387456523	222059657	224825300	1487691	2765643	60
utg000666l	1073333	40	1073329	-	chr6_h2	226693804	39135735	40209024	690100	1073289	60
utg000668l	630763	37	630742	-	chr4_h1	376633172	371204440	371835145	476999	630705	60
utg000673l	584435	104	584428	-	chr7_h2	318720752	233563174	234147498	319986	584324	60
utg000675l	2914413	170	2914279	+	chr4_h1	376633172	328113343	331027452	2034482	2914109	60
utg000677l	1135328	147	1135328	-	chr6_h2	226693804	11497547	12632728	625392	1135181	60
utg000678l	511486	57	511486	-	chr6_h2	226693804	219623336	220134765	390184	511429	60
utg000681l	3674180	18	3674153	+	chr7_h2	318720752	210493966	214168101	2396474	3674135	60
utg000683l	1335631	196	1318596	-	chr4_h1	376633172	188495258	189813658	653168	1318400	55
utg000686l	308112	64	292995	-	chr3_h1	341651641	85605898	85898829	169347	292931	60
utg000689l	1081015	41	1079853	-	chr1_h2	254899717	243515959	244595771	570967	1079812	60
utg000691l	621461	15	621424	+	chr7_h2	318720752	106342168	106963577	318850	621409	60
utg000693l	2729272	25	2729256	-	chr7_h2	318720752	111642990	114372221	1324035	2729231	60
utg000695l	818906	69	818901	-	chr7_h2	318720752	114441502	115260334	428020	818832	60
utg000697l	674794	5	674768	+	chr5_h1	208769040	116716965	117391728	453013	674763	60
utg000700l	2457050	4	2457029	+	chr6_h2	226693804	63475923	65932948	1216779	2457025	60
utg000701l	3379843	586	3379825	+	chr2_h2	292879888	68155907	71535146	1684516	3379239	60
utg000702l	596513	89	596466	-	chr2_h2	292879888	278767143	279363520	374994	596377	60
utg000703l	1190499	14	1190158	-	chr4_h1	376633172	361728636	362918780	808495	1190144	60
utg000704l	1635304	55	1635258	-	chr6_h2	226693804	220608062	222243265	1073643	1635203	60
utg000709l	2000992	97	2000981	-	chr2_h2	292879888	12638023	14638907	1255713	2000884	60
utg000710l	689597	15	689472	+	chr3_h1	341651641	117305405	117994862	387069	689457	60
utg000712l	652318	50611	647550	-	chr1_h2	254899717	168939290	169536229	392538	596939	60
utg000713l	290473	8	290070	+	chr7_h2	318720752	200900828	201190890	184680	290062	60
utg000715l	1416956	91	1416706	+	chr2_h2	292879888	113413460	114830075	780208	1416615	60
utg000721l	1032523	119	1032510	-	chr4_h1	376633172	272331665	273364056	593851	1032391	60
utg000725l	1583302	251	1583286	-	chr5_h1	208769040	87094455	88677490	837965	1583035	60
utg000726l	3158701	0	3158682	+	chr1_h2	254899717	157919804	161078486	1860853	3158682	60
utg000728l	879779	19	879775	-	chr1_h2	254899717	148920311	149800067	455766	879756	60
utg000742l	2044227	20455	2044227	-	chr4_h1	376633172	331027786	333051558	1256092	2023772	60
utg000744l	711862	823	711807	-	chr4_h2	387456523	224853179	225564163	395993	710984	60
utg000747l	156257	26	155981	-	chr2_h2	292879888	185608528	185764483	96831	155955	60
utg000749l	545190	20	545174	-	chr2_h1	292333292	104817207	105362361	362761	545154	60
utg000753l	1721201	77	1721030	-	chr6_h1	228414185	39695549	41416502	991862	1720953	60
utg000758l	1955035	198	1954749	-	chr6_h2	226693804	28118020	30072571	1166140	1954551	60
utg000759l	3156593	738	3156577	+	chr3_h1	341651641	73065290	76221129	1758366	3155839	60
utg000761l	3457833	121	3457806	+	chr2_h2	292879888	254039315	257532891	2203279	3493578	60
utg000762l	3924869	11	3924784	-	chr6_h2	226693804	123800629	127725402	2107963	3924773	60
utg000763l	2483541	13	2483532	-	chr5_h1	208769040	187518304	190001823	1864053	2483519	60
utg000769l	2478939	40	2478938	-	chr4_h1	376633172	98158187	100637085	1232271	2478898	60
utg000772l	488857	17	488847	+	chr6_h2	226693804	10936641	11425471	352983	488830	60
utg000773l	1684642	217	1684517	+	chr4_h2	387456523	212332881	214017181	721102	1684300	60
utg000775l	1279994	19	1279778	-	chr7_h2	318720752	76580890	77860649	602315	1279759	60
utg000777l	1801354	291	1798599	-	chr5_h1	208769040	96707232	98505540	1083346	1798308	60
utg000779l	2608850	19	2606791	-	chr2_h2	292879888	137068498	139675270	1461732	2606772	60
utg000780l	3565960	29	3565954	-	chr5_h1	208769040	129751821	133321511	2458479	3569690	60
utg000781l	5138504	2819	5138480	+	chr2_h2	292879888	31827173	36962834	3419875	5135661	60
utg000781l	5138504	1910	3666	-	chr2_h1	292333292	136261182	136262939	210	1762	60
utg000782l	3100908	161	3100864	-	chr3_h1	341651641	166572725	169673428	1483011	3100703	60
utg000784l	340170	11	340159	-	chr1_h2	254899717	57972033	58312181	207929	340148	60
utg000785l	2090312	118	2090076	+	chr3_h1	341651641	290662127	292752085	1092328	2089958	60
utg000786l	1863076	6	1863061	-	chr3_h1	341651641	139718682	141581737	1060307	1863055	60
utg000788l	1046279	25	1046127	-	chr5_h1	208769040	109722443	110768545	518919	1046102	60
utg000789l	1144087	4	1144062	+	chr3_h1	341651641	55422021	56566079	470489	1144058	60
utg000794l	602567	695	602554	-	chr1_h2	254899717	24780929	25382788	397145	601859	60
utg000797l	1458624	72	1429908	-	chr7_h2	318720752	176267548	177697384	914564	1429836	60
utg000802l	1107562	14	1107479	+	chr7_h2	318720752	139574952	140682417	485353	1107465	60
utg000807l	2657495	15	2607287	+	chr4_h1	376633172	312372269	314979541	1654509	2607272	60
utg000810l	1589927	12	1589905	+	chr7_h2	318720752	301226060	302815953	968406	1589893	60
utg000811l	1559905	55	1559890	-	chr4_h1	376633172	266698113	268257948	902025	1559835	60
utg000812l	915221	35	915177	-	chr7_h2	318720752	269714004	270629146	612674	915142	60
utg000814l	1074230	678	1074230	-	chr3_h1	341651641	124049835	125123387	584541	1073552	60
utg000815l	1671267	6	1671102	+	chr4_h1	376633172	132936093	134607189	1036061	1671096	60
utg000816l	1894043	113364	1894008	-	chr3_h1	341651641	322263765	324044409	1162902	1780644	60
utg000816l	1894043	12	63321	-	chr2_h1	292333292	3765970	3829279	50659	63309	60
utg000817l	2390488	25	2390477	-	chr4_h1	376633172	219737195	222127647	1233541	2390452	60
utg000819l	2111578	197	2111542	-	chr3_h1	341651641	70952810	73064155	1172794	2111345	60
utg000825l	925897	101	925884	-	chr4_h1	376633172	65072029	65997812	486351	925783	60
utg000827l	1507223	17	1507203	+	chr6_h2	226693804	83318135	84825321	898455	1507186	60
utg000829l	1240885	35014	1240865	+	chr6_h2	226693804	192148515	193354366	819429	1205851	60
utg000830l	543319	481	543125	-	chr4_h1	376633172	239400533	239943177	262455	542644	60
utg000831l	2146662	37	2146609	-	chr7_h2	318720752	53483575	55630147	1382631	2146572	60
utg000833l	1743315	16	1743300	-	chr2_h2	292879888	153799403	155542687	963458	1743284	60
utg000834l	1891273	63	1891252	+	chr3_h1	341651641	85983880	87875069	1184362	1891189	60
utg000835l	1166353	5	1166181	+	chr7_h2	318720752	277215248	278381424	727778	1166176	60
utg000837l	1691036	24	1691011	+	chr6_h2	226693804	73384383	75075370	982346	1690987	60
utg000843l	1049184	42	1049137	+	chr4_h1	376633172	318705471	319754566	588574	1049095	60
utg000846l	1617346	32	1617043	+	chr7_h2	318720752	201191525	202808536	850181	1617011	60
utg000847l	3856925	8	3856850	-	chr3_h1	341651641	295681563	299538405	2612245	3856842	60
utg000853l	1386030	16	1385984	+	chr2_h2	292879888	85013547	86399515	748876	1385968	60
utg000854l	1492475	38	1492466	-	chr4_h1	376633172	110017010	111509438	933238	1492428	60
utg000857l	734694	495	734663	-	chr4_h1	376633172	260897456	261631624	387354	734168	60
utg000861l	522046	8	522042	+	chr6_h2	226693804	20914047	21436081	307530	522034	60
utg000864l	1397374	42	1397349	+	chr6_h2	226693804	144995397	146392704	920098	1397307	60
utg000865l	3069323	19	3069248	-	chr3_h1	341651641	136649219	139718448	1797303	3069229	60
utg000872l	2275276	1148	2275269	+	chr6_h2	226693804	43209426	45483547	1293335	2274121	60
utg000874l	2649233	302	2649087	+	chr2_h2	292879888	166329161	168977946	1223596	2648785	60
utg000876l	2706809	4	2706791	+	chr5_h2	211649110	119704975	122411762	1598253	2706787	60
utg000877l	347495	53	347485	+	chr3_h1	341651641	199595438	199942870	235271	347432	60
utg000878l	1871659	18	1871643	-	chr2_h2	292879888	96709211	98580836	950068	1871625	60
utg000882l	1162814	2	1162804	-	chr7_h2	318720752	71063185	72225987	563611	1162802	60
utg000891l	3698592	63	3698055	-	chr6_h2	226693804	206178471	209876463	2173615	3697992	60
utg000892l	770426	22	770426	-	chr3_h1	341651641	88982372	89752776	424074	770404	60
utg000893l	532992	18	532754	-	chr5_h1	208769040	147329825	147862561	363715	532736	60
utg000895l	913664	219	770598	-	chr3_h1	341651641	173966034	174736413	383429	770379	60
utg000900l	838238	10	837994	+	chr7_h2	318720752	259581805	260419789	424866	837984	60
utg000902l	1575472	19	1575457	-	chr1_h2	254899717	98188070	99763508	570482	1575438	60
utg000903l	2203787	16	2203623	-	chr4_h2	387456523	215550099	217753706	1140039	2203607	60
utg000905l	949848	52452	931833	+	chr6_h2	226693804	174790987	175670368	522557	879381	60
utg000905l	949848	630	27206	+	chr6_h2	226693804	185116754	185143330	1408	26576	60
utg000905l	949848	930246	933560	+	chr2_h2	292879888	30307780	30311091	960	3317	60
utg000906l	1150861	452	1150814	+	chr1_h2	254899717	49030865	50181227	560805	1150362	60
utg000907l	1263984	8	1263973	+	chr2_h2	292879888	244768630	246032595	742284	1263965	60
utg000908l	326910	98	326721	+	chr6_h2	226693804	13448862	13775485	192635	326623	60
utg000911l	1160836	145	1160807	+	chr2_h2	292879888	58764790	59925452	658857	1160662	60
utg000912l	2724258	14	2724147	+	chr1_h2	254899717	174793223	177517356	1540741	2724133	60
utg000913l	1126522	358	1126259	-	chr6_h2	226693804	114546314	115672215	509540	1125901	60
utg000916l	3782487	10	3781989	-	chr7_h2	318720752	152716885	156498864	1766963	3781979	60
utg000920l	1366863	28	1366820	+	chr7_h2	318720752	93573940	94940732	892665	1366792	60
utg000921l	893146	187	893133	-	chr3_h1	341651641	192788675	193681621	456214	892946	60
utg000923l	963441	344	963335	+	chr7_h2	318720752	242466025	243429016	720875	962991	60
utg000926l	2407937	7	2407519	+	chr1_h2	254899717	212030745	214438257	1494564	2407512	60
utg000927l	1869767	8	1869195	-	chr6_h2	226693804	35749349	37618536	1016859	1869187	60
utg000928l	445132	39	445125	-	chr5_h1	208769040	186783046	187228132	263096	445086	60
utg000930l	2120489	48	2120484	-	chr3_h1	341651641	333302276	335422712	1366360	2120436	60
utg000931l	459014	295	419639	-	chr2_h1	292333292	81715203	82134547	278303	419344	60
utg000934l	774197	21	774185	-	chr5_h1	208769040	43050314	43824478	523436	774164	60
utg000938l	790015	117	789997	-	chr7_h2	318720752	224116151	224906031	370426	789880	60
utg000939l	4010155	10	4010110	-	chr2_h2	292879888	279363854	283373954	2522640	4010100	60
utg000942l	431983	14	431898	-	chr5_h1	208769040	51540403	51972287	337394	431884	60
utg000945l	2419495	15	2419488	+	chr2_h2	292879888	155542918	157962391	1090066	2419473	60
utg000946l	689009	18	689001	+	chr3_h1	341651641	294855985	295544968	449535	688983	60
utg000948l	494404	191	494252	-	chr6_h2	226693804	168364534	168858595	289363	494061	60
utg000949l	1887505	18	1887499	-	chr3_h1	341651641	37483707	39371188	1249682	1887481	60
utg000950l	2181358	327	2181350	-	chr1_h2	254899717	178870743	181051766	1378977	2181023	60
utg000959l	691009	18	690986	+	chr7_h2	318720752	169834080	170525048	488093	690968	60
utg000962l	1612152	9	1612130	+	chr3_h1	341651641	306399405	308011526	1016369	1612121	60
utg000963l	953543	20	953458	-	chr5_h1	208769040	180213939	181167377	619742	953438	60
utg000964l	928748	27	928640	-	chr1_h2	254899717	50181582	51110195	593305	928613	60
utg000967l	117399	28	117385	-	chr5_h1	208769040	37586562	37703919	83536	117357	60
utg000969l	1241107	11	1241101	+	chr4_h1	376633172	14505995	15747085	1101287	1241090	60
utg000970l	996920	19	968010	-	chr7_h2	318720752	151748177	152716168	580479	967991	60
utg000971l	2941041	19	2940990	-	chr7_h2	318720752	207290640	210231611	2005052	2940971	60
utg000972l	427086	11	427065	+	chr6_h1	228414185	187530104	187957158	192992	427054	60
utg000974l	1639924	46	1639915	+	chr3_h1	341651641	200565524	202205393	1098037	1639869	60
utg000979l	271540	27	269426	-	chr4_h1	376633172	296201976	296471375	137419	269399	60
utg000980l	1304271	3	1304254	+	chr1_h2	254899717	69394532	70698783	761392	1304251	60
utg000984l	813513	24	813509	-	chr4_h1	376633172	49911974	50725459	473778	813485	60
utg000987l	1507260	7	1507124	+	chr3_h1	341651641	176581443	178088560	623589	1507117	60
utg000988l	680323	1448	680214	+	chr5_h1	208769040	196195562	196874328	306844	678766	60
utg000991l	1268058	196	1267805	+	chr6_h2	226693804	58877580	60145189	718177	1267609	60
utg000993l	2661575	25	2661487	-	chr7_h2	318720752	202919931	205581393	1464079	2661462	60
utg000995l	1958313	62	1958255	-	chr5_h2	211649110	60907694	62865887	712158	1958193	60
utg000997l	362361	19	362360	-	chr2_h2	292879888	217893046	218255387	224545	362341	60
utg000998l	670853	48	670810	+	chr2_h2	292879888	286030784	286701546	511737	670762	60
utg001000l	3507101	44	3507079	+	chr4_h1	376633172	299172122	302679157	2131152	3507035	60
utg001007l	1726038	33	1725854	-	chr4_h1	376633172	304845616	306571437	1033451	1725821	60
utg001009l	196055	52	196046	-	chr7_h2	318720752	248125917	248321911	122152	195994	60
utg001010l	1834205	222	1834171	+	chr7_h2	318720752	278793676	280627625	1277302	1833949	60
utg001012l	60608	257	60132	+	chr6_h2	226693804	94437539	94497414	32332	59875	60
utg001013l	3277954	13	3277946	-	chr1_h2	254899717	74383243	77661176	1767407	3277933	60
utg001014l	2295223	31	2295210	-	chr1_h2	254899717	209248177	211543356	1631646	2295179	60
utg001015l	1645308	12	1645270	-	chr5_h1	208769040	81665064	83310322	913498	1645258	60
utg001017l	2003230	9	2003199	+	chr1_h2	254899717	132653649	134656839	905288	2003190	60
utg001018l	965986	4	965964	+	chr3_h1	341651641	235052206	236018166	560796	965960	60
utg001020l	1860341	286	1860329	-	chr3_h1	341651641	247640328	249500371	967552	1860043	60
utg001034l	1809516	30	1809342	-	chr4_h1	376633172	104004830	105860173	1119539	1855343	60
utg001035l	1124652	214	1124639	+	chr4_h1	376633172	334609269	335733694	568732	1124425	60
utg001037l	1864345	62	1767924	+	chr6_h1	228414185	31298320	33066182	1086495	1767862	60
utg001037l	1864345	1783628	1842324	+	chr6_h1	228414185	34806112	34852365	19176	63227	60
utg001037l	1864345	1748574	1788575	+	chr4_h2	387456523	345356056	345395698	344	40001	60
utg001038l	1685830	54	1685820	-	chr4_h1	376633172	287619094	289304860	1087676	1685766	60
utg001039l	385309	19	385307	-	chr6_h2	226693804	75075497	75460785	210462	385288	60
utg001049l	3220243	10	3220224	+	chr4_h1	376633172	129715654	132935868	1791439	3220214	60
utg001050l	2494200	21	2494181	+	chr6_h2	226693804	151766588	154260748	1695240	2494160	60
utg001051l	1069046	16	1068997	-	chr4_h1	376633172	362919043	363988024	661141	1068981	60
utg001058l	1120578	14862	1120544	-	chr7_h2	318720752	108445971	109551653	523725	1105682	60
utg001059l	1569957	44	1569942	-	chr1_h2	254899717	248972239	250542137	1071482	1569898	60
utg001060l	1365350	79	1365266	-	chr1_h2	254899717	120351265	121716452	836859	1365187	60
utg001063l	1626930	500	1626821	+	chr6_h2	226693804	110585717	112212038	957318	1626321	60
utg001066l	1427713	203	1427669	+	chr6_h2	226693804	60145845	61573311	698930	1427466	60
utg001068l	1576129	9	1576108	+	chr6_h2	226693804	21436294	23012393	742830	1576099	60
utg001071l	424991	1	424960	+	chr1_h2	254899717	44521258	44946217	193826	424959	60
utg001073l	994795	26	994769	-	chr5_h1	208769040	142116267	143111010	688647	994743	60
utg001074l	369600	23	369595	-	chr3_h1	341651641	160282137	160651709	169447	369572	60
utg001078l	3191767	27	3191682	-	chr4_h1	376633172	182637132	185828787	1499891	3191655	60
utg001082l	251541	164	251441	-	chr5_h1	208769040	68409566	68660843	120521	251277	60
utg001084l	1466693	27	1466658	-	chr3_h1	341651641	237271212	238737843	1009383	1466631	60
utg001085l	1282625	24	1282621	-	chr5_h1	208769040	190002040	191284637	1011729	1282597	60
utg001088l	669458	726	654972	+	chr7_h2	318720752	174924833	175572537	352393	654276	60
utg001088l	669458	640110	669400	-	chr7_h2	318720752	195442574	195471844	19810	29291	58
utg001090l	604146	21	604134	+	chr7_h2	318720752	8775356	9379469	392331	604113	60
utg001091l	1155013	85	1154997	-	chr4_h1	376633172	295044665	296199577	722605	1154912	60
utg001093l	271216	348	271066	-	chr2_h1	292333292	208432388	208703106	115378	270718	60
utg001094l	666710	5059	666547	+	chr7_h2	318720752	119307557	119969045	364725	661488	60
utg001096l	3564869	3	3564834	+	chr3_h1	341651641	163007615	166572446	1797320	3564831	60
utg001102l	1316112	43	1316098	+	chr4_h1	376633172	242759491	244075546	711414	1316055	60
utg001105l	605222	17	605215	-	chr1_h2	254899717	202196059	202801257	358598	605198	60
utg001110l	854068	1127	854045	+	chr6_h1	228414185	196735652	197588570	592407	852918	60
utg001111l	2088467	23	2088467	-	chr1_h2	254899717	22692249	24780693	1409237	2088444	60
utg001113l	115187	13	114942	+	chr6_h1	228414185	129008600	129123529	85183	114929	56
utg001114l	1436046	27	1436017	+	chr3_h1	341651641	145057241	146493431	626964	1436190	60
utg001115l	863815	618	863798	+	chr5_h1	208769040	55735119	56598299	360525	863180	60
utg001118l	849227	26	849216	-	chr4_h1	376633172	231385824	232235014	522642	849190	60
utg001121l	1241097	8	1240731	+	chr2_h2	292879888	185842960	187083683	722135	1240723	60
utg001125l	1743874	642	1743845	+	chr2_h2	292879888	223646653	225389856	1026412	1743203	60
utg001126l	1534662	0	1534582	+	chr1_h2	254899717	129019074	130553656	925223	1534582	60
utg001127l	2032087	16	2032082	-	chr6_h2	226693804	5923980	7956046	1483286	2032066	60
utg001128l	1622385	11	1622244	+	chr1_h2	254899717	70699011	72321244	982947	1622233	60
utg001129l	757966	54	757927	+	chr3_h1	341651641	210945017	211702890	425421	757873	60
utg001132l	693777	273	693327	+	chr5_h1	208769040	11400571	12093625	388829	693054	60
utg001136l	2146339	10	2146256	+	chr4_h1	376633172	321910423	324056669	1414758	2146246	60
utg001141l	2464651	19	2464407	-	chr2_h2	292879888	116312251	118776639	1314087	2464388	60
utg001143l	2274498	149	2274137	-	chr2_h2	292879888	131056738	133330726	1283631	2273988	60
utg001145l	1902580	15	1902569	-	chr7_h2	318720752	267272208	269174762	1270922	1902554	60
utg001146l	355467	3	355344	+	chr5_h1	208769040	86738775	87094116	203895	355341	60
utg001149l	3778795	25952	3778788	-	chr5_h1	208769040	117555896	121308732	2370857	3752836	60
utg001151l	3188268	25	3188253	-	chr4_h1	376633172	30966938	34155166	2195704	3188228	60
utg001153l	2121409	20	2121379	-	chr4_h1	376633172	357421492	359542851	1489035	2121359	60
utg001155l	931497	163	931421	-	chr6_h2	226693804	187514934	188446192	543694	931258	60
utg001160l	2206047	20	2205279	+	chr5_h1	208769040	164074001	166279260	1548963	2205259	60
utg001161l	1861804	226	1861782	+	chr7_h2	318720752	215518559	217380115	948148	1861556	60
utg001163l	2218447	469	2218396	+	chr3_h1	341651641	194435112	196653039	1436282	2217927	60
utg001166l	175548	11	175536	+	chr2_h2	292879888	27704080	27879605	109750	175525	60
utg001172l	1128818	87	1128793	+	chr1_h2	254899717	238788976	239917682	858825	1128706	60
utg001174l	4327108	108	4327100	-	chr5_h1	208769040	166464996	170791988	2620660	4326992	60
utg001176l	493968	15	493967	-	chr3_h1	341651641	6559216	7053168	322634	493952	60
utg001180l	2147362	793	2147276	+	chr2_h2	292879888	133331868	135478351	1187587	2146483	60
utg001181l	967380	9	967147	+	chr2_h2	292879888	51483837	52450975	661187	967138	60
utg001183l	696994	19	696947	-	chr3_h1	341651641	78116846	78813774	466298	696928	60
utg001184l	3302278	76	3302268	-	chr2_h2	292879888	231158642	234460834	2013845	3302192	60
utg001185l	398259	320	397901	-	chr1_h2	254899717	215150077	215547658	245862	397581	60
utg001191l	130694	21	130577	-	chr4_h1	376633172	74073137	74203693	72353	130556	60
utg001192l	364251	151	364229	+	chr3_h1	341651641	335423111	335787189	230354	364078	60
utg001193l	2396768	73	2396755	-	chr2_h2	292879888	234928323	237325005	1416456	2396682	60
utg001194l	3540097	30	3539993	-	chr6_h2	226693804	147221613	150761576	2404058	3539963	60
utg001195l	1204882	29	1204875	-	chr6_h2	226693804	101830268	103035114	709446	1204846	60
utg001196l	1349035	7	1349002	+	chr2_h2	292879888	29116821	30467981	660738	1351160	60
utg001198l	1716584	8	1716567	+	chr4_h1	376633172	40651619	42368178	1071619	1716559	60
utg001201l	356954	13	356882	-	chr3_h1	341651641	341294759	341651628	217045	356869	60
utg001202l	374059	623	374031	+	chr1_h1	247550126	110317108	110690516	262630	373408	60
utg001204l	988263	135	988034	-	chr1_h2	254899717	236255117	237243016	496581	987899	60
utg001209l	2695213	60	2695207	-	chr5_h1	208769040	138802933	141498080	1619470	2695147	60
utg001210l	456210	1	455984	+	chr4_h1	376633172	240969864	241425847	229549	455983	60
utg001212l	921190	20	921178	-	chr1_h2	254899717	225439657	226360815	695502	921158	60
utg001213l	909293	47	909273	+	chr4_h1	376633172	141037519	141946745	457047	909226	60
utg001220l	836253	19	836190	-	chr5_h1	208769040	170792359	171628530	520665	836171	60
utg001221l	314830	90	314807	+	chr3_h1	341651641	232165262	232479979	156657	314717	60
utg001231l	55315	1	55286	+	chr2_h2	292879888	147886040	147941325	33639	55285	60
utg001233l	1745265	471	1745252	-	chr4_h1	376633172	150233755	151978536	1023712	1744781	60
utg001234l	861948	10	861929	+	chr4_h1	376633172	102427163	103289082	463859	861919	60
utg001236l	946251	156	946227	+	chr6_h2	226693804	109046795	109992866	438955	946071	60
utg001239l	454071	47	454012	-	chr5_h1	208769040	73986090	74440055	193588	453965	60
utg001241l	2417600	74	2417574	+	chr4_h1	376633172	74489750	76907250	1625232	2417500	60
utg001242l	279916	15	279909	-	chr4_h1	376633172	89654030	89933924	190563	279894	60
utg001244l	880550	10	880405	+	chr5_h1	208769040	44418513	45298908	453294	880395	60
utg001247l	961700	2	961551	+	chr1_h2	254899717	121953921	122915470	522066	961549	60
utg001253l	1546509	148773	178563	+	chr7_h1	307960711	143648605	143680609	2582	32053	60
utg001253l	1546509	1491376	1493756	+	chr7_h1	307960711	144767132	144769499	664	2414	60
utg001253l	1546509	1481881	1484050	+	chr7_h1	307960711	144767337	144769499	639	2189	60
utg001253l	1546509	1429712	1431486	+	chr7_h1	307960711	144765414	144767197	529	1792	57
utg001256l	2510896	81	2510885	-	chr1_h2	254899717	125816195	128326999	1343247	2510804	60
utg001260l	1180095	19	1180052	-	chr3_h1	341651641	223142991	224323024	760717	1180033	60
utg001262l	906781	23	906763	-	chr2_h2	292879888	248564006	249470746	690849	906740	60
utg001263l	1279510	23	1279350	-	chr4_h1	376633172	72622771	73902098	902256	1279327	60
utg001266l	823282	18	823199	-	chr7_h2	318720752	129303521	130126702	423701	823181	60
utg001269l	522238	111	522238	-	chr4_h1	376633172	114441156	114963283	257150	522127	60
utg001272l	813107	105	813054	+	chr2_h2	292879888	150068745	150881694	360999	812949	60
utg001276l	3150273	155	3149962	-	chr4_h1	376633172	16442500	19592307	1906913	3149807	60
utg001277l	361518	0	361501	+	chr3_h2	319847998	19560886	19922387	201347	361501	60
utg001278l	1914053	21	1914047	-	chr2_h2	292879888	19986397	21900423	1261522	1914026	60
utg001281l	430248	12	429995	+	chr3_h1	341651641	84726811	85156794	200486	429983	60
utg001283l	1555720	818	1555714	-	chr1_h2	254899717	77661395	79216291	794068	1554896	60
utg001285l	1058231	302	1058209	+	chr7_h2	318720752	138516809	139574716	528016	1057907	60
utg001286l	447590	18	447445	-	chr4_h1	376633172	40150314	40597741	293736	447427	60
utg001289l	317648	2007	317487	+	chr2_h2	292879888	152035179	152350659	206992	315480	60
utg001291l	203678	115	203420	-	chr3_h1	341651641	98096122	98299427	113619	203305	60
utg001293l	791274	33	790857	-	chr7_h2	318720752	42624864	43415688	447469	790824	60
utg001295l	2544901	19	2544896	-	chr4_h1	376633172	354876366	357421243	1712379	2544877	60
utg001297l	2060724	122	2060654	+	chr6_h2	226693804	47738700	49799232	1164400	2060532	60
utg001306l	388030	75	388017	-	chr3_h1	341651641	2882761	3270703	156811	387942	60
utg001307l	2007699	45	2007588	-	chr4_h1	376633172	196138652	198146195	1018404	2007543	60
utg001309l	1511903	101	1511898	-	chr5_h1	208769040	122737225	124249022	837965	1511797	60
utg001312l	138220	409	138147	-	chr4_h1	376633172	161767538	161905276	51130	137738	60
utg001314l	2960164	1002	2960111	+	chr2_h2	292879888	199843966	202803075	1822946	2959109	60
utg001315l	3277567	196	3277557	+	chr1_h2	254899717	185548427	188825788	1849748	3277361	60
utg001317l	2678048	80	2677929	-	chr6_h2	226693804	70706230	73384079	1447687	2677849	60
utg001319l	768475	301	768447	+	chr5_h1	208769040	79114250	79882396	415426	768146	60
utg001321l	556192	142	556151	+	chr7_h2	318720752	192569316	193125325	264205	556009	60
utg001324l	2058881	26	2015408	-	chr3_h1	341651641	17399393	19414775	1251904	2015382	60
utg001328l	408370	9	408228	+	chr1_h1	247550126	226975678	227383897	275711	408219	60
utg001332l	288405	8	288384	+	chr4_h2	387456523	116705253	116993629	177695	288376	60
utg001333l	1159721	17	1159670	-	chr4_h1	376633172	113062249	114221902	775618	1159653	60
utg001335l	561189	0	561167	+	chr3_h1	341651641	91174056	91735223	335473	561167	60
utg001341l	2032331	15	2032171	-	chr3_h1	341651641	262450684	264482840	1308230	2032156	60
utg001342l	1204828	32	1204636	+	chr2_h2	292879888	192800486	194005090	720453	1204604	60
utg001343l	873266	51134	873025	+	chr7_h2	318720752	46302027	47123918	423559	821891	60
utg001344l	620366	11450	620167	-	chr4_h1	376633172	241426472	242035189	282570	608717	60
utg001347l	397288	25	397025	-	chr3_h1	341651641	203763023	204160023	196159	397000	60
utg001349l	2139340	32	2139280	-	chr3_h1	341651641	92572515	94711763	1142918	2139248	60
utg001352l	437253	19	437237	-	chr6_h2	226693804	84868385	85305603	275434	437218	60
utg001353l	1054388	48575	1052100	+	chr2_h1	292333292	159393478	160397003	686451	1003525	60
utg001354l	820119	21	820103	-	chr5_h1	208769040	51972517	52792599	449569	820082	60
utg001356l	2237343	207	2237331	-	chr7_h2	318720752	264490093	266727217	1518455	2237124	60
utg001357l	1429203	12	1406103	+	chr2_h2	292879888	212174542	213580633	836955	1406091	60
utg001360l	692623	6	692605	-	chr6_h2	226693804	224467867	225160466	495388	692599	60
utg001364l	743213	114	743164	-	chr6_h2	226693804	78082805	78825855	411679	743050	60
utg001368l	2043685	12	2043665	-	chr4_h1	376633172	289753136	291796789	1266686	2043653	60
utg001376l	332213	327	332138	-	chr1_h2	254899717	167273212	167605023	166941	331811	60
utg001381l	1921220	48	1921220	-	chr2_h2	292879888	218255606	220176778	1091848	1921172	60
utg001382l	1179375	6	1179327	+	chr1_h2	254899717	3514688	4694009	874865	1179321	60
utg001389l	830574	14	820273	+	chr1_h2	254899717	65078983	65899242	445766	820259	60
utg001389l	830574	815362	830410	+	chr1_h1	247550126	68169189	68184237	4688	15048	60
utg001391l	551106	26	551090	-	chr4_h1	376633172	20616399	21167463	287445	551064	60
utg001398l	3149761	142	3149691	+	chr4_h1	376633172	146711984	149861533	1627514	3149549	60
utg001400l	165568	25	165561	-	chr3_h1	341651641	332672059	332837595	155790	165536	60
utg001401l	1927397	269997	1927391	-	chr7_h2	318720752	25021930	26690253	1117111	1673127	60
utg001401l	1927397	21922	507132	-	chr7_h1	307960711	23890483	24428416	259050	590646	60
utg001402l	1773578	153	1773272	-	chr3_h1	341651641	22073699	23846818	906501	1773119	60
utg001404l	1501738	0	1501726	+	chr1_h2	254899717	144343451	145845177	807573	1501726	60
utg001406l	1435231	106	1434385	+	chr1_h2	254899717	162337592	163771871	808767	1434279	60
utg001411l	1207409	20	1207364	-	chr3_h1	341651641	246291384	247498728	741860	1207344	60
utg001412l	504751	3	504680	+	chr2_h2	292879888	16492547	16997224	284863	504677	60
utg001415l	2195067	18	2195043	+	chr1_h2	254899717	1319433	3514458	1841574	2195025	60
utg001417l	2681588	0	2681571	+	chr1_h2	254899717	220399595	223081166	1770520	2681571	60
utg001418l	2033346	223	2033303	-	chr3_h1	341651641	51934901	53967981	1167406	2033080	60
utg001419l	739383	210	739378	-	chr6_h2	226693804	23147840	23887008	508419	739168	60
utg001421l	659036	2	658917	+	chr4_h1	376633172	270227400	270886315	367976	658915	60
utg001429l	592534	79	592515	+	chr7_h2	318720752	314940295	315532731	377351	592436	60
utg001430l	889181	31	889174	-	chr6_h2	226693804	170491956	171381099	538412	889143	60
utg001432l	754570	73	754525	-	chr4_h1	376633172	160351020	161105472	421712	754452	60
utg001437l	620420	0	620399	+	chr6_h2	226693804	205132267	205752666	420307	620399	60
utg001448l	3944235	14	3944195	+	chr4_h1	376633172	3066915	7011096	2987725	3944181	60
utg001450l	524960	37	524949	-	chr1_h2	254899717	252288760	252813672	267314	524912	60
utg001451l	1687542	126	1687524	+	chr3_h1	341651641	288784645	290472043	848181	1687398	60
utg001455l	1308151	19	1308148	-	chr4_h1	376633172	89934142	91242271	749209	1308129	60
utg001456l	2358062	633	2358057	-	chr1_h2	254899717	223081388	225438812	1462484	2357424	60
utg001459l	1273701	2	1273687	+	chr5_h1	208769040	17400027	18673712	856363	1273685	60
utg001461l	814221	77	814200	+	chr3_h1	341651641	272761441	273575564	536291	814123	60
utg001466l	424131	8	424117	+	chr6_h2	226693804	200519989	200944098	226804	424109	60
utg001468l	653929	643	653766	-	chr3_h1	341651641	169673952	170327075	349510	653123	60
utg001473l	553384	65	553368	-	chr6_h2	226693804	32910949	33464252	259025	553303	60
utg001474l	1382358	25	1382355	-	chr6_h2	226693804	67339905	68722235	714894	1382330	60
utg001475l	1177623	302	1177197	+	chr6_h2	226693804	120902271	122079166	593445	1176895	60
utg001477l	1605125	15	1605094	+	chr2_h2	292879888	264552538	266157617	1101700	1605079	60
utg001481l	734303	9	734284	+	chr4_h1	376633172	67103632	67837907	394234	734275	60
utg001486l	507802	10	507778	+	chr3_h1	341651641	44275900	44783668	352683	507768	60
utg001491l	2372686	25	2372679	-	chr3_h1	341651641	238827056	241199710	1537571	2372654	60
utg001492l	589857	53	589835	+	chr3_h1	341651641	27231496	27821278	448269	589782	60
utg001493l	2097516	10	2097504	+	chr6_h2	226693804	365863	2463357	1640441	2097494	60
utg001495l	696492	24	696492	-	chr4_h1	376633172	37486036	38182504	495171	696468	60
utg001496l	2231946	18	2231914	-	chr1_h2	254899717	58312424	60544320	1461969	2231896	60
utg001499l	428953	118	428803	-	chr3_h1	341651641	62155898	62584583	197162	428685	60
utg001502l	1354483	2147	1354256	+	chr3_h1	341651641	179065954	180418063	562189	1352109	60
utg001503l	1878643	15	1878636	+	chr5_h1	208769040	135132373	137010994	1058860	1878621	60
utg001508l	1915391	712	1915098	-	chr5_h1	208769040	196918095	198832481	851245	1914386	60
utg001510l	1282613	364	1282597	-	chr6_h2	226693804	45965588	47247821	828395	1282233	60
utg001514l	946343	125	946333	-	chr3_h1	341651641	131329844	132276052	396594	946208	60
utg001519l	1420858	506	1420746	-	chr3_h1	341651641	89753110	91173350	864516	1420240	60
utg001521l	772286	3	772282	-	chr7_h2	318720752	248841010	249613289	455343	772279	60
utg001525l	1528873	42	1528805	-	chr4_h1	376633172	341378469	342907232	848967	1528763	60
utg001526l	874131	78	874112	+	chr2_h2	292879888	277892843	278766877	442478	874034	60
utg001529l	1140909	2839	1140579	-	chr1_h2	254899717	72596654	73734394	705298	1137740	60
utg001536l	2819059	25941	2818842	-	chr6_h2	226693804	137705883	140498784	1704505	2792901	60
utg001539l	734181	12	733284	+	chr3_h2	319847998	101600491	102333763	408798	733272	60
utg001542l	635003	55	634929	+	chr3_h1	341651641	114305979	114940853	332371	634874	60
utg001543l	1114343	1071	1114313	+	chr1_h2	254899717	251175277	252288519	568454	1113242	60
utg001544l	1948675	7	1948648	+	chr5_h1	208769040	15451157	17399798	1187183	1948641	60
utg001545l	613453	46	613413	+	chr1_h2	254899717	51110468	51723835	344338	613367	60
utg001547l	538945	216	538939	-	chr3_h1	341651641	51395719	51934442	295301	538723	60
utg001548l	741567	226012	741560	+	chr4_h1	376633172	2551146	3066694	263079	515548	60
utg001548l	741567	15	220310	+	chr4_h1	376633172	15	220310	44597	220295	60
utg001549l	1902390	28	1902379	-	chr7_h2	318720752	309694269	311596620	1356963	1902351	60
utg001551l	269889	202	269713	+	chr4_h1	376633172	351633377	351902888	152864	269511	60
utg001552l	1189634	126	1189601	+	chr2_h2	292879888	73434405	74623880	640025	1189475	60
utg001556l	120023	17	119812	-	chr4_h1	376633172	315125867	315245662	47122	119795	54
utg001557l	262065	4	262051	-	chr7_h2	318720752	68817385	69079432	169200	262047	60
utg001558l	1739295	10	1739286	+	chr4_h1	376633172	264844398	266583674	933198	1739276	60
utg001559l	1687463	2	1687459	+	chr3_h1	341651641	160651834	162339291	849144	1687457	60
utg001560l	413290	121	413282	-	chr2_h2	292879888	100075740	100488901	213470	413161	60
utg001561l	398744	21	398729	-	chr5_h1	208769040	31235256	31633964	291106	398708	60
utg001563l	569502	631	569494	+	chr1_h2	254899717	203217406	203786269	304007	568863	60
utg001565l	631625	833	631591	-	chr1_h2	254899717	250542415	251173173	421449	630758	60
utg001566l	522638	24	522611	-	chr7_h2	318720752	18551761	19074348	352955	522587	60
utg001567l	624112	11	623801	+	chr7_h2	318720752	220791306	221415096	345787	623790	60
utg001568l	2156685	14	2156663	+	chr4_h2	387456523	205854127	208010776	798032	2156649	60
utg001569l	1355288	30	1355275	-	chr3_h1	341651641	79743776	81099021	775402	1355245	60
utg001572l	1890813	20	1890753	-	chr2_h2	292879888	6064914	7955647	1128720	1890733	60
utg001573l	1223829	192	1223587	-	chr4_h1	376633172	286121807	287345202	657914	1223395	60
utg001577l	2176023	46	2175871	-	chr4_h1	376633172	252981518	255157343	1146910	2175825	60
utg001581l	1504276	90	1504259	-	chr7_h2	318720752	22008450	23512619	946242	1504169	60
utg001591l	532848	45	532836	-	chr2_h2	292879888	276076911	276609702	377859	532791	60
utg001592l	1244894	28	1244566	-	chr7_h2	318720752	186375553	187620091	700323	1244538	60
utg001596l	936981	22	936972	-	chr6_h2	226693804	154260976	155197926	651227	936950	60
utg001598l	2487818	342	2487798	+	chr3_h1	341651641	301895273	304382729	1584705	2487456	60
utg001599l	120287	27	119961	-	chr4_h2	387456523	66811548	66931482	52333	119934	60
utg001600l	771000	13	770991	-	chr2_h2	292879888	27942315	28713293	474407	770978	60
utg001607l	688442	26	688428	-	chr7_h2	318720752	11794212	12482614	469016	688402	60
utg001615l	907366	9	907364	-	chr4_h1	376633172	63375177	64282532	630889	907355	60
utg001618l	1118361	14	1095782	+	chr3_h1	341651641	10650485	11746253	871674	1095768	60
utg001619l	521792	11	521784	-	chr4_h1	376633172	165785695	166307468	313853	521773	60
utg001623l	3066976	24	3066928	-	chr5_h1	208769040	12094323	15161227	1971153	3066904	60
utg001626l	1289727	106	1289714	-	chr6_h2	226693804	7956275	9245883	826493	1289608	60
utg001627l	1520068	26	1519479	-	chr4_h1	376633172	59459828	60979281	873056	1519453	60
utg001631l	438238	18	438001	+	chr4_h1	376633172	326885152	327323135	229991	437983	60
utg001633l	1382489	139	1382048	-	chr7_h2	318720752	135789199	137171108	540010	1381909	60
utg001638l	2007113	0	2006524	+	chr5_h1	208769040	75827593	77834117	906363	2006524	60
utg001641l	1175171	13	1174826	+	chr7_h2	318720752	214168341	215343154	579310	1174813	60
utg001642l	361402	12	361396	-	chr6_h2	226693804	184754628	185116012	263581	361384	60
utg001645l	289618	2	288967	+	chr5_h1	208769040	50097340	50386305	122891	288965	60
utg001647l	559294	18	559281	-	chr4_h1	376633172	21870510	22429773	344747	559263	60
utg001649l	1105120	37	1103429	+	chr6_h2	226693804	113440768	114544160	570690	1103392	60
utg001652l	230180	27	230164	-	chr5_h1	208769040	160070318	160300455	142173	230137	60
utg001654l	997602	264	997596	-	chr6_h2	226693804	127725619	128722951	580413	997332	60
utg001655l	3718188	24	3717962	-	chr4_h1	376633172	137319310	141037248	2304261	3717938	60
utg001657l	1983531	11	1983524	+	chr4_h1	376633172	116653651	118637164	1209160	1983513	60
utg001659l	487611	24	487371	-	chr4_h1	376633172	42529594	43016941	265566	487347	60
utg001660l	1410336	7	1410321	-	chr3_h1	341651641	39691576	41101890	892791	1410314	60
utg001661l	1617679	169	1617666	+	chr7_h2	318720752	199283110	200900607	1053261	1617497	60
utg001663l	994313	17	994138	+	chr6_h2	226693804	175768187	176762308	623476	994121	60
utg001664l	2177560	12	2136990	-	chr7_h2	318720752	238831461	240968439	1254507	2136978	60
utg001665l	2333518	5	2333490	+	chr4_h1	376633172	307944997	310278482	1515641	2333485	60
utg001670l	1040024	26	1040007	-	chr2_h2	292879888	30468231	31508212	746863	1039981	60
utg001682l	318160	130	318151	+	chr6_h1	228414185	188461532	188779553	201341	318021	60
utg001683l	908246	851	908214	+	chr3_h1	341651641	329696198	330603561	341515	907363	60
utg001684l	403807	19	403789	-	chr2_h2	292879888	28713524	29117294	178028	403770	60
utg001685l	1098335	37	1098335	-	chr6_h2	226693804	112342196	113440494	536683	1098298	60
utg001689l	1364361	412	1364348	-	chr1_h2	254899717	116597402	117961338	750901	1363936	60
utg001693l	307193	7979	307166	+	chr6_h1	228414185	214016870	214316057	108924	299187	60
utg001694l	617120	17	617109	+	chr7_h2	318720752	96777425	97394517	462036	617092	60
utg001695l	1705595	40	1705440	+	chr2_h2	292879888	194835279	196540679	1178498	1705400	60
utg001697l	1270513	81	1270425	-	chr6_h2	226693804	81203496	82473840	680751	1270344	60
utg001699l	935184	321	935157	+	chr7_h2	318720752	125837397	126772233	425035	934836	60
utg001701l	1315287	1682	1315251	+	chr1_h2	254899717	170034438	171348007	864298	1313569	60
utg001703l	1119541	171	1119179	+	chr2_h2	292879888	160293316	161412324	654860	1119008	60
utg001704l	943803	16	943756	+	chr4_h1	376633172	22508935	23452675	600542	943740	60
utg001705l	92835	211	92816	+	chr6_h2	226693804	118132903	118225508	73700	92605	60
utg001707l	800576	87287	800565	-	chr3_h1	341651641	12187385	12900663	499303	713278	60
utg001712l	1106882	9	1106851	+	chr3_h1	341651641	87875299	88982141	700606	1106842	60
utg001718l	296505	52	296430	+	chr6_h2	226693804	88445773	88742151	123560	296378	60
utg001719l	661920	157	661906	-	chr4_h1	376633172	194557392	195219141	394979	661749	60
utg001721l	2706318	16	2666477	+	chr2_h2	292879888	178334538	181000999	1503728	2666461	60
utg001721l	2706318	2665239	2667740	+	chr7_h2	318720752	82102544	82105040	338	2505	60
utg001727l	913435	10	913193	+	chr3_h1	341651641	324055051	324968234	578005	913183	60
utg001728l	68951	15	68923	+	chr7_h2	318720752	114372361	114441269	53391	68908	60
utg001733l	1830852	166	1830803	-	chr4_h1	376633172	38182777	40013414	1126039	1830637	60
utg001738l	1354146	31	1354129	-	chr7_h2	318720752	40876366	42230464	871326	1354098	60
utg001741l	1298841	133	1298832	-	chr2_h2	292879888	72135247	73433946	731405	1298699	60
utg001743l	2546192	13	2546149	+	chr7_h2	318720752	165880440	168426776	1417693	2546336	60
utg001746l	263653	1	263627	+	chr7_h2	318720752	234945628	235209254	169314	263626	60
utg001749l	41152	22	41122	+	chr1_h1	247550126	9579787	9620887	26231	41100	60
utg001750l	2073989	154	2073953	-	chr4_h1	376633172	335733943	337807742	1388067	2073799	60
utg001753l	4203224	31013	4203186	+	chr7_h2	318720752	4057052	8229225	2896545	4172173	60
utg001754l	797625	136	797462	+	chr7_h2	318720752	234147938	234945264	490339	797326	60
utg001757l	1507264	14	1507242	+	chr7_h2	318720752	50914347	52421575	1130078	1507228	60
utg001758l	2702945	13254	2702924	-	chr3_h1	341651641	64895673	67585343	1513641	2689670	60
utg001762l	883129	24	883004	-	chr3_h1	341651641	178088921	178971901	534071	882980	60
utg001763l	2072054	51	1073235	-	chr7_h2	318720752	28327422	29400606	724184	1073184	60
utg001763l	2072054	1078255	2071960	-	chr7_h1	307960711	24442898	25436603	462149	993705	60
utg001767l	136824	5	136800	+	chr4_h1	376633172	36893305	37030100	63307	136795	60
utg001769l	786880	11	786842	+	chr3_h1	341651641	204508508	205295339	458595	786831	60
utg001770l	1377627	6	1377556	-	chr4_h1	376633172	279735547	281113097	667651	1377550	60
utg001771l	2197679	20	1185958	-	chr3_h1	341651641	270787197	271973135	599222	1185938	60
utg001771l	2197679	1186052	2197642	-	chr5_h1	208769040	104432202	105443792	486613	1011590	60
utg001772l	666129	21	665544	-	chr1_h2	254899717	80552781	81218304	328675	665523	60
utg001773l	1682919	21	1682898	-	chr6_h2	226693804	23887439	25570316	1069758	1682877	60
utg001776l	1402789	21	1402789	-	chr4_h1	376633172	10866584	12269352	1015972	1402768	60
utg001778l	559703	15	559181	+	chr6_h2	226693804	31880009	32439175	336851	559166	60
utg001780l	2169868	185	2169575	-	chr4_h1	376633172	95556681	97726071	1471945	2169390	60
utg001782l	1769406	478	1769339	-	chr1_h2	254899717	241745258	243514119	1289698	1768861	60
utg001784l	3601106	14	3600354	+	chr1_h1	247550126	82093971	85694311	1640747	3600340	60
utg001785l	507804	13	507781	+	chr4_h1	376633172	294536658	295044426	328397	507768	60
utg001786l	1934049	277	1934027	+	chr3_h1	341651641	82792827	84726577	1093568	1933750	60
utg001788l	2856338	30	2856325	-	chr4_h1	376633172	352019836	354876131	1802513	2856295	60
utg001789l	2354452	16587	2354432	+	chr3_h1	341651641	13251709	15589554	1863057	2337845	60
utg001792l	823852	1	823235	+	chr2_h2	292879888	152351021	153174255	492734	823234	60
utg001794l	781806	21102	781537	-	chr3_h1	341651641	68944126	69704561	385761	760435	60
utg001800l	661720	15	661588	-	chr4_h1	376633172	161105777	161767350	352209	661573	60
utg001801l	1390217	447	1390214	+	chr7_h2	318720752	221415954	222805721	897788	1389767	60
utg001806l	680312	11	680301	+	chr4_h1	376633172	43017176	43697466	465173	680290	60
utg001807l	1297969	121	1297930	-	chr3_h1	341651641	126258649	127556458	684515	1297809	60
utg001814l	546318	73	546285	+	chr2_h2	292879888	266157921	266704133	322323	546212	60
utg001815l	528181	374	528155	+	chr5_h1	208769040	72054716	72582497	248042	527781	60
utg001819l	261918	12	261893	+	chr7_h2	318720752	210231842	210493723	173381	261881	60
utg001820l	474896	25	474880	+	chr3_h1	341651641	91787267	92262122	279956	474855	60
utg001821l	1033983	18	1033595	+	chr7_h2	318720752	295337769	296371346	787229	1033577	60
utg001823l	1836376	190	1836376	-	chr7_h2	318720752	313103640	314939826	1408436	1836186	60
utg001827l	645231	32	645122	-	chr5_h1	208769040	41573434	42218524	341048	645090	60
utg001833l	1812997	375135	1812990	-	chr2_h2	292879888	253001821	254392716	737652	1515401	60
utg001833l	1812997	10842	650640	-	chr2_h1	292333292	257366738	258006536	331668	639798	60
utg001834l	478185	16	478167	-	chr4_h1	376633172	143778180	144256331	334475	478151	60
utg001837l	620374	39	620372	-	chr4_h1	376633172	15821717	16442050	330157	620333	60
utg001842l	1262523	40	1262510	-	chr7_h2	318720752	75317964	76580434	830184	1262470	60
utg001843l	379416	26	379416	-	chr6_h2	226693804	63096403	63475793	223705	379390	60
utg001846l	536815	0	536797	+	chr2_h2	292879888	19449376	19986173	356705	536797	60
utg001847l	311361	79	311359	-	chr4_h1	376633172	79263354	79574634	177572	311280	60
utg001848l	1038189	33	1038181	-	chr7_h2	318720752	39837968	40876116	684671	1038148	60
utg001850l	628559	193	628538	+	chr3_h1	341651641	130489303	131117648	295479	628345	60
utg001852l	1981080	20	1981080	-	chr6_h2	226693804	49799502	51780562	1279527	1981060	60
utg001853l	1039868	134	952925	+	chr2_h1	292333292	71482612	72435403	461135	952791	60
utg001853l	1039868	949192	957215	-	chr6_h2	226693804	76086310	76094543	194	8233	60
utg001856l	775181	173	775148	+	chr5_h1	208769040	147862952	148637927	475320	774975	60
utg001860l	868627	95	868622	-	chr7_h2	318720752	281810184	282678711	533234	868527	60
utg001863l	523154	3	523063	+	chr5_h2	211649110	14473300	14996360	312783	523060	60
utg001872l	1727365	115972	1727252	+	chr4_h1	376633172	284509972	286121252	1030821	1611280	60
utg001872l	1727365	18	176718	+	chr4_h2	387456523	294759427	295045307	93838	289460	60
utg001877l	382686	16	382679	+	chr7_h1	307960711	43976965	44359628	281004	382663	60
utg001882l	3990324	5	3990302	+	chr1_h2	254899717	181557712	185548009	2361698	3990297	60
utg001884l	1172511	162	1172509	+	chr4_h1	376633172	261632481	262804828	586731	1172347	60
utg001887l	1785877	438	1785829	-	chr2_h2	292879888	74624161	76409552	1063988	1785391	60
utg001888l	628653	203	628558	+	chr1_h2	254899717	150177485	150805840	377562	628355	60
utg001891l	803124	71	802881	-	chr5_h1	208769040	50387299	51190109	435240	802810	60
utg001895l	3676150	11	3676125	+	chr6_h2	226693804	97678909	101355023	1992568	3676114	60
utg001896l	388249	10	388190	+	chr1_h2	254899717	246488589	246876769	323260	388180	60
utg001897l	770000	23	769661	-	chr1_h2	254899717	131883779	132653417	363576	769638	60
utg001905l	376896	4	376890	+	chr1_h2	254899717	149800290	150177176	226156	376886	60
utg001909l	121490	24	121353	-	chr3_h1	341651641	70831221	70952550	70506	121329	60
utg001912l	2488212	650	2488192	+	chr7_h2	318720752	131581538	134069080	1165609	2487542	60
utg001915l	947477	84	947452	+	chr5_h1	208769040	91851518	92798886	593926	947368	60
utg001921l	123500	9	107688	+	chr4_h1	376633172	317132450	317240129	90605	107679	60
utg001921l	123500	86786	123495	+	chr4_h2	387456523	329539004	329584132	16856	50275	60
utg001927l	463220	0	463021	+	chr7_h2	318720752	107982617	108445638	178701	463021	60
utg001938l	253099	3	253072	+	chr1_h2	254899717	125562888	125815957	185667	253069	60
utg001940l	1499179	33	1490242	+	chr2_h2	292879888	41890225	43380434	893924	1490209	60
utg001946l	911727	319	911727	-	chr1_h2	254899717	190796166	191707574	603640	911408	60
utg001947l	848386	72	848278	+	chr6_h2	226693804	19443660	20291966	424953	848306	60
utg001949l	631852	34	631729	+	chr2_h2	292879888	271070905	271702600	349338	631695	60
utg001961l	180273	282	180147	+	chr6_h2	226693804	94633264	94813129	85013	179865	60
utg001966l	439800	20	439508	-	chr4_h2	387456523	219973476	220412964	185596	439488	60
utg001967l	1637412	8	1637403	-	chr1_h2	254899717	41361829	42999224	922223	1637395	60
utg001972l	356181	2	356101	-	chr2_h2	292879888	147984714	148340813	196712	356099	60
utg001975l	560079	7	559987	+	chr2_h2	292879888	223085739	223645719	302189	559980	60
utg001977l	2155263	25	2155228	+	chr4_h1	376633172	172185351	174340554	1133252	2155203	60
utg001980l	1543553	17	1543536	-	chr7_h2	318720752	244069718	245613237	1045221	1543519	60
utg001981l	1869810	12	1869796	+	chr1_h2	254899717	17027138	18896922	1003384	1869784	60
utg001984l	525200	251	525139	-	chr3_h1	341651641	184557811	185082699	284562	524888	60
utg001989l	275480	9	275439	-	chr5_h1	208769040	754081	1029511	141169	275430	60
utg001993l	322089	14603	322077	-	chr4_h1	376633172	291797013	292104487	186268	307474	60
utg001993l	322089	66	23813	-	chr3_h2	319847998	90504046	90527793	21486	23747	60
utg001997l	78595	15	78339	+	chr3_h2	319847998	8234329	8312653	56644	78324	60
utg001998l	945188	19	945166	+	chr2_h2	292879888	165009567	165954714	454519	945147	60
utg001999l	1009676	581	1009278	+	chr6_h2	226693804	105141683	106150380	498440	1008697	60
utg002000l	3502156	24	3501780	-	chr3_h1	341651641	216938692	220440448	2014662	3501756	60
utg002001l	795868	13	795837	+	chr1_h2	254899717	20557380	21353204	597708	795824	60
utg002003l	471715	1362	471696	+	chr4_h1	376633172	21400044	21870378	291742	470334	60
utg002004l	772646	459	457103	-	chr2_h2	292879888	277051549	277508193	273972	456644	60
utg002004l	772646	482205	772409	-	chr2_h2	292879888	276610184	276900388	171984	290204	60
utg002006l	1959279	9	1959261	+	chr4_h1	376633172	277702665	279661917	1249894	1959252	60
utg002014l	1596374	29	1596151	-	chr1_h2	254899717	113708833	115304955	739538	1596122	60
utg002017l	35670	99	35575	+	chr3_h2	319847998	75567316	75602792	22815	35476	60
utg002021l	1084662	170	1084567	-	chr2_h2	292879888	225390080	226536600	664542	1146520	60
utg002023l	460993	92	460963	+	chr3_h1	341651641	20239460	20700331	312223	460871	60
utg002025l	698599	59	698118	+	chr7_h2	318720752	24323184	25021243	481929	698059	60
utg002026l	1474186	52	1474160	+	chr1_h2	254899717	194844584	196318692	977835	1474108	60
utg002027l	739682	268	739663	+	chr3_h1	341651641	196701415	197440810	420221	739395	60
utg002028l	573724	358	573716	-	chr6_h2	226693804	120328053	120901411	320484	573358	60
utg002029l	692308	62	692098	-	chr7_h2	318720752	197186311	197878347	375569	692036	60
utg002030l	3408849	274	3408814	+	chr1_h2	254899717	137083648	140492188	1871168	3408540	60
utg002035l	1750427	7	1750353	-	chr5_h1	208769040	156785426	158535772	1111739	1750346	60
utg002037l	544373	4	544355	+	chr7_h2	318720752	266727628	267271979	339951	544351	60
utg002038l	1046329	13	1046244	-	chr7_h2	318720752	142077098	143123329	590012	1046231	60
utg002039l	2331736	47	2331510	-	chr1_h2	254899717	153773284	156104747	1187758	2331463	60
utg002041l	1630348	22	1630330	+	chr1_h2	254899717	108899496	110529804	740274	1630308	60
utg002045l	1186119	489	1186062	-	chr2_h2	292879888	162909249	164094822	596320	1185573	60
utg002048l	1130637	25	1130599	-	chr3_h2	319847998	145244198	146374772	542082	1130574	60
utg002049l	3162929	5	3162822	+	chr2_h2	292879888	92991990	96154807	1703838	3162817	60
utg002051l	588104	172	588012	+	chr5_h1	208769040	78525817	79113657	362358	587840	60
utg002053l	1678297	28	1674479	+	chr3_h1	341651641	110606443	112280894	601526	1674451	55
utg002054l	318598	2	318584	+	chr5_h2	211649110	3013504	3332086	209136	318582	60
utg002055l	2185024	33	2184847	+	chr4_h1	376633172	359543104	361727918	1380636	2184814	60
utg002057l	739058	40	738996	-	chr2_h2	292879888	54318934	55057890	414538	738956	60
utg002058l	545814	44	545809	-	chr3_h1	341651641	77104820	77650585	377898	545765	60
utg002061l	1290779	5	1290733	+	chr2_h2	292879888	1898157	3188885	1011690	1290728	60
utg002066l	1369070	219	1369041	+	chr7_h2	318720752	235792096	237160918	877227	1368822	60
utg002067l	544063	48903	544002	+	chr1_h2	254899717	169537396	170032495	272964	495099	60
utg002068l	780369	407	780362	-	chr3_h1	341651641	132276384	133056339	434961	779955	60
utg002069l	1661161	4	1661041	+	chr5_h1	208769040	204764726	206425763	1096552	1661037	60
utg002073l	44961	133	44758	+	chr4_h1	376633172	270182370	270226995	15246	44625	60
utg002076l	1192490	171	1192467	-	chr4_h2	387456523	209388749	210581045	369913	1192296	60
utg002077l	2211871	208	2211847	+	chr3_h1	341651641	29115993	31327632	1366529	2211639	60
utg002078l	1936181	154	1936167	+	chr7_h2	318720752	55630438	57566451	1286925	1936013	60
utg002080l	862271	35	862029	-	chr1_h2	254899717	206431249	207293243	465554	861994	60
utg002082l	918056	379	918048	-	chr5_h1	208769040	137800182	138717851	564871	917669	60
utg002086l	992957	28	992953	-	chr2_h2	292879888	197381885	198374810	581370	992925	60
utg002087l	260476	3	260191	+	chr1_h1	247550126	148795337	149055525	192108	260188	60
utg002088l	482320	221	482309	+	chr2_h1	292333292	290482660	290964748	317292	482088	60
utg002094l	756355	29	756318	-	chr2_h2	292879888	9645850	10402139	361761	756289	60
utg002096l	161535	27	161514	-	chr4_h1	376633172	45322664	45484151	116484	161487	60
utg002098l	854421	20	854288	-	chr3_h1	341651641	229521524	230375792	561757	854268	60
utg002101l	257576	64	257566	-	chr7_h1	307960711	29301123	29558625	92026	257502	60
utg002102l	2526089	86	2526025	-	chr6_h2	226693804	195348034	197873973	1632713	2525939	60
utg002103l	1241538	23	1241103	-	chr3_h1	341651641	23847606	25088686	793026	1241080	60
utg002105l	743998	122	743891	+	chr4_h1	376633172	327369097	328112866	426557	743769	60
utg002107l	1772743	6302	1772728	+	chr3_h1	341651641	250203401	251969827	1124140	1766426	60
utg002107l	1772743	122	1189	-	chr2_h1	292333292	7025436	7026503	1030	1067	60
utg002111l	2591287	19	2591269	-	chr1_h2	254899717	217305604	219896854	1748543	2591250	60
utg002118l	1325600	16	1325547	-	chr4_h1	376633172	167680198	169005729	748677	1325531	60
utg002126l	1770629	45897	1695374	+	chr7_h2	318720752	121469158	123118635	760667	1649477	60
utg002130l	268726	21	268724	-	chr7_h2	318720752	253780552	254049255	147353	268703	60
utg002133l	553249	19	553242	-	chr3_h1	341651641	41482926	42036149	441073	553223	60
utg002135l	1922258	19	1922239	+	chr3_h1	341651641	122127396	124049616	1204672	1922220	60
utg002136l	602446	38	601730	+	chr7_h2	318720752	252711807	253313499	310768	601692	60
utg002137l	372196	485	371801	+	chr2_h2	292879888	153175557	153546873	153519	371316	60
utg002142l	731317	55	731294	-	chr6_h2	226693804	82474144	83205383	449411	731239	60
utg002143l	1705943	1	1705924	+	chr3_h1	341651641	31327857	33033780	1164893	1705923	60
utg002145l	389231	27	388604	-	chr3_h1	341651641	320564587	320953164	250728	388577	60
utg002148l	686238	11	686088	-	chr7_h2	318720752	44874913	45560990	410392	686077	60
utg002149l	709994	17	709991	-	chr1_h2	254899717	165845356	166555330	405993	709974	60
utg002150l	707234	210	679730	+	chr2_h2	292879888	220826324	221505844	448994	679520	60
utg002151l	454836	4	419823	+	chr5_h1	208769040	98506035	98925854	252407	419819	60
utg002152l	864016	251	864009	-	chr7_h2	318720752	185511016	186374774	484938	863758	60
utg002159l	2985854	9	2985739	-	chr5_h1	208769040	198833508	201819238	1972297	2985730	60
utg002162l	464251	18	464250	-	chr3_h1	341651641	332837821	333302053	344954	464232	60
utg002164l	1044697	21	1044682	-	chr4_h1	376633172	91242505	92287166	512954	1044661	60
utg002168l	225940	54	225757	+	chr4_h1	376633172	65998167	66223870	131025	225703	60
utg002170l	2040164	85	2040117	+	chr3_h1	341651641	226930144	228970176	1286121	2040032	60
utg002182l	499261	122	448185	-	chr1_h2	254899717	119513780	119961843	200245	448063	60
utg002190l	112544	15	112527	+	chr4_h2	387456523	21443442	21555954	72558	112512	60
utg002192l	1667709	24	1667074	+	chr2_h2	292879888	271702947	273369997	1063139	1667050	60
utg002193l	625670	462	625479	+	chr5_h1	208769040	53574401	54199418	277281	625017	60
utg002201l	462751	27	462686	-	chr6_h2	226693804	77619870	78082529	255075	462659	60
utg002208l	1473761	230	1473528	-	chr3_h1	341651641	198074742	199548040	898412	1473298	60
utg002211l	809335	10	809250	-	chr3_h1	341651641	96178027	96987267	512847	809240	60
utg002214l	1117292	9	1117277	+	chr1_h2	254899717	38268145	39385413	607343	1117268	60
utg002219l	351277	66	351272	+	chr6_h2	226693804	222243586	222594792	212426	351206	60
utg002220l	474403	4	474362	+	chr2_h2	292879888	37011938	37486296	246251	474358	60
utg002221l	700564	239	700558	-	chr2_h1	292333292	90549921	91250240	125736	700319	60
utg002225l	191317	82	191246	-	chr5_h2	211649110	79656407	79847571	97493	191164	60
utg002233l	827449	765	827409	-	chr3_h1	341651641	267535874	268362518	511509	826644	60
utg002237l	1578582	8	1578576	-	chr4_h1	376633172	61796399	63374967	921869	1578568	60
utg002238l	1776417	131	1776403	+	chr4_h1	376633172	70681959	72458231	1144995	1776272	60
utg002242l	1144094	31	1144087	-	chr3_h1	341651641	340150400	341294456	574247	1144056	60
utg002246l	258039	18	257941	-	chr1_h1	247550126	99842086	100100009	164142	257923	60
utg002248l	720059	17	720059	-	chr4_h1	376633172	302679379	303399421	478325	720042	60
utg002249l	445007	6	444897	+	chr1_h2	254899717	68841287	69286178	289857	444891	60
utg002250l	314057	17	314054	-	chr4_h1	376633172	181512706	181826743	203978	314037	60
utg002254l	1907364	10	1907360	-	chr7_h2	318720752	170679795	172587145	1212793	1907350	60
utg002255l	268600	6	268477	+	chr7_h2	318720752	11141547	11410018	187868	268471	60
utg002258l	529756	3	529419	+	chr2_h2	292879888	90254055	90783471	288297	529416	60
utg002259l	661414	25	661240	-	chr7_h2	318720752	174911322	175572537	357719	661215	60
utg002261l	843126	117	843106	+	chr6_h2	226693804	61573672	62416661	492383	842989	60
utg002268l	408298	644	408298	-	chr7_h2	318720752	269305462	269713116	313928	407654	60
utg002269l	1830502	62	1830492	-	chr3_h1	341651641	7375597	9206027	987834	1830430	60
utg002272l	578480	106	578399	-	chr3_h1	341651641	174736913	175315206	370876	578293	60
utg002273l	382927	88	382901	+	chr3_h1	341651641	245908300	246291113	232443	382813	60
utg002274l	925048	12	925012	+	chr1_h2	254899717	189319376	190244376	510832	925000	60
utg002275l	491029	93429	490968	-	chr1_h2	254899717	26057205	26454744	256232	397539	60
utg002275l	491029	134	142421	-	chr1_h1	247550126	24275457	24423343	66400	147892	60
utg002276l	1118290	144	1118254	+	chr7_h2	318720752	91613824	92731934	599098	1118110	60
utg002279l	335436	31	335408	-	chr3_h1	341651641	2121821	2457198	131792	335377	60
utg002284l	599588	21	599588	-	chr6_h2	226693804	222698353	223297920	383696	599567	60
utg002287l	1444818	52	1444488	-	chr4_h1	376633172	270886964	272331400	846595	1444436	60
utg002290l	234124	23	234072	+	chr6_h2	226693804	225218561	225452610	176004	234049	60
utg002293l	1178691	70	1130994	-	chr4_h1	376633172	24152467	25283391	663513	1130924	60
utg002293l	1178691	1131006	1178564	+	chr1_h1	247550126	9531880	9579438	32848	47558	60
utg002294l	742243	32	742105	-	chr6_h2	226693804	218780584	219522657	571107	742073	60
utg002295l	1239651	154	1239622	-	chr3_h1	341651641	205602869	206842337	684555	1239468	60
utg002299l	919852	6	919636	-	chr4_h1	376633172	122480875	123400505	563349	919630	60
utg002301l	1563116	0	1562350	+	chr7_h2	318720752	254802327	256364677	906668	1562350	60
utg002309l	2320170	10	2320146	+	chr3_h1	341651641	311132395	313452531	1497912	2320136	60
utg002313l	1696252	118	1696230	+	chr5_h1	208769040	192477221	194173333	1166885	1696112	60
utg002314l	1959835	93	1959800	-	chr3_h1	341651641	243948212	245907919	1054205	1959707	60
utg002318l	82433	210	82412	+	chr6_h2	226693804	89233402	89315604	44434	82202	60
utg002319l	1094205	30	1094189	-	chr6_h2	226693804	191054112	192148271	652433	1094159	60
utg002320l	856538	23	856510	-	chr6_h2	226693804	14280655	15137142	539860	856487	60
utg002322l	1715468	7	1715369	+	chr6_h2	226693804	163343778	165059140	1098501	1715362	60
utg002325l	2441525	9	2441513	+	chr5_h1	208769040	152467319	154908823	1446484	2441504	60
utg002329l	411777	298	411727	+	chr6_h2	226693804	123388865	123800294	164765	411429	60
utg002333l	592564	21	592521	-	chr1_h2	254899717	68137289	68729789	391720	592500	60
utg002336l	516629	5905	499364	+	chr4_h2	387456523	302290347	302783806	309370	493459	60
utg002337l	1441248	250	1441214	+	chr4_h2	387456523	268562957	270003921	689490	1440964	60
utg002340l	826258	215	826255	+	chr7_h2	318720752	140682915	141508955	393640	826040	60
utg002341l	477177	38	477166	-	chr4_h1	376633172	69190489	69667617	319253	477128	60
utg002343l	687738	12	687716	+	chr5_h1	208769040	48496421	49184125	393221	687704	60
utg002347l	436409	13	436401	-	chr6_h2	226693804	224031348	224467736	307347	436388	60
utg002348l	366064	25	366046	+	chr3_h2	319847998	43633035	43999056	262586	366021	60
utg002349l	973814	20	973797	+	chr1_h2	254899717	123774511	124748288	624874	973777	60
utg002351l	267119	12	267092	+	chr2_h2	292879888	3589551	3856631	163832	267080	60
utg002352l	506882	24	506881	-	chr4_h1	376633172	364608330	365115187	333508	506857	60
utg002353l	670581	10	669091	+	chr3_h1	341651641	220440682	221109763	372406	669081	60
utg002356l	208599	36	208586	+	chr1_h2	254899717	15935519	16144069	84948	208550	60
utg002357l	160430	60	160427	-	chr1_h2	254899717	29902807	30063174	69401	160367	60
utg002359l	238245	198	238161	-	chr7_h2	318720752	180157899	180395862	119892	237963	60
utg002360l	1096914	49	1034964	+	chr3_h1	341651641	49	1034964	306042	1034915	60
utg002364l	969362	129	969353	+	chr2_h2	292879888	213967045	214936269	600974	969224	60
utg002373l	2077016	1366	2076999	-	chr6_h2	226693804	75542606	77618239	976435	2075633	60
utg002379l	545227	6	544444	+	chr5_h1	208769040	55189080	55733518	240811	544438	60
utg002381l	913837	21	913789	-	chr2_h2	292879888	164095559	165009327	501410	913768	60
utg002382l	1061475	22	1061447	-	chr3_h1	341651641	313892513	314953938	640358	1061425	60
utg002383l	834070	135	833871	-	chr3_h1	341651641	316684865	317518601	351560	833736	60
utg002388l	801499	45	801499	-	chr4_h2	387456523	123775430	124576884	335875	801454	60
utg002390l	1452882	47	1452839	-	chr5_h1	208769040	31634228	33087020	909575	1452792	60
utg002391l	2442127	37	2442119	-	chr4_h1	376633172	178243950	180686032	1344301	2442082	60
utg002396l	3474971	22	3474962	-	chr3_h1	341651641	141581852	145056992	1778892	3475140	60
utg002397l	929245	10	929233	-	chr4_h1	376633172	237391133	238320556	554511	929423	60
utg002403l	877579	98	877494	-	chr3_h1	341651641	63134768	64012164	512865	877396	60
utg002404l	1560446	48000	1560428	+	chr4_h1	376633172	7011336	8523764	1094670	1512428	60
utg002407l	1232214	197	1232209	-	chr3_h1	341651641	60923339	62155351	772478	1232012	60
utg002410l	498761	150	498742	+	chr1_h2	254899717	247362757	247861349	388183	498592	60
utg002412l	1239815	164	1239807	-	chr4_h1	376633172	88371677	89611320	761788	1239643	60
utg002414l	2006641	64	2006624	-	chr3_h1	341651641	99974589	101981149	1237677	2006560	60
utg002418l	657569	34	657554	-	chr5_h1	208769040	174819222	175476742	427895	657520	60
utg002420l	982611	503	982341	-	chr6_h2	226693804	56340500	57322338	577824	981838	60
utg002422l	363955	8	363839	+	chr5_h1	208769040	74801729	75165560	198384	363831	60
utg002423l	258794	17	258692	-	chr4_h1	376633172	238320868	238579543	158452	258675	60
utg002426l	327314	13	327304	-	chr2_h2	292879888	210307567	210634858	208336	327291	60
utg002428l	297099	23	297093	-	chr7_h2	318720752	50617040	50914110	196926	297070	60
utg002429l	1306111	32	1305995	-	chr6_h2	226693804	169185754	170491717	934819	1305963	60
utg002431l	678835	146	678710	-	chr1_h2	254899717	196952759	197631323	367032	678564	60
utg002434l	938846	115	938658	-	chr1_h2	254899717	34182585	35121128	564412	938543	60
utg002436l	258081	199	258072	-	chr7_h2	318720752	24064853	24322726	132716	257873	60
utg002439l	1105476	31	1105431	-	chr5_h2	211649110	1907971	3013371	593921	1105400	60
utg002441l	1404921	24	1404914	-	chr7_h2	318720752	86696754	88101644	953032	1404890	60
utg002442l	1110856	13	1110757	-	chr6_h2	226693804	30769037	31879781	694926	1110744	60
utg002445l	879874	7	879800	-	chr6_h2	226693804	188446629	189326422	513745	879793	60
utg002446l	342326	12	342288	-	chr1_h2	254899717	9748017	10090293	284065	342276	60
utg002447l	248421	18	248399	+	chr7_h2	318720752	85731311	85979692	131743	248381	60
utg002449l	605643	24	605630	-	chr5_h1	208769040	151861480	152467086	396143	605606	60
utg002451l	926720	2	863980	+	chr4_h1	376633172	47430703	48294681	660781	863978	60
utg002453l	1448901	587034	1440073	+	chr3_h1	341651641	331757746	332610785	599371	853039	60
utg002453l	1448901	15	536936	+	chr3_h2	319847998	308886683	309423604	321320	536921	60
utg002460l	62109	17	1293	-	chr4_h2	387456523	196849114	196850390	950	1276	60
utg002462l	540359	27	538732	+	chr2_h2	292879888	273370859	273897645	281621	538706	60
utg002463l	770219	2	770204	+	chr4_h1	376633172	162142087	162912289	401838	770202	60
utg002464l	758673	29	758638	+	chr5_h1	208769040	159106441	159865050	506824	758609	60
utg002468l	1305576	14	1305487	+	chr5_h1	208769040	184227937	185533410	913245	1305473	60
utg002475l	869220	12	869143	-	chr6_h2	226693804	204262924	205132055	500308	869131	60
utg002478l	505461	73833	505263	-	chr1_h2	254899717	117962148	118393578	230440	431430	60
utg002478l	505461	72118	75541	-	chr2_h1	292333292	215923722	215927110	255	3428	60
utg002479l	551065	43	551033	+	chr7_h2	318720752	45692843	46243833	163396	550990	60
utg002484l	705181	201	705087	-	chr6_h2	226693804	85305816	86010702	361729	704886	60
utg002488l	322405	17	322390	-	chr5_h1	208769040	160300597	160622970	140056	322373	60
utg002493l	573229	69	572520	+	chr6_h2	226693804	37618813	38191264	394446	572451	60
utg002498l	209707	202	209685	+	chr5_h1	208769040	37376843	37586326	125184	209483	60
utg002499l	477452	17	477322	+	chr2_h2	292879888	140627924	141105229	246059	477305	60
utg002501l	388556	46	388552	-	chr1_h2	254899717	168549149	168937655	183355	388506	60
utg002503l	439530	16	439377	+	chr3_h1	341651641	313452771	313892132	194345	439361	60
utg002506l	3238649	908	3238214	+	chr3_h1	341651641	47681056	50918362	2146634	3237306	60
utg002509l	658651	18	658343	-	chr5_h1	208769040	1030028	1688353	391168	658325	60
utg002511l	1118483	147	1118446	+	chr7_h2	318720752	47612724	48731023	798341	1118299	60
utg002515l	259879	22131	259849	+	chr1_h1	247550126	149398838	149636556	170804	237718	60
utg002516l	1883070	222	1882776	+	chr6_h2	226693804	202379899	204262453	1284903	1882554	60
utg002523l	1215007	789	1214025	+	chr6_h2	226693804	9246978	10460214	909980	1213236	60
utg002527l	928728	6	928590	+	chr7_h2	318720752	52421803	53350387	482538	928584	60
utg002530l	1481620	4	1433859	+	chr3_h1	341651641	185083154	186517009	771248	1433855	60
utg002530l	1481620	1434109	1481519	-	chr3_h1	341651641	186517451	186564861	32886	47410	60
utg002532l	1261685	42	1261639	-	chr3_h1	341651641	147384023	148645620	408721	1261597	60
utg002535l	420767	160	420720	-	chr6_h2	226693804	54974006	55394566	247511	420560	60
utg002540l	1011895	20	1011888	-	chr2_h2	292879888	886164	1898032	886128	1011868	60
utg002545l	888117	220	887942	+	chr2_h2	292879888	168978512	169866234	500071	887722	60
utg002546l	636227	26160	636210	-	chr2_h2	292879888	239734710	240372223	417371	659524	60
utg002546l	636227	12913	13505	-	chr2_h2	292879888	240372271	240372861	478	592	60
utg002547l	75102	14	75082	+	chr6_h1	228414185	95672425	95747493	66512	75068	60
utg002548l	307163	141	307127	+	chr3_h1	341651641	205295718	205602704	182383	306986	60
utg002554l	952875	108	952863	-	chr6_h2	226693804	96485438	97438193	559702	952755	60
utg002555l	243867	15	243867	-	chr7_h2	318720752	48731260	48975112	198844	243852	60
utg002557l	406465	242	406458	-	chr3_h2	319847998	154405534	154811750	174028	406216	60
utg002560l	502734	18	502426	+	chr5_h1	208769040	125228103	125730511	310432	502408	60
utg002562l	825758	110	825738	+	chr3_h1	341651641	211703239	212528867	524301	825628	60
utg002564l	92443	70	92313	-	chr4_h1	376633172	198191197	198283440	43006	92243	60
utg002567l	1768815	198	1768417	-	chr6_h2	226693804	131736941	133505160	838365	1768219	60
utg002569l	1598440	120	1598435	-	chr4_h1	376633172	189813959	191412274	796366	1598315	60
utg002572l	518543	7	518524	+	chr5_h1	208769040	19455404	19973921	284216	518517	60
utg002577l	131366	124	131330	+	chr6_h2	226693804	95620020	95751226	58152	131206	60
utg002581l	1975992	41	1975972	+	chr1_h2	254899717	39385669	41361600	1388081	1975931	60
utg002585l	758847	213	758815	+	chr1_h2	254899717	228461849	229220451	530591	758602	60
utg002587l	1269219	4	1269200	+	chr4_h1	376633172	367239658	368508854	672186	1269196	60
utg002589l	915224	99	915210	-	chr7_h2	318720752	263574671	264489782	616578	915111	60
utg002591l	416449	624	416442	-	chr4_h2	387456523	97782117	98197935	234632	415818	60
utg002593l	955766	72	955598	+	chr5_h1	208769040	90895640	91851166	593806	955526	60
utg002594l	275283	97	275227	+	chr1_h2	254899717	207293575	207568705	162484	275130	60
utg002597l	591024	1	590675	-	chr2_h2	292879888	211547387	212138061	346753	590674	60
utg002599l	174886	19	174876	-	chr3_h2	319847998	276229991	276404848	132611	174857	60
utg002601l	1810463	30	1810184	-	chr4_h1	376633172	368509352	370319506	1089557	1810154	60
utg002612l	997186	7	997164	+	chr5_h1	208769040	133321747	134318904	701028	997157	60
utg002615l	1188612	2	1188560	+	chr2_h2	292879888	86399763	87588321	663436	1188558	60
utg002619l	128096	9	128061	+	chr5_h1	208769040	26390044	26518096	90305	128052	60
utg002621l	824436	18	822896	-	chr4_h1	376633172	151980747	152803625	463349	822878	60
utg002622l	864710	555	864708	-	chr3_h1	341651641	96987479	97851632	509386	864153	60
utg002629l	160599	148	160595	-	chr6_h2	226693804	91614235	91774682	93074	160447	60
utg002631l	701253	3	701246	-	chr7_h2	318720752	119969315	120670558	374538	701243	60
utg002634l	2382484	26	2382420	+	chr7_h2	318720752	77860894	80243288	1381252	2382394	60
utg002640l	1021807	9	1021777	+	chr3_h1	341651641	103033642	104055410	625872	1021768	60
utg002641l	1180637	196044	1180522	+	chr1_h2	254899717	141930357	142914835	513394	984478	60
utg002641l	1180637	524	255591	+	chr1_h1	247550126	135597090	135852052	164024	255130	60
utg002643l	190977	16	190912	-	chr1_h2	254899717	201349720	201540616	148789	190896	60
utg002645l	288116	54840	288102	-	chr2_h2	292879888	91879654	92112916	114157	233262	60
utg002645l	288116	102	4741	-	chr2_h2	292879888	88474922	88479561	3671	4639	60
utg002648l	794129	20	793684	-	chr7_h2	318720752	99848261	100641925	488197	793664	60
utg002650l	1741537	7	1741381	+	chr7_h2	318720752	183826816	185520655	893278	1741374	60
utg002652l	1265724	14	1265686	-	chr3_h1	341651641	175315550	176581222	772640	1265672	60
utg002653l	704377	155	704035	+	chr4_h2	387456523	385688439	386392319	331851	703880	60
utg002659l	379614	17	379587	+	chr1_h2	254899717	30775006	31154576	206252	379570	60
utg002660l	616187	9	616170	+	chr1_h2	254899717	112261892	112878053	402066	616161	60
utg002662l	1325585	11	1325566	+	chr6_h2	226693804	157184513	158510068	978409	1325555	60
utg002677l	441207	6	441187	+	chr6_h2	226693804	45483760	45924941	284846	441181	60
utg002678l	1201357	12	1201347	-	chr2_h2	292879888	202803338	204004673	612940	1201335	60
utg002683l	388303	16	388241	+	chr5_h1	208769040	54249212	54637437	213736	388225	60
utg002685l	248821	25	248793	-	chr6_h1	228414185	20893161	21141929	158035	248768	60
utg002692l	663937	18	658556	+	chr7_h2	318720752	312015795	312674333	545350	658538	60
utg002692l	663937	663462	663740	-	chr3_h2	319847998	181476094	181476369	108	278	60
utg002699l	950138	11	949726	+	chr4_h1	376633172	45484389	46434104	581263	949715	60
utg002702l	862732	18	862486	+	chr7_h2	318720752	294474837	295337305	655698	862468	60
utg002703l	792876	60	792851	-	chr2_h2	292879888	66906737	67702754	505974	796017	60
utg002707l	424847	12	424791	+	chr6_h2	226693804	205752899	206177678	252342	424779	60
utg002708l	704238	1919	703515	-	chr3_h1	341651641	249501580	250203176	418071	701596	60
utg002715l	2588985	72	2588962	+	chr4_h1	376633172	275113343	277702433	1531512	2589090	60
utg002721l	1188005	157	1187991	-	chr2_h2	292879888	157962612	159150446	625841	1187834	60
utg002722l	644938	11	644914	-	chr4_h1	376633172	44005741	44650644	361744	644903	60
utg002723l	529199	77	529093	-	chr1_h2	254899717	197631775	198160791	355293	529016	60
utg002725l	1042366	289	1042209	+	chr2_h2	292879888	258264873	259306793	548163	1041920	60
utg002727l	227011	70	226975	+	chr7_h1	307960711	109779668	110006573	143646	226905	60
utg002729l	766254	854	766074	+	chr4_h1	376633172	112243056	113008276	362486	765220	60
utg002730l	941464	19	941407	-	chr1_h2	254899717	66963139	67904527	466281	941388	60
utg002732l	43356	9	43350	+	chr4_h2	387456523	317632974	317676315	24163	43341	60
utg002733l	665283	10	664646	+	chr3_h1	341651641	21407920	22072556	435773	664636	60
utg002740l	859468	203	859456	-	chr3_h1	341651641	266676178	267535431	395294	859253	60
utg002744l	929875	34	929281	-	chr5_h1	208769040	124298604	125227851	602250	929247	60
utg002747l	423956	44	423925	-	chr5_h1	208769040	171628780	172052661	241998	423881	60
utg002748l	3154224	1	3154208	+	chr7_h2	318720752	260420234	263574441	2010626	3154207	60
utg002754l	1439900	6	1357979	+	chr4_h1	376633172	94198194	95556167	865865	1357973	60
utg002757l	1052020	92	1051992	+	chr3_h1	341651641	101981505	103033405	709333	1051900	60
utg002758l	1181153	31	1181147	-	chr7_h2	318720752	156499080	157680196	666236	1181116	60
utg002770l	1101271	17	1101034	+	chr3_h1	341651641	251970059	253071076	521658	1101017	60
utg002772l	471094	17	471093	-	chr6_h2	226693804	118225628	118696704	216789	471076	60
utg002774l	455512	37	455478	+	chr4_h1	376633172	37030361	37485802	344570	455441	60
utg002775l	62564	20	62564	-	chr6_h2	226693804	63033739	63096283	29884	62544	60
utg002776l	983369	405	933156	-	chr4_h1	376633172	126165564	127098315	495104	932751	60
utg002776l	983369	923090	943358	+	chr7_h2	318720752	251863542	251883735	638	20536	56
utg002781l	1026670	19	1026657	+	chr3_h1	341651641	186565189	187591827	621938	1026638	60
utg002784l	912937	18	912886	+	chr2_h2	292879888	159245708	160158576	444020	912868	60
utg002787l	96842	12	29779	-	chr1_h1	247550126	25018002	25047769	19376	29767	60
utg002788l	516976	174	516955	+	chr4_h1	376633172	350731067	351247848	270256	516781	60
utg002796l	675013	1	674996	+	chr6_h2	226693804	26928959	27603954	479517	674995	60
utg002797l	607528	95	607512	-	chr5_h2	211649110	53168303	53775720	279361	607417	60
utg002800l	139703	37	139699	-	chr6_h2	226693804	167211094	167350756	104896	139662	60
utg002802l	1248421	147	1248410	+	chr4_h1	376633172	337808243	339056506	821084	1248263	60
utg002803l	741509	167	741490	+	chr7_h2	318720752	137725978	138467301	489782	741323	60
utg002806l	629040	24	629016	+	chr6_h1	228414185	20263917	20892909	399047	628992	60
utg002807l	1063488	27	1063423	-	chr1_h2	254899717	199383139	200446535	634031	1063396	60
utg002813l	534538	78	534194	+	chr3_h1	341651641	47145488	47679604	359654	534116	60
utg002816l	858472	36	858235	-	chr1_h2	254899717	122916056	123774255	414363	858199	60
utg002817l	1840817	28	1840703	-	chr4_h1	376633172	324350543	326191218	1107197	1840675	60
utg002819l	198793	16	198732	-	chr2_h2	292879888	14639165	14837881	126074	198716	60
utg002820l	850053	100427	836296	-	chr3_h1	341651641	98859326	99595195	456480	735869	60
utg002820l	850053	13	74369	+	chr3_h1	341651641	98784631	98858987	37512	74356	60
utg002821l	72823	91	72747	-	chr6_h1	228414185	92050127	92122783	23971	72656	60
utg002823l	174673	11359	162090	+	chr2_h2	292879888	276900591	277051322	93903	150731	60
utg002826l	1852010	19	1851614	-	chr2_h2	292879888	3857254	5708849	1352232	1851595	60
utg002829l	1058710	138	1058646	+	chr6_h2	226693804	40590556	41649064	601669	1058508	60
utg002830l	791765	14	791651	+	chr4_h1	376633172	263944539	264736176	502240	791637	60
utg002831l	1667481	179	1667470	-	chr3_h1	341651641	264483066	266150357	1000463	1667291	60
utg002832l	504654	21	504642	-	chr5_h1	208769040	73343168	73847789	246006	504621	60
utg002838l	653498	1172	653477	+	chr4_h1	376633172	191413666	192065971	321318	652305	60
utg002839l	491406	216	489768	+	chr2_h2	292879888	234461326	234944695	327320	489555	60
utg002842l	247602	18	247428	-	chr5_h1	208769040	59783349	60030759	91674	247410	60
utg002844l	159385	373	159363	+	chr6_h2	226693804	40209637	40368627	108601	158990	60
utg002845l	123898	18	123877	+	chr6_h2	226693804	186488947	186612806	99313	123859	60
utg002851l	1273763	141	1273755	+	chr4_h1	376633172	251515270	252788884	887911	1273614	60
utg002853l	747518	25	747394	-	chr3_h1	341651641	222395354	223142723	522060	747369	60
utg002854l	200308	20	200035	-	chr6_h2	226693804	92209815	92409830	72986	200015	60
utg002862l	285833	41	285747	+	chr2_h2	292879888	116026015	116311721	105250	285706	60
utg002864l	211776	186	211750	+	chr3_h1	341651641	184345960	184557524	125792	211564	60
utg002866l	1292293	23	1292275	-	chr4_h1	376633172	27715085	29007337	872233	1292252	60
utg002869l	2377039	290	2377032	-	chr6_h2	226693804	78826176	81202918	1331373	2376742	60
utg002870l	615850	20	615834	-	chr6_h2	226693804	166595156	167210970	403179	615814	60
utg002871l	1910601	10	1910575	+	chr4_h1	376633172	92287397	94197962	1056251	1910565	60
utg002877l	2460714	60	2460705	+	chr7_h2	318720752	65987407	68448052	1151455	2460645	60
utg002879l	502322	60	502310	-	chr1_h2	254899717	219897085	220399335	329000	502250	60
utg002881l	1607994	20	1607993	-	chr4_h1	376633172	365115412	366723385	1086255	1607973	60
utg002883l	581027	13	581023	+	chr5_h1	208769040	38616667	39197677	396369	581010	60
utg002887l	805450	12112	805433	+	chr4_h2	387456523	323211015	324002327	352160	793752	60
utg002889l	1530218	2	1530193	+	chr7_h2	318720752	17021318	18551509	1216940	1530191	60
utg002892l	1238862	5083	1238788	-	chr3_h1	341651641	170327992	171561697	670635	1233705	60
utg002893l	493016	7	492969	+	chr4_h1	376633172	303399645	303892607	226801	492962	60
utg002895l	841642	281	841583	+	chr7_h2	318720752	92732351	93573653	413569	841302	60
utg002896l	644876	115	644603	-	chr3_h1	341651641	180418763	181063251	400894	644488	60
utg002898l	42504	9	42331	+	chr2_h2	292879888	14838106	14880428	26008	42322	60
utg002910l	1416274	0	1416258	+	chr4_h1	376633172	8619144	10035402	769320	1416258	60
utg002915l	857080	99	857042	+	chr3_h1	341651641	221111552	221968495	398050	856943	60
utg002922l	1227725	8	1191977	+	chr2_h2	292879888	118776766	119968735	592068	1191969	60
utg002924l	1142600	20	1142510	-	chr2_h2	292879888	243625912	244768402	813145	1142490	60
utg002925l	390255	18	390238	-	chr7_h2	318720752	220400957	220791177	215322	390220	60
utg002927l	367341	37	367326	+	chr7_h2	318720752	9379718	9747007	231764	367289	60
utg002928l	2126293	199	2126176	+	chr7_h2	318720752	298490113	300616090	1432675	2125977	60
utg002938l	703245	14	702899	-	chr5_h1	208769040	51041	753926	359420	702885	60
utg002940l	42728	3	42696	+	chr6_h2	226693804	84825544	84868237	23109	42693	60
utg002945l	402525	193	402503	+	chr7_h2	318720752	58083699	58486009	277897	402310	60
utg002952l	88375	30	88046	+	chr7_h2	318720752	243496548	243584564	62032	88016	60
utg002955l	339681	11	339062	+	chr2_h2	292879888	237667485	238006536	180031	339051	60
utg002956l	814686	60	814605	+	chr1_h2	254899717	4694317	5508862	507040	814545	60
utg002957l	405202	9	405107	-	chr6_h2	226693804	189987939	190393037	249250	405098	60
utg002963l	122849	15	122828	+	chr6_h2	226693804	33541583	33664396	37675	122813	60
utg002965l	994440	5	994365	+	chr2_h2	292879888	269823817	270818177	727012	994360	60
utg002967l	2296209	66	2295694	-	chr7_h2	318720752	193126081	195421709	1162530	2295628	60
utg002968l	365653	33	365568	-	chr6_h2	226693804	85	365620	307605	365535	60
utg002972l	439774	16	439751	-	chr7_h2	318720752	779305	1219040	292444	439735	60
utg002976l	443320	43	443139	+	chr2_h2	292879888	8831686	9274782	294210	443096	60
utg002977l	657331	20	657290	+	chr5_h1	208769040	45467084	46124354	312451	657270	60
utg002980l	1240512	27	1240281	-	chr5_h1	208769040	5292452	6532706	754392	1240254	60
utg002983l	1839184	29	1839169	+	chr4_h1	376633172	319754842	321593982	1264636	1839140	60
utg002984l	476516	495	476497	+	chr3_h1	341651641	50919492	51395494	256669	476002	60
utg002985l	95601	2152	95594	-	chr2_h2	292879888	31508445	31601887	61284	93442	60
utg002986l	58754	144	58742	-	chr1_h2	254899717	57913180	57971778	32484	58598	60
utg002987l	1220443	3	1220247	+	chr3_h1	341651641	314954163	316174407	730287	1220244	60
utg002988l	718922	2	718389	+	chr2_h2	292879888	149037606	149755993	344035	718387	60
utg002990l	588712	10	587789	-	chr1_h2	254899717	150806958	151394737	283257	587779	60
utg002993l	475808	17	475781	+	chr2_h2	292879888	140151916	140627680	278320	475764	60
utg002996l	1431003	22	1430990	-	chr5_h1	208769040	80233836	81664804	866941	1430968	60
utg002997l	742383	24	742359	-	chr2_h2	292879888	78598389	79340724	498188	742335	60
utg002998l	40989	11509	40960	+	chr3_h1	341651641	214590641	214620092	27013	29451	60
utg002998l	40989	112	16353	+	chr3_h1	341651641	213931030	213947271	10341	16241	60
utg003002l	166253	77	166034	+	chr6_h2	226693804	90006139	90172096	42769	165957	60
utg003004l	673383	19	673378	-	chr4_h1	376633172	185902569	186575928	429809	673359	60
utg003006l	981826	56	981824	-	chr6_h2	226693804	33664519	34646287	464008	981768	60
utg003007l	1707653	23	1707409	-	chr3_h1	341651641	117995431	119702817	1024748	1707386	60
utg003013l	1510960	19	1510945	-	chr2_h2	292879888	22246390	23757316	985420	1510926	60
utg003015l	1004125	35	1004106	+	chr6_h2	226693804	162339481	163343552	768407	1004071	60
utg003016l	279091	232	279042	-	chr5_h1	208769040	75165925	75444735	142053	278810	60
utg003019l	619889	14	619718	+	chr4_h1	376633172	363988254	364607958	416815	619704	60
utg003020l	508234	19	508190	-	chr5_h1	208769040	204135711	204643882	356030	508171	60
utg003021l	497579	47	469092	+	chr5_h1	208769040	109136819	109605864	312823	469045	60
utg003024l	1404132	16	1404060	-	chr7_h2	318720752	197878681	199282725	784622	1404044	60
utg003026l	1249872	331	1249719	+	chr2_h2	292879888	47402226	48651930	724585	1249704	60
utg003028l	1686198	2	1686195	+	chr5_h1	208769040	19974142	21660535	1082746	1686393	60
utg003033l	340129	5	339896	+	chr4_h1	376633172	160010751	160350642	231543	339891	60
utg003038l	863158	16927	862931	+	chr4_h1	376633172	107699177	108545181	492923	846004	60
utg003038l	863158	891	24388	+	chr4_h2	387456523	119882716	119906210	19371	23513	60
utg003040l	579128	884	579057	-	chr1_h2	254899717	21616300	22194473	364226	578173	60
utg003041l	916137	117	916135	-	chr7_h2	318720752	205581620	206497638	462821	916018	60
utg003047l	1105052	369	1105034	+	chr7_h2	318720752	315764243	316868908	716166	1104665	60
utg003055l	995785	246	995727	+	chr4_h1	376633172	46434962	47430443	656354	995481	60
utg003057l	154240	155	154180	-	chr6_h2	226693804	212857095	213011120	53284	154025	60
utg003062l	292367	721	292338	+	chr3_h1	341651641	41191173	41482790	185278	291617	60
utg003064l	1317035	54	1316990	+	chr1_h2	254899717	99763681	101080617	525470	1316936	60
utg003072l	345531	26	345513	-	chr2_h2	292879888	21900662	22246149	234518	345487	60
utg003076l	754293	21	754284	-	chr5_h1	208769040	202548419	203302682	498725	754263	60
utg003079l	1142945	8	1142744	+	chr2_h2	292879888	18231705	19374441	613246	1142736	60
utg003084l	115264	542	115223	-	chr6_h1	228414185	96153501	96268182	53587	114681	60
utg003085l	103201	25	103001	+	chr6_h1	228414185	94136523	94239499	54066	102976	60
utg003086l	307630	223	307527	-	chr5_h1	208769040	71746715	72054019	146392	307304	60
utg003087l	1332855	8	1332845	+	chr7_h2	318720752	177697664	179030501	719691	1332837	60
utg003088l	763168	27	754778	+	chr6_h2	226693804	225504185	226259036	405687	754851	60
utg003093l	344770	10	344564	+	chr4_h1	376633172	255342934	255687488	243279	344554	60
utg003097l	239175	23	239165	-	chr2_h2	292879888	207404286	207643428	148070	239142	60
utg003106l	521820	11	521699	+	chr7_h2	318720752	148875880	149397568	198247	521688	60
utg003107l	1439644	14	1439570	+	chr4_h1	376633172	35453470	36893026	847213	1439556	60
utg003109l	849651	18	849520	+	chr3_h1	341651641	310282552	311132054	594428	849502	60
utg003114l	241909	210	240001	+	chr3_h1	341651641	154243708	154483499	77781	239791	60
utg003117l	590980	19	590953	-	chr1_h2	254899717	57322115	57913049	318121	590934	60
utg003123l	76370	19	76362	-	chr2_h2	292879888	194386261	194462604	53405	76343	60
utg003125l	207547	14	207539	-	chr7_h2	318720752	32782487	32990012	127644	207525	60
utg003135l	897391	9	897365	+	chr3_h1	341651641	44830804	45728160	572933	897356	60
utg003136l	1143664	10	1143645	+	chr7_h2	318720752	228350436	229494071	794585	1143635	60
utg003137l	401588	47	401489	+	chr7_h2	318720752	58486278	58887720	269738	401442	60
utg003141l	781119	8	781100	+	chr5_h1	208769040	52792728	53573820	314603	781092	60
utg003143l	199294	250	199286	+	chr5_h1	208769040	4421919	4620955	117336	199036	60
utg003152l	633516	155	633419	-	chr1_h2	254899717	196319015	196952279	315156	633264	60
utg003158l	676227	27	675862	-	chr7_h2	318720752	80243917	80919752	338664	675835	60
utg003159l	988522	5	988496	+	chr5_h1	208769040	154909040	155897531	682613	988491	60
utg003161l	547628	126	547626	-	chr1_h2	254899717	63091512	63639012	315352	547500	60
utg003164l	248771	37	248641	-	chr5_h2	211649110	74014769	74263373	161274	248604	60
utg003165l	424008	23	423991	-	chr1_h2	254899717	12763105	13187073	272554	423968	60
utg003167l	583081	74	583057	-	chr4_h1	376633172	177660685	178243668	362621	582983	60
utg003170l	428018	5	427952	+	chr6_h2	226693804	151096297	151524244	241219	427947	60
utg003172l	1308575	767	1308262	+	chr6_h2	226693804	122080559	123388054	698198	1307495	60
utg003175l	159628	29	159528	-	chr3_h1	341651641	191405028	191564527	117898	159499	60
utg003178l	669656	26934	669382	-	chr3_h1	341651641	213947768	214590216	316164	642448	60
utg003185l	925552	1020	925541	-	chr3_h1	341651641	283043053	283967574	508969	924521	60
utg003188l	248077	133	248045	+	chr3_h1	341651641	191990099	192238011	145842	247912	60
utg003190l	761548	171	761548	-	chr5_h1	208769040	33577042	34338419	454054	761377	60
utg003191l	1236191	10	1236157	+	chr7_h2	318720752	240968661	242204808	795154	1236147	60
utg003197l	369293	14	369288	-	chr3_h1	341651641	33087777	33457051	301144	369274	60
utg003206l	693488	6	691695	+	chr4_h1	376633172	326191452	326883141	498975	691689	60
utg003213l	1511028	8	1510987	+	chr4_h1	376633172	268671017	270181996	769322	1510979	60
utg003223l	496133	132	496122	+	chr5_h1	208769040	186286838	186782828	340501	495990	60
utg003227l	510161	8	510136	+	chr2_h2	292879888	174013439	174523567	279031	510128	60
utg003229l	1579123	85	1579044	+	chr6_h2	226693804	106987926	108566885	857530	1578959	60
utg003230l	198219	26	198216	-	chr5_h1	208769040	141498343	141696533	155496	198190	60
utg003232l	371256	22	371215	-	chr2_h2	292879888	27332654	27703847	257262	371193	60
utg003236l	2474485	42668	2474399	+	chr4_h1	376633172	292104628	294536359	1641727	2431731	60
utg003237l	644736	22	644604	-	chr7_h2	318720752	223471329	224115911	337325	644582	60
utg003240l	478573	396	478547	+	chr4_h2	387456523	29635002	30113153	235435	478151	60
utg003241l	709130	19	709067	-	chr3_h1	341651641	16314924	17023972	505050	709048	60
utg003247l	224858	22	224741	-	chr2_h2	292879888	46610	271329	136536	224719	60
utg003252l	573317	6331	573288	+	chr4_h1	376633172	242035646	242602603	322784	566957	60
utg003254l	882644	28	882644	-	chr1_h2	254899717	16144282	17026898	615971	882616	60
utg003257l	862551	63	862432	-	chr5_h2	211649110	62866168	63728537	291085	862369	60
utg003259l	2067106	156331	2067091	+	chr3_h1	341651641	120216402	122127162	1232540	1910760	60
utg003259l	2067106	32	154734	+	chr7_h1	307960711	93090394	93245096	56891	154702	60
utg003261l	394265	226	394260	-	chr1_h2	254899717	11665753	12059787	257252	394034	60
utg003263l	2326263	19	2326247	-	chr2_h2	292879888	283704289	286030517	1537677	2326228	60
utg003272l	1233432	5	1187155	+	chr4_h1	376633172	106511904	107699054	635297	1187150	60
utg003274l	84524	20	84444	+	chr3_h1	341651641	85899113	85983537	57021	84424	60
utg003276l	497594	64	497583	-	chr6_h2	226693804	187017075	187514594	305186	497519	60
utg003278l	857961	1008	857940	+	chr4_h1	376633172	1414622	2271554	471837	856932	60
utg003280l	872133	85	872116	-	chr4_h1	376633172	83831291	84703322	515675	872031	60
utg003281l	830140	124	830123	-	chr1_h2	254899717	112878287	113708286	390162	829999	60
utg003283l	1699397	19	1699359	+	chr4_h2	387456523	210581335	212280675	578312	1699340	60
utg003286l	605572	122361	605564	-	chr2_h2	292879888	87991356	88474559	85396	483203	60
utg003286l	605572	27	72020	-	chr2_h2	292879888	91733141	91805134	13573	71993	60
utg003289l	1174676	6	1174663	+	chr7_h1	307960711	136838657	138013314	372305	1174657	60
utg003296l	698163	12	698044	+	chr3_h1	341651641	236423081	237121113	459117	698032	60
utg003300l	359967	62544	352322	-	chr1_h2	254899717	45745258	46035036	197659	289778	60
utg003300l	359967	662	31332	-	chr7_h2	318720752	146004546	146035203	1511	30679	52
utg003301l	276527	489	276516	-	chr1_h1	247550126	160165584	160441611	127433	276027	60
utg003303l	622198	219	622189	-	chr3_h1	341651641	199943089	200565059	337802	621970	60
utg003304l	272129	7	272109	+	chr3_h1	341651641	301568164	301840266	194506	272102	60
utg003314l	1261415	9	1261409	-	chr4_h1	376633172	12269579	13530979	899915	1261400	60
utg003317l	99719	18	99460	+	chr4_h2	387456523	236743058	236842500	47959	99442	60
utg003320l	212522	125	212510	+	chr7_h2	318720752	217380462	217592847	139048	212385	60
utg003324l	81023	2	9126	-	chr3_h1	341651641	67585548	67594672	8422	9124	60
utg003325l	945104	74	944978	+	chr6_h2	226693804	55395000	56339904	474479	944904	60
utg003328l	504317	30	504307	-	chr2_h2	292879888	248059481	248563758	354334	504277	60
utg003329l	759802	294	759783	+	chr3_h2	319847998	309922935	310682424	384843	759489	60
utg003332l	460114	0	460006	+	chr7_h2	318720752	217593059	218053065	237886	460006	60
utg003337l	832268	37	832043	-	chr4_h1	376633172	374415963	375247969	409501	832006	60
utg003353l	55105	24	54980	-	chr3_h2	319847998	225495586	225550542	42450	54956	60
utg003358l	768195	25	768161	+	chr5_h1	208769040	9866381	10634517	500779	768136	60
utg003367l	312794	8	312646	+	chr7_h2	318720752	10772365	11085003	186198	312638	60
utg003371l	396147	15	396074	+	chr2_h1	292333292	10302408	10698467	242720	396059	60
utg003378l	579038	26	578988	-	chr4_h1	376633172	835426	1414388	267494	578962	60
utg003379l	379633	17	379633	-	chr1_h2	254899717	66168936	66548552	211421	379616	60
utg003385l	1005518	82	1005223	-	chr1_h2	254899717	215548473	216553614	614000	1005141	60
utg003387l	205862	57	205590	-	chr3_h2	319847998	20129315	20334848	66291	205533	60
utg003389l	260169	3	259584	+	chr6_h2	226693804	190548454	190808035	112242	259581	60
utg003391l	192593	42	192567	-	chr5_h2	211649110	51618564	51811089	130327	192525	60
utg003401l	1058019	25	13954	+	chr1_h2	254899717	230211621	230225550	3233	13929	60
utg003406l	373410	225	373403	+	chr5_h2	211649110	71147130	71520308	78870	373178	60
utg003408l	184181	14	184170	+	chr5_h2	211649110	52200612	52384768	126341	184156	60
utg003409l	492973	150	492953	+	chr1_h2	254899717	241252168	241744971	304707	492803	60
utg003411l	633280	73	633265	-	chr3_h1	341651641	197441044	198074236	373966	633192	60
utg003414l	329085	0	328967	+	chr3_h1	341651641	133974634	134303601	139636	328967	60
utg003415l	308981	30	308969	-	chr1_h2	254899717	171348255	171657194	204523	308939	60
utg003419l	1013189	32	1013188	-	chr6_h2	226693804	167350994	168364150	677036	1013156	60
utg003421l	354666	1	354646	+	chr5_h1	208769040	194173556	194528201	274153	354645	60
utg003422l	73891	1	73876	+	chr6_h1	228414185	95747614	95821489	56151	73875	60
utg003423l	747269	0	747210	+	chr3_h1	341651641	208822638	209569848	445343	747210	60
utg003424l	293141	19	293095	-	chr5_h1	208769040	112030502	112323578	159789	293076	60
utg003429l	641823	62	634944	-	chr6_h2	226693804	185143523	185778405	448904	634882	60
utg003432l	404481	3	404448	+	chr3_h1	341651641	236018391	236422836	303727	404445	60
utg003434l	248529	29	248475	-	chr3_h1	341651641	182048679	182297125	167238	248446	60
utg003437l	816686	23	816655	+	chr4_h1	376633172	60979530	61796162	490425	816632	60
utg003438l	378628	311	378616	+	chr5_h1	208769040	126462422	126840727	116990	378305	60
utg003440l	1193615	38	1193470	-	chr3_h1	341651641	209570252	210763684	733391	1193432	60
utg003446l	341573	2810	341340	-	chr1_h2	254899717	146032313	146370843	203527	338530	60
utg003449l	2054761	63	2054734	+	chr4_h1	376633172	79574976	81629647	1275130	2054671	60
utg003454l	2069355	18	2069323	+	chr3_h1	341651641	232982665	235051970	1319685	2069305	60
utg003457l	831035	178	830566	+	chr1_h1	247550126	72710398	73540786	390207	830388	60
utg003458l	1644024	5	1644003	+	chr2_h2	292879888	208663338	210307336	971310	1643998	60
utg003463l	103933	214	103746	+	chr7_h2	318720752	129199519	129303051	92239	103532	60
utg003465l	618707	8	618617	+	chr7_h2	318720752	13561367	14179976	451474	618609	60
utg003469l	377032	6	377007	+	chr2_h2	292879888	102181877	102558878	228540	377001	60
utg003470l	317533	14	317441	+	chr3_h1	341651641	20700575	21018002	217307	317427	60
utg003477l	1702067	202	1702048	-	chr3_h2	319847998	154905122	156606968	802119	1701846	60
utg003479l	233178	37	233162	-	chr1_h2	254899717	8830900	9064025	190457	233125	60
utg003480l	575916	340	575869	-	chr5_h1	208769040	25814066	26389595	418730	575529	60
utg003487l	78295	21	78292	-	chr6_h1	228414185	89713335	89791606	64167	78271	60
utg003492l	412437	220	411842	-	chr6_h2	226693804	174352429	174764051	223174	411622	60
utg003495l	479445	19	291743	-	chr7_h2	318720752	3765096	4056820	217614	291724	60
utg003495l	479445	251899	479437	-	chr7_h1	307960711	9408527	9636089	145094	227568	60
utg003501l	886948	10	886872	+	chr5_h1	208769040	92799121	93685983	509060	886862	60
utg003505l	672236	20	672218	-	chr2_h2	292879888	136221860	136894058	403810	672198	60
utg003506l	1092600	115	1092593	-	chr3_h1	341651641	277890384	278982862	671491	1092478	60
utg003509l	786472	178	786321	-	chr2_h1	292333292	10853987	11640130	456831	786143	60
utg003522l	401788	114	401787	-	chr3_h1	341651641	104055641	104457314	218137	401673	51
utg003525l	589795	550	589588	-	chr5_h2	211649110	115620600	116209638	289000	589038	60
utg003527l	741430	383	740108	-	chr2_h2	292879888	115285766	116025491	334751	739725	60
utg003528l	475230	47	475204	+	chr5_h2	211649110	78480074	78955231	188805	475157	60
utg003529l	272032	12	271978	-	chr3_h1	341651641	7053437	7325403	195172	271966	60
utg003534l	425973	149	425902	+	chr5_h1	208769040	72675639	73101392	232412	425753	60
utg003535l	531324	2	531235	+	chr6_h2	226693804	201848155	202379388	321992	531233	60
utg003542l	912566	293	912552	+	chr4_h1	376633172	100637518	101549777	423562	912259	60
utg003543l	754787	2	754562	+	chr5_h1	208769040	149056123	149810683	428941	754560	60
utg003547l	540151	24	540137	-	chr1_h2	254899717	73737347	74277460	270137	540113	60
utg003551l	318734	207	291745	+	chr7_h2	318720752	1750115	2041653	173194	291538	60
utg003553l	456180	0	456176	+	chr5_h1	208769040	67953186	68409362	168818	456176	60
utg003554l	309917	11	309899	+	chr3_h1	341651641	92262349	92572237	150144	309888	60
utg003560l	258045	139	258030	+	chr6_h2	226693804	93257850	93515741	119116	257891	60
utg003564l	393552	11	393522	+	chr7_h2	318720752	42230706	42624217	277977	393511	60
utg003567l	918558	28070	918540	-	chr6_h2	226693804	2576182	3466652	775069	890470	60
utg003567l	918558	26274	29848	+	chr3_h1	341651641	232345045	232348387	605	3615	60
utg003569l	1172855	337	1172836	-	chr5_h1	208769040	175476995	176649494	765346	1172499	60
utg003577l	330009	298	329995	-	chr2_h2	292879888	283374178	283703875	126507	329697	60
utg003579l	547943	95	547934	-	chr5_h1	208769040	181846531	182394370	388984	547839	60
utg003581l	442526	32	442395	-	chr3_h1	341651641	85157378	85599741	302146	442363	60
utg003587l	1867264	908	1867256	-	chr2_h2	292879888	52451416	54317764	877411	1866348	60
utg003589l	99684	14	99663	+	chr1_h1	247550126	244167655	244267304	67606	99649	60
utg003590l	149162	36	149156	-	chr1_h2	254899717	156587648	156736768	103205	149120	60
utg003591l	414218	22	414218	-	chr6_h1	228414185	68889751	69303947	186565	414196	60
utg003592l	262745	13	262546	+	chr5_h1	208769040	52796505	53062484	92828	266074	50
utg003594l	55729	28	55721	-	chr4_h1	376633172	169683323	169739016	35624	55693	60
utg003596l	821556	735	821552	-	chr1_h2	254899717	48208661	49029478	420071	820817	60
utg003609l	1162357	8532	1162334	-	chr3_h1	341651641	330603816	331757618	693558	1153802	60
utg003609l	1162357	202	15296	-	chr3_h1	341651641	324968576	324983670	11812	15094	60
utg003618l	817769	25	817763	-	chr6_h2	226693804	5106012	5923750	728021	817738	60
utg003624l	628880	17228	628799	+	chr5_h1	208769040	172185818	172797389	401876	611571	60
utg003628l	462105	72	462061	-	chr5_h1	208769040	69881857	70343846	89392	461989	60
utg003630l	692710	15	692681	+	chr2_h1	292333292	105624179	106316845	428206	692666	60
utg003633l	870767	95	866279	-	chr4_h1	376633172	333742576	334608760	584057	866184	60
utg003635l	1974960	129	1974937	+	chr5_h1	208769040	149811237	151786045	1208725	1974808	60
utg003637l	447285	24	447192	-	chr4_h1	376633172	55496731	55943899	235652	447168	60
utg003641l	1135766	7	1135634	+	chr4_h1	376633172	54360679	55496306	690357	1135627	60
utg003643l	366298	4	366235	+	chr4_h1	376633172	373612339	373978570	195371	366231	60
utg003646l	275260	124	275229	+	chr1_h2	254899717	201868151	202143256	159667	275105	60
utg003650l	348023	7	317756	+	chr6_h2	226693804	51780789	52098538	186221	317749	60
utg003650l	348023	342791	347991	+	chr6_h2	226693804	3466783	3471983	2816	5200	60
utg003654l	666672	18	666398	+	chr5_h2	211649110	52501533	53167913	302634	666380	60
utg003655l	447802	24	447770	+	chr4_h1	376633172	289305138	289752884	222901	447746	60
utg003664l	576120	26	575782	-	chr6_h2	226693804	12633413	13209169	317723	575756	60
utg003666l	732426	16	732393	+	chr4_h1	376633172	111509692	112242069	388554	732377	60
utg003669l	198449	208	198387	+	chr1_h2	254899717	178507389	178705568	105441	198179	60
utg003670l	127583	10	127564	+	chr6_h1	228414185	89453419	89580973	51480	127554	60
utg003673l	1027615	7295	1027486	-	chr3_h1	341651641	67594903	68615094	596712	1020191	60
utg003678l	128805	174	128801	-	chr5_h1	208769040	107058460	107187087	83423	128627	60
utg003690l	1037696	17	1037222	+	chr6_h2	226693804	217742567	218779772	743431	1037205	60
utg003692l	380973	19	380971	-	chr7_h2	318720752	85979916	86360868	249947	380952	60
utg003694l	1474269	30	1474265	-	chr7_h2	318720752	288929975	290404210	995155	1474235	60
utg003697l	950046	6	941333	+	chr4_h1	376633172	164110862	165052189	578064	941327	60
utg003706l	579224	18	578975	-	chr7_h2	318720752	296372183	296951140	397802	578957	60
utg003708l	269319	7263	269256	-	chr1_h2	254899717	119962228	120224221	174570	261993	60
utg003717l	657410	0	657393	+	chr5_h1	208769040	49184347	49841740	288275	657393	60
utg003721l	2355676	19	2355675	-	chr4_h1	376633172	76907477	79263133	1387015	2355656	60
utg003722l	332437	165	332370	-	chr7_h2	318720752	181537501	181869706	246963	332205	60
utg003724l	942429	9	942273	-	chr2_h2	292879888	177392049	178334313	561263	942264	60
utg003737l	917488	22	917440	-	chr3_h1	341651641	133056994	133974412	503382	917418	60
utg003740l	296226	136	296220	-	chr6_h2	226693804	27604177	27900261	177333	296084	60
utg003741l	1278737	60	1278649	-	chr4_h1	376633172	246756585	248035174	684525	1278589	60
utg003745l	2514874	3	2514287	+	chr4_h1	376633172	226496597	229010881	1334786	2514284	60
utg003748l	949305	26	949299	-	chr4_h1	376633172	153638202	154587475	429038	949273	60
utg003761l	518626	4	518608	+	chr7_h1	307960711	164809850	165328454	293492	518604	60
utg003764l	56365	1019	56034	-	chr5_h1	208769040	160623518	160678533	43296	55015	60
utg003773l	1249754	97	1249699	+	chr7_h2	318720752	20758576	22008178	808027	1249602	60
utg003774l	518643	21	518635	-	chr7_h2	318720752	248322171	248840785	301162	518614	60
utg003775l	1004962	95	1004961	-	chr1_h2	254899717	229220684	230225550	622731	1004866	60
utg003776l	2265375	168	2265353	+	chr7_h2	318720752	14755909	17021094	1345379	2265185	60
utg003777l	662367	4	662342	+	chr1_h2	254899717	45004551	45666889	412927	662338	60
utg003779l	49587	2	49585	+	chr2_h2	292879888	188125932	188175515	39337	49583	60
utg003780l	345808	28	345804	-	chr7_h2	318720752	60335549	60681325	235208	345776	60
utg003784l	834253	20	834206	-	chr4_h1	376633172	152803790	153637976	279903	834186	60
utg003792l	819380	40010	819300	+	chr1_h2	254899717	226361045	227140335	500483	779290	60
utg003793l	259650	61	248311	-	chr4_h1	376633172	345780880	346029130	191614	248250	60
utg003793l	259650	238367	259634	+	chr4_h1	376633172	346029395	346050662	19758	21267	60
utg003795l	296962	32	296940	-	chr5_h2	211649110	457275	754183	76759	296908	60
utg003796l	378037	23040	377829	+	chr2_h1	292333292	123191593	123546382	151100	354789	60
utg003798l	58442	345	941	+	chr6_h2	226693804	29877444	29878087	128	644	60
utg003799l	546224	196	546215	-	chr7_h2	318720752	206744174	207290193	248990	546019	60
utg003800l	824167	9	818555	+	chr2_h2	292879888	151214508	152033054	444847	818546	60
utg003803l	802213	16	802183	+	chr6_h2	226693804	25570553	26372720	556034	802167	60
utg003804l	338177	5380	338123	+	chr7_h1	307960711	91175007	91507750	200177	332743	60
utg003809l	885916	16	885805	+	chr1_h2	254899717	18897152	19782941	632702	885789	60
utg003810l	2261037	8	2260915	+	chr6_h2	226693804	209977241	212238148	1546088	2260907	60
utg003812l	728846	369	390341	+	chr3_h1	341651641	266151105	266541077	200580	389972	60
utg003812l	728846	69728	728842	+	chr3_h2	319847998	249779582	250420769	169205	760406	60
utg003813l	341051	26	340998	-	chr5_h1	208769040	178806177	179147149	182843	340972	60
utg003821l	950891	56	950862	-	chr3_h1	341651641	28164723	29115529	644679	950806	60
utg003823l	616758	8	616752	-	chr6_h2	226693804	62416887	63033631	309717	616744	60
utg003824l	1252311	426	1251957	-	chr1_h2	254899717	163773271	165024802	801016	1251531	60
utg003834l	410700	19	410698	-	chr7_h2	318720752	33849144	34259823	295076	410679	60
utg003835l	1169354	730	1169333	+	chr2_h2	292879888	83582246	84750849	562272	1168603	60
utg003839l	671688	271	671601	-	chr4_h1	376633172	44650942	45322272	374285	671330	60
utg003842l	438405	489	438375	+	chr5_h1	208769040	158668296	159106182	271520	437886	60
utg003843l	1024935	28	1024915	+	chr7_h2	318720752	9747250	10772137	724121	1024887	60
utg003857l	323990	80	323933	+	chr7_h2	318720752	125512966	125836819	105127	323853	60
utg003861l	123549	226	123533	-	chr7_h2	318720752	13255017	13378324	88198	123307	60
utg003862l	456963	577	456931	+	chr4_h2	387456523	165005473	165461827	229588	456354	60
utg003871l	414397	8	414378	+	chr3_h1	341651641	232480210	232894580	301406	414370	60
utg003876l	370166	323	370155	+	chr7_h2	318720752	253410607	253780439	232004	369832	60
utg003882l	1131052	295	1131044	-	chr2_h2	292879888	45554288	46685037	733316	1130749	60
utg003890l	730992	6	730803	+	chr5_h1	208769040	125731025	126461822	391482	730797	60
utg003891l	404025	80299	403925	+	chr4_h1	376633172	304515530	304839156	191776	323626	60
utg003891l	404025	26	118057	+	chr4_h2	387456523	315409272	315528589	87046	119361	60
utg003892l	899380	20	899374	+	chr7_h2	318720752	308751567	309650921	608753	899354	60
utg003893l	73297	39	73237	-	chr6_h1	228414185	94333754	94406952	50125	73198	60
utg003896l	133820	16	133786	+	chr7_h1	307960711	92575616	92709386	70357	133770	51
utg003897l	563839	6	563726	+	chr2_h2	292879888	23916680	24480400	462917	563720	60
utg003900l	610734	15	610550	+	chr1_h2	254899717	161492589	162129106	384110	636534	60
utg003904l	193096	6	193042	+	chr7_h2	318720752	126814175	127007211	71231	193036	60
utg003905l	724603	83	724595	-	chr3_h1	341651641	253071521	253796033	534111	724512	60
utg003909l	70095	226	70090	-	chr1_h1	247550126	68169189	68239053	19110	69864	60
utg003911l	312739	44	312691	-	chr5_h2	211649110	74263558	74576205	169674	312647	60
utg003915l	496227	95	496224	-	chr7_h2	318720752	196498200	196994329	282332	496129	60
utg003918l	729038	136	728886	+	chr4_h1	376633172	238671237	239399987	416791	728750	60
utg003919l	117556	2685	117544	-	chr6_h2	226693804	52099582	52214441	36898	114859	60
utg003923l	1117416	4	1117034	+	chr3_h1	341651641	273575689	274692719	773603	1117030	60
utg003926l	56957	19	56644	-	chr7_h1	307960711	124414637	124471262	37083	56625	60
utg003929l	43331	91	43291	-	chr5_h2	211649110	78393926	78437126	34061	43200	60
utg003930l	72270	29	72255	-	chr6_h2	226693804	4271002	4343228	63797	72226	60
utg003932l	156508	1930	156491	+	chr2_h2	292879888	215432972	215587533	119425	154561	60
utg003933l	458563	22	458405	-	chr2_h2	292879888	46685690	47144073	268747	458383	60
utg003934l	557784	102	557699	+	chr1_h1	247550126	96000332	96557929	138447	557597	60
utg003935l	1043194	15	1043182	+	chr3_h2	319847998	62365812	63408979	578520	1043167	60
utg003936l	1066479	18	1066418	+	chr5_h1	208769040	179147293	180213693	554571	1066400	60
utg003938l	168476	117	168290	+	chr4_h1	376633172	116485181	116653354	70470	168173	60
utg003940l	261566	1	261540	+	chr7_h2	318720752	58888020	59149559	161302	261539	60
utg003946l	343107	27	343062	-	chr4_h2	387456523	26252869	26595904	233018	343035	60
utg003956l	40118	3	40099	+	chr3_h2	319847998	283228486	283268582	28310	40096	60
utg003960l	603724	213	603657	+	chr6_h2	226693804	15137578	15741022	343270	603444	60
utg003961l	397645	32	397645	-	chr7_h2	318720752	300828203	301225816	335768	397613	60
utg003962l	166536	177	166524	-	chr3_h1	341651641	119703052	119869399	111352	166347	60
utg003968l	46715	18	46707	-	chr3_h1	341651641	199548478	199595167	34827	46689	60
utg003970l	727967	29	727729	-	chr5_h1	208769040	86010843	86738543	452272	727700	60
utg003973l	190360	7	190306	+	chr7_h1	307960711	167957977	168148276	80497	190299	60
utg003980l	975067	10	975050	-	chr5_h1	208769040	39197898	40172938	572213	975040	60
utg003982l	738340	33	738337	-	chr3_h1	341651641	309491649	310229953	473340	738304	60
utg003986l	43392	35	43274	+	chr1_h1	247550126	116222357	116265596	29157	43239	60
utg003990l	221886	9	221867	+	chr7_h2	318720752	60113568	60335426	84914	221858	60
utg003991l	474349	24	474349	-	chr5_h2	211649110	74576349	75050674	306001	474325	60
utg003996l	67093	105	66983	+	chr7_h1	307960711	141189375	141256253	27610	66878	60
utg004000l	42139	27	42128	-	chr4_h1	376633172	89611695	89653796	21985	42101	58
utg004005l	195985	106	195982	-	chr1_h2	254899717	25547238	25743114	118258	195876	60
utg004008l	650326	142	631770	+	chr3_h1	341651641	181329334	181960962	281848	631628	60
utg004013l	355326	214	355314	-	chr7_h2	318720752	88101880	88456980	245133	355100	60
utg004014l	628352	22	628328	+	chr5_h1	208769040	203507137	204135443	408994	628306	60
utg004016l	109826	245	109812	-	chr5_h2	211649110	47796434	47906001	64917	109567	60
utg004022l	131499	32	131470	+	chr7_h2	318720752	45561233	45692671	109941	131438	60
utg004024l	320239	60	320152	+	chr4_h1	376633172	10216657	10536749	242871	320092	60
utg004025l	1098431	34	1098410	+	chr6_h2	226693804	199421384	200519760	761307	1098376	60
utg004027l	966846	15	966829	+	chr4_h1	376633172	248035449	249002263	570596	966814	60
utg004029l	80555	209	80534	+	chr1_h2	254899717	167094560	167174885	57350	80325	60
utg004031l	840523	45	840325	-	chr2_h1	292333292	11640706	12480986	568537	840280	60
utg004033l	237291	21	237285	-	chr1_h2	254899717	52697124	52934388	184955	237264	60
utg004038l	690380	26	690282	-	chr3_h1	341651641	159105924	159796180	313178	690256	60
utg004039l	1351766	5	1351742	+	chr7_h2	318720752	19406518	20758255	982890	1351737	60
utg004041l	276230	226	276214	-	chr5_h1	208769040	51263904	51539892	172319	275988	60
utg004044l	131435	176	131415	+	chr5_h1	208769040	19324038	19455277	64885	131239	60
utg004050l	2103620	223	2103610	+	chr2_h2	292879888	120149825	122253212	955204	2103387	60
utg004054l	334135	215	334111	+	chr3_h1	341651641	316350546	316684442	216193	333896	60
utg004055l	352124	29	351307	-	chr5_h1	208769040	178335493	178686771	228575	351278	60
utg004056l	188813	13	188794	+	chr4_h1	376633172	177471661	177660442	66128	188781	60
utg004058l	232300	88	232285	-	chr1_h2	254899717	67904761	68136958	116401	232197	60
utg004064l	124840	236	124793	+	chr4_h1	376633172	127099056	127223613	64275	124557	60
utg004071l	1166020	6	1166004	+	chr6_h2	226693804	15741295	16907293	775548	1165998	60
utg004074l	702875	36	702859	-	chr1_h2	254899717	12060129	12762952	343370	702823	60
utg004079l	1693486	12	1538976	-	chr3_h1	341651641	187703136	189242100	780400	1538964	60
utg004081l	290478	65	290255	-	chr1_h2	254899717	189029009	189319199	173309	290190	60
utg004092l	359310	7	359299	-	chr2_h2	292879888	3230140	3589432	265790	359292	60
utg004094l	467219	8	467070	-	chr3_h1	341651641	127556928	128023990	263046	467062	60
utg004097l	723188	87	723183	-	chr1_h2	254899717	235047202	235770298	352958	723096	60
utg004098l	72093	388	72075	+	chr5_h2	211649110	52429710	52501397	42765	71687	60
utg004100l	519057	200	518971	+	chr6_h2	226693804	194828913	195347684	308527	518771	60
utg004107l	252899	41086	252880	-	chr5_h2	211649110	71699656	71911450	47007	211794	60
utg004108l	571886	28	570222	-	chr4_h1	376633172	70111406	70681600	334209	570194	60
utg004116l	97426	5	97381	-	chr1_h2	254899717	216727345	216824721	67410	97376	60
utg004121l	45572	172	45547	+	chr7_h1	307960711	215651780	215697155	28505	45375	60
utg004126l	359766	3	359715	+	chr5_h1	208769040	30259327	30619039	249695	359712	60
utg004129l	513026	87	512889	+	chr3_h1	341651641	115328795	115841597	325007	512802	60
utg004132l	308159	26	308083	-	chr4_h1	376633172	127223936	127531993	208432	308057	60
utg004140l	241624	73	241606	+	chr1_h1	247550126	173511762	173753295	124185	241533	60
utg004145l	711275	34	711227	-	chr6_h2	226693804	4343405	5054598	611472	711193	60
utg004149l	634474	89	634294	+	chr4_h2	387456523	332886043	333520248	357000	634205	60
utg004156l	380652	146	380644	+	chr5_h1	208769040	36795589	37176087	243876	380498	60
utg004159l	701525	36	701197	-	chr7_h1	307960711	54698093	55399254	438937	701161	60
utg004162l	50376	216	50349	+	chr6_h2	226693804	223730575	223780708	49087	50133	60
utg004163l	545672	18	545644	+	chr7_h2	318720752	8229481	8775107	333645	545626	60
utg004165l	489575	3	489556	+	chr5_h1	208769040	33087270	33576823	350780	489553	60
utg004168l	427418	19	427414	-	chr2_h2	292879888	173585817	174013212	290082	427395	60
utg004188l	452107	123	452041	-	chr2_h2	292879888	67703080	68154998	299733	451918	60
utg004202l	232658	53	231563	-	chr2_h2	292879888	66652214	66883724	145823	231510	60
utg004207l	354957	13	354957	-	chr2_h2	292879888	92636828	92991772	137068	354944	60
utg004208l	55660	29	55644	-	chr7_h1	307960711	145953626	146009241	47737	55615	60
utg004212l	402106	17647	402098	-	chr3_h1	341651641	21018302	21402753	242206	384451	60
utg004214l	93464	40	93457	-	chr6_h2	226693804	89539581	89632998	38990	93417	60
utg004218l	206110	25	206097	+	chr1_h2	254899717	165639068	165845140	142660	206072	60
utg004225l	592569	360	592401	+	chr3_h1	341651641	189242672	189834713	353098	592041	60
utg004227l	355923	15	355910	-	chr1_h2	254899717	161136464	161492359	245640	355895	60
utg004231l	319393	9	319386	+	chr5_h1	208769040	46885613	47204990	113727	319377	60
utg004243l	263433	1	263397	+	chr3_h1	341651641	19768069	20031465	136861	263396	60
utg004244l	788881	21	788878	-	chr3_h1	341651641	282253964	283042821	549073	788857	60
utg004247l	110537	35	110463	-	chr6_h2	226693804	13775848	13886276	80665	110428	60
utg004249l	505214	100	505170	+	chr1_h2	254899717	181052393	181557463	342640	505070	60
utg004251l	190285	295	190260	-	chr2_h2	292879888	9455453	9645418	119746	189965	60
utg004257l	1404800	7517	1404780	+	chr4_h1	376633172	317240254	318637517	853783	1397263	60
utg004257l	1404800	120	5477	+	chr4_h2	387456523	329582232	329587589	5202	5357	60
utg004261l	211765	30	211660	-	chr3_h1	341651641	131117974	131329604	140497	211630	60
utg004276l	391511	41	391488	+	chr2_h2	292879888	148645934	149037381	179044	391447	60
utg004278l	265263	33394	265192	+	chr5_h1	208769040	5060152	5291950	95897	231798	60
utg004282l	74821	18	74814	-	chr3_h1	341651641	309416632	309491428	54552	74796	60
utg004289l	708060	17	683702	-	chr5_h1	208769040	122053318	122737003	465519	683685	60
utg004290l	621422	24	621319	-	chr4_h1	376633172	19949136	20570431	369834	621295	60
utg004295l	85160	145	85074	-	chr6_h1	228414185	93916414	94001343	28120	84929	60
utg004301l	448274	131	448255	+	chr1_h2	254899717	32648279	33096403	316608	448124	60
utg004305l	44924	19	44919	-	chr3_h1	341651641	99929453	99974353	44897	44900	60
utg004314l	554631	20	554614	-	chr5_h1	208769040	116162246	116716840	370204	554594	60
utg004316l	516961	109771	516763	+	chr5_h1	208769040	183820533	184227525	273331	406992	60
utg004316l	516961	17	375436	-	chr4_h1	376633172	129242516	129610657	219387	396772	60
utg004321l	249619	1504	249615	+	chr3_h1	341651641	182048638	182297022	166498	248407	60
utg004326l	442404	17	441777	-	chr3_h1	341651641	56566931	57008691	297440	441760	60
utg004327l	193507	67	193502	-	chr1_h2	254899717	217111984	217305419	118612	193435	60
utg004334l	1852492	12	1852456	-	chr2_h1	292333292	67883241	69735685	1125707	1852444	60
utg004335l	1545338	503	1545266	+	chr1_h2	254899717	237243854	238788617	821124	1544763	60
utg004336l	714322	288	714303	+	chr5_h1	208769040	163359747	164073762	473849	714015	60
utg004344l	331627	26	331613	-	chr6_h2	226693804	173431513	173763100	178312	331587	60
utg004352l	480188	89025	480172	-	chr7_h1	307960711	124691312	125082459	226393	391147	60
utg004352l	480188	140	51535	-	chr6_h1	228414185	111	51506	11700	51395	60
utg004354l	666128	10	532429	-	chr3_h1	341651641	1035298	1567717	173987	532419	60
utg004354l	666128	582645	665856	-	chr2_h1	292333292	8349624	8432835	9573	83211	60
utg004356l	359350	118	358779	+	chr2_h2	292879888	213607484	213966145	90099	358661	60
utg004360l	573477	6	573466	+	chr2_h2	292879888	271457	844917	490202	573460	60
utg004363l	660466	635958	636453	+	chr7_h1	307960711	87496736	87497304	181	568	58
utg004364l	118954	34	118743	-	chr5_h1	208769040	60031088	60149797	40600	118709	60
utg004366l	90246	11	76899	-	chr3_h2	319847998	318782583	318859471	58154	76888	60
utg004369l	222569	86	222466	+	chr1_h2	254899717	202801560	203023940	150842	222380	60
utg004376l	486951	100	486932	+	chr1_h2	254899717	211543687	212030519	335617	486832	60
utg004378l	1242855	52	1242840	-	chr5_h1	208769040	26518246	27761034	584763	1242788	60
utg004379l	699339	82	699287	-	chr4_h1	376633172	23452974	24152179	437954	699205	60
utg004382l	420536	23	420534	-	chr7_h2	318720752	44454129	44874640	201636	420511	60
utg004383l	105155	13	105155	-	chr2_h2	292879888	92531473	92636615	80952	105142	60
utg004391l	763408	181	763088	+	chr4_h1	376633172	224495644	225258551	368886	762907	60
utg004392l	153291	26	153284	-	chr6_h1	228414185	3349128	3502386	124536	153258	60
utg004393l	628016	87	627964	+	chr7_h2	318720752	195870068	196497945	331624	627877	60
utg004395l	343035	376	342832	+	chr3_h1	341651641	224618768	224961224	137523	342456	60
utg004396l	275315	39	275308	-	chr3_h1	341651641	159933653	160208922	114587	275269	60
utg004398l	679292	66	679088	+	chr6_h2	226693804	57323007	58002029	407855	679022	60
utg004404l	524517	50	524503	-	chr1_h2	254899717	37536696	38061149	325675	524453	60
utg004418l	335460	44	335445	-	chr7_h2	318720752	86361102	86696503	248452	335401	60
utg004419l	433701	26	433690	-	chr5_h1	208769040	37704158	38137822	234907	433664	60
utg004420l	417528	29	417480	-	chr2_h2	292879888	92113793	92531244	247991	417451	60
utg004423l	707475	30	707466	-	chr7_h2	318720752	105634487	106341923	457183	707436	60
utg004427l	493751	5	493678	+	chr7_h2	318720752	168427024	168920697	336160	493673	60
utg004429l	696891	11	696863	+	chr5_h1	208769040	185589626	186286478	539011	696852	60
utg004433l	156625	11	156597	+	chr7_h2	318720752	288773157	288929743	103643	156586	60
utg004435l	803397	19	803270	-	chr1_h2	254899717	151395074	152198325	449880	803251	60
utg004438l	839485	60	839477	+	chr6_h2	226693804	156344977	157184394	568058	839417	60
utg004440l	1224624	65	1224610	+	chr1_h2	254899717	94656	1319201	760704	1224545	60
utg004441l	1189567	8	1189561	+	chr2_h2	292879888	251812055	253001608	798744	1189553	60
utg004444l	106764	10	106742	+	chr5_h1	208769040	113401492	113508224	64394	106732	60
utg004445l	785152	27	785142	-	chr5_h1	208769040	206426093	207211208	461137	785115	60
utg004451l	506555	16	506262	-	chr7_h2	318720752	96270946	96777192	288410	506246	60
utg004452l	370644	23	370631	-	chr5_h2	211649110	47425589	47796197	225774	370608	60
utg004454l	266468	2	266444	+	chr1_h2	254899717	22425583	22692025	193377	266442	60
utg004465l	191798	12	155973	-	chr4_h2	387456523	263488340	263644301	129334	155961	60
utg004465l	191798	142421	191299	+	chr6_h2	226693804	144469072	144519615	23806	50706	60
utg004469l	331486	95	331469	+	chr7_h2	318720752	312725884	313057258	232945	331374	60
utg004480l	226333	142	226238	-	chr2_h2	292879888	210687466	210913562	42377	226096	60
utg004486l	1873260	121	1873221	+	chr3_h1	341651641	42212861	44085961	1241900	1873100	60
utg004494l	1081242	19	1081234	-	chr1_h2	254899717	171657432	172738647	595839	1081215	60
utg004495l	236368	14	236338	+	chr7_h1	307960711	84161323	84397647	104332	236324	60
utg004503l	441887	206	441814	-	chr4_h1	376633172	69667828	70109436	236110	441608	60
utg004508l	241857	45	241839	-	chr6_h2	226693804	151524528	151766322	149979	241794	60
utg004510l	395254	58	395230	+	chr7_h2	318720752	44008623	44403795	228982	395172	60
utg004516l	814180	9	814154	+	chr1_h2	254899717	124748514	125562659	514444	814145	60
utg004522l	556055	39272	556018	+	chr2_h2	292879888	55553764	56070510	310936	516746	60
utg004529l	503107	6	503053	+	chr5_h1	208769040	181343221	181846268	364966	503047	60
utg004531l	184889	11394	184873	-	chr5_h1	208769040	78317101	78490580	83768	173479	60
utg004531l	184889	501	19337	+	chr5_h2	211649110	80446233	80465069	18160	18836	60
utg004532l	121662	103	121446	-	chr2_h2	292879888	96587549	96708892	81697	121343	60
utg004539l	436284	81	435988	-	chr4_h1	376633172	375248402	375684309	255978	435907	60
utg004540l	101490	51	101403	+	chr2_h2	292879888	110565007	110666359	29595	101352	55
utg004542l	688078	5	688065	-	chr5_h1	208769040	201860145	202548205	509767	688060	60
utg004545l	548170	299	548150	+	chr3_h1	341651641	54874046	55421897	291361	547851	60
utg004546l	742308	37806	742297	-	chr3_h1	341651641	319251101	319955592	433311	704491	60
utg004551l	978744	8	978731	-	chr2_h2	292879888	207684402	208663125	607418	978723	60
utg004555l	219097	1369	216998	-	chr5_h1	208769040	104215067	104430696	45113	215629	60
utg004560l	412583	290	412529	+	chr1_h2	254899717	177517957	177930196	197813	412239	60
utg004562l	858162	19	858136	+	chr4_h1	376633172	316246397	317104514	455418	858117	60
utg004569l	1632471	23	794837	-	chr2_h1	292333292	94134221	94929035	408061	794814	60
utg004569l	1632471	785574	1632452	+	chr4_h1	376633172	25270923	26119167	407018	848246	60
utg004572l	41474	20	41470	-	chr5_h1	208769040	19282292	19323742	33839	41450	60
utg004575l	508590	40	458451	+	chr5_h1	208769040	160678692	161137103	314025	458411	60
utg004575l	508590	415257	506309	+	chr5_h2	211649110	164800559	164891650	44761	91193	60
utg004575l	508590	506320	508583	+	chr5_h2	211649110	164978322	164980585	2263	2263	60
utg004576l	450765	61	450756	-	chr2_h2	292879888	239283737	239734432	306953	450695	60
utg004577l	474318	258957	474203	+	chr2_h2	292879888	43380574	43595820	122615	215246	60
utg004577l	474318	0	294926	-	chr2_h1	292333292	41332132	41635711	125483	321807	58
utg004578l	828380	10	828330	+	chr6_h2	226693804	146392939	147221259	546784	828320	60
utg004580l	290003	238	290003	-	chr3_h1	341651641	309126422	309416187	197281	289765	60
utg004581l	736324	46	736254	-	chr1_h2	254899717	42999502	43735710	372779	736208	60
utg004583l	255544	482	255535	+	chr5_h1	208769040	10902138	11157191	103630	255053	58
utg004585l	1056713	72	1056675	-	chr3_h1	341651641	339093518	340150121	667299	1056603	60
utg004586l	284245	15	283949	-	chr1_h2	254899717	234763148	235047082	188320	283934	60
utg004590l	238176	42	237985	-	chr3_h1	341651641	126020425	126258368	155884	237943	60
utg004591l	68938	42	68868	+	chr5_h1	208769040	65319375	65388201	24169	68826	60
utg004593l	88773	1018	84550	+	chr3_h2	319847998	110383945	110467477	66908	83532	60
utg004593l	88773	80666	88353	+	chr4_h1	376633172	258800994	258808603	6661	7688	60
utg004596l	711910	17	711780	-	chr1_h2	254899717	63731582	64443345	364287	711763	60
utg004600l	98713	745	98678	+	chr4_h1	376633172	146613674	146711607	54109	97933	60
utg004602l	409800	7	409779	+	chr1_h2	254899717	51724082	52133854	305183	409772	60
utg004614l	275798	21	275773	-	chr1_h2	254899717	201540857	201816609	162592	275752	60
utg004622l	355586	31	355578	-	chr2_h2	292879888	5709076	6064623	220376	355547	60
utg004624l	175135	11	175101	+	chr4_h2	387456523	163228858	163403948	104147	175090	60
utg004626l	134304	159	134297	+	chr4_h1	376633172	123539160	123673298	87833	134138	60
utg004636l	74324	29	74297	-	chr4_h1	376633172	15747318	15821586	46252	74268	60
utg004640l	952075	32	952063	-	chr5_h1	208769040	85058342	86010373	530609	952031	60
utg004641l	167711	25	167658	+	chr5_h1	208769040	45299278	45466911	39231	167633	60
utg004642l	84306	122	84289	-	chr1_h1	247550126	141193860	141278027	40926	84167	60
utg004643l	101227	15	101208	+	chr5_h2	211649110	71911751	72012944	31072	101193	60
utg004651l	333434	20	333426	-	chr1_h2	254899717	235770593	236103999	203815	333406	60
utg004657l	381510	30	381440	+	chr6_h2	226693804	47248415	47629825	251894	381410	60
utg004665l	183466	26	183331	-	chr6_h2	226693804	220189086	220372391	101800	183305	60
utg004670l	432487	21	432292	-	chr7_h2	318720752	85298801	85731072	285176	432271	60
utg004672l	50439	9	50418	+	chr5_h1	208769040	195493875	195544284	49722	50409	60
utg004676l	327664	519	327441	-	chr7_h2	318720752	141692624	142019546	149079	326922	60
utg004677l	512508	19	512508	-	chr4_h1	376633172	34155391	34667880	396910	512489	60
utg004678l	65799	12	65467	+	chr2_h1	292333292	290288370	290353825	26890	65455	60
utg004685l	70692	16	70309	+	chr6_h2	226693804	13940876	14011169	19220	70293	50
utg004686l	305130	1018	305094	+	chr4_h1	376633172	229011686	229315762	198931	304076	60
utg004686l	305130	592	1415	-	chr2_h1	292333292	267657285	267658059	212	823	60
utg004689l	218253	114	122039	-	chr7_h2	318720752	195666907	195788832	26966	121925	58
utg004691l	77051	22	77036	-	chr6_h2	226693804	33464432	33541446	76956	77014	60
utg004693l	488018	315	487983	+	chr7_h2	318720752	47124674	47612342	316111	487668	60
utg004694l	134547	27	134455	-	chr5_h2	211649110	43463226	43597654	65340	134428	60
utg004696l	173304	223	173125	+	chr1_h2	254899717	216554019	216726921	98886	172902	60
utg004700l	929570	0	929235	+	chr3_h1	341651641	78813993	79743228	523409	929235	60
utg004704l	386484	1	386184	+	chr5_h2	211649110	1	386184	144593	386183	60
utg004708l	43128	3	43096	+	chr1_h1	247550126	68071085	68114178	36913	43093	60
utg004711l	411304	53	411206	-	chr2_h2	292879888	58196507	58607660	251655	411153	60
utg004715l	163753	4380	163701	-	chr2_h1	292333292	123031948	123191269	112293	159321	60
utg004721l	204212	248	204202	+	chr5_h1	208769040	203303051	203507005	147604	203954	60
utg004722l	62572	111	62559	-	chr4_h2	387456523	318520859	318583307	34577	62448	60
utg004730l	440189	30	440172	+	chr5_h1	208769040	112428799	112868941	296167	440142	60
utg004738l	1119514	26	1119507	-	chr5_h1	208769040	83310541	84430022	611898	1119481	60
utg004739l	319955	16	319935	+	chr3_h1	341651641	39371422	39691341	206848	319919	60
utg004741l	276247	28	269102	-	chr1_h2	254899717	65899634	66168708	172534	269074	60
utg004745l	769490	90	769482	-	chr7_h2	318720752	95500971	96270363	522136	769392	60
utg004749l	95407	18	10383	+	chr3_h1	341651641	301884755	301895120	9981	10365	60
utg004749l	95407	91901	95401	+	chr3_h1	341651641	309126424	309129924	2542	3500	60
utg004765l	414213	9	414055	+	chr1_h2	254899717	66548678	66962724	287989	414046	60
utg004770l	727323	15	727188	+	chr7_h2	318720752	128471897	129199070	350893	727173	60
utg004775l	189340	76	189330	-	chr4_h1	376633172	167490615	167679869	122050	189254	60
utg004784l	615737	200	615697	-	chr5_h1	208769040	94478349	95093846	442023	615497	60
utg004790l	69430	4	13964	+	chr2_h1	292333292	123177309	123191269	13951	13960	60
utg004795l	356261	602	356258	-	chr2_h2	292879888	210975153	211330809	225193	355656	60
utg004796l	122588	88	122584	+	chr6_h1	228414185	95373727	95496223	95460	122496	60
utg004799l	918659	11512	918633	+	chr4_h1	376633172	315339031	316246152	571585	907121	60
utg004804l	234901	14	234890	-	chr3_h1	341651641	305890757	306125633	152901	234876	60
utg004805l	325090	58	302148	+	chr2_h1	292333292	226121457	226423547	210205	302090	60
utg004805l	325090	273554	325076	-	chr5_h2	211649110	14476330	14519167	28666	52216	60
utg004807l	237905	14	237901	+	chr5_h1	208769040	137128152	137366039	125478	237887	60
utg004809l	754459	1327	754453	-	chr1_h2	254899717	140492429	141245555	519938	753126	60
utg004811l	227483	16	227313	-	chr3_h1	341651641	4711348	4938645	178217	227297	60
utg004813l	452467	23	452455	-	chr7_h1	307960711	208645730	209098162	296393	452432	60
utg004814l	81593	52	81188	-	chr2_h1	292333292	123547095	123628231	40772	81136	60
utg004816l	592275	191	592249	+	chr4_h1	376633172	169006136	169598194	346061	592058	60
utg004823l	858716	32	858702	-	chr7_h2	318720752	32990240	33848910	516371	858670	60
utg004834l	311714	595	311680	+	chr2_h2	292879888	149757321	150068406	178190	311085	60
utg004839l	353851	18	353747	+	chr7_h2	318720752	63397648	63751377	210743	353729	60
utg004840l	208667	188	208636	+	chr1_h2	254899717	64499923	64708371	126588	208448	60
utg004841l	708628	30	708573	-	chr5_h1	208769040	156076579	156785122	499467	708543	60
utg004846l	91618	16	91538	-	chr4_h1	376633172	121531203	121622725	70282	91522	60
utg004852l	108757	41	108742	-	chr4_h1	376633172	68113127	68221828	81209	108701	60
utg004859l	926535	10	926410	+	chr5_h1	208769040	162432734	163359134	524733	926400	60
utg004862l	432924	8	388832	-	chr7_h2	318720752	220011908	220400732	252765	388824	60
utg004862l	432924	389709	432902	+	chr3_h2	319847998	236117490	236160683	15116	43193	53
utg004872l	611805	38	611694	-	chr2_h2	292879888	221688177	222299833	338507	611656	60
utg004874l	394800	18	394640	+	chr6_h2	226693804	69062816	69457438	220297	394622	60
utg004894l	503833	17	503827	-	chr5_h2	211649110	1403999	1907809	318859	503810	60
utg004900l	690139	15	690050	+	chr5_h1	208769040	191786779	192476814	441223	690035	60
utg004902l	79668	16	79207	+	chr3_h1	341651641	224961543	225040734	72563	79191	60
utg004905l	135504	23	135471	-	chr1_h2	254899717	134657103	134792551	60648	135448	60
utg004906l	884570	43	884554	-	chr3_h1	341651641	293475300	294359811	511940	884511	60
utg004919l	92997	16	92973	-	chr6_h2	226693804	115896545	115989502	63374	92957	60
utg004927l	113991	16	113971	+	chr4_h1	376633172	19592678	19706633	100141	113955	60
utg004932l	1095563	19	1095558	+	chr7_h2	318720752	280670923	281766462	769526	1095539	60
utg004934l	85316	96	85309	-	chr3_h1	341651641	77985864	78071077	62979	85213	60
utg004940l	874751	18	874535	-	chr6_h2	226693804	58002649	58877166	486923	874517	60
utg004953l	276827	14	276802	+	chr5_h2	211649110	45177709	45454497	179776	276788	60
utg004961l	384727	2	384682	+	chr4_h2	387456523	23806396	24191076	278726	384680	60
utg004962l	187209	213	187127	-	chr5_h2	211649110	55094976	55281890	36598	186914	60
utg004963l	150022	164	150021	-	chr5_h2	211649110	3728163	3878020	120154	149857	60
utg004964l	53226	28	53087	-	chr4_h1	376633172	54148240	54201299	46531	53059	60
utg004967l	681551	209	681510	+	chr1_h2	254899717	43839715	44521016	372123	681301	60
utg004969l	326944	26	326788	-	chr4_h1	376633172	149906754	150233516	201249	326762	60
utg004971l	291398	11	291325	-	chr2_h2	292879888	90974763	91266077	161090	291314	60
utg004974l	107160	5	107149	+	chr1_h2	254899717	11558393	11665537	84646	107144	60
utg004982l	393203	19	393198	-	chr2_h2	292879888	7955872	8349051	202194	393179	60
utg004990l	175328	538	174942	-	chr3_h1	341651641	316175189	316349593	114058	174404	60
utg004999l	301276	16	301239	-	chr1_h2	254899717	19783289	20084512	230658	301223	60
utg005000l	419282	64	419261	-	chr5_h1	208769040	141696780	142115977	277044	419197	60
utg005002l	89702	51	89655	-	chr2_h2	292879888	84751117	84840721	35447	89604	60
utg005007l	164492	67	164452	-	chr6_h2	226693804	144830803	144995188	107676	164385	60
utg005009l	111271	2	111252	+	chr1_h2	254899717	68729912	68841162	69912	111250	60
utg005016l	226702	24	226553	-	chr3_h2	319847998	310732239	310958768	134416	226529	60
utg005018l	357786	167	357771	-	chr1_h2	254899717	198161083	198518687	220426	357604	60
utg005019l	167871	60	167687	-	chr2_h1	292333292	93805668	93973295	35506	167627	53
utg005021l	207958	21	207945	-	chr3_h1	341651641	189835094	190043018	136595	207924	60
utg005030l	79646	33	79635	-	chr4_h1	376633172	249002391	249081993	60458	79602	60
utg005033l	85344	7	85312	+	chr6_h2	226693804	93688156	93773461	49626	85305	60
utg005043l	481899	34	481887	-	chr1_h2	254899717	5682740	6164593	295952	481853	60
utg005046l	289724	51	289723	-	chr5_h1	208769040	187228372	187518044	196919	289672	60
utg005049l	120949	11	120946	-	chr5_h2	211649110	58465814	58586749	68929	120935	60
utg005052l	324382	827	324104	-	chr3_h1	341651641	68619553	68942830	171757	323277	60
utg005054l	1037234	3	997734	+	chr7_h2	318720752	80963057	81960788	593270	997731	60
utg005057l	676525	22	676347	-	chr3_h1	341651641	288066944	288743269	428555	676325	60
utg005059l	1136620	17	1136501	+	chr4_h1	376633172	162912421	164048905	693906	1136484	60
utg005071l	596124	25	596124	-	chr5_h1	208769040	93686259	94282358	415321	596099	60
utg005073l	86241	46	86206	-	chr5_h1	208769040	30919548	31005708	67956	86160	60
utg005076l	114732	4	114576	+	chr2_h2	292879888	114973016	115087588	77677	114572	60
utg005077l	578020	141	577945	-	chr4_h1	376633172	373034190	373611994	337768	577804	60
utg005084l	53888	11	53729	+	chr6_h2	226693804	88856037	88909755	22522	53718	60
utg005094l	189987	177	189854	-	chr1_h2	254899717	25845107	26034784	94947	189677	60
utg005107l	500900	264	500703	+	chr5_h2	211649110	53776279	54276718	296471	500439	60
utg005108l	341451	136	341433	-	chr1_h2	254899717	190244630	190585927	242676	341297	60
utg005113l	399180	23	399157	+	chr4_h1	376633172	121026787	121425921	175808	399134	60
utg005114l	298953	68	298941	-	chr7_h1	307960711	53145641	53444514	223903	298873	60
utg005124l	335356	20	335331	-	chr5_h1	208769040	137366268	137701579	197710	335311	60
utg005131l	139507	122	139490	+	chr7_h1	307960711	76430383	76569751	104177	139368	60
utg005133l	198770	151	198768	-	chr1_h2	254899717	156737006	156935623	129093	198617	60
utg005138l	134118	205	134095	+	chr2_h2	292879888	160159032	160292922	106869	133890	60
utg005145l	310124	40840	310078	+	chr7_h2	318720752	1357109	1626347	165077	269238	60
utg005149l	479503	19	479416	-	chr7_h2	318720752	63980387	64459784	335677	479397	60
utg005153l	119403	220	119361	-	chr3_h2	319847998	110264466	110383607	52190	119141	60
utg005157l	95365	19	95349	-	chr1_h2	254899717	9410209	9505539	74794	95330	60
utg005158l	40911	12	40886	+	chr3_h1	341651641	247599217	247640091	27358	40874	60
utg005159l	537339	65	537319	+	chr7_h2	318720752	29400922	29938176	359618	537254	60
utg005167l	312839	24	312450	-	chr2_h2	292879888	55058519	55370945	202418	312426	60
utg005168l	52341	158	52326	-	chr5_h2	211649110	68471019	68523187	21750	52168	60
utg005183l	105753	3	105702	+	chr6_h1	228414185	94559749	94665448	72539	105699	60
utg005189l	238285	161	238241	+	chr2_h2	292879888	270818613	271056693	177521	238080	60
utg005205l	74107	6	74075	+	chr5_h1	208769040	166329859	166403928	51546	74069	60
utg005215l	619972	79	619869	+	chr3_h1	341651641	46525417	47145207	395476	619790	60
utg005216l	131057	10	131051	-	chr6_h2	226693804	137574515	137705556	70800	131041	60
utg005219l	93037	12	93008	+	chr7_h1	307960711	11210886	11303882	77240	92996	60
utg005222l	91286	26	91268	-	chr3_h2	319847998	294508057	294599299	76843	91242	60
utg005225l	484676	521	484667	+	chr3_h1	341651641	98300263	98784409	233003	484146	60
utg005229l	78168	2	78112	+	chr1_h1	247550126	149894943	149973053	34158	78110	60
utg005231l	276907	7	276732	+	chr7_h2	318720752	107197274	107473999	112538	276725	60
utg005232l	840647	34	840474	+	chr2_h2	292879888	196541068	197381508	521731	840440	60
utg005237l	733878	19	690490	-	chr1_h2	254899717	118394427	119084898	229125	690471	60
utg005237l	733878	681321	700642	+	chr4_h2	387456523	14057319	14076631	686	19322	59
utg005253l	421343	7	420868	-	chr5_h2	211649110	66620472	67041333	129450	420861	60
utg005262l	275029	31	274914	-	chr4_h1	376633172	128172291	128447174	200536	274883	60
utg005263l	149545	400	149299	-	chr3_h1	341651641	237121678	237270577	100134	148899	60
utg005269l	48794	71	48777	+	chr4_h2	387456523	352647380	352696086	29507	48706	60
utg005273l	1039269	53196	1039261	-	chr4_h1	376633172	118637379	119623444	492758	986065	60
utg005282l	40063	38272	39710	-	chr5_h2	211649110	79968834	79970197	201	1438	60
utg005287l	517433	12	517421	-	chr1_h2	254899717	52134087	52651496	312340	517409	60
utg005295l	258340	12	258313	-	chr7_h1	307960711	56179199	56437500	127366	258301	60
utg005302l	414305	35	414286	-	chr1_h1	247550126	88923257	89337508	140418	414251	52
utg005309l	138862	173	138361	+	chr1_h1	247550126	126882913	127021101	106902	138188	60
utg005313l	160859	13	160650	+	chr4_h1	376633172	42368408	42529045	84813	160637	60
utg005315l	318761	13	318742	+	chr1_h1	247550126	197928191	198246920	203890	318729	60
utg005317l	728150	189	728140	+	chr2_h2	292879888	107555373	108283324	370131	727951	60
utg005321l	410489	173	410036	-	chr5_h2	211649110	88437234	88847097	219249	409863	60
utg005324l	421185	523	421009	+	chr1_h2	254899717	191708616	192129102	287360	420486	60
utg005343l	76627	85	76622	-	chr2_h2	292879888	8700919	8777456	48822	76537	60
utg005348l	131773	17	131439	-	chr1_h1	247550126	36578208	36709630	45512	131422	60
utg005350l	134879	31	134632	-	chr5_h1	208769040	143158896	143293497	84249	134601	60
utg005355l	369010	274	368990	+	chr7_h2	318720752	68448435	68817151	216380	368716	60
utg005367l	754503	27	754340	-	chr6_h2	226693804	3472278	4226591	660850	754313	60
utg005375l	297965	46	297189	+	chr6_h2	226693804	110287098	110584241	193042	297143	60
utg005393l	188072	86	188048	+	chr4_h1	376633172	127532305	127720267	125984	187962	60
utg005396l	1008748	17	1008738	-	chr2_h2	292879888	174523802	175532523	472558	1008721	60
utg005410l	84297	20	84236	-	chr5_h1	208769040	138718491	138802707	56658	84216	60
utg005428l	50075	2	50044	+	chr6_h2	226693804	190942082	190992124	41200	50042	60
utg005440l	1376068	325	1376062	+	chr3_h1	341651641	317519261	318894998	858089	1375737	60
utg005442l	40628	16	40612	+	chr3_h1	341651641	226597046	226637642	32816	40596	60
utg005443l	154145	149	146145	+	chr4_h1	376633172	106350631	106496627	92795	145996	60
utg005444l	250889	9	250884	+	chr1_h1	247550126	247299246	247550121	155760	250875	60
utg005447l	785157	22	785142	-	chr4_h1	376633172	34668114	35453234	573526	785120	60
utg005452l	340138	4	340094	+	chr6_h2	226693804	68722464	69062554	262440	340090	60
utg005454l	731366	141	731136	-	chr2_h2	292879888	257533348	258264343	403634	730995	60
utg005457l	164705	157	164682	+	chr1_h2	254899717	178705987	178870512	95427	164525	60
utg005463l	88356	299	88321	+	chr6_h2	226693804	14192470	14280492	57669	88022	60
utg005467l	261102	204	260914	+	chr6_h2	226693804	156083819	156344529	165846	260710	60
utg005485l	174534	151	174375	+	chr7_h2	318720752	215343750	215517974	88077	174224	60
utg005486l	588308	11	586903	+	chr6_h2	226693804	173763337	174350229	287741	586892	60
utg005489l	917381	71	917324	-	chr3_h1	341651641	207539734	208456987	444132	917253	60
utg005495l	258988	153	258979	-	chr3_h1	341651641	226637867	226896693	140901	258826	60
utg005502l	604491	31	604473	-	chr1_h2	254899717	128374075	128978517	410482	604442	60
utg005505l	82773	16	82750	-	chr6_h2	226693804	86250753	86333487	52118	82734	60
utg005506l	93897	37	93897	-	chr4_h1	376633172	351903264	351997124	47810	93860	60
utg005516l	289347	15	289331	-	chr5_h1	208769040	129431003	129720319	153414	289316	60
utg005522l	206622	0	206597	+	chr3_h1	341651641	294649145	294855742	112919	206597	60
utg005530l	71689	4	71532	+	chr3_h1	341651641	322191845	322263373	56992	71528	60
utg005532l	140145	198	140040	+	chr6_h2	226693804	144521042	144660884	64435	139842	60
utg005556l	49579	30	49562	-	chr3_h2	319847998	110214762	110264294	35986	49532	60
utg005560l	82918	215	82882	+	chr4_h2	387456523	69919713	70002380	30826	82667	53
utg005562l	364892	469	363864	+	chr3_h1	341651641	191625343	191988738	226951	363395	60
utg005564l	102180	23	101774	-	chr3_h1	341651641	213845520	213947271	67531	101751	60
utg005565l	240767	171	240712	+	chr1_h1	247550126	227516286	227756827	170742	240541	60
utg005570l	173585	22	173549	-	chr1_h2	254899717	5509079	5682606	117685	173527	60
utg005571l	227192	112	226975	-	chr5_h1	208769040	69371087	69597950	33796	226863	53
utg005572l	124585	37	124559	-	chr7_h2	318720752	123121695	123246217	98210	124522	60
utg005626l	74279	2	74263	+	chr2_h2	292879888	91805263	91879524	22038	74261	60
utg005630l	154320	35	154274	-	chr7_h2	318720752	170525317	170679556	109782	154239	60
utg005631l	274539	206	274513	-	chr1_h2	254899717	72321611	72595918	88904	274307	60
utg005632l	155105	29	155091	-	chr6_h2	226693804	190393160	190548222	113840	155062	60
utg005633l	175822	8	175633	-	chr2_h2	292879888	38294656	38470281	105782	175625	60
utg005638l	120668	232	120647	-	chr3_h2	319847998	304773997	304894412	50971	120415	60
utg005643l	441043	48089	281833	+	chr4_h1	376633172	146264007	146497751	134288	233744	60
utg005643l	441043	138725	416969	+	chr4_h2	387456523	159293680	159567981	131044	307338	60
utg005647l	809887	21	809764	-	chr4_h1	376633172	181827083	182636826	505391	809743	60
utg005650l	113400	37	113133	+	chr6_h2	226693804	88742463	88855559	74001	113096	60
utg005654l	206865	10	206580	-	chr4_h2	387456523	97512158	97718728	100073	206570	60
utg005655l	209803	19	209782	+	chr1_h2	254899717	190586182	190795945	124311	209763	60
utg005661l	118061	167	117946	+	chr3_h1	341651641	42036535	42154314	77383	117779	60
utg005669l	51057	20	51053	-	chr5_h2	211649110	46599496	46650529	46185	51033	60
utg005674l	410402	176	410012	-	chr6_h2	226693804	19033376	19443212	267128	409836	60
utg005682l	454560	172	454408	+	chr3_h1	341651641	1667305	2121541	151480	454236	60
utg005684l	387869	11	387835	+	chr5_h1	208769040	3976600	4364424	238227	387824	60
utg005688l	250609	65	250410	-	chr5_h1	208769040	134457533	134707878	121443	250345	60
utg005692l	54999	20	54742	-	chr2_h1	292333292	106688748	106743470	46711	54722	60
utg005696l	294757	227	294743	+	chr3_h1	341651641	60578750	60873266	186688	294516	60
utg005705l	80897	55	80889	+	chr6_h2	226693804	26848016	26928850	42086	80834	60
utg005715l	121986	11	121970	-	chr2_h2	292879888	153677218	153799177	29716	121959	60
utg005718l	885267	2	885034	+	chr6_h2	226693804	155198150	156083182	603855	885032	60
utg005728l	214937	137	214932	-	chr5_h2	211649110	50842103	51056898	99059	214795	60
utg005730l	107375	17366	107076	-	chr6_h1	228414185	212959806	213049516	65842	89710	60
utg005735l	176851	7	176828	+	chr4_h1	376633172	306571677	306748498	121475	176821	60
utg005752l	152283	63	152252	+	chr6_h1	228414185	93253160	93405349	122643	152189	60
utg005761l	224456	263	224300	+	chr2_h1	292333292	58086138	58310175	85814	224037	60
utg005767l	263084	163	263074	-	chr3_h1	341651641	269656007	269918918	162958	262911	60
utg005782l	188665	68	188587	+	chr3_h1	341651641	54685050	54873569	70963	188519	60
utg005801l	281585	26	281563	-	chr1_h2	254899717	157329148	157610685	158354	281537	60
utg005802l	190690	198	190673	-	chr3_h2	319847998	50458123	50648598	94288	190475	60
utg005806l	292845	433	292718	-	chr6_h2	226693804	223437441	223729726	182810	292285	60
utg005807l	140852	20452	140817	-	chr6_h2	226693804	197874294	197994659	88325	120365	60
utg005812l	409571	15	409546	+	chr2_h2	292879888	43654764	44064295	280647	409531	60
utg005813l	492183	42	492181	-	chr2_h2	292879888	214936480	215428619	308029	492139	60
utg005817l	73892	72	73892	-	chr5_h1	208769040	159949819	160023639	32222	73820	60
utg005819l	443283	89	443280	-	chr1_h2	254899717	246877031	247320222	306659	443191	60
utg005824l	185045	34	185023	+	chr5_h1	208769040	9681245	9866234	107920	184989	60
utg005835l	51750	1	51729	+	chr4_h1	376633172	123400612	123452340	44568	51728	60
utg005837l	360055	9	360020	+	chr4_h1	376633172	105990236	106350247	224902	360011	60
utg005846l	188706	6	188678	+	chr6_h1	228414185	200162731	200351403	131134	188672	60
utg005857l	300972	241	300028	+	chr7_h1	307960711	131093542	131393329	163116	299787	60
utg005863l	541265	83	538347	+	chr1_h1	247550126	143998351	144536615	369034	538264	60
utg005868l	971656	36	953593	-	chr4_h1	376633172	142824369	143777926	557640	953557	60
utg005868l	971656	937214	971656	-	chr4_h2	387456523	154744093	154777453	24027	34518	60
utg005879l	112174	386	112170	-	chr3_h2	319847998	104105921	104217705	58162	111784	60
utg005915l	455668	19	455654	-	chr7_h2	318720752	302868662	303324297	327587	455635	60
utg005920l	249382	57	249360	+	chr7_h1	307960711	109530173	109779476	120441	249303	60
utg005940l	118317	91	55970	+	chr1_h2	254899717	131827431	131883310	9664	55879	60
utg005940l	118317	41644	70220	+	chr2_h2	292879888	78509900	78539375	694	29516	60
utg005941l	136987	552	136964	-	chr2_h2	292879888	37486460	37622872	51858	136412	60
utg005946l	291349	11295	282885	+	chr3_h1	341651641	45925658	46197248	144392	271590	60
utg005946l	291349	6	21693	+	chr3_h1	341651641	46242205	46263892	18561	21687	60
utg005947l	374649	34	374635	-	chr4_h1	376633172	375684604	376059205	215657	374601	60
utg005955l	207416	31	207367	-	chr2_h2	292879888	148340964	148548300	86065	207336	60
utg005973l	192074	16	192066	+	chr4_h1	376633172	252789108	252981158	112840	192050	60
utg005974l	107898	2	107887	+	chr4_h1	376633172	264736392	264844277	39525	107885	60
utg005981l	246017	79	245834	+	chr3_h1	341651641	274693280	274939035	137258	245755	60
utg005999l	146096	371	145891	-	chr5_h2	211649110	50696007	50841527	55832	145520	60
utg006008l	358683	34	358663	+	chr3_h1	341651641	299538647	299897276	236403	358629	60
utg006010l	184281	341	184261	-	chr3_h1	341651641	113411322	113595242	94939	183920	60
utg006011l	513806	215	513773	-	chr7_h2	318720752	222957224	223470782	330472	513558	60
utg006034l	175418	29	175418	-	chr5_h1	208769040	181167597	181342986	121356	175389	60
utg006047l	51493	185	51477	+	chr6_h2	226693804	47676740	47728032	36684	51292	60
utg006053l	112906	32	112897	-	chr5_h2	211649110	75101316	75214181	101616	112865	60
utg006064l	823991	20	823864	-	chr4_h1	376633172	370380355	371204199	546377	823844	60
utg006087l	479375	2102	479265	-	chr6_h2	226693804	108567174	109044337	225738	477163	60
utg006117l	106400	67735	106270	+	chr7_h1	307960711	92575616	92614158	20223	38544	60
utg006121l	535967	77	535947	+	chr5_h1	208769040	25277929	25813799	335384	535870	60
utg006122l	70897	5	70894	+	chr4_h2	387456523	387385631	387456520	48382	70889	51
utg006123l	512693	61	512671	+	chr5_h1	208769040	43905671	44418281	236621	512610	60
utg006128l	54818	144	54803	-	chr2_h1	292333292	10698655	10753314	34005	54659	60
utg006135l	80115	7	80109	-	chr5_h1	208769040	59317391	59397493	25389	80102	60
utg006139l	129624	197	129615	-	chr4_h1	376633172	105860412	105989830	94488	129418	60
utg006155l	79896	25	79806	-	chr5_h2	211649110	164891872	164971653	62564	79781	60
utg006158l	550319	104	550306	+	chr3_h1	341651641	192238247	192788449	405578	550202	60
utg006166l	300010	16	299983	+	chr7_h2	318720752	243585109	243885076	142554	299967	60
utg006173l	383713	259	383677	-	chr2_h2	292879888	277508888	277892306	237523	383418	60
utg006187l	825763	5	798051	+	chr7_h2	318720752	120670666	121468712	379363	798046	60
utg006187l	825763	777239	825753	+	chr7_h1	307960711	112626412	112675723	33228	49685	60
utg006192l	193925	25	193918	-	chr6_h2	226693804	41649335	41843228	130837	193893	60
utg006202l	51220	14	51199	+	chr3_h1	341651641	208771332	208822517	24930	51185	60
utg006204l	342994	24	342993	-	chr3_h1	341651641	27821501	28164470	247574	342969	60
utg006212l	116505	214	116463	+	chr6_h2	226693804	94021636	94137885	35986	116249	60
utg006234l	52859	16	52855	-	chr4_h1	376633172	13866722	13919561	40136	52839	60
utg006235l	306141	27	306045	+	chr5_h2	211649110	67041467	67347485	123268	306018	60
utg006237l	56484	24	56474	-	chr3_h2	319847998	106625060	106681510	41470	56450	60
utg006250l	533425	35	533420	-	chr5_h2	211649110	65368564	65901949	167522	533385	60
utg006255l	659869	3427	659311	+	chr7_h2	318720752	27224000	27879884	390505	655884	60
utg006256l	374918	11	374896	+	chr7_h2	318720752	311596859	311971744	228671	374885	60
utg006284l	80663	59	80594	+	chr7_h2	318720752	117923074	118003609	49564	80535	60
utg006294l	474813	8	474794	+	chr6_h2	226693804	101355256	101830042	306929	474786	60
utg006299l	56300	22	56293	-	chr4_h1	376633172	14319111	14375382	52821	56271	52
utg006302l	45203	45	45173	-	chr4_h1	376633172	327323602	327368730	21922	45128	60
utg006305l	123115	103	122915	-	chr7_h2	318720752	1626793	1749605	67239	122812	60
utg006333l	193530	476	193523	+	chr6_h2	226693804	17437292	17630339	161071	193047	60
utg006337l	284063	144	284037	+	chr6_h2	226693804	118697065	118980958	123566	283893	60
utg006355l	76673	19	76655	+	chr7_h2	318720752	57728341	57804977	32868	76636	60
utg006365l	57229	15	57198	-	chr2_h2	292879888	248002073	248059256	43940	57183	60
utg006366l	271099	6	271001	+	chr6_h1	228414185	68618558	68889553	144774	270995	60
utg006369l	311350	88	311274	-	chr1_h2	254899717	115305260	115616446	138849	311186	60
utg006380l	41128	1001	41082	+	chr6_h1	228414185	69697886	69737967	34142	40081	52
utg006380l	41128	764	1192	+	chr2_h1	292333292	69647834	69648305	106	472	60
utg006394l	172459	27	172451	-	chr2_h2	292879888	84840880	85013304	89596	172424	60
utg006401l	82431	29	82424	-	chr6_h2	226693804	26499333	26581728	43901	82395	60
utg006413l	472439	8	472432	-	chr1_h2	254899717	20084735	20557159	299986	472424	60
utg006417l	90511	355	90457	+	chr1_h1	247550126	173298549	173388651	55434	90102	60
utg006421l	121288	8	121263	+	chr4_h1	376633172	103450487	103571742	86942	121255	60
utg006436l	330263	13	330089	-	chr2_h2	292879888	194056064	194386140	225422	330076	60
utg006442l	52320	6	52295	+	chr2_h2	292879888	111899553	111951842	51993	52289	60
utg006443l	183171	1630	183157	-	chr4_h1	376633172	274930014	275111541	48476	181527	60
utg006445l	76918	1027	76905	-	chr4_h1	376633172	216875413	216951291	35783	75878	60
utg006479l	120421	15	120407	+	chr5_h1	208769040	204644116	204764508	102729	120392	60
utg006483l	41251	27	41235	-	chr1_h2	254899717	157795751	157836959	27422	41208	51
utg006490l	406306	0	406283	+	chr6_h2	226693804	32439797	32846080	207712	406283	60
utg006491l	73420	3	73401	-	chr3_h2	319847998	141586408	141661014	32132	74606	60
utg006498l	41946	15	41930	-	chr4_h1	376633172	341237960	341279875	36188	41915	60
utg006507l	215799	13	215780	+	chr6_h2	226693804	150761719	150977486	143307	215767	60
utg006515l	50062	93	49995	-	chr7_h2	318720752	195421942	195471844	28479	49902	51
utg006518l	341976	23761	44338	-	chr2_h2	292879888	17995485	18016093	690	20628	58
utg006527l	397403	17	397377	+	chr4_h1	376633172	86549866	86947226	255987	397360	60
utg006536l	74038	3	73786	+	chr6_h1	228414185	33071510	33145293	54305	73783	60
utg006537l	93215	12	92952	+	chr7_h2	318720752	57566677	57659617	70748	92940	60
utg006548l	426764	57	426645	+	chr6_h2	226693804	30342031	30768619	254078	426588	60
utg006549l	46577	140	46524	+	chr1_h2	254899717	128327420	128373804	31935	46384	60
utg006563l	276308	10	276287	+	chr7_h2	318720752	227987640	228263917	182491	276277	60
utg006569l	121425	20	121398	+	chr4_h1	376633172	72501006	72622384	108862	121378	60
utg006575l	448656	26	448649	-	chr3_h1	341651641	9273075	9721698	314958	448623	60
utg006597l	229273	24	229196	-	chr3_h2	319847998	17849171	18078343	185176	229172	60
utg006599l	169418	13	160143	-	chr3_h2	319847998	160663628	160823758	55507	160130	60
utg006599l	169418	157507	162788	+	chr3_h2	319847998	79847709	79852861	543	5284	60
utg006604l	95869	231	95867	-	chr7_h2	318720752	253314317	253409953	41610	95636	60
utg006605l	42979	41	42969	-	chr6_h2	226693804	158510297	158553225	41916	42928	60
utg006606l	180841	2	180839	-	chr3_h1	341651641	210763924	210944761	111797	180837	60
utg006608l	50965	9	50920	+	chr7_h1	307960711	10223179	10274090	39782	50911	60
[truncated: 2,984 more rows]
