# Supplementary material for: Chromosome-level haplotype-resolved assembly of highly heterozygous grass genomes with PhaseGrass
Source: Nat Commun. 2025 Dec 20;17:12. doi: 10.1038/s41467-025-66377-5 (PMC12764793; doi:10.1038/s41467-025-66377-5)
Supplement: Supplementary file 6 — Source Data [file 41467_2025_66377_MOESM6_ESM.zip › Supplementary Fig. 7b/ontAB2dip_filtered.paf]

utg000001l	1696827	53	1696169	-	chr2_h1	292333292	49299632	50995748	941793	1696116	60
utg000004l	7394080	14	7394061	+	chr7_h1	307960711	29729727	37123774	4674301	7394047	60
utg000007l	921087	16	921062	+	chr7_h1	307960711	225773917	226694963	523120	921046	60
utg000008l	964201	162	963565	+	chr2_h1	292333292	138923343	139886746	497713	963403	60
utg000009l	3270684	16	3270399	+	chr3_h1	341651641	278983093	282253476	2079195	3270383	60
utg000013l	1151086	60	1151064	+	chr3_h1	341651641	128024258	129175262	630817	1151004	60
utg000014l	1410395	138	1410373	-	chr2_h1	292333292	143221704	144631939	771382	1410235	60
utg000015l	4121681	29	4121653	-	chr4_h1	376633172	346075074	350196698	2622758	4121624	60
utg000018l	1205146	20	1205021	+	chr2_h1	292333292	20261722	21466723	759598	1205001	60
utg000024l	850205	5	849746	+	chr6_h1	228414185	109493063	110342804	509260	849741	60
utg000028l	4331701	9850	4331499	-	chr3_h1	341651641	253796518	258118167	2426338	4321649	60
utg000029l	117221	71	81087	-	chr3_h1	341651641	98014577	98095593	50054	81016	60
utg000029l	117221	22612	116540	-	chr3_h2	319847998	94370255	94468998	47020	107023	60
utg000031l	805632	8	805572	+	chr7_h1	307960711	258214735	259020299	492017	805564	60
utg000036l	1560699	797	1560380	+	chr1_h1	247550126	231351425	232911008	1003920	1559583	60
utg000039l	3374314	517	3374305	-	chr6_h1	228414185	71560219	74934007	1824717	3373788	60
utg000040l	627393	79	627355	-	chr7_h1	307960711	44359873	44987149	349833	627276	60
utg000043l	1317309	106	1316802	+	chr4_h1	376633172	198619871	199936567	516423	1316696	60
utg000047l	1840359	10	1840342	-	chr4_h1	376633172	29007577	30847909	1310100	1840332	60
utg000049l	1388749	51	1385117	+	chr4_h1	376633172	50973363	52358429	720954	1385066	60
utg000053l	343395	43	343292	+	chr5_h1	208769040	59439723	59782972	89158	343249	60
utg000054l	2317795	316	2315443	-	chr3_h1	341651641	214622673	216937800	1204059	2315127	60
utg000057l	1047815	71	1047806	-	chr1_h1	247550126	74355892	75403627	478975	1047735	60
utg000063l	3147878	21	3147870	-	chr5_h1	208769040	6532941	9680990	2059888	3148049	60
utg000067l	384906	211	384883	-	chr4_h1	376633172	351248092	351632764	202704	384672	60
utg000068l	870772	14	818091	-	chr3_h1	341651641	225778739	226596816	492701	818077	60
utg000068l	870772	868492	870760	+	chr3_h1	341651641	231727854	231730122	1752	2268	60
utg000070l	3251805	26	3251616	-	chr2_h1	292333292	28334085	31585675	2023171	3251590	60
utg000071l	6458133	18	6458118	-	chr7_h1	307960711	229017133	235475233	4107263	6458100	60
utg000078l	2556233	32	2556200	-	chr2_h1	292333292	39489217	42045385	1523855	2556168	60
utg000080l	3521209	55	3520827	-	chr6_h1	228414185	46438418	49959190	1960483	3520772	60
utg000082l	1143261	23	1142938	-	chr2_h1	292333292	247081610	248224525	717070	1142915	60
utg000086l	2904868	116	2904851	-	chr1_h1	247550126	235026533	237931268	1640035	2904735	60
utg000087l	956927	299	956859	-	chr2_h1	292333292	80388551	81345111	350233	956560	60
utg000088l	1616869	250	1616849	+	chr4_h1	376633172	48295151	49911750	1001162	1616599	60
utg000089l	5422945	120	5422838	-	chr4_h1	376633172	154587808	160010526	3050419	5422718	60
utg000090l	1435797	10	1435776	+	chr6_h1	228414185	127151568	128587334	895174	1435766	60
utg000093l	597266	7	597242	+	chr7_h1	307960711	123150047	123747282	397050	597235	60
utg000100l	783900	160	783881	+	chr2_h1	292333292	91565711	92349432	393466	783721	60
utg000102l	2838292	35	2838059	-	chr1_h1	247550126	93162071	96000095	792948	2838024	60
utg000108l	2683271	795	2683062	-	chr1_h1	247550126	124199478	126881745	1485858	2682267	60
utg000109l	2497838	14	2497669	-	chr5_h1	208769040	27761455	30259110	1444171	2497655	60
utg000111l	2484342	31	2483930	-	chr5_h1	208769040	126932589	129416488	1446750	2483899	60
utg000112l	832962	147	832946	-	chr1_h1	247550126	214775952	215608751	540683	832799	60
utg000113l	1663611	8	1663604	+	chr4_h1	376633172	52484398	54147994	929437	1663596	60
utg000114l	2727797	3	2727782	+	chr4_h1	376633172	217009190	219736969	1556102	2727779	60
utg000115l	1313983	79	1313858	-	chr3_h1	341651641	183031716	184345495	695870	1313779	60
utg000116l	1507597	6	1507385	+	chr3_h1	341651641	304382955	305890334	925262	1507379	60
utg000118l	576550	142	576549	-	chr6_h1	228414185	21441614	22018021	317926	576407	60
utg000126l	1100664	58	1100503	+	chr7_h1	307960711	304291777	305392222	787170	1100445	60
utg000129l	1344797	3	1344787	+	chr6_h1	228414185	11141275	12486059	913981	1344784	60
utg000133l	1095444	6	1095424	+	chr4_h1	376633172	259801787	260897205	511331	1095418	60
utg000135l	4150503	2	4150497	-	chr6_h1	228414185	179683969	183834464	2547597	4150495	60
utg000136l	1162984	10	1162984	-	chr2_h1	292333292	24586373	25749347	626739	1162974	60
utg000141l	1954995	82	1954978	+	chr6_h1	228414185	205100935	207055831	1280244	1954896	60
utg000142l	2671035	316	2671015	+	chr4_h1	376633172	134607870	137278569	1616473	2670699	60
utg000143l	2286744	19	2286623	-	chr2_h1	292333292	155505148	157791752	1008155	2286604	60
utg000156l	732127	61	732112	+	chr1_h2	254899717	233761723	234493774	456324	732051	60
utg000159l	989918	315	989862	+	chr6_h1	228414185	171246070	172235617	553038	989547	60
utg000161l	2748042	255	2748031	-	chr3_h1	341651641	241199946	243947722	1402654	2747776	60
utg000163l	1121483	16	1106027	-	chr1_h1	247550126	18667872	19773883	880494	1106011	60
utg000165l	5155681	20	5155651	-	chr4_h1	376633172	232235270	237390901	3138988	5155631	60
utg000167l	7225158	9	7225147	+	chr4_h1	376633172	209650151	216875289	3929069	7225138	60
utg000169l	2013643	74	2013244	-	chr1_h1	247550126	66057738	68070908	917430	2013170	60
utg000175l	380069	22	380037	-	chr1_h1	247550126	214395699	214775714	257460	380015	60
utg000177l	1556026	3	1556005	+	chr7_h1	307960711	182417133	183973135	652383	1556002	60
utg000178l	1095165	21	1094764	+	chr4_h1	376633172	225259092	226353835	580320	1094743	60
utg000180l	2943218	7	2943199	+	chr1_h1	247550126	238558747	241501939	2149904	2943192	60
utg000182l	218937	10	218924	-	chr4_h1	376633172	114222132	114441046	134122	218914	60
utg000186l	2996449	28	2996306	-	chr7_h1	307960711	199609254	202605532	1884560	2996278	60
utg000187l	1649751	13	1646653	+	chr7_h1	307960711	59841892	61488532	838815	1646640	60
utg000187l	1649751	1645053	1648600	-	chr3_h2	319847998	208615115	208618690	451	3575	60
utg000188l	914769	19017	914475	+	chr3_h1	341651641	125124282	126019740	469086	895458	60
utg000189l	4440930	137	4440923	-	chr2_h1	292333292	203693815	208134801	2721150	4440986	60
utg000191l	877062	102	877043	+	chr4_h1	376633172	101550093	102427034	389072	876941	60
utg000192l	328142	94	327985	-	chr6_h1	228414185	94716988	95044879	144884	327891	60
utg000193l	1292314	243	1292245	-	chr3_h1	341651641	268363552	269655554	871218	1292002	60
utg000195l	3965018	7	3964848	+	chr1_h1	247550126	111676196	115641037	1952428	3964841	60
utg000203l	1145842	393	1145822	-	chr3_h1	341651641	230376032	231521461	701739	1145429	60
utg000206l	2771362	63047	2771135	-	chr7_h1	307960711	178785701	181493789	1331148	2708088	60
utg000206l	2771362	13	62971	+	chr7_h1	307960711	178535985	178598943	41161	62958	60
utg000214l	67433	35	67432	-	chr6_h1	228414185	214868516	214935913	41967	67397	60
utg000219l	849761	80	849747	+	chr2_h1	292333292	252420626	253270293	411233	849667	60
utg000220l	1982602	4	1982574	+	chr5_h1	208769040	172836409	174818979	1258310	1982570	60
utg000221l	752435	266	752334	+	chr3_h1	341651641	193682274	194434342	387533	752068	60
utg000225l	1654852	15	1654840	-	chr6_h1	228414185	53232889	54887714	828219	1654825	60
utg000226l	721752	5	721730	+	chr4_h1	376633172	339148843	339870568	481579	721725	60
utg000229l	2829856	28	2829646	-	chr7_h1	307960711	64576040	67405658	1870750	2829618	60
utg000230l	2294883	29	2294867	-	chr2_h1	292333292	201398741	203693579	1379258	2294838	60
utg000231l	375865	184	375850	+	chr4_h1	376633172	97726640	98102306	246006	375666	60
utg000235l	1079677	49	1079650	+	chr3_h1	341651641	134303968	135383569	480746	1079601	60
utg000236l	2583438	20	2583430	-	chr4_h1	376633172	281113311	283696721	1620272	2583410	60
utg000240l	493026	68	493020	-	chr3_h1	341651641	54191862	54684814	277481	492952	60
utg000241l	262265	187	262245	+	chr3_h1	341651641	99607782	99869840	115647	262058	60
utg000243l	285662	120	285656	-	chr4_h1	376633172	74203820	74489356	165780	285536	60
utg000244l	1635550	226	1635531	+	chr5_h1	208769040	88678167	90313472	800734	1635305	60
utg000249l	719197	10	719189	-	chr2_h1	292333292	43404810	44123989	441707	719179	60
utg000250l	411000	11	410969	-	chr4_h1	376633172	64282772	64693730	288558	410958	60
utg000251l	3103964	18	3103946	+	chr1_h1	247550126	149973227	153077155	1598534	3103928	60
utg000252l	1561815	62	1561786	+	chr3_h1	341651641	283968856	285530580	907185	1561724	60
utg000255l	3766541	1450	3766476	+	chr2_h1	292333292	169035127	172800153	2011220	3765026	60
utg000256l	423688	110	423530	+	chr4_h1	376633172	273364485	273787905	209831	423420	60
utg000261l	3939920	19	3939909	-	chr2_h1	292333292	264874099	268813989	2702451	3939890	60
utg000262l	2456453	455	2456360	-	chr5_h1	208769040	34338883	36794788	1442549	2455905	60
utg000264l	1935489	8	1935254	+	chr4_h1	376633172	57523558	59458804	1209977	1935246	60
utg000268l	2441974	75	2441963	-	chr1_h1	247550126	130923307	133365195	1410289	2441888	60
utg000270l	4776029	103	4775806	-	chr7_h1	307960711	189507296	194282999	2623742	4775703	60
utg000274l	821153	18	821096	-	chr4_h1	376633172	255687951	256509029	512558	821078	60
utg000277l	508246	28	508235	-	chr4_h1	376633172	128447416	128955623	286676	508207	60
utg000282l	431670	10	431621	-	chr7_h1	307960711	257782906	258214517	271529	431611	60
utg000284l	722563	34	722549	-	chr3_h1	341651641	292752535	293475050	453668	722515	60
utg000285l	1294036	13	1293966	+	chr3_h1	341651641	337799257	339093210	901783	1293953	60
utg000286l	1445209	22	1445178	-	chr6_h1	228414185	226513150	227958306	770519	1445156	60
utg000288l	1136112	0	1122546	+	chr3_h1	341651641	212712912	213835458	718596	1122546	60
utg000288l	1136112	1118565	1136102	-	chr3_h1	341651641	214602555	214620092	17305	17537	54
utg000290l	1940307	369	1940287	-	chr4_h1	376633172	222243184	224183102	1011208	1939918	60
utg000294l	1006636	30554	1006629	-	chr7_h1	307960711	106666357	107642432	521890	976075	60
utg000294l	1006636	1	45208	-	chr7_h2	318720752	115211245	115258631	23390	47624	60
utg000297l	1462432	48	1461884	-	chr6_h1	228414185	110344011	111805847	809091	1461836	60
utg000303l	1272794	292	1272792	-	chr3_h1	341651641	129216118	130488618	709370	1272500	60
utg000304l	526991	3121	103983	-	chr6_h1	228414185	118170490	118271352	16807	100862	60
utg000305l	3814918	156	3814907	-	chr1_h1	247550126	102625275	106440026	2106983	3814751	60
utg000311l	3292334	227	3292297	+	chr4_h1	376633172	256509474	259801544	1800943	3292070	60
utg000314l	4198319	59	4198059	+	chr7_h1	307960711	275660665	279858665	2718120	4198000	60
utg000315l	2147141	316	2147133	-	chr3_h1	341651641	260259409	262406226	1178085	2146817	60
utg000318l	614704	21	613965	-	chr1_h1	247550126	232912266	233526210	421455	613944	60
utg000322l	724887	3	724496	+	chr3_h1	341651641	15589777	16314270	453819	724493	60
utg000326l	928347	9	928307	+	chr3_h1	341651641	9721933	10650231	696928	928298	60
utg000328l	1590838	14	1590821	-	chr4_h1	376633172	26119403	27710210	1001245	1590807	60
utg000329l	530527	4	530500	+	chr6_h1	228414185	162895959	163426455	386257	530496	60
utg000335l	1704778	17	1704598	+	chr2_h1	292333292	31644508	33349089	1171858	1704581	60
utg000337l	2007171	80	2006573	+	chr4_h1	376633172	144256627	146263120	1294403	2006493	60
utg000341l	2585702	3	2585689	+	chr7_h1	307960711	270367537	272953223	1740404	2585686	60
utg000343l	1662166	12	1657654	+	chr3_h1	341651641	299897508	301555150	1149725	1657642	60
utg000344l	344271	15	344226	-	chr6_h1	228414185	187185767	187529978	262880	344211	60
utg000347l	2069615	34	2069372	-	chr4_h1	376633172	229316241	231385579	1257023	2069338	60
utg000350l	1391162	164	1391162	-	chr7_h1	307960711	71474448	72865446	774797	1390998	60
utg000351l	3671080	154	3671073	-	chr6_h1	228414185	192083168	195754087	2302298	3670919	60
utg000354l	4079693	1	4079439	+	chr2_h1	292333292	253270508	257349946	2337457	4079438	60
utg000355l	1114474	18	1114404	+	chr3_h1	341651641	308011766	309126152	676965	1114386	60
utg000358l	1196071	106	1196045	+	chr4_h1	376633172	306748827	307944766	709655	1195939	60
utg000361l	1934991	136	1934974	-	chr3_h1	341651641	155559196	157494034	622139	1934838	60
utg000362l	1532995	83	1532971	+	chr1_h1	247550126	68311364	69844252	904358	1532888	60
utg000364l	901337	3	901308	+	chr6_h1	228414185	29045450	29946755	570503	901305	60
utg000366l	623246	41	623047	-	chr2_h1	292333292	42781555	43404561	444519	623006	60
utg000367l	2418421	93	2418410	-	chr2_h1	292333292	197072356	199490673	1187169	2418317	60
utg000369l	1707969	50	1707964	-	chr1_h1	247550126	216699917	218407831	1049446	1707914	60
utg000370l	1367201	96	1367132	-	chr3_h1	341651641	171590630	172957666	645451	1367036	60
utg000377l	676901	93	676883	-	chr3_h1	341651641	64012480	64689270	406795	676790	60
utg000378l	1402854	13	1402573	+	chr6_h1	228414185	49959458	51362018	886105	1402560	60
utg000382l	694284	175	694222	-	chr1_h1	247550126	166520451	167214498	457751	694047	60
utg000383l	1038300	15	1038130	+	chr6_h1	228414185	117132088	118170203	505464	1038115	60
utg000386l	440628	6	440593	+	chr7_h1	307960711	56437618	56878205	233847	440587	60
utg000387l	2798593	15	2798480	+	chr7_h1	307960711	125082599	127881064	1348938	2798465	60
utg000393l	2011733	46	2011708	+	chr3_h1	341651641	335787357	337799019	1396940	2011662	60
utg000395l	1123246	149	1123214	+	chr4_h1	376633172	81705360	82828425	792653	1123065	60
utg000397l	633647	8	633605	+	chr2_h1	292333292	53086050	53719647	362289	633597	60
utg000398l	1595509	58	1595449	+	chr1_h1	247550126	210828861	212424252	929692	1595391	60
utg000400l	4659003	36270	4658988	-	chr3_h1	341651641	325072456	329695174	3132719	4622718	60
utg000400l	4659003	32883	38684	+	chr2_h1	292333292	160578707	160584509	417	5802	60
utg000402l	1530432	11	1530197	-	chr6_h1	228414185	56044469	57574655	953052	1530186	60
utg000404l	103201	282	103200	-	chr6_h1	228414185	90568995	90671913	51979	102918	60
utg000405l	155539	222	155109	+	chr2_h1	292333292	208703876	208858763	86553	154887	60
utg000406l	3152439	705	3152336	-	chr7_h1	307960711	67577409	70729040	1717473	3151631	60
utg000407l	248407	138	248376	+	chr5_h1	208769040	143293766	143542004	160145	248238	60
utg000409l	1579227	10	1579208	+	chr4_h1	376633172	55944133	57523331	870147	1579198	60
utg000411l	1520220	62	1516135	-	chr5_h1	208769040	176655303	178171376	907690	1516073	60
utg000414l	1428416	214	1428399	+	chr4_h1	376633172	85121447	86549632	906589	1428185	60
utg000418l	902542	30	902537	-	chr7_h1	307960711	226754599	227657106	597597	902507	60
utg000421l	3535401	13	3535025	-	chr6_h1	228414185	146437251	149972263	2200303	3535012	60
utg000422l	4669206	0	4669174	+	chr7_h1	307960711	100395031	105064205	2596635	4669174	60
utg000423l	1793366	21	1611931	+	chr2_h1	292333292	37565491	39177401	1125785	1611910	60
utg000426l	3616914	25	3616720	+	chr5_h1	208769040	21660763	25277458	2363488	3616695	60
utg000429l	1306218	345	1306016	+	chr5_h1	208769040	40267252	41572923	842892	1305671	60
utg000430l	780188	628	780117	-	chr4_h1	376633172	274149783	274929272	346754	779489	60
utg000431l	3065688	171	3065200	-	chr3_h1	341651641	57513123	60578152	1759237	3065029	60
utg000432l	1249372	7	1249152	+	chr3_h1	341651641	81099258	82348403	600687	1249145	60
utg000435l	1114754	133	1114754	-	chr7_h1	307960711	272953436	274068057	773249	1114621	60
utg000436l	1950258	207	1950116	+	chr1_h1	247550126	185056765	187006674	1263381	1949909	60
utg000440l	608262	211	608254	-	chr5_h1	208769040	18673834	19281877	328086	608043	60
utg000441l	1198533	20	1198492	-	chr4_h1	376633172	371835423	373033895	658141	1198472	60
utg000443l	841527	125	841400	+	chr4_h1	376633172	201342118	202183393	254843	841275	60
utg000448l	527578	30	527569	-	chr1_h1	247550126	6013272	6540811	431696	527539	60
utg000449l	1914905	9	1914843	-	chr4_h1	376633172	186576209	188491043	1162826	1914834	60
utg000450l	1182726	13	1182333	+	chr4_h1	376633172	166307692	167490012	637645	1182320	60
utg000454l	1070400	13	1070168	-	chr7_h1	307960711	203233701	204303856	569519	1070155	60
utg000456l	1613858	1553	1613843	-	chr5_h1	208769040	105444059	107056349	908706	1612290	60
utg000458l	422906	1	422862	+	chr6_h1	228414185	200417075	200839936	299728	422861	60
utg000460l	1271061	27018	1271035	-	chr3_h1	341651641	190160693	191404710	670163	1244017	60
utg000461l	940966	32	940942	-	chr4_h1	376633172	240028721	240969631	496661	940910	60
utg000464l	1156728	75	1156725	-	chr6_h1	228414185	52075952	53232602	808944	1156650	60
utg000467l	968209	23	968200	-	chr4_h1	376633172	68222078	69190255	607737	968177	60
utg000472l	245359	12	245323	+	chr7_h1	307960711	10719165	10964476	162305	245311	60
utg000473l	282094	137	282082	-	chr6_h1	228414185	186903440	187185385	134864	281945	60
utg000476l	2156032	224	2104989	-	chr2_h1	292333292	61051951	63156716	1022198	2104765	60
utg000476l	2156032	2105018	2156015	+	chr2_h1	292333292	60142778	60193775	37757	50997	60
utg000477l	412806	32	412641	-	chr4_h1	376633172	268258268	268670877	245761	412609	60
utg000478l	1013324	4	1012796	-	chr2_h1	292333292	66870209	67883001	594843	1012792	60
utg000479l	2093444	336	2093444	-	chr4_h1	376633172	310278710	312371818	1340805	2093108	60
utg000480l	787809	36	787796	-	chr3_h1	341651641	271973368	272761128	514416	787760	60
utg000483l	4559785	10	4559762	+	chr1_h1	247550126	175075320	179635272	3075795	4559952	60
utg000486l	1256298	2	1256232	-	chr4_h1	376633172	119623806	120880036	774205	1256230	60
utg000491l	627954	19	627943	-	chr2_h1	292333292	17435936	18056605	321057	627924	60
utg000493l	91536	57	91528	+	chr3_h1	341651641	224390294	224481765	75284	91471	60
utg000495l	2477538	323	2477329	+	chr6_h1	228414185	164321608	166798614	1591582	2477006	60
utg000499l	998162	18	998023	+	chr2_h1	292333292	194834422	195832427	573043	998005	60
utg000509l	1588707	173	1588697	-	chr7_h1	307960711	183973366	185561890	978321	1588524	60
utg000512l	361558	153	361553	-	chr5_h1	208769040	148638065	148999465	237835	361400	60
utg000516l	652574	11	652539	+	chr6_h1	228414185	114954682	115607210	345087	652528	60
utg000519l	1584332	157	1584270	-	chr5_h1	208769040	56598478	58182591	752180	1584113	60
utg000521l	737995	475	737972	+	chr3_h1	341651641	274939793	275677290	459368	737497	60
utg000524l	854998	1	854988	+	chr4_h1	376633172	82874214	83747216	557265	873002	60
utg000529l	822230	11	822204	+	chr2_h1	292333292	101711059	102533252	413185	822193	60
utg000530l	121176	7	121159	-	chr4_h1	376633172	66475966	66597118	81617	121152	60
utg000534l	911984	7	911972	-	chr2_h1	292333292	88693686	89605651	528980	911965	60
utg000535l	3070743	4	3070724	+	chr7_h1	307960711	204304073	207374793	1492124	3070720	60
utg000539l	976086	31	976076	-	chr3_h1	341651641	202205612	203181657	571029	976045	60
utg000541l	3123928	323983	3123673	-	chr5_h1	208769040	144303365	147011030	1659902	2862128	60
utg000541l	3123928	11250	783422	-	chr5_h2	211649110	150555140	151198158	448199	772250	60
utg000542l	2783546	1	2783244	+	chr6_h1	228414185	141568278	144351521	1802032	2783243	60
utg000543l	2108859	87	2108827	-	chr7_h1	307960711	4924414	7033154	1411021	2108740	60
utg000544l	2806995	21	2806993	-	chr1_h1	247550126	10163331	12970303	1892788	2806972	60
utg000548l	2535757	261	2535750	-	chr3_h1	341651641	285530816	288066305	1722164	2535489	60
utg000550l	829679	54	829630	-	chr2_h1	292333292	187286389	188115965	479898	829576	60
utg000551l	4679740	176	4679683	+	chr6_h1	228414185	14838924	19518431	2749448	4679507	60
utg000552l	5168054	19	5168043	-	chr1_h1	247550126	41731121	46899145	3326205	5168024	60
utg000555l	2788308	13	2788304	-	chr6_h1	228414185	79429713	82218004	1463670	2788291	60
utg000557l	599710	13	599643	+	chr5_h1	208769040	114626595	115226225	296138	599630	60
utg000562l	1013553	16	1013545	-	chr7_h1	307960711	305564646	306578175	560683	1013529	60
utg000563l	4037246	7	4037230	+	chr5_h1	208769040	98926238	102963461	2156953	4037223	60
utg000568l	1859300	23	1858658	-	chr6_h1	228414185	35380266	37238901	1218829	1858635	60
utg000569l	1799784	6	1799770	-	chr1_h1	247550126	36807387	38607151	1081872	1799764	60
utg000570l	1180918	18	1180898	+	chr3_h1	341651641	94712013	95892893	570690	1180880	60
utg000573l	970580	30	970579	-	chr1_h1	247550126	196957399	197927948	528922	970549	60
utg000574l	1440100	142	1439972	+	chr3_h1	341651641	3271020	4710850	857110	1439830	60
utg000578l	377875	100	377826	+	chr4_h1	376633172	64694041	65071767	186126	377726	60
utg000579l	4304431	87	4304312	-	chr4_h1	376633172	202183739	206487964	1303227	4304225	60
utg000582l	1135105	11	1134942	-	chr7_h1	307960711	25658576	26793507	661530	1134931	60
utg000584l	1907624	225	1907606	-	chr5_h1	208769040	107187479	109094860	1157547	1907381	60
utg000591l	1471193	16	1471087	-	chr4_h1	376633172	108545714	110016785	851131	1471071	60
utg000592l	1027029	149	1027009	+	chr2_h1	292333292	275139124	276165984	606288	1026860	60
utg000593l	760675	112	760648	-	chr5_h1	208769040	143542262	144302798	483738	760536	60
utg000595l	1008188	121	1008152	-	chr6_h1	228414185	82218153	83226184	404766	1008031	60
utg000596l	265498	51	265478	+	chr6_h1	228414185	79164062	79429489	157954	265427	60
utg000597l	1579998	826	1579976	-	chr5_h1	208769040	95094268	96673418	810060	1579150	60
utg000600l	760909	8	760856	+	chr5_h1	208769040	46124603	46885451	423095	760848	60
utg000603l	3981606	28	3981598	-	chr3_h1	341651641	33455851	37439043	2774856	3983192	60
utg000604l	1351333	0	1351315	+	chr4_h1	376633172	87020136	88371451	875320	1351315	60
utg000608l	826234	37	826212	+	chr4_h1	376633172	180686306	181512481	460142	826175	60
utg000609l	647887	51	647795	+	chr7_h1	307960711	242909675	243557419	412833	647744	60
utg000610l	1249202	88	1249184	-	chr2_h1	292333292	18034097	19283193	805600	1249096	60
utg000618l	1557605	8201	1557592	-	chr5_h1	208769040	207211448	208760839	866031	1549391	60
utg000621l	329348	77	329144	+	chr4_h1	376633172	10537113	10866180	242123	329067	60
utg000622l	309670	403	309583	-	chr4_h1	376633172	127862393	128171573	157455	309180	60
utg000624l	961399	169	961362	+	chr7_h1	307960711	297131003	298092196	490165	961193	60
utg000628l	2389971	60	2389884	-	chr6_h1	228414185	200840167	203229991	1441549	2389824	60
utg000633l	2287818	20	2287802	-	chr5_h1	208769040	1688587	3976369	1412076	2287782	60
utg000634l	524389	120	524377	+	chr1_h1	247550126	167986044	168510301	230658	524257	60
utg000637l	482307	195	482284	+	chr6_h1	228414185	215791853	216273942	349434	482089	60
utg000639l	2142334	14	2142103	+	chr3_h1	341651641	25088923	27231012	1379368	2142089	60
utg000640l	627882	18	627744	+	chr5_h1	208769040	84430266	85057992	306633	627726	60
utg000641l	3202436	35	3202418	+	chr1_h1	247550126	127720695	130923078	1612487	3202383	60
utg000642l	818842	10	818816	+	chr7_h1	307960711	286699659	287518465	550413	818806	60
utg000643l	3769326	10	3769302	+	chr6_h1	228414185	136729236	140498528	2491393	3769292	60
utg000646l	514511	1	514488	+	chr4_h2	387456523	333579495	334093982	313676	514487	60
utg000647l	829447	204	829425	-	chr2_h1	292333292	133647127	134476348	458272	829221	60
utg000648l	2649911	207	2649893	-	chr6_h1	228414185	41504699	44154385	1523484	2649686	60
utg000649l	222603	58	222533	-	chr1_h1	247550126	144539703	144762178	167953	222475	60
utg000650l	2153677	26437	2153667	-	chr4_h1	376633172	244075770	246203000	1047756	2127230	60
utg000651l	713582	1894	713573	+	chr2_h1	292333292	190118166	190829845	428004	711679	60
utg000653l	167239	6	158573	+	chr3_h1	341651641	11757395	11915962	89165	158567	60
utg000654l	965345	205	965340	-	chr5_h1	208769040	194528426	195493561	622595	965135	60
utg000662l	1338506	678	1325020	+	chr2_h1	292333292	121604497	122928839	864005	1324342	60
utg000667l	1595216	24	1595208	-	chr6_h1	228414185	209149500	210744684	1065947	1595184	60
utg000668l	630763	37	630742	-	chr4_h1	376633172	371204440	371835145	476999	630705	60
utg000675l	2914413	170	2914279	+	chr4_h1	376633172	328113343	331027452	2034482	2914109	60
utg000676l	1357241	13	1357210	+	chr2_h1	292333292	181573831	182931028	677638	1357197	60
utg000682l	1054647	20	1054624	-	chr7_h1	307960711	248359651	249414255	674597	1054604	60
utg000683l	1335631	196	1318596	-	chr4_h1	376633172	188495258	189813658	653168	1318400	55
utg000684l	64289	134	64289	-	chr5_h1	208769040	112323697	112387852	27972	64155	55
utg000685l	312556	22	312539	-	chr6_h1	228414185	10828533	11141050	217743	312517	60
utg000686l	308112	64	292995	-	chr3_h1	341651641	85605898	85898829	169347	292931	60
utg000688l	482610	652	482299	+	chr4_h1	376633172	116002906	116484553	249237	481647	60
utg000696l	1954094	81	1953052	+	chr6_h1	228414185	66591084	68544055	970335	1952971	60
utg000697l	674794	5	674768	+	chr5_h1	208769040	116716965	117391728	453013	674763	60
utg000698l	921126	74	921122	-	chr7_h1	307960711	63654508	64575556	484512	921048	60
utg000699l	1150159	15	1150115	+	chr1_h1	247550126	141659350	142809450	588997	1150100	60
utg000703l	1190499	14	1190158	-	chr4_h1	376633172	361728636	362918780	808495	1190144	60
utg000705l	1956488	34	1956476	-	chr7_h1	307960711	176528106	178484548	1255844	1956442	60
utg000707l	565123	249	565113	-	chr1_h1	247550126	198966134	199530998	282177	564864	60
utg000708l	4492611	4	4492569	+	chr7_h1	307960711	113638094	118130659	2159879	4492565	60
utg000710l	689597	15	689472	+	chr3_h1	341651641	117305405	117994862	387069	689457	60
utg000712l	652318	50611	647550	-	chr1_h2	254899717	168939290	169536229	392538	596939	60
utg000717l	127367	38	127217	-	chr2_h1	292333292	229559591	229686770	99619	127179	60
utg000718l	2048679	5	2048655	+	chr6_h1	228414185	207056053	209104703	1446150	2048650	60
utg000719l	56450	15	56426	+	chr6_h1	228414185	214736938	214793349	33963	56411	60
utg000721l	1032523	119	1032510	-	chr4_h1	376633172	272331665	273364056	593851	1032391	60
utg000722l	5564697	216	5564575	+	chr7_h1	307960711	298459185	304023544	3552024	5564359	60
utg000725l	1583302	251	1583286	-	chr5_h1	208769040	87094455	88677490	837965	1583035	60
utg000727l	2603083	13	2603040	-	chr6_h1	228414185	74934767	77537794	1343116	2603027	60
utg000730l	711523	16	711513	-	chr2_h1	292333292	12481241	13192738	524814	711497	60
utg000731l	1565406	942	1564808	+	chr2_h1	292333292	215231833	216795699	909494	1563866	60
utg000732l	1298208	94	1298198	-	chr1_h1	247550126	46899374	48197478	810389	1298104	60
utg000735l	828633	25	828613	-	chr6_h1	228414185	222206716	223035304	600929	828588	60
utg000737l	2157221	24	2157220	+	chr6_h1	228414185	102666844	104824040	1093763	2157196	60
utg000742l	2044227	20455	2044227	-	chr4_h1	376633172	331027786	333051558	1256092	2023772	60
utg000749l	545190	20	545174	-	chr2_h1	292333292	104817207	105362361	362761	545154	60
utg000750l	1011870	85	1011864	-	chr6_h1	228414185	85775033	86786812	490824	1011779	60
utg000752l	1224815	21	1224768	-	chr2_h1	292333292	251195578	252420325	735320	1224747	60
utg000753l	1721201	77	1721030	-	chr6_h1	228414185	39695549	41416502	991862	1720953	60
utg000756l	244842	45	244679	-	chr2_h1	292333292	5338546	5583180	159379	244634	60
utg000757l	1010538	24	1010339	-	chr2_h1	292333292	196033724	197044039	558302	1010315	60
utg000759l	3156593	738	3156577	+	chr3_h1	341651641	73065290	76221129	1758366	3155839	60
utg000763l	2483541	13	2483532	-	chr5_h1	208769040	187518304	190001823	1864053	2483519	60
utg000765l	2406711	158	2406707	-	chr7_h1	307960711	264156952	266563501	1390627	2406549	60
utg000768l	593267	162	593262	-	chr7_h1	307960711	28707651	29300751	406499	593100	60
utg000769l	2478939	40	2478938	-	chr4_h1	376633172	98158187	100637085	1232271	2478898	60
utg000777l	1801354	291	1798599	-	chr5_h1	208769040	96707232	98505540	1083346	1798308	60
utg000778l	128995	5	128973	+	chr1_h1	247550126	35947414	36076382	105637	128968	60
utg000780l	3565960	29	3565954	-	chr5_h1	208769040	129751821	133321511	2458479	3569690	60
utg000782l	3100908	161	3100864	-	chr3_h1	341651641	166572725	169673428	1483011	3100703	60
utg000785l	2090312	118	2090076	+	chr3_h1	341651641	290662127	292752085	1092328	2089958	60
utg000786l	1863076	6	1863061	-	chr3_h1	341651641	139718682	141581737	1060307	1863055	60
utg000788l	1046279	25	1046127	-	chr5_h1	208769040	109722443	110768545	518919	1046102	60
utg000789l	1144087	4	1144062	+	chr3_h1	341651641	55422021	56566079	470489	1144058	60
utg000795l	355762	392	296812	+	chr2_h1	292333292	208135530	208431950	169749	296420	60
utg000796l	1416517	1074	1416493	+	chr2_h1	292333292	219624516	221039935	721307	1415419	60
utg000798l	2948439	18	2948376	-	chr1_h1	247550126	52102802	55051160	1424095	2948358	60
utg000801l	706619	10	706411	+	chr6_h1	228414185	119664158	120370559	329657	706401	60
utg000805l	1311431	2	1311362	+	chr6_h1	228414185	130516209	131827569	858943	1311360	60
utg000807l	2657495	15	2607287	+	chr4_h1	376633172	312372269	314979541	1654509	2607272	60
utg000811l	1559905	55	1559890	-	chr4_h1	376633172	266698113	268257948	902025	1559835	60
utg000813l	779681	7	779665	+	chr6_h1	228414185	162116081	162895739	527824	779658	60
utg000814l	1074230	678	1074230	-	chr3_h1	341651641	124049835	125123387	584541	1073552	60
utg000815l	1671267	6	1671102	+	chr4_h1	376633172	132936093	134607189	1036061	1671096	60
utg000816l	1894043	113364	1894008	-	chr3_h1	341651641	322263765	324044409	1162902	1780644	60
utg000816l	1894043	12	63321	-	chr2_h1	292333292	3765970	3829279	50659	63309	60
utg000817l	2390488	25	2390477	-	chr4_h1	376633172	219737195	222127647	1233541	2390452	60
utg000819l	2111578	197	2111542	-	chr3_h1	341651641	70952810	73064155	1172794	2111345	60
utg000820l	1076634	177	1076606	-	chr1_h1	247550126	123122463	124198892	527340	1076429	60
utg000825l	925897	101	925884	-	chr4_h1	376633172	65072029	65997812	486351	925783	60
utg000826l	91544	1024	91503	-	chr2_h1	292333292	109335213	109425692	43488	90479	60
utg000830l	543319	481	543125	-	chr4_h1	376633172	239400533	239943177	262455	542644	60
utg000834l	1891273	63	1891252	+	chr3_h1	341651641	85983880	87875069	1184362	1891189	60
utg000836l	113134	614	113112	+	chr1_h1	247550126	171383757	171496255	46932	112498	60
utg000839l	988136	11	988117	+	chr2_h1	292333292	221040170	222028276	594287	988106	60
utg000843l	1049184	42	1049137	+	chr4_h1	376633172	318705471	319754566	588574	1049095	60
utg000844l	712653	318	712455	-	chr2_h1	292333292	97300891	98013028	404910	712137	60
utg000847l	3856925	8	3856850	-	chr3_h1	341651641	295681563	299538405	2612245	3856842	60
utg000849l	1034469	15	1034448	+	chr2_h1	292333292	214196237	215230670	624664	1034433	60
utg000852l	2474317	15	2474035	+	chr1_h1	247550126	241502173	243976193	1610542	2474020	60
utg000854l	1492475	38	1492466	-	chr4_h1	376633172	110017010	111509438	933238	1492428	60
utg000855l	663721	20	663708	-	chr1_h1	247550126	119259024	119922712	399036	663688	60
utg000857l	734694	495	734663	-	chr4_h1	376633172	260897456	261631624	387354	734168	60
utg000862l	686258	17	686225	+	chr7_h1	307960711	79866232	80552440	430349	686208	60
utg000865l	3069323	19	3069248	-	chr3_h1	341651641	136649219	139718448	1797303	3069229	60
utg000868l	2954011	74	2953972	-	chr7_h1	307960711	169882746	172836644	1718751	2953898	60
utg000873l	893142	19	893101	-	chr1_h1	247550126	56860498	57753580	549128	893082	60
utg000877l	347495	53	347485	+	chr3_h1	341651641	199595438	199942870	235271	347432	60
utg000881l	689431	147	689308	-	chr4_h1	376633172	121622964	122312125	343375	689161	60
utg000886l	3031612	167	3031604	+	chr1_h1	247550126	244267592	247299029	1720023	3031437	60
utg000890l	2724555	14	2724375	+	chr7_h1	307960711	245634887	248359248	1762694	2724361	60
utg000892l	770426	22	770426	-	chr3_h1	341651641	88982372	89752776	424074	770404	60
utg000893l	532992	18	532754	-	chr5_h1	208769040	147329825	147862561	363715	532736	60
utg000895l	913664	219	770598	-	chr3_h1	341651641	173966034	174736413	383429	770379	60
utg000897l	2616565	61	2017500	+	chr7_h1	307960711	22183621	24180341	1270285	2020217	60
utg000897l	2616565	1706923	2550894	+	chr7_h2	318720752	26442189	27223647	435702	888920	60
utg000897l	2616565	2534667	2584169	+	chr7_h1	307960711	24380055	24428416	21151	52572	60
utg000897l	2616565	2575966	2616464	+	chr7_h1	307960711	25436788	25477286	9693	40498	60
utg000899l	102374	242	102276	-	chr1_h1	247550126	92636981	92739015	39501	102034	60
utg000904l	3230470	5	3230343	+	chr2_h1	292333292	148707354	151937692	1594077	3230338	60
utg000909l	913887	186	913710	+	chr7_h1	307960711	105645527	106559051	452180	913524	60
utg000910l	475072	6	458334	+	chr5_h2	211649110	3878390	4336718	318890	458328	60
utg000914l	1137490	9	1137484	-	chr2_h1	292333292	225040505	226137005	700983	1137475	60
utg000919l	1054707	19	1054240	-	chr2_h1	292333292	33349936	34404157	708032	1054221	60
utg000921l	893146	187	893133	-	chr3_h1	341651641	192788675	193681621	456214	892946	60
utg000922l	1173126	153	1173108	-	chr2_h1	292333292	134476770	135649725	563322	1172955	60
utg000924l	563541	25	563528	-	chr7_h1	307960711	274068403	274631906	358547	563503	60
utg000928l	445132	39	445125	-	chr5_h1	208769040	186783046	187228132	263096	445086	60
utg000929l	1548075	14	1547759	+	chr6_h1	228414185	60625318	62173063	816462	1547745	60
utg000930l	2120489	48	2120484	-	chr3_h1	341651641	333302276	335422712	1366360	2120436	60
utg000931l	459014	295	419639	-	chr2_h1	292333292	81715203	82134547	278303	419344	60
utg000934l	774197	21	774185	-	chr5_h1	208769040	43050314	43824478	523436	774164	60
utg000935l	421369	12	421356	-	chr2_h1	292333292	279726758	280148102	261613	421344	60
utg000936l	703285	3196	703281	-	chr6_h2	226693804	142292108	142992354	374559	700246	60
utg000937l	223159	3	223029	+	chr6_h1	228414185	159797739	160020765	66474	223026	60
utg000940l	4439781	23	4439754	-	chr1_h1	247550126	1527044	5966775	3293809	4439731	60
utg000941l	1229485	105	1229464	+	chr5_h1	208769040	62472407	63701766	395894	1229359	60
utg000942l	431983	14	431898	-	chr5_h1	208769040	51540403	51972287	337394	431884	60
utg000943l	301348	20	301341	-	chr7_h1	307960711	52093037	52394358	226697	301321	60
utg000946l	689009	18	689001	+	chr3_h1	341651641	294855985	295544968	449535	688983	60
utg000949l	1887505	18	1887499	-	chr3_h1	341651641	37483707	39371188	1249682	1887481	60
utg000953l	3081232	86	3081196	+	chr2_h1	292333292	160584852	163665962	1775541	3081110	60
utg000955l	502052	14	501952	-	chr1_h1	247550126	100100327	100602265	333512	501938	60
utg000956l	1054364	155	1054314	-	chr7_h1	307960711	82555223	83609382	568715	1054159	60
utg000958l	1916784	20	1916755	+	chr2_h1	292333292	72835406	74752141	1282380	1916735	60
utg000960l	1131470	28	1131462	-	chr7_h1	307960711	20900436	22031870	687097	1131434	60
utg000961l	1270506	2	1270483	+	chr7_h1	307960711	207375014	208645495	769649	1270481	60
utg000962l	1612152	9	1612130	+	chr3_h1	341651641	306399405	308011526	1016369	1612121	60
utg000963l	953543	20	953458	-	chr5_h1	208769040	180213939	181167377	619742	953438	60
utg000965l	732529	17	732514	+	chr7_h1	307960711	38265523	38998020	455378	732497	60
utg000967l	117399	28	117385	-	chr5_h1	208769040	37586562	37703919	83536	117357	60
utg000969l	1241107	11	1241101	+	chr4_h1	376633172	14505995	15747085	1101287	1241090	60
utg000972l	427086	11	427065	+	chr6_h1	228414185	187530104	187957158	192992	427054	60
utg000974l	1639924	46	1639915	+	chr3_h1	341651641	200565524	202205393	1098037	1639869	60
utg000975l	256994	0	256928	+	chr1_h1	247550126	122865241	123122169	179491	256928	60
utg000979l	271540	27	269426	-	chr4_h1	376633172	296201976	296471375	137419	269399	60
utg000981l	2268505	26	2268488	-	chr7_h1	307960711	250821425	253089887	1269667	2268462	60
utg000983l	912367	65544	912345	+	chr2_h1	292333292	226423816	227270617	487581	846801	60
utg000984l	813513	24	813509	-	chr4_h1	376633172	49911974	50725459	473778	813485	60
utg000985l	432029	67	432011	-	chr7_h1	307960711	70869125	71301069	178474	431944	60
utg000987l	1507260	7	1507124	+	chr3_h1	341651641	176581443	178088560	623589	1507117	60
utg000988l	680323	1448	680214	+	chr5_h1	208769040	196195562	196874328	306844	678766	60
utg000989l	825675	41	825652	+	chr6_h1	228414185	25575529	26401140	507805	825611	60
utg000992l	2632457	229	2632443	+	chr2_h1	292333292	84995230	87627444	1507947	2632214	60
utg000994l	1339745	394620	1339707	+	chr7_h1	307960711	284919991	285865078	615669	945087	60
utg000994l	1339745	378	621491	+	chr7_h2	318720752	293630030	294160986	179612	656176	60
utg000999l	3296047	5	3295924	+	chr7_h1	307960711	76569973	79865892	2122264	3295919	60
utg001000l	3507101	44	3507079	+	chr4_h1	376633172	299172122	302679157	2131152	3507035	60
utg001001l	902078	10	902055	-	chr6_h1	228414185	24369892	25271937	547307	902045	60
utg001003l	1071957	40984	1030707	-	chr3_h1	341651641	172975983	173965706	443442	989723	60
utg001006l	2656959	26	2656952	-	chr2_h1	292333292	190830061	193486987	1499254	2656926	60
utg001007l	1726038	33	1725854	-	chr4_h1	376633172	304845616	306571437	1033451	1725821	60
utg001008l	440069	331	440044	+	chr1_h1	247550126	73771728	74211441	252547	439713	60
utg001015l	1645308	12	1645270	-	chr5_h1	208769040	81665064	83310322	913498	1645258	60
utg001018l	965986	4	965964	+	chr3_h1	341651641	235052206	236018166	560796	965960	60
utg001019l	4918964	21	4918942	-	chr6_h1	228414185	174764821	179683742	3015147	4918921	60
utg001020l	1860341	286	1860329	-	chr3_h1	341651641	247640328	249500371	967552	1860043	60
utg001022l	2329935	33	2329926	-	chr7_h1	307960711	267287454	269617347	1656186	2329893	60
utg001023l	822320	94	822294	+	chr2_h1	292333292	231228446	232050646	593208	822200	60
utg001026l	1069325	24	1069321	-	chr6_h1	228414185	140498756	141568053	659686	1069297	60
utg001030l	2055101	230	2055063	-	chr1_h1	247550126	144762474	146817307	1333581	2054833	60
utg001032l	1898694	43671	1892412	-	chr2_h1	292333292	126261809	128110550	984849	1848741	60
utg001034l	1809516	30	1809342	-	chr4_h1	376633172	104004830	105860173	1119539	1855343	60
utg001035l	1124652	214	1124639	+	chr4_h1	376633172	334609269	335733694	568732	1124425	60
utg001036l	1142559	180	1142432	-	chr2_h1	292333292	199491093	200633345	654725	1142252	60
utg001037l	1864345	62	1767924	+	chr6_h1	228414185	31298320	33066182	1086495	1767862	60
utg001037l	1864345	1783628	1842324	+	chr6_h1	228414185	34806112	34852365	19176	63227	60
utg001037l	1864345	1748574	1788575	+	chr4_h2	387456523	345356056	345395698	344	40001	60
utg001038l	1685830	54	1685820	-	chr4_h1	376633172	287619094	289304860	1087676	1685766	60
utg001041l	153308	30	153266	-	chr7_h1	307960711	90522540	90675776	119895	153236	60
utg001043l	499897	86	499886	-	chr7_h1	307960711	4424296	4924096	351013	499800	60
utg001044l	731389	103	731379	-	chr7_h1	307960711	237612698	238343974	570160	731276	60
utg001045l	1873522	0	1873472	+	chr6_h1	228414185	1475499	3348971	1030485	1873472	60
utg001046l	432369	12	432291	+	chr2_h1	292333292	172800430	173232709	275981	432279	60
utg001048l	963991	4	963985	-	chr1_h1	247550126	184092373	185056354	613273	963981	60
utg001049l	3220243	10	3220224	+	chr4_h1	376633172	129715654	132935868	1791439	3220214	60
utg001051l	1069046	16	1068997	-	chr4_h1	376633172	362919043	363988024	661141	1068981	60
utg001061l	884348	31	884122	-	chr1_h1	247550126	143114046	143998137	389226	884091	60
utg001062l	1380151	37	1380115	-	chr6_h1	228414185	51782	1431860	1037178	1380078	60
utg001067l	297929	12	297900	+	chr7_h1	307960711	26793730	27091618	164558	297888	60
utg001070l	2482838	45	2482411	+	chr2_h1	292333292	234961805	237444171	1321255	2482366	60
utg001072l	3080319	250	3080169	+	chr7_h1	307960711	13102062	16181981	1845502	3079919	60
utg001073l	994795	26	994769	-	chr5_h1	208769040	142116267	143111010	688647	994743	60
utg001074l	369600	23	369595	-	chr3_h1	341651641	160282137	160651709	169447	369572	60
utg001075l	1694534	10	1694533	+	chr7_h1	307960711	238390468	240096728	1171103	1706260	60
utg001076l	980975	135	980960	-	chr1_h1	247550126	225813551	226794376	520961	980825	60
utg001077l	3372134	21	3372104	-	chr1_h1	247550126	180720063	184092146	2206581	3372083	60
utg001078l	3191767	27	3191682	-	chr4_h1	376633172	182637132	185828787	1499891	3191655	60
utg001081l	835610	5	835564	+	chr6_h1	228414185	161280269	162115828	562858	835559	60
utg001082l	251541	164	251441	-	chr5_h1	208769040	68409566	68660843	120521	251277	60
utg001084l	1466693	27	1466658	-	chr3_h1	341651641	237271212	238737843	1009383	1466631	60
utg001085l	1282625	24	1282621	-	chr5_h1	208769040	190002040	191284637	1011729	1282597	60
utg001087l	45693	21	45692	-	chr7_h1	307960711	285865317	285910988	20648	45671	60
utg001091l	1155013	85	1154997	-	chr4_h1	376633172	295044665	296199577	722605	1154912	60
utg001093l	271216	348	271066	-	chr2_h1	292333292	208432388	208703106	115378	270718	60
utg001096l	3564869	3	3564834	+	chr3_h1	341651641	163007615	166572446	1797320	3564831	60
utg001098l	172287	360	171858	-	chr7_h1	307960711	199437053	199608551	70531	171498	60
utg001099l	490944	18	490691	-	chr7_h1	307960711	147970436	148461109	252677	490673	60
utg001102l	1316112	43	1316098	+	chr4_h1	376633172	242759491	244075546	711414	1316055	60
utg001103l	3516401	18	3516394	+	chr6_h1	228414185	104824259	108340635	1770468	3516376	60
utg001104l	1067469	206	1067446	+	chr7_h1	307960711	210916371	211983611	673219	1067240	60
utg001107l	542555	117	542072	+	chr1_h1	247550126	97257102	97799057	95006	541955	60
utg001110l	854068	1127	854045	+	chr6_h1	228414185	196735652	197588570	592407	852918	60
utg001112l	3773767	8518	3744985	+	chr2_h1	292333292	8518	3744985	2698314	3736467	60
utg001113l	115187	13	114942	+	chr6_h1	228414185	129008600	129123529	85183	114929	56
utg001114l	1436046	27	1436017	+	chr3_h1	341651641	145057241	146493431	626964	1436190	60
utg001115l	863815	618	863798	+	chr5_h1	208769040	55735119	56598299	360525	863180	60
utg001116l	2906519	56	2906464	-	chr7_h1	307960711	186600509	189506917	1608849	2906408	60
utg001117l	361249	86	361230	-	chr4_h1	376633172	273788282	274149426	167704	361144	60
utg001118l	849227	26	849216	-	chr4_h1	376633172	231385824	232235014	522642	849190	60
utg001122l	745209	57	744974	+	chr2_h1	292333292	6274176	7019093	513905	744917	60
utg001129l	757966	54	757927	+	chr3_h1	341651641	210945017	211702890	425421	757873	60
utg001130l	2667258	103	2667237	-	chr7_h1	307960711	118130922	120798056	1466218	2667134	60
utg001132l	693777	273	693327	+	chr5_h1	208769040	11400571	12093625	388829	693054	60
utg001136l	2146339	10	2146256	+	chr4_h1	376633172	321910423	324056669	1414758	2146246	60
utg001142l	435895	36496	435719	+	chr2_h1	292333292	72435787	72835010	235183	399223	60
utg001146l	355467	3	355344	+	chr5_h1	208769040	86738775	87094116	203895	355341	60
utg001148l	1073494	336	1073478	-	chr2_h1	292333292	282348273	283421415	750148	1073142	60
utg001149l	3778795	25952	3778788	-	chr5_h1	208769040	117555896	121308732	2370857	3752836	60
utg001151l	3188268	25	3188253	-	chr4_h1	376633172	30966938	34155166	2195704	3188228	60
utg001153l	2121409	20	2121379	-	chr4_h1	376633172	357421492	359542851	1489035	2121359	60
utg001160l	2206047	20	2205279	+	chr5_h1	208769040	164074001	166279260	1548963	2205259	60
utg001162l	1386437	11223	1386270	-	chr1_h1	247550126	228643625	230018672	928017	1375047	60
utg001163l	2218447	469	2218396	+	chr3_h1	341651641	194435112	196653039	1436282	2217927	60
utg001171l	1949560	0	1949340	+	chr2_h1	292333292	179624158	181573498	1110404	1949340	60
utg001174l	4327108	108	4327100	-	chr5_h1	208769040	166464996	170791988	2620660	4326992	60
utg001176l	493968	15	493967	-	chr3_h1	341651641	6559216	7053168	322634	493952	60
utg001177l	2461516	8	2461498	+	chr1_h1	247550126	205814117	208275607	1483403	2461490	60
utg001178l	855410	269	855266	+	chr6_h1	228414185	214936417	215791414	603429	854997	60
utg001179l	510109	8	510103	-	chr1_h1	247550126	110690750	111200845	228588	510095	60
utg001182l	494242	7	494223	+	chr1_h1	247550126	9668994	10163210	322266	494216	60
utg001183l	696994	19	696947	-	chr3_h1	341651641	78116846	78813774	466298	696928	60
utg001186l	618528	15	618516	+	chr1_h1	247550126	147466603	148085104	358597	618501	60
utg001191l	130694	21	130577	-	chr4_h1	376633172	74073137	74203693	72353	130556	60
utg001192l	364251	151	364229	+	chr3_h1	341651641	335423111	335787189	230354	364078	60
utg001198l	1716584	8	1716567	+	chr4_h1	376633172	40651619	42368178	1071619	1716559	60
utg001199l	1546542	27	1546487	-	chr7_h1	307960711	212511298	214057758	892740	1546460	60
utg001201l	356954	13	356882	-	chr3_h1	341651641	341294759	341651628	217045	356869	60
utg001202l	374059	623	374031	+	chr1_h1	247550126	110317108	110690516	262630	373408	60
utg001203l	691814	30	691611	-	chr7_h1	307960711	58627864	59319445	399189	691581	60
utg001209l	2695213	60	2695207	-	chr5_h1	208769040	138802933	141498080	1619470	2695147	60
utg001210l	456210	1	455984	+	chr4_h1	376633172	240969864	241425847	229549	455983	60
utg001213l	909293	47	909273	+	chr4_h1	376633172	141037519	141946745	457047	909226	60
utg001218l	1116695	24	1116685	+	chr3_h1	341651641	148989945	150106606	363922	1116661	60
utg001219l	256233	19	255963	-	chr2_h1	292333292	77816965	78072909	139895	255944	60
utg001220l	836253	19	836190	-	chr5_h1	208769040	170792359	171628530	520665	836171	60
utg001221l	314830	90	314807	+	chr3_h1	341651641	232165262	232479979	156657	314717	60
utg001223l	1425395	58	1425393	-	chr1_h1	247550126	55132146	56557481	844394	1425335	60
utg001224l	1524664	145	1524530	+	chr6_h1	228414185	100372756	101897141	731574	1524385	60
utg001225l	56799	111	56787	+	chr2_h1	292333292	279669957	279726633	48204	56676	60
utg001226l	1122347	93	1122302	+	chr1_h1	247550126	224691082	225813291	561916	1122209	60
utg001228l	1215196	23	1215183	-	chr1_h1	247550126	222958225	224173385	777009	1215160	60
utg001230l	1139792	20	1139473	-	chr7_h1	307960711	241395647	242535100	720759	1139453	60
utg001233l	1745265	471	1745252	-	chr4_h1	376633172	150233755	151978536	1023712	1744781	60
utg001234l	861948	10	861929	+	chr4_h1	376633172	102427163	103289082	463859	861919	60
utg001239l	454071	47	454012	-	chr5_h1	208769040	73986090	74440055	193588	453965	60
utg001241l	2417600	74	2417574	+	chr4_h1	376633172	74489750	76907250	1625232	2417500	60
utg001242l	279916	15	279909	-	chr4_h1	376633172	89654030	89933924	190563	279894	60
utg001244l	880550	10	880405	+	chr5_h1	208769040	44418513	45298908	453294	880395	60
utg001245l	391655	834	391629	-	chr5_h1	208769040	195802385	196193180	266353	390795	60
utg001254l	1745868	548	1745855	-	chr6_h1	228414185	112774479	114519786	953153	1745307	60
utg001260l	1180095	19	1180052	-	chr3_h1	341651641	223142991	224323024	760717	1180033	60
utg001261l	479800	16	479755	-	chr7_h1	307960711	59319620	59799359	323876	479739	60
utg001263l	1279510	23	1279350	-	chr4_h1	376633172	72622771	73902098	902256	1279327	60
utg001264l	605191	150	604966	+	chr6_h1	228414185	203230401	203835217	195414	604816	60
utg001265l	589389	12	589098	-	chr6_h1	228414185	160690966	161280052	362197	589086	60
utg001267l	736895	0	736878	+	chr2_h1	292333292	59252513	59989391	431911	736878	60
utg001269l	522238	111	522238	-	chr4_h1	376633172	114441156	114963283	257150	522127	60
utg001276l	3150273	155	3149962	-	chr4_h1	376633172	16442500	19592307	1906913	3149807	60
utg001279l	2036552	18	2036067	-	chr6_h1	228414185	134692959	136729008	1270534	2036049	60
utg001281l	430248	12	429995	+	chr3_h1	341651641	84726811	85156794	200486	429983	60
utg001282l	296141	170	296123	+	chr7_h1	307960711	244517444	244813397	156788	295953	60
utg001286l	447590	18	447445	-	chr4_h1	376633172	40150314	40597741	293736	447427	60
utg001287l	660351	18	660319	+	chr1_h1	247550126	12970542	13630843	514125	660301	60
utg001291l	203678	115	203420	-	chr3_h1	341651641	98096122	98299427	113619	203305	60
utg001295l	2544901	19	2544896	-	chr4_h1	376633172	354876366	357421243	1712379	2544877	60
utg001300l	144380	678	144272	-	chr5_h1	208769040	70634547	70778141	36664	143594	60
utg001304l	72300	25	72285	-	chr1_h1	247550126	159984522	160056782	44999	72260	60
utg001305l	796943	1	796933	-	chr2_h1	292333292	13192964	13989896	608752	796932	60
utg001306l	388030	75	388017	-	chr3_h1	341651641	2882761	3270703	156811	387942	60
utg001307l	2007699	45	2007588	-	chr4_h1	376633172	196138652	198146195	1018404	2007543	60
utg001308l	1051198	34	1051126	+	chr7_h1	307960711	39521854	40572946	530924	1051092	60
utg001309l	1511903	101	1511898	-	chr5_h1	208769040	122737225	124249022	837965	1511797	60
utg001312l	138220	409	138147	-	chr4_h1	376633172	161767538	161905276	51130	137738	60
utg001313l	1459646	33177	1459599	+	chr6_h1	228414185	120389306	121815728	635850	1426422	60
utg001319l	768475	301	768447	+	chr5_h1	208769040	79114250	79882396	415426	768146	60
utg001324l	2058881	26	2015408	-	chr3_h1	341651641	17399393	19414775	1251904	2015382	60
utg001326l	1387022	127	1386985	+	chr2_h1	292333292	277488375	278875233	1059274	1386858	60
utg001328l	408370	9	408228	+	chr1_h1	247550126	226975678	227383897	275711	408219	60
utg001329l	234960	65	234718	-	chr4_h1	376633172	303893096	304127749	107937	234653	60
utg001333l	1159721	17	1159670	-	chr4_h1	376633172	113062249	114221902	775618	1159653	60
utg001335l	561189	0	561167	+	chr3_h1	341651641	91174056	91735223	335473	561167	60
utg001337l	106618	18	106538	-	chr1_h1	247550126	134791766	134898286	42197	106520	60
utg001338l	426745	2	426720	+	chr2_h1	292333292	25814247	26240965	296541	426718	60
utg001339l	2216104	10	2216084	+	chr6_h1	228414185	197588803	199804877	1411545	2216074	60
utg001341l	2032331	15	2032171	-	chr3_h1	341651641	262450684	264482840	1308230	2032156	60
utg001344l	620366	11450	620167	-	chr4_h1	376633172	241426472	242035189	282570	608717	60
utg001345l	2441950	26	2441950	-	chr1_h1	247550126	219859539	222301463	1577537	2441924	60
utg001346l	554673	8	554657	+	chr2_h1	292333292	218195146	218749795	359999	554649	60
utg001347l	397288	25	397025	-	chr3_h1	341651641	203763023	204160023	196159	397000	60
utg001349l	2139340	32	2139280	-	chr3_h1	341651641	92572515	94711763	1142918	2139248	60
utg001354l	820119	21	820103	-	chr5_h1	208769040	51972517	52792599	449569	820082	60
utg001362l	940675	830	940654	+	chr6_h1	228414185	203836372	204776196	521339	939824	60
utg001363l	1791268	15	1791257	+	chr1_h1	247550126	13775602	15566844	924150	1791242	60
utg001365l	2381394	699	2381368	+	chr2_h1	292333292	222659604	225040273	1464004	2380669	60
utg001367l	1711803	80	1711776	+	chr6_h1	228414185	169533832	171245528	1048246	1711696	60
utg001368l	2043685	12	2043665	-	chr4_h1	376633172	289753136	291796789	1266686	2043653	60
utg001370l	265773	72	265766	+	chr7_h1	307960711	156116374	156382068	128390	265694	60
utg001371l	1725775	2581	1725769	-	chr1_h1	247550126	49703130	51426318	785380	1723188	60
utg001374l	555305	18	555283	+	chr2_h1	292333292	8914108	9469373	336116	555265	60
utg001375l	2995768	169	2995549	-	chr2_h1	292333292	128796672	131792052	1527501	2995380	60
utg001384l	848601	12057	848589	-	chr2_h1	292333292	178023004	178859536	408876	836532	60
utg001384l	848601	197	21952	-	chr5_h1	208769040	172052817	172074572	15029	21755	60
utg001387l	2528726	17	2528724	-	chr6_h1	228414185	172235875	174764582	1617275	2528707	60
utg001391l	551106	26	551090	-	chr4_h1	376633172	20616399	21167463	287445	551064	60
utg001396l	514483	94	513838	+	chr6_h1	228414185	83498651	84012395	205774	513744	60
utg001398l	3149761	142	3149691	+	chr4_h1	376633172	146711984	149861533	1627514	3149549	60
utg001400l	165568	25	165561	-	chr3_h1	341651641	332672059	332837595	155790	165536	60
utg001402l	1773578	153	1773272	-	chr3_h1	341651641	22073699	23846818	906501	1773119	60
utg001408l	1201177	54	1190640	-	chr1_h1	247550126	171852059	173042645	812936	1190586	60
utg001410l	311909	34	311867	-	chr1_h1	247550126	238246673	238558506	191616	311833	60
utg001411l	1207409	20	1207364	-	chr3_h1	341651641	246291384	247498728	741860	1207344	60
utg001413l	813178	6	812724	+	chr2_h1	292333292	89605864	90418582	245133	812718	60
utg001418l	2033346	223	2033303	-	chr3_h1	341651641	51934901	53967981	1167406	2033080	60
utg001421l	659036	2	658917	+	chr4_h1	376633172	270227400	270886315	367976	658915	60
utg001423l	668117	258	668111	-	chr3_h1	341651641	162339401	163007254	328053	667853	60
utg001426l	1030059	167	1030035	+	chr7_h1	307960711	99364939	100394807	589437	1029868	60
utg001427l	2182245	13	2182113	+	chr1_h1	247550126	63874907	66057007	1199023	2182100	60
utg001432l	754570	73	754525	-	chr4_h1	376633172	160351020	161105472	421712	754452	60
utg001439l	916670	192	916645	+	chr2_h1	292333292	98013638	98930091	336172	916453	60
utg001442l	1417947	100	1417917	+	chr7_h1	307960711	290525125	291942942	1019112	1417817	60
utg001445l	115260	9	115157	+	chr6_h1	228414185	88799278	88914426	73151	115148	60
utg001446l	1656281	91	1656249	+	chr7_h1	307960711	143467249	145123407	651662	1656158	60
utg001448l	3944235	14	3944195	+	chr4_h1	376633172	3066915	7011096	2987725	3944181	60
utg001451l	1687542	126	1687524	+	chr3_h1	341651641	288784645	290472043	848181	1687398	60
utg001455l	1308151	19	1308148	-	chr4_h1	376633172	89934142	91242271	749209	1308129	60
utg001457l	1289699	1	1289126	+	chr7_h1	307960711	196174887	197464012	684086	1289125	60
utg001458l	3403531	4	3403508	+	chr7_h1	307960711	40573222	43976726	2190114	3403504	60
utg001459l	1273701	2	1273687	+	chr5_h1	208769040	17400027	18673712	856363	1273685	60
utg001461l	814221	77	814200	+	chr3_h1	341651641	272761441	273575564	536291	814123	60
utg001462l	3451824	341	3450880	-	chr1_h1	247550126	162615109	166065648	2169927	3450539	60
utg001465l	808246	84	808222	+	chr6_h1	228414185	122238096	123046234	402668	808138	60
utg001468l	653929	643	653766	-	chr3_h1	341651641	169673952	170327075	349510	653123	60
utg001469l	1095134	264	1095116	+	chr2_h1	292333292	259017910	260112762	590904	1094852	60
utg001478l	1049477	11	1049186	+	chr7_h1	307960711	27091858	28141033	686958	1049175	60
utg001481l	734303	9	734284	+	chr4_h1	376633172	67103632	67837907	394234	734275	60
utg001482l	1225068	110	1225018	+	chr6_h1	228414185	33676039	34977703	698372	1301664	60
utg001486l	507802	10	507778	+	chr3_h1	341651641	44275900	44783668	352683	507768	60
utg001488l	3184852	26	3184389	-	chr2_h1	292333292	184101751	187286114	1605197	3184363	60
utg001489l	5005233	14	5005161	-	chr6_h1	228414185	217201335	222206482	3450194	5005147	60
utg001491l	2372686	25	2372679	-	chr3_h1	341651641	238827056	241199710	1537571	2372654	60
utg001492l	589857	53	589835	+	chr3_h1	341651641	27231496	27821278	448269	589782	60
utg001495l	696492	24	696492	-	chr4_h1	376633172	37486036	38182504	495171	696468	60
utg001498l	1094604	103	1094592	-	chr6_h1	228414185	145176334	146270823	661023	1094489	60
utg001499l	428953	118	428803	-	chr3_h1	341651641	62155898	62584583	197162	428685	60
utg001502l	1354483	2147	1354256	+	chr3_h1	341651641	179065954	180418063	562189	1352109	60
utg001503l	1878643	15	1878636	+	chr5_h1	208769040	135132373	137010994	1058860	1878621	60
utg001504l	5680437	23	5680426	-	chr6_h1	228414185	154117110	159797513	3380748	5680403	60
utg001507l	1891384	99	1891364	-	chr7_h1	307960711	194283322	196174587	940967	1891265	60
utg001508l	1915391	712	1915098	-	chr5_h1	208769040	196918095	198832481	851245	1914386	60
utg001509l	1270796	121	1270780	-	chr6_h1	228414185	9507490	10778149	677489	1270659	60
utg001514l	946343	125	946333	-	chr3_h1	341651641	131329844	132276052	396594	946208	60
utg001516l	734025	11	733827	+	chr6_h1	228414185	30466847	31200663	408738	733816	60
utg001517l	919043	65	918882	+	chr4_h1	376633172	195219463	196138280	438544	918817	60
utg001519l	1420858	506	1420746	-	chr3_h1	341651641	89753110	91173350	864516	1420240	60
utg001525l	1528873	42	1528805	-	chr4_h1	376633172	341378469	342907232	848967	1528763	60
utg001527l	536294	130	536199	-	chr7_h1	307960711	175950668	176486737	372864	536069	60
utg001533l	793038	8	793015	+	chr2_h1	292333292	34404384	35197391	540718	793007	60
utg001537l	1048035	10	1047431	+	chr7_h1	307960711	96005148	97052569	586999	1047421	60
utg001541l	1181356	29	1181345	-	chr2_h1	292333292	289060425	290241741	770991	1181316	60
utg001542l	635003	55	634929	+	chr3_h1	341651641	114305979	114940853	332371	634874	60
utg001544l	1948675	7	1948648	+	chr5_h1	208769040	15451157	17399798	1187183	1948641	60
utg001546l	3391361	179021	3391349	-	chr7_h1	307960711	85474856	88687184	2007600	3212328	60
utg001546l	3391361	8	178971	+	chr6_h1	228414185	98485064	98664027	74392	178963	60
utg001546l	3391361	175481	182504	-	chr7_h2	318720752	191609459	191616454	2237	7032	60
utg001547l	538945	216	538939	-	chr3_h1	341651641	51395719	51934442	295301	538723	60
utg001548l	741567	226012	741560	+	chr4_h1	376633172	2551146	3066694	263079	515548	60
utg001548l	741567	15	220310	+	chr4_h1	376633172	15	220310	44597	220295	60
utg001551l	269889	202	269713	+	chr4_h1	376633172	351633377	351902888	152864	269511	60
utg001555l	526557	16	526556	-	chr6_h1	228414185	216274066	216781866	338295	526540	60
utg001556l	120023	17	119812	-	chr4_h1	376633172	315125867	315245662	47122	119795	54
utg001558l	1739295	10	1739286	+	chr4_h1	376633172	264844398	266583674	933198	1739276	60
utg001559l	1687463	2	1687459	+	chr3_h1	341651641	160651834	162339291	849144	1687457	60
utg001561l	398744	21	398729	-	chr5_h1	208769040	31235256	31633964	291106	398708	60
utg001562l	1321025	167	1321005	+	chr1_h1	247550126	187007183	188328021	853760	1320838	60
utg001569l	1355288	30	1355275	-	chr3_h1	341651641	79743776	81099021	775402	1355245	60
utg001570l	1520407	158	1520331	+	chr2_h1	292333292	167513228	169033401	779141	1520173	60
utg001571l	1642537	17	1642444	-	chr2_h1	292333292	144632370	146274797	931324	1642427	60
utg001573l	1223829	192	1223587	-	chr4_h1	376633172	286121807	287345202	657914	1223395	60
utg001575l	2672565	64	2672482	+	chr7_h1	307960711	110006873	112679291	1361405	2672418	60
utg001576l	571383	396	571232	-	chr1_h1	247550126	58160097	58730933	322227	570836	60
utg001577l	2176023	46	2175871	-	chr4_h1	376633172	252981518	255157343	1146910	2175825	60
utg001579l	1687939	0	1687909	+	chr2_h1	292333292	44879976	46567885	1094274	1687909	60
utg001582l	4004264	13	4004192	+	chr3_h1	341651641	150239147	154243326	1367138	4004179	60
utg001584l	1411040	13	1411005	-	chr7_h1	307960711	261030194	262441186	859764	1410992	60
utg001586l	294066	23	294043	+	chr3_h1	341651641	57148273	57442293	227261	294020	60
utg001587l	941882	12	941865	-	chr2_h1	292333292	58310448	59252301	551013	941853	60
utg001594l	1865350	1	1865106	+	chr1_h1	247550126	208633518	210498623	1080248	1865105	60
utg001595l	2300473	91989	2300466	-	chr7_h1	307960711	280224178	282432655	1355932	2208477	60
utg001595l	2300473	33	41747	-	chr7_h1	307960711	283190172	283231886	29512	41714	60
utg001595l	2300473	84639	98830	-	chr4_h1	376633172	323821244	323835439	1636	14207	60
utg001595l	2300473	40351	43347	+	chr7_h1	307960711	287285861	287288717	179	2996	60
utg001597l	361357	64	361348	+	chr7_h1	307960711	57478177	57839461	214345	361284	60
utg001598l	2487818	342	2487798	+	chr3_h1	341651641	301895273	304382729	1584705	2487456	60
utg001601l	432735	32	432659	+	chr7_h1	307960711	139177230	139609857	119924	432627	60
utg001608l	1524428	147	1523816	-	chr6_h1	228414185	115608057	117131726	848328	1523669	60
utg001609l	1010732	26	1010491	-	chr7_h1	307960711	127881518	128891983	496132	1010465	60
utg001612l	1154479	19	1154468	-	chr2_h1	292333292	78073139	79227588	676674	1154449	60
utg001614l	300076	75	300064	-	chr2_h1	292333292	77516531	77816520	178309	299989	60
utg001615l	907366	9	907364	-	chr4_h1	376633172	63375177	64282532	630889	907355	60
utg001616l	960525	12	960515	-	chr2_h1	292333292	193487223	194447726	403436	960503	60
utg001617l	321409	25	321381	-	chr1_h1	247550126	213344310	213665666	203600	321356	60
utg001618l	1118361	14	1095782	+	chr3_h1	341651641	10650485	11746253	871674	1095768	60
utg001619l	521792	11	521784	-	chr4_h1	376633172	165785695	166307468	313853	521773	60
utg001621l	2038847	178	2038846	-	chr2_h1	292333292	232050873	234089541	1368799	2038668	60
utg001623l	3066976	24	3066928	-	chr5_h1	208769040	12094323	15161227	1971153	3066904	60
utg001627l	1520068	26	1519479	-	chr4_h1	376633172	59459828	60979281	873056	1519453	60
utg001628l	1163713	139	1163703	-	chr2_h1	292333292	286291587	287455151	776195	1163564	60
utg001631l	438238	18	438001	+	chr4_h1	376633172	326885152	327323135	229991	437983	60
utg001638l	2007113	0	2006524	+	chr5_h1	208769040	75827593	77834117	906363	2006524	60
utg001639l	742360	44	742063	+	chr6_h1	228414185	58839806	59581825	414467	742019	60
utg001643l	830042	15	829900	+	chr7_h1	307960711	219928213	220758098	466545	829885	60
utg001645l	289618	2	288967	+	chr5_h1	208769040	50097340	50386305	122891	288965	60
utg001647l	559294	18	559281	-	chr4_h1	376633172	21870510	22429773	344747	559263	60
utg001648l	1745787	32	1745639	-	chr6_h1	228414185	62173727	63919334	928464	1745607	60
utg001651l	2371235	5	2371138	+	chr2_h1	292333292	94929263	97300396	1172392	2371133	60
utg001652l	230180	27	230164	-	chr5_h1	208769040	160070318	160300455	142173	230137	60
utg001655l	3718188	24	3717962	-	chr4_h1	376633172	137319310	141037248	2304261	3717938	60
utg001657l	1983531	11	1983524	+	chr4_h1	376633172	116653651	118637164	1209160	1983513	60
utg001658l	902125	9	902102	+	chr6_h1	228414185	28143131	29045224	597135	902093	60
utg001659l	487611	24	487371	-	chr4_h1	376633172	42529594	43016941	265566	487347	60
utg001660l	1410336	7	1410321	-	chr3_h1	341651641	39691576	41101890	892791	1410314	60
utg001665l	2333518	5	2333490	+	chr4_h1	376633172	307944997	310278482	1515641	2333485	60
utg001666l	505824	30	505751	-	chr6_h1	228414185	12960572	13466293	336947	505721	60
utg001667l	527901	131	527544	+	chr7_h1	307960711	165738386	166265799	279405	527413	60
utg001668l	1332202	18	1332176	-	chr1_h1	247550126	20707898	22040056	819468	1332158	60
utg001675l	1026516	70	1026051	+	chr1_h1	247550126	169165363	170191344	689317	1025981	60
utg001677l	832676	50	832567	+	chr7_h1	307960711	222153611	222986128	537332	832517	60
utg001682l	318160	130	318151	+	chr6_h1	228414185	188461532	188779553	201341	318021	60
utg001683l	908246	851	908214	+	chr3_h1	341651641	329696198	330603561	341515	907363	60
utg001686l	301425	152	301210	+	chr7_h1	307960711	215350135	215651193	72898	301058	60
utg001687l	1443178	4	1443098	-	chr7_h1	307960711	235625466	237068560	873661	1443094	60
utg001690l	1566349	3914	1566323	+	chr2_h1	292333292	14145247	15707656	1102891	1562409	60
utg001692l	1227249	11	1227233	+	chr2_h1	292333292	27106458	28333680	813529	1227222	60
utg001693l	307193	7979	307166	+	chr6_h1	228414185	214016870	214316057	108924	299187	60
utg001696l	155143	7	155103	-	chr5_h1	208769040	74646518	74801614	118420	155096	60
utg001704l	943803	16	943756	+	chr4_h1	376633172	22508935	23452675	600542	943740	60
utg001707l	800576	87287	800565	-	chr3_h1	341651641	12187385	12900663	499303	713278	60
utg001709l	295850	119	295672	+	chr7_h1	307960711	210620234	210915787	141788	295553	60
utg001712l	1106882	9	1106851	+	chr3_h1	341651641	87875299	88982141	700606	1106842	60
utg001714l	1064916	122	1064766	-	chr2_h1	292333292	249646941	250711585	661019	1064644	60
utg001717l	913501	16	913476	+	chr1_h1	247550126	218945854	219859314	600228	913460	60
utg001719l	661920	157	661906	-	chr4_h1	376633172	194557392	195219141	394979	661749	60
utg001720l	358190	316	358039	+	chr3_h1	341651641	2457645	2815368	93712	357723	60
utg001723l	418272	85	417899	-	chr5_h1	208769040	71281379	71699193	242607	417814	60
utg001724l	257392	630	257135	+	chr6_h1	228414185	214316914	214573419	184857	256505	60
utg001725l	325214	4	325194	+	chr7_h1	307960711	274632135	274957325	234266	325190	60
utg001726l	263862	971	263840	+	chr1_h1	247550126	155028976	155291845	183532	262869	60
utg001727l	913435	10	913193	+	chr3_h1	341651641	324055051	324968234	578005	913183	60
utg001731l	249214	89	249214	-	chr2_h1	292333292	201149311	201398436	177326	249125	60
utg001732l	880525	27	880137	-	chr2_h1	292333292	174209329	175089439	427405	880110	60
utg001733l	1830852	166	1830803	-	chr4_h1	376633172	38182777	40013414	1126039	1830637	60
utg001745l	2375444	14	2375436	-	chr2_h1	292333292	269295253	271670675	1609921	2375422	60
utg001747l	2002300	11	2002200	+	chr7_h1	307960711	80552684	82554873	1171673	2002189	60
utg001749l	41152	22	41122	+	chr1_h1	247550126	9579787	9620887	26231	41100	60
utg001750l	2073989	154	2073953	-	chr4_h1	376633172	335733943	337807742	1388067	2073799	60
utg001751l	490461	33	490445	-	chr7_h1	307960711	198804072	199294484	260593	490412	60
utg001755l	765202	6	765177	+	chr7_h1	307960711	222986443	223751614	494852	765171	60
utg001759l	522859	39	522806	-	chr1_h1	247550126	146943582	147466349	306368	522767	60
utg001760l	2902559	495	2902529	+	chr2_h1	292333292	210785572	213687606	1809979	2902034	60
utg001762l	883129	24	883004	-	chr3_h1	341651641	178088921	178971901	534071	882980	60
utg001766l	1250483	20	1250345	-	chr6_h1	228414185	132921711	134172036	814315	1250325	60
utg001767l	136824	5	136800	+	chr4_h1	376633172	36893305	37030100	63307	136795	60
utg001769l	786880	11	786842	+	chr3_h1	341651641	204508508	205295339	458595	786831	60
utg001770l	1377627	6	1377556	-	chr4_h1	376633172	279735547	281113097	667651	1377550	60
utg001771l	2197679	20	1185958	-	chr3_h1	341651641	270787197	271973135	599222	1185938	60
utg001771l	2197679	1186052	2197642	-	chr5_h1	208769040	104432202	105443792	486613	1011590	60
utg001774l	1259521	16	1259128	+	chr6_h1	228414185	123046474	124305586	570322	1259112	60
utg001776l	1402789	21	1402789	-	chr4_h1	376633172	10866584	12269352	1015972	1402768	60
utg001780l	2169868	185	2169575	-	chr4_h1	376633172	95556681	97726071	1471945	2169390	60
utg001781l	1210894	2	1210871	+	chr2_h1	292333292	228348349	229559218	841577	1210869	60
utg001784l	3601106	14	3600354	+	chr1_h1	247550126	82093971	85694311	1640747	3600340	60
utg001785l	507804	13	507781	+	chr4_h1	376633172	294536658	295044426	328397	507768	60
utg001786l	1934049	277	1934027	+	chr3_h1	341651641	82792827	84726577	1093568	1933750	60
utg001788l	2856338	30	2856325	-	chr4_h1	376633172	352019836	354876131	1802513	2856295	60
utg001789l	2354452	16587	2354432	+	chr3_h1	341651641	13251709	15589554	1863057	2337845	60
utg001793l	1093535	6	1093447	-	chr6_h1	228414185	131827926	132921367	735035	1093441	60
utg001794l	781806	21102	781537	-	chr3_h1	341651641	68944126	69704561	385761	760435	60
utg001797l	1366230	19	1366043	-	chr1_h1	247550126	107818473	109184497	608097	1366024	60
utg001800l	661720	15	661588	-	chr4_h1	376633172	161105777	161767350	352209	661573	60
utg001802l	522410	560	522399	-	chr2_h1	292333292	103277219	103799058	227212	521839	60
utg001803l	2173673	44	2173176	+	chr2_h1	292333292	63875684	66048816	1302109	2173132	60
utg001806l	680312	11	680301	+	chr4_h1	376633172	43017176	43697466	465173	680290	60
utg001807l	1297969	121	1297930	-	chr3_h1	341651641	126258649	127556458	684515	1297809	60
utg001808l	605536	10	605515	+	chr1_h1	247550126	120679436	121284941	343107	605505	60
utg001813l	4205922	9	4205208	+	chr1_h1	247550126	200729658	204934857	2483461	4205199	60
utg001815l	528181	374	528155	+	chr5_h1	208769040	72054716	72582497	248042	527781	60
utg001820l	474896	25	474880	+	chr3_h1	341651641	91787267	92262122	279956	474855	60
utg001822l	1630314	430	1630291	+	chr6_h1	228414185	185167630	186797491	1003979	1629861	60
utg001827l	645231	32	645122	-	chr5_h1	208769040	41573434	42218524	341048	645090	60
utg001829l	2590289	17	2590286	+	chr7_h1	307960711	157624199	160214668	1267708	2590469	60
utg001831l	2630101	15	2629732	+	chr7_h1	307960711	294013213	296642930	1909625	2629717	60
utg001834l	478185	16	478167	-	chr4_h1	376633172	143778180	144256331	334475	478151	60
utg001835l	537557	141	537544	+	chr1_h1	247550126	218408222	218945625	359563	537403	60
utg001836l	1526817	53	1526810	-	chr1_h1	247550126	7	1526764	1008864	1526757	60
utg001837l	620374	39	620372	-	chr4_h1	376633172	15821717	16442050	330157	620333	60
utg001838l	1121507	12	1121465	+	chr2_h1	292333292	240469849	241591302	736770	1121453	60
utg001840l	1839687	11	1839672	+	chr7_h1	307960711	2584209	4424070	1176751	1839861	60
utg001847l	311361	79	311359	-	chr4_h1	376633172	79263354	79574634	177572	311280	60
utg001850l	628559	193	628538	+	chr3_h1	341651641	130489303	131117648	295479	628345	60
utg001855l	1490814	664	1490801	-	chr2_h1	292333292	163710469	165200606	883061	1490137	60
utg001856l	775181	173	775148	+	chr5_h1	208769040	147862952	148637927	475320	774975	60
utg001858l	1057248	19	1057246	-	chr2_h1	292333292	260112982	261170209	688009	1057227	60
utg001861l	1038660	171	1038492	+	chr4_h1	376633172	114963665	116001986	454842	1038321	60
utg001871l	2697329	711	2697205	-	chr4_h1	376633172	206488275	209184769	901924	2696494	55
utg001872l	1727365	115972	1727252	+	chr4_h1	376633172	284509972	286121252	1030821	1611280	60
utg001872l	1727365	18	176718	+	chr4_h2	387456523	294759427	295045307	93838	289460	60
utg001877l	382686	16	382679	+	chr7_h1	307960711	43976965	44359628	281004	382663	60
utg001881l	122137	16	122124	+	chr3_h1	341651641	117183069	117305177	72930	122108	60
utg001884l	1172511	162	1172509	+	chr4_h1	376633172	261632481	262804828	586731	1172347	60
utg001889l	848449	29	848434	-	chr7_h1	307960711	62059688	62908093	479125	848405	60
utg001891l	803124	71	802881	-	chr5_h1	208769040	50387299	51190109	435240	802810	60
utg001901l	627888	69	627797	+	chr1_h1	247550126	28838787	29466515	333637	627728	60
utg001902l	1139295	198	1139280	+	chr4_h1	376633172	262805228	263944310	512207	1139082	60
utg001904l	206072	4	206062	-	chr7_h1	307960711	282432801	282638859	174880	206058	60
utg001906l	826842	31	826754	-	chr5_h1	208769040	115278667	116105390	358959	826723	60
utg001907l	2085258	31	2085257	-	chr6_h1	228414185	188779763	190864989	1382997	2085226	60
utg001908l	1411661	4	1411548	+	chr6_h1	228414185	70148353	71559897	726750	1411544	60
utg001909l	121490	24	121353	-	chr3_h1	341651641	70831221	70952550	70506	121329	60
utg001910l	769145	178	769064	+	chr6_h1	228414185	101897653	102666539	430419	768886	60
utg001913l	820248	30	807243	-	chr7_h1	307960711	244827430	245634643	470630	807213	60
utg001915l	947477	84	947452	+	chr5_h1	208769040	91851518	92798886	593926	947368	60
utg001917l	1022029	144	1022018	-	chr7_h1	307960711	240373110	241394984	595667	1021874	60
utg001918l	1809847	17080	1809844	+	chr6_h2	226693804	140499137	142291901	999167	1792764	60
utg001919l	1470890	150	1470888	+	chr7_h1	307960711	224057912	225530076	933179	1472169	60
utg001921l	123500	9	107688	+	chr4_h1	376633172	317132450	317240129	90605	107679	60
utg001921l	123500	86786	123495	+	chr4_h2	387456523	329539004	329584132	16856	50275	60
utg001924l	1202377	542	1202366	-	chr1_h1	247550126	230022242	231224066	674346	1201824	60
utg001930l	2691030	35	2637961	-	chr2_h1	292333292	244443126	247081052	1606009	2637926	60
utg001936l	47653	743	47623	+	chr2_h1	292333292	154670931	154717811	32831	46880	60
utg001944l	883267	94	883242	+	chr1_h1	247550126	106440476	107323624	427727	883148	60
utg001952l	1931737	20	1931725	-	chr6_h1	228414185	223080570	225012275	1281135	1931705	60
utg001953l	127652	22	127480	+	chr7_h1	307960711	25477609	25605067	62919	127458	60
utg001963l	1879583	40	1879568	-	chr7_h1	307960711	121270372	123149900	1063619	1879528	60
utg001964l	84737	183	84495	-	chr5_h1	208769040	73901436	73985748	18481	84312	60
utg001971l	762879	25	762841	-	chr1_h1	247550126	179956992	180719808	505469	762816	60
utg001977l	2155263	25	2155228	+	chr4_h1	376633172	172185351	174340554	1133252	2155203	60
utg001984l	525200	251	525139	-	chr3_h1	341651641	184557811	185082699	284562	524888	60
utg001985l	819968	110	819946	-	chr2_h1	292333292	66049535	66869371	404388	819836	60
utg001988l	1009547	10	1009486	-	chr7_h1	307960711	253316523	254325999	642682	1009476	60
utg001989l	275480	9	275439	-	chr5_h1	208769040	754081	1029511	141169	275430	60
utg001993l	322089	14603	322077	-	chr4_h1	376633172	291797013	292104487	186268	307474	60
utg001993l	322089	66	23813	-	chr3_h2	319847998	90504046	90527793	21486	23747	60
utg001994l	622841	40	622809	+	chr7_h1	307960711	269617620	270240389	448537	622769	60
utg002000l	3502156	24	3501780	-	chr3_h1	341651641	216938692	220440448	2014662	3501756	60
utg002002l	1992724	8	1992650	+	chr1_h1	247550126	190047614	192040256	1144214	1992642	60
utg002003l	471715	1362	471696	+	chr4_h1	376633172	21400044	21870378	291742	470334	60
utg002005l	117361	27	117337	+	chr2_h1	292333292	56861844	56979154	80169	117310	60
utg002006l	1959279	9	1959261	+	chr4_h1	376633172	277702665	279661917	1249894	1959252	60
utg002007l	1579023	0	1578910	+	chr4_h1	376633172	192066092	193645002	810952	1578910	60
utg002009l	1242609	17	1242588	+	chr6_h1	228414185	225270327	226512898	820170	1242571	60
utg002015l	89208	479	89200	-	chr2_h1	292333292	274948668	275037389	28265	88721	60
utg002016l	3510000	24	3477553	-	chr7_h1	307960711	47943833	51452461	2019162	3508661	60
utg002016l	3510000	3448105	3509878	+	chr7_h1	307960711	47942390	48004163	41107	61773	60
utg002019l	459201	882	459200	-	chr1_h1	247550126	119922933	120381251	294089	458318	60
utg002023l	460993	92	460963	+	chr3_h1	341651641	20239460	20700331	312223	460871	60
utg002027l	739682	268	739663	+	chr3_h1	341651641	196701415	197440810	420221	739395	60
utg002034l	1674905	48	1674750	+	chr2_h1	292333292	208859441	210534143	987828	1674702	60
utg002035l	1750427	7	1750353	-	chr5_h1	208769040	156785426	158535772	1111739	1750346	60
utg002036l	491069	221	490902	+	chr2_h1	292333292	258463081	258953762	257514	490681	60
utg002042l	758204	13	758039	+	chr2_h1	292333292	93047193	93805219	430249	758026	60
utg002050l	1847482	23	1847471	-	chr1_h1	247550126	69844487	71691935	869467	1847448	60
utg002051l	588104	172	588012	+	chr5_h1	208769040	78525817	79113657	362358	587840	60
utg002053l	1678297	28	1674479	+	chr3_h1	341651641	110606443	112280894	601526	1674451	55
utg002055l	2185024	33	2184847	+	chr4_h1	376633172	359543104	361727918	1380636	2184814	60
utg002056l	857748	3	857726	+	chr2_h1	292333292	60193995	61051718	535376	857723	60
utg002058l	545814	44	545809	-	chr3_h1	341651641	77104820	77650585	377898	545765	60
utg002060l	1112858	343	1112840	-	chr6_h1	228414185	54887947	56000444	643383	1112497	60
utg002062l	403428	24	403412	-	chr2_h1	292333292	92570980	92974368	229488	403388	60
utg002064l	2032417	19	2032390	-	chr6_h1	228414185	150263294	152295665	1186901	2032371	60
utg002068l	780369	407	780362	-	chr3_h1	341651641	132276384	133056339	434961	779955	60
utg002069l	1661161	4	1661041	+	chr5_h1	208769040	204764726	206425763	1096552	1661037	60
utg002072l	302518	33	302499	+	chr1_h1	247550126	56557772	56860238	157394	302466	60
utg002073l	44961	133	44758	+	chr4_h1	376633172	270182370	270226995	15246	44625	60
utg002075l	515933	15	515854	+	chr7_h1	307960711	218149	733988	313038	515839	60
utg002077l	2211871	208	2211847	+	chr3_h1	341651641	29115993	31327632	1366529	2211639	60
utg002079l	2056048	44	2055931	-	chr2_h1	292333292	237444915	239500802	1287967	2055887	60
utg002082l	918056	379	918048	-	chr5_h1	208769040	137800182	138717851	564871	917669	60
utg002085l	257104	4	257028	+	chr7_h1	307960711	283232123	283489147	183080	257024	60
utg002087l	260476	3	260191	+	chr1_h1	247550126	148795337	149055525	192108	260188	60
utg002089l	616383	26	616149	-	chr1_h1	247550126	31646886	32263009	348420	616123	60
utg002090l	1213472	18	1213456	+	chr7_h1	307960711	11888158	13101596	776684	1213438	60
utg002096l	161535	27	161514	-	chr4_h1	376633172	45322664	45484151	116484	161487	60
utg002098l	854421	20	854288	-	chr3_h1	341651641	229521524	230375792	561757	854268	60
utg002100l	486624	37	486591	+	chr1_h1	247550126	158246166	158732720	301555	486554	60
utg002101l	257576	64	257566	-	chr7_h1	307960711	29301123	29558625	92026	257502	60
utg002103l	1241538	23	1241103	-	chr3_h1	341651641	23847606	25088686	793026	1241080	60
utg002105l	743998	122	743891	+	chr4_h1	376633172	327369097	328112866	426557	743769	60
utg002107l	1772743	6302	1772728	+	chr3_h1	341651641	250203401	251969827	1124140	1766426	60
utg002107l	1772743	122	1189	-	chr2_h1	292333292	7025436	7026503	1030	1067	60
utg002112l	2428662	94	2428631	+	chr6_h1	228414185	124306273	126734810	1299192	2428537	60
utg002115l	329185	19	329155	-	chr5_h1	208769040	182507994	182837130	235038	329136	60
utg002116l	1859297	27	1859262	+	chr1_h1	247550126	60036367	61895602	1098868	1859235	60
utg002118l	1325600	16	1325547	-	chr4_h1	376633172	167680198	169005729	748677	1325531	60
utg002131l	1435844	18	1435834	+	chr1_h1	247550126	100858180	102293996	752037	1435816	60
utg002133l	553249	19	553242	-	chr3_h1	341651641	41482926	42036149	441073	553223	60
utg002135l	1922258	19	1922239	+	chr3_h1	341651641	122127396	124049616	1204672	1922220	60
utg002143l	1705943	1	1705924	+	chr3_h1	341651641	31327857	33033780	1164893	1705923	60
utg002145l	389231	27	388604	-	chr3_h1	341651641	320564587	320953164	250728	388577	60
utg002147l	550768	2	550500	+	chr3_h1	341651641	228970425	229520923	340991	550498	60
utg002151l	454836	4	419823	+	chr5_h1	208769040	98506035	98925854	252407	419819	60
utg002157l	163935	133	163695	+	chr5_h1	208769040	117391987	117555549	66274	163562	60
utg002159l	2985854	9	2985739	-	chr5_h1	208769040	198833508	201819238	1972297	2985730	60
utg002162l	464251	18	464250	-	chr3_h1	341651641	332837821	333302053	344954	464232	60
utg002164l	1044697	21	1044682	-	chr4_h1	376633172	91242505	92287166	512954	1044661	60
utg002165l	818441	21	818268	-	chr7_h1	307960711	255644152	256462399	489001	818247	60
utg002168l	225940	54	225757	+	chr4_h1	376633172	65998167	66223870	131025	225703	60
utg002170l	2040164	85	2040117	+	chr3_h1	341651641	226930144	228970176	1286121	2040032	60
utg002171l	1330797	14	1330606	+	chr1_h1	247550126	61895851	63226443	712792	1330592	60
utg002181l	192982	24	192843	-	chr6_h1	228414185	19846794	20039613	145064	192819	60
utg002183l	785175	12	785067	+	chr1_h1	247550126	160795910	161580965	485482	785055	60
utg002184l	1061279	156	1061246	+	chr5_h1	208769040	113508602	114569692	610585	1061090	60
utg002185l	231392	23	231382	-	chr7_h1	307960711	9404730	9636089	149522	231359	60
utg002186l	1727943	34	1727809	-	chr2_h1	292333292	15708016	17435791	1000835	1727775	60
utg002188l	787992	22	787812	-	chr7_h1	307960711	181629118	182416908	426165	787790	60
utg002193l	625670	462	625479	+	chr5_h1	208769040	53574401	54199418	277281	625017	60
utg002196l	1169829	72	1169818	-	chr2_h1	292333292	182931270	184101016	591989	1169746	60
utg002198l	942711	32	909943	-	chr7_h1	307960711	166266413	167176324	422592	909911	60
utg002199l	1145887	320	1145866	+	chr1_h1	247550126	75404218	76549764	493473	1145546	60
utg002200l	2090187	86	2090152	+	chr2_h1	292333292	82904700	84994766	1092408	2090066	60
utg002206l	640145	3	640139	+	chr7_h1	307960711	51452688	52092824	452108	640136	60
utg002208l	1473761	230	1473528	-	chr3_h1	341651641	198074742	199548040	898412	1473298	60
utg002211l	809335	10	809250	-	chr3_h1	341651641	96178027	96987267	512847	809240	60
utg002221l	700564	239	700558	-	chr2_h1	292333292	90549921	91250240	125736	700319	60
utg002222l	1036608	84	1036535	+	chr5_h1	208769040	47256436	48292887	591306	1036451	60
utg002228l	583434	360	583431	-	chr7_h1	307960711	57839573	58422644	326567	583071	60
utg002230l	769472	55	769233	-	chr2_h1	292333292	82135181	82904359	386140	769178	60
utg002233l	827449	765	827409	-	chr3_h1	341651641	267535874	268362518	511509	826644	60
utg002237l	1578582	8	1578576	-	chr4_h1	376633172	61796399	63374967	921869	1578568	60
utg002238l	1776417	131	1776403	+	chr4_h1	376633172	70681959	72458231	1144995	1776272	60
utg002241l	100200	208	100182	-	chr6_h1	228414185	96053078	96153052	58398	99974	60
utg002242l	1144094	31	1144087	-	chr3_h1	341651641	340150400	341294456	574247	1144056	60
utg002246l	258039	18	257941	-	chr1_h1	247550126	99842086	100100009	164142	257923	60
utg002248l	720059	17	720059	-	chr4_h1	376633172	302679379	303399421	478325	720042	60
utg002250l	314057	17	314054	-	chr4_h1	376633172	181512706	181826743	203978	314037	60
utg002251l	347526	7	347514	-	chr2_h1	292333292	8001738	8349245	161764	347507	60
utg002257l	1297799	21	1297683	-	chr1_h1	247550126	193592280	194889942	673746	1297662	60
utg002264l	1415971	14	1415275	+	chr1_h1	247550126	188328255	189743516	957897	1415261	60
utg002265l	875170	20	875151	-	chr7_h1	307960711	7033460	7908591	598135	875131	60
utg002269l	1830502	62	1830492	-	chr3_h1	341651641	7375597	9206027	987834	1830430	60
utg002271l	519751	12	518869	+	chr6_h1	228414185	14318809	14837666	309973	518857	60
utg002272l	578480	106	578399	-	chr3_h1	341651641	174736913	175315206	370876	578293	60
utg002273l	382927	88	382901	+	chr3_h1	341651641	245908300	246291113	232443	382813	60
utg002279l	335436	31	335408	-	chr3_h1	341651641	2121821	2457198	131792	335377	60
utg002280l	2752241	163	2751892	-	chr1_h1	247550126	116306631	119058360	1507638	2751729	60
utg002287l	1444818	52	1444488	-	chr4_h1	376633172	270886964	272331400	846595	1444436	60
utg002289l	68334	10	68225	+	chr3_h2	319847998	110495802	110564017	52077	68215	60
utg002291l	714683	7	714298	+	chr6_h1	228414185	57574873	58289164	334013	714291	60
utg002293l	1178691	70	1130994	-	chr4_h1	376633172	24152467	25283391	663513	1130924	60
utg002293l	1178691	1131006	1178564	+	chr1_h1	247550126	9531880	9579438	32848	47558	60
utg002295l	1239651	154	1239622	-	chr3_h1	341651641	205602869	206842337	684555	1239468	60
utg002298l	1057869	50	1057802	+	chr2_h1	292333292	75773163	76830915	671141	1057752	60
utg002299l	919852	6	919636	-	chr4_h1	376633172	122480875	123400505	563349	919630	60
utg002300l	852074	261	852060	+	chr6_h1	228414185	13466784	14318583	600539	851799	60
utg002302l	1604724	21	1604715	-	chr2_h1	292333292	287455499	289060193	1100543	1604694	60
utg002303l	112622	125	112620	-	chr2_h1	292333292	146275016	146387511	80035	112495	60
utg002309l	2320170	10	2320146	+	chr3_h1	341651641	311132395	313452531	1497912	2320136	60
utg002313l	1696252	118	1696230	+	chr5_h1	208769040	192477221	194173333	1166885	1696112	60
utg002314l	1959835	93	1959800	-	chr3_h1	341651641	243948212	245907919	1054205	1959707	60
utg002325l	2441525	9	2441513	+	chr5_h1	208769040	152467319	154908823	1446484	2441504	60
utg002326l	253818	5	253811	-	chr7_h1	307960711	225519990	225773796	158163	253806	60
utg002332l	55326	3	55303	+	chr4_h1	376633172	165226113	165281413	50549	55300	60
utg002335l	1671977	52	1671705	+	chr2_h1	292333292	47626849	49298502	1006737	1671653	60
utg002338l	403976	3	403953	+	chr1_h1	247550126	192040533	192444483	244011	403950	60
utg002341l	477177	38	477166	-	chr4_h1	376633172	69190489	69667617	319253	477128	60
utg002343l	687738	12	687716	+	chr5_h1	208769040	48496421	49184125	393221	687704	60
utg002346l	330858	104	330841	-	chr1_h1	247550126	102294223	102624960	176440	330737	60
utg002350l	1481006	21	1480512	-	chr7_h1	307960711	174469861	175950352	765008	1480491	60
utg002352l	506882	24	506881	-	chr4_h1	376633172	364608330	365115187	333508	506857	60
utg002353l	670581	10	669091	+	chr3_h1	341651641	220440682	221109763	372406	669081	60
utg002354l	473123	34	473119	-	chr7_h1	307960711	209491399	209964484	313513	473085	60
utg002355l	94907	154	94890	+	chr6_h1	228414185	92123128	92217864	27800	94736	60
utg002360l	1096914	49	1034964	+	chr3_h1	341651641	49	1034964	306042	1034915	60
utg002363l	2069991	61	2069986	-	chr7_h1	307960711	18830242	20900167	1350945	2069925	60
utg002379l	545227	6	544444	+	chr5_h1	208769040	55189080	55733518	240811	544438	60
utg002382l	1061475	22	1061447	-	chr3_h1	341651641	313892513	314953938	640358	1061425	60
utg002383l	834070	135	833871	-	chr3_h1	341651641	316684865	317518601	351560	833736	60
utg002390l	1452882	47	1452839	-	chr5_h1	208769040	31634228	33087020	909575	1452792	60
utg002391l	2442127	37	2442119	-	chr4_h1	376633172	178243950	180686032	1344301	2442082	60
utg002392l	815742	89	815740	-	chr6_h1	228414185	65775063	66590714	506147	815651	60
utg002394l	519652	10	519326	+	chr6_h1	228414185	29946994	30466310	340608	519316	60
utg002396l	3474971	22	3474962	-	chr3_h1	341651641	141581852	145056992	1778892	3475140	60
utg002397l	929245	10	929233	-	chr4_h1	376633172	237391133	238320556	554511	929423	60
utg002401l	132218	63	132209	+	chr3_h1	341651641	150106779	150238925	67224	132146	60
utg002403l	877579	98	877494	-	chr3_h1	341651641	63134768	64012164	512865	877396	60
utg002404l	1560446	48000	1560428	+	chr4_h1	376633172	7011336	8523764	1094670	1512428	60
utg002405l	1096724	17	1096667	+	chr7_h1	307960711	249455683	250552333	646977	1096650	60
utg002407l	1232214	197	1232209	-	chr3_h1	341651641	60923339	62155351	772478	1232012	60
utg002408l	331147	55	331124	-	chr7_h1	307960711	128892232	129223301	168836	331069	60
utg002412l	1239815	164	1239807	-	chr4_h1	376633172	88371677	89611320	761788	1239643	60
utg002414l	2006641	64	2006624	-	chr3_h1	341651641	99974589	101981149	1237677	2006560	60
utg002417l	525634	5	525625	+	chr3_h1	341651641	6033386	6559006	416196	525620	60
utg002418l	657569	34	657554	-	chr5_h1	208769040	174819222	175476742	427895	657520	60
utg002419l	919868	29	919726	-	chr2_h1	292333292	229798113	230717810	532753	919697	60
utg002422l	363955	8	363839	+	chr5_h1	208769040	74801729	75165560	198384	363831	60
utg002423l	258794	17	258692	-	chr4_h1	376633172	238320868	238579543	158452	258675	60
utg002424l	925203	157785	914982	+	chr2_h1	292333292	178859662	179616859	342302	757197	60
utg002424l	925203	233	276333	+	chr2_h2	292879888	174523802	174792896	144937	278403	60
utg002433l	171077	9	171051	+	chr6_h1	228414185	3812544	3983586	131247	171042	60
utg002435l	1773020	10	1773010	+	chr7_h1	307960711	287518701	289291701	1079191	1773000	60
utg002438l	909886	10	909815	+	chr2_h1	292333292	283985337	284895142	553491	909805	60
utg002444l	685237	53	685230	-	chr2_h1	292333292	76831189	77516366	320418	685177	60
utg002449l	605643	24	605630	-	chr5_h1	208769040	151861480	152467086	396143	605606	60
utg002450l	960624	4	960608	+	chr2_h1	292333292	157791975	158752579	520703	960604	60
utg002451l	926720	2	863980	+	chr4_h1	376633172	47430703	48294681	660781	863978	60
utg002457l	699302	3	699277	+	chr1_h1	247550126	8832475	9531749	505978	699274	60
utg002458l	225681	68	225479	+	chr2_h1	292333292	222028563	222253974	127312	225411	60
utg002463l	770219	2	770204	+	chr4_h1	376633172	162142087	162912289	401838	770202	60
utg002464l	758673	29	758638	+	chr5_h1	208769040	159106441	159865050	506824	758609	60
utg002468l	1305576	14	1305487	+	chr5_h1	208769040	184227937	185533410	913245	1305473	60
utg002470l	73408	30	73391	-	chr5_h1	208769040	51190297	51263658	69536	73361	60
utg002471l	213097	10	213070	+	chr1_h1	247550126	160442210	160655270	114857	213060	60
utg002474l	808715	25	808712	-	chr2_h1	292333292	239620178	240428865	525193	808687	60
utg002480l	529883	3	529838	+	chr2_h1	292333292	281818177	282348012	308562	529835	60
utg002481l	832143	217	832134	-	chr1_h1	247550126	227811124	228643041	614973	831917	60
utg002482l	480837	131	480820	+	chr2_h1	292333292	268814339	269295028	319339	480689	60
utg002483l	1942515	225	1941470	+	chr1_h1	247550126	33902667	35843912	1140306	1941245	60
utg002485l	1849731	17	1849715	-	chr7_h1	307960711	734283	2583981	1205912	1849698	60
utg002488l	322405	17	322390	-	chr5_h1	208769040	160300597	160622970	140056	322373	60
utg002491l	654580	15	654564	+	chr1_h1	247550126	168510528	169165077	438162	654549	60
utg002498l	209707	202	209685	+	chr5_h1	208769040	37376843	37586326	125184	209483	60
utg002502l	181871	433	181864	+	chr3_h1	341651641	115038879	115220310	122839	181431	60
utg002503l	439530	16	439377	+	chr3_h1	341651641	313452771	313892132	194345	439361	60
utg002504l	1340919	16	1340886	-	chr3_h1	341651641	115841967	117182837	867402	1340870	60
utg002506l	3238649	908	3238214	+	chr3_h1	341651641	47681056	50918362	2146634	3237306	60
utg002509l	658651	18	658343	-	chr5_h1	208769040	1030028	1688353	391168	658325	60
utg002512l	567809	192	567795	+	chr1_h1	247550126	72142403	72710006	327698	567603	60
utg002513l	135782	7	135769	+	chr2_h1	292333292	21466955	21602717	71802	135762	60
utg002520l	354807	18	354800	-	chr2_h1	292333292	8559090	8913872	259982	354782	60
utg002525l	1348614	33	1348611	-	chr6_h1	228414185	22100611	23449189	716034	1348578	60
utg002530l	1481620	4	1433859	+	chr3_h1	341651641	185083154	186517009	771248	1433855	60
utg002530l	1481620	1434109	1481519	-	chr3_h1	341651641	186517451	186564861	32886	47410	60
utg002531l	1293104	7	1293053	+	chr7_h1	307960711	227723821	229016867	783663	1293046	60
utg002532l	1261685	42	1261639	-	chr3_h1	341651641	147384023	148645620	408721	1261597	60
utg002533l	723386	16	723355	-	chr7_h1	307960711	266563890	267287229	511723	723339	60
utg002536l	723581	16	723423	-	chr3_h1	341651641	146493718	147217125	314650	723407	60
utg002537l	234786	1	234764	+	chr4_h1	376633172	251186821	251421584	137297	234763	52
utg002547l	75102	14	75082	+	chr6_h1	228414185	95672425	95747493	66512	75068	60
utg002548l	307163	141	307127	+	chr3_h1	341651641	205295718	205602704	182383	306986	60
utg002551l	2734529	0	2734372	+	chr6_h1	228414185	166799023	169533395	1907772	2734372	60
utg002553l	375857	45	375736	-	chr7_h1	307960711	37124114	37499805	206766	375691	60
utg002560l	502734	18	502426	+	chr5_h1	208769040	125228103	125730511	310432	502408	60
utg002562l	825758	110	825738	+	chr3_h1	341651641	211703239	212528867	524301	825628	60
utg002564l	92443	70	92313	-	chr4_h1	376633172	198191197	198283440	43006	92243	60
utg002569l	1598440	120	1598435	-	chr4_h1	376633172	189813959	191412274	796366	1598315	60
utg002572l	518543	7	518524	+	chr5_h1	208769040	19455404	19973921	284216	518517	60
utg002580l	1033632	26	1033212	-	chr7_h1	307960711	72866230	73899416	536435	1033186	60
utg002583l	366686	31	366351	-	chr6_h1	228414185	69781798	70148118	212323	366320	60
utg002587l	1269219	4	1269200	+	chr4_h1	376633172	367239658	368508854	672186	1269196	60
utg002593l	955766	72	955598	+	chr5_h1	208769040	90895640	91851166	593806	955526	60
utg002595l	811216	274	811194	-	chr6_h1	228414185	7397844	8208764	512353	810920	60
utg002601l	1810463	30	1810184	-	chr4_h1	376633172	368509352	370319506	1089557	1810154	60
utg002602l	189748	94	189540	-	chr3_h1	341651641	290472369	290661815	44678	189446	60
utg002603l	1675324	435	1675069	+	chr7_h1	307960711	17155148	18829782	1033594	1674634	60
utg002604l	402686	137	402676	+	chr1_h1	247550126	222555463	222958002	297399	402539	60
utg002606l	906915	189	906802	+	chr1_h1	247550126	29834493	30741106	481035	906613	60
utg002609l	331049	21	331031	-	chr7_h1	307960711	242535338	242866348	233754	331010	60
utg002610l	1707371	19	1707368	-	chr7_h1	307960711	262441402	264148751	1033413	1707349	60
utg002612l	997186	7	997164	+	chr5_h1	208769040	133321747	134318904	701028	997157	60
utg002616l	974057	51	974044	+	chr2_h1	292333292	74798907	75772900	558066	973993	60
utg002617l	996593	4	996584	+	chr7_h1	307960711	129223560	130220140	527610	996580	60
utg002619l	128096	9	128061	+	chr5_h1	208769040	26390044	26518096	90305	128052	60
utg002621l	824436	18	822896	-	chr4_h1	376633172	151980747	152803625	463349	822878	60
utg002622l	864710	555	864708	-	chr3_h1	341651641	96987479	97851632	509386	864153	60
utg002625l	1030772	33	1030572	-	chr1_h1	247550126	170192209	171222748	475371	1030539	60
utg002630l	1492187	32	1492107	+	chr1_h1	247550126	32263267	33755342	916281	1492075	60
utg002633l	871641	123	871500	+	chr2_h1	292333292	234090042	234961419	544962	871377	60
utg002639l	718300	135	717925	+	chr2_h1	292333292	63157275	63875065	388828	717790	60
utg002640l	1021807	9	1021777	+	chr3_h1	341651641	103033642	104055410	625872	1021768	60
utg002652l	1265724	14	1265686	-	chr3_h1	341651641	175315550	176581222	772640	1265672	60
utg002654l	3452431	0	3452332	+	chr7_h1	307960711	216429072	219881404	2074000	3452332	60
utg002664l	183722	83	183720	-	chr6_h1	228414185	93018609	93202246	67744	183637	60
utg002670l	712514	136	685504	-	chr2_h1	292333292	128110749	128796117	397586	685368	60
utg002672l	1767925	164	1767815	+	chr7_h1	307960711	160792360	162560011	843939	1767651	60
utg002673l	83548	3	83522	+	chr1_h1	247550126	122781496	122865015	62935	83519	60
utg002681l	508736	218	508632	+	chr1_h1	247550126	98235955	98744369	340479	508414	60
utg002683l	388303	16	388241	+	chr5_h1	208769040	54249212	54637437	213736	388225	60
utg002685l	248821	25	248793	-	chr6_h1	228414185	20893161	21141929	158035	248768	60
utg002688l	296833	220	296817	-	chr1_h1	247550126	18370058	18666655	193796	296597	60
utg002689l	1094758	61	1094622	+	chr4_h1	376633172	200247196	201341757	374910	1094561	60
utg002690l	933661	16	933285	+	chr7_h1	307960711	84397793	85331062	492050	933269	60
utg002693l	1003195	225	1003186	-	chr2_h1	292333292	271670898	272673859	634693	1002961	60
utg002694l	1258814	30	1258698	-	chr1_h1	247550126	16679903	17938571	839044	1258668	60
utg002698l	506099	16	506079	-	chr7_h1	307960711	282683782	283189845	263003	506063	60
utg002699l	950138	11	949726	+	chr4_h1	376633172	45484389	46434104	581263	949715	60
utg002708l	704238	1919	703515	-	chr3_h1	341651641	249501580	250203176	418071	701596	60
utg002709l	1061593	57	1061550	-	chr2_h1	292333292	139887625	140949118	548906	1061493	60
utg002710l	2272107	102	2271682	+	chr2_h1	292333292	140949477	143221057	1378306	2271580	60
utg002714l	154082	16	154074	+	chr1_h1	247550126	48563096	48717154	101919	154058	60
utg002715l	2588985	72	2588962	+	chr4_h1	376633172	275113343	277702433	1531512	2589090	60
utg002717l	1683613	52	1683464	+	chr1_h1	247550126	153344244	155027656	841080	1683412	60
utg002720l	518694	5	518666	+	chr2_h1	292333292	263804856	264323517	353063	518661	60
utg002722l	644938	11	644914	-	chr4_h1	376633172	44005741	44650644	361744	644903	60
utg002727l	227011	70	226975	+	chr7_h1	307960711	109779668	110006573	143646	226905	60
utg002729l	766254	854	766074	+	chr4_h1	376633172	112243056	113008276	362486	765220	60
utg002731l	1477025	21	1476679	-	chr7_h1	307960711	94528259	96004917	872157	1476658	60
utg002733l	665283	10	664646	+	chr3_h1	341651641	21407920	22072556	435773	664636	60
utg002734l	554328	1002	554314	-	chr1_h1	247550126	159214024	159767336	317539	553312	60
utg002735l	1216965	4	1216902	+	chr6_h1	228414185	129206608	130423506	724272	1216898	60
utg002739l	966833	155	966638	-	chr6_h1	228414185	152296079	153262562	520740	966483	60
utg002740l	859468	203	859456	-	chr3_h1	341651641	266676178	267535431	395294	859253	60
utg002744l	929875	34	929281	-	chr5_h1	208769040	124298604	125227851	602250	929247	60
utg002747l	423956	44	423925	-	chr5_h1	208769040	171628780	172052661	241998	423881	60
utg002754l	1439900	6	1357979	+	chr4_h1	376633172	94198194	95556167	865865	1357973	60
utg002757l	1052020	92	1051992	+	chr3_h1	341651641	101981505	103033405	709333	1051900	60
utg002759l	1348823	7	1348604	+	chr2_h1	292333292	54963366	56311963	818005	1348597	60
utg002767l	346240	196	346066	+	chr6_h1	228414185	60279060	60624930	173746	345870	60
utg002770l	1101271	17	1101034	+	chr3_h1	341651641	251970059	253071076	521658	1101017	60
utg002774l	455512	37	455478	+	chr4_h1	376633172	37030361	37485802	344570	455441	60
utg002776l	983369	405	933156	-	chr4_h1	376633172	126165564	127098315	495104	932751	60
utg002776l	983369	923090	943358	+	chr7_h2	318720752	251863542	251883735	638	20536	56
utg002781l	1026670	19	1026657	+	chr3_h1	341651641	186565189	187591827	621938	1026638	60
utg002788l	516976	174	516955	+	chr4_h1	376633172	350731067	351247848	270256	516781	60
utg002789l	926704	25	926235	+	chr7_h1	307960711	53722996	54649206	488046	926210	60
utg002798l	564951	15	564794	-	chr1_h1	247550126	155292224	155857003	284426	564779	60
utg002802l	1248421	147	1248410	+	chr4_h1	376633172	337808243	339056506	821084	1248263	60
utg002806l	629040	24	629016	+	chr6_h1	228414185	20263917	20892909	399047	628992	60
utg002810l	247739	58	247701	-	chr6_h1	228414185	190865258	191112901	141397	247643	60
utg002811l	179910	13	179900	-	chr2_h1	292333292	111320895	111500782	142771	179887	60
utg002813l	534538	78	534194	+	chr3_h1	341651641	47145488	47679604	359654	534116	60
utg002814l	1617168	13435	1617159	-	chr2_h1	292333292	69735906	71339630	921241	1603724	60
utg002817l	1840817	28	1840703	-	chr4_h1	376633172	324350543	326191218	1107197	1840675	60
utg002820l	850053	100427	836296	-	chr3_h1	341651641	98859326	99595195	456480	735869	60
utg002820l	850053	13	74369	+	chr3_h1	341651641	98784631	98858987	37512	74356	60
utg002821l	72823	91	72747	-	chr6_h1	228414185	92050127	92122783	23971	72656	60
utg002822l	52627	109	52430	+	chr7_h1	307960711	154600718	154653039	34074	52321	51
utg002830l	791765	14	791651	+	chr4_h1	376633172	263944539	264736176	502240	791637	60
utg002831l	1667481	179	1667470	-	chr3_h1	341651641	264483066	266150357	1000463	1667291	60
utg002832l	504654	21	504642	-	chr5_h1	208769040	73343168	73847789	246006	504621	60
utg002833l	2199212	74	2199207	-	chr2_h1	292333292	124062745	126262150	1185693	2199405	60
utg002838l	653498	1172	653477	+	chr4_h1	376633172	191413666	192065971	321318	652305	60
utg002841l	947644	13	947636	-	chr5_h1	208769040	110768778	111716401	443136	947623	60
utg002842l	247602	18	247428	-	chr5_h1	208769040	59783349	60030759	91674	247410	60
utg002851l	1273763	141	1273755	+	chr4_h1	376633172	251515270	252788884	887911	1273614	60
utg002853l	747518	25	747394	-	chr3_h1	341651641	222395354	223142723	522060	747369	60
utg002855l	2263783	73	2263754	+	chr2_h1	292333292	99447138	101710819	1050734	2263681	60
utg002856l	580704	332	580701	-	chr7_h1	307960711	105064440	105644809	258115	580369	60
utg002858l	1259988	33	1259983	-	chr2_h1	292333292	35197619	36457569	823027	1259950	60
utg002859l	157764	221	157585	+	chr5_h1	208769040	60862522	61019886	57348	157364	60
utg002861l	168863	392	168852	-	chr1_h1	247550126	148626382	148794842	124875	168460	60
utg002864l	211776	186	211750	+	chr3_h1	341651641	184345960	184557524	125792	211564	60
utg002866l	1292293	23	1292275	-	chr4_h1	376633172	27715085	29007337	872233	1292252	60
utg002868l	1331310	17	1331294	+	chr1_h1	247550126	139443449	140774726	871750	1331277	60
utg002871l	1910601	10	1910575	+	chr4_h1	376633172	92287397	94197962	1056251	1910565	60
utg002872l	447471	46015	447471	-	chr6_h1	228414185	34977953	35379409	181050	401456	60
utg002872l	447471	152	45993	+	chr6_h1	228414185	34852637	34898478	16154	45841	60
utg002875l	39763	5	2767	+	chr7_h1	307960711	244506317	244509079	2762	2762	60
utg002881l	1607994	20	1607993	-	chr4_h1	376633172	365115412	366723385	1086255	1607973	60
utg002883l	581027	13	581023	+	chr5_h1	208769040	38616667	39197677	396369	581010	60
utg002888l	1493929	16190	1493918	+	chr7_h1	307960711	88806141	90283869	850692	1477728	60
utg002892l	1238862	5083	1238788	-	chr3_h1	341651641	170327992	171561697	670635	1233705	60
utg002893l	493016	7	492969	+	chr4_h1	376633172	303399645	303892607	226801	492962	60
utg002896l	644876	115	644603	-	chr3_h1	341651641	180418763	181063251	400894	644488	60
utg002910l	1416274	0	1416258	+	chr4_h1	376633172	8619144	10035402	769320	1416258	60
utg002915l	857080	99	857042	+	chr3_h1	341651641	221111552	221968495	398050	856943	60
utg002938l	703245	14	702899	-	chr5_h1	208769040	51041	753926	359420	702885	60
utg002946l	651266	22	651152	-	chr2_h1	292333292	23935021	24586151	503776	651130	60
utg002947l	1291798	11	1291603	+	chr7_h1	307960711	214057996	215349588	760063	1291592	60
utg002951l	204457	72	204417	+	chr7_h1	307960711	58423176	58627521	86215	204345	60
utg002953l	147383	243	147370	-	chr1_h1	247550126	159768551	159915678	97922	147127	60
utg002969l	1761687	112	1761662	+	chr6_h1	228414185	84013252	85774802	940328	1761550	60
utg002974l	668892	97	668871	+	chr2_h1	292333292	132978110	133646884	439186	668774	60
utg002977l	657331	20	657290	+	chr5_h1	208769040	45467084	46124354	312451	657270	60
utg002979l	1632349	91	1632112	+	chr7_h1	307960711	172836909	174468930	753705	1632021	60
utg002980l	1240512	27	1240281	-	chr5_h1	208769040	5292452	6532706	754392	1240254	60
utg002983l	1839184	29	1839169	+	chr4_h1	376633172	319754842	321593982	1264636	1839140	60
utg002984l	476516	495	476497	+	chr3_h1	341651641	50919492	51395494	256669	476002	60
utg002987l	1220443	3	1220247	+	chr3_h1	341651641	314954163	316174407	730287	1220244	60
utg002994l	295538	6446	295537	-	chr7_h1	307960711	73899643	74188734	116155	289091	60
utg002996l	1431003	22	1430990	-	chr5_h1	208769040	80233836	81664804	866941	1430968	60
utg002998l	40989	11509	40960	+	chr3_h1	341651641	214590641	214620092	27013	29451	60
utg002998l	40989	112	16353	+	chr3_h1	341651641	213931030	213947271	10341	16241	60
utg003004l	673383	19	673378	-	chr4_h1	376633172	185902569	186575928	429809	673359	60
utg003007l	1707653	23	1707409	-	chr3_h1	341651641	117995431	119702817	1024748	1707386	60
utg003009l	1448714	18	1448684	+	chr1_h1	247550126	135597090	137045756	865437	1448666	60
utg003016l	279091	232	279042	-	chr5_h1	208769040	75165925	75444735	142053	278810	60
utg003018l	126708	174	126616	-	chr1_h1	247550126	210701987	210828429	56364	126442	60
utg003019l	619889	14	619718	+	chr4_h1	376633172	363988254	364607958	416815	619704	60
utg003020l	508234	19	508190	-	chr5_h1	208769040	204135711	204643882	356030	508171	60
utg003021l	497579	47	469092	+	chr5_h1	208769040	109136819	109605864	312823	469045	60
utg003028l	1686198	2	1686195	+	chr5_h1	208769040	19974142	21660535	1082746	1686393	60
utg003032l	266473	2	266133	-	chr2_h1	292333292	99180732	99446863	161975	266131	60
utg003033l	340129	5	339896	+	chr4_h1	376633172	160010751	160350642	231543	339891	60
utg003038l	863158	16927	862931	+	chr4_h1	376633172	107699177	108545181	492923	846004	60
utg003038l	863158	891	24388	+	chr4_h2	387456523	119882716	119906210	19371	23513	60
utg003055l	995785	246	995727	+	chr4_h1	376633172	46434962	47430443	656354	995481	60
utg003056l	1411774	29	1411707	-	chr6_h1	228414185	210859465	212271143	880885	1411678	60
utg003058l	791039	4	790817	+	chr2_h1	292333292	248855556	249646369	548885	790813	60
utg003059l	693967	31	693941	+	chr7_h1	307960711	93381667	94075577	470619	693910	60
utg003062l	292367	721	292338	+	chr3_h1	341651641	41191173	41482790	185278	291617	60
utg003066l	569244	13	569230	-	chr6_h1	228414185	44154806	44724023	308939	569217	60
utg003067l	1197629	10	1197612	-	chr7_h1	307960711	97053390	98250992	692291	1197602	60
utg003069l	47739	144	47716	+	chr2_h1	292333292	5583569	5631141	23473	47572	58
utg003070l	2355065	6	2355050	+	chr1_h1	247550126	137045992	139401036	1306497	2355044	60
utg003076l	754293	21	754284	-	chr5_h1	208769040	202548419	203302682	498725	754263	60
utg003081l	577051	149	576869	-	chr6_h1	228414185	77538189	78114909	320207	576720	60
utg003084l	115264	542	115223	-	chr6_h1	228414185	96153501	96268182	53587	114681	60
utg003085l	103201	25	103001	+	chr6_h1	228414185	94136523	94239499	54066	102976	60
utg003086l	307630	223	307527	-	chr5_h1	208769040	71746715	72054019	146392	307304	60
utg003091l	894403	2	894203	+	chr6_h1	228414185	163426684	164320885	516830	894201	60
utg003092l	565922	19	565831	-	chr7_h1	307960711	28141615	28707427	393638	565812	60
utg003093l	344770	10	344564	+	chr4_h1	376633172	255342934	255687488	243279	344554	60
utg003098l	298212	106	298198	-	chr7_h1	307960711	52394592	52692684	176998	298092	60
utg003105l	257848	31	257479	-	chr7_h1	307960711	56878809	57136257	149626	257448	60
utg003107l	1439644	14	1439570	+	chr4_h1	376633172	35453470	36893026	847213	1439556	60
utg003109l	849651	18	849520	+	chr3_h1	341651641	310282552	311132054	594428	849502	60
utg003111l	1134139	79	1134115	+	chr6_h1	228414185	63919645	65053681	633408	1134036	60
utg003112l	2110085	8	2109842	+	chr2_h1	292333292	136812904	138922738	1097022	2109834	60
utg003113l	758875	2	758865	+	chr6_h1	228414185	8748401	9507264	491375	758863	60
utg003114l	241909	210	240001	+	chr3_h1	341651641	154243708	154483499	77781	239791	60
utg003121l	716106	216	689946	-	chr7_h1	307960711	274970560	275660290	404179	689730	60
utg003124l	449853	78	449843	-	chr1_h1	247550126	71692168	72141933	311532	449765	60
utg003127l	1118256	24	1118025	-	chr2_h1	292333292	21603161	22721162	701073	1118001	60
utg003128l	289499	149	289485	+	chr5_h1	208769040	15161600	15450936	198943	289336	60
utg003135l	897391	9	897365	+	chr3_h1	341651641	44830804	45728160	572933	897356	60
utg003141l	781119	8	781100	+	chr5_h1	208769040	52792728	53573820	314603	781092	60
utg003142l	1502907	131	1502750	+	chr2_h1	292333292	273546691	275138718	987322	1592027	60
utg003143l	199294	250	199286	+	chr5_h1	208769040	4421919	4620955	117336	199036	60
utg003145l	112299	482	112272	+	chr1_h1	247550126	234128873	234240663	88314	111790	60
utg003153l	209908	1477	2318	+	chr6_h1	228414185	93405721	93406561	200	841	60
utg003159l	988522	5	988496	+	chr5_h1	208769040	154909040	155897531	682613	988491	60
utg003167l	583081	74	583057	-	chr4_h1	376633172	177660685	178243668	362621	582983	60
utg003169l	1586209	111	1585965	-	chr6_h1	228414185	98786446	100372300	760809	1585854	60
utg003171l	823067	6	822705	-	chr1_h1	247550126	133365832	134188531	513064	822699	60
utg003175l	159628	29	159528	-	chr3_h1	341651641	191405028	191564527	117898	159499	60
utg003177l	856823	6635	839730	-	chr3_h1	341651641	258118354	258951449	472516	833095	60
utg003178l	669656	26934	669382	-	chr3_h1	341651641	213947768	214590216	316164	642448	60
utg003182l	418701	3	418670	+	chr1_h1	247550126	140774945	141193612	236865	418667	60
utg003184l	152528	7	152513	-	chr5_h1	208769040	195610856	195763362	79242	152506	60
utg003185l	925552	1020	925541	-	chr3_h1	341651641	283043053	283967574	508969	924521	60
utg003186l	159425	24	159415	-	chr7_h1	307960711	58519	217910	116821	159391	60
utg003188l	248077	133	248045	+	chr3_h1	341651641	191990099	192238011	145842	247912	60
utg003189l	146343	43	146248	-	chr7_h1	307960711	56032824	56179029	37489	146205	60
utg003190l	761548	171	761548	-	chr5_h1	208769040	33577042	34338419	454054	761377	60
utg003197l	369293	14	369288	-	chr3_h1	341651641	33087777	33457051	301144	369274	60
utg003198l	56102	11	56093	+	chr1_h1	247550126	161581184	161637266	56003	56082	60
utg003205l	503923	947	503917	-	chr6_h1	228414185	187957385	188460355	287095	502970	60
utg003206l	693488	6	691695	+	chr4_h1	376633172	326191452	326883141	498975	691689	60
utg003213l	1511028	8	1510987	+	chr4_h1	376633172	268671017	270181996	769322	1510979	60
utg003218l	87086	4	87035	+	chr7_h1	307960711	113219307	113306338	36755	87031	60
utg003223l	496133	132	496122	+	chr5_h1	208769040	186286838	186782828	340501	495990	60
utg003225l	434069	278	434035	+	chr7_h1	307960711	293579207	294012964	302553	433757	60
utg003230l	198219	26	198216	-	chr5_h1	208769040	141498343	141696533	155496	198190	60
utg003236l	2474485	42668	2474399	+	chr4_h1	376633172	292104628	294536359	1641727	2431731	60
utg003238l	964197	34	964132	-	chr6_h1	228414185	78157399	79121497	532971	964098	60
utg003241l	709130	19	709067	-	chr3_h1	341651641	16314924	17023972	505050	709048	60
utg003245l	773196	45	773118	+	chr7_h1	307960711	306966614	307739687	497105	773073	60
utg003252l	573317	6331	573288	+	chr4_h1	376633172	242035646	242602603	322784	566957	60
utg003253l	1185121	67	1185101	+	chr1_h1	247550126	38607424	39792458	765242	1185034	60
utg003258l	1713600	4	1713531	+	chr6_h1	228414185	44724240	46437767	1075735	1713527	60
utg003259l	2067106	156331	2067091	+	chr3_h1	341651641	120216402	122127162	1232540	1910760	60
utg003259l	2067106	32	154734	+	chr7_h1	307960711	93090394	93245096	56891	154702	60
utg003262l	219815	70	219799	+	chr7_h1	307960711	124471451	124691180	121992	219729	60
utg003269l	586779	185	586763	-	chr1_h1	247550126	196267501	196854079	335668	586578	60
utg003270l	990859	15	982734	+	chr5_h1	208769040	182837364	183820083	632813	982719	60
utg003271l	221213	220	221204	-	chr2_h1	292333292	92349560	92570544	139771	220984	60
utg003272l	1233432	5	1187155	+	chr4_h1	376633172	106511904	107699054	635297	1187150	60
utg003274l	84524	20	84444	+	chr3_h1	341651641	85899113	85983537	57021	84424	60
utg003278l	857961	1008	857940	+	chr4_h1	376633172	1414622	2271554	471837	856932	60
utg003280l	872133	85	872116	-	chr4_h1	376633172	83831291	84703322	515675	872031	60
utg003285l	802819	11	763615	+	chr7_h1	307960711	46772559	47536163	551320	763604	60
utg003287l	630604	7	630289	+	chr2_h1	292333292	248224755	248855037	412355	630282	60
utg003289l	1174676	6	1174663	+	chr7_h1	307960711	136838657	138013314	372305	1174657	60
utg003296l	698163	12	698044	+	chr3_h1	341651641	236423081	237121113	459117	698032	60
utg003298l	165354	127	165312	+	chr2_h1	292333292	81345737	81510922	77884	165185	60
utg003301l	276527	489	276516	-	chr1_h1	247550126	160165584	160441611	127433	276027	60
utg003303l	622198	219	622189	-	chr3_h1	341651641	199943089	200565059	337802	621970	60
utg003304l	272129	7	272109	+	chr3_h1	341651641	301568164	301840266	194506	272102	60
utg003307l	831331	22	831323	-	chr1_h1	247550126	19774107	20605408	631873	831301	60
utg003309l	93603	435	93563	+	chr6_h1	228414185	93568413	93661541	49401	93128	60
utg003314l	1261415	9	1261409	-	chr4_h1	376633172	12269579	13530979	899915	1261400	60
utg003322l	913125	37	913115	-	chr1_h1	247550126	48789809	49702887	618728	913078	60
utg003324l	81023	2	9126	-	chr3_h1	341651641	67585548	67594672	8422	9124	60
utg003327l	368267	29392	368259	-	chr7_h1	307960711	284581018	284919885	217703	338867	60
utg003327l	368267	5151	45386	-	chr7_h2	318720752	293603660	293641096	22657	40536	60
utg003327l	368267	86	4277	-	chr7_h1	307960711	264152571	264156762	892	4191	60
utg003327l	368267	2970	6238	-	chr7_h1	307960711	264152670	264156127	449	3457	60
utg003337l	832268	37	832043	-	chr4_h1	376633172	374415963	375247969	409501	832006	60
utg003340l	668770	10	668741	+	chr2_h1	292333292	278875480	279544211	537530	668731	60
utg003341l	146620	59	146170	+	chr1_h1	247550126	33755681	33901792	75677	146111	60
utg003347l	451169	8	450915	+	chr2_h1	292333292	165517861	165968768	189254	450907	60
utg003349l	576165	12	576160	-	chr2_h1	292333292	9663720	10239868	484430	576148	60
utg003358l	768195	25	768161	+	chr5_h1	208769040	9866381	10634517	500779	768136	60
utg003362l	355506	34	355492	+	chr2_h1	292333292	154836293	155191751	244639	355458	60
utg003365l	255195	48	254978	-	chr1_h1	247550126	173043116	173298046	99500	254930	60
utg003366l	645585	19	645577	-	chr1_h1	247550126	39792686	40438244	355904	645558	60
utg003371l	396147	15	396074	+	chr2_h1	292333292	10302408	10698467	242720	396059	60
utg003376l	610259	7	610255	+	chr6_h1	228414185	97302530	97912778	395238	610248	60
utg003378l	579038	26	578988	-	chr4_h1	376633172	835426	1414388	267494	578962	60
utg003388l	785526	19	785524	-	chr1_h1	247550126	234240792	235026297	479924	785505	60
utg003392l	1323342	44	1316063	+	chr3_h2	319847998	110564270	111880289	656370	1316019	60
utg003393l	755577	11	755557	+	chr2_h1	292333292	44124210	44879756	489984	755546	60
utg003400l	858409	7	858340	-	chr1_h1	247550126	87826878	88685211	295828	858333	60
utg003403l	328091	10	327958	+	chr3_h1	341651641	17024201	17352149	177841	327948	60
utg003405l	455035	14	455002	+	chr6_h1	228414185	37961542	38416530	307782	454988	60
utg003407l	1239190	0	1239168	+	chr1_h1	247550126	121542103	122781271	679149	1239168	60
utg003410l	408565	131	408553	-	chr2_h1	292333292	280216604	280625026	184739	408422	60
utg003411l	633280	73	633265	-	chr3_h1	341651641	197441044	198074236	373966	633192	60
utg003412l	1902233	10	1902218	+	chr2_h1	292333292	176120569	178022777	1125503	1902208	60
utg003413l	231093	18	230460	+	chr7_h1	307960711	39098720	39329162	145632	230442	60
utg003414l	329085	0	328967	+	chr3_h1	341651641	133974634	134303601	139636	328967	60
utg003416l	1234273	14	1234259	-	chr1_h1	247550126	40438477	41672722	825922	1234245	60
utg003421l	354666	1	354646	+	chr5_h1	208769040	194173556	194528201	274153	354645	60
utg003422l	73891	1	73876	+	chr6_h1	228414185	95747614	95821489	56151	73875	60
utg003423l	747269	0	747210	+	chr3_h1	341651641	208822638	209569848	445343	747210	60
utg003424l	293141	19	293095	-	chr5_h1	208769040	112030502	112323578	159789	293076	60
utg003428l	565328	84	565309	+	chr7_h1	307960711	61494229	62059454	349246	565225	60
utg003432l	404481	3	404448	+	chr3_h1	341651641	236018391	236422836	303727	404445	60
utg003433l	1993449	296	1993381	-	chr1_h1	247550126	155857286	157850371	1246912	1993085	60
utg003434l	248529	29	248475	-	chr3_h1	341651641	182048679	182297125	167238	248446	60
utg003437l	816686	23	816655	+	chr4_h1	376633172	60979530	61796162	490425	816632	60
utg003438l	378628	311	378616	+	chr5_h1	208769040	126462422	126840727	116990	378305	60
utg003440l	1193615	38	1193470	-	chr3_h1	341651641	209570252	210763684	733391	1193432	60
utg003441l	810040	132	810031	-	chr7_h1	307960711	16344482	17154381	514371	809899	60
utg003442l	797764	16386	797643	+	chr2_h1	292333292	36783892	37565149	495929	781257	60
utg003443l	388078	41	388003	-	chr7_h1	307960711	306578366	306966328	230869	387962	60
utg003449l	2054761	63	2054734	+	chr4_h1	376633172	79574976	81629647	1275130	2054671	60
utg003452l	550143	23	550125	-	chr2_h1	292333292	264323763	264873865	270400	550102	60
utg003454l	2069355	18	2069323	+	chr3_h1	341651641	232982665	235051970	1319685	2069305	60
utg003457l	831035	178	830566	+	chr1_h1	247550126	72710398	73540786	390207	830388	60
utg003462l	270406	11	270405	+	chr2_h1	292333292	91294956	91565350	150161	270394	60
utg003464l	1430523	22	1380434	-	chr1_h1	247550126	23045276	24425688	804852	1380412	60
utg003464l	1430523	1363661	1430508	-	chr1_h2	254899717	25449196	25518147	33079	69567	60
utg003468l	414645	30583	414618	-	chr1_h1	247550126	109768429	110152464	224060	384035	60
utg003470l	317533	14	317441	+	chr3_h1	341651641	20700575	21018002	217307	317427	60
utg003473l	1038833	23	1038829	-	chr6_h1	228414185	118625219	119664025	501618	1038806	60
utg003476l	179469	17	179460	-	chr5_h1	208769040	67773526	67952969	74448	179443	60
utg003478l	560770	15	560747	+	chr3_h1	341651641	110045560	110606292	318828	560732	55
utg003480l	575916	340	575869	-	chr5_h1	208769040	25814066	26389595	418730	575529	60
utg003487l	78295	21	78292	-	chr6_h1	228414185	89713335	89791606	64167	78271	60
utg003488l	974501	11	974480	+	chr2_h1	292333292	7026836	8001505	701414	974669	60
utg003489l	365790	174	365609	-	chr2_h1	292333292	50996182	51361617	133112	365435	60
utg003494l	971956	148	971947	-	chr6_h1	228414185	38416672	39388471	614249	971799	60
utg003497l	392810	7	392783	+	chr7_h1	307960711	209098392	209491168	233848	392776	60
utg003500l	508252	129	508154	+	chr2_h1	292333292	56353494	56861519	243854	508025	60
utg003501l	886948	10	886872	+	chr5_h1	208769040	92799121	93685983	509060	886862	60
utg003506l	1092600	115	1092593	-	chr3_h1	341651641	277890384	278982862	671491	1092478	60
utg003507l	925669	506	925604	+	chr2_h1	292333292	216797003	217722101	533351	925098	60
utg003508l	70843	261	70786	-	chr1_h1	247550126	7101015	7171540	27041	70525	60
utg003509l	786472	178	786321	-	chr2_h1	292333292	10853987	11640130	456831	786143	60
utg003515l	626943	14	626935	+	chr1_h1	247550126	195640356	196267277	362326	626921	60
utg003516l	184598	55	184575	+	chr2_h1	292333292	200964568	201149088	92482	184520	60
utg003519l	764545	27	764540	-	chr2_h1	292333292	26241195	27005708	505244	764513	60
utg003520l	206441	13	206441	-	chr6_h1	228414185	160484134	160690562	121207	206428	60
utg003522l	401788	114	401787	-	chr3_h1	341651641	104055641	104457314	218137	401673	51
utg003524l	1243270	20	1243238	-	chr2_h1	292333292	53719921	54963139	729585	1243218	60
utg003529l	272032	12	271978	-	chr3_h1	341651641	7053437	7325403	195172	271966	60
utg003533l	1582816	26	1582514	-	chr7_h1	307960711	259020861	260603349	1012979	1582488	60
utg003534l	425973	149	425902	+	chr5_h1	208769040	72675639	73101392	232412	425753	60
utg003542l	912566	293	912552	+	chr4_h1	376633172	100637518	101549777	423562	912259	60
utg003543l	754787	2	754562	+	chr5_h1	208769040	149056123	149810683	428941	754560	60
utg003544l	670267	14	453953	-	chr1_h1	247550126	166066236	166520175	155011	453939	60
utg003544l	670267	454024	635792	+	chr3_h1	341651641	212529011	212710779	35611	181768	60
utg003544l	670267	631714	639974	-	chr3_h2	319847998	197473724	197482642	1079	8961	60
utg003553l	456180	0	456176	+	chr5_h1	208769040	67953186	68409362	168818	456176	60
utg003554l	309917	11	309899	+	chr3_h1	341651641	92262349	92572237	150144	309888	60
utg003555l	1132905	71761	1132850	-	chr2_h1	292333292	242661874	243722963	677132	1061089	60
utg003562l	1038091	934	1038038	+	chr7_h1	307960711	185563097	186600201	511479	1037104	60
utg003566l	696342	362	696339	-	chr6_h1	228414185	59582325	60278302	440557	695977	60
utg003569l	1172855	337	1172836	-	chr5_h1	208769040	175476995	176649494	765346	1172499	60
utg003570l	293400	203	293298	-	chr2_h1	292333292	135650180	135943275	213074	293095	60
utg003572l	80723	48	80706	-	chr1_h1	247550126	141383866	141464524	39046	80658	60
utg003575l	133651	23	133503	-	chr2_h1	292333292	272674432	272807912	90207	133480	60
utg003579l	547943	95	547934	-	chr5_h1	208769040	181846531	182394370	388984	547839	60
utg003581l	442526	32	442395	-	chr3_h1	341651641	85157378	85599741	302146	442363	60
utg003583l	494237	60	494204	+	chr1_h1	247550126	107323909	107818053	263419	494144	60
utg003588l	906694	19	906683	-	chr2_h1	292333292	227270850	228177514	524425	906664	60
utg003589l	99684	14	99663	+	chr1_h1	247550126	244167655	244267304	67606	99649	60
utg003591l	414218	22	414218	-	chr6_h1	228414185	68889751	69303947	186565	414196	60
utg003592l	262745	13	262546	+	chr5_h1	208769040	52796505	53062484	92828	266074	50
utg003594l	55729	28	55721	-	chr4_h1	376633172	169683323	169739016	35624	55693	60
utg003595l	256841	35	256343	-	chr1_h1	247550126	121285560	121541868	165795	256308	60
utg003598l	420556	39	409975	-	chr2_h1	292333292	79375188	79785124	244643	409936	60
utg003603l	269651	82	269636	-	chr5_h1	208769040	111716529	111986083	153364	269554	60
utg003608l	609471	19	609215	-	chr2_h1	292333292	276878933	277488129	387816	609196	60
utg003609l	1162357	8532	1162334	-	chr3_h1	341651641	330603816	331757618	693558	1153802	60
utg003609l	1162357	202	15296	-	chr3_h1	341651641	324968576	324983670	11812	15094	60
utg003614l	560121	123	560079	+	chr7_h1	307960711	162560444	163120400	302348	559956	60
utg003624l	628880	17228	628799	+	chr5_h1	208769040	172185818	172797389	401876	611571	60
utg003627l	58436	51	58409	+	chr2_h1	292333292	10795351	10853709	30749	58358	60
utg003628l	462105	72	462061	-	chr5_h1	208769040	69881857	70343846	89392	461989	60
utg003629l	583209	202	582507	-	chr6_h1	228414185	23787162	24369467	297988	582305	60
utg003630l	692710	15	692681	+	chr2_h1	292333292	105624179	106316845	428206	692666	60
utg003633l	870767	95	866279	-	chr4_h1	376633172	333742576	334608760	584057	866184	60
utg003635l	1974960	129	1974937	+	chr5_h1	208769040	149811237	151786045	1208725	1974808	60
utg003637l	447285	24	447192	-	chr4_h1	376633172	55496731	55943899	235652	447168	60
utg003641l	1135766	7	1135634	+	chr4_h1	376633172	54360679	55496306	690357	1135627	60
utg003643l	366298	4	366235	+	chr4_h1	376633172	373612339	373978570	195371	366231	60
utg003645l	50052	14	49889	+	chr3_h1	341651641	19415015	19464890	18541	49875	60
utg003647l	425532	4	425491	+	chr7_h1	307960711	63228776	63654263	291272	425487	60
utg003649l	458834	6	458759	+	chr5_h1	208769040	58502137	58960890	221451	458753	60
utg003655l	447802	24	447770	+	chr4_h1	376633172	289305138	289752884	222901	447746	60
utg003660l	140217	29	140170	-	chr6_h1	228414185	216763769	216903910	91918	140141	60
utg003666l	732426	16	732393	+	chr4_h1	376633172	111509692	112242069	388554	732377	60
utg003670l	127583	10	127564	+	chr6_h1	228414185	89453419	89580973	51480	127554	60
utg003673l	1027615	7295	1027486	-	chr3_h1	341651641	67594903	68615094	596712	1020191	60
utg003678l	128805	174	128801	-	chr5_h1	208769040	107058460	107187087	83423	128627	60
utg003680l	2634223	11	2634195	+	chr2_h1	292333292	261170439	263804623	1767206	2634184	60
utg003681l	292088	11	292067	-	chr6_h1	228414185	23449343	23741399	220945	292056	60
utg003686l	532224	14	532212	-	chr5_h1	208769040	112869070	113401268	172141	532198	60
utg003687l	982820	11	982786	+	chr2_h1	292333292	87627669	88610444	660937	982775	60
utg003689l	1371838	167	1371776	+	chr2_h1	292333292	188470767	189842376	803703	1371609	60
utg003697l	950046	6	941333	+	chr4_h1	376633172	164110862	165052189	578064	941327	60
utg003717l	657410	0	657393	+	chr5_h1	208769040	49184347	49841740	288275	657393	60
utg003721l	2355676	19	2355675	-	chr4_h1	376633172	76907477	79263133	1387015	2355656	60
utg003723l	52974	25	52973	-	chr7_h1	307960711	25605340	25658288	38130	52948	60
utg003729l	294686	238	294668	+	chr6_h1	228414185	6644809	6939239	229267	294430	60
utg003730l	1131338	77	1131331	-	chr5_h2	211649110	190558413	191689667	800158	1131254	60
utg003731l	897838	29	819174	-	chr3_h2	319847998	159803611	160622756	406758	819145	60
utg003731l	897838	868040	870347	-	chr3_h1	341651641	69355836	69358143	784	2307	60
utg003735l	827991	177	827793	+	chr7_h1	307960711	7908988	8736604	555928	827616	60
utg003737l	917488	22	917440	-	chr3_h1	341651641	133056994	133974412	503382	917418	60
utg003738l	375885	5	375867	-	chr2_h1	292333292	79785381	80161243	161278	375862	60
utg003741l	1278737	60	1278649	-	chr4_h1	376633172	246756585	248035174	684525	1278589	60
utg003744l	92001	78	91900	-	chr5_h1	208769040	59123626	59215448	37470	91822	60
utg003745l	2514874	3	2514287	+	chr4_h1	376633172	226496597	229010881	1334786	2514284	60
utg003748l	949305	26	949299	-	chr4_h1	376633172	153638202	154587475	429038	949273	60
utg003756l	155870	36	155849	+	chr7_h1	307960711	9811826	9967639	111710	155813	60
utg003761l	518626	4	518608	+	chr7_h1	307960711	164809850	165328454	293492	518604	60
utg003764l	56365	1019	56034	-	chr5_h1	208769040	160623518	160678533	43296	55015	60
utg003782l	168883	19	168773	-	chr1_h1	247550126	213736117	213904871	125520	168754	60
utg003784l	834253	20	834206	-	chr4_h1	376633172	152803790	153637976	279903	834186	60
utg003785l	961321	614	960697	+	chr2_h1	292333292	146388450	147348533	506522	960083	60
utg003791l	615983	26	536933	-	chr7_h1	307960711	167420837	167957744	382259	536907	60
utg003791l	615983	537100	615936	+	chr7_h1	307960711	167341687	167420523	23306	78836	60
utg003791l	615983	531425	542653	-	chr1_h2	254899717	116157886	116169217	221	11332	60
utg003793l	259650	61	248311	-	chr4_h1	376633172	345780880	346029130	191614	248250	60
utg003793l	259650	238367	259634	+	chr4_h1	376633172	346029395	346050662	19758	21267	60
utg003796l	378037	23040	377829	+	chr2_h1	292333292	123191593	123546382	151100	354789	60
utg003801l	133786	27	133786	-	chr2_h1	292333292	42647370	42781129	113416	133759	60
utg003804l	338177	5380	338123	+	chr7_h1	307960711	91175007	91507750	200177	332743	60
utg003812l	728846	369	390341	+	chr3_h1	341651641	266151105	266541077	200580	389972	60
utg003812l	728846	69728	728842	+	chr3_h2	319847998	249779582	250420769	169205	760406	60
utg003813l	341051	26	340998	-	chr5_h1	208769040	178806177	179147149	182843	340972	60
utg003814l	314847	18	314749	-	chr1_h1	247550126	237931682	238246413	212965	314731	60
utg003820l	474030	9	473989	+	chr6_h1	228414185	12486278	12960258	303111	473980	60
utg003821l	950891	56	950862	-	chr3_h1	341651641	28164723	29115529	644679	950806	60
utg003828l	878138	27	877998	-	chr1_h1	247550126	204935911	205813882	418263	877971	60
utg003831l	1211083	178	1211071	-	chr1_h1	247550126	173864039	175074932	785478	1210893	60
utg003839l	671688	271	671601	-	chr4_h1	376633172	44650942	45322272	374285	671330	60
utg003842l	438405	489	438375	+	chr5_h1	208769040	158668296	159106182	271520	437886	60
utg003849l	953373	86	953313	+	chr7_h1	307960711	98299899	99253126	542986	953227	60
utg003853l	115844	178	115826	+	chr5_h1	208769040	67487557	67603205	44383	115648	60
utg003855l	1098898	1	1098889	-	chr7_h1	307960711	289425736	290526065	690221	1100329	60
utg003858l	1070075	46	1070048	+	chr2_h1	292333292	241591590	242661592	655924	1070002	60
utg003860l	778838	13	778806	+	chr7_h1	307960711	168228707	169007500	398514	778793	60
utg003865l	856405	4	825110	+	chr5_h1	208769040	103389721	104214827	391436	825106	60
utg003871l	414397	8	414378	+	chr3_h1	341651641	232480210	232894580	301406	414370	60
utg003872l	282984	6	282971	+	chr3_h1	341651641	62796788	63079753	218310	282965	60
utg003883l	919670	127	919662	-	chr1_h1	247550126	212424520	213344055	616634	919535	60
utg003886l	253926	5	253897	+	chr2_h1	292333292	123683617	123937509	146263	253892	60
utg003888l	618521	12	618402	+	chr7_h1	307960711	145167791	145786181	309311	618390	60
utg003890l	730992	6	730803	+	chr5_h1	208769040	125731025	126461822	391482	730797	60
utg003891l	404025	80299	403925	+	chr4_h1	376633172	304515530	304839156	191776	323626	60
utg003891l	404025	26	118057	+	chr4_h2	387456523	315409272	315528589	87046	119361	60
utg003893l	73297	39	73237	-	chr6_h1	228414185	94333754	94406952	50125	73198	60
utg003896l	133820	16	133786	+	chr7_h1	307960711	92575616	92709386	70357	133770	51
utg003901l	458408	37	458204	+	chr7_h1	307960711	154911242	155369409	232652	458167	52
utg003905l	724603	83	724595	-	chr3_h1	341651641	253071521	253796033	534111	724512	60
utg003906l	1062979	17	1062900	-	chr1_h1	247550126	7769372	8832255	715379	1062883	60
utg003909l	70095	226	70090	-	chr1_h1	247550126	68169189	68239053	19110	69864	60
utg003910l	510409	3	510398	+	chr2_h1	292333292	42091539	42601934	361139	510395	60
utg003918l	729038	136	728886	+	chr4_h1	376633172	238671237	239399987	416791	728750	60
utg003920l	703058	11	703029	+	chr2_h1	292333292	102533489	103236507	438642	703018	60
utg003923l	1117416	4	1117034	+	chr3_h1	341651641	273575689	274692719	773603	1117030	60
utg003926l	56957	19	56644	-	chr7_h1	307960711	124414637	124471262	37083	56625	60
utg003928l	1424205	34	1424197	-	chr6_h1	228414185	3983720	5407883	855994	1424163	60
utg003934l	557784	102	557699	+	chr1_h1	247550126	96000332	96557929	138447	557597	60
utg003936l	1066479	18	1066418	+	chr5_h1	208769040	179147293	180213693	554571	1066400	60
utg003938l	168476	117	168290	+	chr4_h1	376633172	116485181	116653354	70470	168173	60
utg003942l	1287107	29	1287091	-	chr6_h1	228414185	26855831	28142893	902424	1287062	60
utg003944l	503669	10376	503664	-	chr7_h1	307960711	90681231	91174519	271001	493288	60
utg003945l	291871	47	281775	-	chr4_h1	376633172	298890103	299171831	158586	281728	60
utg003948l	272052	534	271819	-	chr6_h1	228414185	83226638	83497923	128981	271285	60
utg003962l	166536	177	166524	-	chr3_h1	341651641	119703052	119869399	111352	166347	60
utg003967l	407274	16	407194	+	chr7_h1	307960711	212103785	212510963	226923	407178	60
utg003968l	46715	18	46707	-	chr3_h1	341651641	199548478	199595167	34827	46689	60
utg003970l	727967	29	727729	-	chr5_h1	208769040	86010843	86738543	452272	727700	60
utg003973l	190360	7	190306	+	chr7_h1	307960711	167957977	168148276	80497	190299	60
utg003975l	407501	227	407363	-	chr3_h1	341651641	105608296	106015432	192542	407136	60
utg003979l	740753	443	740745	-	chr6_h1	228414185	5408125	6148427	587100	740302	51
utg003980l	975067	10	975050	-	chr5_h1	208769040	39197898	40172938	572213	975040	60
utg003982l	738340	33	738337	-	chr3_h1	341651641	309491649	310229953	473340	738304	60
utg003983l	355815	12	355809	+	chr6_h1	228414185	212271284	212627081	279512	355797	60
utg003986l	43392	35	43274	+	chr1_h1	247550126	116222357	116265596	29157	43239	60
utg003987l	201458	201	201446	-	chr7_h1	307960711	38063860	38265105	159029	201245	60
utg003988l	183612	26	183610	-	chr5_h1	208769040	58318321	58501905	82606	183584	60
utg003996l	67093	105	66983	+	chr7_h1	307960711	141189375	141256253	27610	66878	60
utg003999l	44920	24	44909	-	chr5_h1	208769040	37331532	37376417	30014	44885	60
utg004000l	42139	27	42128	-	chr4_h1	376633172	89611695	89653796	21985	42101	58
utg004002l	1543848	151	1543779	-	chr2_h1	292333292	165969191	167512819	677358	1543628	60
utg004004l	677889	18	677876	-	chr7_h1	307960711	286021573	286699431	475479	677858	60
utg004006l	789129	13	789117	-	chr7_h1	307960711	256462632	257251736	480469	789104	60
utg004008l	650326	142	631770	+	chr3_h1	341651641	181329334	181960962	281848	631628	60
utg004011l	56608	26	56572	-	chr5_h1	208769040	116105557	116162103	56515	56546	60
utg004012l	845392	27	845380	-	chr7_h1	307960711	292733349	293578702	581639	845353	60
utg004014l	628352	22	628328	+	chr5_h1	208769040	203507137	204135443	408994	628306	60
utg004017l	957280	52	957265	+	chr2_h1	292333292	4380955	5338168	650548	957213	60
utg004019l	639569	26	639494	-	chr4_h2	387456523	332246260	332885728	451004	639468	60
utg004020l	231655	59	231137	-	chr5_h1	208769040	69598680	69829758	44585	231078	60
utg004024l	320239	60	320152	+	chr4_h1	376633172	10216657	10536749	242871	320092	60
utg004027l	966846	15	966829	+	chr4_h1	376633172	248035449	249002263	570596	966814	60
utg004028l	220919	19	220905	-	chr7_h1	307960711	284359905	284580791	157321	220886	60
utg004031l	840523	45	840325	-	chr2_h1	292333292	11640706	12480986	568537	840280	60
utg004032l	229287	397	229116	+	chr5_h1	208769040	31006251	31234970	96099	228719	60
utg004034l	573713	14	573707	-	chr7_h1	307960711	46198641	46772334	303752	573693	60
utg004035l	70144	76	70097	-	chr2_h1	292333292	229727774	229797795	41361	70021	60
utg004038l	690380	26	690282	-	chr3_h1	341651641	159105924	159796180	313178	690256	60
utg004041l	276230	226	276214	-	chr5_h1	208769040	51263904	51539892	172319	275988	60
utg004044l	131435	176	131415	+	chr5_h1	208769040	19324038	19455277	64885	131239	60
utg004054l	334135	215	334111	+	chr3_h1	341651641	316350546	316684442	216193	333896	60
utg004055l	352124	29	351307	-	chr5_h1	208769040	178335493	178686771	228575	351278	60
utg004056l	188813	13	188794	+	chr4_h1	376633172	177471661	177660442	66128	188781	60
utg004060l	280824	20	280816	-	chr7_h1	307960711	37499958	37780754	201340	280796	60
utg004061l	1304611	189	1304584	+	chr1_h1	247550126	58731718	60036113	715954	1304395	60
utg004062l	45719	32	45715	-	chr2_h1	292333292	42045621	42091304	45359	45683	60
utg004064l	124840	236	124793	+	chr4_h1	376633172	127099056	127223613	64275	124557	60
utg004079l	1693486	12	1538976	-	chr3_h1	341651641	187703136	189242100	780400	1538964	60
utg004090l	409383	62	409323	+	chr7_h1	307960711	165328734	165737995	235300	409261	60
utg004091l	595839	17	595803	+	chr5_h1	208769040	61020182	61615968	221278	595786	60
utg004093l	226149	21	226140	+	chr7_h1	307960711	253090134	253316253	123384	226119	60
utg004094l	467219	8	467070	-	chr3_h1	341651641	127556928	128023990	263046	467062	60
utg004108l	571886	28	570222	-	chr4_h1	376633172	70111406	70681600	334209	570194	60
utg004110l	454452	130	454434	-	chr6_h1	228414185	26401281	26855585	246085	454304	60
utg004121l	45572	172	45547	+	chr7_h1	307960711	215651780	215697155	28505	45375	60
utg004122l	869151	20	869148	-	chr7_h1	307960711	243557714	244426842	563199	869128	60
utg004126l	359766	3	359715	+	chr5_h1	208769040	30259327	30619039	249695	359712	60
utg004129l	513026	87	512889	+	chr3_h1	341651641	115328795	115841597	325007	512802	60
utg004132l	308159	26	308083	-	chr4_h1	376633172	127223936	127531993	208432	308057	60
utg004138l	1058482	27	1058465	-	chr2_h1	292333292	46568132	47626570	601205	1058438	60
utg004140l	241624	73	241606	+	chr1_h1	247550126	173511762	173753295	124185	241533	60
utg004149l	634474	89	634294	+	chr4_h2	387456523	332886043	333520248	357000	634205	60
utg004152l	380162	113	380151	+	chr4_h1	376633172	129231804	129611842	276584	380038	60
utg004153l	824199	1013	824190	-	chr6_h1	228414185	144352032	145175209	487944	823177	60
utg004156l	380652	146	380644	+	chr5_h1	208769040	36795589	37176087	243876	380498	60
utg004159l	701525	36	701197	-	chr7_h1	307960711	54698093	55399254	438937	701161	60
utg004161l	394705	3	394673	+	chr6_h1	228414185	51681147	52075817	232319	394670	60
utg004165l	489575	3	489556	+	chr5_h1	208769040	33087270	33576823	350780	489553	60
utg004180l	1322790	93	1322635	-	chr2_h1	292333292	51362146	52684688	720137	1322542	60
utg004185l	742686	2	640227	+	chr2_h1	292333292	158752797	159393022	404673	640225	60
utg004185l	742686	621689	659730	+	chr4_h1	376633172	166156308	166194324	2418	38087	60
utg004187l	336801	21	336649	-	chr1_h1	247550126	200392800	200729428	227641	336628	60
utg004201l	538961	29	538931	-	chr6_h1	228414185	8209268	8748170	370502	538902	60
utg004205l	1193679	18	1193652	+	chr2_h1	292333292	285097716	286291350	774108	1193634	60
utg004208l	55660	29	55644	-	chr7_h1	307960711	145953626	146009241	47737	55615	60
utg004210l	718785	7	718740	+	chr1_h1	247550126	198247146	198965879	415300	718733	60
utg004212l	402106	17647	402098	-	chr3_h1	341651641	21018302	21402753	242206	384451	60
utg004215l	563176	152	563172	-	chr2_h1	292333292	283421955	283984975	253082	563020	60
utg004225l	592569	360	592401	+	chr3_h1	341651641	189242672	189834713	353098	592041	60
utg004231l	319393	9	319386	+	chr5_h1	208769040	46885613	47204990	113727	319377	60
utg004233l	934176	7991	934160	-	chr2_h1	292333292	22782187	23708356	548551	926169	60
utg004238l	104175	21	104175	-	chr1_h1	247550126	159062063	159166217	76000	104154	60
utg004240l	1326058	209	1326026	-	chr6_h1	228414185	86787129	88112946	489864	1325817	60
utg004243l	263433	1	263397	+	chr3_h1	341651641	19768069	20031465	136861	263396	60
utg004244l	788881	21	788878	-	chr3_h1	341651641	282253964	283042821	549073	788857	60
utg004246l	950899	192	950324	-	chr1_h1	247550126	22040849	22990981	645873	950132	60
utg004254l	315222	8	315202	+	chr7_h1	307960711	283489331	283804525	221673	315194	60
utg004257l	1404800	7517	1404780	+	chr4_h1	376633172	317240254	318637517	853783	1397263	60
utg004257l	1404800	120	5477	+	chr4_h2	387456523	329582232	329587589	5202	5357	60
utg004261l	211765	30	211660	-	chr3_h1	341651641	131117974	131329604	140497	211630	60
utg004263l	774056	35	773928	-	chr2_h1	292333292	175089794	175863687	404814	773893	60
utg004278l	265263	33394	265192	+	chr5_h1	208769040	5060152	5291950	95897	231798	60
utg004281l	193702	86	193534	-	chr2_h1	292333292	188276966	188470414	112203	193448	60
utg004282l	74821	18	74814	-	chr3_h1	341651641	309416632	309491428	54552	74796	60
utg004289l	708060	17	683702	-	chr5_h1	208769040	122053318	122737003	465519	683685	60
utg004290l	621422	24	621319	-	chr4_h1	376633172	19949136	20570431	369834	621295	60
utg004292l	105400	85	105361	+	chr1_h1	247550126	141278334	141383610	55307	105276	60
utg004295l	85160	145	85074	-	chr6_h1	228414185	93916414	94001343	28120	84929	60
utg004297l	430977	159	430922	+	chr7_h1	307960711	296643658	297074421	294229	430763	60
utg004305l	44924	19	44919	-	chr3_h1	341651641	99929453	99974353	44897	44900	60
utg004310l	406518	10	406504	+	chr2_h1	292333292	213687846	214094340	318119	406494	60
utg004311l	148244	181	148078	+	chr6_h1	228414185	89840600	89988497	68788	147897	60
utg004314l	554631	20	554614	-	chr5_h1	208769040	116162246	116716840	370204	554594	60
utg004316l	516961	109771	516763	+	chr5_h1	208769040	183820533	184227525	273331	406992	60
utg004316l	516961	17	375436	-	chr4_h1	376633172	129242516	129610657	219387	396772	60
utg004317l	658627	17	658593	+	chr1_h1	247550126	215998321	216656897	447936	658576	60
utg004320l	50134	10	50107	+	chr2_h1	292333292	136762672	136812769	29699	50097	60
utg004321l	249619	1504	249615	+	chr3_h1	341651641	182048638	182297022	166498	248407	60
utg004322l	320495	182	320127	-	chr1_h1	247550126	215609366	215929311	99645	319945	60
utg004326l	442404	17	441777	-	chr3_h1	341651641	56566931	57008691	297440	441760	60
utg004328l	316383	309	316312	+	chr2_h1	292333292	165201679	165517682	95499	316003	60
utg004334l	1852492	12	1852456	-	chr2_h1	292333292	67883241	69735685	1125707	1852444	60
utg004336l	714322	288	714303	+	chr5_h1	208769040	163359747	164073762	473849	714015	60
utg004351l	574124	829	574100	+	chr2_h1	292333292	272808964	273382235	324521	573271	60
utg004352l	480188	89025	480172	-	chr7_h1	307960711	124691312	125082459	226393	391147	60
utg004352l	480188	140	51535	-	chr6_h1	228414185	111	51506	11700	51395	60
utg004354l	666128	10	532429	-	chr3_h1	341651641	1035298	1567717	173987	532419	60
utg004354l	666128	582645	665856	-	chr2_h1	292333292	8349624	8432835	9573	83211	60
utg004355l	80856	252	80847	-	chr5_h1	208769040	58237372	58317967	37240	80595	60
utg004364l	118954	34	118743	-	chr5_h1	208769040	60031088	60149797	40600	118709	60
utg004370l	642655	42	642566	-	chr2_h1	292333292	5631453	6273977	496622	642524	60
utg004378l	1242855	52	1242840	-	chr5_h1	208769040	26518246	27761034	584763	1242788	60
utg004379l	699339	82	699287	-	chr4_h1	376633172	23452974	24152179	437954	699205	60
utg004384l	108052	11	108031	+	chr6_h1	228414185	65053916	65161936	86939	108020	60
utg004388l	55088	1029	55077	-	chr1_h1	247550126	28738950	28792998	29666	54048	60
utg004391l	763408	181	763088	+	chr4_h1	376633172	224495644	225258551	368886	762907	60
utg004392l	153291	26	153284	-	chr6_h1	228414185	3349128	3502386	124536	153258	60
utg004395l	343035	376	342832	+	chr3_h1	341651641	224618768	224961224	137523	342456	60
utg004396l	275315	39	275308	-	chr3_h1	341651641	159933653	160208922	114587	275269	60
utg004407l	102152	332	102132	+	chr1_h1	247550126	35845489	35947289	72552	101800	60
utg004417l	526939	33	526328	+	chr1_h1	247550126	115641440	116167735	167345	526295	60
utg004419l	433701	26	433690	-	chr5_h1	208769040	37704158	38137822	234907	433664	60
utg004424l	290591	22	290360	-	chr6_h1	228414185	149972707	150263045	172853	290338	60
utg004429l	696891	11	696863	+	chr5_h1	208769040	185589626	186286478	539011	696852	60
utg004434l	501703	14	501691	-	chr5_h1	208769040	191284873	191786550	352286	501677	60
utg004437l	161942	28	161835	+	chr7_h1	307960711	16182359	16344166	107737	161807	60
utg004444l	106764	10	106742	+	chr5_h1	208769040	113401492	113508224	64394	106732	60
utg004445l	785152	27	785142	-	chr5_h1	208769040	206426093	207211208	461137	785115	60
utg004453l	180701	37	177936	+	chr3_h1	341651641	115039620	115220310	119096	180704	60
utg004457l	93371	4	93357	+	chr7_h1	307960711	163975017	164068370	41263	93353	60
utg004467l	237602	41	237456	-	chr1_h1	247550126	208275971	208513386	94444	237415	60
utg004477l	291398	205	273893	+	chr2_h1	292333292	189842743	190116431	107590	273688	60
utg004486l	1873260	121	1873221	+	chr3_h1	341651641	42212861	44085961	1241900	1873100	60
utg004495l	236368	14	236338	+	chr7_h1	307960711	84161323	84397647	104332	236324	60
utg004497l	471335	15	471302	+	chr6_h1	228414185	184649437	185120724	290511	471287	60
utg004503l	441887	206	441814	-	chr4_h1	376633172	69667828	70109436	236110	441608	60
utg004511l	544071	22	544056	-	chr2_h1	292333292	147618900	148162934	344342	544034	60
utg004520l	698858	56	698784	+	chr1_h1	247550126	127021758	127720486	322229	698728	60
utg004524l	273541	183	203870	+	chr2_h1	292333292	81511247	81714934	79728	203687	60
utg004524l	273541	60209	273527	-	chr2_h2	292879888	79341124	79563252	80901	222176	60
utg004529l	503107	6	503053	+	chr5_h1	208769040	181343221	181846268	364966	503047	60
utg004530l	102734	160	102710	+	chr1_h1	247550126	196854624	196957174	65663	102550	60
utg004531l	184889	11394	184873	-	chr5_h1	208769040	78317101	78490580	83768	173479	60
utg004531l	184889	501	19337	+	chr5_h2	211649110	80446233	80465069	18160	18836	60
utg004539l	436284	81	435988	-	chr4_h1	376633172	375248402	375684309	255978	435907	60
utg004542l	688078	5	688065	-	chr5_h1	208769040	201860145	202548205	509767	688060	60
utg004545l	548170	299	548150	+	chr3_h1	341651641	54874046	55421897	291361	547851	60
utg004546l	742308	37806	742297	-	chr3_h1	341651641	319251101	319955592	433311	704491	60
utg004547l	320250	159	319845	+	chr7_h1	307960711	62908481	63228167	193087	319686	60
utg004555l	219097	1369	216998	-	chr5_h1	208769040	104215067	104430696	45113	215629	60
utg004559l	141907	12	141886	+	chr7_h1	307960711	199294629	199436503	103065	141874	60
utg004562l	858162	19	858136	+	chr4_h1	376633172	316246397	317104514	455418	858117	60
utg004564l	756291	367	755946	+	chr7_h1	307960711	197651947	198407526	437326	755579	60
utg004569l	1632471	23	794837	-	chr2_h1	292333292	94134221	94929035	408061	794814	60
utg004569l	1632471	785574	1632452	+	chr4_h1	376633172	25270923	26119167	407018	848246	60
utg004572l	41474	20	41470	-	chr5_h1	208769040	19282292	19323742	33839	41450	60
utg004575l	508590	40	458451	+	chr5_h1	208769040	160678692	161137103	314025	458411	60
utg004575l	508590	415257	506309	+	chr5_h2	211649110	164800559	164891650	44761	91193	60
utg004575l	508590	506320	508583	+	chr5_h2	211649110	164978322	164980585	2263	2263	60
utg004580l	290003	238	290003	-	chr3_h1	341651641	309126422	309416187	197281	289765	60
utg004583l	255544	482	255535	+	chr5_h1	208769040	10902138	11157191	103630	255053	58
utg004585l	1056713	72	1056675	-	chr3_h1	341651641	339093518	340150121	667299	1056603	60
utg004588l	232212	25	232201	-	chr6_h1	228414185	6306128	6538304	149856	232176	60
utg004590l	238176	42	237985	-	chr3_h1	341651641	126020425	126258368	155884	237943	60
utg004591l	68938	42	68868	+	chr5_h1	208769040	65319375	65388201	24169	68826	60
utg004597l	269328	7	269296	+	chr2_h1	292333292	147349364	147618653	135229	269289	60
utg004600l	98713	745	98678	+	chr4_h1	376633172	146613674	146711607	54109	97933	60
utg004604l	78759	10	78572	+	chr3_h1	341651641	231522064	231600626	34563	78562	60
utg004605l	112576	5	112492	+	chr7_h1	307960711	237068769	237181256	72827	112487	60
utg004609l	126713	10	126688	+	chr7_h1	307960711	270240631	270367309	61632	126678	60
utg004612l	305723	632	305709	-	chr7_h1	307960711	223751853	224056930	210059	305077	60
utg004613l	61787	242	61755	+	chr6_h1	228414185	126735283	126796796	36617	61513	60
utg004620l	712373	125	712363	-	chr2_h1	292333292	276166114	276878352	523396	712238	60
utg004628l	808037	22	808009	-	chr7_h1	307960711	254835770	255643757	450530	807987	60
utg004636l	74324	29	74297	-	chr4_h1	376633172	15747318	15821586	46252	74268	60
utg004640l	952075	32	952063	-	chr5_h1	208769040	85058342	86010373	530609	952031	60
utg004641l	167711	25	167658	+	chr5_h1	208769040	45299278	45466911	39231	167633	60
utg004642l	84306	122	84289	-	chr1_h1	247550126	141193860	141278027	40926	84167	60
utg004655l	194789	20	194780	-	chr7_h1	307960711	11411730	11606490	71085	194760	60
utg004668l	250602	121	250595	-	chr2_h1	292333292	230932398	231182872	180256	250474	60
utg004672l	50439	9	50418	+	chr5_h1	208769040	195493875	195544284	49722	50409	60
utg004677l	512508	19	512508	-	chr4_h1	376633172	34155391	34667880	396910	512489	60
utg004678l	65799	12	65467	+	chr2_h1	292333292	290288370	290353825	26890	65455	60
utg004686l	305130	1018	305094	+	chr4_h1	376633172	229011686	229315762	198931	304076	60
utg004686l	305130	592	1415	-	chr2_h1	292333292	267657285	267658059	212	823	60
utg004692l	68270	146	68265	+	chr6_h1	228414185	93724808	93792927	29170	68119	60
utg004700l	929570	0	929235	+	chr3_h1	341651641	78813993	79743228	523409	929235	60
utg004705l	139142	1	139122	+	chr3_h1	341651641	57008909	57148030	77138	139121	60
utg004708l	43128	3	43096	+	chr1_h1	247550126	68071085	68114178	36913	43093	60
utg004715l	163753	4380	163701	-	chr2_h1	292333292	123031948	123191269	112293	159321	60
utg004721l	204212	248	204202	+	chr5_h1	208769040	203303051	203507005	147604	203954	60
utg004725l	511136	38	510933	-	chr5_h1	208769040	68792370	69303265	73093	510895	60
utg004728l	67066	149	66914	+	chr6_h1	228414185	97913031	97979796	42223	66765	60
utg004730l	440189	30	440172	+	chr5_h1	208769040	112428799	112868941	296167	440142	60
utg004738l	1119514	26	1119507	-	chr5_h1	208769040	83310541	84430022	611898	1119481	60
utg004739l	319955	16	319935	+	chr3_h1	341651641	39371422	39691341	206848	319919	60
utg004747l	1138271	137	1138020	-	chr2_h1	292333292	280679954	281817837	772779	1137883	60
utg004749l	95407	18	10383	+	chr3_h1	341651641	301884755	301895120	9981	10365	60
utg004749l	95407	91901	95401	+	chr3_h1	341651641	309126424	309129924	2542	3500	60
utg004750l	262516	13	262505	-	chr7_h1	307960711	10274246	10536738	199962	262492	60
utg004751l	856034	25	856023	-	chr2_h1	292333292	19405479	20261477	579718	855998	60
utg004752l	395062	18	395056	-	chr1_h1	247550126	157850873	158245911	226600	395038	60
utg004771l	132040	20	132022	-	chr6_h1	228414185	89581210	89713212	97942	132002	60
utg004775l	189340	76	189330	-	chr4_h1	376633172	167490615	167679869	122050	189254	60
utg004778l	426384	9	426264	+	chr7_h1	307960711	260603584	261029839	235642	426255	60
utg004783l	616619	19	616604	-	chr4_h1	376633172	296471617	297088202	423091	616585	60
utg004784l	615737	200	615697	-	chr5_h1	208769040	94478349	95093846	442023	615497	60
utg004787l	256437	60	256430	+	chr2_h1	292333292	175863982	176120352	157852	256370	60
utg004790l	69430	4	13964	+	chr2_h1	292333292	123177309	123191269	13951	13960	60
utg004792l	265930	37	265868	-	chr6_h1	228414185	69304131	69569962	134656	265831	60
utg004796l	122588	88	122584	+	chr6_h1	228414185	95373727	95496223	95460	122496	60
utg004799l	918659	11512	918633	+	chr4_h1	376633172	315339031	316246152	571585	907121	60
utg004804l	234901	14	234890	-	chr3_h1	341651641	305890757	306125633	152901	234876	60
utg004807l	237905	14	237901	+	chr5_h1	208769040	137128152	137366039	125478	237887	60
utg004811l	227483	16	227313	-	chr3_h1	341651641	4711348	4938645	178217	227297	60
utg004813l	452467	23	452455	-	chr7_h1	307960711	208645730	209098162	296393	452432	60
utg004814l	81593	52	81188	-	chr2_h1	292333292	123547095	123628231	40772	81136	60
utg004816l	592275	191	592249	+	chr4_h1	376633172	169006136	169598194	346061	592058	60
utg004819l	317160	79	317155	+	chr1_h1	247550126	199531526	199848602	179178	317076	60
utg004841l	708628	30	708573	-	chr5_h1	208769040	156076579	156785122	499467	708543	60
utg004842l	306359	40	306295	+	chr6_h1	228414185	39388859	39695114	191838	306255	60
utg004846l	91618	16	91538	-	chr4_h1	376633172	121531203	121622725	70282	91522	60
utg004851l	647860	13	647847	+	chr1_h1	247550126	63226847	63874681	349982	647834	60
utg004852l	108757	41	108742	-	chr4_h1	376633172	68113127	68221828	81209	108701	60
utg004859l	926535	10	926410	+	chr5_h1	208769040	162432734	163359134	524733	926400	60
utg004873l	84614	0	84535	+	chr3_h1	341651641	324968576	325053111	47537	84535	60
utg004876l	627509	10	627484	+	chr7_h1	307960711	202605770	203233244	428234	627474	60
utg004886l	114290	16	114236	+	chr6_h1	228414185	210744924	210859144	77874	114220	60
utg004891l	543993	67	543961	+	chr2_h1	292333292	148163223	148707117	325225	543894	60
utg004895l	309744	2	309640	+	chr7_h1	307960711	91787047	92096685	199216	309638	60
utg004899l	732390	99	732389	-	chr2_h1	292333292	56979379	57711669	396771	732290	60
utg004900l	690139	15	690050	+	chr5_h1	208769040	191786779	192476814	441223	690035	60
utg004902l	79668	16	79207	+	chr3_h1	341651641	224961543	225040734	72563	79191	60
utg004906l	884570	43	884554	-	chr3_h1	341651641	293475300	294359811	511940	884511	60
utg004907l	296893	155	296725	-	chr1_h1	247550126	120382501	120679071	159002	296570	60
utg004908l	72734	13	72718	-	chr1_h1	247550126	189796434	189869139	38450	72705	60
utg004909l	265731	27	265715	-	chr6_h1	228414185	51362515	51628203	144456	265688	60
utg004910l	43268	539	1337	-	chr2_h1	292333292	189403078	189403876	123	798	60
utg004927l	113991	16	113971	+	chr4_h1	376633172	19592678	19706633	100141	113955	60
utg004928l	1306851	46	1306837	-	chr2_h1	292333292	152577083	153883874	497481	1306791	60
utg004929l	689043	17	689043	-	chr5_h1	208769040	42361059	43050085	474151	689026	60
utg004933l	352376	138	352226	-	chr3_h1	341651641	104910820	105262908	138214	352088	60
utg004934l	85316	96	85309	-	chr3_h1	341651641	77985864	78071077	62979	85213	60
utg004936l	121987	25	121951	-	chr2_h1	292333292	19283417	19405343	100652	121926	60
utg004945l	154401	64	154348	+	chr1_h1	247550126	30887341	31041625	107757	154284	60
utg004950l	228390	397	226217	-	chr2_h1	292333292	23708490	23934310	151649	225820	60
utg004950l	228390	225518	226954	+	chr2_h2	292879888	144220186	144221632	595	1446	60
utg004963l	150022	164	150021	-	chr5_h2	211649110	3728163	3878020	120154	149857	60
utg004964l	53226	28	53087	-	chr4_h1	376633172	54148240	54201299	46531	53059	60
utg004969l	326944	26	326788	-	chr4_h1	376633172	149906754	150233516	201249	326762	60
utg004977l	323249	736	323136	+	chr5_h1	208769040	54866361	55188761	219019	322400	60
utg004990l	175328	538	174942	-	chr3_h1	341651641	316175189	316349593	114058	174404	60
utg005000l	419282	64	419261	-	chr5_h1	208769040	141696780	142115977	277044	419197	60
utg005006l	854082	247	854063	+	chr6_h1	228414185	153263164	154116980	389444	853816	60
utg005019l	167871	60	167687	-	chr2_h1	292333292	93805668	93973295	35506	167627	53
utg005021l	207958	21	207945	-	chr3_h1	341651641	189835094	190043018	136595	207924	60
utg005022l	357528	9	357502	+	chr6_h1	228414185	199805106	200162599	257761	357493	60
utg005030l	79646	33	79635	-	chr4_h1	376633172	249002391	249081993	60458	79602	60
utg005031l	54717	42	54501	-	chr3_h1	341651641	63080082	63134541	32263	54459	60
utg005046l	289724	51	289723	-	chr5_h1	208769040	187228372	187518044	196919	289672	60
utg005052l	324382	827	324104	-	chr3_h1	341651641	68619553	68942830	171757	323277	60
utg005057l	676525	22	676347	-	chr3_h1	341651641	288066944	288743269	428555	676325	60
utg005059l	1136620	17	1136501	+	chr4_h1	376633172	162912421	164048905	693906	1136484	60
utg005061l	324236	2	324024	+	chr6_h1	228414185	204776419	205100441	199077	324022	60
utg005066l	749979	11	749962	-	chr1_h1	247550126	194890180	195640131	482984	749951	60
utg005071l	596124	25	596124	-	chr5_h1	208769040	93686259	94282358	415321	596099	60
utg005073l	86241	46	86206	-	chr5_h1	208769040	30919548	31005708	67956	86160	60
utg005074l	434037	25	434023	-	chr6_h1	228414185	114520548	114954546	195669	433998	60
utg005077l	578020	141	577945	-	chr4_h1	376633172	373034190	373611994	337768	577804	60
utg005082l	163901	126	163746	-	chr2_h1	292333292	273382614	273546234	66824	163620	60
utg005086l	421837	20	421797	+	chr6_h1	228414185	121815995	122237772	228486	421777	60
utg005099l	238101	10	237879	+	chr7_h1	307960711	279859135	280097004	141049	237869	60
utg005103l	119029	116	119011	-	chr2_h1	292333292	239501064	239619959	76460	118895	60
utg005111l	111011	30	110990	-	chr7_h1	307960711	90411408	90522368	66036	110960	60
utg005112l	408703	35149	408540	+	chr7_h1	307960711	221779907	222153298	220996	373391	60
utg005112l	408703	34521	35756	+	chr3_h1	341651641	13800337	13801568	483	1235	60
utg005113l	399180	23	399157	+	chr4_h1	376633172	121026787	121425921	175808	399134	60
utg005114l	298953	68	298941	-	chr7_h1	307960711	53145641	53444514	223903	298873	60
utg005115l	42880	1011	42806	+	chr5_h1	208769040	59397711	59439506	13599	41795	50
utg005122l	260255	78	260244	-	chr1_h1	247550126	149137053	149397219	115689	260166	60
utg005124l	335356	20	335331	-	chr5_h1	208769040	137366268	137701579	197710	335311	60
utg005126l	49546	31	49527	+	chr5_h1	208769040	38566939	38616435	37304	49496	60
utg005128l	203569	7	203545	+	chr6_h1	228414185	37757866	37961404	134347	203538	60
utg005131l	139507	122	139490	+	chr7_h1	307960711	76430383	76569751	104177	139368	60
utg005141l	130904	9	130880	+	chr1_h1	247550126	88792243	88923114	47287	130871	60
utg005144l	89888	48	89884	-	chr6_h1	228414185	3518696	3608532	84312	89836	60
utg005148l	202285	72	201881	-	chr2_h1	292333292	284895717	285097526	121053	201809	60
utg005158l	40911	12	40886	+	chr3_h1	341651641	247599217	247640091	27358	40874	60
utg005169l	66994	59	66895	+	chr3_h1	341651641	224323202	224390038	38214	66836	60
utg005183l	105753	3	105702	+	chr6_h1	228414185	94559749	94665448	72539	105699	60
utg005184l	226835	15	226807	+	chr2_h1	292333292	80161463	80388255	159206	226792	60
utg005198l	64965	29	64950	-	chr1_h1	247550126	148085231	148150152	47465	64921	60
utg005200l	235189	25	235172	-	chr1_h1	247550126	7451233	7686380	92978	235147	60
utg005203l	81411	27	81399	-	chr7_h1	307960711	147699890	147781262	55550	81372	60
utg005205l	74107	6	74075	+	chr5_h1	208769040	166329859	166403928	51546	74069	60
utg005215l	619972	79	619869	+	chr3_h1	341651641	46525417	47145207	395476	619790	60
utg005219l	93037	12	93008	+	chr7_h1	307960711	11210886	11303882	77240	92996	60
utg005223l	162305	259	162257	+	chr3_h1	341651641	269981900	270143898	99147	161998	60
utg005225l	484676	521	484667	+	chr3_h1	341651641	98300263	98784409	233003	484146	60
utg005229l	78168	2	78112	+	chr1_h1	247550126	149894943	149973053	34158	78110	60
utg005234l	52738	4	52521	+	chr6_h1	228414185	92765295	92817812	23065	52517	60
utg005240l	457423	7	457398	+	chr2_h1	292333292	3923287	4380678	425655	457391	60
utg005262l	275029	31	274914	-	chr4_h1	376633172	128172291	128447174	200536	274883	60
utg005263l	149545	400	149299	-	chr3_h1	341651641	237121678	237270577	100134	148899	60
utg005273l	1039269	53196	1039261	-	chr4_h1	376633172	118637379	119623444	492758	986065	60
utg005277l	84014	79	83990	+	chr1_h1	247550126	6616080	6699991	56923	83911	60
utg005278l	314060	772	313885	-	chr3_h1	341651641	208457333	208770446	162416	313113	60
utg005282l	40063	38272	39710	-	chr5_h2	211649110	79968834	79970197	201	1438	60
utg005290l	174210	21	155008	-	chr6_h1	228414185	118470007	118624994	87481	154987	60
utg005292l	73719	9	73710	-	chr1_h1	247550126	48489270	48562971	46064	73701	60
utg005295l	258340	12	258313	-	chr7_h1	307960711	56179199	56437500	127366	258301	60
utg005296l	120533	8	120441	-	chr7_h1	307960711	237492047	237612480	95735	120433	60
utg005299l	162924	13	162905	+	chr7_h1	307960711	304128608	304291500	91733	162892	60
utg005302l	414305	35	414286	-	chr1_h1	247550126	88923257	89337508	140418	414251	52
utg005309l	138862	173	138361	+	chr1_h1	247550126	126882913	127021101	106902	138188	60
utg005313l	160859	13	160650	+	chr4_h1	376633172	42368408	42529045	84813	160637	60
utg005315l	318761	13	318742	+	chr1_h1	247550126	197928191	198246920	203890	318729	60
utg005322l	74857	14	74701	+	chr1_h1	247550126	146817751	146892438	47089	74687	60
utg005329l	551472	139	551271	+	chr7_h1	307960711	83609876	84161008	217540	551132	60
utg005333l	56976	3	56962	-	chr4_h1	376633172	129096936	129153895	33628	56959	60
utg005334l	189422	5	189389	+	chr5_h1	208769040	73153539	73342923	112371	189384	60
utg005336l	68286	18	68272	-	chr1_h1	247550126	159916035	159984289	47185	68254	60
utg005344l	249446	122	249438	-	chr7_h1	307960711	298209331	298458647	157323	249316	60
utg005346l	302092	277	302052	+	chr3_h1	341651641	70529169	70830944	125360	301775	60
utg005348l	131773	17	131439	-	chr1_h1	247550126	36578208	36709630	45512	131422	60
utg005350l	134879	31	134632	-	chr5_h1	208769040	143158896	143293497	84249	134601	60
utg005385l	261081	51	261068	-	chr2_h1	292333292	135943691	136204708	151979	261017	60
utg005388l	698771	50	698579	-	chr1_h1	247550126	96558306	97256835	190944	698529	60
utg005392l	52603	23	52588	-	chr4_h1	376633172	341280105	341332670	52364	52565	60
utg005393l	188072	86	188048	+	chr4_h1	376633172	127532305	127720267	125984	187962	60
utg005397l	778978	108	778902	+	chr7_h1	307960711	169103637	169882431	389746	778794	60
utg005410l	84297	20	84236	-	chr5_h1	208769040	138718491	138802707	56658	84216	60
utg005421l	125441	54	125430	+	chr6_h1	228414185	89988817	90114193	91436	125376	60
utg005432l	263905	77	263264	+	chr1_h1	247550126	200128620	200391807	148654	263187	60
utg005439l	303141	26	303135	-	chr6_h1	228414185	25272153	25575262	209829	303109	60
utg005440l	1376068	325	1376062	+	chr3_h1	341651641	317519261	318894998	858089	1375737	60
utg005441l	126106	27	126087	+	chr6_h1	228414185	90442715	90568775	61707	126060	60
utg005442l	40628	16	40612	+	chr3_h1	341651641	226597046	226637642	32816	40596	60
utg005443l	154145	149	146145	+	chr4_h1	376633172	106350631	106496627	92795	145996	60
utg005444l	250889	9	250884	+	chr1_h1	247550126	247299246	247550121	155760	250875	60
utg005447l	785157	22	785142	-	chr4_h1	376633172	34668114	35453234	573526	785120	60
utg005458l	71408	10	71383	+	chr2_h1	292333292	52754227	52825600	60347	71373	60
utg005471l	324674	434	324621	-	chr1_h1	247550126	29509483	29833670	241244	324187	60
utg005474l	304026	10	303986	+	chr1_h1	247550126	142809604	143113580	180205	303976	60
utg005489l	917381	71	917324	-	chr3_h1	341651641	207539734	208456987	444132	917253	60
utg005492l	139600	29356	139589	-	chr3_h1	341651641	64746336	64856569	102056	110233	60
utg005492l	139600	13214	48614	-	chr3_h1	341651641	64757982	64793058	33964	35421	60
utg005495l	258988	153	258979	-	chr3_h1	341651641	226637867	226896693	140901	258826	60
utg005506l	93897	37	93897	-	chr4_h1	376633172	351903264	351997124	47810	93860	60
utg005510l	789965	19	789956	-	chr7_h1	307960711	291943181	292733118	604982	789937	60
utg005516l	289347	15	289331	-	chr5_h1	208769040	129431003	129720319	153414	289316	60
utg005520l	119677	110	119676	-	chr1_h1	247550126	226855793	226975359	116379	119566	60
utg005522l	206622	0	206597	+	chr3_h1	341651641	294649145	294855742	112919	206597	60
utg005528l	475990	25	475988	-	chr1_h1	247550126	148150283	148626246	279524	475963	60
utg005529l	62080	207	61993	+	chr7_h1	307960711	11826067	11887853	44815	61786	60
utg005530l	71689	4	71532	+	chr3_h1	341651641	322191845	322263373	56992	71528	60
utg005543l	577125	30	577117	-	chr7_h1	307960711	160214879	160791966	307414	577087	60
utg005547l	432589	7	432472	+	chr4_h1	376633172	103571974	104004439	171223	432465	60
utg005550l	52176	0	52145	+	chr3_h1	341651641	109949932	110002077	46224	52145	60
utg005552l	75616	44	75598	-	chr6_h1	228414185	160314681	160390235	43898	75554	60
utg005559l	443193	66	443167	+	chr1_h1	247550126	87179381	87622482	133825	443101	60
utg005562l	364892	469	363864	+	chr3_h1	341651641	191625343	191988738	226951	363395	60
utg005564l	102180	23	101774	-	chr3_h1	341651641	213845520	213947271	67531	101751	60
utg005565l	240767	171	240712	+	chr1_h1	247550126	227516286	227756827	170742	240541	60
utg005571l	227192	112	226975	-	chr5_h1	208769040	69371087	69597950	33796	226863	53
utg005574l	137156	1085	135230	-	chr7_h1	307960711	57343783	57477928	32865	134145	60
utg005577l	68059	22	61796	-	chr1_h1	247550126	18218250	18280024	50565	61774	60
utg005577l	68059	65839	68047	+	chr1_h1	247550126	18667872	18670080	2066	2208	60
utg005593l	60205	3	60143	+	chr4_h1	376633172	19788677	19848817	43426	60140	60
utg005595l	67492	30	67486	-	chr4_h1	376633172	318637743	318705199	40330	67456	60
utg005634l	529984	9	529876	+	chr6_h1	228414185	33145754	33675621	308128	529867	60
utg005643l	441043	48089	281833	+	chr4_h1	376633172	146264007	146497751	134288	233744	60
utg005643l	441043	138725	416969	+	chr4_h2	387456523	159293680	159567981	131044	307338	60
utg005644l	41619	1067	41602	-	chr2_h1	292333292	229687025	229727560	23771	40535	60
utg005647l	809887	21	809764	-	chr4_h1	376633172	181827083	182636826	505391	809743	60
utg005661l	118061	167	117946	+	chr3_h1	341651641	42036535	42154314	77383	117779	60
utg005682l	454560	172	454408	+	chr3_h1	341651641	1667305	2121541	151480	454236	60
utg005684l	387869	11	387835	+	chr5_h1	208769040	3976600	4364424	238227	387824	60
utg005688l	250609	65	250410	-	chr5_h1	208769040	134457533	134707878	121443	250345	60
utg005692l	54999	20	54742	-	chr2_h1	292333292	106688748	106743470	46711	54722	60
utg005696l	294757	227	294743	+	chr3_h1	341651641	60578750	60873266	186688	294516	60
utg005699l	71384	3	71362	+	chr2_h1	292333292	110438870	110510229	55964	71359	60
utg005710l	72437	37	72399	-	chr1_h1	247550126	48717300	48789662	53592	72362	60
utg005721l	346245	20	346245	-	chr6_h1	228414185	109099123	109445348	174713	346225	60
utg005730l	107375	17366	107076	-	chr6_h1	228414185	212959806	213049516	65842	89710	60
utg005735l	176851	7	176828	+	chr4_h1	376633172	306571677	306748498	121475	176821	60
utg005743l	127613	21	127588	+	chr2_h1	292333292	79227728	79355295	43456	127567	60
utg005748l	480855	13	480852	-	chr1_h1	247550126	233526434	234007273	297144	480839	60
utg005752l	152283	63	152252	+	chr6_h1	228414185	93253160	93405349	122643	152189	60
utg005756l	873231	157	873220	-	chr2_h1	292333292	218750022	219623085	516089	873063	60
utg005761l	224456	263	224300	+	chr2_h1	292333292	58086138	58310175	85814	224037	60
utg005767l	263084	163	263074	-	chr3_h1	341651641	269656007	269918918	162958	262911	60
utg005769l	476853	213	476837	+	chr1_h1	247550126	224214149	224690773	242391	476624	60
utg005782l	188665	68	188587	+	chr3_h1	341651641	54685050	54873569	70963	188519	60
utg005803l	141132	124	141123	-	chr7_h1	307960711	198408080	198549079	71483	140999	60
utg005817l	73892	72	73892	-	chr5_h1	208769040	159949819	160023639	32222	73820	60
utg005824l	185045	34	185023	+	chr5_h1	208769040	9681245	9866234	107920	184989	60
utg005833l	137889	74	137865	-	chr2_h1	292333292	250711931	250849722	95327	137791	60
utg005835l	51750	1	51729	+	chr4_h1	376633172	123400612	123452340	44568	51728	60
utg005837l	360055	9	360020	+	chr4_h1	376633172	105990236	106350247	224902	360011	60
utg005846l	188706	6	188678	+	chr6_h1	228414185	200162731	200351403	131134	188672	60
utg005857l	300972	241	300028	+	chr7_h1	307960711	131093542	131393329	163116	299787	60
utg005863l	541265	83	538347	+	chr1_h1	247550126	143998351	144536615	369034	538264	60
utg005865l	478883	24	478881	-	chr7_h1	307960711	8736904	9215761	290990	478857	60
utg005868l	971656	36	953593	-	chr4_h1	376633172	142824369	143777926	557640	953557	60
utg005868l	971656	937214	971656	-	chr4_h2	387456523	154744093	154777453	24027	34518	60
utg005885l	56457	3	56450	-	chr5_h1	208769040	114569932	114626379	36491	56447	60
utg005889l	92504	321	92258	+	chr5_h1	208769040	70999302	71091239	21800	91937	60
utg005891l	108051	72	107872	+	chr3_h1	341651641	4969272	5077072	40451	107800	60
utg005920l	249382	57	249360	+	chr7_h1	307960711	109530173	109779476	120441	249303	60
utg005923l	387211	263	387007	+	chr2_h1	292333292	258075712	258462456	220220	386744	60
utg005926l	655197	12	655027	+	chr7_h1	307960711	209964730	210619745	376908	655015	60
utg005943l	758081	31	758062	+	chr6_h1	228414185	108340873	109098904	391121	758031	60
utg005946l	291349	11295	282885	+	chr3_h1	341651641	45925658	46197248	144392	271590	60
utg005946l	291349	6	21693	+	chr3_h1	341651641	46242205	46263892	18561	21687	60
utg005947l	374649	34	374635	-	chr4_h1	376633172	375684604	376059205	215657	374601	60
utg005972l	70566	515	1298	+	chr1_h1	247550126	224974077	224974874	217	797	53
utg005973l	192074	16	192066	+	chr4_h1	376633172	252789108	252981158	112840	192050	60
utg005974l	107898	2	107887	+	chr4_h1	376633172	264736392	264844277	39525	107885	60
utg005981l	246017	79	245834	+	chr3_h1	341651641	274693280	274939035	137258	245755	60
utg005988l	405947	144	405940	-	chr1_h1	247550126	57753806	58159602	273156	405796	60
utg006008l	358683	34	358663	+	chr3_h1	341651641	299538647	299897276	236403	358629	60
utg006010l	184281	341	184261	-	chr3_h1	341651641	113411322	113595242	94939	183920	60
utg006012l	89796	13	89793	+	chr1_h1	247550126	18280159	18369939	71958	89780	60
utg006019l	391937	1	391907	+	chr7_h1	307960711	52692891	53084797	229439	391906	60
utg006020l	355680	84	355531	+	chr1_h1	247550126	171496461	171851908	204467	355447	60
utg006024l	398160	30982	398059	-	chr7_h1	307960711	221412615	221779692	174613	367077	60
utg006034l	175418	29	175418	-	chr5_h1	208769040	181167597	181342986	121356	175389	60
utg006044l	340130	7	340027	+	chr6_h1	228414185	128587562	128927582	208980	340020	60
utg006058l	52615	16	52599	+	chr2_h1	292333292	13990013	14042596	52079	52583	60
utg006059l	89179	6	89166	+	chr1_h1	247550126	6700121	6789281	82419	89160	50
utg006064l	823991	20	823864	-	chr4_h1	376633172	370380355	371204199	546377	823844	60
utg006065l	332020	11	331466	+	chr6_h1	228414185	212627298	212958753	252661	331455	60
utg006066l	75571	20	75561	-	chr7_h1	307960711	10643492	10719033	39031	75541	60
utg006070l	330688	33	330652	+	chr2_h1	292333292	200633758	200964377	201677	330619	60
utg006076l	121983	27	121978	-	chr6_h1	228414185	228292207	228414158	53585	121951	60
utg006082l	903752	49222	898516	-	chr6_h2	226693804	197994938	198844232	474014	849294	60
utg006082l	903752	894131	903741	+	chr4_h2	387456523	163404167	163413779	2472	9612	56
utg006101l	530708	6	530627	+	chr7_h1	307960711	257251955	257782576	288912	530621	60
utg006117l	106400	67735	106270	+	chr7_h1	307960711	92575616	92614158	20223	38544	60
utg006121l	535967	77	535947	+	chr5_h1	208769040	25277929	25813799	335384	535870	60
utg006123l	512693	61	512671	+	chr5_h1	208769040	43905671	44418281	236621	512610	60
utg006126l	237965	8246	237963	-	chr1_h1	247550126	100602481	100832198	89883	229717	60
utg006128l	54818	144	54803	-	chr2_h1	292333292	10698655	10753314	34005	54659	60
utg006135l	80115	7	80109	-	chr5_h1	208769040	59317391	59397493	25389	80102	60
utg006136l	327767	316	327716	+	chr6_h1	228414185	19519004	19846404	256931	327400	60
utg006139l	129624	197	129615	-	chr4_h1	376633172	105860412	105989830	94488	129418	60
utg006158l	550319	104	550306	+	chr3_h1	341651641	192238247	192788449	405578	550202	60
utg006159l	137240	60	137221	+	chr3_h1	341651641	159796366	159933527	55533	137161	59
utg006168l	40619	185	40485	-	chr1_h1	247550126	141517097	141557397	32725	40300	60
utg006181l	387769	164	387341	-	chr5_h1	208769040	38179467	38566644	237150	387177	60
utg006182l	537773	17	537746	+	chr1_h1	247550126	31108696	31646425	237253	537729	60
utg006198l	414424	64	414288	+	chr2_h1	292333292	152023819	152438043	223743	414224	60
utg006202l	51220	14	51199	+	chr3_h1	341651641	208771332	208822517	24930	51185	60
utg006204l	342994	24	342993	-	chr3_h1	341651641	27821501	28164470	247574	342969	60
utg006206l	54177	8	54160	-	chr7_h1	307960711	113306506	113360658	51077	54152	60
utg006210l	340293	48929	340265	+	chr1_h1	247550126	161967620	162258956	212260	291336	60
utg006234l	52859	16	52855	-	chr4_h1	376633172	13866722	13919561	40136	52839	60
utg006236l	66278	14	66250	+	chr7_h1	307960711	227657350	227723586	41979	66236	60
utg006238l	266728	53	266728	-	chr6_h1	228414185	98218228	98484903	145933	266675	60
utg006245l	472572	3	472539	+	chr2_h1	292333292	217722369	218194905	346260	472536	60
utg006253l	170414	60	170281	-	chr2_h1	292333292	228177866	228348087	105387	170221	60
utg006257l	770851	278	770385	+	chr1_h1	247550126	167215151	167985258	404205	770107	60
utg006267l	201992	8	201953	-	chr1_h1	247550126	134898443	135100388	117724	201945	60
utg006299l	56300	22	56293	-	chr4_h1	376633172	14319111	14375382	52821	56271	52
utg006302l	45203	45	45173	-	chr4_h1	376633172	327323602	327368730	21922	45128	60
utg006308l	46065	54	46060	-	chr1_h1	247550126	5967003	6013009	38361	46006	60
utg006314l	125870	9	125857	+	chr1_h1	247550126	161637384	161763232	33465	125848	60
utg006343l	97613	34	97612	-	chr1_h1	247550126	160655498	160753076	61902	97578	60
utg006358l	122684	57	122428	-	chr1_h1	247550126	173389061	173511432	50953	122371	60
utg006359l	745283	22	745039	-	chr6_h1	228414185	191337922	192082939	494101	745017	60
utg006366l	271099	6	271001	+	chr6_h1	228414185	68618558	68889553	144774	270995	60
utg006374l	118804	23	118188	-	chr2_h1	292333292	136644374	136762539	39954	118165	60
utg006380l	41128	1001	41082	+	chr6_h1	228414185	69697886	69737967	34142	40081	52
utg006380l	41128	764	1192	+	chr2_h1	292333292	69647834	69648305	106	472	60
utg006389l	149803	16	149564	+	chr7_h1	307960711	55709490	55859038	42713	149548	60
utg006392l	62820	4	62813	+	chr7_h1	307960711	280161155	280223964	52679	62809	60
utg006409l	101453	15	101427	+	chr1_h1	247550126	141557697	141659109	82740	101412	60
utg006417l	90511	355	90457	+	chr1_h1	247550126	173298549	173388651	55434	90102	60
utg006421l	121288	8	121263	+	chr4_h1	376633172	103450487	103571742	86942	121255	60
utg006440l	77408	320	74897	+	chr2_h1	292333292	94034741	94109326	58651	74585	60
utg006443l	183171	1630	183157	-	chr4_h1	376633172	274930014	275111541	48476	181527	60
utg006445l	76918	1027	76905	-	chr4_h1	376633172	216875413	216951291	35783	75878	60
utg006450l	146326	3	146310	+	chr4_h1	376633172	120880241	121026548	68389	146307	60
utg006471l	211743	13	211715	+	chr7_h1	307960711	240093365	240305067	136232	211702	60
utg006477l	51682	15	51681	-	chr4_h1	376633172	129045141	129096807	33337	51666	60
utg006479l	120421	15	120407	+	chr5_h1	208769040	204644116	204764508	102729	120392	60
utg006480l	188783	69	188722	+	chr7_h1	307960711	55399559	55588212	147938	188653	60
utg006498l	41946	15	41930	-	chr4_h1	376633172	341237960	341279875	36188	41915	60
utg006520l	203249	24	203155	-	chr5_h1	208769040	48293154	48496285	87672	203131	60
utg006527l	397403	17	397377	+	chr4_h1	376633172	86549866	86947226	255987	397360	60
utg006528l	66801	187	66779	+	chr1_h1	247550126	31041965	31108557	44316	66592	60
utg006536l	74038	3	73786	+	chr6_h1	228414185	33071510	33145293	54305	73783	60
utg006556l	49846	29	49836	-	chr6_h1	228414185	10778480	10828287	45783	49807	60
utg006564l	106630	26	106620	-	chr6_h1	228414185	228063132	228169726	98677	106594	60
utg006569l	121425	20	121398	+	chr4_h1	376633172	72501006	72622384	108862	121378	60
utg006575l	448656	26	448649	-	chr3_h1	341651641	9273075	9721698	314958	448623	60
utg006606l	180841	2	180839	-	chr3_h1	341651641	210763924	210944761	111797	180837	60
utg006608l	50965	9	50920	+	chr7_h1	307960711	10223179	10274090	39782	50911	60
utg006618l	75833	65	75809	+	chr6_h1	228414185	88370312	88446056	46713	75744	60
utg006630l	102042	17	102041	-	chr1_h1	247550126	20605631	20707655	91760	102024	60
utg006642l	86752	114	86730	+	chr4_h1	376633172	374262377	374348993	58883	86616	60
utg006647l	102413	33	101901	-	chr6_h1	228414185	95045585	95147453	51613	101868	60
utg006650l	115904	18	115883	+	chr1_h1	247550126	244051655	244167520	44332	115865	60
utg006670l	275642	4	275625	+	chr4_h1	376633172	321634575	321910196	175754	275621	60
utg006671l	88779	29	88774	-	chr3_h1	341651641	238738075	238826820	50844	88745	60
utg006679l	354330	9	354275	-	chr6_h1	228414185	126797083	127151349	238979	354266	60
utg006683l	273349	8	273331	+	chr3_h1	341651641	306125855	306399178	196625	273323	60
utg006696l	69278	42	69156	+	chr4_h1	376633172	249918905	249988019	34353	69114	54
utg006714l	318711	14	318228	+	chr5_h1	208769040	77998188	78316402	146682	318214	60
utg006728l	51360	76	51356	-	chr3_h1	341651641	5880786	5932066	24147	51280	57
utg006730l	436597	20	436588	-	chr6_h1	228414185	37239133	37675701	259663	436568	60
utg006733l	426297	158	426220	-	chr3_h1	341651641	221968810	222394872	265146	426062	60
utg006734l	334828	69	334643	+	chr3_h1	341651641	77650898	77985472	172314	334574	60
utg006749l	57793	40	57694	-	chr4_h1	376633172	146555135	146612789	43597	57654	60
utg006753l	68178	24	68178	-	chr2_h1	292333292	280148214	280216368	50102	68154	60
utg006754l	58389	19	58386	-	chr1_h1	247550126	109709916	109768283	35083	58367	60
utg006760l	138256	26	138158	+	chr3_h1	341651641	294360080	294498212	61200	138132	60
utg006763l	183580	723	183557	+	chr1_h1	247550126	90413995	90596829	57241	182834	60
utg006771l	78048	120	77759	-	chr6_h1	228414185	92940748	93018387	36856	77639	60
utg006775l	41526	21	41515	-	chr1_h1	247550126	199848818	199890312	30847	41494	60
utg006779l	110314	58	110297	+	chr1_h1	247550126	173753571	173863810	85226	110239	60
utg006780l	214152	32	214068	+	chr2_h1	292333292	230718071	230932107	140687	214036	60
utg006797l	265426	19	265413	-	chr3_h1	341651641	181063579	181328973	175535	265394	60
utg006805l	52790	15	34060	-	chr3_h1	341651641	120018685	120052730	15246	34045	60
utg006805l	52790	47167	52790	+	chr2_h2	292879888	89243398	89249061	1340	5676	60
utg006809l	445283	2867	443412	-	chr4_h1	376633172	298042510	298483055	298335	440545	60
utg006811l	268953	12	268840	+	chr5_h1	208769040	30619202	30888030	176039	268828	60
utg006820l	244883	67	244867	+	chr6_h1	228414185	97057507	97302307	104051	244800	60
utg006825l	79751	24	79740	-	chr2_h1	292333292	106442308	106522024	54368	79716	60
utg006826l	52721	2	52376	+	chr5_h1	208769040	182455145	182507519	33632	52374	60
utg006827l	141281	23	141281	-	chr5_h1	208769040	94282583	94423841	106628	141258	60
utg006835l	165549	100	165384	+	chr6_h1	228414185	146271226	146436510	80744	165284	60
utg006837l	506248	141	492587	-	chr5_h1	208769040	146836900	147329346	361636	492446	60
utg006852l	53624	64	53596	+	chr3_h1	341651641	231730298	231783830	49520	53532	60
utg006853l	248557	15	248534	+	chr4_h1	376633172	304236503	304485022	109800	248519	60
utg006854l	74964	4548	61844	+	chr3_h1	341651641	332610917	332668213	36106	57296	60
utg006854l	74964	66874	74938	+	chr3_h1	341651641	325064251	325072315	7734	8064	60
utg006854l	74964	3436	5605	+	chr4_h1	376633172	14684866	14686952	249	2216	60
[truncated: 2,984 more rows]
