# Supplementary material for: Chromosome-level haplotype-resolved assembly of highly heterozygous grass genomes with PhaseGrass
Source: Nat Commun. 2025 Dec 20;17:12. doi: 10.1038/s41467-025-66377-5 (PMC12764793; doi:10.1038/s41467-025-66377-5)
Supplement: Supplementary file 6 — Source Data [file 41467_2025_66377_MOESM6_ESM.zip › Supplementary Fig. 7b/utgA_hifi_A.fa.fai]

utg000002l	3797273	12	60	61
utg000003l	29704	3860585	60	61
utg000006l	5577718	3890797	60	61
utg000009l	3270684	9561489	60	61
utg000011l	40277	12886697	60	61
utg000012l	946889	12927658	60	61
utg000013l	1151086	13890341	60	61
utg000015l	4121681	15060624	60	61
utg000016l	1327849	19251012	60	61
utg000017l	428806	20601004	60	61
utg000019l	432019	21036969	60	61
utg000021l	1140974	21476201	60	61
utg000025l	317251	22636204	60	61
utg000028l	4331701	22958755	60	61
utg000029l	117221	27362664	60	61
utg000033l	179502	27481851	60	61
utg000034l	1085298	27664357	60	61
utg000042l	2261378	28767756	60	61
utg000043l	1317309	31066836	60	61
utg000044l	276266	32406113	60	61
utg000047l	1840359	32686996	60	61
utg000049l	1388749	34558040	60	61
utg000050l	2278337	35969947	60	61
utg000052l	3419503	38286269	60	61
utg000053l	343395	41762776	60	61
utg000054l	2317795	42111907	60	61
utg000056l	30809	44468344	60	61
utg000059l	3562310	44499679	60	61
utg000061l	1889611	48121373	60	61
utg000062l	1496106	50042490	60	61
utg000063l	3147878	51563544	60	61
utg000066l	1489560	54763899	60	61
utg000067l	384906	56278297	60	61
utg000068l	870772	56669631	60	61
utg000069l	875522	57554928	60	61
utg000073l	1224897	58445055	60	61
utg000074l	34702	59690379	60	61
utg000075l	73746	59725672	60	61
utg000076l	1707775	59800660	60	61
utg000077l	100273	61536910	60	61
utg000079l	1364725	61638867	60	61
utg000081l	67762	63026350	60	61
utg000083l	3399191	63095254	60	61
utg000088l	1616869	66551111	60	61
utg000089l	5422945	68194940	60	61
utg000092l	570018	73708280	60	61
utg000095l	1503644	74287811	60	61
utg000097l	225235	75816528	60	61
utg000098l	229356	76045529	60	61
utg000099l	1463482	76278720	60	61
utg000103l	1052538	77766606	60	61
utg000109l	2497838	78836699	60	61
utg000110l	1858953	81376180	60	61
utg000111l	2484342	83266128	60	61
utg000113l	1663611	85791888	60	61
utg000114l	2727797	87483238	60	61
utg000115l	1313983	90256511	60	61
utg000116l	1507597	91592406	60	61
utg000118l	576550	93125142	60	61
utg000119l	449010	93711314	60	61
utg000120l	4998936	94167820	60	61
utg000122l	4068751	99250084	60	61
utg000123l	3048553	103386660	60	61
utg000130l	1956538	106486035	60	61
utg000132l	1676689	108475194	60	61
utg000133l	1095444	110179840	60	61
utg000134l	4335488	111293554	60	61
utg000138l	1334111	115701313	60	61
utg000139l	3905335	117057672	60	61
utg000142l	2671035	121028108	60	61
utg000146l	1969036	123743673	60	61
utg000147l	2546455	125745539	60	61
utg000149l	432414	128334447	60	61
utg000150l	2308153	128774080	60	61
utg000151l	135021	131120715	60	61
utg000152l	726271	131257999	60	61
utg000153l	2200755	131996387	60	61
utg000155l	1189119	134233834	60	61
utg000156l	732127	135442784	60	61
utg000160l	769955	136187126	60	61
utg000161l	2748042	136969926	60	61
utg000162l	211696	139763781	60	61
utg000164l	39706	139979018	60	61
utg000165l	5155681	140019398	60	61
utg000166l	613415	145261020	60	61
utg000172l	2714854	145884671	60	61
utg000178l	1095165	148644785	60	61
utg000179l	1234102	149758215	60	61
utg000181l	4603163	151012898	60	61
utg000182l	218937	155692793	60	61
utg000183l	2105559	155915391	60	61
utg000185l	1068701	158056055	60	61
utg000187l	1649751	159142580	60	61
utg000188l	914769	160819839	60	61
utg000190l	2585868	161749867	60	61
utg000191l	877062	164378845	60	61
utg000193l	1292314	165270537	60	61
utg000194l	707210	166584402	60	61
utg000196l	5861400	167303411	60	61
utg000197l	2433833	173262513	60	61
utg000200l	1809119	175736922	60	61
utg000201l	55054	177576205	60	61
utg000208l	952532	177632189	60	61
utg000209l	45318	178600609	60	61
utg000212l	3785780	178646695	60	61
utg000213l	2665857	182495584	60	61
utg000216l	1705585	185205884	60	61
utg000218l	67029	186939908	60	61
utg000220l	1982602	187008067	60	61
utg000221l	752435	189023725	60	61
utg000222l	785461	189788713	60	61
utg000223l	912892	190587278	60	61
utg000224l	1085675	191515397	60	61
utg000226l	721752	192619179	60	61
utg000227l	415957	193352973	60	61
utg000228l	2049969	193775875	60	61
utg000231l	375865	195860023	60	61
utg000234l	2452888	196242165	60	61
utg000235l	1079677	198735947	60	61
utg000236l	2583438	199833631	60	61
utg000237l	47952	202460139	60	61
utg000240l	493026	202508903	60	61
utg000243l	285662	203010159	60	61
utg000244l	1635550	203300595	60	61
utg000245l	123594	204963417	60	61
utg000247l	421616	205089083	60	61
utg000250l	411000	205517738	60	61
utg000252l	1561815	205935600	60	61
utg000254l	2046418	207523458	60	61
utg000256l	423688	209603995	60	61
utg000257l	51243	210034757	60	61
utg000258l	613590	210086867	60	61
utg000259l	18828	210710696	60	61
utg000260l	2140501	210729850	60	61
utg000262l	2456453	212906039	60	61
utg000264l	1935489	215403445	60	61
utg000265l	1276373	217371205	60	61
utg000266l	1290123	218668863	60	61
utg000267l	255371	219980501	60	61
utg000271l	943569	220240141	60	61
utg000273l	135096	221199449	60	61
utg000274l	821153	221336809	60	61
utg000275l	265006	222171660	60	61
utg000276l	43133	222441095	60	61
utg000277l	508246	222484959	60	61
utg000278l	551835	223001688	60	61
utg000279l	980455	223562733	60	61
utg000280l	2633506	224559541	60	61
utg000281l	3119246	227236951	60	61
utg000283l	1200115	230408197	60	61
utg000284l	722563	231628326	60	61
utg000285l	1294036	232362944	60	61
utg000288l	1136112	233678560	60	61
utg000290l	1940307	234833620	60	61
utg000291l	3883511	236806278	60	61
utg000292l	1285325	240754527	60	61
utg000293l	197529	242061287	60	61
utg000295l	1690792	242262121	60	61
utg000301l	1478800	243981105	60	61
utg000302l	2187439	245484564	60	61
utg000303l	1272794	247708473	60	61
utg000304l	526991	249002493	60	61
utg000308l	648888	249538280	60	61
utg000311l	3292334	250197995	60	61
utg000312l	1122533	253545214	60	61
utg000315l	2147141	254686468	60	61
utg000316l	51835	256869407	60	61
utg000319l	943458	256922118	60	61
utg000320l	836663	257881313	60	61
utg000322l	724887	258731933	60	61
utg000323l	1892367	259468914	60	61
utg000325l	1041481	261392833	60	61
utg000326l	928347	262451685	60	61
utg000327l	178182	263395517	60	61
utg000328l	1590838	263576681	60	61
utg000330l	1082614	265194045	60	61
utg000331l	231685	266294715	60	61
utg000336l	1339378	266530274	60	61
utg000337l	2007171	267891987	60	61
utg000338l	1473927	269932623	60	61
utg000342l	1068979	271431128	60	61
utg000343l	1662166	272517936	60	61
utg000344l	344271	274207817	60	61
utg000347l	2069615	274557838	60	61
utg000349l	1213187	276661959	60	61
utg000353l	77672	277895378	60	61
utg000355l	1114474	277974357	60	61
utg000358l	1196071	279107418	60	61
utg000359l	18500	280323436	60	61
utg000360l	2170276	280342257	60	61
utg000363l	1494478	282548717	60	61
utg000365l	4240368	284068115	60	61
utg000370l	1367201	288379168	60	61
utg000374l	752651	289769168	60	61
utg000375l	156499	290534376	60	61
utg000377l	676901	290693496	60	61
utg000379l	341125	291381691	60	61
utg000384l	2005561	291728514	60	61
utg000385l	2851700	293767514	60	61
utg000388l	1255580	296666755	60	61
utg000389l	2290400	297943274	60	61
utg000390l	437368	300271860	60	61
utg000393l	2011733	300716530	60	61
utg000395l	1123246	302761804	60	61
utg000399l	2142691	303903783	60	61
utg000400l	4659003	306082198	60	61
utg000407l	248407	310818864	60	61
utg000408l	3509112	311071424	60	61
utg000409l	1579227	314639034	60	61
utg000411l	1520220	316244594	60	61
utg000412l	1005955	317790163	60	61
utg000413l	1369968	318812896	60	61
utg000414l	1428416	320205709	60	61
utg000419l	4128820	321657944	60	61
utg000426l	3616914	325855590	60	61
utg000427l	2659887	329532798	60	61
utg000428l	883980	332237029	60	61
utg000430l	780188	333135754	60	61
utg000431l	3065688	333928958	60	61
utg000432l	1249372	337045753	60	61
utg000434l	25653	338315960	60	61
utg000437l	5944013	338342053	60	61
utg000439l	57882	344385145	60	61
utg000440l	608262	344444004	60	61
utg000441l	1198533	345062416	60	61
utg000442l	1110456	346280937	60	61
utg000444l	1602082	347409913	60	61
utg000445l	33311	349038709	60	61
utg000446l	1204893	349072588	60	61
utg000449l	1914905	350297575	60	61
utg000450l	1182726	352244408	60	61
utg000452l	396756	353446859	60	61
utg000456l	1613858	353850240	60	61
utg000457l	902693	355491008	60	61
utg000460l	1271061	356408758	60	61
utg000461l	940966	357701016	60	61
utg000463l	1406533	358657677	60	61
utg000466l	1111517	360087665	60	61
utg000467l	968209	361217720	60	61
utg000468l	2340878	362202078	60	61
utg000469l	1933082	364581983	60	61
utg000470l	3221984	366547296	60	61
utg000471l	1754114	369822992	60	61
utg000474l	2512254	371606354	60	61
utg000477l	412806	374160491	60	61
utg000479l	2093444	374580190	60	61
utg000480l	787809	376708537	60	61
utg000481l	1923376	377509489	60	61
utg000485l	30838	379464934	60	61
utg000486l	1256298	379496298	60	61
utg000487l	2832055	380773547	60	61
utg000489l	4213507	383652815	60	61
utg000490l	4444448	387936560	60	61
utg000492l	516161	392455095	60	61
utg000493l	91536	392979871	60	61
utg000497l	3098077	393072945	60	61
utg000498l	4068677	396222669	60	61
utg000500l	2129018	400359170	60	61
utg000502l	1466539	402523684	60	61
utg000503l	149621	404014678	60	61
utg000504l	4027191	404166805	60	61
utg000511l	556839	408261128	60	61
utg000512l	361558	408827260	60	61
utg000514l	1467726	409194856	60	61
utg000515l	888808	410687057	60	61
utg000517l	1467683	411590691	60	61
utg000518l	1102034	413082848	60	61
utg000519l	1584332	414203262	60	61
utg000520l	1346761	415814012	60	61
utg000521l	737995	417183232	60	61
utg000522l	562349	417933539	60	61
utg000523l	4688234	418505273	60	61
utg000524l	854998	423271657	60	61
utg000527l	70788	424140917	60	61
utg000528l	406450	424212897	60	61
utg000533l	717813	424626134	60	61
utg000537l	350494	425355923	60	61
utg000538l	1214532	425712271	60	61
utg000539l	976086	426947058	60	61
utg000541l	3123928	427939425	60	61
utg000548l	2535757	431115431	60	61
utg000549l	1104437	433693463	60	61
utg000556l	1146330	434816320	60	61
utg000558l	2843883	435981768	60	61
utg000563l	4037246	438873062	60	61
utg000564l	2200667	442977608	60	61
utg000566l	30170	445214965	60	61
utg000570l	1180918	445245650	60	61
utg000571l	1552780	446446262	60	61
utg000574l	1440100	448024934	60	61
utg000575l	1273304	449489048	60	61
utg000577l	1170858	450783586	60	61
utg000578l	377875	451973971	60	61
utg000580l	4624537	452358156	60	61
utg000581l	513023	457059781	60	61
utg000583l	151003	457581367	60	61
utg000584l	1907624	457734899	60	61
utg000589l	265349	459674329	60	61
utg000591l	1471193	459944113	60	61
utg000593l	760675	461439838	60	61
utg000597l	1579998	462213203	60	61
utg000600l	760909	463819547	60	61
utg000601l	2266432	464593150	60	61
utg000602l	848934	466897368	60	61
utg000603l	3981606	467760463	60	61
utg000604l	1351333	471808442	60	61
utg000606l	522573	473182310	60	61
utg000608l	826234	473713605	60	61
utg000613l	1574414	474553622	60	61
utg000614l	20568	476154289	60	61
utg000615l	439601	476175212	60	61
utg000616l	1460048	476622152	60	61
utg000617l	1493754	478106547	60	61
utg000618l	1557605	479625209	60	61
utg000619l	158209	481208787	60	61
utg000620l	1670104	481369645	60	61
utg000621l	329348	483067597	60	61
utg000622l	309670	483402447	60	61
utg000625l	198976	483717291	60	61
utg000626l	4730975	483919596	60	61
utg000627l	1126904	488729433	60	61
utg000629l	1249743	489875131	60	61
utg000631l	1538356	491145716	60	61
utg000633l	2287818	492709724	60	61
utg000635l	258031	495035685	60	61
utg000639l	2142334	495298029	60	61
utg000640l	627882	497476081	60	61
utg000644l	1941941	498114440	60	61
utg000645l	1847549	500088759	60	61
utg000646l	514511	501967113	60	61
utg000647l	829447	502490212	60	61
utg000650l	2153677	503333496	60	61
utg000652l	1276151	505523080	60	61
utg000653l	167239	506820513	60	61
utg000654l	965345	506990552	60	61
utg000655l	345919	507971999	60	61
utg000656l	559788	508323696	60	61
utg000658l	710162	508892826	60	61
utg000659l	850143	509614837	60	61
utg000660l	106025	510479162	60	61
utg000661l	1535501	510586967	60	61
utg000662l	1338506	512148072	60	61
utg000664l	2765678	513508899	60	61
utg000666l	1073333	516320684	60	61
utg000668l	630763	517411918	60	61
utg000672l	320722	518053206	60	61
utg000673l	584435	518379286	60	61
utg000675l	2914413	518973474	60	61
utg000677l	1135328	521936473	60	61
utg000678l	511486	523090736	60	61
utg000679l	101762	523610759	60	61
utg000681l	3674180	523714230	60	61
utg000683l	1335631	527449659	60	61
utg000686l	308112	528807563	60	61
utg000689l	1081015	529120823	60	61
utg000691l	621461	530219867	60	61
utg000692l	1724692	530851698	60	61
utg000693l	2729272	532605147	60	61
utg000694l	158310	535379919	60	61
utg000695l	818906	535540880	60	61
utg000697l	674794	536373447	60	61
utg000700l	2457050	537059500	60	61
utg000701l	3379843	539557513	60	61
utg000702l	596513	542993699	60	61
utg000703l	1190499	543600166	60	61
utg000704l	1635304	544810519	60	61
utg000709l	2000992	546473091	60	61
utg000710l	689597	548507445	60	61
utg000712l	652318	549208548	60	61
utg000713l	290473	549871750	60	61
utg000715l	1416956	550167077	60	61
utg000721l	1032523	551607661	60	61
utg000725l	1583302	552657405	60	61
utg000726l	3158701	554267108	60	61
utg000728l	879779	557478467	60	61
utg000729l	784329	558372921	60	61
utg000739l	954098	559170335	60	61
utg000742l	2044227	560140347	60	61
utg000744l	711862	562218657	60	61
utg000747l	156257	562942396	60	61
utg000749l	545190	563101270	60	61
utg000753l	1721201	563655559	60	61
utg000758l	1955035	565405459	60	61
utg000759l	3156593	567393090	60	61
utg000761l	3457833	570602305	60	61
utg000762l	3924869	574117781	60	61
utg000763l	2483541	578108077	60	61
utg000766l	43070	580633023	60	61
utg000769l	2478939	580676823	60	61
utg000771l	237129	583197090	60	61
utg000772l	488857	583438184	60	61
utg000773l	1684642	583935201	60	61
utg000775l	1279994	585647933	60	61
utg000777l	1801354	586949273	60	61
utg000779l	2608850	588780662	60	61
utg000780l	3565960	591433005	60	61
utg000781l	5138504	595058410	60	61
utg000782l	3100908	600282568	60	61
utg000784l	340170	603435170	60	61
utg000785l	2090312	603781022	60	61
utg000786l	1863076	605906185	60	61
utg000788l	1046279	607800325	60	61
utg000789l	1144087	608864054	60	61
utg000790l	48274	610027222	60	61
utg000794l	602567	610076313	60	61
utg000797l	1458624	610688935	60	61
utg000802l	1107562	612171882	60	61
utg000804l	38997	613297916	60	61
utg000807l	2657495	613337575	60	61
utg000810l	1589927	616039374	60	61
utg000811l	1559905	617655812	60	61
utg000812l	915221	619241728	60	61
utg000814l	1074230	620172215	60	61
utg000815l	1671267	621264361	60	61
utg000816l	1894043	622963495	60	61
utg000817l	2390488	624889118	60	61
utg000819l	2111578	627319460	60	61
utg000825l	925897	629466243	60	61
utg000827l	1507223	630407584	60	61
utg000829l	1240885	631939940	60	61
utg000830l	543319	633201519	60	61
utg000831l	2146662	633753906	60	61
utg000833l	1743315	635936358	60	61
utg000834l	1891273	637708741	60	61
utg000835l	1166353	639631548	60	61
utg000837l	1691036	640817353	60	61
utg000838l	39702	642536585	60	61
utg000843l	1049184	642576961	60	61
utg000846l	1617346	643643644	60	61
utg000847l	3856925	645287958	60	61
utg000853l	1386030	649209178	60	61
utg000854l	1492475	650618321	60	61
utg000857l	734694	652135683	60	61
utg000861l	522046	652882634	60	61
utg000864l	1397374	653413393	60	61
utg000865l	3069323	654834069	60	61
utg000867l	501116	657954560	60	61
utg000872l	2275276	658464040	60	61
utg000874l	2649233	660777250	60	61
utg000876l	2706809	663470649	60	61
utg000877l	347495	666222584	60	61
utg000878l	1871659	666575883	60	61
utg000882l	1162814	668478749	60	61
utg000884l	35606	669660956	60	61
utg000891l	3698592	669697168	60	61
utg000892l	770426	673457416	60	61
utg000893l	532992	674240695	60	61
utg000895l	913664	674782583	60	61
utg000896l	27774	675711487	60	61
utg000900l	838238	675739736	60	61
utg000901l	19383	676591957	60	61
utg000902l	1575472	676611676	60	61
utg000903l	2203787	678213418	60	61
utg000905l	949848	680453947	60	61
utg000906l	1150861	681419638	60	61
utg000907l	1263984	682589693	60	61
utg000908l	326910	683874756	60	61
utg000911l	1160836	684207127	60	61
utg000912l	2724258	685387323	60	61
utg000913l	1126522	688156998	60	61
utg000916l	3782487	689302308	60	61
utg000917l	192112	693147849	60	61
utg000920l	1366863	693343175	60	61
utg000921l	893146	694732832	60	61
utg000923l	963441	695640876	60	61
utg000925l	80494	696620387	60	61
utg000926l	2407937	696702235	60	61
utg000927l	1869767	699150317	60	61
utg000928l	445132	701051259	60	61
utg000930l	2120489	701503822	60	61
utg000931l	459014	703659665	60	61
utg000934l	774197	704126342	60	61
utg000938l	790015	704913455	60	61
utg000939l	4010155	705716649	60	61
utg000942l	431983	709793652	60	61
utg000945l	2419495	710232847	60	61
utg000946l	689009	712692679	60	61
utg000948l	494404	713393184	60	61
utg000949l	1887505	713895841	60	61
utg000950l	2181358	715814817	60	61
utg000959l	691009	718032543	60	61
utg000962l	1612152	718735081	60	61
utg000963l	953543	720374115	60	61
utg000964l	928748	721343563	60	61
utg000966l	36373	722287803	60	61
utg000967l	117399	722324795	60	61
utg000969l	1241107	722444163	60	61
utg000970l	996920	723705968	60	61
utg000971l	2941041	724719516	60	61
utg000972l	427086	727709587	60	61
utg000974l	1639924	728143804	60	61
utg000977l	284739	729811073	60	61
utg000979l	271540	730100570	60	61
utg000980l	1304271	730376648	60	61
utg000982l	235933	731702669	60	61
utg000984l	813513	731942547	60	61
utg000987l	1507260	732769631	60	61
utg000988l	680323	734302024	60	61
utg000991l	1268058	734993698	60	61
utg000993l	2661575	736282903	60	61
utg000995l	1958313	738988850	60	61
utg000997l	362361	740979814	60	61
utg000998l	670853	741348227	60	61
utg001000l	3507101	742030273	60	61
utg001007l	1726038	745595838	60	61
utg001009l	196055	747350656	60	61
utg001010l	1834205	747549991	60	61
utg001012l	60608	749414779	60	61
utg001013l	3277954	749476410	60	61
utg001014l	2295223	752809009	60	61
utg001015l	1645308	755142498	60	61
utg001016l	87961	756815240	60	61
utg001017l	2003230	756904680	60	61
utg001018l	965986	758941310	60	61
utg001020l	1860341	759923408	60	61
utg001025l	40037	761814767	60	61
utg001029l	21229	761855484	60	61
utg001033l	1671023	761877079	60	61
utg001034l	1809516	763575965	60	61
utg001035l	1124652	765415652	60	61
utg001037l	1864345	766559061	60	61
utg001038l	1685830	768454491	60	61
utg001039l	385309	770168431	60	61
utg001047l	812218	770560174	60	61
utg001049l	3220243	771385941	60	61
utg001050l	2494200	774659867	60	61
utg001051l	1069046	777195649	60	61
utg001053l	1118257	778282525	60	61
utg001056l	39416	779419432	60	61
utg001058l	1120578	779459517	60	61
utg001059l	1569957	780598784	60	61
utg001060l	1365350	782194919	60	61
utg001063l	1626930	783583037	60	61
utg001066l	1427713	785237095	60	61
utg001068l	1576129	786688616	60	61
utg001071l	424991	788291026	60	61
utg001073l	994795	788723113	60	61
utg001074l	369600	789734500	60	61
utg001078l	3191767	790110272	60	61
utg001082l	251541	793355248	60	61
utg001083l	30672	793610994	60	61
utg001084l	1466693	793642190	60	61
utg001085l	1282625	795133340	60	61
utg001088l	669458	796437355	60	61
utg001090l	604146	797117983	60	61
utg001091l	1155013	797732211	60	61
utg001093l	271216	798906487	60	61
utg001094l	666710	799182236	60	61
utg001096l	3564869	799860070	60	61
utg001097l	1196081	803484366	60	61
utg001100l	893970	804700394	60	61
utg001102l	1316112	805609276	60	61
utg001105l	605222	806947336	60	61
utg001110l	854068	807562658	60	61
utg001111l	2088467	808430973	60	61
utg001113l	115187	810554260	60	61
utg001114l	1436046	810671379	60	61
utg001115l	863815	812131372	60	61
utg001118l	849227	813009596	60	61
utg001120l	88141	813872989	60	61
utg001121l	1241097	813962612	60	61
utg001124l	251608	815224406	60	61
utg001125l	1743874	815480220	60	61
utg001126l	1534662	817253171	60	61
utg001127l	2032087	818813423	60	61
utg001128l	1622385	820879391	60	61
utg001129l	757966	822528828	60	61
utg001132l	693777	823299439	60	61
utg001136l	2146339	824004791	60	61
utg001138l	450548	826186915	60	61
utg001141l	2464651	826644985	60	61
utg001143l	2274498	829150726	60	61
utg001144l	228047	831463145	60	61
utg001145l	1902580	831695005	60	61
utg001146l	355467	833629307	60	61
utg001149l	3778795	833990711	60	61
utg001151l	3188268	837832498	60	61
utg001153l	2121409	841073916	60	61
utg001155l	931497	843230694	60	61
utg001160l	2206047	844177728	60	61
utg001161l	1861804	846420555	60	61
utg001163l	2218447	848313402	60	61
utg001164l	117462	850568836	60	61
utg001166l	175548	850688268	60	61
utg001169l	40651	850866754	60	61
utg001170l	387862	850908095	60	61
utg001172l	1128818	851302434	60	61
utg001174l	4327108	852450078	60	61
utg001176l	493968	856849317	60	61
utg001180l	2147362	857351530	60	61
utg001181l	967380	859534694	60	61
utg001183l	696994	860518209	60	61
utg001184l	3302278	861226832	60	61
utg001185l	398259	864584160	60	61
utg001188l	973426	864989069	60	61
utg001189l	120308	865978731	60	61
utg001191l	130694	866101057	60	61
utg001192l	364251	866233942	60	61
utg001193l	2396768	866604276	60	61
utg001194l	3540097	869041003	60	61
utg001195l	1204882	872640114	60	61
utg001196l	1349035	873865090	60	61
utg001198l	1716584	875236621	60	61
utg001201l	356954	876981827	60	61
utg001202l	374059	877344743	60	61
utg001204l	988263	877725049	60	61
utg001207l	73831	878729796	60	61
utg001209l	2695213	878804870	60	61
utg001210l	456210	881545016	60	61
utg001212l	921190	882008842	60	61
utg001213l	909293	882945398	60	61
utg001220l	836253	883869858	60	61
utg001221l	314830	884720061	60	61
utg001231l	55315	885040151	60	61
utg001233l	1745265	885096400	60	61
utg001234l	861948	886870765	60	61
utg001236l	946251	887747091	60	61
utg001238l	86496	888709125	60	61
utg001239l	454071	888797075	60	61
utg001240l	137554	889258726	60	61
utg001241l	2417600	889398585	60	61
utg001242l	279916	891856491	60	61
utg001244l	880550	892141085	60	61
utg001247l	961700	893036323	60	61
utg001249l	148587	894014064	60	61
utg001251l	665047	894165140	60	61
utg001253l	1546509	894841284	60	61
utg001256l	2510896	896413581	60	61
utg001257l	37119	898966338	60	61
utg001260l	1180095	899004088	60	61
utg001262l	906781	900203864	60	61
utg001263l	1279510	901125771	60	61
utg001266l	823282	902426619	60	61
utg001268l	101430	903263635	60	61
utg001269l	522238	903366768	60	61
utg001272l	813107	903897722	60	61
utg001276l	3150273	904724393	60	61
utg001277l	361518	907927183	60	61
utg001278l	1914053	908294739	60	61
utg001281l	430248	910240705	60	61
utg001283l	1555720	910678136	60	61
utg001285l	1058231	912259797	60	61
utg001286l	447590	913335678	60	61
utg001289l	317648	913790740	60	61
utg001291l	203678	914113695	60	61
utg001293l	791274	914320780	60	61
utg001294l	742879	915125254	60	61
utg001295l	2544901	915880527	60	61
utg001297l	2060724	918467856	60	61
utg001298l	17129	920562938	60	61
utg001306l	388030	920580365	60	61
utg001307l	2007699	920974875	60	61
utg001309l	1511903	923016048	60	61
utg001312l	138220	924553162	60	61
utg001314l	2960164	924693698	60	61
utg001315l	3277567	927703211	60	61
utg001317l	2678048	931035417	60	61
utg001319l	768475	933758112	60	61
utg001321l	556192	934539407	60	61
utg001322l	702574	935104881	60	61
utg001323l	101222	935819177	60	61
utg001324l	2058881	935922099	60	61
utg001328l	408370	938015307	60	61
utg001332l	288405	938430496	60	61
utg001333l	1159721	938723720	60	61
utg001335l	561189	939902782	60	61
utg001336l	46114	940473337	60	61
utg001341l	2032331	940520232	60	61
utg001342l	1204828	942586448	60	61
utg001343l	873266	943811369	60	61
utg001344l	620366	944699202	60	61
utg001347l	397288	945329920	60	61
utg001349l	2139340	945733842	60	61
utg001352l	437253	947908850	60	61
utg001353l	1054388	948353403	60	61
utg001354l	820119	949425377	60	61
utg001356l	2237343	950259177	60	61
utg001357l	1429203	952533822	60	61
utg001358l	43201	953986858	60	61
utg001359l	94591	954030792	60	61
utg001360l	692623	954126972	60	61
utg001364l	743213	954831151	60	61
utg001368l	2043685	955586763	60	61
utg001376l	332213	957664522	60	61
utg001381l	1921220	958002284	60	61
utg001382l	1179375	959955537	60	61
utg001389l	830574	961154581	60	61
utg001391l	551106	961999010	60	61
utg001398l	3149761	962559314	60	61
utg001400l	165568	965761584	60	61
utg001401l	1927397	965929924	60	61
utg001402l	1773578	967889457	60	61
utg001403l	76157	969692607	60	61
utg001404l	1501738	969770046	60	61
utg001405l	77890	971296825	60	61
utg001406l	1435231	971376026	60	61
utg001407l	1515923	972835190	60	61
utg001411l	1207409	974376391	60	61
utg001412l	504751	975603936	60	61
utg001414l	381177	976117112	60	61
utg001415l	2195067	976504654	60	61
utg001417l	2681588	978736318	60	61
utg001418l	2033346	981462612	60	61
utg001419l	739383	983529860	60	61
utg001421l	659036	984281579	60	61
utg001425l	136521	984951611	60	61
utg001428l	183365	985090420	60	61
utg001429l	592534	985276854	60	61
utg001430l	889181	985879276	60	61
utg001432l	754570	986783289	60	61
utg001433l	32474	987550448	60	61
utg001434l	33520	987583476	60	61
utg001437l	620420	987617567	60	61
utg001438l	285951	988248340	60	61
utg001440l	45873	988539069	60	61
utg001441l	698805	988585719	60	61
utg001448l	3944235	989296183	60	61
utg001450l	524960	993306168	60	61
utg001451l	1687542	993839890	60	61
utg001455l	1308151	995555570	60	61
utg001456l	2358062	996885536	60	61
utg001459l	1273701	999282912	60	61
utg001461l	814221	1000577854	60	61
utg001466l	424131	1001405658	60	61
utg001467l	1043609	1001836870	60	61
utg001468l	653929	1002897885	60	61
utg001473l	553384	1003562725	60	61
utg001474l	1382358	1004125345	60	61
utg001475l	1177623	1005530755	60	61
utg001477l	1605125	1006728018	60	61
utg001480l	515015	1008359908	60	61
utg001481l	734303	1008883519	60	61
utg001484l	317964	1009630073	60	61
utg001485l	973562	1009953349	60	61
utg001486l	507802	1010943150	60	61
utg001487l	344413	1011459428	60	61
utg001491l	2372686	1011809594	60	61
utg001492l	589857	1014221837	60	61
utg001493l	2097516	1014821537	60	61
utg001495l	696492	1016954024	60	61
utg001496l	2231946	1017662137	60	61
utg001499l	428953	1019931295	60	61
utg001502l	1354483	1020367410	60	61
utg001503l	1878643	1021744480	60	61
utg001508l	1915391	1023654446	60	61
utg001510l	1282613	1025601773	60	61
utg001514l	946343	1026905775	60	61
utg001519l	1420858	1027867903	60	61
utg001521l	772286	1029312454	60	61
utg001523l	40297	1030097624	60	61
utg001525l	1528873	1030138605	60	61
utg001526l	874131	1031692972	60	61
utg001528l	37523	1032581684	60	61
utg001529l	1140909	1032619845	60	61
utg001531l	105165	1033779782	60	61
utg001535l	170497	1033886712	60	61
utg001536l	2819059	1034060063	60	61
utg001539l	734181	1036926119	60	61
utg001542l	635003	1037672549	60	61
utg001543l	1114343	1038318148	60	61
utg001544l	1948675	1039451076	60	61
utg001545l	613453	1041432241	60	61
utg001547l	538945	1042055931	60	61
utg001548l	741567	1042603871	60	61
utg001549l	1902390	1043357810	60	61
utg001550l	18973	1045291919	60	61
utg001551l	269889	1045311221	60	61
utg001552l	1189634	1045585621	60	61
utg001556l	120023	1046795095	60	61
utg001557l	262065	1046917131	60	61
utg001558l	1739295	1047183576	60	61
utg001559l	1687463	1048951872	60	61
utg001560l	413290	1050667472	60	61
utg001561l	398744	1051087663	60	61
utg001563l	569502	1051493065	60	61
utg001565l	631625	1052072071	60	61
utg001566l	522638	1052714236	60	61
utg001567l	624112	1053245597	60	61
utg001568l	2156685	1053880123	60	61
utg001569l	1355288	1056072765	60	61
utg001572l	1890813	1057450654	60	61
utg001573l	1223829	1059372993	60	61
utg001577l	2176023	1060617232	60	61
utg001581l	1504276	1062829535	60	61
utg001585l	35771	1064358895	60	61
utg001591l	532848	1064395275	60	61
utg001592l	1244894	1064937016	60	61
utg001596l	936981	1066202671	60	61
utg001598l	2487818	1067155281	60	61
utg001599l	120287	1069684575	60	61
utg001600l	771000	1069806879	60	61
utg001603l	923078	1070590741	60	61
utg001607l	688442	1071529216	60	61
utg001611l	146265	1072229145	60	61
utg001615l	907366	1072377860	60	61
utg001618l	1118361	1073300361	60	61
utg001619l	521792	1074437374	60	61
utg001620l	30342	1074967875	60	61
utg001623l	3066976	1074998735	60	61
utg001626l	1289727	1078116840	60	61
utg001627l	1520068	1079428075	60	61
utg001629l	33127	1080973490	60	61
utg001631l	438238	1081007182	60	61
utg001633l	1382489	1081452736	60	61
utg001635l	131499	1082858279	60	61
utg001638l	2007113	1082991982	60	61
utg001641l	1175171	1085032559	60	61
utg001642l	361402	1086227329	60	61
utg001645l	289618	1086594767	60	61
utg001647l	559294	1086889224	60	61
utg001649l	1105120	1087457852	60	61
utg001650l	336609	1088581403	60	61
utg001652l	230180	1088923635	60	61
utg001654l	997602	1089157664	60	61
utg001655l	3718188	1090171905	60	61
utg001657l	1983531	1093952075	60	61
utg001659l	487611	1095968677	60	61
utg001660l	1410336	1096464427	60	61
utg001661l	1617679	1097898281	60	61
utg001663l	994313	1099542934	60	61
utg001664l	2177560	1100553831	60	61
utg001665l	2333518	1102767696	60	61
utg001670l	1040024	1105140118	60	61
utg001672l	234946	1106197488	60	61
utg001673l	27625	1106436362	60	61
utg001674l	129190	1106464460	60	61
utg001679l	25932	1106595816	60	61
utg001682l	318160	1106622193	60	61
utg001683l	908246	1106945668	60	61
utg001684l	403807	1107869064	60	61
utg001685l	1098335	1108279614	60	61
utg001688l	1173622	1109396267	60	61
utg001689l	1364361	1110589462	60	61
utg001693l	307193	1111976575	60	61
utg001694l	617120	1112288900	60	61
utg001695l	1705595	1112916318	60	61
utg001697l	1270513	1114650352	60	61
utg001699l	935184	1115942053	60	61
utg001701l	1315287	1116892836	60	61
utg001702l	32446	1118230057	60	61
utg001703l	1119541	1118263056	60	61
utg001704l	943803	1119401269	60	61
utg001705l	92835	1120360815	60	61
utg001707l	800576	1120455210	60	61
utg001710l	484371	1121269141	60	61
utg001712l	1106882	1121761597	60	61
utg001713l	37492	1122886940	60	61
utg001715l	101731	1122925069	60	61
utg001718l	296505	1123028508	60	61
utg001719l	661920	1123329967	60	61
utg001721l	2706318	1124002931	60	61
utg001722l	38973	1126754367	60	61
utg001727l	913435	1126794002	60	61
utg001728l	68951	1127722673	60	61
utg001733l	1830852	1127792786	60	61
utg001738l	1354146	1129654165	60	61
utg001739l	1777748	1131030893	60	61
utg001740l	45122	1132838283	60	61
utg001741l	1298841	1132884170	60	61
utg001743l	2546192	1134204671	60	61
utg001746l	263653	1136793312	60	61
utg001749l	41152	1137061372	60	61
utg001750l	2073989	1137103222	60	61
utg001752l	68170	1139211790	60	61
utg001753l	4203224	1139281109	60	61
utg001754l	797625	1143554399	60	61
utg001757l	1507264	1144365330	60	61
utg001758l	2702945	1145897728	60	61
utg001762l	883129	1148645735	60	61
utg001763l	2072054	1149543595	60	61
utg001764l	45896	1151650196	60	61
utg001767l	136824	1151696869	60	61
utg001769l	786880	1151835986	60	61
utg001770l	1377627	1152635993	60	61
utg001771l	2197679	1154036593	60	61
utg001772l	666129	1156270912	60	61
utg001773l	1682919	1156948156	60	61
utg001775l	60312	1158659136	60	61
utg001776l	1402789	1158720466	60	61
utg001778l	559703	1160146647	60	61
utg001780l	2169868	1160715691	60	61
utg001782l	1769406	1162921736	60	61
utg001783l	453744	1164720645	60	61
utg001784l	3601106	1165181964	60	61
utg001785l	507804	1168843101	60	61
utg001786l	1934049	1169359381	60	61
utg001788l	2856338	1171325677	60	61
utg001789l	2354452	1174229633	60	61
utg001792l	823852	1176623338	60	61
utg001794l	781806	1177460933	60	61
utg001795l	42861	1178255782	60	61
utg001796l	629149	1178299370	60	61
utg001800l	661720	1178939017	60	61
utg001801l	1390217	1179611778	60	61
utg001804l	44107	1181025178	60	61
utg001806l	680312	1181070033	60	61
utg001807l	1297969	1181761696	60	61
utg001811l	35173	1183081310	60	61
utg001812l	24978	1183117082	60	61
utg001814l	546318	1183142489	60	61
utg001815l	528181	1183697925	60	61
utg001817l	44129	1184234922	60	61
utg001819l	261918	1184279799	60	61
utg001820l	474896	1184546095	60	61
utg001821l	1033983	1185028918	60	61
utg001823l	1836376	1186080147	60	61
utg001824l	86383	1187947142	60	61
utg001825l	37255	1188034977	60	61
utg001827l	645231	1188072865	60	61
utg001833l	1812997	1188728862	60	61
utg001834l	478185	1190572088	60	61
utg001837l	620374	1191058255	60	61
utg001842l	1262523	1191688981	60	61
utg001843l	379416	1192972559	60	61
utg001846l	536815	1193358311	60	61
utg001847l	311361	1193904085	60	61
utg001848l	1038189	1194220648	60	61
utg001850l	628559	1195276153	60	61
utg001852l	1981080	1195915200	60	61
utg001853l	1039868	1197929310	60	61
utg001856l	775181	1198986522	60	61
utg001860l	868627	1199774635	60	61
utg001863l	523154	1200657752	60	61
utg001869l	150771	1201189638	60	61
utg001872l	1727365	1201342934	60	61
utg001875l	58242	1203099101	60	61
utg001877l	382686	1203158326	60	61
utg001880l	179126	1203547403	60	61
utg001882l	3990324	1203729527	60	61
utg001884l	1172511	1207786369	60	61
utg001887l	1785877	1208978434	60	61
utg001888l	628653	1210794088	60	61
utg001890l	36975	1211433231	60	61
utg001891l	803124	1211470835	60	61
utg001894l	648071	1212287357	60	61
utg001895l	3676150	1212946242	60	61
utg001896l	388249	1216683674	60	61
utg001897l	770000	1217078406	60	61
utg001900l	214259	1217861252	60	61
utg001903l	432672	1218079094	60	61
utg001905l	376896	1218518990	60	61
utg001909l	121490	1218902180	60	61
utg001912l	2488212	1219025707	60	61
utg001914l	24831	1221555402	60	61
utg001915l	947477	1221580659	60	61
utg001916l	97562	1222543940	60	61
utg001920l	275901	1222643141	60	61
utg001921l	123500	1222923653	60	61
utg001925l	111474	1223049224	60	61
utg001926l	40716	1223162568	60	61
utg001927l	463220	1223203975	60	61
utg001929l	1234288	1223674928	60	61
utg001932l	1210047	1224929800	60	61
utg001934l	1648194	1226160027	60	61
utg001938l	253099	1227835703	60	61
utg001939l	117539	1228093033	60	61
utg001940l	1499179	1228212543	60	61
utg001946l	911727	1229736721	60	61
utg001947l	848386	1230663656	60	61
utg001948l	45690	1231526194	60	61
utg001949l	631852	1231572658	60	61
utg001960l	238010	1232215053	60	61
utg001961l	180273	1232457042	60	61
utg001962l	1075529	1232640332	60	61
utg001965l	347438	1233733799	60	61
utg001966l	439800	1234087040	60	61
utg001967l	1637412	1234534182	60	61
utg001970l	33696	1236198897	60	61
utg001972l	356181	1236233167	60	61
utg001975l	560079	1236595297	60	61
utg001977l	2155263	1237164723	60	61
utg001979l	244247	1239355920	60	61
utg001980l	1543553	1239604250	60	61
utg001981l	1869810	1241173541	60	61
utg001982l	34947	1243074527	60	61
utg001984l	525200	1243110069	60	61
utg001989l	275480	1243644035	60	61
utg001991l	696986	1243924119	60	61
utg001993l	322089	1244632734	60	61
utg001995l	29082	1244960204	60	61
utg001997l	78595	1244989783	60	61
utg001998l	945188	1245069700	60	61
utg001999l	1009676	1246030654	60	61
utg002000l	3502156	1247057170	60	61
utg002001l	795868	1250617708	60	61
utg002003l	471715	1251426853	60	61
utg002004l	772646	1251906442	60	61
utg002006l	1959279	1252691978	60	61
utg002008l	111293	1254683924	60	61
utg002014l	1596374	1254797084	60	61
utg002017l	35670	1256420077	60	61
utg002021l	1084662	1256456354	60	61
utg002023l	460993	1257559106	60	61
utg002025l	698599	1258027795	60	61
utg002026l	1474186	1258738050	60	61
utg002027l	739682	1260236818	60	61
utg002028l	573724	1260988841	60	61
utg002029l	692308	1261572140	60	61
utg002030l	3408849	1262275999	60	61
utg002031l	977121	1265741675	60	61
utg002033l	36459	1266735094	60	61
utg002035l	1750427	1266772173	60	61
utg002037l	544373	1268551786	60	61
utg002038l	1046329	1269105244	60	61
utg002039l	2331736	1270169024	60	61
utg002040l	58714	1272539635	60	61
utg002041l	1630348	1272599340	60	61
utg002044l	78817	1274256873	60	61
utg002045l	1186119	1274337016	60	61
utg002048l	1130637	1275542916	60	61
utg002049l	3162929	1276692409	60	61
utg002051l	588104	1279908066	60	61
utg002053l	1678297	1280505984	60	61
utg002054l	318598	1282212265	60	61
utg002055l	2185024	1282536185	60	61
utg002057l	739058	1284757639	60	61
utg002058l	545814	1285509027	60	61
utg002061l	1290779	1286063950	60	61
utg002065l	27394	1287376254	60	61
utg002066l	1369070	1287404117	60	61
utg002067l	544063	1288796017	60	61
utg002068l	780369	1289349160	60	61
utg002069l	1661161	1290142548	60	61
utg002073l	44961	1291831408	60	61
utg002076l	1192490	1291877131	60	61
utg002077l	2211871	1293089508	60	61
utg002078l	1936181	1295338256	60	61
utg002080l	862271	1297306719	60	61
utg002082l	918056	1298183374	60	61
utg002086l	992957	1299116743	60	61
utg002087l	260476	1300126262	60	61
utg002088l	482320	1300391092	60	61
utg002091l	632851	1300881463	60	61
utg002092l	43431	1301524874	60	61
utg002094l	756355	1301569041	60	61
utg002096l	161535	1302338014	60	61
utg002098l	854421	1302502254	60	61
utg002099l	48827	1303370928	60	61
utg002101l	257576	1303420581	60	61
utg002102l	2526089	1303682462	60	61
utg002103l	1241538	1306250665	60	61
utg002104l	56623	1307512908	60	61
utg002105l	743998	1307570487	60	61
utg002107l	1772743	1308326897	60	61
utg002111l	2591287	1310129198	60	61
utg002118l	1325600	1312763686	60	61
utg002125l	208080	1314111392	60	61
utg002126l	1770629	1314322952	60	61
utg002128l	61632	1316123104	60	61
utg002129l	187110	1316185776	60	61
utg002130l	268726	1316376017	60	61
utg002133l	553249	1316649234	60	61
utg002135l	1922258	1317211716	60	61
utg002136l	602446	1319166024	60	61
utg002137l	372196	1319778523	60	61
utg002140l	144805	1320156935	60	61
utg002142l	731317	1320304166	60	61
utg002143l	1705943	1321047684	60	61
utg002145l	389231	1322782072	60	61
utg002148l	686238	1323177803	60	61
utg002149l	709994	1323875491	60	61
utg002150l	707234	1324597331	60	61
utg002151l	454836	1325316365	60	61
utg002152l	864016	1325778794	60	61
utg002154l	94763	1326657223	60	61
utg002159l	2985854	1326753578	60	61
utg002162l	464251	1329789209	60	61
utg002164l	1044697	1330261210	60	61
utg002166l	224558	1331323331	60	61
utg002167l	29758	1331551644	60	61
utg002168l	225940	1331581910	60	61
utg002170l	2040164	1331811628	60	61
utg002177l	47166	1333885807	60	61
utg002178l	93666	1333933772	60	61
utg002180l	891865	1334029012	60	61
utg002182l	499261	1334935754	60	61
utg002189l	97919	1335443349	60	61
utg002190l	112544	1335542912	60	61
utg002192l	1667709	1335657344	60	61
utg002193l	625670	1337352861	60	61
utg002194l	506830	1337988971	60	61
utg002195l	112454	1338504261	60	61
utg002197l	320297	1338618602	60	61
utg002201l	462751	1338944250	60	61
utg002202l	89931	1339414726	60	61
utg002204l	73866	1339506168	60	61
utg002208l	1473761	1339581278	60	61
utg002211l	809335	1341079614	60	61
utg002212l	553791	1341902450	60	61
utg002214l	1117292	1342465483	60	61
utg002219l	351277	1343601409	60	61
utg002220l	474403	1343958553	60	61
utg002221l	700564	1344440875	60	61
utg002223l	34010	1345153128	60	61
utg002225l	191317	1345187717	60	61
utg002231l	32369	1345382235	60	61
utg002232l	25008	1345415156	60	61
utg002233l	827449	1345440593	60	61
utg002235l	29883	1346281845	60	61
utg002237l	1578582	1346312239	60	61
utg002238l	1776417	1347917143	60	61
utg002239l	432173	1349723179	60	61
utg002242l	1144094	1350162567	60	61
utg002244l	52008	1351325742	60	61
utg002246l	258039	1351378629	60	61
utg002248l	720059	1351640981	60	61
utg002249l	445007	1352373053	60	61
utg002250l	314057	1352825489	60	61
utg002254l	1907364	1353144793	60	61
utg002255l	268600	1355083959	60	61
utg002258l	529756	1355357048	60	61
utg002259l	661414	1355895646	60	61
utg002261l	843126	1356568096	60	61
utg002263l	20417	1357425287	60	61
utg002267l	146893	1357446057	60	61
utg002268l	408298	1357595411	60	61
utg002269l	1830502	1358010526	60	61
utg002272l	578480	1359871549	60	61
utg002273l	382927	1360459683	60	61
utg002274l	925048	1360849005	60	61
utg002275l	491029	1361789483	60	61
utg002276l	1118290	1362288708	60	61
utg002277l	39443	1363425649	60	61
utg002278l	36990	1363465762	60	61
utg002279l	335436	1363503381	60	61
utg002281l	34838	1363844420	60	61
utg002282l	57861	1363879851	60	61
utg002284l	599588	1363938689	60	61
utg002287l	1444818	1364548283	60	61
utg002290l	234124	1366017194	60	61
utg002292l	83487	1366255233	60	61
utg002293l	1178691	1366340124	60	61
utg002294l	742243	1367538472	60	61
utg002295l	1239651	1368293098	60	61
utg002299l	919852	1369553422	60	61
utg002301l	1563116	1370488617	60	61
utg002304l	493439	1372077797	60	61
utg002307l	51890	1372579472	60	61
utg002309l	2320170	1372632239	60	61
utg002311l	422201	1374991091	60	61
utg002313l	1696252	1375420341	60	61
utg002314l	1959835	1377144876	60	61
utg002316l	45000	1379137387	60	61
utg002318l	82433	1379183149	60	61
utg002319l	1094205	1379266968	60	61
utg002320l	856538	1380379422	60	61
utg002322l	1715468	1381250248	60	61
utg002323l	168009	1382994320	60	61
utg002325l	2441525	1383165142	60	61
utg002329l	411777	1385647372	60	61
utg002331l	133518	1386066024	60	61
utg002333l	592564	1386201780	60	61
utg002336l	516629	1386804233	60	61
utg002337l	1441248	1387329485	60	61
utg002340l	826258	1388794766	60	61
utg002341l	477177	1389634807	60	61
utg002343l	687738	1390119949	60	61
utg002344l	218338	1390819162	60	61
utg002347l	436409	1391041151	60	61
utg002348l	366064	1391484846	60	61
utg002349l	973814	1391857024	60	61
utg002351l	267119	1392847081	60	61
utg002352l	506882	1393118664	60	61
utg002353l	670581	1393634007	60	61
utg002356l	208599	1394315777	60	61
utg002357l	160430	1394527865	60	61
utg002358l	40176	1394690981	60	61
utg002359l	238245	1394731839	60	61
utg002360l	1096914	1394974067	60	61
utg002364l	969362	1396089275	60	61
utg002366l	67889	1397074806	60	61
utg002371l	74677	1397143839	60	61
utg002372l	31225	1397219773	60	61
utg002373l	2077016	1397251531	60	61
utg002374l	346089	1399363176	60	61
utg002375l	701908	1399715046	60	61
utg002379l	545227	1400428665	60	61
utg002381l	913837	1400982992	60	61
utg002382l	1061475	1401912072	60	61
utg002383l	834070	1402991251	60	61
utg002388l	801499	1403839235	60	61
utg002390l	1452882	1404654105	60	61
utg002391l	2442127	1406131214	60	61
utg002393l	1661938	1408614056	60	61
utg002396l	3474971	1410303705	60	61
utg002397l	929245	1413836605	60	61
utg002398l	72628	1414781350	60	61
utg002403l	877579	1414855201	60	61
utg002404l	1560446	1415747419	60	61
utg002406l	75772	1417333885	60	61
utg002407l	1232214	1417410932	60	61
utg002410l	498761	1418663695	60	61
utg002412l	1239815	1419170781	60	61
utg002413l	82683	1420431272	60	61
utg002414l	2006641	1420515346	60	61
utg002418l	657569	1422555444	60	61
utg002420l	982611	1423223985	60	61
utg002422l	363955	1424222985	60	61
utg002423l	258794	1424593018	60	61
utg002426l	327314	1424856138	60	61
utg002428l	297099	1425188920	60	61
utg002429l	1306111	1425490983	60	61
utg002430l	154554	1426818875	60	61
utg002431l	678835	1426976017	60	61
utg002432l	120553	1427666178	60	61
utg002434l	938846	1427788753	60	61
utg002436l	258081	1428743259	60	61
utg002437l	37329	1429005654	60	61
utg002439l	1105476	1429043618	60	61
utg002441l	1404921	1430167531	60	61
utg002442l	1110856	1431595880	60	61
utg002443l	87862	1432725263	60	61
utg002445l	879874	1432814602	60	61
utg002446l	342326	1433709153	60	61
utg002447l	248421	1434057197	60	61
utg002448l	24905	1434309771	60	61
utg002449l	605643	1434335104	60	61
utg002451l	926720	1434950854	60	61
utg002452l	36895	1435893032	60	61
utg002453l	1448901	1435930554	60	61
utg002454l	42661	1437403616	60	61
utg002455l	176242	1437447001	60	61
utg002456l	33978	1437626193	60	61
utg002459l	935109	1437660750	60	61
utg002460l	62109	1438611457	60	61
utg002461l	84713	1438674614	60	61
utg002462l	540359	1438760751	60	61
utg002463l	770219	1439310128	60	61
utg002464l	758673	1440093196	60	61
utg002468l	1305576	1440864526	60	61
utg002475l	869220	1442191874	60	61
utg002478l	505461	1443075593	60	61
utg002479l	551065	1443589491	60	61
utg002484l	705181	1444149753	60	61
utg002488l	322405	1444866700	60	61
utg002490l	753157	1445194491	60	61
utg002493l	573229	1445960213	60	61
utg002496l	41515	1446543008	60	61
utg002498l	209707	1446585227	60	61
utg002499l	477452	1446798442	60	61
utg002500l	1394182	1447283864	60	61
utg002501l	388556	1448701295	60	61
utg002503l	439530	1449096339	60	61
utg002506l	3238649	1449543207	60	61
utg002508l	109137	1452835846	60	61
utg002509l	658651	1452946814	60	61
utg002511l	1118483	1453616455	60	61
utg002515l	259879	1454753592	60	61
utg002516l	1883070	1455017815	60	61
utg002521l	268805	1456932282	60	61
utg002523l	1215007	1457205580	60	61
utg002527l	928728	1458440850	60	61
utg002528l	69193	1459385069	60	61
utg002530l	1481620	1459455428	60	61
utg002532l	1261685	1460961754	60	61
utg002535l	420767	1462244480	60	61
utg002539l	825613	1462672272	60	61
utg002540l	1011895	1463511658	60	61
utg002541l	43896	1464540430	60	61
utg002543l	190482	1464585070	60	61
utg002544l	140596	1464778739	60	61
utg002545l	888117	1464921691	60	61
utg002546l	636227	1465824622	60	61
utg002547l	75102	1466471465	60	61
utg002548l	307163	1466547831	60	61
utg002549l	104313	1466860126	60	61
utg002554l	952875	1466966190	60	61
utg002555l	243867	1467934959	60	61
utg002557l	406465	1468182903	60	61
utg002560l	502734	1468596155	60	61
utg002561l	200933	1469107280	60	61
utg002562l	825758	1469311574	60	61
utg002563l	41717	1470151107	60	61
utg002564l	92443	1470193532	60	61
utg002567l	1768815	1470287528	60	61
utg002569l	1598440	1472085836	60	61
utg002570l	960752	1473710929	60	61
utg002572l	518543	1474687706	60	61
utg002573l	76153	1475214904	60	61
utg002577l	131366	1475292339	60	61
utg002578l	32023	1475425907	60	61
utg002579l	274507	1475458476	60	61
utg002581l	1975992	1475737571	60	61
utg002582l	58171	1477746509	60	61
utg002584l	180458	1477805662	60	61
utg002585l	758847	1477989140	60	61
utg002587l	1269219	1478760647	60	61
utg002588l	129816	1480051032	60	61
utg002589l	915224	1480183024	60	61
utg002590l	111083	1481113514	60	61
utg002591l	416449	1481226461	60	61
utg002593l	955766	1481649863	60	61
utg002594l	275283	1482621571	60	61
utg002596l	50572	1482901455	60	61
utg002597l	591024	1482952882	60	61
utg002599l	174886	1483553769	60	61
utg002601l	1810463	1483731582	60	61
utg002605l	20811	1485572232	60	61
utg002612l	997186	1485593402	60	61
utg002615l	1188612	1486607220	60	61
utg002619l	128096	1487815655	60	61
utg002620l	67618	1487945898	60	61
utg002621l	824436	1488014655	60	61
utg002622l	864710	1488852844	60	61
utg002626l	596498	1489731978	60	61
utg002629l	160599	1490338430	60	61
utg002631l	701253	1490501718	60	61
utg002632l	45021	1491214671	60	61
utg002634l	2382484	1491260455	60	61
utg002640l	1021807	1493682660	60	61
utg002641l	1180637	1494721510	60	61
utg002643l	190977	1495921837	60	61
utg002645l	288116	1496116009	60	61
utg002648l	794129	1496408939	60	61
utg002650l	1741537	1497216316	60	61
utg002652l	1265724	1498986891	60	61
utg002653l	704377	1500273723	60	61
utg002655l	177360	1500989852	60	61
utg002659l	379614	1501170180	60	61
utg002660l	616187	1501556133	60	61
utg002662l	1325585	1502182602	60	61
utg002667l	1026802	1503530293	60	61
utg002677l	441207	1504574221	60	61
utg002678l	1201357	1505022794	60	61
utg002679l	170367	1506244186	60	61
utg002683l	388303	1506417405	60	61
utg002684l	388380	1506812192	60	61
utg002685l	248821	1507207057	60	61
utg002687l	47646	1507460038	60	61
utg002692l	663937	1507508491	60	61
utg002695l	67265	1508183506	60	61
utg002699l	950138	1508251905	60	61
utg002701l	40010	1509217891	60	61
utg002702l	862732	1509258580	60	61
utg002703l	792876	1510135703	60	61
utg002707l	424847	1510941806	60	61
utg002708l	704238	1511373746	60	61
utg002711l	161192	1512089734	60	61
utg002715l	2588985	1512253625	60	61
utg002716l	41686	1514885772	60	61
utg002721l	1188005	1514928165	60	61
utg002722l	644938	1516135983	60	61
utg002723l	529199	1516791682	60	61
utg002725l	1042366	1517329713	60	61
utg002726l	177722	1518389464	60	61
utg002727l	227011	1518570161	60	61
utg002729l	766254	1518800968	60	61
utg002730l	941464	1519580005	60	61
utg002732l	43356	1520537173	60	61
utg002733l	665283	1520581264	60	61
utg002740l	859468	1521257648	60	61
utg002741l	42396	1522131453	60	61
utg002744l	929875	1522174568	60	61
utg002747l	423956	1523119953	60	61
utg002748l	3154224	1523550987	60	61
utg002749l	40455	1526757794	60	61
utg002751l	30580	1526798936	60	61
utg002753l	434397	1526830038	60	61
utg002754l	1439900	1527271687	60	61
utg002756l	39881	1528735598	60	61
utg002757l	1052020	1528776156	60	61
utg002758l	1181153	1529845722	60	61
utg002760l	37510	1531046573	60	61
utg002766l	259211	1531084721	60	61
utg002769l	121195	1531348265	60	61
utg002770l	1101271	1531471492	60	61
utg002772l	471094	1532591130	60	61
utg002774l	455512	1533070088	60	61
utg002775l	62564	1533533204	60	61
utg002776l	983369	1533596823	60	61
utg002778l	419326	1534596594	60	61
utg002779l	43555	1535022921	60	61
utg002781l	1026670	1535067214	60	61
utg002784l	912937	1536111008	60	61
utg002787l	96842	1537039173	60	61
utg002788l	516976	1537137642	60	61
utg002790l	45874	1537663247	60	61
utg002791l	111498	1537709898	60	61
utg002794l	42838	1537823267	60	61
utg002796l	675013	1537866831	60	61
utg002797l	607528	1538553107	60	61
utg002800l	139703	1539170773	60	61
utg002801l	48725	1539312817	60	61
utg002802l	1248421	1539362367	60	61
utg002803l	741509	1540631608	60	61
utg002805l	130906	1541385488	60	61
utg002806l	629040	1541518588	60	61
utg002807l	1063488	1542158124	60	61
utg002813l	534538	1543239349	60	61
utg002816l	858472	1543782808	60	61
utg002817l	1840817	1544655600	60	61
utg002818l	390645	1546527110	60	61
utg002819l	198793	1546924278	60	61
utg002820l	850053	1547126397	60	61
utg002821l	72823	1547990630	60	61
utg002823l	174673	1548064679	60	61
utg002826l	1852010	1548242276	60	61
utg002827l	32273	1550125165	60	61
utg002828l	37744	1550157988	60	61
utg002829l	1058710	1550196374	60	61
utg002830l	791765	1551272742	60	61
utg002831l	1667481	1552077716	60	61
utg002832l	504654	1553773001	60	61
utg002834l	47278	1554286078	60	61
utg002838l	653498	1554334156	60	61
utg002839l	491406	1554998558	60	61
utg002842l	247602	1555498167	60	61
utg002844l	159385	1555749908	60	61
utg002845l	123898	1555911962	60	61
utg002847l	37413	1556037937	60	61
utg002848l	52871	1556075986	60	61
utg002849l	32866	1556129751	60	61
utg002850l	148807	1556163177	60	61
utg002851l	1273763	1556314477	60	61
utg002853l	747518	1557609482	60	61
utg002854l	200308	1558369471	60	61
utg002862l	285833	1558573130	60	61
utg002864l	211776	1558863739	60	61
utg002865l	29202	1559079057	60	61
utg002866l	1292293	1559108758	60	61
utg002869l	2377039	1560422602	60	61
utg002870l	615850	1562839271	60	61
utg002871l	1910601	1563465398	60	61
utg002877l	2460714	1565407855	60	61
utg002879l	502322	1567909593	60	61
utg002881l	1607994	1568420300	60	61
utg002883l	581027	1570055106	60	61
utg002884l	42865	1570645829	60	61
utg002885l	71523	1570689421	60	61
utg002887l	805450	1570762149	60	61
utg002889l	1530218	1571581036	60	61
utg002892l	1238862	1573136770	60	61
utg002893l	493016	1574396292	60	61
utg002895l	841642	1574897537	60	61
utg002896l	644876	1575753219	60	61
utg002897l	37632	1576408855	60	61
utg002898l	42504	1576447127	60	61
utg002903l	48372	1576490352	60	61
utg002904l	642616	1576539543	60	61
utg002905l	66708	1577192882	60	61
utg002909l	35889	1577260714	60	61
utg002910l	1416274	1577297214	60	61
utg002913l	44460	1578737105	60	61
utg002915l	857080	1578782318	60	61
utg002916l	501257	1579653695	60	61
utg002919l	88384	1580163319	60	61
utg002922l	1227725	1580253189	60	61
utg002923l	189757	1581501389	60	61
utg002924l	1142600	1581694321	60	61
utg002925l	390255	1582855977	60	61
utg002927l	367341	1583252749	60	61
utg002928l	2126293	1583626225	60	61
utg002933l	159395	1585787969	60	61
utg002936l	32600	1585950033	60	61
utg002938l	703245	1585983189	60	61
utg002940l	42728	1586698167	60	61
utg002945l	402525	1586741620	60	61
utg002949l	91370	1587150866	60	61
utg002950l	26331	1587243771	60	61
utg002952l	88375	1587270553	60	61
utg002955l	339681	1587360413	60	61
utg002956l	814686	1587705768	60	61
utg002957l	405202	1588534045	60	61
utg002958l	28839	1588946013	60	61
utg002959l	96620	1588975345	60	61
utg002963l	122849	1589073588	60	61
utg002965l	994440	1589198497	60	61
utg002967l	2296209	1590209523	60	61
utg002968l	365653	1592544015	60	61
utg002972l	439774	1592915775	60	61
utg002973l	469343	1593362891	60	61
utg002976l	443320	1593840069	60	61
utg002977l	657331	1594290790	60	61
utg002980l	1240512	1594959089	60	61
utg002983l	1839184	1596220289	60	61
utg002984l	476516	1598090139	60	61
utg002985l	95601	1598574609	60	61
utg002986l	58754	1598671816	60	61
utg002987l	1220443	1598731562	60	61
utg002988l	718922	1599972358	60	61
utg002989l	29517	1600703275	60	61
utg002990l	588712	1600733296	60	61
utg002991l	150484	1601331832	60	61
utg002992l	42763	1601484837	60	61
utg002993l	475808	1601528325	60	61
utg002996l	1431003	1602012076	60	61
utg002997l	742383	1603466942	60	61
utg002998l	40989	1604221711	60	61
utg003000l	177008	1604263396	60	61
utg003002l	166253	1604443367	60	61
utg003004l	673383	1604612403	60	61
utg003006l	981826	1605297022	60	61
utg003007l	1707653	1606295224	60	61
utg003008l	390094	1608031350	60	61
utg003010l	502214	1608427958	60	61
utg003011l	39508	1608938555	60	61
utg003013l	1510960	1608978734	60	61
utg003014l	311470	1610514889	60	61
utg003015l	1004125	1610831563	60	61
utg003016l	279091	1611852436	60	61
utg003017l	52922	1612136191	60	61
utg003019l	619889	1612190008	60	61
utg003020l	508234	1612820241	60	61
utg003021l	497579	1613336958	60	61
utg003024l	1404132	1613842842	60	61
utg003026l	1249872	1615270389	60	61
utg003027l	51541	1616541105	60	61
utg003028l	1686198	1616593518	60	61
utg003033l	340129	1618307832	60	61
utg003037l	315172	1618653642	60	61
utg003038l	863158	1618974079	60	61
utg003040l	579128	1619851635	60	61
utg003041l	916137	1620440428	60	61
utg003047l	1105052	1621371846	60	61
utg003053l	586059	1622495328	60	61
utg003055l	995785	1623091167	60	61
utg003057l	154240	1624103561	60	61
utg003061l	39604	1624260384	60	61
utg003062l	292367	1624300661	60	61
utg003063l	98135	1624597913	60	61
utg003064l	1317035	1624697696	60	61
utg003065l	90684	1626036694	60	61
utg003071l	164145	1626128902	60	61
utg003072l	345531	1626295795	60	61
utg003074l	36727	1626647097	60	61
utg003076l	754293	1626684449	60	61
utg003079l	1142945	1627451326	60	61
utg003082l	98451	1628613333	60	61
utg003084l	115264	1628713437	60	61
utg003085l	103201	1628830635	60	61
utg003086l	307630	1628935569	60	61
utg003087l	1332855	1629248339	60	61
utg003088l	763168	1630603421	60	61
utg003093l	344770	1631379321	60	61
utg003097l	239175	1631729850	60	61
utg003100l	133160	1631973024	60	61
utg003101l	21417	1632108416	60	61
utg003106l	521820	1632130202	60	61
utg003107l	1439644	1632660731	60	61
utg003109l	849651	1634124382	60	61
utg003110l	51720	1634988206	60	61
utg003114l	241909	1635040800	60	61
utg003116l	38457	1635286753	60	61
utg003117l	590980	1635325863	60	61
utg003119l	24746	1635926705	60	61
utg003122l	131818	1635951876	60	61
utg003123l	76370	1636085903	60	61
utg003125l	207547	1636163558	60	61
utg003129l	72089	1636374577	60	61
utg003135l	897391	1636447880	60	61
utg003136l	1143664	1637360240	60	61
utg003137l	401588	1638522978	60	61
utg003138l	26030	1638931272	60	61
utg003139l	404859	1638957748	60	61
utg003141l	781119	1639369367	60	61
utg003143l	199294	1640163517	60	61
utg003144l	50854	1640366145	60	61
utg003146l	390567	1640417859	60	61
utg003148l	188412	1640814948	60	61
utg003150l	127335	1641006513	60	61
utg003151l	34674	1641135983	60	61
utg003152l	633516	1641171247	60	61
utg003155l	79653	1641815334	60	61
utg003158l	676227	1641896327	60	61
utg003159l	988522	1642583837	60	61
utg003161l	547628	1643588847	60	61
utg003163l	53179	1644145615	60	61
utg003164l	248771	1644199693	60	61
utg003165l	424008	1644452623	60	61
utg003166l	98685	1644883710	60	61
utg003167l	583081	1644984052	60	61
utg003170l	428018	1645576864	60	61
utg003172l	1308575	1646012028	60	61
utg003173l	480919	1647342425	60	61
utg003175l	159628	1647831372	60	61
utg003178l	669656	1647993673	60	61
utg003181l	87637	1648674502	60	61
utg003183l	465430	1648763612	60	61
utg003185l	925552	1649236812	60	61
utg003188l	248077	1650177802	60	61
utg003190l	761548	1650430026	60	61
utg003191l	1236191	1651204279	60	61
utg003192l	39302	1652461086	60	61
utg003193l	35871	1652501056	60	61
utg003194l	47088	1652537537	60	61
utg003195l	217427	1652585422	60	61
utg003196l	43858	1652806485	60	61
utg003197l	369293	1652851086	60	61
utg003199l	42167	1653226546	60	61
utg003200l	190119	1653269428	60	61
utg003201l	213937	1653462728	60	61
utg003202l	35239	1653680243	60	61
utg003203l	48800	1653716082	60	61
utg003206l	693488	1653765708	60	61
utg003207l	238103	1654470767	60	61
utg003210l	133811	1654712851	60	61
utg003212l	51009	1654848905	60	61
utg003213l	1511028	1654900777	60	61
utg003214l	160857	1656437001	60	61
utg003215l	152755	1656600551	60	61
utg003216l	26042	1656755864	60	61
utg003221l	97488	1656782353	60	61
utg003223l	496133	1656881478	60	61
utg003226l	117358	1657385892	60	61
utg003227l	510161	1657505218	60	61
utg003229l	1579123	1658023894	60	61
utg003230l	198219	1659629348	60	61
utg003231l	37566	1659830883	60	61
utg003232l	371256	1659869088	60	61
utg003233l	109285	1660246544	60	61
utg003236l	2474485	1660357663	60	61
utg003237l	644736	1662873402	60	61
utg003239l	36570	1663528896	60	61
utg003240l	478573	1663566088	60	61
utg003241l	709130	1664052650	60	61
utg003242l	464462	1664773611	60	61
utg003243l	29144	1665245827	60	61
utg003244l	157631	1665275469	60	61
utg003246l	337127	1665435740	60	61
utg003247l	224858	1665778498	60	61
utg003250l	43503	1666007116	60	61
utg003251l	39972	1666051357	60	61
utg003252l	573317	1666092008	60	61
utg003254l	882644	1666674893	60	61
utg003257l	862551	1667572260	60	61
utg003259l	2067106	1668449199	60	61
utg003260l	438320	1670550769	60	61
utg003261l	394265	1670996407	60	61
utg003263l	2326263	1671397256	60	61
utg003265l	32525	1673762303	60	61
utg003272l	1233432	1673795383	60	61
utg003274l	84524	1675049385	60	61
utg003276l	497594	1675135330	60	61
utg003278l	857961	1675641230	60	61
utg003279l	53177	1676513503	60	61
utg003280l	872133	1676567579	60	61
utg003281l	830140	1677454260	60	61
utg003283l	1699397	1678298248	60	61
utg003286l	605572	1680025981	60	61
utg003288l	134401	1680641658	60	61
utg003289l	1174676	1680778312	60	61
utg003290l	215394	1681972578	60	61
utg003292l	20886	1682191574	60	61
utg003295l	241216	1682212821	60	61
utg003296l	698163	1682458070	60	61
utg003297l	39641	1683167882	60	61
utg003300l	359967	1683208196	60	61
utg003301l	276527	1683574175	60	61
utg003302l	46271	1683855323	60	61
utg003303l	622198	1683902378	60	61
utg003304l	272129	1684534958	60	61
utg003308l	80243	1684811635	60	61
utg003311l	231853	1684893228	60	61
utg003313l	40576	1685128958	60	61
utg003314l	1261415	1685170223	60	61
utg003316l	135220	1686452674	60	61
utg003317l	99719	1686590160	60	61
utg003319l	103682	1686691553	60	61
utg003320l	212522	1686796976	60	61
utg003324l	81023	1687013053	60	61
utg003325l	945104	1687095439	60	61
utg003328l	504317	1688056307	60	61
utg003329l	759802	1688569042	60	61
utg003332l	460114	1689341520	60	61
utg003333l	41363	1689809315	60	61
utg003337l	832268	1689851380	60	61
utg003338l	37540	1690697532	60	61
utg003342l	22447	1690735710	60	61
utg003343l	874015	1690758544	60	61
utg003350l	35047	1691647138	60	61
utg003352l	185592	1691682782	60	61
utg003353l	55105	1691871480	60	61
utg003354l	41728	1691927516	60	61
utg003358l	768195	1691969952	60	61
utg003367l	312794	1692750963	60	61
utg003370l	25228	1693068983	60	61
utg003371l	396147	1693094644	60	61
utg003378l	579038	1693497406	60	61
utg003379l	379633	1694086107	60	61
utg003381l	115564	1694472080	60	61
utg003382l	169848	1694589583	60	61
utg003385l	1005518	1694762274	60	61
utg003387l	205862	1695784563	60	61
utg003389l	260169	1695993869	60	61
utg003391l	192593	1696258387	60	61
utg003394l	76588	1696454202	60	61
utg003395l	207470	1696532079	60	61
utg003396l	41519	1696743019	60	61
utg003398l	31525	1696785242	60	61
utg003401l	1058019	1696817305	60	61
utg003406l	373410	1697892970	60	61
utg003408l	184181	1698272616	60	61
utg003409l	492973	1698459879	60	61
utg003411l	633280	1698961081	60	61
utg003414l	329085	1699604928	60	61
utg003415l	308981	1699939510	60	61
utg003418l	936821	1700253653	60	61
utg003419l	1013189	1701206100	60	61
utg003421l	354666	1702236188	60	61
utg003422l	73891	1702596778	60	61
utg003423l	747269	1702671913	60	61
utg003424l	293141	1703431649	60	61
utg003426l	383895	1703729688	60	61
utg003427l	322165	1704119994	60	61
utg003429l	641823	1704447541	60	61
utg003432l	404481	1705100074	60	61
utg003434l	248529	1705511309	60	61
utg003435l	60162	1705763993	60	61
utg003437l	816686	1705825170	60	61
utg003438l	378628	1706655480	60	61
utg003440l	1193615	1707040431	60	61
utg003444l	71472	1708253952	60	61
utg003446l	341573	1708326628	60	61
utg003447l	184005	1708673906	60	61
utg003449l	2054761	1708860990	60	61
utg003453l	96090	1710950010	60	61
utg003454l	2069355	1711047714	60	61
utg003456l	135805	1713151571	60	61
utg003457l	831035	1713289652	60	61
utg003458l	1644024	1714134550	60	61
utg003461l	45926	1715805987	60	61
utg003463l	103933	1715852691	60	61
utg003465l	618707	1715958369	60	61
utg003466l	37761	1716587400	60	61
utg003467l	468667	1716625803	60	61
utg003469l	377032	1717102294	60	61
utg003470l	317533	1717485622	60	61
utg003471l	29427	1717808460	60	61
utg003474l	246683	1717838390	60	61
utg003477l	1702067	1718089197	60	61
utg003479l	233178	1719819644	60	61
utg003480l	575916	1720056721	60	61
utg003485l	108386	1720642248	60	61
utg003486l	35008	1720752453	60	61
utg003487l	78295	1720788057	60	61
utg003490l	31113	1720867669	60	61
utg003491l	107549	1720899313	60	61
utg003492l	412437	1721008667	60	61
utg003495l	479445	1721427990	60	61
utg003498l	39018	1721915438	60	61
utg003501l	886948	1721955119	60	61
utg003502l	51887	1722856862	60	61
utg003505l	672236	1722909626	60	61
utg003506l	1092600	1723593078	60	61
utg003509l	786472	1724703900	60	61
utg003510l	101112	1725503492	60	61
utg003512l	99592	1725606302	60	61
utg003513l	112604	1725707566	60	61
utg003522l	401788	1725822059	60	61
utg003523l	192235	1726230556	60	61
utg003525l	589795	1726426007	60	61
utg003527l	741430	1727025644	60	61
utg003528l	475230	1727779444	60	61
utg003529l	272032	1728262607	60	61
utg003530l	99559	1728539185	60	61
utg003531l	130068	1728640416	60	61
utg003534l	425973	1728772664	60	61
utg003535l	531324	1729205749	60	61
utg003539l	212911	1729745941	60	61
utg003542l	912566	1729962413	60	61
utg003543l	754787	1730890201	60	61
utg003545l	32114	1731657580	60	61
utg003547l	540151	1731690242	60	61
utg003551l	318734	1732239408	60	61
utg003553l	456180	1732563467	60	61
utg003554l	309917	1733027262	60	61
utg003558l	44802	1733342357	60	61
utg003560l	258045	1733387918	60	61
utg003563l	107311	1733650276	60	61
utg003564l	393552	1733759388	60	61
utg003565l	26124	1734159512	60	61
utg003567l	918558	1734186084	60	61
utg003569l	1172855	1735119964	60	61
utg003574l	40235	1736312379	60	61
utg003577l	330009	1736353297	60	61
utg003579l	547943	1736688819	60	61
utg003581l	442526	1737245907	60	61
utg003582l	46955	1737695821	60	61
utg003585l	33999	1737743571	60	61
utg003587l	1867264	1737778149	60	61
utg003589l	99684	1739676547	60	61
utg003590l	149162	1739777905	60	61
utg003591l	414218	1739929566	60	61
utg003592l	262745	1740350700	60	61
utg003594l	55729	1740617837	60	61
utg003596l	821556	1740674507	60	61
utg003597l	24075	1741509768	60	61
utg003600l	189684	1741534257	60	61
utg003604l	47089	1741727115	60	61
utg003606l	173935	1741775001	60	61
utg003607l	322430	1741951847	60	61
utg003609l	1162357	1742279663	60	61
utg003610l	30524	1743461405	60	61
utg003615l	98717	1743492450	60	61
utg003618l	817769	1743592825	60	61
utg003619l	220300	1744424236	60	61
utg003620l	89820	1744648220	60	61
utg003622l	432533	1744739549	60	61
utg003623l	60609	1745179303	60	61
utg003624l	628880	1745240935	60	61
utg003625l	66803	1745880309	60	61
utg003628l	462105	1745948238	60	61
utg003630l	692710	1746418057	60	61
utg003632l	245648	1747122325	60	61
utg003633l	870767	1747372080	60	61
utg003634l	32978	1748257372	60	61
utg003635l	1974960	1748290912	60	61
utg003636l	457242	1750298800	60	61
utg003637l	447285	1750763675	60	61
utg003638l	57570	1751218427	60	61
utg003641l	1135766	1751276969	60	61
utg003642l	118843	1752431677	60	61
utg003643l	366298	1752552513	60	61
utg003646l	275260	1752924928	60	61
utg003650l	348023	1753204788	60	61
utg003654l	666672	1753558624	60	61
utg003655l	447802	1754236420	60	61
utg003656l	39455	1754691698	60	61
utg003663l	41592	1754731823	60	61
utg003664l	576120	1754774121	60	61
utg003666l	732426	1755359855	60	61
utg003669l	198449	1756104501	60	61
utg003670l	127583	1756306270	60	61
utg003672l	177037	1756435992	60	61
utg003673l	1027615	1756615992	60	61
utg003676l	36835	1757660746	60	61
utg003678l	128805	1757698207	60	61
utg003679l	38418	1757829171	60	61
utg003690l	1037696	1757868242	60	61
utg003691l	132008	1758923245	60	61
utg003692l	380973	1759057466	60	61
utg003694l	1474269	1759444801	60	61
utg003695l	41098	1760943654	60	61
utg003697l	950046	1760985449	60	61
utg003698l	29573	1761951342	60	61
utg003702l	392599	1761981420	60	61
utg003706l	579224	1762380575	60	61
utg003708l	269319	1762969465	60	61
utg003710l	39326	1763243285	60	61
utg003711l	188307	1763283279	60	61
utg003712l	303697	1763474737	60	61
utg003715l	175202	1763783508	60	61
utg003717l	657410	1763961643	60	61
utg003719l	42323	1764630022	60	61
utg003721l	2355676	1764673063	60	61
utg003722l	332437	1767068013	60	61
utg003724l	942429	1767406003	60	61
utg003732l	162363	1768364152	60	61
utg003733l	32933	1768529234	60	61
utg003736l	168561	1768562728	60	61
utg003737l	917488	1768734111	60	61
utg003739l	478499	1769666903	60	61
utg003740l	296226	1770153389	60	61
utg003741l	1278737	1770454565	60	61
utg003742l	46709	1771754627	60	61
utg003745l	2514874	1771802127	60	61
utg003746l	37980	1774358928	60	61
utg003748l	949305	1774397553	60	61
utg003751l	40946	1775362692	60	61
utg003755l	282842	1775404333	60	61
utg003761l	518626	1775691902	60	61
utg003764l	56365	1776219184	60	61
utg003765l	43826	1776276501	60	61
utg003768l	406623	1776321070	60	61
utg003769l	212529	1776734483	60	61
utg003770l	19914	1776950567	60	61
utg003773l	1249754	1776970825	60	61
utg003774l	518643	1778241421	60	61
utg003775l	1004962	1778768721	60	61
utg003776l	2265375	1779790445	60	61
utg003777l	662367	1782093589	60	61
utg003779l	49587	1782767008	60	61
utg003780l	345808	1782817434	60	61
utg003781l	88368	1783169018	60	61
utg003784l	834253	1783258871	60	61
utg003789l	60258	1784107041	60	61
utg003790l	25209	1784168316	60	61
utg003792l	819380	1784193958	60	61
utg003793l	259650	1785027007	60	61
utg003795l	296962	1785290997	60	61
utg003796l	378037	1785592921	60	61
utg003797l	27996	1785977271	60	61
utg003798l	58442	1786005746	60	61
utg003799l	546224	1786065175	60	61
utg003800l	824167	1786620515	60	61
utg003802l	24269	1787458431	60	61
utg003803l	802213	1787483117	60	61
utg003804l	338177	1788298713	60	61
utg003806l	70431	1788642539	60	61
utg003808l	44302	1788714156	60	61
utg003809l	885916	1788759209	60	61
utg003810l	2261037	1789659903	60	61
utg003811l	30681	1791958636	60	61
utg003812l	728846	1791989841	60	61
utg003813l	341051	1792730847	60	61
utg003819l	48575	1793077595	60	61
utg003821l	950891	1793126992	60	61
utg003823l	616758	1794093744	60	61
utg003824l	1252311	1794720794	60	61
utg003826l	39041	1795993989	60	61
utg003827l	83032	1796033693	60	61
utg003829l	58917	1796118121	60	61
utg003830l	39218	1796178032	60	61
utg003834l	410700	1796217916	60	61
utg003835l	1169354	1796635473	60	61
utg003836l	140037	1797824329	60	61
utg003837l	235816	1797966712	60	61
utg003839l	671688	1798206471	60	61
utg003841l	70144	1798889366	60	61
utg003842l	438405	1798960692	60	61
utg003843l	1024935	1799406416	60	61
utg003844l	225603	1800448446	60	61
utg003847l	375815	1800677822	60	61
utg003857l	323990	1801059913	60	61
utg003859l	39009	1801389315	60	61
utg003861l	123549	1801428987	60	61
utg003862l	456963	1801554608	60	61
utg003863l	60764	1802019200	60	61
utg003866l	42286	1802080989	60	61
utg003870l	188606	1802123992	60	61
utg003871l	414397	1802315754	60	61
utg003875l	35497	1802737070	60	61
utg003876l	370166	1802773171	60	61
utg003879l	65221	1803149519	60	61
utg003880l	64017	1803215840	60	61
utg003882l	1131052	1803280936	60	61
utg003884l	26552	1804430851	60	61
utg003889l	30884	1804457858	60	61
utg003890l	730992	1804489269	60	61
utg003891l	404025	1805232457	60	61
utg003892l	899380	1805643228	60	61
utg003893l	73297	1806557610	60	61
utg003894l	33101	1806632141	60	61
utg003895l	153799	1806665806	60	61
utg003896l	133820	1806822181	60	61
utg003897l	563839	1806958244	60	61
utg003900l	610734	1807531493	60	61
utg003903l	87787	1808152418	60	61
utg003904l	193096	1808241681	60	61
utg003905l	724603	1808438008	60	61
utg003909l	70095	1809174700	60	61
utg003911l	312739	1809245976	60	61
utg003912l	47681	1809563940	60	61
utg003913l	22750	1809612428	60	61
utg003915l	496227	1809635570	60	61
utg003917l	80778	1810140080	60	61
utg003918l	729038	1810222217	60	61
utg003919l	117556	1810963418	60	61
utg003921l	33425	1811082946	60	61
utg003922l	315313	1811116941	60	61
utg003923l	1117416	1811437522	60	61
utg003925l	123814	1812573574	60	61
utg003926l	56957	1812699464	60	61
utg003929l	43331	1812757383	60	61
utg003930l	72270	1812801449	60	61
utg003931l	18414	1812874936	60	61
utg003932l	156508	1812893669	60	61
utg003933l	458563	1813052798	60	61
utg003934l	557784	1813519016	60	61
utg003935l	1043194	1814086109	60	61
utg003936l	1066479	1815146702	60	61
utg003937l	28305	1816230968	60	61
utg003938l	168476	1816259757	60	61
utg003939l	222658	1816431053	60	61
utg003940l	261566	1816657434	60	61
utg003946l	343107	1816923372	60	61
utg003947l	258044	1817272210	60	61
utg003950l	41888	1817534567	60	61
utg003952l	141487	1817577166	60	61
utg003953l	39652	1817721024	60	61
utg003954l	39738	1817761349	60	61
utg003955l	32003	1817801762	60	61
utg003956l	40118	1817834311	60	61
utg003957l	38957	1817875110	60	61
utg003958l	42914	1817914729	60	61
utg003960l	603724	1817958371	60	61
utg003961l	397645	1818572170	60	61
utg003962l	166536	1818976455	60	61
utg003965l	46646	1819145779	60	61
utg003968l	46715	1819193215	60	61
utg003970l	727967	1819240721	60	61
utg003971l	156952	1819980833	60	61
utg003973l	190360	1820140413	60	61
utg003974l	102249	1820333958	60	61
utg003976l	122797	1820437924	60	61
utg003977l	41554	1820562780	60	61
utg003980l	975067	1820605039	60	61
utg003982l	738340	1821596370	60	61
utg003985l	170293	1822347028	60	61
utg003986l	43392	1822520172	60	61
utg003990l	221886	1822564300	60	61
utg003991l	474349	1822789897	60	61
utg003996l	67093	1823272164	60	61
utg004000l	42139	1823340388	60	61
utg004001l	161250	1823383242	60	61
utg004005l	195985	1823547192	60	61
utg004007l	349868	1823746456	60	61
utg004008l	650326	1824102168	60	61
utg004009l	45521	1824763345	60	61
utg004010l	36698	1824809637	60	61
[truncated: 7,576 more rows]
