# Supplementary material for: Chromosome-level haplotype-resolved assembly of highly heterozygous grass genomes with PhaseGrass
Source: Nat Commun. 2025 Dec 20;17:12. doi: 10.1038/s41467-025-66377-5 (PMC12764793; doi:10.1038/s41467-025-66377-5)
Supplement: Supplementary file 6 — Source Data [file 41467_2025_66377_MOESM6_ESM.zip › Supplementary Fig. 7b/utgA_hifi_B.fa.fai]

utg000001l	1696827	12	60	61
utg000004l	7394080	1725132	60	61
utg000005l	1920788	9242459	60	61
utg000007l	921087	11195273	60	61
utg000008l	964201	12131724	60	61
utg000010l	2110451	13112008	60	61
utg000014l	1410395	15257646	60	61
utg000018l	1205146	16691560	60	61
utg000020l	707883	17916804	60	61
utg000022l	2089547	18636498	60	61
utg000024l	850205	20760883	60	61
utg000026l	2390675	21625271	60	61
utg000027l	1814297	24055803	60	61
utg000030l	745771	25900351	60	61
utg000031l	805632	26658564	60	61
utg000032l	1990944	27477636	60	61
utg000035l	7511606	29501775	60	61
utg000036l	1560699	37138587	60	61
utg000037l	2993361	38725310	60	61
utg000038l	1545502	41768573	60	61
utg000039l	3374314	43339846	60	61
utg000040l	627393	46770411	60	61
utg000041l	1428966	47408273	60	61
utg000045l	947254	48861068	60	61
utg000046l	303542	49824122	60	61
utg000048l	39024	50132736	60	61
utg000051l	963662	50172423	60	61
utg000055l	946447	51152159	60	61
utg000057l	1047815	52114393	60	61
utg000058l	1606520	53179684	60	61
utg000060l	2798705	54812992	60	61
utg000064l	158551	57658355	60	61
utg000065l	3217699	57819561	60	61
utg000070l	3251805	61090901	60	61
utg000071l	6458133	64396915	60	61
utg000072l	768041	70962696	60	61
utg000078l	2556233	71743550	60	61
utg000080l	3521209	74342399	60	61
utg000082l	1143261	77922307	60	61
utg000084l	170864	79084635	60	61
utg000085l	2776355	79258359	60	61
utg000086l	2904868	82080999	60	61
utg000087l	956927	85034294	60	61
utg000090l	1435797	86007182	60	61
utg000091l	22894	87466921	60	61
utg000093l	597266	87490209	60	61
utg000094l	1995206	88097442	60	61
utg000096l	3120162	90125914	60	61
utg000100l	783900	93298091	60	61
utg000101l	4365008	94095068	60	61
utg000102l	2838292	98532839	60	61
utg000104l	590135	101418448	60	61
utg000105l	1853044	102018431	60	61
utg000107l	911055	103902372	60	61
utg000108l	2683271	104828624	60	61
utg000112l	832962	107556629	60	61
utg000117l	2846232	108403486	60	61
utg000121l	553516	111297168	60	61
utg000124l	516155	111859922	60	61
utg000125l	87329	112384692	60	61
utg000126l	1100664	112473489	60	61
utg000127l	807138	113592510	60	61
utg000128l	59301	114413113	60	61
utg000129l	1344797	114473415	60	61
utg000131l	856650	115840638	60	61
utg000135l	4150503	116711578	60	61
utg000136l	1162984	120931269	60	61
utg000137l	48292	122113649	60	61
utg000140l	250584	122162758	60	61
utg000141l	1954995	122417531	60	61
utg000143l	2286744	124405122	60	61
utg000144l	284995	126729991	60	61
utg000145l	33868	127019748	60	61
utg000148l	2474868	127054193	60	61
utg000154l	546804	129570321	60	61
utg000157l	4136690	130126251	60	61
utg000158l	3312658	134331898	60	61
utg000159l	989918	137699779	60	61
utg000163l	1121483	138706208	60	61
utg000167l	7225158	139846395	60	61
utg000168l	2862018	147191985	60	61
utg000169l	2013643	150101716	60	61
utg000170l	35522	152148932	60	61
utg000171l	962845	152185059	60	61
utg000174l	1642402	153163964	60	61
utg000175l	380069	154833752	60	61
utg000176l	1841967	155220168	60	61
utg000177l	1556026	157092847	60	61
utg000180l	2943218	158674819	60	61
utg000184l	1402440	161667103	60	61
utg000186l	2996449	163092929	60	61
utg000189l	4440930	166139331	60	61
utg000192l	328142	170654289	60	61
utg000195l	3965018	170987913	60	61
utg000198l	127944	175019027	60	61
utg000199l	781099	175149116	60	61
utg000202l	1861284	175943246	60	61
utg000203l	1145842	177835564	60	61
utg000204l	331746	179000516	60	61
utg000205l	1191619	179337804	60	61
utg000206l	2771362	180549296	60	61
utg000207l	3821707	183366860	60	61
utg000210l	1185392	187252275	60	61
utg000211l	956556	188457436	60	61
utg000214l	67433	189429947	60	61
utg000215l	1426354	189498516	60	61
utg000217l	2007774	190948655	60	61
utg000219l	849761	192989904	60	61
utg000225l	1654852	193853840	60	61
utg000229l	2829856	195536285	60	61
utg000230l	2294883	198413318	60	61
utg000232l	212661	200746462	60	61
utg000233l	926384	200962680	60	61
utg000238l	2971229	201904516	60	61
utg000239l	1921296	204925278	60	61
utg000241l	262265	206878608	60	61
utg000242l	779597	207145257	60	61
utg000246l	1823320	207937860	60	61
utg000248l	34176	209791581	60	61
utg000249l	719197	209826339	60	61
utg000251l	3103964	210557535	60	61
utg000255l	3766541	213713244	60	61
utg000261l	3939920	217542573	60	61
utg000263l	25544	221548171	60	61
utg000268l	2441974	221574153	60	61
utg000269l	1753099	224056839	60	61
utg000270l	4776029	225839169	60	61
utg000272l	1402601	230694811	60	61
utg000282l	431670	232120801	60	61
utg000286l	1445209	232559678	60	61
utg000287l	1324203	234028986	60	61
utg000289l	632843	235375272	60	61
utg000294l	1006636	236018675	60	61
utg000296l	919819	237042101	60	61
utg000297l	1462432	237977263	60	61
utg000298l	947673	239464081	60	61
utg000299l	3530475	240427561	60	61
utg000300l	73525	244016890	60	61
utg000305l	3814918	244091653	60	61
utg000306l	1833769	247970165	60	61
utg000307l	182409	249834509	60	61
utg000309l	35579	250019971	60	61
utg000310l	849477	250056155	60	61
utg000313l	2341496	250919802	60	61
utg000314l	4198319	253300335	60	61
utg000317l	125441	257568638	60	61
utg000318l	614704	257696182	60	61
utg000321l	444013	258321144	60	61
utg000324l	2027223	258772570	60	61
utg000329l	530527	260833593	60	61
utg000332l	336508	261372975	60	61
utg000333l	1488079	261715104	60	61
utg000334l	2011666	263227997	60	61
utg000335l	1704778	265273203	60	61
utg000339l	2704069	267006406	60	61
utg000340l	1575869	269755555	60	61
utg000341l	2585702	271357701	60	61
utg000345l	1222810	273986511	60	61
utg000346l	1852064	275229714	60	61
utg000348l	3782448	277112658	60	61
utg000350l	1391162	280958159	60	61
utg000351l	3671080	282372520	60	61
utg000352l	978036	286104797	60	61
utg000354l	4079693	287099146	60	61
utg000356l	431747	291246846	60	61
utg000357l	1552511	291685801	60	61
utg000361l	1934991	293264200	60	61
utg000362l	1532995	295231453	60	61
utg000364l	901337	296790010	60	61
utg000366l	623246	297706382	60	61
utg000367l	2418421	298340028	60	61
utg000368l	2492069	300798769	60	61
utg000369l	1707969	303332385	60	61
utg000371l	2680528	305068833	60	61
utg000372l	1262464	307794049	60	61
utg000373l	792659	309077567	60	61
utg000376l	803500	309883449	60	61
utg000378l	1402854	310700353	60	61
utg000380l	1163745	312126600	60	61
utg000381l	3585685	313309753	60	61
utg000382l	694284	316955212	60	61
utg000383l	1038300	317661080	60	61
utg000386l	440628	318716697	60	61
utg000387l	2798593	319164681	60	61
utg000391l	1613236	322009930	60	61
utg000392l	1007786	323650066	60	61
utg000394l	1730553	324674661	60	61
utg000396l	1758694	326434069	60	61
utg000397l	633647	328222087	60	61
utg000398l	1595509	328866307	60	61
utg000401l	35792	330488420	60	61
utg000402l	1530432	330524821	60	61
utg000403l	85056	332080773	60	61
utg000404l	103201	332167259	60	61
utg000405l	155539	332272193	60	61
utg000406l	3152439	332430337	60	61
utg000410l	2710650	335635329	60	61
utg000415l	1436015	338391169	60	61
utg000417l	1201746	339851130	60	61
utg000418l	902542	341072918	60	61
utg000420l	3577258	341990515	60	61
utg000421l	3535401	345627406	60	61
utg000422l	4669206	349221743	60	61
utg000423l	1793366	353968782	60	61
utg000424l	1397871	355792050	60	61
utg000425l	1547295	357213231	60	61
utg000429l	1306218	358786327	60	61
utg000433l	690506	360114328	60	61
utg000435l	1114754	360816355	60	61
utg000436l	1950258	361949701	60	61
utg000438l	4069468	363932476	60	61
utg000443l	841527	368069781	60	61
utg000447l	4592821	368925346	60	61
utg000448l	527578	373594727	60	61
utg000451l	2055624	374131110	60	61
utg000453l	2152898	376221007	60	61
utg000454l	1070400	378409799	60	61
utg000455l	514118	379498051	60	61
utg000458l	422906	380020750	60	61
utg000459l	1685136	380450717	60	61
utg000462l	1958339	382163951	60	61
utg000464l	1156728	384154941	60	61
utg000465l	4097220	385330960	60	61
utg000472l	245359	389496479	60	61
utg000473l	282094	389745940	60	61
utg000475l	1398191	390032748	60	61
utg000476l	2156032	391454255	60	61
utg000478l	1013324	393646233	60	61
utg000482l	2026941	394676458	60	61
utg000483l	4559785	396737194	60	61
utg000484l	631200	401372988	60	61
utg000491l	627954	402014720	60	61
utg000494l	234591	402653152	60	61
utg000495l	2477538	402891665	60	61
utg000496l	1526491	405410508	60	61
utg000499l	998162	406962453	60	61
utg000501l	304674	407977264	60	61
utg000506l	486121	408287028	60	61
utg000507l	115063	408781264	60	61
utg000508l	20435	408898257	60	61
utg000509l	1588707	408919045	60	61
utg000510l	867146	410534243	60	61
utg000513l	950891	411415854	60	61
utg000516l	652574	412382606	60	61
utg000525l	842946	413046069	60	61
utg000526l	571066	413903077	60	61
utg000529l	822230	414483673	60	61
utg000530l	121176	415319619	60	61
utg000531l	392972	415442827	60	61
utg000532l	2154026	415842361	60	61
utg000534l	911984	418032300	60	61
utg000535l	3070743	418959496	60	61
utg000536l	1354519	422081431	60	61
utg000540l	1086598	423458538	60	61
utg000542l	2783546	424563258	60	61
utg000543l	2108859	427393209	60	61
utg000544l	2806995	429537228	60	61
utg000545l	1434372	432391019	60	61
utg000546l	2336121	433849310	60	61
utg000547l	80666	436224379	60	61
utg000550l	829679	436306402	60	61
utg000551l	4679740	437149921	60	61
utg000552l	5168054	441907669	60	61
utg000553l	3143996	447161870	60	61
utg000555l	2788308	450358278	60	61
utg000557l	599710	453193070	60	61
utg000559l	29416	453802788	60	61
utg000560l	793432	453832707	60	61
utg000561l	2471201	454639375	60	61
utg000562l	1013553	457151775	60	61
utg000565l	1430721	458182233	60	61
utg000567l	4301999	459636812	60	61
utg000568l	1859300	464010523	60	61
utg000569l	1799784	465900824	60	61
utg000572l	73667	467730617	60	61
utg000573l	970580	467805524	60	61
utg000579l	4304431	468792293	60	61
utg000582l	1135105	473168477	60	61
utg000585l	82903	474322513	60	61
utg000586l	1066478	474406810	60	61
utg000587l	63313	475491075	60	61
utg000588l	2160385	475555456	60	61
utg000590l	128192	477751860	60	61
utg000592l	1027029	477882201	60	61
utg000594l	5223812	478926360	60	61
utg000595l	1008188	484237248	60	61
utg000596l	265498	485262252	60	61
utg000598l	265602	485532187	60	61
utg000599l	1150932	485802228	60	61
utg000605l	1471305	486972355	60	61
utg000607l	31124	488468194	60	61
utg000609l	647887	488499849	60	61
utg000610l	1249202	489158547	60	61
utg000612l	3264049	490428582	60	61
utg000623l	371972	493747044	60	61
utg000624l	961399	494125228	60	61
utg000628l	2389971	495102663	60	61
utg000630l	1838139	497532479	60	61
utg000632l	447675	499401266	60	61
utg000634l	524389	499856415	60	61
utg000636l	1241855	500389556	60	61
utg000637l	482307	501652121	60	61
utg000638l	5462884	502142479	60	61
utg000641l	3202436	507696424	60	61
utg000642l	818842	510952246	60	61
utg000643l	3769326	511784748	60	61
utg000648l	2649911	515616909	60	61
utg000649l	222603	518310998	60	61
utg000651l	713582	518537324	60	61
utg000657l	32459	519262812	60	61
utg000663l	4301113	519295824	60	61
utg000665l	909628	523668635	60	61
utg000667l	1595216	524593436	60	61
utg000669l	2414005	526215251	60	61
utg000671l	108838	528669502	60	61
utg000674l	2516261	528780166	60	61
utg000676l	1357241	531338377	60	61
utg000680l	2137254	532718251	60	61
utg000682l	1054647	534891138	60	61
utg000684l	64289	535963375	60	61
utg000685l	312556	536028748	60	61
utg000687l	1917017	536346526	60	61
utg000688l	482610	538295506	60	61
utg000690l	355359	538786172	60	61
utg000696l	1954094	539147466	60	61
utg000698l	921126	541134141	60	61
utg000699l	1150159	542070632	60	61
utg000705l	1956488	543239973	60	61
utg000706l	3356273	545229082	60	61
utg000707l	565123	548641305	60	61
utg000708l	4492611	549215859	60	61
utg000711l	836717	553783359	60	61
utg000714l	605395	554634034	60	61
utg000716l	571440	555249531	60	61
utg000717l	127367	555830507	60	61
utg000718l	2048679	555960009	60	61
utg000719l	56450	558042845	60	61
utg000720l	1419237	558100248	60	61
utg000722l	5564697	559543151	60	61
utg000723l	1532429	565200605	60	61
utg000724l	1425661	566758587	60	61
utg000727l	2603083	568208022	60	61
utg000730l	711523	570854502	60	61
utg000731l	1565406	571577896	60	61
utg000732l	1298208	573169405	60	61
utg000733l	489887	574489262	60	61
utg000734l	1219366	574987326	60	61
utg000735l	828633	576227027	60	61
utg000736l	2171025	577069483	60	61
utg000737l	2157221	579276704	60	61
utg000738l	915122	581469891	60	61
utg000740l	924822	582400278	60	61
utg000741l	573367	583340526	60	61
utg000743l	342298	583923462	60	61
utg000745l	50351	584271477	60	61
utg000746l	1382908	584322680	60	61
utg000748l	248211	585728649	60	61
utg000750l	1011870	585981009	60	61
utg000751l	55439	587009756	60	61
utg000752l	1224815	587066131	60	61
utg000754l	821513	588311372	60	61
utg000755l	1847169	589146589	60	61
utg000756l	244842	591024557	60	61
utg000757l	1010538	591273492	60	61
utg000760l	119686	592300885	60	61
utg000764l	4039301	592422578	60	61
utg000765l	2406711	596529213	60	61
utg000767l	21167	598976048	60	61
utg000768l	593267	598997580	60	61
utg000770l	891399	599600747	60	61
utg000774l	585202	600507015	60	61
utg000776l	2458338	601101983	60	61
utg000778l	128995	603601306	60	61
utg000783l	264843	603732463	60	61
utg000787l	100339	604001733	60	61
utg000791l	1601287	604103757	60	61
utg000792l	2237573	605731745	60	61
utg000793l	3291227	608006623	60	61
utg000795l	355762	611352716	60	61
utg000796l	1416517	611714420	60	61
utg000798l	2948439	613154558	60	61
utg000799l	3181337	616152150	60	61
utg000800l	3053258	619386522	60	61
utg000801l	706619	622490680	60	61
utg000803l	361151	623209088	60	61
utg000805l	1311431	623576271	60	61
utg000806l	361735	624909572	60	61
utg000808l	38518	625277348	60	61
utg000809l	3383933	625316520	60	61
utg000813l	779681	628756864	60	61
utg000818l	640365	629549552	60	61
utg000820l	1076634	630200602	60	61
utg000821l	764490	631295192	60	61
utg000822l	1565907	632072436	60	61
utg000823l	797911	633664454	60	61
utg000824l	2044780	634475676	60	61
utg000826l	91544	636554548	60	61
utg000828l	28581	636647630	60	61
utg000832l	2138077	636676700	60	61
utg000836l	113134	638850424	60	61
utg000839l	988136	638965456	60	61
utg000840l	1816575	639970073	60	61
utg000841l	18459	641816937	60	61
utg000842l	493726	641835716	60	61
utg000844l	712653	642337683	60	61
utg000845l	1213532	643062226	60	61
utg000848l	763273	644295996	60	61
utg000849l	1034469	645072003	60	61
utg000850l	854914	646123726	60	61
utg000851l	257038	646992901	60	61
utg000852l	2474317	647254235	60	61
utg000855l	663721	649769803	60	61
utg000856l	385562	650444599	60	61
utg000858l	1775519	650836600	60	61
utg000859l	2699675	652641723	60	61
utg000860l	2720706	655386405	60	61
utg000862l	686258	658152469	60	61
utg000863l	1528700	658850177	60	61
utg000866l	622126	660404368	60	61
utg000868l	2954011	661036875	60	61
utg000869l	2204733	664040132	60	61
utg000870l	1361255	666281623	60	61
utg000871l	946103	667665578	60	61
utg000873l	893142	668627462	60	61
utg000875l	35906	669535502	60	61
utg000879l	562790	669572019	60	61
utg000880l	735916	670144201	60	61
utg000881l	689431	670892395	60	61
utg000883l	575572	671593329	60	61
utg000885l	1208280	672178506	60	61
utg000886l	3031612	673406936	60	61
utg000887l	36147	676489087	60	61
utg000888l	51190	676525849	60	61
utg000889l	123778	676577905	60	61
utg000890l	2724555	676703758	60	61
utg000894l	5102274	679473735	60	61
utg000897l	2616565	684661059	60	61
utg000898l	43609	687321246	60	61
utg000899l	102374	687365594	60	61
utg000904l	3230470	687469687	60	61
utg000909l	913887	690754011	60	61
utg000910l	475072	691683142	60	61
utg000914l	1137490	692166144	60	61
utg000915l	1408624	693322605	60	61
utg000918l	24534	694754719	60	61
utg000919l	1054707	694779674	60	61
utg000922l	1173126	695851972	60	61
utg000924l	563541	697044663	60	61
utg000929l	1548075	697617609	60	61
utg000932l	2741576	699191498	60	61
utg000933l	3467356	701978779	60	61
utg000935l	421369	705503937	60	61
utg000936l	703285	705932341	60	61
utg000937l	223159	706647360	60	61
utg000940l	4439781	706874251	60	61
utg000941l	1229485	711388041	60	61
utg000943l	301348	712638030	60	61
utg000944l	267060	712944413	60	61
utg000947l	44706	713215936	60	61
utg000951l	84895	713261400	60	61
utg000952l	1990278	713347722	60	61
utg000953l	3081232	715371184	60	61
utg000954l	460841	718503782	60	61
utg000955l	502052	718972316	60	61
utg000956l	1054364	719482748	60	61
utg000957l	1157142	720554697	60	61
utg000958l	1916784	721731137	60	61
utg000960l	1131470	723679880	60	61
utg000961l	1270506	724830220	60	61
utg000965l	732529	726121914	60	61
utg000968l	1189402	726866664	60	61
utg000973l	446470	728075902	60	61
utg000975l	256994	728529826	60	61
utg000976l	1643758	728791116	60	61
utg000978l	1965918	730462282	60	61
utg000981l	2268505	732460978	60	61
utg000983l	912367	734767304	60	61
utg000985l	432029	735694890	60	61
utg000986l	819752	736134132	60	61
utg000989l	825675	736967559	60	61
utg000990l	1211844	737807008	60	61
utg000992l	2632457	739039062	60	61
utg000994l	1339745	741715406	60	61
utg000996l	41678	743077493	60	61
utg000999l	3296047	743119878	60	61
utg001001l	902078	746470872	60	61
utg001002l	2311632	747387997	60	61
utg001003l	1071957	749738169	60	61
utg001004l	1218683	750828004	60	61
utg001005l	1232535	752067011	60	61
utg001006l	2656959	753320101	60	61
utg001008l	440069	756021355	60	61
utg001011l	1066405	756468771	60	61
utg001019l	4918964	757552962	60	61
utg001021l	1122781	762553921	60	61
utg001022l	2329935	763695428	60	61
utg001023l	822320	766064208	60	61
utg001024l	5647416	766900246	60	61
utg001026l	1069325	772641798	60	61
utg001027l	1516981	773728958	60	61
utg001028l	235185	775271235	60	61
utg001030l	2055101	775510352	60	61
utg001031l	884416	777599717	60	61
utg001032l	1898694	778498886	60	61
utg001036l	1142559	780429237	60	61
utg001040l	1674047	781590851	60	61
utg001041l	153308	783292811	60	61
utg001042l	26460	783448687	60	61
utg001043l	499897	783475600	60	61
utg001044l	731389	783983841	60	61
utg001045l	1873522	784727432	60	61
utg001046l	432369	786632192	60	61
utg001048l	963991	787071780	60	61
utg001052l	80164	788051850	60	61
utg001054l	2290180	788133363	60	61
utg001055l	1176816	790461725	60	61
utg001057l	96418	791658167	60	61
utg001061l	884348	791756204	60	61
utg001062l	1380151	792655304	60	61
utg001064l	1167233	794058470	60	61
utg001065l	339760	795245169	60	61
utg001067l	297929	795590604	60	61
utg001069l	224967	795893511	60	61
utg001070l	2482838	796122240	60	61
utg001072l	3080319	798646471	60	61
utg001075l	1694534	801778141	60	61
utg001076l	980975	803500930	60	61
utg001077l	3372134	804498267	60	61
utg001079l	1136229	807926616	60	61
utg001080l	1075735	809081795	60	61
utg001081l	835610	810175471	60	61
utg001086l	532600	811025020	60	61
utg001087l	45693	811566509	60	61
utg001089l	113868	811612976	60	61
utg001092l	1218321	811728754	60	61
utg001095l	2570858	812967393	60	61
utg001098l	172287	815581111	60	61
utg001099l	490944	815756282	60	61
utg001101l	270432	816255421	60	61
utg001103l	3516401	816530373	60	61
utg001104l	1067469	820105393	60	61
utg001106l	976879	821190666	60	61
utg001107l	542555	822183839	60	61
utg001108l	1022698	822735449	60	61
utg001109l	1024364	823775204	60	61
utg001112l	3773767	824816653	60	61
utg001116l	2906519	828653329	60	61
utg001117l	361249	831608302	60	61
utg001119l	93045	831975584	60	61
utg001122l	745209	832070192	60	61
utg001123l	1390203	832827834	60	61
utg001130l	2667258	834241220	60	61
utg001131l	189804	836952945	60	61
utg001133l	457935	837145925	60	61
utg001135l	645039	837611505	60	61
utg001137l	741327	838267307	60	61
utg001140l	660053	839021002	60	61
utg001142l	435895	839692068	60	61
utg001148l	1073494	840135240	60	61
utg001150l	214318	841226638	60	61
utg001152l	283300	841444540	60	61
utg001154l	385269	841732574	60	61
utg001156l	45815	842124277	60	61
utg001157l	855131	842170868	60	61
utg001158l	354129	843040264	60	61
utg001159l	35273	843400308	60	61
utg001162l	1386437	843436181	60	61
utg001165l	1144139	844845738	60	61
utg001167l	172478	846008958	60	61
utg001171l	1949560	846184323	60	61
utg001173l	904378	848166388	60	61
utg001175l	1650006	849085851	60	61
utg001177l	2461516	850763370	60	61
utg001178l	855410	853265924	60	61
utg001179l	510109	854135603	60	61
utg001182l	494242	854654226	60	61
utg001186l	618528	855156718	60	61
utg001187l	95363	855785567	60	61
utg001190l	106324	855882532	60	61
utg001197l	488609	855990641	60	61
utg001199l	1546542	856487406	60	61
utg001200l	244383	858059736	60	61
utg001203l	691814	858308205	60	61
utg001205l	448549	859011562	60	61
utg001206l	647286	859467599	60	61
utg001208l	1325328	860125686	60	61
utg001211l	1351665	861473115	60	61
utg001214l	191176	862847320	60	61
utg001215l	4120877	863041695	60	61
utg001216l	613020	867231266	60	61
utg001217l	36507	867854515	60	61
utg001218l	1116695	867891643	60	61
utg001219l	256233	869026962	60	61
utg001222l	989601	869287478	60	61
utg001223l	1425395	870293585	60	61
utg001224l	1524664	871742749	60	61
utg001225l	56799	873292837	60	61
utg001226l	1122347	873350595	60	61
utg001227l	1173123	874491660	60	61
utg001228l	1215196	875684348	60	61
utg001229l	1203871	876919810	60	61
utg001230l	1139792	878143758	60	61
utg001232l	341838	879302559	60	61
utg001235l	837001	879650107	60	61
utg001243l	3799238	880501071	60	61
utg001245l	391655	884363642	60	61
utg001246l	442365	884761837	60	61
utg001248l	246459	885211587	60	61
utg001250l	409672	885462166	60	61
utg001252l	37474	885878678	60	61
utg001254l	1745868	885916789	60	61
utg001255l	477233	887691767	60	61
utg001258l	971749	888176966	60	61
utg001259l	727026	889164923	60	61
utg001261l	479800	889904079	60	61
utg001264l	605191	890391888	60	61
utg001265l	589389	891007178	60	61
utg001267l	736895	891606403	60	61
utg001270l	783219	892355592	60	61
utg001271l	898718	893151877	60	61
utg001273l	823237	894065586	60	61
utg001274l	1096827	894902556	60	61
utg001275l	107452	896017676	60	61
utg001279l	2036552	896126931	60	61
utg001280l	1095868	898197438	60	61
utg001282l	296141	899311583	60	61
utg001284l	25521	899612672	60	61
utg001287l	660351	899638631	60	61
utg001288l	858893	900310000	60	61
utg001290l	1701971	901183220	60	61
utg001292l	1950391	902913570	60	61
utg001296l	505407	904896480	60	61
utg001299l	247490	905410323	60	61
utg001300l	144380	905661950	60	61
utg001301l	40888	905808749	60	61
utg001302l	1078515	905850331	60	61
utg001303l	2536485	906946834	60	61
utg001304l	72300	909525606	60	61
utg001305l	796943	909599123	60	61
utg001308l	1051198	910409361	60	61
utg001310l	1931819	911478091	60	61
utg001311l	1285582	913442119	60	61
utg001313l	1459646	914749140	60	61
utg001316l	1320475	916233126	60	61
utg001318l	523096	917575621	60	61
utg001320l	241540	918107448	60	61
utg001325l	1164690	918353026	60	61
utg001326l	1387022	919537140	60	61
utg001327l	667136	920947292	60	61
utg001329l	234960	921625559	60	61
utg001330l	2412989	921864447	60	61
utg001331l	39888	924317665	60	61
utg001334l	805689	924358230	60	61
utg001337l	106618	925177360	60	61
utg001338l	426745	925285767	60	61
utg001339l	2216104	925719637	60	61
utg001340l	799386	927972689	60	61
utg001345l	2441950	928785411	60	61
utg001346l	554673	931268073	60	61
utg001348l	998740	931832003	60	61
utg001350l	30546	932847401	60	61
utg001351l	22931	932878469	60	61
utg001355l	141142	932901795	60	61
utg001361l	764101	933045302	60	61
utg001362l	940675	933822151	60	61
utg001363l	1791268	934778516	60	61
utg001365l	2381394	936599651	60	61
utg001366l	173727	939020747	60	61
utg001367l	1711803	939197382	60	61
utg001369l	103323	940937728	60	61
utg001370l	265773	941042786	60	61
utg001371l	1725775	941313001	60	61
utg001372l	94672	943067551	60	61
utg001373l	26574	943163813	60	61
utg001374l	555305	943190842	60	61
utg001375l	2995768	943755415	60	61
utg001377l	28855	946801125	60	61
utg001379l	1702385	946830473	60	61
utg001380l	1235463	948561244	60	61
utg001383l	402600	949817311	60	61
utg001384l	848601	950226633	60	61
utg001385l	1679878	951089390	60	61
utg001386l	1039555	952797278	60	61
utg001387l	2528726	953854171	60	61
utg001388l	637168	956425055	60	61
utg001390l	2111862	957072855	60	61
utg001392l	369563	959219927	60	61
utg001393l	1423756	959595662	60	61
utg001394l	1390536	961043160	60	61
utg001395l	144217	962456884	60	61
utg001396l	514483	962603517	60	61
utg001397l	1702583	963126587	60	61
utg001399l	115972	964857559	60	61
utg001408l	1201177	964975476	60	61
utg001409l	958641	966196685	60	61
utg001410l	311909	967171316	60	61
utg001413l	813178	967488436	60	61
utg001416l	931374	968315179	60	61
utg001420l	1177038	969262088	60	61
utg001422l	657802	970458756	60	61
utg001423l	668117	971127534	60	61
utg001424l	186695	971806799	60	61
utg001426l	1030059	971996618	60	61
utg001427l	2182245	973043857	60	61
utg001431l	197550	975262485	60	61
utg001435l	1664493	975463340	60	61
utg001436l	370426	977155587	60	61
utg001439l	916670	977532199	60	61
utg001442l	1417947	978464159	60	61
utg001443l	2828023	979905751	60	61
utg001444l	693250	982780920	60	61
utg001445l	115260	983485737	60	61
utg001446l	1656281	983602930	60	61
utg001447l	1139275	985286828	60	61
utg001449l	1450514	986445103	60	61
utg001452l	1686235	987919805	60	61
utg001457l	1289699	989634156	60	61
utg001458l	3403531	990945362	60	61
utg001460l	1173444	994405631	60	61
utg001462l	3451824	995598645	60	61
utg001463l	1330461	999108012	60	61
utg001464l	967676	1000460660	60	61
utg001465l	808246	1001444476	60	61
utg001469l	1095134	1002266205	60	61
utg001470l	911681	1003379604	60	61
utg001471l	1805905	1004306492	60	61
utg001472l	311634	1006142508	60	61
utg001476l	1365166	1006459348	60	61
utg001478l	1049477	1007847279	60	61
utg001479l	33719	1008914260	60	61
utg001482l	1225068	1008948553	60	61
utg001483l	612470	1010194051	60	61
utg001488l	3184852	1010816741	60	61
utg001489l	5005233	1014054686	60	61
utg001490l	118586	1019143352	60	61
utg001494l	1187209	1019263927	60	61
utg001497l	2450069	1020470935	60	61
utg001498l	1094604	1022961851	60	61
utg001500l	396875	1024074711	60	61
utg001501l	451631	1024478213	60	61
utg001504l	5680437	1024937384	60	61
utg001505l	648995	1030712507	60	61
utg001506l	1951635	1031372331	60	61
utg001507l	1891384	1033356506	60	61
utg001509l	1270796	1035279426	60	61
utg001512l	935295	1036571414	60	61
utg001513l	48188	1037522310	60	61
utg001515l	1957874	1037571314	60	61
utg001516l	734025	1039561832	60	61
utg001517l	919043	1040308103	60	61
utg001518l	369569	1041242476	60	61
utg001520l	2214648	1041618217	60	61
utg001522l	637793	1043869788	60	61
utg001524l	42912	1044518223	60	61
utg001527l	536294	1044561863	60	61
utg001530l	663889	1045107108	60	61
utg001532l	3553330	1045782074	60	61
utg001533l	793038	1049394639	60	61
utg001534l	40636	1050200907	60	61
utg001537l	1048035	1050242233	60	61
utg001538l	2530707	1051307748	60	61
utg001540l	390603	1053880646	60	61
utg001541l	1181356	1054277772	60	61
utg001546l	3391361	1055478830	60	61
utg001553l	739992	1058926726	60	61
utg001554l	1069380	1059679064	60	61
utg001555l	526557	1060766279	60	61
utg001562l	1321025	1061301624	60	61
utg001564l	913295	1062644679	60	61
utg001570l	1520407	1063573208	60	61
utg001571l	1642537	1065118968	60	61
utg001574l	599479	1066788893	60	61
utg001575l	2672565	1067398376	60	61
utg001576l	571383	1070115496	60	61
utg001578l	360093	1070696415	60	61
utg001579l	1687939	1071062522	60	61
utg001580l	131025	1072778606	60	61
utg001582l	4004264	1072911827	60	61
utg001583l	42352	1076982841	60	61
utg001584l	1411040	1077025911	60	61
utg001586l	294066	1078460481	60	61
utg001587l	941882	1078759461	60	61
utg001588l	281320	1079717054	60	61
utg001589l	348737	1080003075	60	61
utg001590l	880665	1080357637	60	61
utg001593l	1414032	1081252992	60	61
utg001594l	1865350	1082690604	60	61
utg001595l	2300473	1084587056	60	61
utg001597l	361357	1086925883	60	61
utg001601l	432735	1087293275	60	61
utg001602l	73737	1087733235	60	61
utg001604l	207419	1087808213	60	61
utg001605l	1728773	1088019101	60	61
utg001606l	585823	1089776699	60	61
utg001608l	1524428	1090372298	60	61
utg001609l	1010732	1091922146	60	61
utg001610l	1468199	1092949736	60	61
utg001612l	1154479	1094442417	60	61
utg001613l	1816570	1095616150	60	61
utg001614l	300076	1097463009	60	61
utg001616l	960525	1097768099	60	61
utg001617l	321409	1098744645	60	61
utg001621l	2038847	1099071423	60	61
utg001622l	1236325	1101144263	60	61
utg001624l	1404766	1102401206	60	61
utg001625l	1569904	1103829397	60	61
utg001628l	1163713	1105425479	60	61
utg001630l	825720	1106608600	60	61
utg001632l	2011507	1107448094	60	61
utg001634l	54110	1109493139	60	61
utg001636l	28304	1109548163	60	61
utg001637l	884452	1109576951	60	61
utg001639l	742360	1110476156	60	61
utg001640l	2535415	1111230901	60	61
utg001643l	830042	1113808585	60	61
utg001644l	1562780	1114652474	60	61
utg001646l	201589	1116241313	60	61
utg001648l	1745787	1116446274	60	61
utg001651l	2371235	1118221170	60	61
utg001653l	842963	1120631938	60	61
utg001656l	263569	1121488963	60	61
utg001658l	902125	1121756937	60	61
utg001662l	147078	1122674110	60	61
utg001666l	505824	1122823652	60	61
utg001667l	527901	1123337919	60	61
utg001668l	1332202	1123874631	60	61
utg001669l	877746	1125229049	60	61
utg001671l	63854	1126121437	60	61
utg001675l	1026516	1126186368	60	61
utg001676l	36714	1127230005	60	61
utg001677l	832676	1127267343	60	61
utg001678l	63687	1128113909	60	61
utg001680l	955351	1128178670	60	61
utg001681l	29162	1129149956	60	61
utg001686l	301425	1129179617	60	61
utg001687l	1443178	1129486078	60	61
utg001690l	1566349	1130953321	60	61
utg001691l	237908	1132545788	60	61
utg001692l	1227249	1132787674	60	61
utg001696l	155143	1134035390	60	61
utg001698l	279451	1134193131	60	61
utg001700l	48130	1134477252	60	61
utg001706l	1926683	1134526197	60	61
utg001708l	779262	1136485004	60	61
utg001709l	295850	1137277266	60	61
utg001711l	950478	1137578059	60	61
utg001714l	1064916	1138544391	60	61
utg001716l	38754	1139627068	60	61
utg001717l	913501	1139666480	60	61
utg001720l	358190	1140595219	60	61
utg001723l	418272	1140959391	60	61
utg001724l	257392	1141384647	60	61
utg001725l	325214	1141646341	60	61
utg001726l	263862	1141976988	60	61
utg001729l	457058	1142245260	60	61
utg001730l	38980	1142709948	60	61
utg001731l	249214	1142749590	60	61
utg001732l	880525	1143002970	60	61
utg001735l	218101	1143898183	60	61
utg001736l	35310	1144119932	60	61
utg001737l	1636191	1144155843	60	61
utg001742l	88415	1145819316	60	61
utg001744l	1144073	1145909217	60	61
utg001745l	2375444	1147072370	60	61
utg001747l	2002300	1149487417	60	61
utg001748l	91068	1151523101	60	61
utg001751l	490461	1151615699	60	61
utg001755l	765202	1152114347	60	61
utg001756l	649155	1152892315	60	61
utg001759l	522859	1153552302	60	61
utg001760l	2902559	1154083888	60	61
utg001761l	566657	1157034835	60	61
utg001765l	34693	1157610949	60	61
utg001766l	1250483	1157646233	60	61
utg001768l	1381373	1158917570	60	61
utg001774l	1259521	1160321978	60	61
utg001777l	37439	1161602504	60	61
utg001779l	958412	1161640579	60	61
utg001781l	1210894	1162614977	60	61
utg001787l	2290514	1163846065	60	61
utg001790l	1119993	1166174767	60	61
utg001793l	1093535	1167313439	60	61
utg001797l	1366230	1168425212	60	61
utg001798l	296756	1169814225	60	61
utg001802l	522410	1170115939	60	61
utg001803l	2173673	1170647068	60	61
utg001805l	29948	1172856981	60	61
utg001808l	605536	1172887441	60	61
utg001809l	34591	1173503082	60	61
utg001810l	1507204	1173538262	60	61
utg001813l	4205922	1175070599	60	61
utg001816l	30265	1179346632	60	61
utg001818l	981841	1179377414	60	61
utg001822l	1630314	1180375632	60	61
utg001826l	302202	1182033130	60	61
utg001828l	153980	1182340381	60	61
utg001829l	2590289	1182496940	60	61
utg001830l	286667	1185130413	60	61
utg001831l	2630101	1185421870	60	61
utg001832l	351057	1188095819	60	61
utg001835l	537557	1188452739	60	61
utg001836l	1526817	1188999268	60	61
utg001838l	1121507	1190551544	60	61
utg001839l	3036205	1191691755	60	61
utg001840l	1839687	1194778576	60	61
utg001841l	1429182	1196648937	60	61
utg001844l	670233	1198101951	60	61
utg001845l	2986101	1198783367	60	61
utg001849l	30849	1201819249	60	61
utg001851l	2483930	1201850625	60	61
utg001854l	1902681	1204375966	60	61
utg001855l	1490814	1206310371	60	61
utg001857l	492738	1207826044	60	61
utg001858l	1057248	1208327007	60	61
utg001859l	354195	1209401888	60	61
utg001861l	1038660	1209761999	60	61
utg001862l	397199	1210817982	60	61
utg001864l	1023987	1211221813	60	61
utg001865l	248814	1212262879	60	61
utg001866l	898622	1212515852	60	61
utg001867l	38379	1213429464	60	61
utg001868l	905742	1213468495	60	61
utg001870l	278653	1214389345	60	61
utg001871l	2697329	1214672655	60	61
utg001873l	58505	1217414952	60	61
utg001874l	3708458	1217474445	60	61
utg001876l	743965	1221244723	60	61
utg001878l	187414	1222001100	60	61
utg001879l	493650	1222191650	60	61
utg001881l	122137	1222693540	60	61
utg001883l	30216	1222817725	60	61
utg001885l	1898834	1222848457	60	61
utg001886l	589640	1224778951	60	61
utg001889l	848449	1225378431	60	61
utg001892l	334223	1226241033	60	61
utg001893l	352121	1226580839	60	61
utg001898l	51380	1226938841	60	61
utg001899l	68328	1226991090	60	61
utg001901l	627888	1227060569	60	61
utg001902l	1139295	1227698934	60	61
utg001904l	206072	1228857230	60	61
utg001906l	826842	1229066749	60	61
utg001907l	2085258	1229907384	60	61
utg001908l	1411661	1232027409	60	61
utg001910l	769145	1233462610	60	61
utg001911l	62834	1234244587	60	61
utg001913l	820248	1234308481	60	61
utg001917l	1022029	1235142412	60	61
utg001918l	1809847	1236181487	60	61
utg001919l	1470890	1238021511	60	61
utg001922l	219646	1239516928	60	61
utg001923l	168651	1239740247	60	61
utg001924l	1202377	1239911721	60	61
utg001928l	284683	1241134150	60	61
utg001930l	2691030	1241423590	60	61
utg001931l	112975	1244159483	60	61
utg001933l	1406533	1244274353	60	61
utg001935l	383701	1245704341	60	61
utg001936l	47653	1246094450	60	61
utg001941l	3641045	1246142910	60	61
utg001942l	1266143	1249844652	60	61
utg001943l	110172	1251131910	60	61
utg001944l	883267	1251243931	60	61
utg001945l	490038	1252141932	60	61
utg001950l	1079127	1252640150	60	61
utg001951l	429526	1253737275	60	61
utg001952l	1931737	1254173972	60	61
utg001953l	127652	1256137917	60	61
utg001954l	81049	1256267709	60	61
utg001955l	96268	1256350121	60	61
utg001956l	1993301	1256448006	60	61
utg001957l	315411	1258474541	60	61
utg001958l	781348	1258795221	60	61
utg001959l	260549	1259589604	60	61
utg001963l	1879583	1259854508	60	61
utg001964l	84737	1261765430	60	61
utg001968l	4579395	1261851592	60	61
utg001969l	887789	1266507323	60	61
utg001971l	762879	1267409921	60	61
utg001973l	215891	1268185527	60	61
utg001974l	283394	1268405029	60	61
utg001978l	169529	1268693159	60	61
utg001983l	1755845	1268865526	60	61
utg001985l	819968	1270650648	60	61
utg001986l	718037	1271484295	60	61
utg001987l	282108	1272214312	60	61
utg001988l	1009547	1272501134	60	61
utg001990l	58072	1273527519	60	61
utg001992l	937463	1273586571	60	61
utg001994l	622841	1274539671	60	61
utg002002l	1992724	1275172905	60	61
utg002005l	117361	1277198854	60	61
utg002007l	1579023	1277318184	60	61
utg002009l	1242609	1278923537	60	61
utg002010l	1062598	1280186869	60	61
utg002011l	50851	1281267189	60	61
utg002012l	86058	1281318900	60	61
utg002013l	567086	1281406405	60	61
utg002015l	89208	1281982955	60	61
utg002016l	3510000	1282073662	60	61
utg002018l	193569	1285642174	60	61
utg002019l	459201	1285838982	60	61
utg002022l	315159	1286305849	60	61
utg002024l	222349	1286626273	60	61
utg002032l	597850	1286852340	60	61
utg002034l	1674905	1287460167	60	61
utg002036l	491069	1289163000	60	61
utg002042l	758204	1289662266	60	61
utg002043l	689332	1290433119	60	61
utg002046l	1156245	1291133952	60	61
utg002047l	2016824	1292309480	60	61
utg002050l	1847482	1294359930	60	61
utg002052l	442261	1296238216	60	61
utg002056l	857748	1296687861	60	61
utg002059l	2397374	1297559917	60	61
utg002060l	1112858	1299997260	60	61
utg002062l	403428	1301128678	60	61
utg002063l	887599	1301538842	60	61
utg002064l	2032417	1302441247	60	61
utg002070l	934515	1304507550	60	61
utg002072l	302518	1305457653	60	61
utg002074l	129663	1305765225	60	61
utg002075l	515933	1305897062	60	61
utg002079l	2056048	1306421606	60	61
utg002081l	856098	1308511934	60	61
utg002083l	876786	1309382313	60	61
utg002084l	235961	1310273725	60	61
utg002085l	257104	1310513631	60	61
utg002089l	616383	1310775033	60	61
utg002090l	1213472	1311401702	60	61
utg002093l	268586	1312635411	60	61
utg002095l	2502842	1312908486	60	61
utg002097l	57397	1315453055	60	61
utg002100l	486624	1315511421	60	61
utg002106l	2040751	1316006168	60	61
utg002108l	522881	1318080944	60	61
utg002109l	96162	1318612552	60	61
utg002110l	716508	1318710329	60	61
utg002112l	2428662	1319438791	60	61
utg002113l	58268	1321907943	60	61
utg002114l	101902	1321967195	60	61
utg002115l	329185	1322070808	60	61
utg002116l	1859297	1322405492	60	61
utg002117l	470233	1324295790	60	61
utg002119l	1177023	1324773873	60	61
utg002120l	1041697	1325970526	60	61
utg002121l	130788	1327029597	60	61
utg002122l	884813	1327162577	60	61
utg002123l	1503486	1328062149	60	61
utg002124l	38333	1329590706	60	61
utg002127l	1194707	1329629690	60	61
utg002131l	1435844	1330844321	60	61
utg002132l	1285600	1332304108	60	61
utg002134l	560303	1333611147	60	61
utg002138l	170874	1334180801	60	61
utg002139l	540152	1334354535	60	61
utg002141l	696995	1334903702	60	61
utg002144l	587071	1335612326	60	61
utg002146l	1017693	1336209194	60	61
utg002147l	550768	1337243861	60	61
utg002153l	246016	1337803821	60	61
utg002155l	1742384	1338053950	60	61
utg002156l	37642	1339825386	60	61
utg002157l	163935	1339863668	60	61
utg002158l	1219332	1340030348	60	61
utg002161l	138369	1341270015	60	61
utg002163l	1043413	1341410703	60	61
utg002165l	818441	1342471519	60	61
utg002169l	984097	1343303613	60	61
utg002171l	1330797	1344304124	60	61
utg002172l	322783	1345657113	60	61
utg002173l	30224	1345985288	60	61
utg002174l	51015	1346016028	60	61
utg002175l	233921	1346067906	60	61
utg002176l	187073	1346305738	60	61
utg002179l	79587	1346495941	60	61
utg002181l	192982	1346576867	60	61
utg002183l	785175	1346773078	60	61
utg002184l	1061279	1347571352	60	61
utg002185l	231392	1348650331	60	61
utg002186l	1727943	1348885592	60	61
utg002188l	787992	1350642347	60	61
utg002191l	150317	1351443485	60	61
utg002196l	1169829	1351596320	60	61
utg002198l	942711	1352785659	60	61
utg002199l	1145887	1353744094	60	61
utg002200l	2090187	1354909092	60	61
utg002203l	1428992	1357034128	60	61
utg002206l	640145	1358486949	60	61
utg002207l	1878579	1359137776	60	61
utg002209l	658973	1361047677	60	61
utg002210l	2761749	1361717645	60	61
utg002213l	881152	1364525436	60	61
utg002215l	42870	1365421286	60	61
utg002216l	1059241	1365464883	60	61
utg002217l	414229	1366541791	60	61
utg002218l	337825	1366962936	60	61
utg002222l	1036608	1367306404	60	61
utg002224l	99092	1368360301	60	61
utg002226l	722656	1368461057	60	61
utg002227l	34033	1369195770	60	61
utg002228l	583434	1369230383	60	61
utg002229l	2041692	1369823553	60	61
utg002230l	769472	1371899286	60	61
utg002234l	234514	1372681595	60	61
utg002240l	39858	1372920030	60	61
utg002241l	100200	1372960565	60	61
utg002243l	1164491	1373062447	60	61
utg002245l	770980	1374246359	60	61
utg002247l	803391	1375030201	60	61
utg002251l	347526	1375846994	60	61
utg002252l	1093108	1376200325	60	61
utg002253l	481198	1377311664	60	61
utg002257l	1297799	1377800894	60	61
utg002260l	45724	1379120335	60	61
utg002262l	1775556	1379166834	60	61
utg002264l	1415971	1380971995	60	61
utg002265l	875170	1382411578	60	61
utg002266l	53852	1383301347	60	61
utg002270l	1501143	1383356109	60	61
utg002271l	519751	1384882284	60	61
utg002280l	2752241	1385410710	60	61
utg002283l	1813692	1388208834	60	61
utg002285l	473773	1390052767	60	61
utg002286l	103116	1390534449	60	61
utg002288l	61477	1390639296	60	61
utg002289l	68334	1390701810	60	61
utg002291l	714683	1390771295	60	61
utg002296l	1382348	1391497902	60	61
utg002297l	2426201	1392903302	60	61
utg002298l	1057869	1395369952	60	61
utg002300l	852074	1396445465	60	61
utg002302l	1604724	1397311753	60	61
utg002303l	112622	1398943235	60	61
utg002305l	272161	1399057747	60	61
utg002306l	899687	1399334457	60	61
utg002308l	54720	1400249151	60	61
utg002310l	513264	1400304795	60	61
utg002312l	1399033	1400826626	60	61
utg002317l	46552	1402248989	60	61
utg002321l	27180	1402296329	60	61
utg002324l	400819	1402323974	60	61
utg002326l	253818	1402731486	60	61
utg002327l	26592	1402989547	60	61
utg002328l	1902408	1403016595	60	61
utg002330l	1066249	1404950722	60	61
utg002332l	55326	1406034754	60	61
utg002334l	45251	1406091015	60	61
utg002335l	1671977	1406137033	60	61
utg002338l	403976	1407836889	60	61
utg002339l	38348	1408247610	60	61
utg002342l	260307	1408286610	60	61
utg002345l	412097	1408551268	60	61
utg002346l	330858	1408970246	60	61
utg002350l	1481006	1409306631	60	61
utg002354l	473123	1410812333	60	61
utg002355l	94907	1411293354	60	61
utg002361l	521320	1411389855	60	61
utg002362l	120223	1411919876	60	61
utg002363l	2069991	1412042115	60	61
utg002365l	249980	1414146618	60	61
utg002367l	656964	1414400777	60	61
utg002368l	803463	1415068703	60	61
utg002369l	78887	1415885570	60	61
utg002370l	46240	1415965784	60	61
utg002376l	38762	1416012807	60	61
utg002377l	298326	1416052228	60	61
utg002378l	196478	1416355539	60	61
utg002380l	927818	1416555304	60	61
utg002385l	1144670	1417498598	60	61
utg002386l	42334	1418662358	60	61
utg002387l	1060903	1418705410	60	61
utg002389l	534618	1419784007	60	61
utg002392l	815742	1420327548	60	61
utg002394l	519652	1421156898	60	61
utg002395l	1599347	1421685223	60	61
utg002399l	117666	1423311238	60	61
utg002400l	2357031	1423430878	60	61
utg002401l	132218	1425827205	60	61
utg002402l	502268	1425961639	60	61
utg002405l	1096724	1426472291	60	61
utg002408l	331147	1427587306	60	61
utg002409l	560095	1427923985	60	61
utg002415l	416567	1428493427	60	61
utg002416l	420808	1428916949	60	61
utg002417l	525634	1429344783	60	61
utg002419l	919868	1429879190	60	61
utg002421l	131121	1430814402	60	61
utg002424l	925203	1430947721	60	61
utg002425l	463786	1431888357	60	61
utg002427l	43047	1432359885	60	61
utg002433l	171077	1432403662	60	61
utg002435l	1773020	1432577603	60	61
utg002438l	909886	1434380186	60	61
utg002440l	329714	1435305249	60	61
utg002444l	685237	1435640471	60	61
utg002450l	960624	1436337141	60	61
utg002457l	699302	1437313788	60	61
utg002458l	225681	1438024758	60	61
utg002465l	3093745	1438254213	60	61
utg002466l	243662	1441399533	60	61
utg002467l	668928	1441647269	60	61
utg002469l	1366203	1442327358	60	61
utg002470l	73408	1443716344	60	61
utg002471l	213097	1443790988	60	61
utg002472l	1600083	1444007649	60	61
utg002473l	404432	1445634413	60	61
utg002474l	808715	1446045598	60	61
utg002476l	200139	1446867804	60	61
utg002477l	36500	1447071291	60	61
utg002480l	529883	1447108412	60	61
utg002481l	832143	1447647139	60	61
utg002482l	480837	1448493164	60	61
utg002483l	1942515	1448982027	60	61
utg002485l	1849731	1450956930	60	61
utg002487l	78707	1452837502	60	61
utg002489l	1533388	1452917533	60	61
utg002491l	654580	1454476490	60	61
utg002492l	194162	1455141992	60	61
utg002494l	539005	1455339403	60	61
utg002495l	670809	1455887404	60	61
utg002497l	398635	1456569406	60	61
utg002502l	181871	1456974697	60	61
utg002504l	1340919	1457159612	60	61
utg002505l	74387	1458522892	60	61
utg002507l	149348	1458598531	60	61
utg002510l	145051	1458750381	60	61
utg002512l	567809	1458897862	60	61
utg002513l	135782	1459475147	60	61
utg002514l	986355	1459613205	60	61
utg002517l	1692324	1460616012	60	61
utg002518l	1276463	1462336554	60	61
utg002519l	1582839	1463634304	60	61
utg002520l	354807	1465243536	60	61
utg002522l	993646	1465604269	60	61
utg002524l	200133	1466614488	60	61
utg002525l	1348614	1466817969	60	61
utg002526l	41907	1468189072	60	61
utg002529l	1453015	1468231690	60	61
utg002531l	1293104	1469708934	60	61
utg002533l	723386	1471023602	60	61
utg002534l	1192328	1471759057	60	61
utg002536l	723581	1472971270	60	61
utg002537l	234786	1473706923	60	61
utg002538l	1648009	1473945635	60	61
utg002542l	45944	1475621123	60	61
utg002551l	2734529	1475667845	60	61
utg002552l	246019	1478447962	60	61
utg002553l	375857	1478698094	60	61
utg002556l	352294	1479080228	60	61
utg002558l	439773	1479438406	60	61
utg002559l	640315	1479885521	60	61
utg002565l	1547549	1480536520	60	61
utg002566l	934843	1482109874	60	61
utg002568l	34918	1483060310	60	61
utg002571l	976032	1483095822	60	61
utg002574l	214201	1484088134	60	61
utg002575l	346969	1484305918	60	61
utg002576l	1088416	1484658682	60	61
utg002580l	1033632	1485765251	60	61
utg002583l	366686	1486816123	60	61
utg002586l	857618	1487188933	60	61
utg002592l	977322	1488060857	60	61
utg002595l	811216	1489054480	60	61
utg002598l	52900	1489879229	60	61
utg002600l	360767	1489933023	60	61
utg002602l	189748	1490299815	60	61
utg002603l	1675324	1490492738	60	61
utg002604l	402686	1492195997	60	61
utg002606l	906915	1492605407	60	61
utg002608l	40331	1493527450	60	61
utg002609l	331049	1493568466	60	61
utg002610l	1707371	1493905045	60	61
utg002611l	1633652	1495640885	60	61
utg002613l	125223	1497301777	60	61
utg002614l	2173646	1497429100	60	61
utg002616l	974057	1499638986	60	61
utg002617l	996593	1500629290	60	61
utg002618l	3043388	1501642505	60	61
utg002623l	70768	1504736629	60	61
utg002625l	1030772	1504808589	60	61
utg002627l	53720	1505856553	60	61
utg002628l	35914	1505911181	60	61
utg002630l	1492187	1505947706	60	61
utg002633l	871641	1507464775	60	61
utg002635l	312799	1508350956	60	61
utg002636l	32227	1508668981	60	61
utg002637l	1611784	1508701758	60	61
utg002638l	184252	1510340418	60	61
utg002639l	718300	1510527753	60	61
utg002642l	301332	1511258037	60	61
utg002644l	20537	1511564404	60	61
utg002646l	1501874	1511585296	60	61
utg002647l	184137	1513112214	60	61
utg002649l	240345	1513299432	60	61
utg002654l	3452431	1513543795	60	61
utg002656l	292393	1517053779	60	61
utg002657l	1460581	1517351058	60	61
utg002658l	1442268	1518835995	60	61
utg002661l	518492	1520302313	60	61
utg002663l	143937	1520829459	60	61
utg002664l	183722	1520975807	60	61
utg002665l	341450	1521162604	60	61
utg002666l	42527	1521509757	60	61
utg002668l	736809	1521553005	60	61
utg002669l	885323	1522302107	60	61
utg002670l	712514	1523202198	60	61
utg002671l	220311	1523926600	60	61
utg002672l	1767925	1524150595	60	61
utg002673l	83548	1525947998	60	61
utg002674l	1288399	1526032951	60	61
utg002675l	60760	1527342836	60	61
utg002676l	1877796	1527404621	60	61
utg002680l	39827	1529313726	60	61
utg002681l	508736	1529354229	60	61
utg002682l	39795	1529871456	60	61
utg002686l	52113	1529911927	60	61
utg002688l	296833	1529964921	60	61
utg002689l	1094758	1530266714	60	61
utg002690l	933661	1531379730	60	61
utg002691l	554348	1532328965	60	61
utg002693l	1003195	1532892565	60	61
utg002694l	1258814	1533912492	60	61
utg002696l	18893	1535192299	60	61
utg002697l	691179	1535211519	60	61
utg002698l	506099	1535914230	60	61
utg002700l	298073	1536428776	60	61
utg002704l	204218	1536731829	60	61
utg002705l	118325	1536939463	60	61
utg002706l	376539	1537059773	60	61
utg002709l	1061593	1537442600	60	61
utg002710l	2272107	1538521899	60	61
utg002712l	861101	1540831887	60	61
utg002713l	574521	1541707352	60	61
utg002714l	154082	1542291461	60	61
utg002717l	1683613	1542448124	60	61
utg002718l	58164	1544159810	60	61
utg002719l	435997	1544218956	60	61
utg002720l	518694	1544662232	60	61
utg002724l	320508	1545189583	60	61
utg002728l	43687	1545515445	60	61
utg002731l	1477025	1545559873	60	61
utg002734l	554328	1547061528	60	61
utg002735l	1216965	1547625107	60	61
utg002736l	275212	1548862367	60	61
utg002737l	292404	1549142178	60	61
utg002738l	64169	1549439468	60	61
utg002739l	966833	1549504719	60	61
utg002742l	323587	1550487678	60	61
utg002743l	725831	1550816671	60	61
utg002745l	1123123	1551554612	60	61
utg002746l	270690	1552696466	60	61
utg002750l	185725	1552971680	60	61
utg002752l	810185	1553160513	60	61
utg002755l	464480	1553984214	60	61
utg002759l	1348823	1554456448	60	61
utg002761l	240873	1555827764	60	61
utg002762l	34301	1556072664	60	61
utg002764l	33671	1556107549	60	61
utg002765l	105830	1556141794	60	61
utg002767l	346240	1556249400	60	61
utg002768l	667197	1556601423	60	61
utg002771l	346180	1557279752	60	61
utg002773l	86875	1557631714	60	61
utg002777l	114406	1557720049	60	61
utg002780l	46866	1557836374	60	61
utg002782l	34570	1557884034	60	61
utg002783l	474906	1557919193	60	61
utg002785l	31696	1558402027	60	61
utg002786l	26284	1558434264	60	61
utg002789l	926704	1558460999	60	61
utg002792l	1293889	1559403161	60	61
utg002793l	246203	1560718627	60	61
utg002795l	156244	1560968946	60	61
utg002798l	564951	1561127807	60	61
utg002799l	103502	1561702186	60	61
utg002804l	3318637	1561807426	60	61
utg002808l	38734	1565181386	60	61
utg002810l	247739	1565220778	60	61
utg002811l	179910	1565472658	60	61
utg002812l	556721	1565655579	60	61
utg002814l	1617168	1566221591	60	61
utg002815l	292357	1567865724	60	61
utg002822l	52627	1568162966	60	61
utg002824l	417824	1568216483	60	61
utg002825l	38963	1568641283	60	61
utg002833l	2199212	1568680908	60	61
utg002835l	111628	1570916786	60	61
utg002836l	686392	1571030287	60	61
utg002837l	272223	1571728131	60	61
utg002840l	570837	1572004904	60	61
utg002841l	947644	1572585267	60	61
utg002843l	42564	1573548718	60	61
utg002852l	529547	1573592004	60	61
utg002855l	2263783	1574130389	60	61
utg002856l	580704	1576431914	60	61
utg002857l	231915	1577022309	60	61
utg002858l	1259988	1577258102	60	61
utg002859l	157764	1578539102	60	61
utg002860l	31356	1578699508	60	61
utg002861l	168863	1578731399	60	61
utg002863l	50430	1578903089	60	61
utg002867l	53151	1578954372	60	61
utg002868l	1331310	1579008421	60	61
utg002872l	447471	1580361932	60	61
utg002873l	354507	1580816873	60	61
utg002874l	78196	1581177301	60	61
utg002875l	39763	1581256813	60	61
utg002876l	576366	1581297251	60	61
utg002878l	41543	1581883236	60	61
utg002880l	94977	1581925484	60	61
utg002882l	20700	1582022056	60	61
utg002886l	99438	1582043113	60	61
utg002888l	1493929	1582144221	60	61
utg002890l	41307	1583663061	60	61
utg002891l	519318	1583705069	60	61
utg002894l	32421	1584233055	60	61
utg002899l	49813	1584266029	60	61
utg002900l	1101367	1584316685	60	61
utg002901l	130003	1585436421	60	61
utg002902l	46272	1585568603	60	61
utg002906l	254672	1585615659	60	61
utg002907l	794520	1585874588	60	61
utg002908l	61595	1586682362	60	61
utg002911l	95911	1586744996	60	61
utg002912l	1361751	1586842518	60	61
utg002914l	343375	1588226977	60	61
utg002917l	116019	1588576087	60	61
utg002918l	362532	1588694052	60	61
utg002920l	311129	1589062639	60	61
utg002921l	401975	1589378966	60	61
utg002926l	890531	1589787653	60	61
utg002929l	29774	1590693039	60	61
utg002930l	956822	1590723322	60	61
utg002931l	48288	1591696104	60	61
utg002932l	26347	1591745209	60	61
utg002934l	736241	1591772008	60	61
utg002935l	421348	1592520532	60	61
utg002937l	1095551	1592948915	60	61
utg002939l	47291	1594062738	60	61
utg002941l	95797	1594110830	60	61
utg002943l	440421	1594208236	60	61
utg002944l	32780	1594656010	60	61
utg002946l	651266	1594689349	60	61
utg002947l	1291798	1595351482	60	61
utg002948l	64701	1596664822	60	61
utg002951l	204457	1596730614	60	61
utg002953l	147383	1596938491	60	61
utg002954l	257615	1597088343	60	61
utg002960l	1716869	1597350264	60	61
utg002962l	387503	1599095760	60	61
utg002964l	225510	1599489734	60	61
utg002966l	49682	1599719015	60	61
utg002969l	1761687	1599769538	60	61
utg002970l	146954	1601560599	60	61
utg002971l	491081	1601710015	60	61
utg002974l	668892	1602209293	60	61
utg002975l	976163	1602889346	60	61
utg002978l	116532	1603881791	60	61
utg002979l	1632349	1604000278	60	61
utg002981l	1692170	1605659845	60	61
utg002982l	912063	1607380230	60	61
utg002994l	295538	1608307507	60	61
utg002995l	153262	1608607983	60	61
utg002999l	264123	1608763812	60	61
utg003001l	1786887	1609032350	60	61
utg003005l	174194	1610849031	60	61
utg003009l	1448714	1611026141	60	61
utg003012l	45080	1612499013	60	61
utg003018l	126708	1612544857	60	61
utg003022l	1038692	1612673689	60	61
utg003023l	994290	1613729705	60	61
utg003025l	174809	1614740579	60	61
utg003029l	177850	1614918314	60	61
utg003031l	36107	1615099141	60	61
utg003032l	266473	1615135862	60	61
utg003034l	85771	1615406789	60	61
utg003035l	1101297	1615494002	60	61
utg003036l	153129	1616613666	60	61
utg003042l	488370	1616769360	60	61
utg003043l	842511	1617265882	60	61
utg003044l	639447	1618122447	60	61
utg003045l	1228689	1618772564	60	61
utg003046l	128601	1620021744	60	61
utg003048l	1318352	1620152501	60	61
utg003049l	212730	1621492838	60	61
utg003050l	197298	1621709126	60	61
utg003052l	234164	1621909725	60	61
utg003056l	1411774	1622147804	60	61
utg003058l	791039	1623583120	60	61
utg003059l	693967	1624387355	60	61
utg003060l	2052165	1625092901	60	61
utg003066l	569244	1627179281	60	61
utg003067l	1197629	1627758025	60	61
utg003068l	400427	1628975627	60	61
utg003069l	47739	1629382740	60	61
utg003070l	2355065	1629431287	60	61
utg003073l	345944	1631825616	60	61
utg003075l	476059	1632177338	60	61
utg003077l	87079	1632661344	60	61
utg003078l	35409	1632749887	60	61
utg003080l	489627	1632785899	60	61
utg003081l	577051	1633283699	60	61
utg003083l	559923	1633870380	60	61
utg003089l	95482	1634439648	60	61
utg003090l	899810	1634536734	60	61
utg003091l	894403	1635451553	60	61
utg003092l	565922	1636360875	60	61
utg003094l	335244	1636936242	60	61
utg003095l	201084	1637277086	60	61
utg003096l	1257352	1637481534	60	61
utg003098l	298212	1638759854	60	61
utg003099l	1180967	1639063049	60	61
utg003102l	529416	1640263711	60	61
utg003103l	30105	1640801963	60	61
utg003105l	257848	1640832582	60	61
utg003108l	1040630	1641094740	60	61
utg003111l	1134139	1642152726	60	61
utg003112l	2110085	1643305780	60	61
utg003113l	758875	1645451046	60	61
utg003115l	463945	1646222581	60	61
utg003118l	89555	1646694271	60	61
utg003120l	212758	1646785331	60	61
utg003121l	716106	1647001647	60	61
utg003124l	449853	1647729701	60	61
utg003127l	1118256	1648187064	60	61
utg003128l	289499	1649323970	60	61
utg003130l	241948	1649618306	60	61
utg003131l	94275	1649864299	60	61
utg003132l	121166	1649960158	60	61
utg003133l	583363	1650083356	60	61
utg003134l	40142	1650676454	60	61
utg003140l	185209	1650717278	60	61
utg003142l	1502907	1650905586	60	61
utg003145l	112299	1652433554	60	61
utg003149l	549656	1652547737	60	61
utg003153l	209908	1653106566	60	61
utg003154l	36521	1653319985	60	61
utg003156l	46398	1653357127	60	61
utg003157l	32502	1653404311	60	61
utg003160l	666770	1653437367	60	61
utg003162l	300823	1654115262	60	61
utg003168l	402257	1654421111	60	61
utg003169l	1586209	1654830085	60	61
utg003171l	823067	1656442743	60	61
utg003174l	294202	1657279540	60	61
utg003176l	47682	1657578658	60	61
utg003177l	856823	1657627147	60	61
utg003179l	1149290	1658498263	60	61
utg003180l	46055	1659666720	60	61
utg003182l	418701	1659713555	60	61
utg003184l	152528	1660139247	60	61
utg003186l	159425	1660294330	60	61
utg003189l	146343	1660456425	60	61
utg003198l	56102	1660605220	60	61
utg003204l	46115	1660662270	60	61
utg003205l	503923	1660709166	60	61
utg003208l	603097	1661221500	60	61
utg003209l	221284	1661834661	60	61
utg003211l	842965	1662059646	60	61
utg003217l	38775	1662916673	60	61
utg003218l	87086	1662956107	60	61
utg003219l	581789	1663044657	60	61
utg003220l	41987	1663636155	60	61
utg003222l	1210603	1663678854	60	61
utg003224l	30303	1664909646	60	61
utg003225l	434069	1664940467	60	61
utg003228l	148203	1665381783	60	61
utg003234l	196750	1665532469	60	61
utg003235l	632985	1665732511	60	61
utg003238l	964197	1666376058	60	61
utg003245l	773196	1667356337	60	61
utg003248l	37050	1668142432	60	61
utg003249l	1066817	1668180112	60	61
utg003253l	1185121	1669264722	60	61
utg003256l	144858	1670469608	60	61
utg003258l	1713600	1670616893	60	61
utg003262l	219815	1672359065	60	61
utg003264l	70803	1672582556	60	61
utg003266l	148307	1672654552	60	61
utg003267l	40399	1672805343	60	61
utg003268l	114678	1672846428	60	61
utg003269l	586779	1672963030	60	61
utg003270l	990859	1673559601	60	61
utg003271l	221213	1674566987	60	61
utg003273l	76487	1674791899	60	61
utg003275l	24111	1674869673	60	61
utg003277l	58558	1674894198	60	61
utg003282l	32699	1674953744	60	61
utg003284l	660459	1674987000	60	61
utg003285l	802819	1675658479	60	61
utg003287l	630604	1676474691	60	61
utg003291l	434461	1677115818	60	61
utg003293l	453494	1677557533	60	61
utg003294l	89077	1678018598	60	61
utg003298l	165354	1678109172	60	61
utg003299l	672995	1678277294	60	61
utg003305l	1033555	1678961518	60	61
utg003306l	109575	1680012311	60	61
utg003307l	831331	1680123725	60	61
utg003309l	93603	1680968924	60	61
utg003310l	22774	1681064100	60	61
utg003312l	29599	1681087266	60	61
utg003315l	322922	1681117371	60	61
utg003318l	296194	1681445688	60	61
utg003321l	304021	1681746831	60	61
utg003322l	913125	1682055932	60	61
utg003323l	27729	1682984288	60	61
utg003326l	174374	1683012492	60	61
utg003327l	368267	1683189785	60	61
utg003330l	715959	1683564202	60	61
utg003331l	295864	1684292106	60	61
utg003334l	102395	1684592914	60	61
utg003335l	50172	1684697028	60	61
utg003339l	823220	1684748049	60	61
utg003340l	668770	1685585002	60	61
utg003341l	146620	1686264931	60	61
utg003344l	164045	1686414007	60	61
utg003345l	281193	1686580799	60	61
utg003346l	112789	1686866691	60	61
utg003347l	451169	1686981372	60	61
utg003348l	31646	1687440073	60	61
utg003349l	576165	1687472259	60	61
utg003351l	904801	1688058039	60	61
utg003355l	94872	1688977933	60	61
utg003356l	125815	1689074399	60	61
utg003357l	100802	1689202323	60	61
utg003359l	311776	1689304818	60	61
utg003360l	160502	1689621803	60	61
utg003361l	324361	1689784993	60	61
utg003362l	355506	1690114773	60	61
utg003364l	1067103	1690476217	60	61
utg003365l	255195	1691561118	60	61
utg003366l	645585	1691820579	60	61
utg003368l	29919	1692476936	60	61
utg003369l	29942	1692507366	60	61
utg003372l	684655	1692537820	60	61
utg003374l	292558	1693233898	60	61
utg003375l	168492	1693531344	60	61
utg003376l	610259	1693702657	60	61
utg003377l	24134	1694323099	60	61
utg003380l	29220	1694347648	60	61
utg003386l	1252439	1694377367	60	61
utg003388l	785526	1695650692	60	61
utg003392l	1323342	1696449323	60	61
utg003393l	755577	1697794733	60	61
utg003397l	293966	1698562915	60	61
utg003399l	844125	1698861793	60	61
utg003400l	858409	1699719999	60	61
utg003402l	527152	1700592727	60	61
utg003403l	328091	1701128677	60	61
utg003404l	21782	1701462249	60	61
utg003405l	455035	1701484407	60	61
utg003407l	1239190	1701947038	60	61
utg003410l	408565	1703206894	60	61
utg003412l	1902233	1703622281	60	61
utg003413l	231093	1705556230	60	61
utg003416l	1234273	1705791187	60	61
utg003417l	710208	1707046044	60	61
utg003420l	159841	1707768101	60	61
utg003425l	369477	1707930619	60	61
utg003428l	565328	1708306266	60	61
utg003430l	657668	1708881029	60	61
utg003431l	190968	1709549671	60	61
utg003433l	1993449	1709743834	60	61
utg003436l	1291388	1711770520	60	61
utg003439l	481546	1713083444	60	61
utg003441l	810040	1713573028	60	61
utg003442l	797764	1714396581	60	61
utg003443l	388078	1715207654	60	61
utg003445l	248203	1715602212	60	61
utg003448l	278229	1715854564	60	61
utg003450l	276448	1716137443	60	61
utg003452l	550143	1716418511	60	61
utg003455l	75029	1716977836	60	61
utg003459l	39239	1717054128	60	61
utg003460l	370875	1717094033	60	61
utg003462l	270406	1717471102	60	61
utg003464l	1430523	1717746027	60	61
utg003468l	414645	1719200405	60	61
utg003472l	44556	1719621973	60	61
utg003473l	1038833	1719667284	60	61
utg003475l	97185	1720723443	60	61
utg003476l	179469	1720822260	60	61
utg003478l	560770	1721004733	60	61
utg003481l	434665	1721574862	60	61
utg003482l	25926	1722016784	60	61
utg003483l	264309	1722043155	60	61
utg003484l	456965	1722311882	60	61
utg003488l	974501	1722776476	60	61
utg003489l	365790	1723767231	60	61
utg003493l	346340	1724139130	60	61
utg003494l	971956	1724491255	60	61
utg003496l	579856	1725479423	60	61
utg003497l	392810	1726068956	60	61
utg003499l	722724	1726468325	60	61
utg003500l	508252	1727203107	60	61
utg003503l	136309	1727719842	60	61
utg003504l	85785	1727858435	60	61
utg003507l	925669	1727945662	60	61
utg003508l	70843	1728886771	60	61
utg003511l	234747	1728958807	60	61
utg003514l	1259341	1729197479	60	61
utg003515l	626943	1730477822	60	61
utg003516l	184598	1731115227	60	61
utg003517l	74419	1731302914	60	61
utg003518l	600237	1731378586	60	61
utg003519l	764545	1731988839	60	61
utg003520l	206441	1732766139	60	61
utg003521l	38890	1732976033	60	61
utg003524l	1243270	1733015584	60	61
utg003526l	26149	1734279588	60	61
utg003532l	42294	1734306185	60	61
utg003533l	1582816	1734349196	60	61
utg003536l	85400	1735958405	60	61
utg003537l	46122	1736045241	60	61
utg003538l	114380	1736092144	60	61
utg003540l	155496	1736208443	60	61
utg003541l	800655	1736366543	60	61
utg003544l	670267	1737180555	60	61
utg003546l	27182	1737862006	60	61
utg003548l	734531	1737889654	60	61
utg003549l	108795	1738636440	60	61
utg003552l	323037	1738747061	60	61
utg003555l	1132905	1739075494	60	61
utg003556l	27063	1740227293	60	61
utg003557l	35514	1740254820	60	61
utg003559l	996078	1740290938	60	61
utg003561l	48359	1741303630	60	61
utg003562l	1038091	1741352807	60	61
utg003566l	696342	1742408212	60	61
utg003570l	293400	1743116172	60	61
utg003571l	290060	1743414474	60	61
utg003572l	80723	1743709381	60	61
utg003573l	22264	1743791462	60	61
utg003575l	133651	1743814110	60	61
utg003576l	454658	1743950001	60	61
utg003578l	59058	1744412249	60	61
utg003580l	256206	1744472304	60	61
utg003583l	494237	1744732793	60	61
utg003584l	290259	1745235280	60	61
utg003586l	60180	1745530389	60	61
utg003588l	906694	1745591584	60	61
utg003593l	159960	1746513402	60	61
utg003595l	256841	1746676040	60	61
utg003598l	420556	1746937174	60	61
utg003599l	145420	1747364752	60	61
utg003601l	40055	1747512608	60	61
utg003602l	153012	1747553343	60	61
utg003603l	269651	1747708918	60	61
utg003605l	200833	1747983076	60	61
utg003608l	609471	1748187269	60	61
utg003611l	1369295	1748806910	60	61
utg003612l	35145	1750199039	60	61
utg003613l	44648	1750234782	60	61
utg003614l	560121	1750280187	60	61
utg003616l	658011	1750849656	60	61
utg003621l	52997	1751518646	60	61
utg003626l	46660	1751572539	60	61
utg003627l	58436	1751619989	60	61
utg003629l	583209	1751679411	60	61
utg003631l	231426	1752272353	60	61
utg003640l	34179	1752507649	60	61
utg003644l	50718	1752542410	60	61
utg003645l	50052	1752593986	60	61
utg003647l	425532	1752644885	60	61
utg003648l	1773853	1753077522	60	61
utg003649l	458834	1754880952	60	61
utg003651l	440890	1755347446	60	61
utg003652l	278616	1755795697	60	61
utg003653l	52071	1756078969	60	61
utg003657l	66099	1756131920	60	61
utg003658l	84178	1756199133	60	61
utg003659l	38302	1756284726	60	61
utg003660l	140217	1756323679	60	61
utg003662l	109537	1756466245	60	61
utg003665l	118156	1756577620	60	61
utg003667l	424553	1756697758	60	61
utg003674l	166161	1757129399	60	61
utg003675l	37567	1757298342	60	61
utg003677l	632629	1757336548	60	61
utg003680l	2634223	1757979733	60	61
utg003681l	292088	1760657872	60	61
utg003682l	45733	1760954841	60	61
utg003683l	389027	1761001349	60	61
utg003684l	52819	1761396872	60	61
utg003685l	422381	1761450584	60	61
utg003686l	532224	1761880017	60	61
utg003687l	982820	1762421124	60	61
utg003688l	43760	1763420337	60	61
utg003689l	1371838	1763464839	60	61
utg003693l	23338	1764859553	60	61
utg003696l	250205	1764883292	60	61
utg003700l	48472	1765137680	60	61
utg003701l	161866	1765186972	60	61
utg003703l	20404	1765351548	60	61
utg003704l	247639	1765372305	60	61
utg003705l	382560	1765624084	60	61
utg003707l	740380	1766013032	60	61
utg003713l	57148	1766765764	60	61
utg003714l	127719	1766823877	60	61
utg003716l	20259	1766953737	60	61
utg003718l	30868	1766974346	60	61
utg003720l	61506	1767005741	60	61
utg003723l	52974	1767068285	60	61
utg003725l	255826	1767122154	60	61
utg003726l	405831	1767382256	60	61
utg003727l	184448	1767794863	60	61
utg003728l	603686	1767982398	60	61
utg003729l	294686	1768596158	60	61
utg003730l	1131338	1768895768	60	61
utg003731l	897838	1770045974	60	61
utg003734l	64779	1770958788	60	61
utg003735l	827991	1771024659	60	61
utg003738l	375885	1771866462	60	61
utg003743l	205502	1772248624	60	61
utg003744l	92001	1772457564	60	61
utg003747l	58459	1772551111	60	61
utg003749l	44833	1772610557	60	61
utg003752l	1576218	1772656150	60	61
utg003753l	49791	1774258651	60	61
utg003754l	41368	1774309284	60	61
utg003756l	155870	1774351354	60	61
utg003757l	278153	1774509834	60	61
utg003758l	91215	1774792635	60	61
utg003759l	131798	1774885383	60	61
utg003760l	164622	1775019390	60	61
utg003762l	1056034	1775186768	60	61
utg003763l	37211	1776260415	60	61
utg003766l	812546	1776298259	60	61
utg003771l	1131812	1777124360	60	61
utg003772l	282290	1778275048	60	61
utg003778l	30783	1778562055	60	61
utg003782l	168883	1778593364	60	61
utg003783l	594925	1778765074	60	61
utg003785l	961321	1779369927	60	61
utg003786l	53205	1780347283	60	61
utg003787l	41661	1780401387	60	61
utg003788l	968401	1780443755	60	61
utg003791l	615983	1781428309	60	61
utg003801l	133786	1782054571	60	61
utg003805l	1157885	1782190599	60	61
utg003807l	170038	1783367795	60	61
utg003814l	314847	1783540679	60	61
utg003815l	191355	1783860786	60	61
utg003816l	1193591	1784055343	60	61
utg003817l	28464	1785268840	60	61
utg003818l	103194	1785297791	60	61
utg003820l	474030	1785402717	60	61
utg003822l	197502	1785884660	60	61
utg003825l	28815	1786085466	60	61
utg003828l	878138	1786114774	60	61
utg003831l	1211083	1787007560	60	61
utg003833l	37722	1788238840	60	61
utg003838l	50711	1788277203	60	61
utg003840l	533872	1788328772	60	61
utg003845l	60010	1788871554	60	61
utg003846l	896979	1788932577	60	61
utg003848l	191254	1789844518	60	61
utg003849l	953373	1790038972	60	61
utg003850l	27627	1791008247	60	61
utg003851l	25003	1791036347	60	61
utg003852l	41864	1791061779	60	61
utg003853l	115844	1791104353	60	61
utg003854l	29692	1791222140	60	61
utg003855l	1098898	1791252339	60	61
utg003856l	50449	1792369564	60	61
utg003858l	1070075	1792420866	60	61
utg003860l	778838	1793508788	60	61
utg003864l	65665	1794300619	60	61
utg003865l	856405	1794367391	60	61
utg003867l	33311	1795238082	60	61
utg003868l	32088	1795271961	60	61
utg003869l	169991	1795304596	60	61
utg003872l	282984	1795477433	60	61
utg003873l	178165	1795765146	60	61
utg003878l	328913	1795946293	60	61
utg003881l	295862	1796280700	60	61
utg003883l	919670	1796581506	60	61
utg003885l	902931	1797516516	60	61
utg003886l	253926	1798434508	60	61
utg003887l	346294	1798692679	60	61
utg003888l	618521	1799044757	60	61
utg003898l	411377	1799673599	60	61
utg003901l	458408	1800091845	60	61
utg003902l	266098	1800557906	60	61
utg003906l	1062979	1800828451	60	61
utg003907l	172754	1801909159	60	61
utg003908l	732988	1802084805	60	61
utg003910l	510409	1802830022	60	61
utg003914l	1215558	1803348950	60	61
utg003916l	30117	1804584780	60	61
utg003920l	703058	1804615411	60	61
utg003924l	34543	1805330199	60	61
utg003927l	32574	1805365330	60	61
utg003928l	1424205	1805398459	60	61
utg003941l	20571	1806846413	60	61
utg003942l	1287107	1806867339	60	61
utg003943l	200815	1808175910	60	61
utg003944l	503669	1808380084	60	61
utg003945l	291871	1808892160	60	61
utg003948l	272052	1809188908	60	61
utg003949l	217147	1809465507	60	61
utg003951l	284073	1809686286	60	61
utg003959l	41110	1809975106	60	61
utg003963l	1587232	1810016914	60	61
utg003964l	65083	1811630612	60	61
utg003966l	28376	1811696792	60	61
utg003967l	407274	1811725653	60	61
utg003969l	29315	1812139727	60	61
utg003972l	209014	1812169543	60	61
utg003975l	407501	1812382053	60	61
utg003978l	604824	1812796358	60	61
utg003979l	740753	1813411275	60	61
utg003981l	54002	1814164386	60	61
utg003983l	355815	1814219301	60	61
utg003987l	201458	1814581059	60	61
utg003988l	183612	1814785887	60	61
utg003992l	271478	1814972572	60	61
utg003993l	123888	1815248587	60	61
utg003994l	16074	1815374552	60	61
utg003995l	607304	1815390906	60	61
utg003997l	45782	1816008344	60	61
utg003998l	27275	1816054902	60	61
utg003999l	44920	1816082644	60	61
utg004002l	1543848	1816128325	60	61
utg004003l	50856	1817697916	60	61
utg004004l	677889	1817749632	60	61
utg004006l	789129	1818438832	60	61
utg004011l	56608	1819241126	60	61
utg004012l	845392	1819298690	60	61
utg004015l	691656	1820158184	60	61
utg004017l	957280	1820861380	60	61
utg004018l	154557	1821834627	60	61
utg004019l	639569	1821991772	60	61
utg004020l	231655	1822642013	60	61
utg004028l	220919	1822877541	60	61
utg004030l	149092	1823102154	60	61
utg004032l	229287	1823253743	60	61
utg004034l	573713	1823486864	60	61
utg004035l	70144	1824070151	60	61
utg004036l	23875	1824141477	60	61
utg004037l	27044	1824165762	60	61
utg004040l	194485	1824193269	60	61
utg004042l	735973	1824391008	60	61
utg004045l	22619	1825139260	60	61
utg004047l	608703	1825162268	60	61
utg004048l	209606	1825781129	60	61
utg004049l	24694	1825994241	60	61
utg004051l	636173	1826019359	60	61
utg004053l	290398	1826666147	60	61
utg004059l	876471	1826961397	60	61
utg004060l	280824	1827852488	60	61
utg004061l	1304611	1828138005	60	61
utg004062l	45719	1829464372	60	61
utg004063l	35924	1829510865	60	61
utg004065l	19804	1829547400	60	61
utg004067l	109151	1829567547	60	61
utg004068l	35814	1829678530	60	61
utg004070l	228720	1829714953	60	61
utg004073l	38752	1829947497	60	61
utg004078l	687253	1829986907	60	61
utg004080l	156313	1830685627	60	61
utg004082l	424936	1830844558	60	61
utg004085l	513313	1831276589	60	61
utg004086l	569859	1831798470	60	61
utg004089l	44876	1832377839	60	61
utg004090l	409383	1832423475	60	61
utg004091l	595839	1832839694	60	61
utg004093l	226149	1833445476	60	61
utg004099l	66386	1833675407	60	61
utg004101l	1090268	1833742912	60	61
utg004104l	365257	1834851364	60	61
utg004106l	524021	1835222721	60	61
utg004109l	37758	1835755488	60	61
utg004110l	454452	1835793888	60	61
utg004111l	439827	1836255927	60	61
utg004114l	319783	1836703097	60	61
utg004117l	164283	1837028222	60	61
utg004118l	38783	1837195256	60	61
utg004122l	869151	1837234698	60	61
utg004123l	180419	1838118347	60	61
utg004127l	89898	1838301785	60	61
utg004128l	63406	1838393194	60	61
utg004130l	76981	1838457669	60	61
utg004131l	52502	1838535946	60	61
utg004133l	30832	1838589336	60	61
utg004134l	344747	1838620694	60	61
utg004135l	39346	1838971199	60	61
utg004136l	36960	1839011213	60	61
utg004137l	421688	1839048801	60	61
utg004138l	1058482	1839477530	60	61
utg004139l	38721	1840553666	60	61
utg004142l	417807	1840593045	60	61
utg004144l	41931	1841017828	60	61
utg004147l	101794	1841060470	60	61
utg004148l	575722	1841163973	60	61
utg004150l	225036	1841749303	60	61
utg004151l	728342	1841978102	60	61
utg004152l	380162	1842718596	60	61
[truncated: 7,754 more rows]
