# Supplementary material for: Chromosome-level haplotype-resolved assembly of highly heterozygous grass genomes with PhaseGrass
Source: Nat Commun. 2025 Dec 20;17:12. doi: 10.1038/s41467-025-66377-5 (PMC12764793; doi:10.1038/s41467-025-66377-5)
Supplement: Supplementary file 6 — Source Data [file 41467_2025_66377_MOESM6_ESM.zip › Supplementary Fig. 7b/utgA_ont_A.fasta.fai]

utg000001l	1696827	12	60	61
utg000003l	29704	1725132	60	61
utg000004l	7394080	1755344	60	61
utg000007l	921087	9272671	60	61
utg000008l	964201	10209122	60	61
utg000009l	3270684	11189406	60	61
utg000013l	1151086	14514614	60	61
utg000014l	1410395	15684897	60	61
utg000015l	4121681	17118811	60	61
utg000018l	1205146	21309199	60	61
utg000024l	850205	22534443	60	61
utg000028l	4331701	23398831	60	61
utg000029l	117221	27802740	60	61
utg000031l	805632	27921927	60	61
utg000036l	1560699	28740999	60	61
utg000039l	3374314	30327722	60	61
utg000040l	627393	33758287	60	61
utg000042l	2261378	34396149	60	61
utg000043l	1317309	36695229	60	61
utg000044l	276266	38034506	60	61
utg000046l	303542	38315389	60	61
utg000047l	1840359	38624003	60	61
utg000049l	1388749	40495047	60	61
utg000053l	343395	41906954	60	61
utg000054l	2317795	42256085	60	61
utg000055l	946447	44612522	60	61
utg000057l	1047815	45574756	60	61
utg000063l	3147878	46640047	60	61
utg000067l	384906	49840402	60	61
utg000068l	870772	50231736	60	61
utg000069l	875522	51117033	60	61
utg000070l	3251805	52007160	60	61
utg000071l	6458133	55313174	60	61
utg000074l	34702	61878955	60	61
utg000075l	73746	61914248	60	61
utg000077l	100273	61989236	60	61
utg000078l	2556233	62091193	60	61
utg000080l	3521209	64690042	60	61
utg000081l	67762	68269950	60	61
utg000082l	1143261	68338854	60	61
utg000086l	2904868	69501182	60	61
utg000087l	956927	72454477	60	61
utg000088l	1616869	73427365	60	61
utg000089l	5422945	75071194	60	61
utg000090l	1435797	80584534	60	61
utg000093l	597266	82044273	60	61
utg000098l	229356	82651506	60	61
utg000100l	783900	82884697	60	61
utg000102l	2838292	83681674	60	61
utg000108l	2683271	86567283	60	61
utg000109l	2497838	89295288	60	61
utg000111l	2484342	91834769	60	61
utg000112l	832962	94360529	60	61
utg000113l	1663611	95207386	60	61
utg000114l	2727797	96898736	60	61
utg000115l	1313983	99672009	60	61
utg000116l	1507597	101007904	60	61
utg000118l	576550	102540640	60	61
utg000119l	449010	103126812	60	61
utg000126l	1100664	103583318	60	61
utg000129l	1344797	104702339	60	61
utg000131l	856650	106069562	60	61
utg000133l	1095444	106940502	60	61
utg000135l	4150503	108054216	60	61
utg000136l	1162984	112273907	60	61
utg000140l	250584	113456287	60	61
utg000141l	1954995	113711060	60	61
utg000142l	2671035	115698651	60	61
utg000143l	2286744	118414216	60	61
utg000145l	33868	120739085	60	61
utg000149l	432414	120773530	60	61
utg000156l	732127	121213163	60	61
utg000159l	989918	121957505	60	61
utg000161l	2748042	122963934	60	61
utg000163l	1121483	125757789	60	61
utg000165l	5155681	126897976	60	61
utg000167l	7225158	132139598	60	61
utg000169l	2013643	139485188	60	61
utg000170l	35522	141532404	60	61
utg000175l	380069	141568531	60	61
utg000177l	1556026	141954947	60	61
utg000178l	1095165	143536919	60	61
utg000180l	2943218	144650349	60	61
utg000182l	218937	147642633	60	61
utg000186l	2996449	147865231	60	61
utg000187l	1649751	150911633	60	61
utg000188l	914769	152588892	60	61
utg000189l	4440930	153518920	60	61
utg000191l	877062	158033878	60	61
utg000192l	328142	158925570	60	61
utg000193l	1292314	159259194	60	61
utg000194l	707210	160573059	60	61
utg000195l	3965018	161292068	60	61
utg000198l	127944	165323182	60	61
utg000203l	1145842	165453271	60	61
utg000206l	2771362	166618223	60	61
utg000210l	1185392	169435787	60	61
utg000214l	67433	170640948	60	61
utg000218l	67029	170709517	60	61
utg000219l	849761	170777676	60	61
utg000220l	1982602	171641612	60	61
utg000221l	752435	173657270	60	61
utg000225l	1654852	174422258	60	61
utg000226l	721752	176104703	60	61
utg000229l	2829856	176838497	60	61
utg000230l	2294883	179715530	60	61
utg000231l	375865	182048674	60	61
utg000235l	1079677	182430816	60	61
utg000236l	2583438	183528500	60	61
utg000240l	493026	186155008	60	61
utg000241l	262265	186656264	60	61
utg000242l	779597	186922913	60	61
utg000243l	285662	187715516	60	61
utg000244l	1635550	188005952	60	61
utg000248l	34176	189668774	60	61
utg000249l	719197	189703532	60	61
utg000250l	411000	190434728	60	61
utg000251l	3103964	190852590	60	61
utg000252l	1561815	194008299	60	61
utg000255l	3766541	195596157	60	61
utg000256l	423688	199425486	60	61
utg000261l	3939920	199856248	60	61
utg000262l	2456453	203861846	60	61
utg000264l	1935489	206359252	60	61
utg000268l	2441974	208327012	60	61
utg000270l	4776029	210809698	60	61
utg000271l	943569	215665340	60	61
utg000272l	1402601	216624648	60	61
utg000274l	821153	218050638	60	61
utg000277l	508246	218885489	60	61
utg000282l	431670	219402218	60	61
utg000284l	722563	219841095	60	61
utg000285l	1294036	220575713	60	61
utg000286l	1445209	221891329	60	61
utg000288l	1136112	223360637	60	61
utg000290l	1940307	224515697	60	61
utg000294l	1006636	226488355	60	61
utg000297l	1462432	227511781	60	61
utg000303l	1272794	228998599	60	61
utg000304l	526991	230292619	60	61
utg000305l	3814918	230828406	60	61
utg000309l	35579	234706918	60	61
utg000311l	3292334	234743102	60	61
utg000314l	4198319	238090321	60	61
utg000315l	2147141	242358624	60	61
utg000318l	614704	244541563	60	61
utg000322l	724887	245166525	60	61
utg000326l	928347	245903506	60	61
utg000328l	1590838	246847338	60	61
utg000329l	530527	248464702	60	61
utg000331l	231685	249004084	60	61
utg000332l	336508	249239643	60	61
utg000334l	2011666	249581772	60	61
utg000335l	1704778	251626978	60	61
utg000337l	2007171	253360181	60	61
utg000341l	2585702	255400817	60	61
utg000343l	1662166	258029627	60	61
utg000344l	344271	259719508	60	61
utg000347l	2069615	260069529	60	61
utg000350l	1391162	262173650	60	61
utg000351l	3671080	263588011	60	61
utg000353l	77672	267320288	60	61
utg000354l	4079693	267399267	60	61
utg000355l	1114474	271546967	60	61
utg000358l	1196071	272680028	60	61
utg000359l	18500	273896046	60	61
utg000361l	1934991	273914867	60	61
utg000362l	1532995	275882120	60	61
utg000364l	901337	277440677	60	61
utg000366l	623246	278357049	60	61
utg000367l	2418421	278990695	60	61
utg000369l	1707969	281449436	60	61
utg000370l	1367201	283185884	60	61
utg000377l	676901	284575884	60	61
utg000378l	1402854	285264079	60	61
utg000379l	341125	286690326	60	61
utg000382l	694284	287037149	60	61
utg000383l	1038300	287743017	60	61
utg000386l	440628	288798634	60	61
utg000387l	2798593	289246618	60	61
utg000393l	2011733	292091867	60	61
utg000395l	1123246	294137141	60	61
utg000397l	633647	295279120	60	61
utg000398l	1595509	295923340	60	61
utg000400l	4659003	297545453	60	61
utg000401l	35792	302282119	60	61
utg000402l	1530432	302318520	60	61
utg000403l	85056	303874472	60	61
utg000404l	103201	303960958	60	61
utg000405l	155539	304065892	60	61
utg000406l	3152439	304224036	60	61
utg000407l	248407	307429028	60	61
utg000409l	1579227	307681588	60	61
utg000411l	1520220	309287148	60	61
utg000412l	1005955	310832717	60	61
utg000414l	1428416	311855450	60	61
utg000418l	902542	313307685	60	61
utg000421l	3535401	314225282	60	61
utg000422l	4669206	317819619	60	61
utg000423l	1793366	322566658	60	61
utg000426l	3616914	324389926	60	61
utg000429l	1306218	328067134	60	61
utg000430l	780188	329395135	60	61
utg000431l	3065688	330188339	60	61
utg000432l	1249372	333305134	60	61
utg000434l	25653	334575341	60	61
utg000435l	1114754	334601434	60	61
utg000436l	1950258	335734780	60	61
utg000440l	608262	337717555	60	61
utg000441l	1198533	338335967	60	61
utg000443l	841527	339554488	60	61
utg000448l	527578	340410053	60	61
utg000449l	1914905	340946436	60	61
utg000450l	1182726	342893269	60	61
utg000454l	1070400	344095720	60	61
utg000456l	1613858	345183972	60	61
utg000458l	422906	346824740	60	61
utg000460l	1271061	347254707	60	61
utg000461l	940966	348546965	60	61
utg000464l	1156728	349503626	60	61
utg000466l	1111517	350679645	60	61
utg000467l	968209	351809700	60	61
utg000472l	245359	352794058	60	61
utg000473l	282094	353043519	60	61
utg000476l	2156032	353330327	60	61
utg000477l	412806	355522305	60	61
utg000478l	1013324	355942004	60	61
utg000479l	2093444	356972229	60	61
utg000480l	787809	359100576	60	61
utg000483l	4559785	359901528	60	61
utg000486l	1256298	364537322	60	61
utg000491l	627954	365814571	60	61
utg000493l	91536	366453003	60	61
utg000495l	2477538	366546077	60	61
utg000499l	998162	369064920	60	61
utg000501l	304674	370079731	60	61
utg000508l	20435	370389495	60	61
utg000509l	1588707	370410283	60	61
utg000512l	361558	372025481	60	61
utg000516l	652574	372393077	60	61
utg000519l	1584332	373056540	60	61
utg000521l	737995	374667290	60	61
utg000524l	854998	375417597	60	61
utg000526l	571066	376286857	60	61
utg000527l	70788	376867453	60	61
utg000529l	822230	376939433	60	61
utg000530l	121176	377775379	60	61
utg000534l	911984	377898587	60	61
utg000535l	3070743	378825783	60	61
utg000539l	976086	381947718	60	61
utg000541l	3123928	382940085	60	61
utg000542l	2783546	386116091	60	61
utg000543l	2108859	388946042	60	61
utg000544l	2806995	391090061	60	61
utg000547l	80666	393943852	60	61
utg000548l	2535757	394025875	60	61
utg000550l	829679	396603907	60	61
utg000551l	4679740	397447426	60	61
utg000552l	5168054	402205174	60	61
utg000555l	2788308	407459375	60	61
utg000557l	599710	410294167	60	61
utg000559l	29416	410903885	60	61
utg000562l	1013553	410933804	60	61
utg000563l	4037246	411964262	60	61
utg000568l	1859300	416068808	60	61
utg000569l	1799784	417959109	60	61
utg000570l	1180918	419788902	60	61
utg000573l	970580	420989514	60	61
utg000574l	1440100	421976283	60	61
utg000578l	377875	423440397	60	61
utg000579l	4304431	423824582	60	61
utg000582l	1135105	428200766	60	61
utg000583l	151003	429354802	60	61
utg000584l	1907624	429508334	60	61
utg000590l	128192	431447764	60	61
utg000591l	1471193	431578105	60	61
utg000592l	1027029	433073830	60	61
utg000593l	760675	434117989	60	61
utg000595l	1008188	434891354	60	61
utg000596l	265498	435916358	60	61
utg000597l	1579998	436186293	60	61
utg000600l	760909	437792637	60	61
utg000603l	3981606	438566240	60	61
utg000604l	1351333	442614219	60	61
utg000608l	826234	443988087	60	61
utg000609l	647887	444828104	60	61
utg000610l	1249202	445486802	60	61
utg000615l	439601	446756837	60	61
utg000618l	1557605	447203777	60	61
utg000621l	329348	448787355	60	61
utg000622l	309670	449122205	60	61
utg000624l	961399	449437049	60	61
utg000628l	2389971	450414484	60	61
utg000629l	1249743	452844300	60	61
utg000633l	2287818	454114885	60	61
utg000634l	524389	456440846	60	61
utg000637l	482307	456973987	60	61
utg000639l	2142334	457464345	60	61
utg000640l	627882	459642397	60	61
utg000641l	3202436	460280756	60	61
utg000642l	818842	463536578	60	61
utg000643l	3769326	464369080	60	61
utg000646l	514511	468201241	60	61
utg000647l	829447	468724340	60	61
utg000648l	2649911	469567624	60	61
utg000649l	222603	472261713	60	61
utg000650l	2153677	472488039	60	61
utg000651l	713582	474677623	60	61
utg000653l	167239	475403111	60	61
utg000654l	965345	475573150	60	61
utg000660l	106025	476554597	60	61
utg000662l	1338506	476662402	60	61
utg000667l	1595216	478023229	60	61
utg000668l	630763	479645044	60	61
utg000675l	2914413	480286332	60	61
utg000676l	1357241	483249331	60	61
utg000682l	1054647	484629205	60	61
utg000683l	1335631	485701442	60	61
utg000684l	64289	487059346	60	61
utg000685l	312556	487124719	60	61
utg000686l	308112	487442497	60	61
utg000688l	482610	487755757	60	61
utg000690l	355359	488246423	60	61
utg000694l	158310	488607717	60	61
utg000696l	1954094	488768678	60	61
utg000697l	674794	490755353	60	61
utg000698l	921126	491441406	60	61
utg000699l	1150159	492377897	60	61
utg000703l	1190499	493547238	60	61
utg000705l	1956488	494757591	60	61
utg000707l	565123	496746700	60	61
utg000708l	4492611	497321254	60	61
utg000710l	689597	501888754	60	61
utg000712l	652318	502589857	60	61
utg000717l	127367	503253059	60	61
utg000718l	2048679	503382561	60	61
utg000719l	56450	505465397	60	61
utg000721l	1032523	505522800	60	61
utg000722l	5564697	506572544	60	61
utg000725l	1583302	512229998	60	61
utg000727l	2603083	513839701	60	61
utg000730l	711523	516486181	60	61
utg000731l	1565406	517209575	60	61
utg000732l	1298208	518801084	60	61
utg000735l	828633	520120941	60	61
utg000737l	2157221	520963397	60	61
utg000739l	954098	523156584	60	61
utg000742l	2044227	524126596	60	61
utg000745l	50351	526204906	60	61
utg000749l	545190	526256109	60	61
utg000750l	1011870	526810398	60	61
utg000752l	1224815	527839145	60	61
utg000753l	1721201	529084386	60	61
utg000756l	244842	530834286	60	61
utg000757l	1010538	531083221	60	61
utg000759l	3156593	532110614	60	61
utg000763l	2483541	535319829	60	61
utg000765l	2406711	537844775	60	61
utg000766l	43070	540291610	60	61
utg000767l	21167	540335410	60	61
utg000768l	593267	540356942	60	61
utg000769l	2478939	540960109	60	61
utg000771l	237129	543480376	60	61
utg000777l	1801354	543721470	60	61
utg000778l	128995	545552859	60	61
utg000780l	3565960	545684016	60	61
utg000782l	3100908	549309421	60	61
utg000785l	2090312	552462023	60	61
utg000786l	1863076	554587186	60	61
utg000787l	100339	556481326	60	61
utg000788l	1046279	556583350	60	61
utg000789l	1144087	557647079	60	61
utg000795l	355762	558810247	60	61
utg000796l	1416517	559171951	60	61
utg000798l	2948439	560612089	60	61
utg000799l	3181337	563609681	60	61
utg000801l	706619	566844053	60	61
utg000803l	361151	567562461	60	61
utg000804l	38997	567929644	60	61
utg000805l	1311431	567969303	60	61
utg000806l	361735	569302604	60	61
utg000807l	2657495	569670380	60	61
utg000811l	1559905	572372179	60	61
utg000813l	779681	573958095	60	61
utg000814l	1074230	574750783	60	61
utg000815l	1671267	575842929	60	61
utg000816l	1894043	577542063	60	61
utg000817l	2390488	579467686	60	61
utg000818l	640365	581898028	60	61
utg000819l	2111578	582549078	60	61
utg000820l	1076634	584695861	60	61
utg000825l	925897	585790451	60	61
utg000826l	91544	586731792	60	61
utg000828l	28581	586824874	60	61
utg000830l	543319	586853944	60	61
utg000834l	1891273	587406331	60	61
utg000836l	113134	589329138	60	61
utg000838l	39702	589444170	60	61
utg000839l	988136	589484546	60	61
utg000843l	1049184	590489163	60	61
utg000844l	712653	591555846	60	61
utg000847l	3856925	592280389	60	61
utg000849l	1034469	596201609	60	61
utg000852l	2474317	597253332	60	61
utg000854l	1492475	599768900	60	61
utg000855l	663721	601286262	60	61
utg000857l	734694	601961058	60	61
utg000862l	686258	602708009	60	61
utg000865l	3069323	603405717	60	61
utg000868l	2954011	606526208	60	61
utg000873l	893142	609529465	60	61
utg000875l	35906	610437505	60	61
utg000877l	347495	610474022	60	61
utg000881l	689431	610827321	60	61
utg000886l	3031612	611528255	60	61
utg000888l	51190	614610406	60	61
utg000890l	2724555	614662462	60	61
utg000892l	770426	617432439	60	61
utg000893l	532992	618215718	60	61
utg000895l	913664	618757606	60	61
utg000897l	2616565	619686510	60	61
utg000899l	102374	622346697	60	61
utg000904l	3230470	622450790	60	61
utg000909l	913887	625735114	60	61
utg000910l	475072	626664245	60	61
utg000914l	1137490	627147247	60	61
utg000917l	192112	628303708	60	61
utg000918l	24534	628499034	60	61
utg000919l	1054707	628523989	60	61
utg000921l	893146	629596287	60	61
utg000922l	1173126	630504331	60	61
utg000924l	563541	631697022	60	61
utg000928l	445132	632269968	60	61
utg000929l	1548075	632722531	60	61
utg000930l	2120489	634296420	60	61
utg000931l	459014	636452263	60	61
utg000934l	774197	636918940	60	61
utg000935l	421369	637706053	60	61
utg000936l	703285	638134457	60	61
utg000937l	223159	638849476	60	61
utg000940l	4439781	639076367	60	61
utg000941l	1229485	643590157	60	61
utg000942l	431983	644840146	60	61
utg000943l	301348	645279341	60	61
utg000946l	689009	645585724	60	61
utg000947l	44706	646286229	60	61
utg000949l	1887505	646331693	60	61
utg000951l	84895	648250669	60	61
utg000953l	3081232	648336991	60	61
utg000955l	502052	651469589	60	61
utg000956l	1054364	651980021	60	61
utg000958l	1916784	653051970	60	61
utg000960l	1131470	655000713	60	61
utg000961l	1270506	656151053	60	61
utg000962l	1612152	657442747	60	61
utg000963l	953543	659081781	60	61
utg000965l	732529	660051229	60	61
utg000967l	117399	660795979	60	61
utg000969l	1241107	660915347	60	61
utg000972l	427086	662177152	60	61
utg000974l	1639924	662611369	60	61
utg000975l	256994	664278638	60	61
utg000977l	284739	664539928	60	61
utg000979l	271540	664829425	60	61
utg000981l	2268505	665105503	60	61
utg000983l	912367	667411829	60	61
utg000984l	813513	668339415	60	61
utg000985l	432029	669166499	60	61
utg000987l	1507260	669605741	60	61
utg000988l	680323	671138134	60	61
utg000989l	825675	671829808	60	61
utg000992l	2632457	672669257	60	61
utg000994l	1339745	675345601	60	61
utg000999l	3296047	676707688	60	61
utg001000l	3507101	680058682	60	61
utg001001l	902078	683624247	60	61
utg001003l	1071957	684541372	60	61
utg001006l	2656959	685631207	60	61
utg001007l	1726038	688332461	60	61
utg001008l	440069	690087279	60	61
utg001015l	1645308	690534695	60	61
utg001018l	965986	692207437	60	61
utg001019l	4918964	693189535	60	61
utg001020l	1860341	698190494	60	61
utg001022l	2329935	700081853	60	61
utg001023l	822320	702450633	60	61
utg001026l	1069325	703286671	60	61
utg001028l	235185	704373831	60	61
utg001030l	2055101	704612948	60	61
utg001032l	1898694	706702313	60	61
utg001034l	1809516	708632664	60	61
utg001035l	1124652	710472351	60	61
utg001036l	1142559	711615760	60	61
utg001037l	1864345	712777374	60	61
utg001038l	1685830	714672804	60	61
utg001041l	153308	716386744	60	61
utg001042l	26460	716542620	60	61
utg001043l	499897	716569533	60	61
utg001044l	731389	717077774	60	61
utg001045l	1873522	717821365	60	61
utg001046l	432369	719726125	60	61
utg001048l	963991	720165713	60	61
utg001049l	3220243	721145783	60	61
utg001051l	1069046	724419709	60	61
utg001052l	80164	725506585	60	61
utg001053l	1118257	725588098	60	61
utg001061l	884348	726725005	60	61
utg001062l	1380151	727624105	60	61
utg001067l	297929	729027271	60	61
utg001069l	224967	729330178	60	61
utg001070l	2482838	729558907	60	61
utg001072l	3080319	732083138	60	61
utg001073l	994795	735214808	60	61
utg001074l	369600	736226195	60	61
utg001075l	1694534	736601967	60	61
utg001076l	980975	738324756	60	61
utg001077l	3372134	739322093	60	61
utg001078l	3191767	742750442	60	61
utg001081l	835610	745995418	60	61
utg001082l	251541	746844967	60	61
utg001084l	1466693	747100713	60	61
utg001085l	1282625	748591863	60	61
utg001087l	45693	749895878	60	61
utg001091l	1155013	749942345	60	61
utg001093l	271216	751116621	60	61
utg001096l	3564869	751392370	60	61
utg001098l	172287	755016666	60	61
utg001099l	490944	755191837	60	61
utg001100l	893970	755690976	60	61
utg001102l	1316112	756599858	60	61
utg001103l	3516401	757937918	60	61
utg001104l	1067469	761512938	60	61
utg001107l	542555	762598211	60	61
utg001110l	854068	763149821	60	61
utg001112l	3773767	764018136	60	61
utg001113l	115187	767854812	60	61
utg001114l	1436046	767971931	60	61
utg001115l	863815	769431924	60	61
utg001116l	2906519	770310148	60	61
utg001117l	361249	773265121	60	61
utg001118l	849227	773632403	60	61
utg001120l	88141	774495796	60	61
utg001122l	745209	774585419	60	61
utg001129l	757966	775343061	60	61
utg001130l	2667258	776113672	60	61
utg001132l	693777	778825397	60	61
utg001136l	2146339	779530749	60	61
utg001138l	450548	781712873	60	61
utg001142l	435895	782170943	60	61
utg001144l	228047	782614115	60	61
utg001146l	355467	782845975	60	61
utg001148l	1073494	783207379	60	61
utg001149l	3778795	784298777	60	61
utg001150l	214318	788140564	60	61
utg001151l	3188268	788358466	60	61
utg001153l	2121409	791599884	60	61
utg001159l	35273	793756662	60	61
utg001160l	2206047	793792535	60	61
utg001162l	1386437	796035362	60	61
utg001163l	2218447	797444919	60	61
utg001164l	117462	799700353	60	61
utg001169l	40651	799819785	60	61
utg001170l	387862	799861126	60	61
utg001171l	1949560	800255465	60	61
utg001174l	4327108	802237530	60	61
utg001176l	493968	806636769	60	61
utg001177l	2461516	807138982	60	61
utg001178l	855410	809641536	60	61
utg001179l	510109	810511215	60	61
utg001182l	494242	811029838	60	61
utg001183l	696994	811532330	60	61
utg001186l	618528	812240953	60	61
utg001188l	973426	812869802	60	61
utg001191l	130694	813859464	60	61
utg001192l	364251	813992349	60	61
utg001198l	1716584	814362683	60	61
utg001199l	1546542	816107889	60	61
utg001201l	356954	817680219	60	61
utg001202l	374059	818043135	60	61
utg001203l	691814	818423441	60	61
utg001207l	73831	819126798	60	61
utg001209l	2695213	819201872	60	61
utg001210l	456210	821942018	60	61
utg001213l	909293	822405844	60	61
utg001217l	36507	823330304	60	61
utg001218l	1116695	823367432	60	61
utg001219l	256233	824502751	60	61
utg001220l	836253	824763267	60	61
utg001221l	314830	825613470	60	61
utg001223l	1425395	825933560	60	61
utg001224l	1524664	827382724	60	61
utg001225l	56799	828932812	60	61
utg001226l	1122347	828990570	60	61
utg001228l	1215196	830131635	60	61
utg001230l	1139792	831367097	60	61
utg001233l	1745265	832525898	60	61
utg001234l	861948	834300263	60	61
utg001239l	454071	835176589	60	61
utg001240l	137554	835638240	60	61
utg001241l	2417600	835778099	60	61
utg001242l	279916	838236005	60	61
utg001244l	880550	838520599	60	61
utg001245l	391655	839415837	60	61
utg001251l	665047	839814032	60	61
utg001252l	37474	840490176	60	61
utg001254l	1745868	840528287	60	61
utg001255l	477233	842303265	60	61
utg001257l	37119	842788464	60	61
utg001258l	971749	842826214	60	61
utg001260l	1180095	843814171	60	61
utg001261l	479800	845013947	60	61
utg001263l	1279510	845501756	60	61
utg001264l	605191	846802604	60	61
utg001265l	589389	847417894	60	61
utg001267l	736895	848017119	60	61
utg001269l	522238	848766308	60	61
utg001275l	107452	849297262	60	61
utg001276l	3150273	849406517	60	61
utg001279l	2036552	852609307	60	61
utg001281l	430248	854679814	60	61
utg001282l	296141	855117245	60	61
utg001284l	25521	855418334	60	61
utg001286l	447590	855444293	60	61
utg001287l	660351	855899355	60	61
utg001291l	203678	856570724	60	61
utg001294l	742879	856777809	60	61
utg001295l	2544901	857533082	60	61
utg001296l	505407	860120411	60	61
utg001299l	247490	860634254	60	61
utg001300l	144380	860885881	60	61
utg001302l	1078515	861032680	60	61
utg001304l	72300	862129183	60	61
utg001305l	796943	862202700	60	61
utg001306l	388030	863012938	60	61
utg001307l	2007699	863407448	60	61
utg001308l	1051198	865448621	60	61
utg001309l	1511903	866517351	60	61
utg001312l	138220	868054465	60	61
utg001313l	1459646	868195001	60	61
utg001319l	768475	869678987	60	61
utg001323l	101222	870460282	60	61
utg001324l	2058881	870563204	60	61
utg001326l	1387022	872656412	60	61
utg001328l	408370	874066564	60	61
utg001329l	234960	874481753	60	61
utg001333l	1159721	874720641	60	61
utg001335l	561189	875899703	60	61
utg001337l	106618	876470258	60	61
utg001338l	426745	876578665	60	61
utg001339l	2216104	877012535	60	61
utg001341l	2032331	879265587	60	61
utg001344l	620366	881331803	60	61
utg001345l	2441950	881962521	60	61
utg001346l	554673	884445183	60	61
utg001347l	397288	885009113	60	61
utg001349l	2139340	885413035	60	61
utg001351l	22931	887588043	60	61
utg001354l	820119	887611369	60	61
utg001358l	43201	888445169	60	61
utg001359l	94591	888489103	60	61
utg001362l	940675	888585283	60	61
utg001363l	1791268	889541648	60	61
utg001365l	2381394	891362783	60	61
utg001367l	1711803	893783879	60	61
utg001368l	2043685	895524225	60	61
utg001369l	103323	897601984	60	61
utg001370l	265773	897707042	60	61
utg001371l	1725775	897977257	60	61
utg001373l	26574	899731807	60	61
utg001374l	555305	899758836	60	61
utg001375l	2995768	900323409	60	61
utg001377l	28855	903369119	60	61
utg001384l	848601	903398467	60	61
utg001387l	2528726	904261224	60	61
utg001391l	551106	906832108	60	61
utg001395l	144217	907392412	60	61
utg001396l	514483	907539045	60	61
utg001398l	3149761	908062115	60	61
utg001400l	165568	911264385	60	61
utg001402l	1773578	911432725	60	61
utg001405l	77890	913235875	60	61
utg001408l	1201177	913315076	60	61
utg001410l	311909	914536285	60	61
utg001411l	1207409	914853405	60	61
utg001413l	813178	916080950	60	61
utg001418l	2033346	916907693	60	61
utg001421l	659036	918974941	60	61
utg001423l	668117	919644973	60	61
utg001424l	186695	920324238	60	61
utg001426l	1030059	920514057	60	61
utg001427l	2182245	921561296	60	61
utg001428l	183365	923779924	60	61
utg001432l	754570	923966358	60	61
utg001439l	916670	924733517	60	61
utg001441l	698805	925665477	60	61
utg001442l	1417947	926375941	60	61
utg001445l	115260	927817533	60	61
utg001446l	1656281	927934726	60	61
utg001448l	3944235	929618624	60	61
utg001451l	1687542	933628609	60	61
utg001455l	1308151	935344289	60	61
utg001457l	1289699	936674255	60	61
utg001458l	3403531	937985461	60	61
utg001459l	1273701	941445730	60	61
utg001461l	814221	942740672	60	61
utg001462l	3451824	943568476	60	61
utg001465l	808246	947077843	60	61
utg001468l	653929	947899572	60	61
utg001469l	1095134	948564412	60	61
utg001478l	1049477	949677811	60	61
utg001479l	33719	950744792	60	61
utg001480l	515015	950779085	60	61
utg001481l	734303	951302696	60	61
utg001482l	1225068	952049250	60	61
utg001484l	317964	953294748	60	61
utg001486l	507802	953618024	60	61
utg001487l	344413	954134302	60	61
utg001488l	3184852	954484468	60	61
utg001489l	5005233	957722413	60	61
utg001491l	2372686	962811079	60	61
utg001492l	589857	965223322	60	61
utg001495l	696492	965823022	60	61
utg001498l	1094604	966531135	60	61
utg001499l	428953	967643995	60	61
utg001502l	1354483	968080110	60	61
utg001503l	1878643	969457180	60	61
utg001504l	5680437	971367146	60	61
utg001507l	1891384	977142269	60	61
utg001508l	1915391	979065189	60	61
utg001509l	1270796	981012516	60	61
utg001514l	946343	982304504	60	61
utg001516l	734025	983266632	60	61
utg001517l	919043	984012903	60	61
utg001519l	1420858	984947276	60	61
utg001523l	40297	986391827	60	61
utg001525l	1528873	986432808	60	61
utg001527l	536294	987987175	60	61
utg001528l	37523	988532420	60	61
utg001533l	793038	988570581	60	61
utg001535l	170497	989376849	60	61
utg001537l	1048035	989550200	60	61
utg001541l	1181356	990615715	60	61
utg001542l	635003	991816773	60	61
utg001544l	1948675	992462372	60	61
utg001546l	3391361	994443537	60	61
utg001547l	538945	997891433	60	61
utg001548l	741567	998439373	60	61
utg001550l	18973	999193312	60	61
utg001551l	269889	999212614	60	61
utg001555l	526557	999487014	60	61
utg001556l	120023	1000022359	60	61
utg001558l	1739295	1000144395	60	61
utg001559l	1687463	1001912691	60	61
utg001561l	398744	1003628291	60	61
utg001562l	1321025	1004033693	60	61
utg001569l	1355288	1005376748	60	61
utg001570l	1520407	1006754637	60	61
utg001571l	1642537	1008300397	60	61
utg001573l	1223829	1009970322	60	61
utg001575l	2672565	1011214561	60	61
utg001576l	571383	1013931681	60	61
utg001577l	2176023	1014512600	60	61
utg001579l	1687939	1016724903	60	61
utg001582l	4004264	1018440987	60	61
utg001583l	42352	1022512001	60	61
utg001584l	1411040	1022555071	60	61
utg001586l	294066	1023989641	60	61
utg001587l	941882	1024288621	60	61
utg001594l	1865350	1025246214	60	61
utg001595l	2300473	1027142666	60	61
utg001597l	361357	1029481493	60	61
utg001598l	2487818	1029848885	60	61
utg001601l	432735	1032378179	60	61
utg001608l	1524428	1032818139	60	61
utg001609l	1010732	1034367987	60	61
utg001611l	146265	1035395577	60	61
utg001612l	1154479	1035544292	60	61
utg001614l	300076	1036718025	60	61
utg001615l	907366	1037023115	60	61
utg001616l	960525	1037945616	60	61
utg001617l	321409	1038922162	60	61
utg001618l	1118361	1039248940	60	61
utg001619l	521792	1040385953	60	61
utg001621l	2038847	1040916454	60	61
utg001623l	3066976	1042989294	60	61
utg001627l	1520068	1046107399	60	61
utg001628l	1163713	1047652814	60	61
utg001631l	438238	1048835935	60	61
utg001634l	54110	1049281489	60	61
utg001635l	131499	1049336513	60	61
utg001638l	2007113	1049470216	60	61
utg001639l	742360	1051510793	60	61
utg001643l	830042	1052265538	60	61
utg001645l	289618	1053109427	60	61
utg001647l	559294	1053403884	60	61
utg001648l	1745787	1053972512	60	61
utg001650l	336609	1055747408	60	61
utg001651l	2371235	1056089640	60	61
utg001652l	230180	1058500408	60	61
utg001653l	842963	1058734437	60	61
utg001655l	3718188	1059591462	60	61
utg001657l	1983531	1063371632	60	61
utg001658l	902125	1065388234	60	61
utg001659l	487611	1066305407	60	61
utg001660l	1410336	1066801157	60	61
utg001662l	147078	1068235011	60	61
utg001665l	2333518	1068384553	60	61
utg001666l	505824	1070756975	60	61
utg001667l	527901	1071271242	60	61
utg001668l	1332202	1071807954	60	61
utg001672l	234946	1073162372	60	61
utg001673l	27625	1073401246	60	61
utg001675l	1026516	1073429344	60	61
utg001676l	36714	1074472981	60	61
utg001677l	832676	1074510319	60	61
utg001678l	63687	1075356885	60	61
utg001682l	318160	1075421646	60	61
utg001683l	908246	1075745121	60	61
utg001686l	301425	1076668517	60	61
utg001687l	1443178	1076974978	60	61
utg001688l	1173622	1078442221	60	61
utg001690l	1566349	1079635416	60	61
utg001692l	1227249	1081227883	60	61
utg001693l	307193	1082475599	60	61
utg001696l	155143	1082787924	60	61
utg001700l	48130	1082945665	60	61
utg001704l	943803	1082994610	60	61
utg001707l	800576	1083954156	60	61
utg001709l	295850	1084768087	60	61
utg001712l	1106882	1085068880	60	61
utg001714l	1064916	1086194223	60	61
utg001717l	913501	1087276900	60	61
utg001719l	661920	1088205639	60	61
utg001720l	358190	1088878603	60	61
utg001722l	38973	1089242775	60	61
utg001723l	418272	1089282410	60	61
utg001724l	257392	1089707666	60	61
utg001725l	325214	1089969360	60	61
utg001726l	263862	1090300007	60	61
utg001727l	913435	1090568279	60	61
utg001730l	38980	1091496950	60	61
utg001731l	249214	1091536592	60	61
utg001732l	880525	1091789972	60	61
utg001733l	1830852	1092685185	60	61
utg001735l	218101	1094546564	60	61
utg001736l	35310	1094768313	60	61
utg001742l	88415	1094804224	60	61
utg001745l	2375444	1094894125	60	61
utg001747l	2002300	1097309172	60	61
utg001749l	41152	1099344856	60	61
utg001750l	2073989	1099386706	60	61
utg001751l	490461	1101495274	60	61
utg001752l	68170	1101993922	60	61
utg001755l	765202	1102063241	60	61
utg001759l	522859	1102841209	60	61
utg001760l	2902559	1103372795	60	61
utg001762l	883129	1106323742	60	61
utg001766l	1250483	1107221602	60	61
utg001767l	136824	1108492939	60	61
utg001769l	786880	1108632056	60	61
utg001770l	1377627	1109432063	60	61
utg001771l	2197679	1110832663	60	61
utg001774l	1259521	1113066982	60	61
utg001775l	60312	1114347508	60	61
utg001776l	1402789	1114408838	60	61
utg001779l	958412	1115835019	60	61
utg001780l	2169868	1116809417	60	61
utg001781l	1210894	1119015462	60	61
utg001784l	3601106	1120246550	60	61
utg001785l	507804	1123907687	60	61
utg001786l	1934049	1124423967	60	61
utg001788l	2856338	1126390263	60	61
utg001789l	2354452	1129294219	60	61
utg001793l	1093535	1131687924	60	61
utg001794l	781806	1132799697	60	61
utg001797l	1366230	1133594546	60	61
utg001800l	661720	1134983559	60	61
utg001802l	522410	1135656320	60	61
utg001803l	2173673	1136187449	60	61
utg001804l	44107	1138397362	60	61
utg001805l	29948	1138442217	60	61
utg001806l	680312	1138472677	60	61
utg001807l	1297969	1139164340	60	61
utg001808l	605536	1140483954	60	61
utg001809l	34591	1141099595	60	61
utg001812l	24978	1141134775	60	61
utg001813l	4205922	1141160182	60	61
utg001815l	528181	1145436215	60	61
utg001816l	30265	1145973212	60	61
utg001817l	44129	1146003994	60	61
utg001820l	474896	1146048871	60	61
utg001822l	1630314	1146531694	60	61
utg001824l	86383	1148189192	60	61
utg001827l	645231	1148277027	60	61
utg001829l	2590289	1148933024	60	61
utg001830l	286667	1151566497	60	61
utg001831l	2630101	1151857954	60	61
utg001832l	351057	1154531903	60	61
utg001834l	478185	1154888823	60	61
utg001835l	537557	1155374990	60	61
utg001836l	1526817	1155921519	60	61
utg001837l	620374	1157473795	60	61
utg001838l	1121507	1158104521	60	61
utg001840l	1839687	1159244732	60	61
utg001847l	311361	1161115093	60	61
utg001849l	30849	1161431656	60	61
utg001850l	628559	1161463032	60	61
utg001855l	1490814	1162102079	60	61
utg001856l	775181	1163617752	60	61
utg001858l	1057248	1164405865	60	61
utg001859l	354195	1165480746	60	61
utg001861l	1038660	1165840857	60	61
utg001869l	150771	1166896840	60	61
utg001871l	2697329	1167050136	60	61
utg001872l	1727365	1169792433	60	61
utg001875l	58242	1171548600	60	61
utg001877l	382686	1171607825	60	61
utg001881l	122137	1171996902	60	61
utg001883l	30216	1172121087	60	61
utg001884l	1172511	1172151819	60	61
utg001889l	848449	1173343884	60	61
utg001890l	36975	1174206486	60	61
utg001891l	803124	1174244090	60	61
utg001898l	51380	1175060612	60	61
utg001899l	68328	1175112861	60	61
utg001901l	627888	1175182340	60	61
utg001902l	1139295	1175820705	60	61
utg001903l	432672	1176979001	60	61
utg001904l	206072	1177418897	60	61
utg001906l	826842	1177628416	60	61
utg001907l	2085258	1178469051	60	61
utg001908l	1411661	1180589076	60	61
utg001909l	121490	1182024277	60	61
utg001910l	769145	1182147804	60	61
utg001913l	820248	1182929781	60	61
utg001915l	947477	1183763712	60	61
utg001916l	97562	1184726993	60	61
utg001917l	1022029	1184826194	60	61
utg001918l	1809847	1185865269	60	61
utg001919l	1470890	1187705293	60	61
utg001921l	123500	1189200710	60	61
utg001924l	1202377	1189326281	60	61
utg001928l	284683	1190548710	60	61
utg001929l	1234288	1190838150	60	61
utg001930l	2691030	1192093022	60	61
utg001936l	47653	1194828915	60	61
utg001939l	117539	1194877375	60	61
utg001944l	883267	1194996885	60	61
utg001945l	490038	1195894886	60	61
utg001952l	1931737	1196393104	60	61
utg001953l	127652	1198357049	60	61
utg001959l	260549	1198486841	60	61
utg001960l	238010	1198751745	60	61
utg001962l	1075529	1198993734	60	61
utg001963l	1879583	1200087201	60	61
utg001964l	84737	1201998123	60	61
utg001965l	347438	1202084285	60	61
utg001971l	762879	1202437526	60	61
utg001973l	215891	1203213132	60	61
utg001977l	2155263	1203432634	60	61
utg001979l	244247	1205623831	60	61
utg001982l	34947	1205872161	60	61
utg001984l	525200	1205907703	60	61
utg001985l	819968	1206441669	60	61
utg001987l	282108	1207275316	60	61
utg001988l	1009547	1207562138	60	61
utg001989l	275480	1208588523	60	61
utg001991l	696986	1208868607	60	61
utg001993l	322089	1209577222	60	61
utg001994l	622841	1209904692	60	61
utg001995l	29082	1210537926	60	61
utg002000l	3502156	1210567505	60	61
utg002002l	1992724	1214128043	60	61
utg002003l	471715	1216153992	60	61
utg002005l	117361	1216633581	60	61
utg002006l	1959279	1216752911	60	61
utg002007l	1579023	1218744857	60	61
utg002009l	1242609	1220350210	60	61
utg002012l	86058	1221613542	60	61
utg002015l	89208	1221701047	60	61
utg002016l	3510000	1221791754	60	61
utg002018l	193569	1225360266	60	61
utg002019l	459201	1225557074	60	61
utg002023l	460993	1226023941	60	61
utg002024l	222349	1226492630	60	61
utg002027l	739682	1226718697	60	61
utg002031l	977121	1227470720	60	61
utg002034l	1674905	1228464139	60	61
utg002035l	1750427	1230166972	60	61
utg002036l	491069	1231946585	60	61
utg002042l	758204	1232445851	60	61
utg002050l	1847482	1233216704	60	61
utg002051l	588104	1235094990	60	61
utg002052l	442261	1235692908	60	61
utg002053l	1678297	1236142553	60	61
utg002055l	2185024	1237848834	60	61
utg002056l	857748	1240070288	60	61
utg002058l	545814	1240942344	60	61
utg002060l	1112858	1241497267	60	61
utg002062l	403428	1242628685	60	61
utg002064l	2032417	1243038849	60	61
utg002068l	780369	1245105152	60	61
utg002069l	1661161	1245898540	60	61
utg002072l	302518	1247587400	60	61
utg002073l	44961	1247894972	60	61
utg002074l	129663	1247940695	60	61
utg002075l	515933	1248072532	60	61
utg002077l	2211871	1248597076	60	61
utg002079l	2056048	1250845824	60	61
utg002081l	856098	1252936152	60	61
utg002082l	918056	1253806531	60	61
utg002085l	257104	1254739900	60	61
utg002087l	260476	1255001302	60	61
utg002089l	616383	1255266132	60	61
utg002090l	1213472	1255892801	60	61
utg002091l	632851	1257126510	60	61
utg002096l	161535	1257769921	60	61
utg002097l	57397	1257934161	60	61
utg002098l	854421	1257992527	60	61
utg002100l	486624	1258861201	60	61
utg002101l	257576	1259355948	60	61
utg002103l	1241538	1259617829	60	61
utg002105l	743998	1260880072	60	61
utg002107l	1772743	1261636482	60	61
utg002112l	2428662	1263438783	60	61
utg002115l	329185	1265907935	60	61
utg002116l	1859297	1266242619	60	61
utg002118l	1325600	1268132917	60	61
utg002119l	1177023	1269480623	60	61
utg002124l	38333	1270677276	60	61
utg002127l	1194707	1270716260	60	61
utg002129l	187110	1271930891	60	61
utg002131l	1435844	1272121132	60	61
utg002133l	553249	1273580919	60	61
utg002134l	560303	1274143401	60	61
utg002135l	1922258	1274713055	60	61
utg002138l	170874	1276667363	60	61
utg002140l	144805	1276841097	60	61
utg002143l	1705943	1276988328	60	61
utg002144l	587071	1278722716	60	61
utg002145l	389231	1279319584	60	61
utg002147l	550768	1279715315	60	61
utg002151l	454836	1280275275	60	61
utg002157l	163935	1280737704	60	61
utg002159l	2985854	1280904384	60	61
utg002162l	464251	1283940015	60	61
utg002164l	1044697	1284412016	60	61
utg002165l	818441	1285474137	60	61
utg002168l	225940	1286306231	60	61
utg002170l	2040164	1286535949	60	61
utg002171l	1330797	1288610128	60	61
utg002172l	322783	1289963117	60	61
utg002176l	187073	1290291292	60	61
utg002178l	93666	1290481495	60	61
utg002181l	192982	1290576735	60	61
utg002183l	785175	1290772946	60	61
utg002184l	1061279	1291571220	60	61
utg002185l	231392	1292650199	60	61
utg002186l	1727943	1292885460	60	61
utg002188l	787992	1294642215	60	61
utg002189l	97919	1295443353	60	61
utg002191l	150317	1295542916	60	61
utg002193l	625670	1295695751	60	61
utg002194l	506830	1296331861	60	61
utg002195l	112454	1296847151	60	61
utg002196l	1169829	1296961492	60	61
utg002197l	320297	1298150831	60	61
utg002198l	942711	1298476479	60	61
utg002199l	1145887	1299434914	60	61
utg002200l	2090187	1300599912	60	61
utg002204l	73866	1302724948	60	61
utg002206l	640145	1302800058	60	61
utg002208l	1473761	1303450885	60	61
utg002211l	809335	1304949221	60	61
utg002215l	42870	1305772057	60	61
utg002221l	700564	1305815654	60	61
utg002222l	1036608	1306527907	60	61
utg002227l	34033	1307581804	60	61
utg002228l	583434	1307616417	60	61
utg002230l	769472	1308209587	60	61
utg002232l	25008	1308991896	60	61
utg002233l	827449	1309017333	60	61
utg002234l	234514	1309858585	60	61
utg002237l	1578582	1310097020	60	61
utg002238l	1776417	1311701924	60	61
utg002240l	39858	1313507960	60	61
utg002241l	100200	1313548495	60	61
utg002242l	1144094	1313650377	60	61
utg002246l	258039	1314813552	60	61
utg002248l	720059	1315075904	60	61
utg002250l	314057	1315807976	60	61
utg002251l	347526	1316127280	60	61
utg002257l	1297799	1316480611	60	61
utg002263l	20417	1317800052	60	61
utg002264l	1415971	1317820822	60	61
utg002265l	875170	1319260405	60	61
utg002269l	1830502	1320150174	60	61
utg002271l	519751	1322011197	60	61
utg002272l	578480	1322539623	60	61
utg002273l	382927	1323127757	60	61
utg002277l	39443	1323517079	60	61
utg002279l	335436	1323557192	60	61
utg002280l	2752241	1323898231	60	61
utg002281l	34838	1326696355	60	61
utg002282l	57861	1326731786	60	61
utg002287l	1444818	1326790624	60	61
utg002288l	61477	1328259535	60	61
utg002289l	68334	1328322049	60	61
utg002291l	714683	1328391534	60	61
utg002292l	83487	1329118141	60	61
utg002293l	1178691	1329203032	60	61
utg002295l	1239651	1330401380	60	61
utg002298l	1057869	1331661704	60	61
utg002299l	919852	1332737217	60	61
utg002300l	852074	1333672412	60	61
utg002302l	1604724	1334538700	60	61
utg002303l	112622	1336170182	60	61
utg002305l	272161	1336284694	60	61
utg002307l	51890	1336561404	60	61
utg002309l	2320170	1336614171	60	61
utg002310l	513264	1338973023	60	61
utg002311l	422201	1339494854	60	61
utg002313l	1696252	1339924104	60	61
utg002314l	1959835	1341648639	60	61
utg002316l	45000	1343641150	60	61
utg002321l	27180	1343686912	60	61
utg002324l	400819	1343714557	60	61
utg002325l	2441525	1344122069	60	61
utg002326l	253818	1346604299	60	61
utg002332l	55326	1346862360	60	61
utg002335l	1671977	1346918621	60	61
utg002338l	403976	1348618477	60	61
utg002341l	477177	1349029198	60	61
utg002343l	687738	1349514340	60	61
utg002344l	218338	1350213553	60	61
utg002346l	330858	1350435542	60	61
utg002350l	1481006	1350771927	60	61
utg002352l	506882	1352277629	60	61
utg002353l	670581	1352792972	60	61
utg002354l	473123	1353474742	60	61
utg002355l	94907	1353955763	60	61
utg002360l	1096914	1354052264	60	61
utg002363l	2069991	1355167472	60	61
utg002366l	67889	1357271975	60	61
utg002369l	78887	1357341008	60	61
utg002371l	74677	1357421222	60	61
utg002375l	701908	1357497156	60	61
utg002376l	38762	1358210775	60	61
utg002378l	196478	1358250196	60	61
utg002379l	545227	1358449961	60	61
utg002382l	1061475	1359004288	60	61
utg002383l	834070	1360083467	60	61
utg002390l	1452882	1360931451	60	61
utg002391l	2442127	1362408560	60	61
utg002392l	815742	1364891402	60	61
utg002394l	519652	1365720752	60	61
utg002396l	3474971	1366249077	60	61
utg002397l	929245	1369781977	60	61
utg002401l	132218	1370726722	60	61
utg002402l	502268	1370861156	60	61
utg002403l	877579	1371371808	60	61
utg002404l	1560446	1372264026	60	61
utg002405l	1096724	1373850492	60	61
utg002407l	1232214	1374965507	60	61
utg002408l	331147	1376218270	60	61
utg002412l	1239815	1376554949	60	61
utg002414l	2006641	1377815440	60	61
utg002417l	525634	1379855538	60	61
utg002418l	657569	1380389945	60	61
utg002419l	919868	1381058486	60	61
utg002421l	131121	1381993698	60	61
utg002422l	363955	1382127017	60	61
utg002423l	258794	1382497050	60	61
utg002424l	925203	1382760170	60	61
utg002427l	43047	1383700806	60	61
utg002430l	154554	1383744583	60	61
utg002433l	171077	1383901725	60	61
utg002435l	1773020	1384075666	60	61
utg002438l	909886	1385878249	60	61
utg002440l	329714	1386803312	60	61
utg002444l	685237	1387138534	60	61
utg002448l	24905	1387835204	60	61
utg002449l	605643	1387860537	60	61
utg002450l	960624	1388476287	60	61
utg002451l	926720	1389452934	60	61
utg002452l	36895	1390395112	60	61
utg002454l	42661	1390432634	60	61
utg002456l	33978	1390476019	60	61
utg002457l	699302	1390510576	60	61
utg002458l	225681	1391221546	60	61
utg002463l	770219	1391451001	60	61
utg002464l	758673	1392234069	60	61
utg002466l	243662	1393005399	60	61
utg002467l	668928	1393253135	60	61
utg002468l	1305576	1393933224	60	61
utg002470l	73408	1395260572	60	61
utg002471l	213097	1395335216	60	61
utg002474l	808715	1395551877	60	61
utg002480l	529883	1396374083	60	61
utg002481l	832143	1396912810	60	61
utg002482l	480837	1397758835	60	61
utg002483l	1942515	1398247698	60	61
utg002485l	1849731	1400222601	60	61
utg002488l	322405	1402103173	60	61
utg002490l	753157	1402430964	60	61
utg002491l	654580	1403196686	60	61
utg002497l	398635	1403862188	60	61
utg002498l	209707	1404267479	60	61
utg002500l	1394182	1404480694	60	61
utg002502l	181871	1405898125	60	61
utg002503l	439530	1406083040	60	61
utg002504l	1340919	1406529908	60	61
utg002506l	3238649	1407893188	60	61
utg002507l	149348	1411185827	60	61
utg002508l	109137	1411337677	60	61
utg002509l	658651	1411448645	60	61
utg002512l	567809	1412118286	60	61
utg002513l	135782	1412695571	60	61
utg002519l	1582839	1412833629	60	61
utg002520l	354807	1414442861	60	61
utg002524l	200133	1414803594	60	61
utg002525l	1348614	1415007075	60	61
utg002530l	1481620	1416378178	60	61
utg002531l	1293104	1417884504	60	61
utg002532l	1261685	1419199172	60	61
utg002533l	723386	1420481898	60	61
utg002536l	723581	1421217353	60	61
utg002537l	234786	1421953006	60	61
utg002541l	43896	1422191718	60	61
utg002542l	45944	1422236358	60	61
utg002544l	140596	1422283080	60	61
utg002547l	75102	1422426032	60	61
utg002548l	307163	1422502398	60	61
utg002549l	104313	1422814693	60	61
utg002551l	2734529	1422920757	60	61
utg002553l	375857	1425700874	60	61
utg002558l	439773	1426083008	60	61
utg002560l	502734	1426530123	60	61
utg002561l	200933	1427041248	60	61
utg002562l	825758	1427245542	60	61
utg002564l	92443	1428085075	60	61
utg002565l	1547549	1428179071	60	61
utg002566l	934843	1429752425	60	61
utg002568l	34918	1430702861	60	61
utg002569l	1598440	1430738373	60	61
utg002570l	960752	1432363466	60	61
utg002572l	518543	1433340243	60	61
utg002579l	274507	1433867441	60	61
utg002580l	1033632	1434146536	60	61
utg002582l	58171	1435197408	60	61
utg002583l	366686	1435256561	60	61
utg002587l	1269219	1435629371	60	61
utg002590l	111083	1436919756	60	61
utg002593l	955766	1437032703	60	61
utg002595l	811216	1438004411	60	61
utg002596l	50572	1438829160	60	61
utg002598l	52900	1438880587	60	61
utg002601l	1810463	1438934381	60	61
utg002602l	189748	1440775031	60	61
utg002603l	1675324	1440967954	60	61
utg002604l	402686	1442671213	60	61
utg002606l	906915	1443080623	60	61
utg002609l	331049	1444002666	60	61
utg002610l	1707371	1444339245	60	61
utg002612l	997186	1446075085	60	61
utg002613l	125223	1447088903	60	61
utg002616l	974057	1447216226	60	61
utg002617l	996593	1448206530	60	61
utg002619l	128096	1449219745	60	61
utg002620l	67618	1449349988	60	61
utg002621l	824436	1449418745	60	61
utg002622l	864710	1450256934	60	61
utg002625l	1030772	1451136068	60	61
utg002627l	53720	1452184032	60	61
utg002630l	1492187	1452238660	60	61
utg002633l	871641	1453755729	60	61
utg002639l	718300	1454641910	60	61
utg002640l	1021807	1455372194	60	61
utg002647l	184137	1456411044	60	61
utg002652l	1265724	1456598262	60	61
utg002654l	3452431	1457885094	60	61
utg002663l	143937	1461395078	60	61
utg002664l	183722	1461541426	60	61
utg002667l	1026802	1461728223	60	61
utg002670l	712514	1462772151	60	61
utg002672l	1767925	1463496553	60	61
utg002673l	83548	1465293956	60	61
utg002675l	60760	1465378909	60	61
utg002680l	39827	1465440694	60	61
utg002681l	508736	1465481197	60	61
utg002683l	388303	1465998424	60	61
utg002685l	248821	1466393211	60	61
utg002688l	296833	1466646192	60	61
utg002689l	1094758	1466947985	60	61
utg002690l	933661	1468061001	60	61
utg002693l	1003195	1469010236	60	61
utg002694l	1258814	1470030163	60	61
utg002698l	506099	1471309970	60	61
utg002699l	950138	1471824516	60	61
utg002706l	376539	1472790502	60	61
utg002708l	704238	1473173329	60	61
utg002709l	1061593	1473889317	60	61
utg002710l	2272107	1474968616	60	61
utg002714l	154082	1477278604	60	61
utg002715l	2588985	1477435267	60	61
utg002717l	1683613	1480067414	60	61
utg002719l	435997	1481779100	60	61
utg002720l	518694	1482222376	60	61
utg002722l	644938	1482749727	60	61
utg002724l	320508	1483405426	60	61
utg002727l	227011	1483731288	60	61
utg002728l	43687	1483962095	60	61
utg002729l	766254	1484006523	60	61
utg002731l	1477025	1484785560	60	61
utg002733l	665283	1486287215	60	61
utg002734l	554328	1486963599	60	61
utg002735l	1216965	1487527178	60	61
utg002736l	275212	1488764438	60	61
utg002739l	966833	1489044249	60	61
utg002740l	859468	1490027208	60	61
utg002741l	42396	1490901013	60	61
utg002742l	323587	1490944128	60	61
utg002744l	929875	1491273121	60	61
utg002746l	270690	1492218506	60	61
utg002747l	423956	1492493720	60	61
utg002750l	185725	1492924754	60	61
utg002751l	30580	1493113587	60	61
utg002753l	434397	1493144689	60	61
utg002754l	1439900	1493586338	60	61
utg002757l	1052020	1495050249	60	61
utg002759l	1348823	1496119815	60	61
utg002760l	37510	1497491131	60	61
utg002762l	34301	1497529279	60	61
utg002764l	33671	1497564164	60	61
utg002767l	346240	1497598409	60	61
utg002770l	1101271	1497950432	60	61
utg002774l	455512	1499070070	60	61
utg002776l	983369	1499533186	60	61
utg002780l	46866	1500532957	60	61
utg002781l	1026670	1500580617	60	61
utg002785l	31696	1501624411	60	61
utg002788l	516976	1501656648	60	61
utg002789l	926704	1502182253	60	61
utg002794l	42838	1503124415	60	61
utg002798l	564951	1503167979	60	61
utg002799l	103502	1503742358	60	61
utg002802l	1248421	1503847598	60	61
utg002806l	629040	1505116839	60	61
utg002810l	247739	1505756375	60	61
utg002811l	179910	1506008255	60	61
utg002813l	534538	1506191176	60	61
utg002814l	1617168	1506734635	60	61
utg002815l	292357	1508378768	60	61
utg002817l	1840817	1508676010	60	61
utg002818l	390645	1510547520	60	61
utg002820l	850053	1510944688	60	61
utg002821l	72823	1511808921	60	61
utg002822l	52627	1511882970	60	61
utg002830l	791765	1511936487	60	61
utg002831l	1667481	1512741461	60	61
utg002832l	504654	1514436746	60	61
utg002833l	2199212	1514949823	60	61
utg002838l	653498	1517185701	60	61
utg002841l	947644	1517850103	60	61
utg002842l	247602	1518813554	60	61
utg002843l	42564	1519065295	60	61
utg002847l	37413	1519108581	60	61
utg002848l	52871	1519146630	60	61
utg002850l	148807	1519200395	60	61
utg002851l	1273763	1519351695	60	61
utg002853l	747518	1520646700	60	61
utg002855l	2263783	1521406689	60	61
utg002856l	580704	1523708214	60	61
utg002858l	1259988	1524298609	60	61
utg002859l	157764	1525579609	60	61
utg002861l	168863	1525740015	60	61
utg002863l	50430	1525911705	60	61
utg002864l	211776	1525962988	60	61
utg002866l	1292293	1526178306	60	61
utg002867l	53151	1527492150	60	61
utg002868l	1331310	1527546199	60	61
utg002871l	1910601	1528899710	60	61
utg002872l	447471	1530842167	60	61
utg002875l	39763	1531297108	60	61
utg002878l	41543	1531337546	60	61
utg002880l	94977	1531379794	60	61
utg002881l	1607994	1531476366	60	61
utg002882l	20700	1533111172	60	61
utg002883l	581027	1533132229	60	61
utg002884l	42865	1533722952	60	61
utg002888l	1493929	1533766544	60	61
utg002890l	41307	1535285384	60	61
utg002892l	1238862	1535327392	60	61
utg002893l	493016	1536586914	60	61
utg002896l	644876	1537088159	60	61
utg002901l	130003	1537743795	60	61
utg002902l	46272	1537875977	60	61
utg002904l	642616	1537923033	60	61
utg002905l	66708	1538576372	60	61
utg002908l	61595	1538644204	60	61
utg002909l	35889	1538706838	60	61
utg002910l	1416274	1538743338	60	61
utg002913l	44460	1540183229	60	61
utg002915l	857080	1540228442	60	61
utg002917l	116019	1541099819	60	61
utg002919l	88384	1541217784	60	61
utg002929l	29774	1541307654	60	61
utg002938l	703245	1541337937	60	61
utg002941l	95797	1542052915	60	61
utg002943l	440421	1542150321	60	61
utg002946l	651266	1542598095	60	61
utg002947l	1291798	1543260228	60	61
utg002948l	64701	1544573568	60	61
utg002950l	26331	1544639360	60	61
utg002951l	204457	1544666142	60	61
utg002953l	147383	1544874019	60	61
utg002954l	257615	1545023871	60	61
utg002962l	387503	1545285792	60	61
utg002964l	225510	1545679766	60	61
utg002969l	1761687	1545909047	60	61
utg002970l	146954	1547700108	60	61
utg002974l	668892	1547849524	60	61
utg002977l	657331	1548529577	60	61
utg002978l	116532	1549197876	60	61
utg002979l	1632349	1549316363	60	61
utg002980l	1240512	1550975930	60	61
utg002982l	912063	1552237130	60	61
utg002983l	1839184	1553164407	60	61
utg002984l	476516	1555034257	60	61
utg002987l	1220443	1555518727	60	61
utg002994l	295538	1556759523	60	61
utg002996l	1431003	1557059999	60	61
utg002998l	40989	1558514865	60	61
utg002999l	264123	1558556550	60	61
utg003004l	673383	1558825088	60	61
utg003005l	174194	1559509707	60	61
utg003007l	1707653	1559686817	60	61
utg003009l	1448714	1561422943	60	61
utg003010l	502214	1562895815	60	61
utg003011l	39508	1563406412	60	61
utg003014l	311470	1563446591	60	61
utg003016l	279091	1563763265	60	61
utg003017l	52922	1564047020	60	61
utg003018l	126708	1564100837	60	61
utg003019l	619889	1564229669	60	61
utg003020l	508234	1564859902	60	61
utg003021l	497579	1565376619	60	61
utg003025l	174809	1565882503	60	61
utg003028l	1686198	1566060238	60	61
utg003031l	36107	1567774552	60	61
utg003032l	266473	1567811273	60	61
utg003033l	340129	1568082200	60	61
utg003038l	863158	1568428010	60	61
utg003046l	128601	1569305566	60	61
utg003050l	197298	1569436323	60	61
utg003055l	995785	1569636922	60	61
utg003056l	1411774	1570649316	60	61
utg003058l	791039	1572084632	60	61
utg003059l	693967	1572888867	60	61
utg003062l	292367	1573594413	60	61
utg003063l	98135	1573891665	60	61
utg003065l	90684	1573991448	60	61
utg003066l	569244	1574083656	60	61
utg003067l	1197629	1574662400	60	61
utg003069l	47739	1575880002	60	61
utg003070l	2355065	1575928549	60	61
utg003073l	345944	1578322878	60	61
utg003076l	754293	1578674600	60	61
utg003078l	35409	1579441477	60	61
utg003081l	577051	1579477489	60	61
utg003082l	98451	1580064170	60	61
utg003084l	115264	1580164274	60	61
utg003085l	103201	1580281472	60	61
utg003086l	307630	1580386406	60	61
utg003089l	95482	1580699176	60	61
utg003091l	894403	1580796262	60	61
utg003092l	565922	1581705584	60	61
utg003093l	344770	1582280951	60	61
utg003094l	335244	1582631480	60	61
utg003098l	298212	1582972324	60	61
utg003105l	257848	1583275519	60	61
utg003107l	1439644	1583537677	60	61
utg003108l	1040630	1585001328	60	61
utg003109l	849651	1586059314	60	61
utg003110l	51720	1586923138	60	61
utg003111l	1134139	1586975732	60	61
utg003112l	2110085	1588128786	60	61
utg003113l	758875	1590274052	60	61
utg003114l	241909	1591045587	60	61
utg003115l	463945	1591291540	60	61
utg003116l	38457	1591763230	60	61
utg003119l	24746	1591802340	60	61
utg003120l	212758	1591827511	60	61
utg003121l	716106	1592043827	60	61
utg003122l	131818	1592771881	60	61
utg003124l	449853	1592905908	60	61
utg003127l	1118256	1593363271	60	61
utg003128l	289499	1594500177	60	61
utg003129l	72089	1594794513	60	61
utg003135l	897391	1594867816	60	61
utg003138l	26030	1595780176	60	61
utg003141l	781119	1595806652	60	61
utg003142l	1502907	1596600802	60	61
utg003143l	199294	1598128770	60	61
utg003145l	112299	1598331398	60	61
utg003146l	390567	1598445581	60	61
utg003149l	549656	1598842670	60	61
utg003150l	127335	1599401499	60	61
utg003151l	34674	1599530969	60	61
utg003153l	209908	1599566233	60	61
utg003154l	36521	1599779652	60	61
utg003155l	79653	1599816794	60	61
utg003156l	46398	1599897787	60	61
utg003159l	988522	1599944971	60	61
utg003160l	666770	1600949981	60	61
utg003167l	583081	1601627876	60	61
utg003169l	1586209	1602220688	60	61
utg003171l	823067	1603833346	60	61
utg003173l	480919	1604670143	60	61
utg003174l	294202	1605159090	60	61
utg003175l	159628	1605458208	60	61
utg003176l	47682	1605620509	60	61
utg003177l	856823	1605668998	60	61
utg003178l	669656	1606540114	60	61
utg003180l	46055	1607220943	60	61
utg003181l	87637	1607267778	60	61
utg003182l	418701	1607356888	60	61
utg003183l	465430	1607782580	60	61
utg003184l	152528	1608255780	60	61
utg003185l	925552	1608410863	60	61
utg003186l	159425	1609351853	60	61
utg003188l	248077	1609513948	60	61
utg003189l	146343	1609766172	60	61
utg003190l	761548	1609914967	60	61
utg003192l	39302	1610689220	60	61
utg003193l	35871	1610729190	60	61
utg003195l	217427	1610765671	60	61
utg003197l	369293	1610986734	60	61
utg003198l	56102	1611362194	60	61
utg003199l	42167	1611419244	60	61
utg003200l	190119	1611462126	60	61
utg003201l	213937	1611655426	60	61
utg003203l	48800	1611872941	60	61
utg003204l	46115	1611922567	60	61
utg003205l	503923	1611969463	60	61
utg003206l	693488	1612481797	60	61
utg003207l	238103	1613186856	60	61
utg003212l	51009	1613428940	60	61
utg003213l	1511028	1613480812	60	61
utg003214l	160857	1615017036	60	61
utg003217l	38775	1615180586	60	61
utg003218l	87086	1615220020	60	61
utg003221l	97488	1615308570	60	61
utg003223l	496133	1615407695	60	61
utg003224l	30303	1615912109	60	61
utg003225l	434069	1615942930	60	61
utg003226l	117358	1616384246	60	61
utg003228l	148203	1616503572	60	61
utg003230l	198219	1616654258	60	61
utg003231l	37566	1616855793	60	61
utg003236l	2474485	1616893998	60	61
utg003238l	964197	1619409737	60	61
utg003241l	709130	1620390016	60	61
utg003242l	464462	1621110977	60	61
utg003244l	157631	1621583193	60	61
utg003245l	773196	1621743464	60	61
utg003246l	337127	1622529559	60	61
utg003252l	573317	1622872317	60	61
utg003253l	1185121	1623455202	60	61
utg003258l	1713600	1624660088	60	61
utg003259l	2067106	1626402260	60	61
utg003262l	219815	1628503830	60	61
utg003269l	586779	1628727321	60	61
utg003270l	990859	1629323892	60	61
utg003271l	221213	1630331278	60	61
utg003272l	1233432	1630556190	60	61
utg003274l	84524	1631810192	60	61
utg003275l	24111	1631896137	60	61
utg003277l	58558	1631920662	60	61
utg003278l	857961	1631980208	60	61
utg003280l	872133	1632852481	60	61
utg003282l	32699	1633739162	60	61
utg003285l	802819	1633772418	60	61
utg003287l	630604	1634588630	60	61
utg003288l	134401	1635229757	60	61
utg003289l	1174676	1635366411	60	61
utg003291l	434461	1636560677	60	61
utg003295l	241216	1637002392	60	61
utg003296l	698163	1637247641	60	61
utg003297l	39641	1637957453	60	61
utg003298l	165354	1637997767	60	61
utg003301l	276527	1638165889	60	61
utg003302l	46271	1638447037	60	61
utg003303l	622198	1638494092	60	61
utg003304l	272129	1639126672	60	61
utg003307l	831331	1639403349	60	61
utg003309l	93603	1640248548	60	61
utg003312l	29599	1640343724	60	61
utg003314l	1261415	1640373829	60	61
utg003316l	135220	1641656280	60	61
utg003322l	913125	1641793766	60	61
utg003323l	27729	1642722122	60	61
utg003324l	81023	1642750326	60	61
utg003327l	368267	1642832712	60	61
utg003334l	102395	1643207129	60	61
utg003335l	50172	1643311243	60	61
utg003337l	832268	1643362264	60	61
utg003340l	668770	1644208416	60	61
utg003341l	146620	1644888345	60	61
utg003342l	22447	1645037421	60	61
utg003343l	874015	1645060255	60	61
utg003344l	164045	1645948849	60	61
utg003345l	281193	1646115641	60	61
utg003346l	112789	1646401533	60	61
utg003347l	451169	1646516214	60	61
utg003348l	31646	1646974915	60	61
utg003349l	576165	1647007101	60	61
utg003350l	35047	1647592881	60	61
utg003352l	185592	1647628525	60	61
utg003357l	100802	1647817223	60	61
utg003358l	768195	1647919718	60	61
utg003359l	311776	1648700729	60	61
utg003362l	355506	1649017714	60	61
utg003365l	255195	1649379158	60	61
utg003366l	645585	1649638619	60	61
utg003370l	25228	1650294976	60	61
utg003371l	396147	1650320637	60	61
utg003372l	684655	1650723399	60	61
utg003376l	610259	1651419477	60	61
utg003378l	579038	1652039919	60	61
utg003388l	785526	1652628620	60	61
utg003392l	1323342	1653427251	60	61
utg003393l	755577	1654772661	60	61
utg003395l	207470	1655540843	60	61
utg003397l	293966	1655751783	60	61
utg003398l	31525	1656050661	60	61
utg003400l	858409	1656082724	60	61
utg003403l	328091	1656955452	60	61
utg003405l	455035	1657289024	60	61
utg003407l	1239190	1657751655	60	61
utg003410l	408565	1659011511	60	61
utg003411l	633280	1659426898	60	61
utg003412l	1902233	1660070745	60	61
utg003413l	231093	1662004694	60	61
utg003414l	329085	1662239651	60	61
utg003416l	1234273	1662574233	60	61
utg003418l	936821	1663829090	60	61
utg003420l	159841	1664781537	60	61
utg003421l	354666	1664944055	60	61
utg003422l	73891	1665304645	60	61
utg003423l	747269	1665379780	60	61
utg003424l	293141	1666139516	60	61
utg003425l	369477	1666437555	60	61
utg003427l	322165	1666813202	60	61
utg003428l	565328	1667140749	60	61
utg003431l	190968	1667715512	60	61
utg003432l	404481	1667909675	60	61
utg003433l	1993449	1668320910	60	61
utg003434l	248529	1670347596	60	61
utg003435l	60162	1670600280	60	61
utg003437l	816686	1670661457	60	61
utg003438l	378628	1671491767	60	61
utg003439l	481546	1671876718	60	61
utg003440l	1193615	1672366302	60	61
utg003441l	810040	1673579823	60	61
utg003442l	797764	1674403376	60	61
utg003443l	388078	1675214449	60	61
utg003444l	71472	1675609007	60	61
utg003447l	184005	1675681683	60	61
utg003449l	2054761	1675868767	60	61
utg003452l	550143	1677957787	60	61
utg003454l	2069355	1678517112	60	61
utg003455l	75029	1680620969	60	61
utg003457l	831035	1680697261	60	61
utg003459l	39239	1681542159	60	61
utg003462l	270406	1681582064	60	61
utg003464l	1430523	1681856989	60	61
utg003467l	468667	1683311367	60	61
utg003468l	414645	1683787858	60	61
utg003470l	317533	1684209426	60	61
utg003473l	1038833	1684532264	60	61
utg003474l	246683	1685588423	60	61
utg003475l	97185	1685839230	60	61
utg003476l	179469	1685938047	60	61
utg003478l	560770	1686120520	60	61
utg003480l	575916	1686690649	60	61
utg003485l	108386	1687276176	60	61
utg003487l	78295	1687386381	60	61
utg003488l	974501	1687465993	60	61
utg003489l	365790	1688456748	60	61
utg003491l	107549	1688828647	60	61
utg003493l	346340	1688938001	60	61
utg003494l	971956	1689290126	60	61
utg003497l	392810	1690278294	60	61
utg003498l	39018	1690677663	60	61
utg003499l	722724	1690717344	60	61
utg003500l	508252	1691452126	60	61
utg003501l	886948	1691968861	60	61
utg003502l	51887	1692870604	60	61
utg003506l	1092600	1692923368	60	61
utg003507l	925669	1694034190	60	61
utg003508l	70843	1694975299	60	61
utg003509l	786472	1695047335	60	61
utg003515l	626943	1695846927	60	61
utg003516l	184598	1696484332	60	61
utg003517l	74419	1696672019	60	61
utg003519l	764545	1696747691	60	61
utg003520l	206441	1697524991	60	61
utg003521l	38890	1697734885	60	61
utg003522l	401788	1697774436	60	61
utg003523l	192235	1698182933	60	61
utg003524l	1243270	1698378384	60	61
utg003529l	272032	1699642388	60	61
utg003533l	1582816	1699918966	60	61
utg003534l	425973	1701528175	60	61
utg003538l	114380	1701961260	60	61
utg003540l	155496	1702077559	60	61
utg003542l	912566	1702235659	60	61
utg003543l	754787	1703163447	60	61
utg003544l	670267	1703930826	60	61
utg003546l	27182	1704612277	60	61
utg003549l	108795	1704639925	60	61
utg003553l	456180	1704750546	60	61
utg003554l	309917	1705214341	60	61
utg003555l	1132905	1705529436	60	61
utg003556l	27063	1706681235	60	61
utg003557l	35514	1706708762	60	61
utg003562l	1038091	1706744880	60	61
utg003565l	26124	1707800285	60	61
utg003566l	696342	1707826857	60	61
utg003569l	1172855	1708534817	60	61
utg003570l	293400	1709727232	60	61
utg003572l	80723	1710025534	60	61
utg003574l	40235	1710107615	60	61
utg003575l	133651	1710148533	60	61
utg003579l	547943	1710284424	60	61
utg003580l	256206	1710841512	60	61
utg003581l	442526	1711102001	60	61
utg003582l	46955	1711551915	60	61
utg003583l	494237	1711599665	60	61
utg003584l	290259	1712102152	60	61
utg003586l	60180	1712397261	60	61
utg003588l	906694	1712458456	60	61
utg003589l	99684	1713380274	60	61
utg003591l	414218	1713481632	60	61
utg003592l	262745	1713902766	60	61
utg003593l	159960	1714169903	60	61
utg003594l	55729	1714332541	60	61
utg003595l	256841	1714389211	60	61
utg003598l	420556	1714650345	60	61
utg003600l	189684	1715077923	60	61
utg003602l	153012	1715270781	60	61
utg003603l	269651	1715426356	60	61
utg003607l	322430	1715700514	60	61
utg003608l	609471	1716028330	60	61
utg003609l	1162357	1716647971	60	61
utg003612l	35145	1717829713	60	61
utg003613l	44648	1717865456	60	61
utg003614l	560121	1717910861	60	61
utg003620l	89820	1718480330	60	61
utg003624l	628880	1718571659	60	61
utg003625l	66803	1719211033	60	61
utg003626l	46660	1719278962	60	61
utg003627l	58436	1719326412	60	61
utg003628l	462105	1719385834	60	61
utg003629l	583209	1719855653	60	61
utg003630l	692710	1720448595	60	61
utg003632l	245648	1721152863	60	61
utg003633l	870767	1721402618	60	61
utg003634l	32978	1722287910	60	61
utg003635l	1974960	1722321450	60	61
utg003637l	447285	1724329338	60	61
utg003638l	57570	1724784090	60	61
utg003641l	1135766	1724842632	60	61
utg003642l	118843	1725997340	60	61
utg003643l	366298	1726118176	60	61
utg003645l	50052	1726490591	60	61
utg003647l	425532	1726541490	60	61
utg003649l	458834	1726974127	60	61
utg003655l	447802	1727440621	60	61
utg003656l	39455	1727895899	60	61
utg003660l	140217	1727936024	60	61
utg003665l	118156	1728078590	60	61
utg003666l	732426	1728198728	60	61
utg003667l	424553	1728943374	60	61
utg003670l	127583	1729375015	60	61
utg003672l	177037	1729504737	60	61
utg003673l	1027615	1729684737	60	61
utg003674l	166161	1730729491	60	61
utg003675l	37567	1730898434	60	61
utg003676l	36835	1730936640	60	61
utg003678l	128805	1730974101	60	61
utg003680l	2634223	1731105065	60	61
utg003681l	292088	1733783204	60	61
utg003683l	389027	1734080173	60	61
utg003685l	422381	1734475696	60	61
utg003686l	532224	1734905129	60	61
utg003687l	982820	1735446236	60	61
utg003688l	43760	1736445449	60	61
utg003689l	1371838	1736489951	60	61
utg003693l	23338	1737884665	60	61
utg003697l	950046	1737908404	60	61
utg003698l	29573	1738874297	60	61
utg003701l	161866	1738904375	60	61
utg003702l	392599	1739068951	60	61
utg003703l	20404	1739468106	60	61
utg003705l	382560	1739488863	60	61
utg003711l	188307	1739877811	60	61
utg003714l	127719	1740069269	60	61
utg003716l	20259	1740199129	60	61
utg003717l	657410	1740219738	60	61
utg003719l	42323	1740888117	60	61
utg003720l	61506	1740931158	60	61
utg003721l	2355676	1740993702	60	61
utg003723l	52974	1743388652	60	61
utg003729l	294686	1743442521	60	61
utg003730l	1131338	1743742131	60	61
utg003731l	897838	1744892337	60	61
utg003734l	64779	1745805151	60	61
utg003735l	827991	1745871022	60	61
utg003737l	917488	1746712825	60	61
utg003738l	375885	1747645617	60	61
utg003741l	1278737	1748027779	60	61
utg003743l	205502	1749327841	60	61
utg003744l	92001	1749536781	60	61
utg003745l	2514874	1749630328	60	61
utg003747l	58459	1752187129	60	61
utg003748l	949305	1752246575	60	61
utg003751l	40946	1753211714	60	61
utg003753l	49791	1753253355	60	61
utg003755l	282842	1753303988	60	61
utg003756l	155870	1753591557	60	61
utg003758l	91215	1753750037	60	61
utg003761l	518626	1753842785	60	61
utg003762l	1056034	1754370067	60	61
utg003764l	56365	1755443714	60	61
utg003768l	406623	1755501031	60	61
utg003769l	212529	1755914444	60	61
utg003770l	19914	1756130528	60	61
utg003778l	30783	1756150786	60	61
utg003781l	88368	1756182095	60	61
utg003782l	168883	1756271948	60	61
utg003784l	834253	1756443658	60	61
utg003785l	961321	1757291828	60	61
utg003787l	41661	1758269184	60	61
utg003790l	25209	1758311552	60	61
utg003791l	615983	1758337194	60	61
utg003793l	259650	1758963456	60	61
utg003796l	378037	1759227446	60	61
utg003797l	27996	1759611796	60	61
utg003801l	133786	1759640271	60	61
utg003804l	338177	1759776299	60	61
utg003807l	170038	1760120125	60	61
utg003808l	44302	1760293009	60	61
utg003812l	728846	1760338062	60	61
utg003813l	341051	1761079068	60	61
utg003814l	314847	1761425816	60	61
utg003818l	103194	1761745923	60	61
utg003819l	48575	1761850849	60	61
utg003820l	474030	1761900246	60	61
utg003821l	950891	1762382189	60	61
utg003825l	28815	1763348941	60	61
utg003828l	878138	1763378249	60	61
utg003829l	58917	1764271035	60	61
utg003830l	39218	1764330946	60	61
utg003831l	1211083	1764370830	60	61
utg003837l	235816	1765602110	60	61
utg003839l	671688	1765841869	60	61
utg003840l	533872	1766524764	60	61
utg003841l	70144	1767067546	60	61
utg003842l	438405	1767138872	60	61
utg003844l	225603	1767584596	60	61
utg003847l	375815	1767813972	60	61
utg003849l	953373	1768196063	60	61
utg003852l	41864	1769165338	60	61
utg003853l	115844	1769207912	60	61
utg003855l	1098898	1769325699	60	61
utg003856l	50449	1770442924	60	61
utg003858l	1070075	1770494226	60	61
utg003859l	39009	1771582148	60	61
utg003860l	778838	1771621820	60	61
utg003865l	856405	1772413651	60	61
utg003866l	42286	1773284342	60	61
utg003871l	414397	1773327345	60	61
utg003872l	282984	1773748661	60	61
utg003883l	919670	1774036374	60	61
utg003884l	26552	1774971384	60	61
utg003886l	253926	1774998391	60	61
utg003888l	618521	1775256562	60	61
utg003889l	30884	1775885404	60	61
utg003890l	730992	1775916815	60	61
utg003891l	404025	1776660003	60	61
utg003893l	73297	1777070774	60	61
utg003894l	33101	1777145305	60	61
utg003895l	153799	1777178970	60	61
utg003896l	133820	1777335345	60	61
utg003901l	458408	1777471408	60	61
utg003903l	87787	1777937469	60	61
utg003905l	724603	1778026732	60	61
utg003906l	1062979	1778763424	60	61
utg003909l	70095	1779844132	60	61
utg003910l	510409	1779915408	60	61
utg003918l	729038	1780434336	60	61
utg003920l	703058	1781175537	60	61
utg003922l	315313	1781890325	60	61
utg003923l	1117416	1782210906	60	61
utg003924l	34543	1783346958	60	61
utg003926l	56957	1783382089	60	61
utg003927l	32574	1783440008	60	61
utg003928l	1424205	1783473137	60	61
utg003934l	557784	1784921091	60	61
utg003936l	1066479	1785488184	60	61
utg003938l	168476	1786572450	60	61
utg003939l	222658	1786743746	60	61
utg003941l	20571	1786970127	60	61
utg003942l	1287107	1786991053	60	61
utg003944l	503669	1788299624	60	61
utg003945l	291871	1788811700	60	61
utg003948l	272052	1789108448	60	61
utg003950l	41888	1789385047	60	61
utg003951l	284073	1789427646	60	61
utg003952l	141487	1789716466	60	61
utg003953l	39652	1789860324	60	61
utg003957l	38957	1789900649	60	61
utg003959l	41110	1789940268	60	61
utg003962l	166536	1789982076	60	61
utg003965l	46646	1790151400	60	61
utg003967l	407274	1790198836	60	61
utg003968l	46715	1790612910	60	61
utg003969l	29315	1790660416	60	61
utg003970l	727967	1790690232	60	61
utg003971l	156952	1791430344	60	61
utg003973l	190360	1791589924	60	61
utg003975l	407501	1791783469	60	61
utg003979l	740753	1792197774	60	61
utg003980l	975067	1792950885	60	61
utg003981l	54002	1793942216	60	61
utg003982l	738340	1793997131	60	61
utg003983l	355815	1794747789	60	61
utg003986l	43392	1795109547	60	61
utg003987l	201458	1795153675	60	61
utg003988l	183612	1795358503	60	61
utg003993l	123888	1795545188	60	61
utg003994l	16074	1795671153	60	61
utg003996l	67093	1795687507	60	61
utg003997l	45782	1795755731	60	61
utg003998l	27275	1795802289	60	61
utg003999l	44920	1795830031	60	61
utg004000l	42139	1795875712	60	61
utg004002l	1543848	1795918566	60	61
utg004004l	677889	1797488157	60	61
utg004006l	789129	1798177357	60	61
utg004007l	349868	1798979651	60	61
utg004008l	650326	1799335363	60	61
utg004009l	45521	1799996540	60	61
utg004011l	56608	1800042832	60	61
utg004012l	845392	1800100396	60	61
utg004014l	628352	1800959890	60	61
utg004017l	957280	1801598727	60	61
utg004019l	639569	1802571974	60	61
utg004020l	231655	1803222215	60	61
utg004023l	695593	1803457743	60	61
utg004024l	320239	1804164942	60	61
utg004026l	43929	1804490531	60	61
utg004027l	966846	1804535205	60	61
utg004028l	220919	1805518178	60	61
utg004030l	149092	1805742791	60	61
utg004031l	840523	1805894380	60	61
utg004032l	229287	1806748924	60	61
utg004034l	573713	1806982045	60	61
utg004035l	70144	1807565332	60	61
utg004038l	690380	1807636658	60	61
utg004040l	194485	1808338557	60	61
utg004041l	276230	1808536296	60	61
utg004043l	55836	1808817142	60	61
utg004044l	131435	1808873921	60	61
utg004045l	22619	1809007559	60	61
utg004049l	24694	1809030567	60	61
utg004052l	47039	1809055685	60	61
utg004054l	334135	1809103520	60	61
utg004055l	352124	1809443236	60	61
utg004056l	188813	1809801241	60	61
utg004060l	280824	1809993213	60	61
utg004061l	1304611	1810278730	60	61
utg004062l	45719	1811605097	60	61
utg004063l	35924	1811651590	60	61
utg004064l	124840	1811688125	60	61
utg004065l	19804	1811815058	60	61
utg004066l	129490	1811835205	60	61
utg004067l	109151	1811966866	60	61
utg004073l	38752	1812077849	60	61
utg004075l	42364	1812117259	60	61
utg004076l	35940	1812160342	60	61
utg004078l	687253	1812196893	60	61
utg004079l	1693486	1812895613	60	61
utg004080l	156313	1814617336	60	61
utg004084l	37731	1814776267	60	61
utg004087l	37007	1814814639	60	61
utg004088l	162717	1814852275	60	61
utg004089l	44876	1815017716	60	61
[truncated: 6,958 more rows]
