# Supplementary material for: Chromosome-level haplotype-resolved assembly of highly heterozygous grass genomes with PhaseGrass
Source: Nat Commun. 2025 Dec 20;17:12. doi: 10.1038/s41467-025-66377-5 (PMC12764793; doi:10.1038/s41467-025-66377-5)
Supplement: Supplementary file 6 — Source Data [file 41467_2025_66377_MOESM6_ESM.zip › Supplementary Fig. 7b/utgA_ont_b.fasta.fai]

utg000002l	3797273	12	60	61
utg000005l	1920788	3860585	60	61
utg000006l	5577718	5813399	60	61
utg000010l	2110451	11484091	60	61
utg000011l	40277	13629729	60	61
utg000012l	946889	13670690	60	61
utg000016l	1327849	14633373	60	61
utg000017l	428806	15983365	60	61
utg000019l	432019	16419330	60	61
utg000020l	707883	16858562	60	61
utg000021l	1140974	17578256	60	61
utg000022l	2089547	18738259	60	61
utg000025l	317251	20862644	60	61
utg000026l	2390675	21185195	60	61
utg000027l	1814297	23615727	60	61
utg000030l	745771	25460275	60	61
utg000032l	1990944	26218488	60	61
utg000033l	179502	28242627	60	61
utg000034l	1085298	28425133	60	61
utg000035l	7511606	29528532	60	61
utg000037l	2993361	37165344	60	61
utg000038l	1545502	40208607	60	61
utg000041l	1428966	41779880	60	61
utg000045l	947254	43232675	60	61
utg000048l	39024	44195729	60	61
utg000050l	2278337	44235416	60	61
utg000051l	963662	46551738	60	61
utg000052l	3419503	47531474	60	61
utg000056l	30809	51007981	60	61
utg000058l	1606520	51039316	60	61
utg000059l	3562310	52672624	60	61
utg000060l	2798705	56294318	60	61
utg000061l	1889611	59139681	60	61
utg000062l	1496106	61060798	60	61
utg000064l	158551	62581852	60	61
utg000065l	3217699	62743058	60	61
utg000066l	1489560	66014398	60	61
utg000072l	768041	67528796	60	61
utg000073l	1224897	68309650	60	61
utg000076l	1707775	69554974	60	61
utg000079l	1364725	71291224	60	61
utg000083l	3399191	72678707	60	61
utg000084l	170864	76134564	60	61
utg000085l	2776355	76308288	60	61
utg000091l	22894	79130928	60	61
utg000092l	570018	79154216	60	61
utg000094l	1995206	79733747	60	61
utg000095l	1503644	81762219	60	61
utg000096l	3120162	83290936	60	61
utg000097l	225235	86463113	60	61
utg000099l	1463482	86692114	60	61
utg000101l	4365008	88180000	60	61
utg000103l	1052538	92617771	60	61
utg000104l	590135	93687864	60	61
utg000105l	1853044	94287847	60	61
utg000107l	911055	96171788	60	61
utg000110l	1858953	97098040	60	61
utg000117l	2846232	98987988	60	61
utg000120l	4998936	101881670	60	61
utg000121l	553516	106963934	60	61
utg000122l	4068751	107526688	60	61
utg000123l	3048553	111663264	60	61
utg000124l	516155	114762639	60	61
utg000125l	87329	115287409	60	61
utg000127l	807138	115376206	60	61
utg000128l	59301	116196809	60	61
utg000130l	1956538	116257111	60	61
utg000132l	1676689	118246270	60	61
utg000134l	4335488	119950916	60	61
utg000137l	48292	124358675	60	61
utg000138l	1334111	124407784	60	61
utg000139l	3905335	125764143	60	61
utg000144l	284995	129734579	60	61
utg000146l	1969036	130024336	60	61
utg000147l	2546455	132026202	60	61
utg000148l	2474868	134615110	60	61
utg000150l	2308153	137131238	60	61
utg000151l	135021	139477873	60	61
utg000152l	726271	139615157	60	61
utg000153l	2200755	140353545	60	61
utg000154l	546804	142590992	60	61
utg000155l	1189119	143146922	60	61
utg000157l	4136690	144355872	60	61
utg000158l	3312658	148561519	60	61
utg000160l	769955	151929400	60	61
utg000162l	211696	152712200	60	61
utg000164l	39706	152927437	60	61
utg000166l	613415	152967817	60	61
utg000168l	2862018	153591468	60	61
utg000171l	962845	156501199	60	61
utg000172l	2714854	157480104	60	61
utg000174l	1642402	160240218	60	61
utg000176l	1841967	161910006	60	61
utg000179l	1234102	163782685	60	61
utg000181l	4603163	165037368	60	61
utg000183l	2105559	169717263	60	61
utg000184l	1402440	171857927	60	61
utg000185l	1068701	173283753	60	61
utg000190l	2585868	174370278	60	61
utg000196l	5861400	176999256	60	61
utg000197l	2433833	182958358	60	61
utg000199l	781099	185432767	60	61
utg000200l	1809119	186226897	60	61
utg000201l	55054	188066180	60	61
utg000202l	1861284	188122164	60	61
utg000204l	331746	190014482	60	61
utg000205l	1191619	190351770	60	61
utg000207l	3821707	191563262	60	61
utg000208l	952532	195448677	60	61
utg000209l	45318	196417097	60	61
utg000211l	956556	196463183	60	61
utg000212l	3785780	197435694	60	61
utg000213l	2665857	201284583	60	61
utg000215l	1426354	203994883	60	61
utg000216l	1705585	205445022	60	61
utg000217l	2007774	207179046	60	61
utg000222l	785461	209220295	60	61
utg000223l	912892	210018860	60	61
utg000224l	1085675	210946979	60	61
utg000227l	415957	212050761	60	61
utg000228l	2049969	212473663	60	61
utg000232l	212661	214557811	60	61
utg000233l	926384	214774029	60	61
utg000234l	2452888	215715865	60	61
utg000237l	47952	218209647	60	61
utg000238l	2971229	218258411	60	61
utg000239l	1921296	221279173	60	61
utg000245l	123594	223232503	60	61
utg000246l	1823320	223358169	60	61
utg000247l	421616	225211890	60	61
utg000254l	2046418	225640545	60	61
utg000257l	51243	227721082	60	61
utg000258l	613590	227773192	60	61
utg000260l	2140501	228397021	60	61
utg000263l	25544	230573210	60	61
utg000265l	1276373	230599192	60	61
utg000266l	1290123	231896850	60	61
utg000267l	255371	233208488	60	61
utg000269l	1753099	233468128	60	61
utg000273l	135096	235250458	60	61
utg000275l	265006	235387818	60	61
utg000278l	551835	235657253	60	61
utg000279l	980455	236218298	60	61
utg000280l	2633506	237215106	60	61
utg000281l	3119246	239892516	60	61
utg000283l	1200115	243063762	60	61
utg000287l	1324203	244283891	60	61
utg000289l	632843	245630177	60	61
utg000291l	3883511	246273580	60	61
utg000292l	1285325	250221829	60	61
utg000293l	197529	251528589	60	61
utg000295l	1690792	251729423	60	61
utg000296l	919819	253448407	60	61
utg000298l	947673	254383569	60	61
utg000299l	3530475	255347049	60	61
utg000300l	73525	258936378	60	61
utg000301l	1478800	259011141	60	61
utg000302l	2187439	260514600	60	61
utg000306l	1833769	262738509	60	61
utg000307l	182409	264602853	60	61
utg000308l	648888	264788315	60	61
utg000310l	849477	265448030	60	61
utg000312l	1122533	266311677	60	61
utg000313l	2341496	267452931	60	61
utg000316l	51835	269833464	60	61
utg000317l	125441	269886175	60	61
utg000319l	943458	270013719	60	61
utg000320l	836663	270972914	60	61
utg000321l	444013	271823534	60	61
utg000323l	1892367	272274960	60	61
utg000324l	2027223	274198879	60	61
utg000325l	1041481	276259902	60	61
utg000327l	178182	277318754	60	61
utg000330l	1082614	277499918	60	61
utg000333l	1488079	278600588	60	61
utg000336l	1339378	280113481	60	61
utg000338l	1473927	281475194	60	61
utg000339l	2704069	282973699	60	61
utg000340l	1575869	285722848	60	61
utg000342l	1068979	287324994	60	61
utg000345l	1222810	288411802	60	61
utg000346l	1852064	289655005	60	61
utg000348l	3782448	291537949	60	61
utg000349l	1213187	295383450	60	61
utg000352l	978036	296616869	60	61
utg000356l	431747	297611218	60	61
utg000357l	1552511	298050173	60	61
utg000360l	2170276	299628572	60	61
utg000363l	1494478	301835032	60	61
utg000365l	4240368	303354430	60	61
utg000368l	2492069	307665483	60	61
utg000371l	2680528	310199099	60	61
utg000372l	1262464	312924315	60	61
utg000373l	792659	314207833	60	61
utg000374l	752651	315013715	60	61
utg000375l	156499	315778923	60	61
utg000376l	803500	315938043	60	61
utg000380l	1163745	316754947	60	61
utg000381l	3585685	317938100	60	61
utg000384l	2005561	321583559	60	61
utg000385l	2851700	323622559	60	61
utg000388l	1255580	326521800	60	61
utg000389l	2290400	327798319	60	61
utg000390l	437368	330126905	60	61
utg000391l	1613236	330571575	60	61
utg000392l	1007786	332211711	60	61
utg000394l	1730553	333236306	60	61
utg000396l	1758694	334995714	60	61
utg000399l	2142691	336783732	60	61
utg000408l	3509112	338962147	60	61
utg000410l	2710650	342529757	60	61
utg000413l	1369968	345285597	60	61
utg000415l	1436015	346678410	60	61
utg000417l	1201746	348138371	60	61
utg000419l	4128820	349360159	60	61
utg000420l	3577258	353557805	60	61
utg000424l	1397871	357194696	60	61
utg000425l	1547295	358615877	60	61
utg000427l	2659887	360188973	60	61
utg000428l	883980	362893204	60	61
utg000433l	690506	363791929	60	61
utg000437l	5944013	364493956	60	61
utg000438l	4069468	370537048	60	61
utg000439l	57882	374674353	60	61
utg000442l	1110456	374733212	60	61
utg000444l	1602082	375862188	60	61
utg000445l	33311	377490984	60	61
utg000446l	1204893	377524863	60	61
utg000447l	4592821	378749850	60	61
utg000451l	2055624	383419231	60	61
utg000452l	396756	385509128	60	61
utg000453l	2152898	385912509	60	61
utg000455l	514118	388101301	60	61
utg000457l	902693	388624000	60	61
utg000459l	1685136	389541750	60	61
utg000462l	1958339	391254984	60	61
utg000463l	1406533	393245974	60	61
utg000465l	4097220	394675962	60	61
utg000468l	2340878	398841481	60	61
utg000469l	1933082	401221386	60	61
utg000470l	3221984	403186699	60	61
utg000471l	1754114	406462395	60	61
utg000474l	2512254	408245757	60	61
utg000475l	1398191	410799894	60	61
utg000481l	1923376	412221401	60	61
utg000482l	2026941	414176846	60	61
utg000484l	631200	416237582	60	61
utg000487l	2832055	416879314	60	61
utg000489l	4213507	419758582	60	61
utg000490l	4444448	424042327	60	61
utg000492l	516161	428560862	60	61
utg000494l	234591	429085638	60	61
utg000496l	1526491	429324151	60	61
utg000497l	3098077	430876096	60	61
utg000498l	4068677	434025820	60	61
utg000500l	2129018	438162321	60	61
utg000502l	1466539	440326835	60	61
utg000504l	4027191	441817829	60	61
utg000506l	486121	445912152	60	61
utg000507l	115063	446406388	60	61
utg000510l	867146	446523381	60	61
utg000511l	556839	447404992	60	61
utg000513l	950891	447971124	60	61
utg000514l	1467726	448937876	60	61
utg000515l	888808	450430077	60	61
utg000517l	1467683	451333711	60	61
utg000518l	1102034	452825868	60	61
utg000520l	1346761	453946282	60	61
utg000522l	562349	455315502	60	61
utg000523l	4688234	455887236	60	61
utg000525l	842946	460653620	60	61
utg000528l	406450	461510628	60	61
utg000531l	392972	461923865	60	61
utg000532l	2154026	462323399	60	61
utg000533l	717813	464513338	60	61
utg000536l	1354519	465243127	60	61
utg000537l	350494	466620234	60	61
utg000538l	1214532	466976582	60	61
utg000540l	1086598	468211369	60	61
utg000545l	1434372	469316089	60	61
utg000546l	2336121	470774380	60	61
utg000549l	1104437	473149449	60	61
utg000553l	3143996	474272306	60	61
utg000556l	1146330	477468714	60	61
utg000558l	2843883	478634162	60	61
utg000560l	793432	481525456	60	61
utg000561l	2471201	482332124	60	61
utg000564l	2200667	484844524	60	61
utg000565l	1430721	487081881	60	61
utg000566l	30170	488536460	60	61
utg000567l	4301999	488567145	60	61
utg000571l	1552780	492940856	60	61
utg000572l	73667	494519528	60	61
utg000575l	1273304	494594435	60	61
utg000577l	1170858	495888973	60	61
utg000580l	4624537	497079358	60	61
utg000581l	513023	501780983	60	61
utg000585l	82903	502302569	60	61
utg000586l	1066478	502386866	60	61
utg000587l	63313	503471131	60	61
utg000588l	2160385	503535512	60	61
utg000589l	265349	505731916	60	61
utg000594l	5223812	506001700	60	61
utg000598l	265602	511312588	60	61
utg000599l	1150932	511582629	60	61
utg000601l	2266432	512752756	60	61
utg000602l	848934	515056974	60	61
utg000605l	1471305	515920069	60	61
utg000606l	522573	517415908	60	61
utg000607l	31124	517947203	60	61
utg000612l	3264049	517978858	60	61
utg000613l	1574414	521297320	60	61
utg000614l	20568	522897987	60	61
utg000616l	1460048	522918910	60	61
utg000617l	1493754	524403305	60	61
utg000619l	158209	525921967	60	61
utg000620l	1670104	526082825	60	61
utg000623l	371972	527780777	60	61
utg000625l	198976	528158961	60	61
utg000626l	4730975	528361266	60	61
utg000627l	1126904	533171103	60	61
utg000630l	1838139	534316801	60	61
utg000631l	1538356	536185588	60	61
utg000632l	447675	537749596	60	61
utg000635l	258031	538204745	60	61
utg000636l	1241855	538467089	60	61
utg000638l	5462884	539729654	60	61
utg000644l	1941941	545283599	60	61
utg000645l	1847549	547257918	60	61
utg000652l	1276151	549136272	60	61
utg000655l	345919	550433705	60	61
utg000656l	559788	550785402	60	61
utg000657l	32459	551354532	60	61
utg000658l	710162	551387544	60	61
utg000659l	850143	552109555	60	61
utg000661l	1535501	552973880	60	61
utg000663l	4301113	554534985	60	61
utg000664l	2765678	558907796	60	61
utg000665l	909628	561719581	60	61
utg000666l	1073333	562644382	60	61
utg000669l	2414005	563735616	60	61
utg000671l	108838	566189867	60	61
utg000672l	320722	566300531	60	61
utg000673l	584435	566626611	60	61
utg000674l	2516261	567220799	60	61
utg000677l	1135328	569779010	60	61
utg000678l	511486	570933273	60	61
utg000679l	101762	571453296	60	61
utg000680l	2137254	571556767	60	61
utg000681l	3674180	573729654	60	61
utg000687l	1917017	577465083	60	61
utg000689l	1081015	579414063	60	61
utg000691l	621461	580513107	60	61
utg000692l	1724692	581144938	60	61
utg000693l	2729272	582898387	60	61
utg000695l	818906	585673159	60	61
utg000700l	2457050	586505726	60	61
utg000701l	3379843	589003739	60	61
utg000702l	596513	592439925	60	61
utg000704l	1635304	593046392	60	61
utg000706l	3356273	594708964	60	61
utg000709l	2000992	598121187	60	61
utg000711l	836717	600155541	60	61
utg000713l	290473	601006216	60	61
utg000714l	605395	601301543	60	61
utg000715l	1416956	601917040	60	61
utg000716l	571440	603357624	60	61
utg000720l	1419237	603938600	60	61
utg000723l	1532429	605381503	60	61
utg000724l	1425661	606939485	60	61
utg000726l	3158701	608388920	60	61
utg000728l	879779	611600279	60	61
utg000729l	784329	612494733	60	61
utg000733l	489887	613292147	60	61
utg000734l	1219366	613790211	60	61
utg000736l	2171025	615029912	60	61
utg000738l	915122	617237133	60	61
utg000740l	924822	618167520	60	61
utg000741l	573367	619107768	60	61
utg000743l	342298	619690704	60	61
utg000744l	711862	620038719	60	61
utg000746l	1382908	620762458	60	61
utg000747l	156257	622168427	60	61
utg000748l	248211	622327301	60	61
utg000751l	55439	622579661	60	61
utg000754l	821513	622636036	60	61
utg000755l	1847169	623471253	60	61
utg000758l	1955035	625349221	60	61
utg000760l	119686	627336852	60	61
utg000761l	3457833	627458545	60	61
utg000762l	3924869	630974021	60	61
utg000764l	4039301	634964317	60	61
utg000770l	891399	639070952	60	61
utg000772l	488857	639977220	60	61
utg000773l	1684642	640474237	60	61
utg000774l	585202	642186969	60	61
utg000775l	1279994	642781937	60	61
utg000776l	2458338	644083277	60	61
utg000779l	2608850	646582600	60	61
utg000781l	5138504	649234943	60	61
utg000783l	264843	654459101	60	61
utg000784l	340170	654728371	60	61
utg000790l	48274	655074223	60	61
utg000791l	1601287	655123314	60	61
utg000792l	2237573	656751302	60	61
utg000793l	3291227	659026180	60	61
utg000794l	602567	662372273	60	61
utg000797l	1458624	662984895	60	61
utg000800l	3053258	664467842	60	61
utg000802l	1107562	667572000	60	61
utg000808l	38518	668698034	60	61
utg000809l	3383933	668737206	60	61
utg000810l	1589927	672177550	60	61
utg000812l	915221	673793988	60	61
utg000821l	764490	674724475	60	61
utg000822l	1565907	675501719	60	61
utg000823l	797911	677093737	60	61
utg000824l	2044780	677904959	60	61
utg000827l	1507223	679983831	60	61
utg000829l	1240885	681516187	60	61
utg000831l	2146662	682777766	60	61
utg000832l	2138077	684960218	60	61
utg000833l	1743315	687133942	60	61
utg000835l	1166353	688906325	60	61
utg000837l	1691036	690092130	60	61
utg000840l	1816575	691811362	60	61
utg000841l	18459	693658226	60	61
utg000842l	493726	693677005	60	61
utg000845l	1213532	694178972	60	61
utg000846l	1617346	695412742	60	61
utg000848l	763273	697057056	60	61
utg000850l	854914	697833063	60	61
utg000851l	257038	698702238	60	61
utg000853l	1386030	698963572	60	61
utg000856l	385562	700372715	60	61
utg000858l	1775519	700764716	60	61
utg000859l	2699675	702569839	60	61
utg000860l	2720706	705314521	60	61
utg000861l	522046	708080585	60	61
utg000863l	1528700	708611344	60	61
utg000864l	1397374	710165535	60	61
utg000866l	622126	711586211	60	61
utg000867l	501116	712218718	60	61
utg000869l	2204733	712728198	60	61
utg000870l	1361255	714969689	60	61
utg000871l	946103	716353644	60	61
utg000872l	2275276	717315528	60	61
utg000874l	2649233	719628738	60	61
utg000876l	2706809	722322137	60	61
utg000878l	1871659	725074072	60	61
utg000879l	562790	726976938	60	61
utg000880l	735916	727549120	60	61
utg000882l	1162814	728297314	60	61
utg000883l	575572	729479521	60	61
utg000884l	35606	730064698	60	61
utg000885l	1208280	730100910	60	61
utg000887l	36147	731329340	60	61
utg000889l	123778	731366102	60	61
utg000891l	3698592	731491955	60	61
utg000894l	5102274	735252203	60	61
utg000896l	27774	740439527	60	61
utg000898l	43609	740467776	60	61
utg000900l	838238	740512124	60	61
utg000902l	1575472	741364345	60	61
utg000903l	2203787	742966087	60	61
utg000905l	949848	745206616	60	61
utg000906l	1150861	746172307	60	61
utg000907l	1263984	747342362	60	61
utg000908l	326910	748627425	60	61
utg000911l	1160836	748959796	60	61
utg000912l	2724258	750139992	60	61
utg000913l	1126522	752909667	60	61
utg000915l	1408624	754054977	60	61
utg000916l	3782487	755487091	60	61
utg000920l	1366863	759332632	60	61
utg000923l	963441	760722289	60	61
utg000925l	80494	761701800	60	61
utg000926l	2407937	761783648	60	61
utg000927l	1869767	764231730	60	61
utg000932l	2741576	766132672	60	61
utg000933l	3467356	768919953	60	61
utg000938l	790015	772445111	60	61
utg000939l	4010155	773248305	60	61
utg000944l	267060	777325308	60	61
utg000945l	2419495	777596831	60	61
utg000948l	494404	780056663	60	61
utg000950l	2181358	780559320	60	61
utg000952l	1990278	782777046	60	61
utg000954l	460841	784800508	60	61
utg000957l	1157142	785269042	60	61
utg000959l	691009	786445482	60	61
utg000964l	928748	787148020	60	61
utg000966l	36373	788092260	60	61
utg000968l	1189402	788129252	60	61
utg000970l	996920	789338490	60	61
utg000971l	2941041	790352038	60	61
utg000973l	446470	793342109	60	61
utg000976l	1643758	793796033	60	61
utg000978l	1965918	795467199	60	61
utg000980l	1304271	797465895	60	61
utg000982l	235933	798791916	60	61
utg000986l	819752	799031794	60	61
utg000990l	1211844	799865221	60	61
utg000991l	1268058	801097275	60	61
utg000993l	2661575	802386480	60	61
utg000995l	1958313	805092427	60	61
utg000996l	41678	807083391	60	61
utg000997l	362361	807125776	60	61
utg000998l	670853	807494189	60	61
utg001002l	2311632	808176235	60	61
utg001004l	1218683	810526407	60	61
utg001005l	1232535	811765414	60	61
utg001009l	196055	813018504	60	61
utg001010l	1834205	813217839	60	61
utg001011l	1066405	815082627	60	61
utg001012l	60608	816166818	60	61
utg001013l	3277954	816228449	60	61
utg001014l	2295223	819561048	60	61
utg001017l	2003230	821894537	60	61
utg001021l	1122781	823931167	60	61
utg001024l	5647416	825072674	60	61
utg001025l	40037	830814226	60	61
utg001027l	1516981	830854943	60	61
utg001029l	21229	832397220	60	61
utg001031l	884416	832418815	60	61
utg001033l	1671023	833317984	60	61
utg001039l	385309	835016870	60	61
utg001040l	1674047	835408613	60	61
utg001047l	812218	837110573	60	61
utg001050l	2494200	837936340	60	61
utg001054l	2290180	840472122	60	61
utg001055l	1176816	842800484	60	61
utg001056l	39416	843996926	60	61
utg001057l	96418	844037011	60	61
utg001058l	1120578	844135048	60	61
utg001059l	1569957	845274315	60	61
utg001060l	1365350	846870450	60	61
utg001063l	1626930	848258568	60	61
utg001064l	1167233	849912626	60	61
utg001065l	339760	851099325	60	61
utg001066l	1427713	851444760	60	61
utg001068l	1576129	852896281	60	61
utg001071l	424991	854498691	60	61
utg001079l	1136229	854930778	60	61
utg001080l	1075735	856085957	60	61
utg001083l	30672	857179633	60	61
utg001086l	532600	857210829	60	61
utg001088l	669458	857752318	60	61
utg001089l	113868	858432946	60	61
utg001090l	604146	858548724	60	61
utg001092l	1218321	859162952	60	61
utg001094l	666710	860401591	60	61
utg001095l	2570858	861079425	60	61
utg001097l	1196081	863693143	60	61
utg001101l	270432	864909171	60	61
utg001105l	605222	865184123	60	61
utg001106l	976879	865799445	60	61
utg001108l	1022698	866792618	60	61
utg001109l	1024364	867832373	60	61
utg001111l	2088467	868873822	60	61
utg001119l	93045	870997109	60	61
utg001121l	1241097	871091717	60	61
utg001123l	1390203	872353511	60	61
utg001125l	1743874	873766897	60	61
utg001126l	1534662	875539848	60	61
utg001127l	2032087	877100100	60	61
utg001128l	1622385	879166068	60	61
utg001131l	189804	880815505	60	61
utg001133l	457935	881008485	60	61
utg001135l	645039	881474065	60	61
utg001137l	741327	882129867	60	61
utg001140l	660053	882883562	60	61
utg001141l	2464651	883554628	60	61
utg001143l	2274498	886060369	60	61
utg001145l	1902580	888372788	60	61
utg001152l	283300	890307090	60	61
utg001154l	385269	890595124	60	61
utg001155l	931497	890986827	60	61
utg001156l	45815	891933861	60	61
utg001157l	855131	891980452	60	61
utg001158l	354129	892849848	60	61
utg001161l	1861804	893209892	60	61
utg001165l	1144139	895102739	60	61
utg001166l	175548	896265959	60	61
utg001167l	172478	896444445	60	61
utg001172l	1128818	896619810	60	61
utg001173l	904378	897767454	60	61
utg001175l	1650006	898686917	60	61
utg001180l	2147362	900364436	60	61
utg001181l	967380	902547600	60	61
utg001184l	3302278	903531115	60	61
utg001185l	398259	906888443	60	61
utg001187l	95363	907293352	60	61
utg001189l	120308	907390317	60	61
utg001190l	106324	907512643	60	61
utg001193l	2396768	907620752	60	61
utg001194l	3540097	910057479	60	61
utg001195l	1204882	913656590	60	61
utg001196l	1349035	914881566	60	61
utg001197l	488609	916253097	60	61
utg001200l	244383	916749862	60	61
utg001204l	988263	916998331	60	61
utg001205l	448549	918003078	60	61
utg001206l	647286	918459115	60	61
utg001208l	1325328	919117202	60	61
utg001211l	1351665	920464631	60	61
utg001212l	921190	921838836	60	61
utg001214l	191176	922775392	60	61
utg001215l	4120877	922969767	60	61
utg001216l	613020	927159338	60	61
utg001222l	989601	927782587	60	61
utg001227l	1173123	928788694	60	61
utg001229l	1203871	929981382	60	61
utg001231l	55315	931205330	60	61
utg001232l	341838	931261579	60	61
utg001235l	837001	931609127	60	61
utg001236l	946251	932460091	60	61
utg001238l	86496	933422125	60	61
utg001243l	3799238	933510075	60	61
utg001246l	442365	937372646	60	61
utg001247l	961700	937822396	60	61
utg001248l	246459	938800137	60	61
utg001249l	148587	939050716	60	61
utg001250l	409672	939201792	60	61
utg001253l	1546509	939618304	60	61
utg001256l	2510896	941190601	60	61
utg001259l	727026	943743358	60	61
utg001262l	906781	944482514	60	61
utg001266l	823282	945404421	60	61
utg001268l	101430	946241437	60	61
utg001270l	783219	946344570	60	61
utg001271l	898718	947140855	60	61
utg001272l	813107	948054564	60	61
utg001273l	823237	948881235	60	61
utg001274l	1096827	949718205	60	61
utg001277l	361518	950833325	60	61
utg001278l	1914053	951200881	60	61
utg001280l	1095868	953146847	60	61
utg001283l	1555720	954260992	60	61
utg001285l	1058231	955842653	60	61
utg001288l	858893	956918534	60	61
utg001289l	317648	957791754	60	61
utg001290l	1701971	958114709	60	61
utg001292l	1950391	959845059	60	61
utg001293l	791274	961827969	60	61
utg001297l	2060724	962632443	60	61
utg001298l	17129	964727525	60	61
utg001301l	40888	964744952	60	61
utg001303l	2536485	964786534	60	61
utg001310l	1931819	967365306	60	61
utg001311l	1285582	969329334	60	61
utg001314l	2960164	970636355	60	61
utg001315l	3277567	973645868	60	61
utg001316l	1320475	976978074	60	61
utg001317l	2678048	978320569	60	61
utg001318l	523096	981043264	60	61
utg001320l	241540	981575091	60	61
utg001321l	556192	981820669	60	61
utg001322l	702574	982386143	60	61
utg001325l	1164690	983100439	60	61
utg001327l	667136	984284553	60	61
utg001330l	2412989	984962820	60	61
utg001331l	39888	987416038	60	61
utg001332l	288405	987456603	60	61
utg001334l	805689	987749827	60	61
utg001336l	46114	988568957	60	61
utg001340l	799386	988615852	60	61
utg001342l	1204828	989428574	60	61
utg001343l	873266	990653495	60	61
utg001348l	998740	991541328	60	61
utg001350l	30546	992556726	60	61
utg001352l	437253	992587794	60	61
utg001353l	1054388	993032347	60	61
utg001355l	141142	994104321	60	61
utg001356l	2237343	994247828	60	61
utg001357l	1429203	996522473	60	61
utg001360l	692623	997975509	60	61
utg001361l	764101	998679688	60	61
utg001364l	743213	999456537	60	61
utg001366l	173727	1000212149	60	61
utg001372l	94672	1000388784	60	61
utg001376l	332213	1000485046	60	61
utg001379l	1702385	1000822808	60	61
utg001380l	1235463	1002553579	60	61
utg001381l	1921220	1003809646	60	61
utg001382l	1179375	1005762899	60	61
utg001383l	402600	1006961943	60	61
utg001385l	1679878	1007371265	60	61
utg001386l	1039555	1009079153	60	61
utg001388l	637168	1010136046	60	61
utg001389l	830574	1010783846	60	61
utg001390l	2111862	1011628275	60	61
utg001392l	369563	1013775347	60	61
utg001393l	1423756	1014151082	60	61
utg001394l	1390536	1015598580	60	61
utg001397l	1702583	1017012304	60	61
utg001399l	115972	1018743276	60	61
utg001401l	1927397	1018861193	60	61
utg001403l	76157	1020820726	60	61
utg001404l	1501738	1020898165	60	61
utg001406l	1435231	1022424944	60	61
utg001407l	1515923	1023884108	60	61
utg001409l	958641	1025425309	60	61
utg001412l	504751	1026399940	60	61
utg001415l	2195067	1026913116	60	61
utg001416l	931374	1029144780	60	61
utg001417l	2681588	1030091689	60	61
utg001419l	739383	1032817983	60	61
utg001420l	1177038	1033569702	60	61
utg001422l	657802	1034766370	60	61
utg001425l	136521	1035435148	60	61
utg001429l	592534	1035573957	60	61
utg001430l	889181	1036176379	60	61
utg001431l	197550	1037080392	60	61
utg001433l	32474	1037281247	60	61
utg001434l	33520	1037314275	60	61
utg001435l	1664493	1037348366	60	61
utg001436l	370426	1039040613	60	61
utg001437l	620420	1039417225	60	61
utg001438l	285951	1040047998	60	61
utg001440l	45873	1040338727	60	61
utg001443l	2828023	1040385377	60	61
utg001444l	693250	1043260546	60	61
utg001447l	1139275	1043965363	60	61
utg001449l	1450514	1045123638	60	61
utg001450l	524960	1046598340	60	61
utg001452l	1686235	1047132062	60	61
utg001456l	2358062	1048846413	60	61
utg001460l	1173444	1051243789	60	61
utg001463l	1330461	1052436803	60	61
utg001464l	967676	1053789451	60	61
utg001466l	424131	1054773267	60	61
utg001467l	1043609	1055204479	60	61
utg001470l	911681	1056265494	60	61
utg001471l	1805905	1057192382	60	61
utg001472l	311634	1059028398	60	61
utg001473l	553384	1059345238	60	61
utg001474l	1382358	1059907858	60	61
utg001475l	1177623	1061313268	60	61
utg001476l	1365166	1062510531	60	61
utg001477l	1605125	1063898462	60	61
utg001483l	612470	1065530352	60	61
utg001485l	973562	1066153042	60	61
utg001490l	118586	1067142843	60	61
utg001493l	2097516	1067263418	60	61
utg001494l	1187209	1069395905	60	61
utg001496l	2231946	1070602913	60	61
utg001497l	2450069	1072872071	60	61
utg001500l	396875	1075362987	60	61
utg001501l	451631	1075766489	60	61
utg001505l	648995	1076225660	60	61
utg001506l	1951635	1076885484	60	61
utg001510l	1282613	1078869659	60	61
utg001512l	935295	1080173661	60	61
utg001513l	48188	1081124557	60	61
utg001515l	1957874	1081173561	60	61
utg001518l	369569	1083164079	60	61
utg001520l	2214648	1083539820	60	61
utg001521l	772286	1085791391	60	61
utg001522l	637793	1086576561	60	61
utg001524l	42912	1087224996	60	61
utg001526l	874131	1087268636	60	61
utg001529l	1140909	1088157348	60	61
utg001530l	663889	1089317285	60	61
utg001531l	105165	1089992251	60	61
utg001532l	3553330	1090099181	60	61
utg001534l	40636	1093711746	60	61
utg001536l	2819059	1093753072	60	61
utg001538l	2530707	1096619128	60	61
utg001539l	734181	1099192026	60	61
utg001540l	390603	1099938456	60	61
utg001543l	1114343	1100335582	60	61
utg001545l	613453	1101468510	60	61
utg001549l	1902390	1102092200	60	61
utg001552l	1189634	1104026309	60	61
utg001553l	739992	1105235783	60	61
utg001554l	1069380	1105988121	60	61
utg001557l	262065	1107075336	60	61
utg001560l	413290	1107341781	60	61
utg001563l	569502	1107761972	60	61
utg001564l	913295	1108340978	60	61
utg001565l	631625	1109269507	60	61
utg001566l	522638	1109911672	60	61
utg001567l	624112	1110443033	60	61
utg001568l	2156685	1111077559	60	61
utg001572l	1890813	1113270201	60	61
utg001574l	599479	1115192540	60	61
utg001578l	360093	1115802023	60	61
utg001580l	131025	1116168130	60	61
utg001581l	1504276	1116301351	60	61
utg001585l	35771	1117830711	60	61
utg001588l	281320	1117867091	60	61
utg001589l	348737	1118153112	60	61
utg001590l	880665	1118507674	60	61
utg001591l	532848	1119403029	60	61
utg001592l	1244894	1119944770	60	61
utg001593l	1414032	1121210425	60	61
utg001596l	936981	1122648037	60	61
utg001599l	120287	1123600647	60	61
utg001600l	771000	1123722951	60	61
utg001602l	73737	1124506813	60	61
utg001603l	923078	1124581791	60	61
utg001604l	207419	1125520266	60	61
utg001605l	1728773	1125731154	60	61
utg001606l	585823	1127488752	60	61
utg001607l	688442	1128084351	60	61
utg001610l	1468199	1128784280	60	61
utg001613l	1816570	1130276961	60	61
utg001622l	1236325	1132123820	60	61
utg001624l	1404766	1133380763	60	61
utg001625l	1569904	1134808954	60	61
utg001626l	1289727	1136405036	60	61
utg001630l	825720	1137716271	60	61
utg001632l	2011507	1138555765	60	61
utg001633l	1382489	1140600810	60	61
utg001636l	28304	1142006353	60	61
utg001637l	884452	1142035141	60	61
utg001640l	2535415	1142934346	60	61
utg001641l	1175171	1145512030	60	61
utg001642l	361402	1146706800	60	61
utg001644l	1562780	1147074238	60	61
utg001646l	201589	1148663077	60	61
utg001649l	1105120	1148868038	60	61
utg001654l	997602	1149991589	60	61
utg001656l	263569	1151005830	60	61
utg001661l	1617679	1151273804	60	61
utg001663l	994313	1152918457	60	61
utg001664l	2177560	1153929354	60	61
utg001669l	877746	1156143219	60	61
utg001670l	1040024	1157035607	60	61
utg001671l	63854	1158092977	60	61
utg001679l	25932	1158157908	60	61
utg001680l	955351	1158184285	60	61
utg001681l	29162	1159155571	60	61
utg001684l	403807	1159185232	60	61
utg001685l	1098335	1159595782	60	61
utg001689l	1364361	1160712435	60	61
utg001691l	237908	1162099548	60	61
utg001694l	617120	1162341434	60	61
utg001695l	1705595	1162968852	60	61
utg001697l	1270513	1164702886	60	61
utg001698l	279451	1165994587	60	61
utg001699l	935184	1166278708	60	61
utg001701l	1315287	1167229491	60	61
utg001702l	32446	1168566712	60	61
utg001703l	1119541	1168599711	60	61
utg001705l	92835	1169737924	60	61
utg001706l	1926683	1169832319	60	61
utg001708l	779262	1171791126	60	61
utg001710l	484371	1172583388	60	61
utg001711l	950478	1173075844	60	61
utg001713l	37492	1174042176	60	61
utg001715l	101731	1174080305	60	61
utg001716l	38754	1174183744	60	61
utg001718l	296505	1174223156	60	61
utg001721l	2706318	1174524615	60	61
utg001728l	68951	1177276051	60	61
utg001729l	457058	1177346164	60	61
utg001737l	1636191	1177810852	60	61
utg001738l	1354146	1179474325	60	61
utg001739l	1777748	1180851053	60	61
utg001740l	45122	1182658443	60	61
utg001741l	1298841	1182704330	60	61
utg001743l	2546192	1184024831	60	61
utg001744l	1144073	1186613472	60	61
utg001746l	263653	1187776625	60	61
utg001748l	91068	1188044685	60	61
utg001753l	4203224	1188137283	60	61
utg001754l	797625	1192410573	60	61
utg001756l	649155	1193221504	60	61
utg001757l	1507264	1193881491	60	61
utg001758l	2702945	1195413889	60	61
utg001761l	566657	1198161896	60	61
utg001763l	2072054	1198738010	60	61
utg001764l	45896	1200844611	60	61
utg001765l	34693	1200891284	60	61
utg001768l	1381373	1200926568	60	61
utg001772l	666129	1202330976	60	61
utg001773l	1682919	1203008220	60	61
utg001777l	37439	1204719200	60	61
utg001778l	559703	1204757275	60	61
utg001782l	1769406	1205326319	60	61
utg001783l	453744	1207125228	60	61
utg001787l	2290514	1207586547	60	61
utg001790l	1119993	1209915249	60	61
utg001792l	823852	1211053921	60	61
utg001795l	42861	1211891516	60	61
utg001796l	629149	1211935104	60	61
utg001798l	296756	1212574751	60	61
utg001801l	1390217	1212876465	60	61
utg001810l	1507204	1214289865	60	61
utg001811l	35173	1215822202	60	61
utg001814l	546318	1215857974	60	61
utg001818l	981841	1216413410	60	61
utg001819l	261918	1217411628	60	61
utg001821l	1033983	1217677924	60	61
utg001823l	1836376	1218729153	60	61
utg001825l	37255	1220596148	60	61
utg001826l	302202	1220634036	60	61
utg001828l	153980	1220941287	60	61
utg001833l	1812997	1221097846	60	61
utg001839l	3036205	1222941072	60	61
utg001841l	1429182	1226027893	60	61
utg001842l	1262523	1227480907	60	61
utg001843l	379416	1228764485	60	61
utg001844l	670233	1229150237	60	61
utg001845l	2986101	1229831653	60	61
utg001846l	536815	1232867535	60	61
utg001848l	1038189	1233413309	60	61
utg001851l	2483930	1234468814	60	61
utg001852l	1981080	1236994155	60	61
utg001853l	1039868	1239008265	60	61
utg001854l	1902681	1240065477	60	61
utg001857l	492738	1241999882	60	61
utg001860l	868627	1242500845	60	61
utg001862l	397199	1243383962	60	61
utg001863l	523154	1243787793	60	61
utg001864l	1023987	1244319679	60	61
utg001865l	248814	1245360745	60	61
utg001866l	898622	1245613718	60	61
utg001867l	38379	1246527330	60	61
utg001868l	905742	1246566361	60	61
utg001870l	278653	1247487211	60	61
utg001873l	58505	1247770521	60	61
utg001874l	3708458	1247830014	60	61
utg001876l	743965	1251600292	60	61
utg001878l	187414	1252356669	60	61
utg001879l	493650	1252547219	60	61
utg001880l	179126	1253049109	60	61
utg001882l	3990324	1253231233	60	61
utg001885l	1898834	1257288075	60	61
utg001886l	589640	1259218569	60	61
utg001887l	1785877	1259818049	60	61
utg001888l	628653	1261633703	60	61
utg001892l	334223	1262272846	60	61
utg001893l	352121	1262612652	60	61
utg001894l	648071	1262970654	60	61
utg001895l	3676150	1263629539	60	61
utg001896l	388249	1267366971	60	61
utg001897l	770000	1267761703	60	61
utg001900l	214259	1268544549	60	61
utg001905l	376896	1268762391	60	61
utg001911l	62834	1269145581	60	61
utg001912l	2488212	1269209475	60	61
utg001920l	275901	1271739170	60	61
utg001922l	219646	1272019682	60	61
utg001923l	168651	1272243001	60	61
utg001926l	40716	1272414475	60	61
utg001927l	463220	1272455882	60	61
utg001931l	112975	1272926835	60	61
utg001932l	1210047	1273041705	60	61
utg001933l	1406533	1274271932	60	61
utg001934l	1648194	1275701920	60	61
utg001935l	383701	1277377596	60	61
utg001938l	253099	1277767705	60	61
utg001940l	1499179	1278025035	60	61
utg001941l	3641045	1279549213	60	61
utg001942l	1266143	1283250955	60	61
utg001943l	110172	1284538213	60	61
utg001946l	911727	1284650234	60	61
utg001947l	848386	1285577169	60	61
utg001948l	45690	1286439707	60	61
utg001949l	631852	1286486171	60	61
utg001950l	1079127	1287128566	60	61
utg001951l	429526	1288225691	60	61
utg001954l	81049	1288662388	60	61
utg001955l	96268	1288744800	60	61
utg001956l	1993301	1288842685	60	61
utg001957l	315411	1290869220	60	61
utg001958l	781348	1291189900	60	61
utg001961l	180273	1291984283	60	61
utg001966l	439800	1292167573	60	61
utg001967l	1637412	1292614715	60	61
utg001968l	4579395	1294279430	60	61
utg001969l	887789	1298935161	60	61
utg001972l	356181	1299837759	60	61
utg001974l	283394	1300199889	60	61
utg001975l	560079	1300488019	60	61
utg001978l	169529	1301057445	60	61
utg001980l	1543553	1301229812	60	61
utg001981l	1869810	1302799103	60	61
utg001983l	1755845	1304700089	60	61
utg001986l	718037	1306485211	60	61
utg001990l	58072	1307215228	60	61
utg001992l	937463	1307274280	60	61
utg001997l	78595	1308227380	60	61
utg001998l	945188	1308307297	60	61
utg001999l	1009676	1309268251	60	61
utg002001l	795868	1310294767	60	61
utg002004l	772646	1311103912	60	61
utg002008l	111293	1311889448	60	61
utg002010l	1062598	1312002608	60	61
utg002011l	50851	1313082928	60	61
utg002013l	567086	1313134639	60	61
utg002014l	1596374	1313711189	60	61
utg002017l	35670	1315334182	60	61
utg002021l	1084662	1315370459	60	61
utg002022l	315159	1316473211	60	61
utg002025l	698599	1316793635	60	61
utg002026l	1474186	1317503890	60	61
utg002028l	573724	1319002658	60	61
utg002029l	692308	1319585957	60	61
utg002030l	3408849	1320289816	60	61
utg002032l	597850	1323755492	60	61
utg002033l	36459	1324363319	60	61
utg002037l	544373	1324400398	60	61
utg002038l	1046329	1324953856	60	61
utg002039l	2331736	1326017636	60	61
utg002040l	58714	1328388247	60	61
utg002041l	1630348	1328447952	60	61
utg002043l	689332	1330105485	60	61
utg002044l	78817	1330806318	60	61
utg002045l	1186119	1330886461	60	61
utg002046l	1156245	1332092361	60	61
utg002047l	2016824	1333267889	60	61
utg002048l	1130637	1335318339	60	61
utg002049l	3162929	1336467832	60	61
utg002054l	318598	1339683489	60	61
utg002057l	739058	1340007409	60	61
utg002059l	2397374	1340758797	60	61
utg002061l	1290779	1343196140	60	61
utg002063l	887599	1344508444	60	61
utg002065l	27394	1345410849	60	61
utg002066l	1369070	1345438712	60	61
utg002067l	544063	1346830612	60	61
utg002070l	934515	1347383755	60	61
utg002076l	1192490	1348333858	60	61
utg002078l	1936181	1349546235	60	61
utg002080l	862271	1351514698	60	61
utg002083l	876786	1352391353	60	61
utg002084l	235961	1353282765	60	61
utg002086l	992957	1353522671	60	61
utg002088l	482320	1354532190	60	61
utg002092l	43431	1355022561	60	61
utg002093l	268586	1355066728	60	61
utg002094l	756355	1355339803	60	61
utg002095l	2502842	1356108776	60	61
utg002099l	48827	1358653345	60	61
utg002102l	2526089	1358702998	60	61
utg002104l	56623	1361271201	60	61
utg002106l	2040751	1361328780	60	61
utg002108l	522881	1363403556	60	61
utg002109l	96162	1363935164	60	61
utg002110l	716508	1364032941	60	61
utg002111l	2591287	1364761403	60	61
utg002113l	58268	1367395891	60	61
utg002114l	101902	1367455143	60	61
utg002117l	470233	1367558756	60	61
utg002120l	1041697	1368036839	60	61
utg002121l	130788	1369095910	60	61
utg002122l	884813	1369228890	60	61
utg002123l	1503486	1370128462	60	61
utg002125l	208080	1371657019	60	61
utg002126l	1770629	1371868579	60	61
utg002130l	268726	1373668731	60	61
utg002132l	1285600	1373941948	60	61
utg002136l	602446	1375248987	60	61
utg002137l	372196	1375861486	60	61
utg002139l	540152	1376239898	60	61
utg002141l	696995	1376789065	60	61
utg002142l	731317	1377497689	60	61
utg002146l	1017693	1378241207	60	61
utg002148l	686238	1379275874	60	61
utg002149l	709994	1379973562	60	61
utg002150l	707234	1380695402	60	61
utg002152l	864016	1381414436	60	61
utg002153l	246016	1382292865	60	61
utg002154l	94763	1382542994	60	61
utg002155l	1742384	1382639349	60	61
utg002156l	37642	1384410785	60	61
utg002158l	1219332	1384449067	60	61
utg002161l	138369	1385688734	60	61
utg002163l	1043413	1385829422	60	61
utg002166l	224558	1386890238	60	61
utg002169l	984097	1387118551	60	61
utg002173l	30224	1388119062	60	61
utg002174l	51015	1388149802	60	61
utg002175l	233921	1388201680	60	61
utg002177l	47166	1388439512	60	61
utg002179l	79587	1388487477	60	61
utg002180l	891865	1388568403	60	61
utg002182l	499261	1389475145	60	61
utg002190l	112544	1389982740	60	61
utg002192l	1667709	1390097172	60	61
utg002201l	462751	1391792689	60	61
utg002202l	89931	1392263165	60	61
utg002203l	1428992	1392354607	60	61
utg002207l	1878579	1393807428	60	61
utg002209l	658973	1395717329	60	61
utg002210l	2761749	1396387297	60	61
utg002212l	553791	1399195088	60	61
utg002213l	881152	1399758121	60	61
utg002214l	1117292	1400653971	60	61
utg002216l	1059241	1401789897	60	61
utg002217l	414229	1402866805	60	61
utg002218l	337825	1403287950	60	61
utg002219l	351277	1403631418	60	61
utg002220l	474403	1403988562	60	61
utg002223l	34010	1404470884	60	61
utg002224l	99092	1404505473	60	61
utg002225l	191317	1404606229	60	61
utg002226l	722656	1404800747	60	61
utg002229l	2041692	1405535460	60	61
utg002231l	32369	1407611193	60	61
utg002235l	29883	1407644114	60	61
utg002239l	432173	1407674508	60	61
utg002243l	1164491	1408113896	60	61
utg002244l	52008	1409297808	60	61
utg002245l	770980	1409350695	60	61
utg002247l	803391	1410134537	60	61
utg002249l	445007	1410951330	60	61
utg002252l	1093108	1411403766	60	61
utg002253l	481198	1412515105	60	61
utg002254l	1907364	1413004335	60	61
utg002255l	268600	1414943501	60	61
utg002258l	529756	1415216590	60	61
utg002259l	661414	1415755188	60	61
utg002260l	45724	1416427638	60	61
utg002261l	843126	1416474137	60	61
utg002262l	1775556	1417331328	60	61
utg002266l	53852	1419136489	60	61
utg002267l	146893	1419191251	60	61
utg002268l	408298	1419340605	60	61
utg002270l	1501143	1419755720	60	61
utg002274l	925048	1421281895	60	61
utg002275l	491029	1422222373	60	61
utg002276l	1118290	1422721598	60	61
utg002283l	1813692	1423858539	60	61
utg002284l	599588	1425702472	60	61
utg002285l	473773	1426312066	60	61
utg002286l	103116	1426793748	60	61
utg002290l	234124	1426898595	60	61
utg002294l	742243	1427136634	60	61
utg002296l	1382348	1427891260	60	61
utg002297l	2426201	1429296660	60	61
utg002301l	1563116	1431763310	60	61
utg002304l	493439	1433352490	60	61
utg002306l	899687	1433854165	60	61
utg002308l	54720	1434768859	60	61
utg002312l	1399033	1434824503	60	61
utg002317l	46552	1436246866	60	61
utg002318l	82433	1436294206	60	61
utg002319l	1094205	1436378025	60	61
utg002320l	856538	1437490479	60	61
utg002322l	1715468	1438361305	60	61
utg002323l	168009	1440105377	60	61
utg002327l	26592	1440276199	60	61
utg002328l	1902408	1440303247	60	61
utg002329l	411777	1442237374	60	61
utg002330l	1066249	1442656026	60	61
utg002331l	133518	1443740058	60	61
utg002333l	592564	1443875814	60	61
utg002334l	45251	1444478267	60	61
utg002336l	516629	1444524285	60	61
utg002337l	1441248	1445049537	60	61
utg002339l	38348	1446514818	60	61
utg002340l	826258	1446553818	60	61
utg002342l	260307	1447393859	60	61
utg002345l	412097	1447658517	60	61
utg002347l	436409	1448077495	60	61
utg002348l	366064	1448521190	60	61
utg002349l	973814	1448893368	60	61
utg002351l	267119	1449883425	60	61
utg002356l	208599	1450155008	60	61
utg002357l	160430	1450367096	60	61
utg002358l	40176	1450530212	60	61
utg002359l	238245	1450571070	60	61
utg002361l	521320	1450813298	60	61
utg002362l	120223	1451343319	60	61
utg002364l	969362	1451465558	60	61
utg002365l	249980	1452451089	60	61
utg002367l	656964	1452705248	60	61
utg002368l	803463	1453373174	60	61
utg002370l	46240	1454190041	60	61
utg002372l	31225	1454237064	60	61
utg002373l	2077016	1454268822	60	61
utg002374l	346089	1456380467	60	61
utg002377l	298326	1456732337	60	61
utg002380l	927818	1457035648	60	61
utg002381l	913837	1457978942	60	61
utg002385l	1144670	1458908022	60	61
utg002386l	42334	1460071782	60	61
utg002387l	1060903	1460114834	60	61
utg002388l	801499	1461193431	60	61
utg002389l	534618	1462008301	60	61
utg002393l	1661938	1462551842	60	61
utg002395l	1599347	1464241491	60	61
utg002398l	72628	1465867506	60	61
utg002399l	117666	1465941357	60	61
utg002400l	2357031	1466060997	60	61
utg002406l	75772	1468457324	60	61
utg002409l	560095	1468534371	60	61
utg002410l	498761	1469103813	60	61
utg002415l	416567	1469610899	60	61
utg002416l	420808	1470034421	60	61
utg002420l	982611	1470462255	60	61
utg002425l	463786	1471461255	60	61
utg002426l	327314	1471932783	60	61
utg002428l	297099	1472265565	60	61
utg002429l	1306111	1472567628	60	61
utg002431l	678835	1473895520	60	61
utg002432l	120553	1474585681	60	61
utg002434l	938846	1474708256	60	61
utg002436l	258081	1475662762	60	61
utg002437l	37329	1475925157	60	61
utg002439l	1105476	1475963121	60	61
utg002441l	1404921	1477087034	60	61
utg002442l	1110856	1478515383	60	61
utg002443l	87862	1479644766	60	61
utg002445l	879874	1479734105	60	61
utg002446l	342326	1480628656	60	61
utg002447l	248421	1480976700	60	61
utg002453l	1448901	1481229274	60	61
utg002455l	176242	1482702336	60	61
utg002459l	935109	1482881528	60	61
utg002460l	62109	1483832235	60	61
utg002461l	84713	1483895392	60	61
utg002462l	540359	1483981529	60	61
utg002465l	3093745	1484530906	60	61
utg002469l	1366203	1487676226	60	61
utg002472l	1600083	1489065212	60	61
utg002473l	404432	1490691976	60	61
utg002475l	869220	1491103161	60	61
utg002476l	200139	1491986880	60	61
utg002477l	36500	1492190367	60	61
utg002478l	505461	1492227488	60	61
utg002479l	551065	1492741386	60	61
utg002484l	705181	1493301648	60	61
utg002487l	78707	1494018595	60	61
utg002489l	1533388	1494098626	60	61
utg002492l	194162	1495657583	60	61
utg002493l	573229	1495854994	60	61
utg002494l	539005	1496437789	60	61
utg002495l	670809	1496985790	60	61
utg002496l	41515	1497667792	60	61
utg002499l	477452	1497710011	60	61
utg002501l	388556	1498195433	60	61
utg002505l	74387	1498590477	60	61
utg002510l	145051	1498666116	60	61
utg002511l	1118483	1498813597	60	61
utg002514l	986355	1499950734	60	61
utg002515l	259879	1500953541	60	61
utg002516l	1883070	1501217764	60	61
utg002517l	1692324	1503132231	60	61
utg002518l	1276463	1504852773	60	61
utg002521l	268805	1506150523	60	61
utg002522l	993646	1506423821	60	61
utg002523l	1215007	1507434040	60	61
utg002526l	41907	1508669310	60	61
utg002527l	928728	1508711928	60	61
utg002528l	69193	1509656147	60	61
utg002529l	1453015	1509726506	60	61
utg002534l	1192328	1511203750	60	61
utg002535l	420767	1512415963	60	61
utg002538l	1648009	1512843755	60	61
utg002539l	825613	1514519243	60	61
utg002540l	1011895	1515358629	60	61
utg002543l	190482	1516387401	60	61
utg002545l	888117	1516581070	60	61
utg002546l	636227	1517484001	60	61
utg002552l	246019	1518130844	60	61
utg002554l	952875	1518380976	60	61
utg002555l	243867	1519349745	60	61
utg002556l	352294	1519597689	60	61
utg002557l	406465	1519955867	60	61
utg002559l	640315	1520369119	60	61
utg002563l	41717	1521020118	60	61
utg002567l	1768815	1521062543	60	61
utg002571l	976032	1522860851	60	61
utg002573l	76153	1523853163	60	61
utg002574l	214201	1523930598	60	61
utg002575l	346969	1524148382	60	61
utg002576l	1088416	1524501146	60	61
utg002577l	131366	1525607715	60	61
utg002578l	32023	1525741283	60	61
utg002581l	1975992	1525773852	60	61
utg002584l	180458	1527782790	60	61
utg002585l	758847	1527966268	60	61
utg002586l	857618	1528737775	60	61
utg002588l	129816	1529609699	60	61
utg002589l	915224	1529741691	60	61
utg002591l	416449	1530672181	60	61
utg002592l	977322	1531095583	60	61
utg002594l	275283	1532089206	60	61
utg002597l	591024	1532369090	60	61
utg002599l	174886	1532969977	60	61
utg002600l	360767	1533147790	60	61
utg002605l	20811	1533514582	60	61
utg002608l	40331	1533535752	60	61
utg002611l	1633652	1533576768	60	61
utg002614l	2173646	1535237660	60	61
utg002615l	1188612	1537447546	60	61
utg002618l	3043388	1538655981	60	61
utg002623l	70768	1541750105	60	61
utg002626l	596498	1541822065	60	61
utg002628l	35914	1542428517	60	61
utg002629l	160599	1542465042	60	61
utg002631l	701253	1542628330	60	61
utg002634l	2382484	1543341283	60	61
utg002635l	312799	1545763488	60	61
utg002636l	32227	1546081513	60	61
utg002637l	1611784	1546114290	60	61
utg002638l	184252	1547752950	60	61
utg002641l	1180637	1547940285	60	61
utg002642l	301332	1549140612	60	61
utg002643l	190977	1549446979	60	61
utg002644l	20537	1549641151	60	61
utg002645l	288116	1549662043	60	61
utg002646l	1501874	1549954973	60	61
utg002648l	794129	1551481891	60	61
utg002649l	240345	1552289268	60	61
utg002650l	1741537	1552533631	60	61
utg002653l	704377	1554304206	60	61
utg002655l	177360	1555020335	60	61
utg002656l	292393	1555200663	60	61
utg002657l	1460581	1555497942	60	61
utg002658l	1442268	1556982879	60	61
utg002659l	379614	1558449197	60	61
utg002660l	616187	1558835150	60	61
utg002661l	518492	1559461619	60	61
utg002662l	1325585	1559988765	60	61
utg002665l	341450	1561336456	60	61
utg002666l	42527	1561683609	60	61
utg002668l	736809	1561726857	60	61
utg002669l	885323	1562475959	60	61
utg002671l	220311	1563376050	60	61
utg002674l	1288399	1563600045	60	61
utg002676l	1877796	1564909930	60	61
utg002677l	441207	1566819035	60	61
utg002678l	1201357	1567267608	60	61
utg002679l	170367	1568489000	60	61
utg002682l	39795	1568662219	60	61
utg002684l	388380	1568702690	60	61
utg002686l	52113	1569097555	60	61
utg002691l	554348	1569150549	60	61
utg002692l	663937	1569714149	60	61
utg002696l	18893	1570389164	60	61
utg002697l	691179	1570408384	60	61
utg002700l	298073	1571111095	60	61
utg002701l	40010	1571414148	60	61
utg002702l	862732	1571454837	60	61
utg002703l	792876	1572331960	60	61
utg002704l	204218	1573138063	60	61
utg002705l	118325	1573345697	60	61
utg002707l	424847	1573466007	60	61
utg002711l	161192	1573897947	60	61
utg002712l	861101	1574061838	60	61
utg002713l	574521	1574937303	60	61
utg002716l	41686	1575521412	60	61
utg002718l	58164	1575563805	60	61
utg002721l	1188005	1575622951	60	61
utg002723l	529199	1576830769	60	61
utg002725l	1042366	1577368800	60	61
utg002726l	177722	1578428551	60	61
utg002730l	941464	1578609248	60	61
utg002732l	43356	1579566416	60	61
utg002737l	292404	1579610507	60	61
utg002738l	64169	1579907797	60	61
utg002743l	725831	1579973048	60	61
utg002745l	1123123	1580710989	60	61
utg002748l	3154224	1581852843	60	61
utg002749l	40455	1585059650	60	61
utg002752l	810185	1585100792	60	61
utg002755l	464480	1585924493	60	61
utg002756l	39881	1586396727	60	61
utg002758l	1181153	1586437285	60	61
utg002761l	240873	1587638136	60	61
utg002765l	105830	1587883036	60	61
utg002766l	259211	1587990642	60	61
utg002768l	667197	1588254186	60	61
utg002769l	121195	1588932515	60	61
utg002771l	346180	1589055742	60	61
utg002772l	471094	1589407704	60	61
utg002773l	86875	1589886662	60	61
utg002775l	62564	1589974997	60	61
utg002777l	114406	1590038616	60	61
utg002778l	419326	1590154941	60	61
utg002779l	43555	1590581268	60	61
utg002782l	34570	1590625561	60	61
utg002783l	474906	1590660720	60	61
utg002784l	912937	1591143554	60	61
utg002786l	26284	1592071719	60	61
utg002787l	96842	1592098454	60	61
utg002790l	45874	1592196923	60	61
utg002791l	111498	1592243574	60	61
utg002792l	1293889	1592356943	60	61
utg002793l	246203	1593672409	60	61
utg002795l	156244	1593922728	60	61
utg002796l	675013	1594081589	60	61
utg002797l	607528	1594767865	60	61
utg002800l	139703	1595385531	60	61
utg002801l	48725	1595527575	60	61
utg002803l	741509	1595577125	60	61
utg002804l	3318637	1596331005	60	61
utg002805l	130906	1599704965	60	61
utg002807l	1063488	1599838065	60	61
utg002808l	38734	1600919290	60	61
utg002812l	556721	1600958682	60	61
utg002816l	858472	1601524694	60	61
utg002819l	198793	1602397486	60	61
utg002823l	174673	1602599605	60	61
utg002824l	417824	1602777202	60	61
utg002825l	38963	1603202002	60	61
utg002826l	1852010	1603241627	60	61
utg002827l	32273	1605124516	60	61
utg002829l	1058710	1605157339	60	61
utg002835l	111628	1606233707	60	61
utg002836l	686392	1606347208	60	61
utg002837l	272223	1607045052	60	61
utg002839l	491406	1607321825	60	61
utg002840l	570837	1607821434	60	61
utg002844l	159385	1608401797	60	61
utg002845l	123898	1608563851	60	61
utg002849l	32866	1608689826	60	61
utg002852l	529547	1608723252	60	61
utg002854l	200308	1609261637	60	61
utg002857l	231915	1609465296	60	61
utg002860l	31356	1609701089	60	61
utg002862l	285833	1609732980	60	61
utg002869l	2377039	1610023589	60	61
utg002870l	615850	1612440258	60	61
utg002873l	354507	1613066385	60	61
utg002874l	78196	1613426813	60	61
utg002876l	576366	1613506325	60	61
utg002877l	2460714	1614092310	60	61
utg002879l	502322	1616594048	60	61
utg002885l	71523	1617104755	60	61
utg002886l	99438	1617177483	60	61
utg002887l	805450	1617278591	60	61
utg002889l	1530218	1618097478	60	61
utg002891l	519318	1619653212	60	61
utg002894l	32421	1620181198	60	61
utg002895l	841642	1620214172	60	61
utg002898l	42504	1621069854	60	61
utg002899l	49813	1621113079	60	61
utg002900l	1101367	1621163735	60	61
utg002903l	48372	1622283471	60	61
utg002906l	254672	1622332662	60	61
utg002907l	794520	1622591591	60	61
utg002911l	95911	1623399365	60	61
utg002912l	1361751	1623496887	60	61
utg002914l	343375	1624881346	60	61
utg002916l	501257	1625230456	60	61
utg002918l	362532	1625740080	60	61
utg002920l	311129	1626108667	60	61
utg002921l	401975	1626424994	60	61
utg002922l	1227725	1626833681	60	61
utg002923l	189757	1628081881	60	61
utg002924l	1142600	1628274813	60	61
utg002925l	390255	1629436469	60	61
utg002926l	890531	1629833241	60	61
utg002927l	367341	1630738627	60	61
utg002928l	2126293	1631112103	60	61
utg002930l	956822	1633273847	60	61
utg002931l	48288	1634246629	60	61
utg002932l	26347	1634295734	60	61
utg002933l	159395	1634322533	60	61
utg002934l	736241	1634484597	60	61
utg002935l	421348	1635233121	60	61
utg002936l	32600	1635661504	60	61
utg002937l	1095551	1635694660	60	61
utg002939l	47291	1636808483	60	61
utg002940l	42728	1636856575	60	61
utg002944l	32780	1636900028	60	61
utg002945l	402525	1636933367	60	61
utg002952l	88375	1637342613	60	61
utg002955l	339681	1637432473	60	61
utg002956l	814686	1637777828	60	61
utg002957l	405202	1638606105	60	61
utg002958l	28839	1639018073	60	61
utg002959l	96620	1639047405	60	61
utg002960l	1716869	1639145648	60	61
utg002963l	122849	1640891144	60	61
utg002965l	994440	1641016053	60	61
utg002966l	49682	1642027079	60	61
utg002967l	2296209	1642077602	60	61
utg002968l	365653	1644412094	60	61
utg002971l	491081	1644783854	60	61
utg002972l	439774	1645283132	60	61
utg002973l	469343	1645730248	60	61
utg002975l	976163	1646207426	60	61
utg002976l	443320	1647199871	60	61
utg002981l	1692170	1647650592	60	61
utg002985l	95601	1649370977	60	61
utg002986l	58754	1649468184	60	61
utg002988l	718922	1649527930	60	61
utg002989l	29517	1650258847	60	61
utg002990l	588712	1650288868	60	61
utg002991l	150484	1650887404	60	61
utg002992l	42763	1651040409	60	61
utg002993l	475808	1651083897	60	61
utg002995l	153262	1651567648	60	61
utg002997l	742383	1651723477	60	61
utg003000l	177008	1652478246	60	61
utg003001l	1786887	1652658217	60	61
utg003002l	166253	1654474898	60	61
utg003006l	981826	1654643934	60	61
utg003008l	390094	1655642136	60	61
utg003012l	45080	1656038744	60	61
utg003013l	1510960	1656084588	60	61
utg003015l	1004125	1657620743	60	61
utg003022l	1038692	1658641616	60	61
utg003023l	994290	1659697632	60	61
utg003024l	1404132	1660708506	60	61
utg003026l	1249872	1662136053	60	61
utg003027l	51541	1663406769	60	61
utg003029l	177850	1663459182	60	61
utg003034l	85771	1663640009	60	61
utg003035l	1101297	1663727222	60	61
utg003036l	153129	1664846886	60	61
utg003037l	315172	1665002580	60	61
utg003040l	579128	1665323017	60	61
utg003041l	916137	1665911810	60	61
utg003042l	488370	1666843228	60	61
utg003043l	842511	1667339750	60	61
utg003044l	639447	1668196315	60	61
utg003045l	1228689	1668846432	60	61
utg003047l	1105052	1670095612	60	61
utg003048l	1318352	1671219094	60	61
utg003049l	212730	1672559431	60	61
utg003052l	234164	1672775719	60	61
utg003053l	586059	1673013798	60	61
utg003057l	154240	1673609637	60	61
utg003060l	2052165	1673766460	60	61
utg003064l	1317035	1675852840	60	61
utg003068l	400427	1677191838	60	61
utg003071l	164145	1677598951	60	61
utg003072l	345531	1677765844	60	61
utg003074l	36727	1678117146	60	61
utg003075l	476059	1678154498	60	61
utg003077l	87079	1678638504	60	61
utg003079l	1142945	1678727047	60	61
utg003080l	489627	1679889054	60	61
utg003083l	559923	1680386854	60	61
utg003087l	1332855	1680956122	60	61
utg003088l	763168	1682311204	60	61
utg003090l	899810	1683087104	60	61
utg003095l	201084	1684001923	60	61
utg003096l	1257352	1684206371	60	61
utg003097l	239175	1685484691	60	61
utg003099l	1180967	1685727865	60	61
utg003100l	133160	1686928527	60	61
utg003101l	21417	1687063919	60	61
utg003102l	529416	1687085705	60	61
utg003103l	30105	1687623957	60	61
utg003106l	521820	1687654576	60	61
utg003117l	590980	1688185105	60	61
utg003118l	89555	1688785947	60	61
utg003123l	76370	1688877007	60	61
utg003125l	207547	1688954662	60	61
utg003130l	241948	1689165681	60	61
utg003131l	94275	1689411674	60	61
utg003132l	121166	1689507533	60	61
utg003133l	583363	1689630731	60	61
utg003134l	40142	1690223829	60	61
utg003136l	1143664	1690264653	60	61
utg003137l	401588	1691427391	60	61
utg003139l	404859	1691835685	60	61
utg003140l	185209	1692247304	60	61
utg003144l	50854	1692435612	60	61
utg003148l	188412	1692487326	60	61
utg003152l	633516	1692678891	60	61
utg003157l	32502	1693322978	60	61
utg003158l	676227	1693356034	60	61
utg003161l	547628	1694043544	60	61
utg003162l	300823	1694600312	60	61
utg003163l	53179	1694906161	60	61
utg003164l	248771	1694960239	60	61
utg003165l	424008	1695213169	60	61
utg003166l	98685	1695644256	60	61
utg003168l	402257	1695744598	60	61
utg003170l	428018	1696153572	60	61
utg003172l	1308575	1696588736	60	61
utg003179l	1149290	1697919133	60	61
utg003191l	1236191	1699087590	60	61
utg003194l	47088	1700344397	60	61
utg003196l	43858	1700392282	60	61
utg003202l	35239	1700436883	60	61
utg003208l	603097	1700472722	60	61
utg003209l	221284	1701085883	60	61
utg003210l	133811	1701310868	60	61
utg003211l	842965	1701446922	60	61
utg003215l	152755	1702303949	60	61
utg003219l	581789	1702459262	60	61
utg003220l	41987	1703050760	60	61
utg003222l	1210603	1703093459	60	61
utg003227l	510161	1704324251	60	61
utg003229l	1579123	1704842927	60	61
utg003232l	371256	1706448381	60	61
utg003233l	109285	1706825837	60	61
utg003234l	196750	1706936956	60	61
utg003235l	632985	1707136998	60	61
utg003237l	644736	1707780545	60	61
utg003239l	36570	1708436039	60	61
utg003240l	478573	1708473231	60	61
utg003243l	29144	1708959793	60	61
utg003247l	224858	1708989435	60	61
utg003248l	37050	1709218053	60	61
utg003249l	1066817	1709255733	60	61
utg003250l	43503	1710340343	60	61
utg003251l	39972	1710384584	60	61
utg003254l	882644	1710425235	60	61
utg003256l	144858	1711322602	60	61
utg003257l	862551	1711469887	60	61
utg003260l	438320	1712346826	60	61
utg003261l	394265	1712792464	60	61
utg003263l	2326263	1713193313	60	61
utg003264l	70803	1715558360	60	61
utg003265l	32525	1715630356	60	61
utg003266l	148307	1715663436	60	61
utg003267l	40399	1715814227	60	61
utg003268l	114678	1715855312	60	61
utg003273l	76487	1715971914	60	61
utg003276l	497594	1716049688	60	61
utg003279l	53177	1716555588	60	61
utg003281l	830140	1716609664	60	61
utg003283l	1699397	1717453652	60	61
utg003284l	660459	1719181385	60	61
utg003286l	605572	1719852864	60	61
utg003290l	215394	1720468541	60	61
utg003292l	20886	1720687537	60	61
utg003293l	453494	1720708784	60	61
utg003294l	89077	1721169849	60	61
utg003299l	672995	1721260423	60	61
utg003300l	359967	1721944647	60	61
utg003305l	1033555	1722310626	60	61
utg003306l	109575	1723361419	60	61
utg003310l	22774	1723472833	60	61
utg003311l	231853	1723495999	60	61
utg003313l	40576	1723731729	60	61
utg003315l	322922	1723772994	60	61
utg003317l	99719	1724101311	60	61
utg003318l	296194	1724202704	60	61
utg003319l	103682	1724503847	60	61
utg003320l	212522	1724609270	60	61
utg003321l	304021	1724825347	60	61
utg003325l	945104	1725134448	60	61
utg003326l	174374	1726095316	60	61
utg003328l	504317	1726272609	60	61
utg003329l	759802	1726785344	60	61
utg003330l	715959	1727557822	60	61
utg003331l	295864	1728285726	60	61
utg003332l	460114	1728586534	60	61
utg003333l	41363	1729054329	60	61
utg003338l	37540	1729096394	60	61
utg003339l	823220	1729134572	60	61
utg003351l	904801	1729971525	60	61
utg003353l	55105	1730891419	60	61
utg003354l	41728	1730947455	60	61
utg003355l	94872	1730989891	60	61
utg003356l	125815	1731086357	60	61
utg003360l	160502	1731214281	60	61
utg003361l	324361	1731377471	60	61
utg003364l	1067103	1731707251	60	61
utg003367l	312794	1732792152	60	61
utg003368l	29919	1733110172	60	61
utg003369l	29942	1733140602	60	61
utg003374l	292558	1733171056	60	61
utg003375l	168492	1733468502	60	61
utg003377l	24134	1733639815	60	61
utg003379l	379633	1733664364	60	61
utg003380l	29220	1734050337	60	61
utg003381l	115564	1734080056	60	61
utg003382l	169848	1734197559	60	61
utg003385l	1005518	1734370250	60	61
utg003386l	1252439	1735392539	60	61
utg003387l	205862	1736665864	60	61
utg003389l	260169	1736875170	60	61
utg003391l	192593	1737139688	60	61
utg003394l	76588	1737335503	60	61
utg003396l	41519	1737413380	60	61
utg003399l	844125	1737455603	60	61
utg003401l	1058019	1738313809	60	61
utg003402l	527152	1739389474	60	61
utg003404l	21782	1739925424	60	61
utg003406l	373410	1739947582	60	61
utg003408l	184181	1740327228	60	61
utg003409l	492973	1740514491	60	61
utg003415l	308981	1741015693	60	61
utg003417l	710208	1741329836	60	61
utg003419l	1013189	1742051893	60	61
utg003426l	383895	1743081981	60	61
utg003429l	641823	1743472287	60	61
utg003430l	657668	1744124820	60	61
utg003436l	1291388	1744793462	60	61
utg003445l	248203	1746106386	60	61
utg003446l	341573	1746358738	60	61
utg003448l	278229	1746706016	60	61
utg003450l	276448	1746988895	60	61
utg003453l	96090	1747269963	60	61
utg003456l	135805	1747367667	60	61
utg003458l	1644024	1747505748	60	61
utg003460l	370875	1749177185	60	61
utg003461l	45926	1749554254	60	61
utg003463l	103933	1749600958	60	61
utg003465l	618707	1749706636	60	61
utg003466l	37761	1750335667	60	61
utg003469l	377032	1750374070	60	61
utg003471l	29427	1750757398	60	61
utg003472l	44556	1750787328	60	61
utg003477l	1702067	1750832639	60	61
utg003479l	233178	1752563086	60	61
utg003481l	434665	1752800163	60	61
utg003482l	25926	1753242085	60	61
utg003483l	264309	1753268456	60	61
utg003484l	456965	1753537183	60	61
utg003486l	35008	1754001777	60	61
utg003490l	31113	1754037381	60	61
utg003492l	412437	1754069025	60	61
utg003495l	479445	1754488348	60	61
utg003496l	579856	1754975796	60	61
utg003503l	136309	1755565329	60	61
utg003504l	85785	1755703922	60	61
utg003505l	672236	1755791149	60	61
utg003510l	101112	1756474601	60	61
utg003511l	234747	1756577411	60	61
utg003512l	99592	1756816083	60	61
utg003513l	112604	1756917347	60	61
utg003514l	1259341	1757031840	60	61
utg003518l	600237	1758312183	60	61
utg003525l	589795	1758922436	60	61
utg003526l	26149	1759522073	60	61
utg003527l	741430	1759548670	60	61
utg003528l	475230	1760302470	60	61
utg003530l	99559	1760785633	60	61
utg003531l	130068	1760886864	60	61
utg003532l	42294	1761019112	60	61
utg003535l	531324	1761062123	60	61
utg003536l	85400	1761602315	60	61
utg003537l	46122	1761689151	60	61
utg003539l	212911	1761736054	60	61
utg003541l	800655	1761952526	60	61
utg003545l	32114	1762766538	60	61
utg003547l	540151	1762799200	60	61
utg003548l	734531	1763348366	60	61
utg003551l	318734	1764095152	60	61
utg003552l	323037	1764419211	60	61
utg003558l	44802	1764747644	60	61
utg003559l	996078	1764793205	60	61
utg003560l	258045	1765805897	60	61
utg003561l	48359	1766068255	60	61
utg003563l	107311	1766117432	60	61
utg003564l	393552	1766226544	60	61
utg003567l	918558	1766626668	60	61
utg003571l	290060	1767560548	60	61
utg003573l	22264	1767855455	60	61
utg003576l	454658	1767878103	60	61
utg003577l	330009	1768340351	60	61
utg003578l	59058	1768675873	60	61
utg003585l	33999	1768735928	60	61
utg003587l	1867264	1768770506	60	61
utg003590l	149162	1770668904	60	61
utg003596l	821556	1770820565	60	61
utg003599l	145420	1771655826	60	61
utg003601l	40055	1771803682	60	61
utg003604l	47089	1771844417	60	61
utg003605l	200833	1771892303	60	61
utg003606l	173935	1772096496	60	61
utg003610l	30524	1772273342	60	61
utg003611l	1369295	1772304387	60	61
utg003615l	98717	1773696516	60	61
utg003616l	658011	1773796891	60	61
utg003618l	817769	1774465881	60	61
utg003619l	220300	1775297292	60	61
utg003621l	52997	1775521276	60	61
utg003622l	432533	1775575169	60	61
utg003631l	231426	1776014923	60	61
utg003636l	457242	1776250219	60	61
utg003640l	34179	1776715094	60	61
utg003644l	50718	1776749855	60	61
utg003646l	275260	1776801431	60	61
utg003648l	1773853	1777081291	60	61
utg003650l	348023	1778884721	60	61
utg003651l	440890	1779238557	60	61
utg003652l	278616	1779686808	60	61
utg003653l	52071	1779970080	60	61
utg003654l	666672	1780023031	60	61
utg003657l	66099	1780700827	60	61
utg003658l	84178	1780768040	60	61
utg003659l	38302	1780853633	60	61
utg003662l	109537	1780892586	60	61
utg003663l	41592	1781003961	60	61
utg003664l	576120	1781046259	60	61
utg003669l	198449	1781631993	60	61
utg003677l	632629	1781833762	60	61
utg003679l	38418	1782476947	60	61
utg003682l	45733	1782516018	60	61
utg003684l	52819	1782562526	60	61
utg003690l	1037696	1782616238	60	61
utg003691l	132008	1783671241	60	61
utg003692l	380973	1783805462	60	61
utg003694l	1474269	1784192797	60	61
utg003695l	41098	1785691650	60	61
utg003696l	250205	1785733445	60	61
utg003700l	48472	1785987833	60	61
utg003704l	247639	1786037125	60	61
utg003706l	579224	1786288904	60	61
utg003707l	740380	1786877794	60	61
utg003708l	269319	1787630526	60	61
utg003710l	39326	1787904346	60	61
utg003712l	303697	1787944340	60	61
utg003713l	57148	1788253111	60	61
utg003715l	175202	1788311224	60	61
utg003718l	30868	1788489359	60	61
utg003722l	332437	1788520754	60	61
utg003724l	942429	1788858744	60	61
utg003725l	255826	1789816893	60	61
utg003726l	405831	1790076995	60	61
utg003727l	184448	1790489602	60	61
utg003728l	603686	1790677137	60	61
utg003732l	162363	1791290897	60	61
utg003733l	32933	1791455979	60	61
utg003736l	168561	1791489473	60	61
utg003739l	478499	1791660856	60	61
utg003740l	296226	1792147342	60	61
utg003746l	37980	1792448518	60	61
utg003749l	44833	1792487143	60	61
utg003752l	1576218	1792532736	60	61
utg003754l	41368	1794135237	60	61
utg003757l	278153	1794177307	60	61
utg003759l	131798	1794460108	60	61
utg003760l	164622	1794594115	60	61
utg003763l	37211	1794761493	60	61
utg003765l	43826	1794799337	60	61
utg003766l	812546	1794843906	60	61
utg003771l	1131812	1795670007	60	61
utg003772l	282290	1796820695	60	61
utg003773l	1249754	1797107702	60	61
utg003774l	518643	1798378298	60	61
utg003775l	1004962	1798905598	60	61
utg003776l	2265375	1799927322	60	61
utg003777l	662367	1802230466	60	61
utg003779l	49587	1802903885	60	61
utg003780l	345808	1802954311	60	61
utg003783l	594925	1803305895	60	61
utg003786l	53205	1803910748	60	61
utg003788l	968401	1803964852	60	61
utg003789l	60258	1804949406	60	61
utg003792l	819380	1805010681	60	61
utg003795l	296962	1805843730	60	61
utg003798l	58442	1806145654	60	61
utg003799l	546224	1806205083	60	61
utg003800l	824167	1806760423	60	61
utg003802l	24269	1807598339	60	61
utg003803l	802213	1807623025	60	61
utg003805l	1157885	1808438621	60	61
utg003806l	70431	1809615817	60	61
utg003809l	885916	1809687434	60	61
utg003810l	2261037	1810588128	60	61
utg003811l	30681	1812886861	60	61
utg003815l	191355	1812918066	60	61
utg003816l	1193591	1813112623	60	61
utg003817l	28464	1814326120	60	61
utg003822l	197502	1814355071	60	61
utg003823l	616758	1814555877	60	61
utg003824l	1252311	1815182927	60	61
utg003826l	39041	1816456122	60	61
utg003827l	83032	1816495826	60	61
utg003833l	37722	1816580254	60	61
utg003834l	410700	1816618617	60	61
utg003835l	1169354	1817036174	60	61
utg003836l	140037	1818225030	60	61
utg003838l	50711	1818367413	60	61
utg003843l	1024935	1818418982	60	61
utg003845l	60010	1819461012	60	61
utg003846l	896979	1819522035	60	61
utg003848l	191254	1820433976	60	61
utg003850l	27627	1820628430	60	61
utg003851l	25003	1820656530	60	61
utg003854l	29692	1820681962	60	61
utg003857l	323990	1820712161	60	61
utg003861l	123549	1821041563	60	61
utg003862l	456963	1821167184	60	61
utg003863l	60764	1821631776	60	61
utg003864l	65665	1821693565	60	61
utg003867l	33311	1821760337	60	61
utg003868l	32088	1821794216	60	61
utg003869l	169991	1821826851	60	61
utg003870l	188606	1821999688	60	61
utg003873l	178165	1822191450	60	61
utg003875l	35497	1822372597	60	61
utg003876l	370166	1822408698	60	61
utg003878l	328913	1822785046	60	61
utg003880l	64017	1823119453	60	61
utg003881l	295862	1823184549	60	61
utg003882l	1131052	1823485355	60	61
utg003885l	902931	1824635270	60	61
utg003887l	346294	1825553262	60	61
utg003892l	899380	1825905340	60	61
utg003897l	563839	1826819722	60	61
utg003898l	411377	1827392971	60	61
utg003900l	610734	1827811217	60	61
utg003902l	266098	1828432142	60	61
utg003904l	193096	1828702687	60	61
utg003907l	172754	1828899014	60	61
utg003908l	732988	1829074660	60	61
utg003911l	312739	1829819877	60	61
utg003914l	1215558	1830137841	60	61
utg003915l	496227	1831373671	60	61
utg003916l	30117	1831878181	60	61
utg003917l	80778	1831908812	60	61
utg003919l	117556	1831990949	60	61
utg003921l	33425	1832110477	60	61
utg003925l	123814	1832144472	60	61
utg003929l	43331	1832270362	60	61
utg003930l	72270	1832314428	60	61
utg003931l	18414	1832387915	60	61
utg003932l	156508	1832406648	60	61
utg003933l	458563	1832565777	60	61
utg003935l	1043194	1833031995	60	61
utg003937l	28305	1834092588	60	61
utg003940l	261566	1834121377	60	61
utg003943l	200815	1834387315	60	61
utg003946l	343107	1834591489	60	61
utg003947l	258044	1834940327	60	61
utg003949l	217147	1835202684	60	61
utg003954l	39738	1835423463	60	61
utg003955l	32003	1835463876	60	61
utg003956l	40118	1835496425	60	61
utg003960l	603724	1835537224	60	61
utg003961l	397645	1836151023	60	61
utg003963l	1587232	1836555308	60	61
utg003964l	65083	1838169006	60	61
utg003966l	28376	1838235186	60	61
utg003972l	209014	1838264047	60	61
utg003974l	102249	1838476557	60	61
utg003976l	122797	1838580523	60	61
utg003977l	41554	1838705379	60	61
utg003978l	604824	1838747638	60	61
utg003985l	170293	1839362555	60	61
utg003990l	221886	1839535699	60	61
utg003991l	474349	1839761296	60	61
utg003992l	271478	1840243563	60	61
utg003995l	607304	1840519578	60	61
utg004001l	161250	1841137016	60	61
utg004003l	50856	1841300966	60	61
utg004005l	195985	1841352682	60	61
utg004010l	36698	1841551946	60	61
utg004013l	355326	1841589268	60	61
utg004015l	691656	1841950529	60	61
utg004016l	109826	1842653725	60	61
utg004018l	154557	1842765394	60	61
utg004021l	120804	1842922539	60	61
utg004022l	131499	1843045369	60	61
utg004025l	1098431	1843179072	60	61
utg004029l	80555	1844295823	60	61
utg004033l	237291	1844377733	60	61
utg004036l	23875	1844618991	60	61
utg004037l	27044	1844643276	60	61
utg004039l	1351766	1844670783	60	61
utg004042l	735973	1846045091	60	61
utg004046l	94919	1846793343	60	61
utg004047l	608703	1846889856	60	61
utg004048l	209606	1847508717	60	61
utg004050l	2103620	1847721829	60	61
utg004051l	636173	1849860522	60	61
utg004053l	290398	1850507310	60	61
utg004057l	35052	1850802560	60	61
utg004058l	232300	1850838209	60	61
utg004059l	876471	1851074393	60	61
utg004068l	35814	1851965484	60	61
utg004069l	103397	1852001907	60	61
utg004070l	228720	1852107040	60	61
utg004071l	1166020	1852339584	60	61
utg004074l	702875	1853525050	60	61
utg004077l	36109	1854239652	60	61
utg004081l	290478	1854276375	60	61
utg004082l	424936	1854571707	60	61
utg004085l	513313	1855003738	60	61
utg004086l	569859	1855525619	60	61
utg004092l	359310	1856104988	60	61
utg004095l	139765	1856470299	60	61
utg004096l	45653	1856612406	60	61
utg004097l	723188	1856658832	60	61
utg004098l	72093	1857394086	60	61
utg004100l	519057	1857467393	60	61
utg004101l	1090268	1857995113	60	61
utg004104l	365257	1859103565	60	61
utg004106l	524021	1859474922	60	61
utg004107l	252899	1860007689	60	61
utg004111l	439827	1860264815	60	61
utg004115l	47806	1860711985	60	61
utg004116l	97426	1860760600	60	61
utg004118l	38783	1860859662	60	61
utg004123l	180419	1860899104	60	61
utg004125l	136268	1861082542	60	61
utg004128l	63406	1861221094	60	61
utg004131l	52502	1861285569	60	61
utg004133l	30832	1861338959	60	61
utg004134l	344747	1861370317	60	61
utg004135l	39346	1861720822	60	61
utg004136l	36960	1861760836	60	61
utg004137l	421688	1861798424	60	61
utg004139l	38721	1862227153	60	61
utg004141l	20261	1862266532	60	61
utg004142l	417807	1862287143	60	61
utg004144l	41931	1862711926	60	61
utg004145l	711275	1862754568	60	61
utg004146l	628032	1863477710	60	61
utg004147l	101794	1864116222	60	61
[truncated: 7,613 more rows]
