# Supplementary material for: Chromosome-level haplotype-resolved assembly of highly heterozygous grass genomes with PhaseGrass
Source: Nat Commun. 2025 Dec 20;17:12. doi: 10.1038/s41467-025-66377-5 (PMC12764793; doi:10.1038/s41467-025-66377-5)
Supplement: Supplementary file 6 — Source Data [file 41467_2025_66377_MOESM6_ESM.zip › Supplementary Fig. 8/mymap1_scaffold_position_map_phased_with_ref_allele.txt]

chr1_h1	2205965	0.000	0.000	G	A	A
chr1_h1	2205966	0.000	0.000	T	A	A
chr1_h1	3210674	1.645	0.000	G	T	T
chr1_h1	3222334	3.618	0.000	A	G	G
chr1_h1	4919926	3.947	0.000	A	G	G
chr1_h1	6235239	4.934	0.000	T	A	A
chr1_h1	6239250	4.934	0.000	A	T	T
chr1_h1	6496574	5.263	0.000	G	A	A
chr1_h1	8761480	5.921	0.000	C	G	G
chr1_h1	8761481	5.921	0.000	A	T	T
chr1_h1	8761537	6.250	0.000	T	G	G
chr1_h1	9086076	6.250	0.000	C	A	A
chr1_h1	9495390	6.908	0.000	A	G	G
chr1_h1	12817713	8.553	0.000	C	T	T
chr1_h1	12817742	8.882	0.000	T	A	A
chr1_h1	12817772	8.882	0.000	C	T	T
chr1_h1	12817778	9.211	0.000	T	C	C
chr1_h1	13251959	9.211	0.000	G	A	A
chr1_h1	15371863	9.539	0.000	G	C	C
chr1_h1	17891362	11.842	0.000	C	T	T
chr1_h1	17891367	11.842	0.000	C	A	A
chr1_h1	18055821	12.171	0.000	C	T	T
chr1_h1	18298686	12.171	0.000	A	G	G
chr1_h1	18298707	12.171	0.000	A	G	G
chr1_h1	18298723	12.171	0.000	A	C	C
chr1_h1	18896173	13.158	0.000	A	G	G
chr1_h1	18896190	13.158	0.000	G	A	A
chr1_h1	22202405	15.132	0.000	A	G	G
chr1_h1	22752502	15.132	0.000	T	C	C
chr1_h1	22752578	15.132	0.000	C	T	T
chr1_h1	22814904	16.447	0.000	T	A	A
chr1_h1	22814916	16.447	0.000	A	G	G
chr1_h1	22814922	16.447	0.000	A	T	T
chr1_h1	22814950	16.447	0.000	T	C	C
chr1_h1	23962831	17.763	0.000	A	C	C
chr1_h1	25511777	18.092	0.000	T	C	C
chr1_h1	26134671	18.750	0.000	G	T	T
chr1_h1	27046601	20.066	0.000	A	C	C
chr1_h1	27343721	20.066	0.000	G	C	C
chr1_h1	27990610	20.724	0.000	C	T	T
chr1_h1	27990635	20.724	0.000	A	G	G
chr1_h1	28501209	21.053	0.000	A	G	G
chr1_h1	28560581	21.053	0.000	T	C	C
chr1_h1	28560586	21.053	0.000	A	G	G
chr1_h1	28560588	21.053	0.000	G	A	A
chr1_h1	28560601	21.053	0.000	T	A	A
chr1_h1	28568945	21.382	0.000	C	G	G
chr1_h1	28875076	21.711	0.000	C	T	T
chr1_h1	28875111	21.711	0.000	C	T	T
chr1_h1	29690106	22.039	0.000	T	C	C
chr1_h1	29690131	22.039	0.000	C	G	G
chr1_h1	30246149	22.039	0.000	C	A	A
chr1_h1	30270315	22.039	0.000	A	T	T
chr1_h1	30286540	22.039	0.000	G	T	T
chr1_h1	30286574	22.697	0.000	C	T	T
chr1_h1	30286605	22.697	0.000	T	C	C
chr1_h1	31555841	23.355	0.000	T	G	G
chr1_h1	33416966	25.000	0.000	C	T	T
chr1_h1	33417001	25.000	0.000	C	G	G
chr1_h1	33417015	25.000	0.000	A	G	G
chr1_h1	33608030	26.974	0.000	C	T	T
chr1_h1	33725183	26.974	0.000	C	T	C
chr1_h1	35160433	27.961	0.000	T	C	C
chr1_h1	35566489	27.961	0.000	C	A	A
chr1_h1	35566502	28.289	0.000	T	G	G
chr1_h1	35566517	28.618	0.000	A	G	G
chr1_h1	36050108	29.605	0.000	G	A	G
chr1_h1	38252304	29.934	0.000	G	A	A
chr1_h1	40151334	31.250	0.000	G	C	C
chr1_h1	40151335	31.250	0.000	T	A	A
chr1_h1	40151342	31.250	0.000	G	T	T
chr1_h1	40151370	31.250	0.000	A	G	G
chr1_h1	40151371	31.250	0.000	T	C	C
chr1_h1	40151378	31.250	0.000	A	C	C
chr1_h1	41642329	32.895	0.000	T	C	C
chr1_h1	41642371	32.895	0.000	G	A	A
chr1_h1	41642399	32.895	0.000	C	G	G
chr1_h1	41822680	32.895	0.000	C	A	A
chr1_h1	42368737	33.882	0.000	T	C	C
chr1_h1	43185512	33.882	0.000	G	T	T
chr1_h1	45037457	33.882	0.000	T	G	G
chr1_h1	45037470	33.882	0.000	T	G	G
chr1_h1	45338554	33.882	0.000	C	T	T
chr1_h1	45889218	33.882	0.000	C	G	G
chr1_h1	45889254	33.882	0.000	A	T	T
chr1_h1	46267805	33.882	0.000	C	G	G
chr1_h1	46479210	33.882	0.000	A	C	C
chr1_h1	46479219	33.882	0.000	T	C	C
chr1_h1	46479221	33.882	0.000	G	T	T
chr1_h1	46479223	33.882	0.000	G	A	A
chr1_h1	49190677	34.211	0.000	T	A	A
chr1_h1	49190679	34.539	0.000	C	T	T
chr1_h1	49190718	34.868	0.000	A	G	G
chr1_h1	53129702	35.526	0.000	G	C	C
chr1_h1	53211291	35.526	0.000	G	C	C
chr1_h1	55153736	35.855	0.000	G	A	A
chr1_h1	55434714	37.829	0.000	T	G	G
chr1_h1	55434743	37.829	0.000	G	T	T
chr1_h1	55434751	37.829	0.000	T	G	G
chr1_h1	55434752	37.829	0.000	T	C	C
chr1_h1	55434760	37.829	0.000	A	G	G
chr1_h1	55434762	37.829	0.000	T	C	C
chr1_h1	55434763	37.829	0.000	T	A	A
chr1_h1	55434766	37.829	0.000	T	C	C
chr1_h1	55989813	39.474	0.000	G	A	A
chr1_h1	55989814	39.474	0.000	T	G	G
chr1_h1	55989860	39.803	0.000	A	G	G
chr1_h1	56841143	41.118	0.000	A	C	C
chr1_h1	56841174	41.118	0.000	G	A	A
chr1_h1	56841180	41.118	0.000	C	T	T
chr1_h1	56841182	41.118	0.000	A	C	C
chr1_h1	56841188	41.118	0.000	G	T	T
chr1_h1	57955212	42.105	0.000	G	A	A
chr1_h1	57955227	42.763	0.000	A	G	G
chr1_h1	60696172	43.421	0.000	C	A	A
chr1_h1	60993736	43.750	0.000	T	C	C
chr1_h1	61268564	43.750	0.000	A	G	G
chr1_h1	61268572	43.750	0.000	T	G	G
chr1_h1	61268580	43.750	0.000	T	G	G
chr1_h1	62663229	44.079	0.000	G	A	A
chr1_h1	62663296	44.079	0.000	A	G	G
chr1_h1	62663298	44.079	0.000	A	G	G
chr1_h1	63557456	44.408	0.000	G	T	T
chr1_h1	63602646	44.408	0.000	T	C	C
chr1_h1	64351472	45.066	0.000	C	T	T
chr1_h1	64351488	45.066	0.000	T	G	G
chr1_h1	64351580	45.066	0.000	T	G	G
chr1_h1	65307795	45.066	0.000	C	A	A
chr1_h1	65307801	45.066	0.000	A	G	G
chr1_h1	65307815	45.395	0.000	C	T	T
chr1_h1	65622538	45.395	0.000	C	G	G
chr1_h1	67422633	45.395	0.000	C	T	T
chr1_h1	67427318	45.395	0.000	C	A	A
chr1_h1	67816513	45.724	0.000	T	A	A
chr1_h1	67816530	45.724	0.000	G	A	A
chr1_h1	68682313	45.724	0.000	G	C	C
chr1_h1	68682327	45.724	0.000	A	G	G
chr1_h1	68826505	45.724	0.000	A	G	G
chr1_h1	69707929	45.724	0.000	G	C	C
chr1_h1	71547134	46.053	0.000	A	G	G
chr1_h1	71862107	46.053	0.000	T	G	G
chr1_h1	74775616	46.053	0.000	A	G	G
chr1_h1	75481355	46.382	0.000	C	A	A
chr1_h1	75481380	46.382	0.000	C	T	T
chr1_h1	76217932	46.382	0.000	A	T	T
chr1_h1	100661691	46.382	0.000	G	A	A
chr1_h1	100661712	46.382	0.000	T	G	G
chr1_h1	101784766	46.711	0.000	A	G	G
chr1_h1	101965606	46.711	0.000	A	G	G
chr1_h1	101965629	46.711	0.000	C	T	T
chr1_h1	102065082	47.039	0.000	T	C	C
chr1_h1	102065107	47.039	0.000	T	G	G
chr1_h1	102065115	47.039	0.000	A	T	T
chr1_h1	103794705	48.026	0.000	A	T	T
chr1_h1	103794706	48.026	0.000	A	T	T
chr1_h1	103794708	48.026	0.000	A	T	T
chr1_h1	103794711	48.026	0.000	C	T	T
chr1_h1	104583527	48.684	0.000	A	C	C
chr1_h1	104583538	48.684	0.000	T	A	A
chr1_h1	104613103	48.684	0.000	A	G	G
chr1_h1	106853123	49.013	0.000	G	C	C
chr1_h1	108960375	49.013	0.000	C	A	A
chr1_h1	110719780	49.013	0.000	T	C	C
chr1_h1	112075798	49.342	0.000	T	C	C
chr1_h1	115396745	49.342	0.000	C	G	G
chr1_h1	115396790	49.342	0.000	A	C	C
chr1_h1	115396798	49.342	0.000	A	G	G
chr1_h1	115396822	49.342	0.000	A	G	G
chr1_h1	115399256	49.342	0.000	G	A	A
chr1_h1	117871227	49.671	0.000	C	G	G
chr1_h1	117871254	49.671	0.000	G	A	A
chr1_h1	117871267	49.671	0.000	T	C	C
chr1_h1	118188392	50.000	0.000	T	C	C
chr1_h1	119415722	50.000	0.000	T	C	C
chr1_h1	119546341	50.329	0.000	C	G	G
chr1_h1	119942552	50.329	0.000	A	G	G
chr1_h1	120211096	50.658	0.000	A	T	T
chr1_h1	120214930	51.645	0.000	T	A	A
chr1_h1	120214931	51.645	0.000	A	G	G
chr1_h1	120214932	51.645	0.000	G	A	A
chr1_h1	120428500	51.974	0.000	C	G	G
chr1_h1	120428534	51.974	0.000	C	A	A
chr1_h1	120428562	52.303	0.000	A	C	C
chr1_h1	120438925	52.961	0.000	C	G	G
chr1_h1	120449887	52.961	0.000	C	G	G
chr1_h1	121459131	53.289	0.000	G	A	A
chr1_h1	121459150	53.289	0.000	T	C	C
chr1_h1	121459189	53.289	0.000	C	T	T
chr1_h1	123823370	53.618	0.000	A	G	G
chr1_h1	124355576	53.618	0.000	G	A	A
chr1_h1	124586933	53.947	0.000	T	C	C
chr1_h1	126408888	54.276	0.000	G	A	A
chr1_h1	126408936	54.934	0.000	A	G	G
chr1_h1	128530097	54.934	0.000	C	T	T
chr1_h1	128530106	54.934	0.000	C	G	G
chr1_h1	130529812	54.934	0.000	C	T	T
chr1_h1	130529830	54.934	0.000	T	A	A
chr1_h1	130529860	54.934	0.000	C	T	T
chr1_h1	131479335	55.263	0.000	C	T	T
chr1_h1	131567680	55.592	0.000	G	C	C
chr1_h1	131819109	56.579	0.000	T	C	T
chr1_h1	131819112	56.579	0.000	T	A	C
chr1_h1	137895994	57.566	0.000	T	A	A
chr1_h1	137896005	57.566	0.000	A	C	C
chr1_h1	137896018	57.566	0.000	A	T	T
chr1_h1	137896022	57.566	0.000	G	T	T
chr1_h1	137896047	57.566	0.000	C	T	T
chr1_h1	137896057	57.566	0.000	T	G	G
chr1_h1	138634669	57.895	0.000	A	T	A
chr1_h1	138634684	57.895	0.000	G	A	A
chr1_h1	139138744	58.224	0.000	C	G	G
chr1_h1	139138762	58.553	0.000	G	A	A
chr1_h1	140481284	59.211	0.000	A	C	C
chr1_h1	140481348	59.211	0.000	G	T	T
chr1_h1	140858186	59.211	0.000	A	G	G
chr1_h1	141053310	59.211	0.000	A	G	G
chr1_h1	142931219	59.868	0.000	G	A	G
chr1_h1	143756242	59.868	0.000	A	T	T
chr1_h1	144987566	60.197	0.000	A	T	T
chr1_h1	144987579	60.197	0.000	A	G	G
chr1_h1	144991105	60.526	0.000	C	A	A
chr1_h1	146772847	60.855	0.000	C	T	T
chr1_h1	146776801	60.855	0.000	A	C	C
chr1_h1	147029223	60.855	0.000	G	C	C
chr1_h1	147032178	61.184	0.000	G	T	T
chr1_h1	147032204	61.184	0.000	C	T	T
chr1_h1	147061970	61.184	0.000	A	G	G
chr1_h1	147061974	61.184	0.000	C	A	A
chr1_h1	147062311	61.513	0.000	A	G	G
chr1_h1	147088120	63.487	0.000	A	T	T
chr1_h1	149118605	74.342	0.000	C	T	C
chr1_h1	149118620	74.342	0.000	T	C	T
chr1_h1	149118642	74.342	0.000	G	A	G
chr1_h1	149661523	76.316	0.000	A	C	C
chr1_h1	149661540	76.316	0.000	G	T	T
chr1_h1	150696491	86.184	0.000	A	G	G
chr1_h1	150769475	87.500	0.000	T	C	C
chr1_h1	150769483	88.158	0.000	A	T	T
chr1_h1	150769509	88.158	0.000	C	A	A
chr1_h1	152032875	89.474	0.000	C	T	T
chr1_h1	152033672	89.803	0.000	A	C	C
chr1_h1	152179225	89.803	0.000	G	A	A
chr1_h1	152179237	89.803	0.000	G	T	T
chr1_h1	152275049	89.803	0.000	C	A	A
chr1_h1	152330585	89.803	0.000	T	C	C
chr1_h1	152330642	89.803	0.000	G	A	A
chr1_h1	152330693	89.803	0.000	G	T	T
chr1_h1	152330698	89.803	0.000	G	T	T
chr1_h1	152330722	89.803	0.000	A	T	T
chr1_h1	154081067	89.803	0.000	A	G	G
chr1_h1	154265910	89.803	0.000	A	T	T
chr1_h1	160542640	92.763	0.000	C	G	G
chr1_h1	160927856	94.079	0.000	T	C	C
chr1_h1	160927865	94.079	0.000	T	C	C
chr1_h1	162209155	94.737	0.000	A	T	T
chr1_h1	162209208	94.737	0.000	A	G	G
chr1_h1	162209219	94.737	0.000	G	A	A
chr1_h1	162754174	95.395	0.000	C	T	T
chr1_h1	162754180	95.395	0.000	A	G	G
chr1_h1	162754203	95.395	0.000	T	G	G
chr1_h1	162754214	95.395	0.000	C	G	G
chr1_h1	162754225	95.724	0.000	G	A	A
chr1_h1	162754249	95.724	0.000	G	A	A
chr1_h1	163066581	96.053	0.000	G	T	T
chr1_h1	163098384	96.711	0.000	T	C	C
chr1_h1	164546173	97.697	0.000	G	A	A
chr1_h1	165129634	98.355	0.000	T	G	G
chr1_h1	165129679	98.355	0.000	T	C	C
chr1_h1	165737758	98.355	0.000	A	T	T
chr1_h1	166745511	98.355	0.000	C	T	T
chr1_h1	166814546	98.355	0.000	C	T	T
chr1_h1	166932653	98.355	0.000	C	T	T
chr1_h1	166932675	98.355	0.000	G	A	A
chr1_h1	166932708	98.684	0.000	A	G	G
chr1_h1	168952009	100.000	0.000	A	C	A
chr1_h1	169616064	100.329	0.000	G	C	C
chr1_h1	169616079	100.329	0.000	G	C	C
chr1_h1	169616082	100.329	0.000	G	A	G
chr1_h1	169779165	101.316	0.000	G	T	T
chr1_h1	169779279	102.303	0.000	A	T	T
chr1_h1	172327862	106.250	0.000	T	A	A
chr1_h1	172327891	106.250	0.000	A	G	G
chr1_h1	173518882	108.553	0.000	G	T	T
chr1_h1	173518914	108.553	0.000	T	C	C
chr1_h1	173800027	110.855	0.000	G	A	G
chr1_h1	175390821	116.118	0.000	C	T	T
chr1_h1	175390840	116.118	0.000	T	A	A
chr1_h1	176170797	117.105	0.000	C	T	T
chr1_h1	176170865	117.105	0.000	T	A	A
chr1_h1	176330627	117.763	0.000	G	T	T
chr1_h1	176384391	118.092	0.000	C	A	A
chr1_h1	176937912	118.092	0.000	G	C	T
chr1_h1	177790520	118.750	0.000	G	A	A
chr1_h1	177992340	119.079	0.000	C	T	T
chr1_h1	178123277	119.408	0.000	A	G	G
chr1_h1	179082970	119.408	0.000	C	A	A
chr1_h1	179082977	119.408	0.000	T	G	G
chr1_h1	182182021	120.066	0.000	G	A	A
chr1_h1	182575156	121.053	0.000	T	C	C
chr1_h1	186728987	122.368	0.000	C	T	T
chr1_h1	186841896	123.026	0.000	A	G	G
chr1_h1	187149808	123.355	0.000	A	C	C
chr1_h1	188531815	123.355	0.000	G	A	A
chr1_h1	188531821	124.342	0.000	A	G	A
chr1_h1	189558907	125.000	0.000	C	A	A
chr1_h1	192125076	125.658	0.000	G	A	A
chr1_h1	192197842	125.658	0.000	G	A	G
chr1_h1	192197843	125.658	0.000	T	C	T
chr1_h1	195018271	126.645	0.000	T	A	A
chr1_h1	195018284	126.645	0.000	C	T	T
chr1_h1	195018317	126.645	0.000	C	T	T
chr1_h1	195886773	127.303	0.000	G	C	C
chr1_h1	196661237	128.947	0.000	T	G	G
chr1_h1	196661253	128.947	0.000	G	C	C
chr1_h1	196661255	128.947	0.000	G	C	C
chr1_h1	196661276	128.947	0.000	G	T	T
chr1_h1	198151104	130.921	0.000	C	A	A
chr1_h1	198158509	131.250	0.000	T	C	C
chr1_h1	198522578	131.579	0.000	G	A	A
chr1_h1	200162991	146.711	0.000	A	G	G
chr1_h1	200162997	147.368	0.000	T	C	C
chr1_h1	200163007	147.368	0.000	A	T	T
chr1_h1	200163041	147.368	0.000	C	G	G
chr1_h1	200163056	147.368	0.000	A	C	C
chr1_h1	200480616	165.132	0.000	C	T	T
chr1_h1	200480663	165.132	0.000	G	A	A
chr1_h1	200485220	165.789	0.000	G	T	T
chr1_h1	200485340	165.789	0.000	A	G	G
chr1_h1	200553574	165.789	0.000	C	A	A
chr1_h1	200559205	166.118	0.000	A	G	G
chr1_h1	200559238	166.118	0.000	C	T	T
chr1_h1	200561485	166.118	0.000	C	T	T
chr1_h1	200561488	166.118	0.000	T	C	C
chr1_h1	200561516	166.118	0.000	T	G	G
chr1_h1	200561517	166.118	0.000	T	C	C
chr1_h1	202781464	166.447	0.000	A	G	G
chr1_h1	203822204	166.776	0.000	A	C	C
chr1_h1	203983941	166.776	0.000	A	T	T
chr1_h1	204347373	166.776	0.000	C	T	T
chr1_h1	205329946	167.105	0.000	A	C	C
chr1_h1	205359371	167.105	0.000	T	A	A
chr1_h1	207671030	167.763	0.000	A	G	G
chr1_h1	209789290	168.421	0.000	G	T	T
chr1_h1	210906683	168.750	0.000	C	T	T
chr1_h1	210906716	168.750	0.000	A	G	G
chr1_h1	211531005	169.079	0.000	T	C	C
chr1_h1	211744541	169.079	0.000	C	A	A
chr1_h1	214679976	171.053	0.000	T	C	C
chr1_h1	214679977	171.053	0.000	A	T	T
chr1_h1	214679989	171.053	0.000	A	T	T
chr1_h1	214680004	172.368	0.000	T	A	A
chr1_h1	214680039	172.368	0.000	A	G	G
chr1_h1	217093611	173.026	0.000	G	T	T
chr1_h1	217093628	173.026	0.000	T	G	G
chr1_h1	217093629	173.026	0.000	T	C	C
chr1_h1	218225374	173.355	0.000	C	A	A
chr1_h1	218896649	174.013	0.000	C	T	T
chr1_h1	218896695	174.013	0.000	C	G	G
chr1_h1	220652082	174.671	0.000	C	A	A
chr1_h1	220994872	175.658	0.000	C	T	T
chr1_h1	221013963	175.658	0.000	T	C	C
chr1_h1	221355597	175.658	0.000	C	T	T
chr1_h1	221589782	175.658	0.000	T	C	C
chr1_h1	221996161	175.658	0.000	T	G	G
chr1_h1	221996162	175.658	0.000	G	A	A
chr1_h1	221996189	175.658	0.000	A	C	C
chr1_h1	221996208	175.658	0.000	A	T	T
chr1_h1	222637479	176.316	0.000	T	G	G
chr1_h1	222834516	176.316	0.000	T	C	C
chr1_h1	222899842	176.316	0.000	T	A	A
chr1_h1	222899846	176.316	0.000	C	A	A
chr1_h1	222899963	176.645	0.000	T	G	G
chr1_h1	222899966	176.645	0.000	C	A	A
chr1_h1	222903231	176.645	0.000	G	A	A
chr1_h1	222903241	176.645	0.000	T	G	G
chr1_h1	222903258	176.645	0.000	A	C	C
chr1_h1	222903284	176.645	0.000	C	A	A
chr1_h1	223158946	176.974	0.000	T	A	A
chr1_h1	223568435	178.618	0.000	C	T	T
chr1_h1	223568470	178.618	0.000	A	C	A
chr1_h1	223568477	178.618	0.000	C	T	T
chr1_h1	223568498	178.618	0.000	T	G	G
chr1_h1	223852238	179.276	0.000	C	T	T
chr1_h1	223985591	179.276	0.000	T	G	G
chr1_h1	223985627	179.276	0.000	T	C	C
chr1_h1	224246010	179.605	0.000	G	T	T
chr1_h1	225309349	179.934	0.000	C	G	G
chr1_h1	225309354	179.934	0.000	A	C	C
chr1_h1	225309365	179.934	0.000	C	A	A
chr1_h1	225688451	179.934	0.000	T	C	C
chr1_h1	225688487	179.934	0.000	C	A	A
chr1_h1	226509591	179.934	0.000	A	C	C
chr1_h1	226509618	179.934	0.000	C	A	A
chr1_h1	226509665	179.934	0.000	T	G	G
chr1_h1	226546277	179.934	0.000	C	A	A
chr1_h1	226546296	179.934	0.000	G	A	A
chr1_h1	226546303	179.934	0.000	C	A	A
chr1_h1	226919254	180.263	0.000	T	C	C
chr1_h1	226919268	180.263	0.000	T	C	C
chr1_h1	226922198	180.263	0.000	A	C	C
chr1_h1	226922211	180.263	0.000	G	T	T
chr1_h1	227175658	180.263	0.000	G	A	G
chr1_h1	227714899	180.921	0.000	T	G	G
chr1_h1	227714900	180.921	0.000	G	A	A
chr1_h1	228068930	181.250	0.000	T	C	C
chr1_h1	228068931	181.250	0.000	C	T	C
chr1_h1	228145365	182.566	0.000	T	C	C
chr1_h1	228145372	182.566	0.000	T	A	A
chr1_h1	228145376	182.566	0.000	T	G	G
chr1_h1	228145377	182.566	0.000	A	G	G
chr1_h1	228145399	182.566	0.000	C	T	T
chr1_h1	228145419	182.566	0.000	G	A	A
chr1_h1	228977425	184.539	0.000	T	C	C
chr1_h1	228977931	184.539	0.000	G	A	A
chr1_h1	229298687	184.539	0.000	G	A	A
chr1_h1	229298719	184.539	0.000	G	C	C
chr1_h1	229298754	184.539	0.000	T	C	C
chr1_h1	229360381	184.539	0.000	A	G	G
chr1_h1	230423160	184.539	0.000	A	G	G
chr1_h1	230686414	184.539	0.000	A	T	T
chr1_h1	230695556	184.868	0.000	A	C	C
chr1_h1	231707002	185.197	0.000	A	G	G
chr1_h1	231707053	185.197	0.000	A	G	G
chr1_h1	231707114	185.197	0.000	T	G	G
chr1_h1	231707130	185.197	0.000	C	T	T
chr1_h1	231749925	186.513	0.000	A	G	A
chr1_h1	231749951	186.513	0.000	A	G	G
chr1_h1	231749957	186.513	0.000	G	C	C
chr1_h1	231749982	186.513	0.000	T	A	T
chr1_h1	231749983	186.513	0.000	T	A	T
chr1_h1	231749995	186.513	0.000	G	A	G
chr1_h1	232398392	188.816	0.000	T	G	G
chr1_h1	232547298	189.145	0.000	G	T	T
chr1_h1	232547342	189.145	0.000	G	A	A
chr1_h1	232547378	189.145	0.000	G	C	C
chr1_h1	233207161	190.461	0.000	C	A	A
chr1_h1	233207167	191.118	0.000	C	G	G
chr1_h1	233207187	191.118	0.000	A	G	G
chr1_h1	233207221	191.118	0.000	T	G	G
chr1_h1	234900660	192.105	0.000	C	T	T
chr1_h1	234900661	192.105	0.000	A	G	G
chr1_h1	235381159	193.092	0.000	C	G	G
chr1_h1	236642228	194.079	0.000	T	C	C
chr1_h1	236642250	194.079	0.000	T	A	A
chr1_h1	236642266	194.079	0.000	C	A	A
chr1_h1	236642449	194.079	0.000	C	T	T
chr1_h1	236642457	194.079	0.000	C	T	T
chr1_h1	236642465	194.408	0.000	T	C	C
chr1_h1	236642469	194.408	0.000	T	C	C
chr1_h1	237690935	194.737	0.000	T	G	G
chr1_h1	237690956	194.737	0.000	G	A	A
chr1_h1	237778207	195.066	0.000	C	T	T
chr1_h1	237778244	195.066	0.000	G	A	A
chr1_h1	237810248	195.395	0.000	G	C	C
chr1_h1	239434659	195.724	0.000	G	T	T
chr1_h1	239434691	195.724	0.000	C	T	T
chr1_h1	239495964	195.724	0.000	G	C	C
chr1_h1	239495991	195.724	0.000	G	T	T
chr1_h1	239496001	195.724	0.000	G	A	A
chr1_h1	239496014	196.053	0.000	C	T	T
chr1_h1	239496043	196.053	0.000	A	T	T
chr1_h1	240016925	197.039	0.000	G	A	A
chr1_h1	240241997	197.039	0.000	T	C	C
chr1_h1	241011981	198.684	0.000	G	C	C
chr1_h1	241012006	198.684	0.000	T	G	G
chr1_h1	241012019	199.013	0.000	C	A	A
chr1_h1	241012053	199.013	0.000	T	C	C
chr1_h1	241362399	200.658	0.000	T	C	C
chr1_h1	241990745	201.316	0.000	G	C	C
chr1_h1	241990774	201.645	0.000	T	C	C
chr1_h1	241990795	201.645	0.000	A	G	G
chr1_h1	242064690	202.303	0.000	C	T	T
chr1_h1	244497373	204.934	0.000	T	C	C
chr1_h1	245107198	225.658	0.000	A	G	G
chr1_h1	245107217	225.658	0.000	C	G	G
chr1_h1	245107232	225.658	0.000	C	T	T
chr1_h1	245107234	225.658	0.000	A	T	T
chr1_h1	245107236	225.658	0.000	T	A	A
chr1_h1	245107303	228.289	0.000	T	C	C
chr1_h1	245107308	228.947	0.000	G	T	T
chr1_h1	245387795	245.395	0.000	G	T	T
chr1_h1	245528388	246.053	0.000	G	T	T
chr1_h1	245528426	246.053	0.000	A	G	G
chr1_h1	245926556	246.382	0.000	A	T	A
chr1_h1	246202297	249.013	0.000	G	T	T
chr1_h1	247528051	249.342	0.000	C	G	G
chr2_h1	1122308	0.000	0.000	A	G	A
chr2_h1	1122329	0.000	0.000	C	T	C
chr2_h1	1122333	0.000	0.000	A	C	A
chr2_h1	1326802	0.658	0.000	A	T	A
chr2_h1	1457455	0.987	0.000	A	C	A
chr2_h1	1457490	0.987	0.000	C	G	C
chr2_h1	1492081	0.987	0.000	C	T	C
chr2_h1	1492121	0.987	0.000	T	G	T
chr2_h1	1499382	0.987	0.000	T	C	T
chr2_h1	2607941	0.987	0.000	A	C	A
chr2_h1	2607954	0.987	0.000	A	G	A
chr2_h1	2619197	0.987	0.000	G	A	G
chr2_h1	2855694	1.316	0.000	C	T	C
chr2_h1	2855698	1.316	0.000	G	A	G
chr2_h1	3283264	1.645	0.000	A	T	A
chr2_h1	3283296	1.645	0.000	G	A	G
chr2_h1	3381431	1.645	0.000	G	T	G
chr2_h1	4494696	3.289	0.000	T	G	T
chr2_h1	4494701	3.289	0.000	T	C	T
chr2_h1	4494707	3.618	0.000	A	G	A
chr2_h1	4494717	6.908	0.000	T	C	T
chr2_h1	4494732	6.908	0.000	C	G	C
chr2_h1	4594032	7.895	0.000	A	G	A
chr2_h1	4594048	7.895	0.000	C	T	C
chr2_h1	4594074	7.895	0.000	G	T	G
chr2_h1	7590760	10.855	0.000	T	C	T
chr2_h1	7590785	10.855	0.000	C	A	C
chr2_h1	7590809	11.184	0.000	A	G	A
chr2_h1	7590868	11.184	0.000	T	C	T
chr2_h1	7590889	11.184	0.000	T	A	T
chr2_h1	9207198	12.500	0.000	G	A	G
chr2_h1	9207205	12.500	0.000	G	A	G
chr2_h1	9259581	14.474	0.000	T	C	T
chr2_h1	10943601	27.961	0.000	T	A	A
chr2_h1	11987703	39.474	0.000	G	A	G
chr2_h1	11987713	39.474	0.000	C	T	C
chr2_h1	11987727	39.474	0.000	T	G	T
chr2_h1	11987728	39.474	0.000	A	G	A
chr2_h1	11987737	39.474	0.000	G	A	G
chr2_h1	11987770	39.474	0.000	T	G	T
chr2_h1	11987777	39.474	0.000	T	C	T
chr2_h1	11987780	39.474	0.000	G	T	G
chr2_h1	12745001	62.829	0.000	A	C	A
chr2_h1	12745013	62.829	0.000	A	C	A
chr2_h1	12745017	62.829	0.000	T	G	T
chr2_h1	13233854	64.803	0.000	G	A	G
chr2_h1	13233862	64.803	0.000	C	T	C
chr2_h1	13961033	66.118	0.000	T	C	T
chr2_h1	14287459	66.447	0.000	C	A	C
chr2_h1	14287460	66.447	0.000	A	T	A
chr2_h1	14287464	66.447	0.000	A	C	A
chr2_h1	14725803	66.447	0.000	C	T	C
chr2_h1	14725825	66.447	0.000	A	C	A
chr2_h1	14725920	66.447	0.000	G	A	G
chr2_h1	14725936	66.447	0.000	G	A	G
chr2_h1	15636148	67.105	0.000	A	G	A
chr2_h1	15636172	67.105	0.000	C	G	C
chr2_h1	15636173	67.105	0.000	T	G	T
chr2_h1	15636206	67.105	0.000	A	T	A
chr2_h1	15736331	67.105	0.000	C	T	C
chr2_h1	16468453	67.105	0.000	G	T	G
chr2_h1	16772184	67.763	0.000	A	G	A
chr2_h1	17972361	68.750	0.000	C	T	C
chr2_h1	18337075	69.408	0.000	C	T	C
chr2_h1	18337087	69.408	0.000	G	A	G
chr2_h1	18337092	69.408	0.000	G	A	G
chr2_h1	18337116	69.408	0.000	T	G	T
chr2_h1	18337117	69.408	0.000	G	A	G
chr2_h1	18337134	69.408	0.000	G	C	G
chr2_h1	18698950	70.395	0.000	C	T	C
chr2_h1	18894514	70.395	0.000	A	G	A
chr2_h1	18944408	70.395	0.000	T	A	T
chr2_h1	18944443	70.395	0.000	T	C	T
chr2_h1	19751625	70.724	0.000	G	A	G
chr2_h1	21693100	72.368	0.000	T	G	T
chr2_h1	21693120	72.368	0.000	T	C	T
chr2_h1	21693168	72.697	0.000	T	A	T
chr2_h1	21693170	72.697	0.000	A	C	A
chr2_h1	21693176	72.697	0.000	C	G	C
chr2_h1	21975704	73.355	0.000	C	T	C
chr2_h1	22011967	73.684	0.000	G	A	A
chr2_h1	22342799	74.013	0.000	T	C	T
chr2_h1	22342817	74.013	0.000	G	A	G
chr2_h1	22342823	74.013	0.000	G	A	G
chr2_h1	22809314	74.342	0.000	A	G	A
chr2_h1	22809350	74.671	0.000	T	C	T
chr2_h1	24680434	76.645	0.000	T	A	T
chr2_h1	26562374	77.303	0.000	A	G	A
chr2_h1	26562385	77.303	0.000	C	T	C
chr2_h1	26562393	77.303	0.000	G	A	G
chr2_h1	26562426	77.303	0.000	A	G	A
chr2_h1	27412394	78.947	0.000	G	C	G
chr2_h1	30122779	79.934	0.000	A	C	A
chr2_h1	30206024	80.263	0.000	A	G	A
chr2_h1	30206054	80.263	0.000	A	C	A
chr2_h1	30206066	80.263	0.000	G	A	G
chr2_h1	31289612	80.592	0.000	G	A	G
chr2_h1	31289686	80.921	0.000	T	C	T
chr2_h1	31289711	80.921	0.000	A	C	A
chr2_h1	31289729	80.921	0.000	G	T	G
chr2_h1	31875277	81.579	0.000	A	G	A
chr2_h1	31930678	81.908	0.000	G	T	G
chr2_h1	33119915	82.566	0.000	A	C	A
chr2_h1	33119920	82.566	0.000	G	A	G
chr2_h1	33419465	82.895	0.000	T	G	T
chr2_h1	33443290	84.868	0.000	G	T	G
chr2_h1	33443295	84.868	0.000	C	T	C
chr2_h1	33443301	84.868	0.000	T	A	T
chr2_h1	33443315	84.868	0.000	G	T	G
chr2_h1	34997771	108.882	0.000	A	G	G
chr2_h1	34997781	108.882	0.000	A	G	G
chr2_h1	34997787	108.882	0.000	A	T	T
chr2_h1	34997790	108.882	0.000	T	G	G
chr2_h1	34997806	108.882	0.000	C	T	T
chr2_h1	38313477	133.882	0.000	A	C	A
chr2_h1	38313513	134.868	0.000	C	A	C
chr2_h1	39304997	135.197	0.000	C	T	C
chr2_h1	39305021	135.197	0.000	G	A	G
chr2_h1	39311993	136.184	0.000	G	A	G
chr2_h1	39763819	136.184	0.000	T	C	T
chr2_h1	39873671	136.184	0.000	C	A	C
chr2_h1	39873723	136.184	0.000	T	C	T
chr2_h1	40366082	136.184	0.000	T	A	T
chr2_h1	40366090	136.184	0.000	C	T	C
chr2_h1	40416941	136.184	0.000	G	C	G
chr2_h1	40755367	136.184	0.000	G	T	G
chr2_h1	40755408	136.184	0.000	G	T	G
chr2_h1	40755418	136.184	0.000	C	A	C
chr2_h1	40755419	136.184	0.000	C	T	C
chr2_h1	40755424	136.184	0.000	T	C	T
chr2_h1	41019417	136.184	0.000	C	T	C
chr2_h1	41019419	136.184	0.000	C	A	C
chr2_h1	41019432	136.184	0.000	A	G	A
chr2_h1	41019442	136.184	0.000	T	C	T
chr2_h1	41960745	137.500	0.000	T	C	C
chr2_h1	41960792	137.500	0.000	T	C	C
chr2_h1	42199758	138.158	0.000	T	C	T
chr2_h1	42342694	138.487	0.000	G	A	G
chr2_h1	42672092	138.816	0.000	T	A	T
chr2_h1	42672112	138.816	0.000	G	A	G
chr2_h1	43049353	139.145	0.000	C	A	C
chr2_h1	43191126	139.474	0.000	C	A	C
chr2_h1	43311382	139.474	0.000	G	A	G
chr2_h1	44836123	140.789	0.000	G	A	G
chr2_h1	44836131	140.789	0.000	A	G	A
chr2_h1	47792394	141.447	0.000	C	T	C
chr2_h1	48885472	141.447	0.000	C	T	C
chr2_h1	49122776	141.776	0.000	A	G	A
chr2_h1	49680722	142.434	0.000	C	T	C
chr2_h1	49680776	142.434	0.000	G	C	G
chr2_h1	50255206	142.763	0.000	T	C	C
chr2_h1	50255221	142.763	0.000	T	C	T
chr2_h1	50255252	142.763	0.000	C	G	C
chr2_h1	50557436	142.763	0.000	G	A	G
chr2_h1	50574548	142.763	0.000	C	T	C
chr2_h1	50644072	142.763	0.000	G	T	G
chr2_h1	53643343	143.421	0.000	T	G	T
chr2_h1	53643386	143.421	0.000	A	G	A
chr2_h1	54851949	144.079	0.000	T	A	T
chr2_h1	54851969	144.079	0.000	C	T	C
chr2_h1	54920765	144.079	0.000	G	C	G
chr2_h1	56891089	145.724	0.000	A	G	A
chr2_h1	56891126	145.724	0.000	C	G	C
chr2_h1	56891130	145.724	0.000	A	G	A
chr2_h1	56891169	145.724	0.000	C	A	C
chr2_h1	61411005	147.039	0.000	T	C	T
chr2_h1	63094437	148.026	0.000	G	C	G
chr2_h1	63094460	148.026	0.000	G	A	G
chr2_h1	63094471	148.026	0.000	T	G	T
chr2_h1	64553899	148.355	0.000	A	G	A
chr2_h1	65403080	148.355	0.000	A	G	A
chr2_h1	66489224	149.013	0.000	G	A	G
chr2_h1	66489236	149.013	0.000	T	C	T
chr2_h1	66489257	149.013	0.000	C	G	C
chr2_h1	67549123	149.013	0.000	C	T	C
chr2_h1	68691967	149.013	0.000	T	G	T
chr2_h1	68692010	149.013	0.000	A	C	A
chr2_h1	69862445	149.013	0.000	G	A	G
chr2_h1	70331431	149.013	0.000	T	C	T
chr2_h1	70331443	149.013	0.000	A	T	A
chr2_h1	75243928	149.671	0.000	C	A	C
chr2_h1	75243929	149.671	0.000	A	C	A
chr2_h1	76059837	149.671	0.000	C	T	C
chr2_h1	76443259	149.671	0.000	G	T	G
chr2_h1	76458683	149.671	0.000	C	T	C
chr2_h1	76458752	150.000	0.000	A	G	A
chr2_h1	76822256	150.000	0.000	T	A	T
chr2_h1	80345381	150.329	0.000	A	G	A
chr2_h1	81208541	150.329	0.000	G	C	G
chr2_h1	82213268	150.329	0.000	A	C	A
chr2_h1	82213274	150.329	0.000	T	G	T
chr2_h1	82213292	150.329	0.000	G	T	G
chr2_h1	82490230	150.329	0.000	T	G	T
chr2_h1	83495152	150.329	0.000	T	C	T
chr2_h1	83633359	150.658	0.000	T	C	T
chr2_h1	83633360	150.658	0.000	G	T	G
chr2_h1	83633371	150.658	0.000	G	A	G
chr2_h1	83633408	150.658	0.000	C	A	C
chr2_h1	84303922	150.987	0.000	C	G	G
chr2_h1	86766789	150.987	0.000	A	G	A
chr2_h1	86766803	150.987	0.000	C	T	C
chr2_h1	87104269	150.987	0.000	C	A	C
chr2_h1	88221975	150.987	0.000	A	G	A
chr2_h1	88269467	151.316	0.000	G	C	G
chr2_h1	88269499	151.316	0.000	T	A	T
chr2_h1	88271019	151.645	0.000	G	A	G
chr2_h1	89486737	153.289	0.000	G	T	G
chr2_h1	89513407	153.289	0.000	G	A	G
chr2_h1	91382222	153.289	0.000	C	T	C
chr2_h1	93145052	153.947	0.000	C	T	C
chr2_h1	93588300	154.605	0.000	A	G	G
chr2_h1	93588352	154.605	0.000	T	G	T
chr2_h1	93588371	155.263	0.000	T	G	G
chr2_h1	94460274	156.250	0.000	T	C	T
chr2_h1	95357477	156.908	0.000	G	A	G
chr2_h1	96554999	156.908	0.000	C	A	A
chr2_h1	96555020	156.908	0.000	C	T	T
chr2_h1	97536904	158.224	0.000	T	A	T
chr2_h1	97536923	158.224	0.000	T	A	T
chr2_h1	99427405	158.224	0.000	G	C	G
chr2_h1	100213016	158.553	0.000	A	C	A
chr2_h1	103487067	160.197	0.000	A	G	A
chr2_h1	106774144	160.197	0.000	A	C	A
chr2_h1	107257468	160.197	0.000	C	A	C
chr2_h1	110248144	160.855	0.000	T	G	G
chr2_h1	110248166	160.855	0.000	T	A	A
chr2_h1	124191142	163.158	0.000	G	A	G
chr2_h1	124191148	163.158	0.000	C	G	C
chr2_h1	124191150	163.158	0.000	T	C	T
chr2_h1	124459164	163.487	0.000	C	T	C
chr2_h1	125193816	163.487	0.000	C	G	C
chr2_h1	129399813	163.487	0.000	G	C	G
chr2_h1	134171960	163.487	0.000	C	T	C
chr2_h1	134696972	163.487	0.000	C	G	C
chr2_h1	135045681	163.487	0.000	C	T	C
chr2_h1	137467708	163.487	0.000	C	T	C
chr2_h1	137652646	163.487	0.000	G	A	G
chr2_h1	137891178	163.816	0.000	G	A	A
chr2_h1	137891215	163.816	0.000	G	T	T
chr2_h1	139070541	164.145	0.000	G	A	G
chr2_h1	139135759	164.145	0.000	G	T	G
chr2_h1	139135772	164.145	0.000	T	G	T
chr2_h1	139164255	164.145	0.000	A	T	A
chr2_h1	139433960	164.145	0.000	T	G	T
chr2_h1	139433962	164.145	0.000	C	A	C
chr2_h1	140467025	164.145	0.000	C	T	T
chr2_h1	140467028	164.145	0.000	G	A	A
chr2_h1	140533488	164.145	0.000	T	C	T
chr2_h1	141239500	164.474	0.000	G	A	G
chr2_h1	141265948	164.474	0.000	C	T	C
chr2_h1	141358352	164.474	0.000	C	T	C
chr2_h1	141917040	164.474	0.000	T	G	T
chr2_h1	141920634	164.474	0.000	G	T	G
chr2_h1	142999850	164.474	0.000	T	G	T
chr2_h1	142999907	164.474	0.000	C	T	C
chr2_h1	143109008	165.132	0.000	A	T	A
chr2_h1	143715952	165.132	0.000	A	G	A
chr2_h1	144056124	165.789	0.000	T	C	T
chr2_h1	144523811	165.789	0.000	A	T	A
chr2_h1	144523834	165.789	0.000	C	G	C
chr2_h1	144589349	165.789	0.000	G	A	G
chr2_h1	145391711	165.789	0.000	T	A	A
chr2_h1	148986642	166.118	0.000	T	C	T
chr2_h1	148986681	166.118	0.000	T	C	T
chr2_h1	149944958	166.118	0.000	T	G	T
chr2_h1	152162864	167.105	0.000	G	A	G
chr2_h1	152162884	167.105	0.000	G	A	G
chr2_h1	152890765	167.763	0.000	G	A	G
chr2_h1	156089363	167.763	0.000	C	T	C
chr2_h1	156093300	167.763	0.000	A	G	A
chr2_h1	156093313	167.763	0.000	T	C	T
chr2_h1	156359324	167.763	0.000	T	C	T
chr2_h1	156377293	167.763	0.000	A	G	A
chr2_h1	157161097	167.763	0.000	A	C	A
chr2_h1	157161100	167.763	0.000	A	C	A
chr2_h1	157398584	167.763	0.000	A	T	A
chr2_h1	157403468	167.763	0.000	G	A	G
chr2_h1	157403511	167.763	0.000	C	T	C
chr2_h1	157403521	167.763	0.000	C	G	C
chr2_h1	157429302	167.763	0.000	C	T	C
chr2_h1	157432021	167.763	0.000	A	G	A
chr2_h1	157432087	167.763	0.000	A	T	A
chr2_h1	157432103	167.763	0.000	T	C	T
chr2_h1	157432113	167.763	0.000	A	G	A
chr2_h1	157432121	167.763	0.000	C	A	C
chr2_h1	157541811	167.763	0.000	C	T	C
chr2_h1	157650348	167.763	0.000	T	C	T
chr2_h1	157650352	167.763	0.000	G	C	G
chr2_h1	157650364	167.763	0.000	C	G	C
chr2_h1	157743794	167.763	0.000	C	T	C
chr2_h1	157744852	167.763	0.000	C	T	C
chr2_h1	157870381	168.092	0.000	T	C	T
chr2_h1	157870412	168.092	0.000	T	C	T
chr2_h1	157870726	168.092	0.000	A	G	A
chr2_h1	157871136	168.092	0.000	G	A	G
chr2_h1	157871146	168.092	0.000	T	G	T
chr2_h1	157871248	168.092	0.000	T	C	T
chr2_h1	157871262	168.092	0.000	C	A	A
chr2_h1	157871625	168.092	0.000	G	A	G
chr2_h1	157872125	168.092	0.000	T	G	T
chr2_h1	157872128	168.092	0.000	T	C	T
chr2_h1	157875020	168.092	0.000	A	C	A
chr2_h1	157875184	168.092	0.000	T	C	T
chr2_h1	157895399	168.092	0.000	G	A	G
chr2_h1	158092800	168.092	0.000	T	C	T
chr2_h1	158825612	168.092	0.000	G	A	G
chr2_h1	158825616	168.092	0.000	G	T	G
chr2_h1	158825630	168.092	0.000	A	G	A
chr2_h1	158825635	168.092	0.000	G	A	G
chr2_h1	158934071	168.092	0.000	C	T	C
chr2_h1	159944412	168.092	0.000	C	T	C
chr2_h1	160052621	168.092	0.000	G	A	G
chr2_h1	160052626	168.092	0.000	C	T	C
chr2_h1	160052660	168.092	0.000	C	G	C
chr2_h1	161233289	168.092	0.000	A	G	A
chr2_h1	161233314	168.092	0.000	A	G	A
chr2_h1	161233323	168.092	0.000	C	T	C
chr2_h1	161235368	168.092	0.000	T	A	T
chr2_h1	161235369	168.092	0.000	G	A	G
chr2_h1	161235376	168.092	0.000	T	C	T
chr2_h1	161748966	168.092	0.000	A	T	A
chr2_h1	163217700	168.092	0.000	T	G	T
chr2_h1	163217706	168.092	0.000	G	A	G
chr2_h1	163217734	168.092	0.000	G	A	G
chr2_h1	163331901	168.092	0.000	A	T	A
chr2_h1	163366455	168.421	0.000	G	C	G
chr2_h1	163366469	168.421	0.000	A	G	A
chr2_h1	163366474	168.421	0.000	T	G	T
chr2_h1	163366513	168.421	0.000	C	T	C
chr2_h1	163878963	168.421	0.000	A	T	A
chr2_h1	163878966	168.421	0.000	A	T	A
chr2_h1	164180501	168.421	0.000	A	G	A
chr2_h1	164873183	168.750	0.000	T	G	T
chr2_h1	166038926	169.408	0.000	G	T	G
chr2_h1	166878005	169.408	0.000	G	A	G
chr2_h1	166878009	169.408	0.000	C	A	C
chr2_h1	168561741	169.408	0.000	A	G	A
chr2_h1	168961941	169.408	0.000	T	C	C
chr2_h1	169976995	169.408	0.000	A	T	A
chr2_h1	169977001	169.408	0.000	G	C	G
chr2_h1	169977005	169.408	0.000	C	T	C
chr2_h1	170047555	169.408	0.000	T	C	T
chr2_h1	171204002	169.408	0.000	A	C	A
chr2_h1	171204011	169.408	0.000	C	A	C
chr2_h1	171204029	169.408	0.000	A	T	A
chr2_h1	171244439	169.408	0.000	G	A	G
chr2_h1	171244466	169.408	0.000	C	T	C
chr2_h1	173435348	169.408	0.000	C	T	C
chr2_h1	173600883	169.408	0.000	A	C	A
chr2_h1	174282331	169.408	0.000	C	G	C
chr2_h1	174495898	169.408	0.000	G	C	G
chr2_h1	175322535	169.408	0.000	A	C	A
chr2_h1	175322571	169.408	0.000	C	T	C
chr2_h1	175389648	169.408	0.000	A	G	A
chr2_h1	175389660	169.408	0.000	A	G	A
chr2_h1	175389678	169.408	0.000	T	C	T
chr2_h1	175508874	169.408	0.000	G	A	G
chr2_h1	175809537	169.408	0.000	C	T	C
chr2_h1	175809667	169.408	0.000	A	T	A
chr2_h1	175810559	169.408	0.000	A	G	A
chr2_h1	175810572	169.408	0.000	C	A	C
chr2_h1	175810586	169.408	0.000	T	G	T
chr2_h1	176211979	169.408	0.000	C	A	C
chr2_h1	176212008	169.408	0.000	A	C	A
chr2_h1	176563845	169.408	0.000	G	C	G
chr2_h1	177251271	169.408	0.000	T	C	T
chr2_h1	177251336	169.408	0.000	G	T	G
chr2_h1	177252529	169.408	0.000	A	G	A
chr2_h1	177252548	169.408	0.000	G	T	G
chr2_h1	177775668	169.408	0.000	T	C	T
chr2_h1	177955383	169.408	0.000	A	G	A
chr2_h1	178061617	169.737	0.000	G	A	G
chr2_h1	179701663	169.737	0.000	A	G	A
chr2_h1	179839739	169.737	0.000	G	C	G
chr2_h1	179873411	170.066	0.000	A	G	A
chr2_h1	179873424	170.066	0.000	C	T	C
chr2_h1	180512388	170.724	0.000	A	G	A
chr2_h1	180512439	170.724	0.000	C	A	C
chr2_h1	181359258	170.724	0.000	A	T	A
chr2_h1	181359270	170.724	0.000	G	A	G
chr2_h1	182657922	171.053	0.000	C	T	C
chr2_h1	182657948	171.053	0.000	G	A	G
chr2_h1	182657949	171.053	0.000	A	T	A
chr2_h1	182657958	171.053	0.000	G	A	G
chr2_h1	183171455	171.382	0.000	A	G	G
chr2_h1	183171482	171.382	0.000	A	T	T
chr2_h1	183171486	171.382	0.000	G	T	T
chr2_h1	183855478	172.039	0.000	A	G	G
chr2_h1	183855480	172.039	0.000	C	A	C
chr2_h1	183855482	172.039	0.000	A	G	A
chr2_h1	183855531	172.039	0.000	T	G	G
chr2_h1	183855532	172.039	0.000	C	A	C
chr2_h1	183855608	172.697	0.000	A	G	A
chr2_h1	184321446	173.026	0.000	T	C	T
chr2_h1	184621066	173.026	0.000	T	C	T
chr2_h1	186780487	173.026	0.000	A	C	A
chr2_h1	187121135	173.355	0.000	A	G	A
chr2_h1	187121161	173.355	0.000	A	C	A
chr2_h1	189277504	173.355	0.000	T	A	T
chr2_h1	190759902	173.684	0.000	T	C	T
chr2_h1	192479057	174.013	0.000	T	C	T
chr2_h1	192735715	174.342	0.000	A	G	A
chr2_h1	192735735	174.342	0.000	T	G	T
chr2_h1	192735736	174.342	0.000	T	A	T
chr2_h1	192741374	174.342	0.000	A	G	A
chr2_h1	193262977	174.342	0.000	G	A	G
chr2_h1	193263019	174.342	0.000	G	A	G
chr2_h1	193276750	174.671	0.000	A	C	A
chr2_h1	193276752	174.671	0.000	G	T	G
chr2_h1	193542204	174.671	0.000	C	T	C
chr2_h1	193548794	174.671	0.000	G	A	G
chr2_h1	193885251	175.000	0.000	A	C	A
chr2_h1	194472572	175.000	0.000	A	C	A
chr2_h1	194915188	175.000	0.000	G	T	G
chr2_h1	196885104	175.658	0.000	G	A	G
chr2_h1	196885107	175.658	0.000	G	T	G
chr2_h1	196885118	175.658	0.000	T	A	T
chr2_h1	197484978	175.658	0.000	A	C	A
chr2_h1	197484980	175.658	0.000	G	T	G
chr2_h1	197484994	175.658	0.000	A	G	A
chr2_h1	197485016	175.658	0.000	T	G	T
chr2_h1	197485023	175.658	0.000	G	A	G
chr2_h1	197614135	176.316	0.000	C	A	C
chr2_h1	199353537	176.974	0.000	A	G	A
chr2_h1	199353584	176.974	0.000	G	A	G
chr2_h1	199872986	176.974	0.000	T	C	T
chr2_h1	199872993	176.974	0.000	C	T	C
chr2_h1	199872995	176.974	0.000	A	G	A
chr2_h1	199873012	176.974	0.000	C	T	C
chr2_h1	200174803	177.632	0.000	T	G	T
chr2_h1	200735662	177.632	0.000	G	A	G
chr2_h1	200735669	177.632	0.000	A	T	A
chr2_h1	200735680	177.632	0.000	T	G	T
chr2_h1	200735700	177.632	0.000	C	T	C
chr2_h1	202024108	177.632	0.000	T	A	T
chr2_h1	202483035	177.961	0.000	G	C	G
chr2_h1	202483037	177.961	0.000	A	T	A
chr2_h1	202483043	177.961	0.000	G	A	G
chr2_h1	202483054	177.961	0.000	A	G	A
chr2_h1	203447097	178.618	0.000	G	C	G
chr2_h1	203543651	178.618	0.000	C	G	C
chr2_h1	203602559	179.276	0.000	C	T	C
chr2_h1	203602562	184.211	0.000	C	T	C
chr2_h1	203724216	184.539	0.000	T	C	T
chr2_h1	203724229	184.539	0.000	T	A	T
chr2_h1	204268799	204.934	0.000	C	A	A
chr2_h1	204268811	204.934	0.000	C	A	A
chr2_h1	204268812	204.934	0.000	A	G	G
chr2_h1	204268815	204.934	0.000	C	A	A
chr2_h1	204268835	205.592	0.000	A	G	G
chr2_h1	204268851	205.592	0.000	T	A	A
chr2_h1	204268857	205.592	0.000	A	T	T
chr2_h1	204268858	205.592	0.000	G	A	A
chr2_h1	204268876	205.592	0.000	G	A	A
chr2_h1	204268971	209.211	0.000	C	G	G
chr2_h1	206754612	229.276	0.000	C	G	C
chr2_h1	206754614	229.276	0.000	C	T	C
chr2_h1	207075590	230.263	0.000	G	C	G
chr2_h1	207092860	230.263	0.000	G	C	G
chr2_h1	207933361	230.592	0.000	C	G	C
chr2_h1	207933397	230.592	0.000	C	T	C
chr2_h1	207933417	230.592	0.000	A	C	A
chr2_h1	208351998	230.921	0.000	C	G	C
chr2_h1	209081924	231.579	0.000	A	T	A
chr2_h1	209714145	231.908	0.000	G	T	G
chr2_h1	209714159	231.908	0.000	G	T	G
chr2_h1	210076133	231.908	0.000	G	A	G
chr2_h1	210087107	231.908	0.000	A	G	A
chr2_h1	210993197	231.908	0.000	A	T	A
chr2_h1	211014374	232.237	0.000	T	G	T
chr2_h1	211014375	232.237	0.000	G	A	G
chr2_h1	211014408	232.237	0.000	T	C	T
chr2_h1	211014435	232.237	0.000	C	A	C
chr2_h1	211745726	232.237	0.000	C	G	C
chr2_h1	211745727	232.237	0.000	A	C	A
chr2_h1	212257743	232.237	0.000	G	C	G
chr2_h1	212257755	232.237	0.000	G	A	G
chr2_h1	212257779	232.237	0.000	C	T	C
chr2_h1	212912890	232.566	0.000	G	T	G
chr2_h1	212912894	232.566	0.000	T	C	T
chr2_h1	214923289	232.566	0.000	C	T	C
chr2_h1	214923334	232.566	0.000	G	A	G
chr2_h1	215172740	232.566	0.000	G	T	G
chr2_h1	215172771	232.566	0.000	A	T	A
chr2_h1	215172794	232.566	0.000	A	G	A
chr2_h1	215413567	232.895	0.000	C	T	C
chr2_h1	215413573	232.895	0.000	C	T	C
chr2_h1	215596214	233.882	0.000	C	T	C
chr2_h1	215596219	233.882	0.000	G	A	G
chr2_h1	216736643	235.197	0.000	T	C	T
chr2_h1	216736647	235.197	0.000	G	A	G
chr2_h1	216838988	251.645	0.000	C	T	C
chr2_h1	216838994	251.645	0.000	G	T	G
chr2_h1	216839035	251.645	0.000	G	A	G
chr2_h1	216839045	251.645	0.000	A	C	A
chr2_h1	216839049	251.645	0.000	G	T	G
chr2_h1	218069366	268.750	0.000	T	A	T
chr2_h1	220171119	268.750	0.000	C	G	C
chr2_h1	220171130	268.750	0.000	T	G	T
chr2_h1	220270019	268.750	0.000	G	A	G
chr2_h1	220270026	268.750	0.000	A	C	A
chr2_h1	223245351	269.737	0.000	G	A	G
chr2_h1	223245378	269.737	0.000	C	T	C
chr2_h1	223245381	269.737	0.000	T	C	T
chr2_h1	223245382	269.737	0.000	C	A	C
chr2_h1	225110631	269.737	0.000	C	A	C
chr2_h1	225110658	270.066	0.000	T	G	T
chr2_h1	225110671	270.066	0.000	A	G	A
chr2_h1	225110685	270.066	0.000	T	C	T
chr2_h1	225563177	270.724	0.000	G	A	G
chr2_h1	225563543	270.724	0.000	G	T	G
chr2_h1	225990785	270.724	0.000	G	A	G
chr2_h1	229131454	270.724	0.000	T	A	T
chr2_h1	229874610	272.368	0.000	G	A	G
chr2_h1	229874618	274.013	0.000	A	G	G
chr2_h1	229874623	274.013	0.000	A	G	G
chr2_h1	232332021	275.000	0.000	G	A	G
chr2_h1	233271781	275.000	0.000	G	T	G
chr2_h1	233346322	275.000	0.000	T	C	T
chr2_h1	236472699	275.329	0.000	T	A	T
chr2_h1	236696716	275.329	0.000	T	C	T
chr2_h1	236696747	275.329	0.000	T	C	T
chr2_h1	236696885	275.329	0.000	C	T	C
chr2_h1	237373036	275.658	0.000	T	A	T
chr2_h1	237373038	275.658	0.000	C	T	C
chr2_h1	237373048	275.658	0.000	G	A	G
chr2_h1	237373095	275.658	0.000	C	G	C
chr2_h1	238184617	276.645	0.000	T	A	T
chr2_h1	238722531	276.645	0.000	G	A	G
chr2_h1	238960333	276.645	0.000	C	G	C
chr2_h1	238960346	276.645	0.000	A	G	A
chr2_h1	239004263	276.645	0.000	C	T	C
chr2_h1	239004270	276.645	0.000	G	A	G
chr2_h1	239004275	276.645	0.000	C	T	C
chr2_h1	240005479	276.974	0.000	C	A	C
chr2_h1	240175283	277.303	0.000	T	C	T
chr2_h1	240179818	277.303	0.000	G	A	G
chr2_h1	240232561	277.303	0.000	G	T	G
chr2_h1	242249774	277.961	0.000	A	G	A
chr2_h1	242581812	277.961	0.000	T	C	T
chr2_h1	242581830	277.961	0.000	C	A	C
chr2_h1	242581841	277.961	0.000	A	G	A
chr2_h1	242581844	277.961	0.000	G	A	G
chr2_h1	243013723	278.289	0.000	C	T	C
chr2_h1	243013735	278.289	0.000	G	A	G
chr2_h1	243013742	278.618	0.000	A	C	A
chr2_h1	243348450	278.618	0.000	G	A	G
chr2_h1	243348475	278.618	0.000	T	C	T
chr2_h1	243711284	280.263	0.000	C	T	C
chr2_h1	243711289	280.263	0.000	T	C	T
chr2_h1	243711297	280.263	0.000	C	T	C
chr2_h1	243711321	280.263	0.000	C	T	C
chr2_h1	244073712	284.211	0.000	A	C	C
chr2_h1	244073716	284.211	0.000	T	G	G
chr2_h1	244074423	284.868	0.000	G	T	G
chr2_h1	245073413	286.184	0.000	A	G	G
chr2_h1	245073416	286.184	0.000	A	G	G
chr2_h1	245073440	286.184	0.000	A	G	G
chr2_h1	247736940	288.487	0.000	T	C	C
chr2_h1	248585050	290.461	0.000	G	T	G
chr2_h1	250261280	291.447	0.000	G	A	G
chr2_h1	251630801	293.092	0.000	A	G	A
chr2_h1	251633090	293.421	0.000	T	A	T
chr2_h1	251633108	293.421	0.000	A	C	A
chr2_h1	251685695	293.421	0.000	A	G	A
chr2_h1	251685717	293.421	0.000	A	G	A
chr2_h1	252349270	293.421	0.000	T	G	T
chr2_h1	252349280	293.421	0.000	A	G	A
chr2_h1	254260790	294.737	0.000	G	A	G
chr2_h1	254260805	294.737	0.000	G	A	G
chr2_h1	254538315	294.737	0.000	G	A	G
chr2_h1	254538316	294.737	0.000	T	A	A
chr2_h1	256098590	295.724	0.000	C	T	C
chr2_h1	257690392	296.711	0.000	T	A	G
chr2_h1	258226807	297.039	0.000	T	C	T
chr2_h1	259554728	298.026	0.000	G	A	G
chr2_h1	259554733	298.026	0.000	A	G	A
chr2_h1	259554755	298.026	0.000	T	C	T
chr2_h1	259554775	298.026	0.000	A	G	A
chr2_h1	259554776	298.026	0.000	G	A	G
chr2_h1	259893030	298.026	0.000	G	T	G
chr2_h1	261434982	299.013	0.000	A	G	A
chr2_h1	262089274	299.342	0.000	T	C	T
chr2_h1	264875960	299.342	0.000	A	G	A
chr2_h1	264875963	299.342	0.000	C	T	C
chr2_h1	264875986	299.342	0.000	C	T	C
chr2_h1	264875988	299.342	0.000	T	G	T
chr2_h1	264875991	299.342	0.000	T	G	T
chr2_h1	264876024	299.342	0.000	C	A	C
chr2_h1	264953947	302.303	0.000	T	C	T
chr2_h1	264953968	302.303	0.000	C	T	C
chr2_h1	264953980	302.303	0.000	A	G	A
chr2_h1	264954007	302.303	0.000	A	T	A
chr2_h1	264954011	302.303	0.000	C	G	C
chr2_h1	265062738	305.263	0.000	A	G	A
chr2_h1	265222553	305.263	0.000	G	T	G
chr2_h1	265222557	305.263	0.000	A	G	A
chr2_h1	265280414	305.263	0.000	T	C	T
chr2_h1	265379002	305.263	0.000	G	T	G
chr2_h1	265379009	305.263	0.000	T	A	T
chr2_h1	265383657	305.921	0.000	T	C	T
chr2_h1	266503653	306.908	0.000	C	T	C
chr2_h1	266503655	306.908	0.000	A	G	A
chr2_h1	266503696	306.908	0.000	G	A	G
chr2_h1	266503701	306.908	0.000	T	G	T
chr2_h1	266503715	306.908	0.000	G	A	G
chr2_h1	266503720	306.908	0.000	A	G	A
chr2_h1	266563988	308.224	0.000	T	C	T
chr2_h1	266564004	308.224	0.000	A	C	A
chr2_h1	266564006	308.224	0.000	C	T	C
chr2_h1	266564095	308.224	0.000	C	T	C
chr2_h1	266837974	308.553	0.000	G	C	G
chr2_h1	267770602	308.553	0.000	T	A	T
chr2_h1	268061974	308.553	0.000	A	C	A
chr2_h1	269148516	308.882	0.000	T	G	T
chr2_h1	269148577	308.882	0.000	A	C	A
chr2_h1	269174903	309.211	0.000	T	C	T
chr2_h1	269174944	309.211	0.000	C	A	C
chr2_h1	270241330	310.197	0.000	C	T	C
chr2_h1	270241336	310.197	0.000	C	A	C
chr2_h1	270994459	310.526	0.000	T	A	T
chr2_h1	271129555	310.526	0.000	G	C	G
chr2_h1	271634214	310.526	0.000	A	G	A
chr2_h1	271877881	310.526	0.000	A	G	A
chr2_h1	271877886	310.526	0.000	A	G	A
chr2_h1	272035608	310.526	0.000	T	G	T
chr2_h1	272410350	310.855	0.000	T	C	T
chr2_h1	273630492	311.184	0.000	C	A	C
chr2_h1	274011130	311.184	0.000	G	C	G
chr2_h1	274011148	311.184	0.000	T	C	T
chr2_h1	274011169	311.184	0.000	C	T	C
chr2_h1	274858550	312.171	0.000	G	C	G
chr2_h1	275770126	312.171	0.000	C	T	C
chr2_h1	276197232	312.500	0.000	T	G	T
chr2_h1	276197243	312.500	0.000	G	A	G
chr2_h1	276197272	312.500	0.000	G	A	G
chr2_h1	276245486	312.500	0.000	C	G	C
chr2_h1	276330849	312.500	0.000	T	G	T
chr2_h1	276561090	312.829	0.000	A	G	A
chr2_h1	277840555	313.487	0.000	G	C	G
chr2_h1	277840581	313.487	0.000	T	A	T
chr2_h1	277840587	313.487	0.000	T	G	T
chr2_h1	277840606	313.487	0.000	G	A	G
chr2_h1	278166372	313.816	0.000	A	G	A
chr2_h1	278529661	314.145	0.000	G	A	G
chr2_h1	278529727	314.145	0.000	T	G	T
chr2_h1	280250009	315.132	0.000	G	T	G
chr2_h1	280250011	315.132	0.000	A	C	A
chr2_h1	280250029	315.132	0.000	T	C	T
chr2_h1	280250050	315.132	0.000	C	T	C
chr2_h1	282762040	315.132	0.000	G	A	G
chr2_h1	282762082	315.461	0.000	G	A	A
chr2_h1	282762264	315.461	0.000	C	A	C
chr2_h1	283131568	315.789	0.000	C	T	C
chr2_h1	283131584	315.789	0.000	C	T	C
chr2_h1	283201570	316.447	0.000	C	T	C
chr2_h1	284259148	317.763	0.000	T	C	C
chr2_h1	284654362	317.763	0.000	G	A	A
chr2_h1	284654380	317.763	0.000	A	G	A
chr2_h1	285431758	317.763	0.000	A	T	A
chr2_h1	285431773	317.763	0.000	T	G	T
chr2_h1	285431774	317.763	0.000	T	C	T
chr2_h1	285721594	318.421	0.000	C	A	C
chr2_h1	290196657	322.368	0.000	A	G	A
chr2_h1	290196658	322.697	0.000	C	T	C
chr2_h1	290819139	322.697	0.000	G	C	G
chr3_h1	3412220	0.000	0.000	A	G	A
chr3_h1	3412223	0.000	0.000	A	C	A
chr3_h1	3437890	1.316	0.000	T	A	T
chr3_h1	3437905	1.316	0.000	T	G	T
chr3_h1	3462791	1.316	0.000	A	G	A
chr3_h1	3618828	1.316	0.000	T	C	T
chr3_h1	3618861	1.316	0.000	A	G	A
chr3_h1	4698295	1.645	0.000	T	G	T
chr3_h1	4698386	1.974	0.000	A	G	A
chr3_h1	4698415	1.974	0.000	A	G	A
chr3_h1	5022790	3.618	0.000	G	T	G
chr3_h1	7225700	4.276	0.000	A	G	A
chr3_h1	10005491	7.895	0.000	T	A	T
chr3_h1	10005540	7.895	0.000	C	T	C
chr3_h1	10309385	7.895	0.000	G	A	G
chr3_h1	10309398	8.224	0.000	A	G	A
chr3_h1	10309411	8.224	0.000	T	A	T
chr3_h1	10531246	15.461	0.000	C	A	C
chr3_h1	10531253	15.461	0.000	C	T	C
chr3_h1	10602468	16.776	0.000	A	G	A
chr3_h1	12281621	18.092	0.000	C	T	C
chr3_h1	14982328	28.618	0.000	A	T	T
chr3_h1	14982336	37.829	0.000	G	T	G
chr3_h1	14982345	37.829	0.000	G	A	G
chr3_h1	14982358	37.829	0.000	C	T	C
chr3_h1	14982359	37.829	0.000	A	G	A
chr3_h1	14982376	37.829	0.000	C	T	C
chr3_h1	14982377	37.829	0.000	G	A	G
chr3_h1	14982401	43.092	0.000	T	A	T
chr3_h1	14982476	49.671	0.000	G	A	G
chr3_h1	14984058	52.632	0.000	C	A	C
chr3_h1	14984083	54.934	0.000	A	G	G
chr3_h1	14984089	55.921	0.000	G	A	G
chr3_h1	16633108	68.421	0.000	A	T	A
chr3_h1	16633114	68.421	0.000	T	G	T
chr3_h1	16929598	73.026	0.000	C	T	C
chr3_h1	17665359	73.355	0.000	C	A	C
chr3_h1	17665374	73.355	0.000	C	G	C
chr3_h1	17665378	73.355	0.000	A	G	A
chr3_h1	17686647	73.684	0.000	C	G	C
chr3_h1	20650619	77.303	0.000	T	A	A
chr3_h1	20803040	78.289	0.000	G	T	G
chr3_h1	21068068	86.184	0.000	C	T	T
chr3_h1	21068069	86.184	0.000	T	G	G
chr3_h1	21068087	86.184	0.000	C	G	G
chr3_h1	21776222	89.803	0.000	T	A	T
chr3_h1	21776226	89.803	0.000	G	T	G
chr3_h1	21776229	89.803	0.000	G	C	G
chr3_h1	21776232	89.803	0.000	C	T	C
chr3_h1	21776279	91.447	0.000	A	C	A
chr3_h1	21822476	105.921	0.000	G	A	G
chr3_h1	23275639	105.921	0.000	T	C	T
chr3_h1	24172854	107.237	0.000	C	G	C
chr3_h1	24983044	107.237	0.000	C	G	C
chr3_h1	24983050	107.895	0.000	C	A	C
chr3_h1	24983072	107.895	0.000	T	A	T
chr3_h1	24983078	107.895	0.000	A	G	A
chr3_h1	25480041	108.224	0.000	A	T	A
chr3_h1	26418115	108.224	0.000	A	G	A
chr3_h1	26418129	108.224	0.000	C	G	C
chr3_h1	28559105	108.553	0.000	G	A	A
chr3_h1	28642414	108.553	0.000	T	C	T
chr3_h1	32957765	108.882	0.000	G	A	G
chr3_h1	32957767	108.882	0.000	T	C	T
chr3_h1	32957792	108.882	0.000	C	T	C
chr3_h1	32957795	108.882	0.000	T	G	T
chr3_h1	34065155	109.211	0.000	C	T	C
chr3_h1	34065194	109.211	0.000	G	A	G
chr3_h1	34065216	109.211	0.000	C	T	C
chr3_h1	34065226	109.211	0.000	C	A	C
chr3_h1	34287421	109.211	0.000	A	G	A
chr3_h1	36170328	109.539	0.000	T	C	T
chr3_h1	36170377	109.539	0.000	T	C	T
chr3_h1	36170388	109.539	0.000	C	A	C
chr3_h1	36969889	109.868	0.000	C	T	C
chr3_h1	37310578	109.868	0.000	C	T	C
chr3_h1	37991677	109.868	0.000	G	A	G
chr3_h1	37991683	109.868	0.000	T	C	T
chr3_h1	37995819	109.868	0.000	G	A	G
chr3_h1	38374602	109.868	0.000	T	A	T
chr3_h1	38374609	109.868	0.000	T	C	T
chr3_h1	38374621	109.868	0.000	T	A	T
chr3_h1	38486699	110.197	0.000	C	A	C
chr3_h1	38486754	110.197	0.000	T	C	T
chr3_h1	39335755	111.184	0.000	G	A	G
chr3_h1	39852519	111.513	0.000	T	G	T
chr3_h1	40589730	111.842	0.000	A	G	A
chr3_h1	40589736	111.842	0.000	T	C	T
chr3_h1	41449816	112.829	0.000	C	T	C
chr3_h1	44533415	113.487	0.000	G	T	G
chr3_h1	45135221	113.487	0.000	G	A	A
chr3_h1	48308887	114.803	0.000	A	G	A
chr3_h1	48308934	115.461	0.000	A	G	A
chr3_h1	48308937	115.461	0.000	T	G	T
chr3_h1	49119354	115.461	0.000	G	C	G
chr3_h1	49119464	115.461	0.000	T	C	T
chr3_h1	49119467	115.461	0.000	T	C	T
chr3_h1	49146546	115.461	0.000	A	G	A
chr3_h1	49162099	115.789	0.000	C	T	C
chr3_h1	49162102	115.789	0.000	T	C	T
chr3_h1	49162139	115.789	0.000	C	T	C
chr3_h1	49329803	115.789	0.000	G	A	G
chr3_h1	49329833	115.789	0.000	C	A	C
chr3_h1	49329834	115.789	0.000	C	T	C
chr3_h1	49332741	115.789	0.000	A	G	A
chr3_h1	50517476	116.447	0.000	G	C	G
chr3_h1	51033537	119.079	0.000	C	T	C
chr3_h1	51033789	121.053	0.000	G	C	G
chr3_h1	51033790	121.053	0.000	C	A	C
chr3_h1	51033794	121.053	0.000	C	T	C
chr3_h1	51033803	121.053	0.000	A	C	A
chr3_h1	51034988	123.684	0.000	C	T	C
chr3_h1	51035161	123.684	0.000	A	T	A
chr3_h1	51035169	123.684	0.000	G	C	G
chr3_h1	51035562	124.342	0.000	G	A	G
chr3_h1	51035580	125.658	0.000	T	C	T
chr3_h1	51113173	131.250	0.000	C	T	C
chr3_h1	51113312	131.250	0.000	T	A	T
chr3_h1	51720402	131.250	0.000	A	T	A
chr3_h1	51720443	131.250	0.000	T	A	T
chr3_h1	51720459	131.250	0.000	A	G	A
chr3_h1	51720463	131.250	0.000	C	A	C
chr3_h1	51720470	131.250	0.000	G	C	G
chr3_h1	52407342	131.250	0.000	T	C	T
chr3_h1	52669717	131.579	0.000	C	A	C
chr3_h1	52669743	131.579	0.000	G	A	G
chr3_h1	52669756	131.579	0.000	A	G	A
chr3_h1	52831868	132.237	0.000	G	A	G
chr3_h1	52831898	132.237	0.000	T	A	T
chr3_h1	52831902	132.237	0.000	T	G	T
chr3_h1	52888255	132.237	0.000	C	T	C
chr3_h1	53039844	132.237	0.000	C	A	C
chr3_h1	53039846	132.237	0.000	G	C	G
chr3_h1	53136139	132.237	0.000	G	C	G
chr3_h1	53450344	132.237	0.000	C	A	C
chr3_h1	53450351	132.237	0.000	A	T	A
chr3_h1	53450353	132.895	0.000	G	T	G
chr3_h1	53638855	133.224	0.000	C	A	A
chr3_h1	53638882	134.211	0.000	T	C	T
chr3_h1	56093459	134.868	0.000	T	A	T
chr3_h1	58213737	135.526	0.000	T	C	T
chr3_h1	58213738	135.526	0.000	G	A	G
chr3_h1	58214215	135.855	0.000	C	A	C
chr3_h1	58330025	136.513	0.000	T	C	T
chr3_h1	58330041	136.513	0.000	G	C	G
chr3_h1	60710387	136.842	0.000	C	T	C
chr3_h1	60710429	137.171	0.000	G	T	G
chr3_h1	61076483	137.171	0.000	G	A	G
chr3_h1	61275061	137.171	0.000	G	A	G
chr3_h1	61275063	137.171	0.000	T	G	T
chr3_h1	61275090	137.171	0.000	C	G	C
chr3_h1	61276276	137.500	0.000	C	T	C
chr3_h1	61276298	137.500	0.000	A	C	A
chr3_h1	61276314	137.500	0.000	T	G	T
chr3_h1	61621855	137.500	0.000	A	C	A
chr3_h1	61621862	137.500	0.000	G	A	G
chr3_h1	61621913	137.500	0.000	G	T	G
chr3_h1	61990059	137.500	0.000	G	A	G
chr3_h1	61990081	137.500	0.000	T	A	T
chr3_h1	63916800	137.500	0.000	A	G	A
chr3_h1	63916823	137.500	0.000	A	G	A
chr3_h1	66228814	137.829	0.000	G	C	G
chr3_h1	66228825	137.829	0.000	G	A	G
chr3_h1	66228827	137.829	0.000	T	A	T
chr3_h1	66228918	137.829	0.000	T	C	T
chr3_h1	66250347	137.829	0.000	A	G	A
chr3_h1	66404330	137.829	0.000	G	T	G
chr3_h1	66823801	137.829	0.000	G	C	G
chr3_h1	67368643	138.487	0.000	T	C	T
chr3_h1	68138358	139.145	0.000	T	G	T
chr3_h1	70975077	139.474	0.000	G	A	G
chr3_h1	71352030	139.474	0.000	A	C	A
chr3_h1	71365192	139.474	0.000	G	A	G
chr3_h1	71365221	139.474	0.000	G	C	G
chr3_h1	71748070	139.803	0.000	A	C	A
chr3_h1	71748093	139.803	0.000	G	T	G
chr3_h1	72881442	140.461	0.000	T	C	T
chr3_h1	72881487	140.461	0.000	G	C	G
chr3_h1	72903965	140.461	0.000	C	G	C
chr3_h1	72904334	140.461	0.000	G	C	G
chr3_h1	72904357	140.461	0.000	C	T	C
chr3_h1	72905535	140.461	0.000	C	G	C
chr3_h1	74171289	141.118	0.000	T	A	T
chr3_h1	74171327	141.118	0.000	C	A	C
chr3_h1	74186821	141.118	0.000	G	A	G
chr3_h1	74186839	141.118	0.000	T	C	T
chr3_h1	75310571	141.118	0.000	A	T	A
chr3_h1	77559103	141.447	0.000	T	A	T
chr3_h1	77559106	141.447	0.000	T	G	T
chr3_h1	77559112	141.447	0.000	C	G	C
chr3_h1	78846855	141.776	0.000	G	A	G
chr3_h1	79078799	141.776	0.000	T	C	T
chr3_h1	79388631	142.105	0.000	T	C	T
chr3_h1	79388637	142.105	0.000	C	T	C
chr3_h1	80075706	142.434	0.000	T	C	T
chr3_h1	80075802	142.763	0.000	T	A	T
chr3_h1	81048892	144.079	0.000	A	G	A
chr3_h1	83095754	144.408	0.000	T	C	T
chr3_h1	83330595	144.737	0.000	C	A	C
chr3_h1	83330611	144.737	0.000	G	A	G
chr3_h1	83816830	144.737	0.000	T	C	T
chr3_h1	85455883	145.066	0.000	C	G	C
chr3_h1	86391533	145.395	0.000	G	A	G
chr3_h1	86445624	145.724	0.000	C	T	C
chr3_h1	86445647	145.724	0.000	T	A	T
chr3_h1	87300718	146.711	0.000	A	T	A
chr3_h1	87464925	146.711	0.000	C	T	C
chr3_h1	87464927	146.711	0.000	C	T	C
chr3_h1	87645104	146.711	0.000	A	C	A
chr3_h1	89010211	147.368	0.000	T	C	T
chr3_h1	90755673	148.026	0.000	A	T	A
chr3_h1	90755683	148.026	0.000	T	C	T
chr3_h1	90755712	148.026	0.000	A	G	A
chr3_h1	90755784	148.026	0.000	G	A	G
chr3_h1	90755788	148.026	0.000	T	C	T
chr3_h1	92146549	148.355	0.000	A	G	G
chr3_h1	92548392	148.355	0.000	G	C	G
chr3_h1	93263945	148.355	0.000	C	T	C
chr3_h1	93263976	148.355	0.000	T	C	T
chr3_h1	93546854	148.355	0.000	C	T	C
chr3_h1	94526150	148.684	0.000	T	A	T
chr3_h1	96362478	149.013	0.000	T	C	T
chr3_h1	96362506	149.013	0.000	C	G	C
chr3_h1	96365361	149.342	0.000	T	C	T
chr3_h1	96926022	149.342	0.000	G	T	G
chr3_h1	96926026	149.342	0.000	C	G	C
chr3_h1	96926041	149.342	0.000	A	G	A
chr3_h1	96926047	149.342	0.000	G	T	G
chr3_h1	96926061	149.671	0.000	T	A	T
chr3_h1	97943923	150.658	0.000	C	T	C
chr3_h1	100109575	150.987	0.000	T	C	T
chr3_h1	100196111	150.987	0.000	A	G	A
chr3_h1	100196127	150.987	0.000	C	T	C
chr3_h1	100240354	151.645	0.000	G	C	G
chr3_h1	100240369	151.645	0.000	G	A	G
chr3_h1	101660977	168.750	0.000	A	T	T
chr3_h1	101660985	171.382	0.000	G	A	A
chr3_h1	101660993	171.382	0.000	G	A	A
chr3_h1	101661006	171.382	0.000	G	T	T
chr3_h1	101661018	171.382	0.000	A	C	C
chr3_h1	101661020	171.382	0.000	G	A	A
chr3_h1	101661044	172.039	0.000	T	C	C
chr3_h1	102738176	182.237	0.000	C	T	C
chr3_h1	110026805	183.224	0.000	A	C	A
chr3_h1	110026824	183.224	0.000	A	G	A
chr3_h1	116007436	190.789	0.000	C	G	C
chr3_h1	116085444	191.776	0.000	A	G	A
chr3_h1	116085526	192.105	0.000	A	T	A
chr3_h1	116085527	192.105	0.000	G	T	G
chr3_h1	116085540	192.105	0.000	A	T	A
chr3_h1	116102642	192.434	0.000	T	A	T
chr3_h1	118667465	193.092	0.000	G	A	G
chr3_h1	122187669	193.750	0.000	T	C	T
chr3_h1	122187690	193.750	0.000	G	T	G
chr3_h1	123501292	193.750	0.000	C	A	C
chr3_h1	123501303	193.750	0.000	G	T	G
chr3_h1	123660937	193.750	0.000	C	T	C
chr3_h1	123660968	193.750	0.000	T	C	T
chr3_h1	124453392	193.750	0.000	G	A	G
chr3_h1	124453406	193.750	0.000	T	C	T
chr3_h1	125469703	193.750	0.000	T	C	T
chr3_h1	127802908	194.079	0.000	A	G	A
chr3_h1	128006266	194.408	0.000	T	C	T
chr3_h1	128915518	194.408	0.000	G	T	G
chr3_h1	129543735	194.408	0.000	C	T	C
chr3_h1	129704192	194.737	0.000	A	G	G
chr3_h1	129704234	194.737	0.000	T	C	C
chr3_h1	130073864	194.737	0.000	G	T	G
chr3_h1	132472529	194.737	0.000	C	A	C
chr3_h1	132472563	194.737	0.000	T	G	T
chr3_h1	132781355	194.737	0.000	G	C	G
chr3_h1	132817434	195.395	0.000	T	C	T
chr3_h1	132817441	195.395	0.000	C	A	C
chr3_h1	132817444	195.395	0.000	T	A	T
chr3_h1	137386300	196.053	0.000	G	A	G
chr3_h1	137734655	213.158	0.000	A	G	A
chr3_h1	137734688	213.158	0.000	A	T	A
chr3_h1	137734689	213.158	0.000	T	C	T
chr3_h1	137734699	213.158	0.000	C	T	C
chr3_h1	137734724	213.158	0.000	A	C	A
chr3_h1	139291938	229.605	0.000	A	T	A
chr3_h1	139291939	229.605	0.000	A	T	A
chr3_h1	139291940	229.605	0.000	A	T	A
chr3_h1	139673417	230.263	0.000	C	A	C
chr3_h1	140271554	230.263	0.000	C	A	C
chr3_h1	142455177	230.263	0.000	A	G	A
chr3_h1	142773178	230.592	0.000	T	C	T
chr3_h1	142773193	230.592	0.000	T	C	T
chr3_h1	142773223	230.592	0.000	A	T	A
chr3_h1	144726805	231.250	0.000	C	G	C
chr3_h1	149813646	231.250	0.000	A	G	A
chr3_h1	161368445	231.250	0.000	T	G	G
chr3_h1	162877872	231.908	0.000	A	T	T
chr3_h1	165571545	231.908	0.000	T	C	T
chr3_h1	165904558	231.908	0.000	A	C	A
chr3_h1	165929656	233.553	0.000	C	G	G
chr3_h1	165929693	233.553	0.000	G	A	A
chr3_h1	167348023	233.553	0.000	G	A	G
chr3_h1	167357068	233.553	0.000	A	G	A
chr3_h1	167357072	233.553	0.000	T	G	T
chr3_h1	167357074	233.553	0.000	C	A	C
chr3_h1	167357114	234.868	0.000	C	G	C
chr3_h1	170209650	235.197	0.000	C	A	C
chr3_h1	170363916	235.197	0.000	G	A	G
chr3_h1	170524539	235.197	0.000	C	T	T
chr3_h1	170524559	235.197	0.000	A	G	G
chr3_h1	170524599	235.855	0.000	A	G	A
chr3_h1	170524602	235.855	0.000	T	C	T
chr3_h1	170916389	235.855	0.000	A	G	A
chr3_h1	170916402	235.855	0.000	T	C	T
chr3_h1	172370440	235.855	0.000	C	G	C
chr3_h1	172396412	235.855	0.000	C	T	C
chr3_h1	174468380	235.855	0.000	T	C	T
chr3_h1	174468388	235.855	0.000	G	A	G
chr3_h1	174468391	235.855	0.000	G	T	G
chr3_h1	175009882	235.855	0.000	C	G	C
chr3_h1	175009888	235.855	0.000	C	A	C
chr3_h1	176505201	235.855	0.000	A	G	A
chr3_h1	177859162	235.855	0.000	T	A	A
chr3_h1	178359447	235.855	0.000	T	C	T
chr3_h1	178359532	235.855	0.000	G	C	G
chr3_h1	180146024	235.855	0.000	G	A	G
chr3_h1	180174166	235.855	0.000	A	C	A
chr3_h1	180174277	235.855	0.000	T	C	T
chr3_h1	180720607	235.855	0.000	C	G	C
chr3_h1	181143866	235.855	0.000	T	C	T
chr3_h1	181146621	235.855	0.000	G	A	G
chr3_h1	181146657	235.855	0.000	G	T	G
chr3_h1	181461057	235.855	0.000	A	G	A
chr3_h1	184245340	236.184	0.000	A	T	A
chr3_h1	184320258	236.842	0.000	T	C	T
chr3_h1	184320296	236.842	0.000	T	C	T
chr3_h1	184320867	238.158	0.000	G	T	G
chr3_h1	184320919	238.158	0.000	A	C	A
chr3_h1	184387184	238.158	0.000	C	T	C
chr3_h1	184387192	238.158	0.000	A	G	A
chr3_h1	184656543	239.145	0.000	C	T	C
chr3_h1	184656820	240.132	0.000	G	A	G
chr3_h1	185325957	240.461	0.000	T	A	T
chr3_h1	185325999	240.461	0.000	T	G	T
chr3_h1	186231506	241.118	0.000	T	C	T
chr3_h1	186803393	241.118	0.000	A	G	A
chr3_h1	187362462	241.447	0.000	C	T	C
chr3_h1	187362485	241.447	0.000	T	C	T
chr3_h1	190673938	241.447	0.000	T	C	T
chr3_h1	191894832	241.447	0.000	C	G	C
chr3_h1	194356523	243.092	0.000	T	G	T
chr3_h1	194356524	243.092	0.000	G	A	G
chr3_h1	195901085	243.421	0.000	C	A	C
chr3_h1	196283777	243.421	0.000	T	G	T
chr3_h1	196451519	243.421	0.000	T	C	T
chr3_h1	196572615	244.079	0.000	A	C	A
chr3_h1	197684284	244.079	0.000	G	A	G
chr3_h1	197684317	244.079	0.000	T	C	T
chr3_h1	197688495	244.737	0.000	A	G	A
chr3_h1	201196736	245.395	0.000	A	T	A
chr3_h1	201609019	245.724	0.000	G	A	G
chr3_h1	201762685	246.053	0.000	C	T	C
chr3_h1	202546353	246.053	0.000	A	G	A
chr3_h1	204601463	247.368	0.000	A	G	A
chr3_h1	204601482	247.368	0.000	G	A	G
chr3_h1	204601544	247.697	0.000	T	C	T
chr3_h1	204601617	247.697	0.000	C	A	C
chr3_h1	204601618	247.697	0.000	A	T	A
chr3_h1	204601635	247.697	0.000	G	A	G
chr3_h1	204755486	248.026	0.000	G	C	C
chr3_h1	204755489	248.026	0.000	T	C	C
chr3_h1	204755490	248.026	0.000	G	T	G
chr3_h1	204849498	248.026	0.000	G	C	G
chr3_h1	204849508	248.026	0.000	G	A	G
chr3_h1	204849537	248.355	0.000	T	G	T
chr3_h1	204867346	248.355	0.000	A	G	A
chr3_h1	204867374	248.355	0.000	T	C	T
chr3_h1	204867391	248.355	0.000	G	T	G
chr3_h1	205393955	248.684	0.000	C	T	C
chr3_h1	205393956	248.684	0.000	C	T	C
chr3_h1	205393960	248.684	0.000	C	G	C
chr3_h1	205393991	248.684	0.000	C	T	C
chr3_h1	205394014	248.684	0.000	A	T	A
chr3_h1	206108273	249.013	0.000	C	A	C
chr3_h1	206108279	249.013	0.000	T	A	T
chr3_h1	206108294	249.013	0.000	C	G	C
chr3_h1	206274781	249.013	0.000	G	A	G
chr3_h1	209015868	249.013	0.000	A	G	A
chr3_h1	209296260	249.013	0.000	G	A	G
chr3_h1	209345285	249.342	0.000	G	A	A
chr3_h1	209745845	249.671	0.000	C	T	C
chr3_h1	209883639	249.671	0.000	C	G	C
chr3_h1	209883660	249.671	0.000	C	A	C
chr3_h1	209885543	249.671	0.000	C	T	C
chr3_h1	209893687	249.671	0.000	A	G	A
chr3_h1	210283676	249.671	0.000	A	T	A
chr3_h1	210334227	249.671	0.000	G	A	G
chr3_h1	210653591	250.000	0.000	G	A	G
chr3_h1	211104236	250.000	0.000	A	G	A
chr3_h1	212147729	250.987	0.000	A	G	A
chr3_h1	213349798	250.987	0.000	C	A	C
chr3_h1	215915650	251.974	0.000	A	C	A
chr3_h1	216467958	251.974	0.000	G	C	G
chr3_h1	216710890	251.974	0.000	A	T	A
chr3_h1	217175119	251.974	0.000	G	C	G
chr3_h1	217644757	251.974	0.000	A	T	A
chr3_h1	217644769	252.303	0.000	G	A	G
chr3_h1	217644772	252.961	0.000	C	A	A
chr3_h1	218325426	252.961	0.000	A	G	A
chr3_h1	220961108	252.961	0.000	A	G	A
chr3_h1	220961112	252.961	0.000	A	T	A
chr3_h1	221314926	253.289	0.000	C	G	C
chr3_h1	222900799	253.618	0.000	A	G	A
chr3_h1	223227532	254.276	0.000	T	G	T
chr3_h1	224096075	254.276	0.000	T	C	T
chr3_h1	224242127	254.276	0.000	C	G	C
chr3_h1	224829678	254.934	0.000	T	C	T
chr3_h1	226552848	255.263	0.000	C	T	C
chr3_h1	226552851	255.263	0.000	A	G	A
chr3_h1	226552865	255.263	0.000	C	T	C
chr3_h1	226734065	255.263	0.000	G	T	G
chr3_h1	227137081	255.263	0.000	G	A	G
chr3_h1	227137087	255.921	0.000	G	T	G
chr3_h1	227137110	255.921	0.000	A	T	A
chr3_h1	227600766	255.921	0.000	C	A	C
chr3_h1	227600768	255.921	0.000	G	A	G
chr3_h1	229705731	258.224	0.000	C	G	C
chr3_h1	231486667	259.539	0.000	G	T	A
chr3_h1	231486669	259.539	0.000	G	C	C
chr3_h1	231486673	259.539	0.000	A	G	G
chr3_h1	231486680	259.539	0.000	G	A	A
chr3_h1	231486687	259.539	0.000	T	G	G
chr3_h1	231486688	259.539	0.000	A	G	G
chr3_h1	231486717	259.539	0.000	T	C	T
chr3_h1	232374502	259.868	0.000	G	A	G
chr3_h1	234411590	261.184	0.000	C	G	C
chr3_h1	234940072	261.184	0.000	A	G	A
chr3_h1	237231997	261.842	0.000	C	T	C
chr3_h1	237232039	261.842	0.000	A	T	A
chr3_h1	237232057	261.842	0.000	A	T	A
chr3_h1	238310915	263.158	0.000	T	G	T
chr3_h1	238310945	263.158	0.000	G	A	G
chr3_h1	238310959	263.158	0.000	G	C	G
chr3_h1	239585721	263.158	0.000	A	G	A
chr3_h1	239585729	263.158	0.000	T	C	T
chr3_h1	240231657	263.487	0.000	T	C	T
chr3_h1	240774056	263.816	0.000	T	C	T
chr3_h1	242237076	264.145	0.000	G	C	G
chr3_h1	242237096	264.145	0.000	C	T	C
chr3_h1	244617237	265.461	0.000	T	C	T
chr3_h1	246338908	266.118	0.000	C	T	C
chr3_h1	246834301	266.118	0.000	T	C	T
chr3_h1	246834305	266.118	0.000	A	C	A
chr3_h1	247754063	266.447	0.000	A	G	A
chr3_h1	247791547	266.447	0.000	T	A	T
chr3_h1	247930031	266.776	0.000	A	C	A
chr3_h1	247930075	266.776	0.000	C	A	C
chr3_h1	251071530	267.763	0.000	G	A	G
chr3_h1	251071549	267.763	0.000	T	C	T
chr3_h1	251806127	268.421	0.000	T	A	T
chr3_h1	253150646	268.421	0.000	C	T	C
chr3_h1	253295118	268.750	0.000	A	G	A
chr3_h1	254249325	269.737	0.000	T	C	T
chr3_h1	254325615	270.066	0.000	T	C	T
chr3_h1	254666473	270.395	0.000	G	C	G
chr3_h1	254666515	270.395	0.000	T	G	T
chr3_h1	254666525	270.395	0.000	G	T	G
chr3_h1	255297602	271.053	0.000	G	A	G
chr3_h1	255780468	271.711	0.000	G	A	G
chr3_h1	255780485	271.711	0.000	G	A	G
chr3_h1	255780493	272.039	0.000	G	C	G
chr3_h1	255780495	272.039	0.000	T	C	T
chr3_h1	257015245	272.039	0.000	A	C	A
chr3_h1	257905666	272.697	0.000	G	T	G
chr3_h1	257906565	273.026	0.000	T	A	T
chr3_h1	260301751	275.987	0.000	C	T	C
chr3_h1	260301775	275.987	0.000	T	C	T
chr3_h1	260301777	275.987	0.000	C	T	C
chr3_h1	260301819	275.987	0.000	C	G	C
chr3_h1	260388430	276.316	0.000	A	G	G
chr3_h1	260388467	276.316	0.000	G	A	A
chr3_h1	260388479	276.316	0.000	A	G	G
chr3_h1	260549105	278.289	0.000	T	C	T
chr3_h1	260595574	278.618	0.000	A	T	A
chr3_h1	262965895	278.618	0.000	A	G	A
chr3_h1	263025984	278.618	0.000	C	T	C
chr3_h1	264951135	279.276	0.000	T	C	T
chr3_h1	265295739	279.276	0.000	T	C	T
chr3_h1	265336246	279.276	0.000	A	G	A
chr3_h1	265336258	279.276	0.000	A	C	A
chr3_h1	265336259	279.276	0.000	G	T	G
chr3_h1	265581087	279.276	0.000	T	G	T
chr3_h1	265973053	279.276	0.000	C	T	C
chr3_h1	266964989	279.276	0.000	T	G	T
chr3_h1	266965040	280.592	0.000	A	G	A
chr3_h1	269530740	280.592	0.000	A	T	A
chr3_h1	269530783	280.592	0.000	G	C	G
chr3_h1	269530791	280.592	0.000	G	C	G
chr3_h1	269827853	280.592	0.000	A	G	A
chr3_h1	271652291	280.592	0.000	G	C	G
chr3_h1	272787108	281.250	0.000	C	G	C
chr3_h1	273717446	281.579	0.000	A	C	A
chr3_h1	273717470	281.579	0.000	G	T	G
chr3_h1	273717508	281.908	0.000	T	C	T
chr3_h1	274210940	284.868	0.000	C	T	C
chr3_h1	279470408	285.526	0.000	C	T	C
chr3_h1	281308674	286.184	0.000	C	G	C
chr3_h1	282361598	286.842	0.000	G	C	G
chr3_h1	282361606	286.842	0.000	A	G	A
chr3_h1	282361624	287.171	0.000	C	T	C
chr3_h1	282864675	290.132	0.000	A	G	A
chr3_h1	282864722	290.132	0.000	C	T	C
chr3_h1	285923990	291.118	0.000	T	C	T
chr3_h1	288578411	292.434	0.000	C	T	C
chr3_h1	288578433	292.434	0.000	C	T	C
chr3_h1	288928057	292.763	0.000	T	G	G
chr3_h1	289128894	293.750	0.000	A	G	G
chr3_h1	290044713	293.750	0.000	G	T	G
chr3_h1	290044747	293.750	0.000	T	C	T
chr3_h1	291221152	294.079	0.000	T	C	T
chr3_h1	291364586	294.079	0.000	C	G	G
chr3_h1	291542261	294.079	0.000	G	A	G
chr3_h1	292477138	294.079	0.000	A	G	A
chr3_h1	292520428	294.079	0.000	G	C	G
chr3_h1	292520459	294.079	0.000	G	T	G
chr3_h1	293635034	295.724	0.000	G	T	G
chr3_h1	293635159	295.724	0.000	T	A	T
chr3_h1	293635169	295.724	0.000	T	G	T
chr3_h1	293635172	295.724	0.000	G	A	G
chr3_h1	294302516	296.382	0.000	T	C	T
chr3_h1	296132010	296.711	0.000	T	C	T
chr3_h1	296132306	296.711	0.000	T	C	T
chr3_h1	296262230	296.711	0.000	T	G	T
chr3_h1	296272906	296.711	0.000	C	T	T
chr3_h1	296272922	296.711	0.000	T	C	C
chr3_h1	296272934	297.039	0.000	T	C	C
chr3_h1	297000108	297.697	0.000	A	G	A
chr3_h1	297000141	297.697	0.000	G	T	G
chr3_h1	297000163	297.697	0.000	T	G	T
chr3_h1	297000173	297.697	0.000	C	A	C
chr3_h1	297379702	298.355	0.000	G	A	A
chr3_h1	298182864	298.355	0.000	A	T	A
chr3_h1	298207234	298.355	0.000	A	G	A
chr3_h1	299701563	298.355	0.000	C	T	C
chr3_h1	299701579	298.355	0.000	C	T	C
chr3_h1	301391648	300.000	0.000	A	G	A
chr3_h1	302018632	300.329	0.000	T	A	T
chr3_h1	302966832	300.329	0.000	A	T	A
chr3_h1	303625208	300.329	0.000	C	T	C
chr3_h1	303625217	300.329	0.000	G	A	G
chr3_h1	303625229	300.329	0.000	A	C	A
chr3_h1	304040509	300.329	0.000	A	T	A
chr3_h1	304040533	300.329	0.000	T	G	T
chr3_h1	306055659	300.987	0.000	A	G	A
chr3_h1	306055692	300.987	0.000	T	G	T
chr3_h1	306099425	300.987	0.000	C	A	C
chr3_h1	306099426	300.987	0.000	A	C	A
chr3_h1	306315452	300.987	0.000	G	A	G
chr3_h1	306315557	301.645	0.000	A	G	A
chr3_h1	306553904	301.645	0.000	A	G	A
chr3_h1	309233577	301.974	0.000	G	A	G
chr3_h1	309233584	301.974	0.000	T	C	T
chr3_h1	309233589	301.974	0.000	C	T	C
chr3_h1	310646256	302.632	0.000	A	G	A
chr3_h1	312103142	303.618	0.000	T	C	T
chr3_h1	312103217	303.618	0.000	T	C	T
chr3_h1	312103240	303.618	0.000	A	G	A
chr3_h1	312103311	303.618	0.000	C	T	C
chr3_h1	312519339	303.618	0.000	G	A	G
chr3_h1	314372049	303.618	0.000	C	G	C
chr3_h1	315403653	303.618	0.000	G	T	G
chr3_h1	315403685	303.618	0.000	A	G	A
chr3_h1	315538925	303.618	0.000	C	T	C
chr3_h1	315574612	303.618	0.000	A	G	A
chr3_h1	316454664	303.618	0.000	C	A	C
chr3_h1	317470665	304.276	0.000	A	G	A
chr3_h1	317841138	304.605	0.000	C	A	C
chr3_h1	317841169	304.605	0.000	G	A	G
chr3_h1	319379126	304.605	0.000	A	T	A
chr3_h1	319379159	304.605	0.000	A	G	A
chr3_h1	322748989	306.250	0.000	A	C	A
chr3_h1	327362905	306.908	0.000	G	A	G
chr3_h1	327362960	306.908	0.000	G	A	G
chr3_h1	327866476	307.237	0.000	A	T	A
chr3_h1	327866484	307.237	0.000	C	T	C
chr3_h1	327891407	307.237	0.000	T	A	A
chr3_h1	327891429	307.895	0.000	T	C	T
chr3_h1	327891441	307.895	0.000	G	A	G
chr3_h1	329543409	307.895	0.000	G	T	G
chr3_h1	329543418	307.895	0.000	T	C	T
chr3_h1	329543448	307.895	0.000	C	T	C
chr3_h1	332286539	308.882	0.000	C	T	T
chr3_h1	336163455	309.868	0.000	C	T	C
chr3_h1	336163468	309.868	0.000	G	T	G
chr3_h1	336163469	309.868	0.000	C	T	C
chr3_h1	336163470	309.868	0.000	C	T	C
chr3_h1	336163476	309.868	0.000	A	G	A
chr3_h1	336163747	310.197	0.000	T	C	T
chr3_h1	336163766	310.197	0.000	A	G	A
chr3_h1	336163770	310.197	0.000	T	C	T
chr3_h1	336941150	310.197	0.000	C	T	C
chr3_h1	336941153	310.197	0.000	C	G	G
chr3_h1	337010237	311.184	0.000	C	G	C
chr3_h1	337919885	311.513	0.000	A	C	C
chr3_h1	337919896	311.513	0.000	G	T	T
chr3_h1	337919910	311.513	0.000	C	A	A
chr3_h1	339039723	311.513	0.000	T	G	T
chr3_h1	339056414	312.171	0.000	G	A	G
chr3_h1	339056449	312.171	0.000	C	T	C
chr3_h1	339056459	312.171	0.000	C	G	C
chr3_h1	339056465	312.171	0.000	T	A	T
chr3_h1	339056472	312.171	0.000	G	T	G
chr3_h1	339056485	312.171	0.000	T	C	T
chr3_h1	339056489	312.171	0.000	C	T	C
chr3_h1	339187621	312.171	0.000	C	A	A
chr3_h1	339785221	312.829	0.000	T	A	T
chr3_h1	339846816	312.829	0.000	A	G	A
chr3_h1	339846828	312.829	0.000	A	G	A
chr3_h1	339846839	312.829	0.000	T	C	T
chr3_h1	339846924	313.487	0.000	G	T	G
chr3_h1	339846943	313.487	0.000	T	C	T
chr3_h1	339846953	313.487	0.000	A	G	A
chr3_h1	339860901	313.487	0.000	A	T	A
chr3_h1	340043640	313.487	0.000	A	C	A
chr3_h1	340043648	313.487	0.000	G	A	G
chr3_h1	340043678	313.487	0.000	C	G	C
chr3_h1	340473479	315.789	0.000	C	T	C
chr3_h1	340473497	315.789	0.000	C	T	C
chr3_h1	340473499	315.789	0.000	A	G	A
chr4_h1	3576764	0.000	0.000	T	C	C
chr4_h1	3576768	0.000	0.000	A	G	G
chr4_h1	3576783	0.000	0.000	A	G	G
chr4_h1	3576784	0.000	0.000	T	C	C
chr4_h1	3576808	0.000	0.000	A	C	C
chr4_h1	3576820	0.987	0.000	T	C	C
chr4_h1	4118843	23.684	0.000	A	G	G
chr4_h1	4346401	25.329	0.000	T	C	C
chr4_h1	4724581	26.316	0.000	C	T	T
chr4_h1	4724626	26.316	0.000	A	C	C
chr4_h1	5198447	27.632	0.000	G	A	A
chr4_h1	5791910	27.632	0.000	A	G	G
chr4_h1	6462932	27.961	0.000	T	G	G
chr4_h1	6498271	27.961	0.000	G	A	A
chr4_h1	6498296	27.961	0.000	C	T	T
chr4_h1	7541159	27.961	0.000	A	G	G
chr4_h1	7570284	27.961	0.000	G	A	A
chr4_h1	7570285	27.961	0.000	T	C	C
chr4_h1	7570323	27.961	0.000	G	A	A
chr4_h1	7644034	28.289	0.000	A	T	T
chr4_h1	8140749	29.934	0.000	A	G	G
chr4_h1	8140763	29.934	0.000	A	G	G
chr4_h1	8582706	30.263	0.000	A	C	C
chr4_h1	8582707	30.263	0.000	T	G	G
chr4_h1	8582720	30.263	0.000	T	G	G
chr4_h1	8582724	30.263	0.000	T	C	C
chr4_h1	8582736	30.263	0.000	T	G	G
chr4_h1	8665213	31.579	0.000	T	C	C
chr4_h1	8665215	31.579	0.000	T	C	C
chr4_h1	10517882	32.237	0.000	C	G	G
chr4_h1	10517911	32.237	0.000	A	G	G
chr4_h1	12103194	32.895	0.000	T	A	A
chr4_h1	12103235	32.895	0.000	C	T	T
chr4_h1	16841242	33.224	0.000	G	T	T
chr4_h1	17405776	33.882	0.000	C	T	T
chr4_h1	18092623	34.211	0.000	T	C	C
chr4_h1	20174738	35.197	0.000	A	C	C
chr4_h1	20816891	35.855	0.000	G	C	C
chr4_h1	22900096	36.513	0.000	C	T	T
chr4_h1	27852478	36.842	0.000	C	G	G
chr4_h1	29334269	37.171	0.000	C	A	A
chr4_h1	29794663	37.171	0.000	G	C	C
chr4_h1	31962481	37.171	0.000	T	C	C
chr4_h1	32728594	37.171	0.000	A	G	G
chr4_h1	32728621	37.171	0.000	A	G	G
chr4_h1	34330028	37.171	0.000	G	T	T
chr4_h1	34528227	37.171	0.000	C	T	T
chr4_h1	34528250	37.500	0.000	C	A	A
chr4_h1	34528255	37.500	0.000	C	G	G
chr4_h1	34868608	37.500	0.000	G	A	A
chr4_h1	34868620	37.500	0.000	G	A	A
chr4_h1	34868625	37.500	0.000	G	A	A
chr4_h1	34868636	37.500	0.000	A	G	G
chr4_h1	36051671	37.500	0.000	G	A	A
chr4_h1	36051681	37.500	0.000	A	G	G
chr4_h1	36051699	37.500	0.000	C	G	G
chr4_h1	37723848	37.500	0.000	T	G	G
chr4_h1	37723881	37.829	0.000	A	G	G
chr4_h1	38220105	37.829	0.000	T	C	C
chr4_h1	39285809	38.158	0.000	G	C	C
chr4_h1	39285816	38.158	0.000	C	G	G
chr4_h1	39449130	38.158	0.000	G	T	T
chr4_h1	39449135	38.158	0.000	A	G	G
chr4_h1	39449160	38.158	0.000	A	G	G
chr4_h1	39449165	38.158	0.000	T	C	C
chr4_h1	39450716	38.158	0.000	A	G	G
chr4_h1	40340622	38.158	0.000	G	A	A
chr4_h1	40924990	38.158	0.000	A	G	G
chr4_h1	41419844	39.474	0.000	T	A	A
chr4_h1	43812889	40.132	0.000	C	A	A
chr4_h1	43812896	40.132	0.000	G	A	A
chr4_h1	43812927	40.132	0.000	T	C	C
chr4_h1	43812929	40.132	0.000	G	T	T
chr4_h1	43812931	40.132	0.000	G	T	T
chr4_h1	45445514	46.053	0.000	C	A	A
chr4_h1	46074924	58.553	0.000	C	T	T
chr4_h1	46074931	58.553	0.000	A	G	G
chr4_h1	46074934	58.553	0.000	A	G	G
chr4_h1	46074955	58.553	0.000	G	C	C
chr4_h1	46103882	58.553	0.000	T	C	C
chr4_h1	46103992	58.553	0.000	C	G	G
chr4_h1	46638298	60.197	0.000	A	G	G
chr4_h1	48241396	77.632	0.000	C	T	T
chr4_h1	48926591	78.289	0.000	A	G	G
chr4_h1	48926603	78.289	0.000	A	G	G
chr4_h1	51319446	78.289	0.000	T	C	T
chr4_h1	51319486	78.289	0.000	C	T	T
chr4_h1	51725373	78.289	0.000	C	A	A
chr4_h1	51734824	78.289	0.000	T	C	C
chr4_h1	51734849	78.289	0.000	G	A	A
chr4_h1	51938206	78.289	0.000	A	T	T
chr4_h1	51938209	78.289	0.000	A	G	G
chr4_h1	51938224	78.289	0.000	A	C	C
chr4_h1	52564106	79.276	0.000	C	T	T
chr4_h1	52698956	82.895	0.000	A	T	T
chr4_h1	52698960	82.895	0.000	T	C	T
chr4_h1	52698968	82.895	0.000	A	G	G
chr4_h1	52698978	82.895	0.000	G	A	A
chr4_h1	52698981	82.895	0.000	A	T	T
chr4_h1	52698983	82.895	0.000	T	C	C
chr4_h1	52699000	82.895	0.000	G	A	A
chr4_h1	54482658	86.184	0.000	C	T	T
chr4_h1	55858871	86.513	0.000	T	C	C
chr4_h1	57206463	87.171	0.000	T	G	T
chr4_h1	57206492	87.171	0.000	C	A	C
chr4_h1	58081715	87.829	0.000	G	T	T
chr4_h1	58081718	87.829	0.000	A	G	G
chr4_h1	58287685	88.816	0.000	T	C	C
chr4_h1	58467833	88.816	0.000	A	G	G
chr4_h1	58467845	88.816	0.000	C	T	T
chr4_h1	58807499	89.145	0.000	T	A	A
chr4_h1	59601266	89.803	0.000	C	T	T
chr4_h1	59690481	89.803	0.000	T	G	G
chr4_h1	59690519	89.803	0.000	G	T	T
chr4_h1	59690529	89.803	0.000	T	C	C
chr4_h1	59690534	89.803	0.000	G	A	A
chr4_h1	60064869	89.803	0.000	G	A	A
chr4_h1	60768910	90.132	0.000	G	A	A
chr4_h1	60768920	90.132	0.000	G	T	T
chr4_h1	61582000	90.132	0.000	C	A	A
chr4_h1	61816056	90.132	0.000	C	T	T
chr4_h1	61816066	90.461	0.000	T	G	G
chr4_h1	61816100	90.461	0.000	G	A	A
chr4_h1	61816109	90.461	0.000	T	C	C
chr4_h1	61872921	90.461	0.000	T	C	C
chr4_h1	63114476	91.118	0.000	A	C	C
chr4_h1	63209501	91.447	0.000	G	C	C
chr4_h1	63209505	91.447	0.000	T	C	C
chr4_h1	63209519	91.447	0.000	A	C	C
chr4_h1	63209520	91.447	0.000	G	C	C
chr4_h1	66020321	92.763	0.000	G	C	C
chr4_h1	66154289	93.092	0.000	A	T	T
chr4_h1	66154290	93.092	0.000	T	G	G
chr4_h1	67464226	94.079	0.000	C	T	T
chr4_h1	68004475	94.737	0.000	A	C	C
chr4_h1	68070035	94.737	0.000	G	A	A
chr4_h1	68088450	95.066	0.000	G	A	A
chr4_h1	68458788	95.395	0.000	A	C	C
chr4_h1	69572329	95.724	0.000	G	A	A
chr4_h1	69790539	95.724	0.000	T	G	G
chr4_h1	71274131	97.039	0.000	T	C	C
chr4_h1	71274220	97.039	0.000	G	C	C
chr4_h1	71938853	98.355	0.000	C	A	A
chr4_h1	71938860	98.355	0.000	T	C	C
chr4_h1	72002499	98.355	0.000	A	T	T
chr4_h1	72333272	98.684	0.000	C	A	A
chr4_h1	73499542	99.013	0.000	A	G	G
chr4_h1	73813418	99.671	0.000	T	C	C
chr4_h1	73813421	99.671	0.000	G	T	T
chr4_h1	73813442	99.671	0.000	A	G	G
chr4_h1	74807163	100.000	0.000	G	A	A
chr4_h1	75095588	100.987	0.000	A	G	G
chr4_h1	75270759	100.987	0.000	G	A	A
chr4_h1	75823175	100.987	0.000	T	G	G
chr4_h1	78341216	101.316	0.000	C	G	G
chr4_h1	80300503	101.974	0.000	T	C	C
chr4_h1	80715827	102.303	0.000	A	G	G
chr4_h1	81338641	102.632	0.000	G	C	C
chr4_h1	82430149	102.961	0.000	C	G	G
chr4_h1	82430151	102.961	0.000	A	G	G
chr4_h1	82430158	102.961	0.000	A	G	G
chr4_h1	83252412	102.961	0.000	A	C	C
chr4_h1	83680962	103.947	0.000	G	A	A
chr4_h1	83680970	103.947	0.000	T	C	C
chr4_h1	83680972	103.947	0.000	A	G	G
chr4_h1	83680980	103.947	0.000	T	G	G
chr4_h1	83680996	104.276	0.000	G	A	A
chr4_h1	83773533	105.263	0.000	A	G	G
chr4_h1	83773553	105.263	0.000	C	A	A
chr4_h1	83773558	105.263	0.000	T	A	A
chr4_h1	83773564	105.263	0.000	C	A	A
chr4_h1	84092299	105.263	0.000	G	C	C
chr4_h1	84281600	105.263	0.000	A	C	C
chr4_h1	84281605	105.263	0.000	C	G	G
chr4_h1	86140219	106.250	0.000	G	A	A
chr4_h1	86140224	106.250	0.000	T	C	C
chr4_h1	86140282	106.250	0.000	G	T	T
chr4_h1	86140302	106.250	0.000	T	A	A
chr4_h1	86140328	106.250	0.000	C	A	A
chr4_h1	86140329	106.250	0.000	A	T	T
chr4_h1	86140330	106.250	0.000	A	C	C
chr4_h1	87814431	107.566	0.000	G	T	T
chr4_h1	87814437	107.566	0.000	T	G	G
chr4_h1	87814501	107.566	0.000	T	A	A
chr4_h1	88572255	108.553	0.000	G	A	A
chr4_h1	88572282	108.553	0.000	G	A	A
chr4_h1	88867645	109.539	0.000	A	G	G
chr4_h1	88867647	109.539	0.000	T	C	C
chr4_h1	89339147	109.868	0.000	T	A	A
chr4_h1	91416134	110.855	0.000	T	G	G
chr4_h1	91726984	111.184	0.000	C	G	G
chr4_h1	91726990	111.184	0.000	G	C	C
chr4_h1	91801862	114.474	0.000	T	C	T
chr4_h1	91820995	121.053	0.000	T	A	A
chr4_h1	91821000	121.053	0.000	T	C	C
chr4_h1	91821020	121.053	0.000	T	C	C
chr4_h1	92841340	123.684	0.000	C	T	T
chr4_h1	92898510	125.329	0.000	T	C	C
chr4_h1	92898518	125.329	0.000	C	T	C
chr4_h1	92898535	125.329	0.000	T	C	C
chr4_h1	92898539	125.329	0.000	A	G	G
chr4_h1	92898546	125.658	0.000	C	T	T
chr4_h1	93336960	137.500	0.000	A	C	C
chr4_h1	95594862	139.145	0.000	A	T	T
chr4_h1	95637149	139.474	0.000	C	T	T
chr4_h1	95653493	140.132	0.000	A	T	A
chr4_h1	95653494	140.132	0.000	C	A	C
chr4_h1	95653500	140.132	0.000	T	A	A
chr4_h1	95653501	140.132	0.000	C	T	T
chr4_h1	95653507	140.132	0.000	T	C	T
chr4_h1	95653513	140.132	0.000	A	C	A
chr4_h1	95653536	140.132	0.000	T	A	A
chr4_h1	95653539	140.132	0.000	G	C	C
chr4_h1	95653541	140.132	0.000	C	T	T
chr4_h1	95994066	141.118	0.000	T	C	C
chr4_h1	96144631	142.105	0.000	C	G	G
chr4_h1	96144645	142.105	0.000	C	T	T
chr4_h1	96144648	142.105	0.000	T	C	C
chr4_h1	96144651	142.105	0.000	T	C	C
chr4_h1	96144666	142.105	0.000	G	A	A
chr4_h1	96144670	142.105	0.000	C	T	T
chr4_h1	96144702	142.434	0.000	G	A	A
chr4_h1	96592875	142.434	0.000	G	A	A
[truncated: 2,009 more rows]
