# Supplementary material for: Chromosome-level haplotype-resolved assembly of highly heterozygous grass genomes with PhaseGrass
Source: Nat Commun. 2025 Dec 20;17:12. doi: 10.1038/s41467-025-66377-5 (PMC12764793; doi:10.1038/s41467-025-66377-5)
Supplement: Supplementary file 6 — Source Data [file 41467_2025_66377_MOESM6_ESM.zip › Supplementary Fig. 8/mymap2_scaffold_position_map_phased_with_ref_allele.txt]

chr1_h2	3798617	0.000	0.000	A	G	A
chr1_h2	3964832	0.329	0.000	G	A	G
chr1_h2	7927441	1.316	0.000	T	G	T
chr1_h2	10238837	6.250	0.000	C	T	C
chr1_h2	10483587	7.895	0.000	A	G	A
chr1_h2	11283870	8.224	0.000	C	A	C
chr1_h2	11283884	8.224	0.000	G	A	G
chr1_h2	11283888	8.224	0.000	C	T	C
chr1_h2	11293843	8.882	0.000	C	G	C
chr1_h2	11293844	8.882	0.000	A	T	A
chr1_h2	11293900	8.882	0.000	T	G	T
chr1_h2	13135909	9.539	0.000	T	G	T
chr1_h2	13890474	10.526	0.000	T	G	T
chr1_h2	15751266	10.855	0.000	C	T	C
chr1_h2	15751295	10.855	0.000	T	A	T
chr1_h2	15751325	10.855	0.000	C	T	C
chr1_h2	15751331	11.184	0.000	T	C	T
chr1_h2	15835624	11.184	0.000	G	A	G
chr1_h2	15835659	11.184	0.000	G	A	G
chr1_h2	16089920	11.513	0.000	G	A	G
chr1_h2	16685501	11.842	0.000	T	C	T
chr1_h2	17756826	11.842	0.000	A	G	G
chr1_h2	17875125	11.842	0.000	G	C	G
chr1_h2	18176679	12.500	0.000	A	G	A
chr1_h2	19220476	13.158	0.000	A	G	G
chr1_h2	19745369	14.145	0.000	C	T	C
chr1_h2	19745374	14.145	0.000	C	A	C
chr1_h2	19882086	14.474	0.000	C	T	C
chr1_h2	20489439	14.474	0.000	T	G	T
chr1_h2	20489455	14.474	0.000	T	C	T
chr1_h2	20489476	14.474	0.000	T	C	T
chr1_h2	20725078	15.461	0.000	A	G	A
chr1_h2	20725093	15.461	0.000	G	A	G
chr1_h2	21978659	16.776	0.000	A	G	A
chr1_h2	22727652	23.684	0.000	C	A	C
chr1_h2	22727678	23.684	0.000	A	C	A
chr1_h2	22924105	25.000	0.000	A	G	A
chr1_h2	23228266	35.197	0.000	G	A	G
chr1_h2	23228288	35.197	0.000	G	A	G
chr1_h2	23228312	35.526	0.000	C	T	C
chr1_h2	23228322	35.526	0.000	C	T	C
chr1_h2	23625950	50.658	0.000	T	C	T
chr1_h2	23625952	50.658	0.000	C	T	C
chr1_h2	24144205	53.618	0.000	T	A	T
chr1_h2	24144221	53.618	0.000	A	G	A
chr1_h2	24144227	53.618	0.000	A	T	A
chr1_h2	24144255	53.618	0.000	T	C	T
chr1_h2	27725376	57.237	0.000	A	C	A
chr1_h2	27960608	57.237	0.000	G	C	G
chr1_h2	28757961	58.553	0.000	C	G	G
chr1_h2	28879579	58.553	0.000	G	A	G
chr1_h2	28947585	58.553	0.000	C	T	C
chr1_h2	28947610	58.553	0.000	A	G	A
chr1_h2	29717627	58.553	0.000	A	G	A
chr1_h2	29786389	58.882	0.000	C	G	G
chr1_h2	30217981	58.882	0.000	T	C	T
chr1_h2	30218006	58.882	0.000	C	G	C
chr1_h2	32295269	58.882	0.000	C	A	C
chr1_h2	32309055	58.882	0.000	T	A	T
chr1_h2	32309059	58.882	0.000	A	T	A
chr1_h2	32379677	58.882	0.000	G	T	G
chr1_h2	32379711	59.211	0.000	C	T	C
chr1_h2	32379742	59.211	0.000	T	C	T
chr1_h2	32702065	59.211	0.000	A	C	A
chr1_h2	35298986	60.526	0.000	C	T	C
chr1_h2	37927395	61.513	0.000	T	C	T
chr1_h2	39591707	61.513	0.000	C	A	C
chr1_h2	39591720	61.842	0.000	T	G	T
chr1_h2	39591735	62.171	0.000	A	G	A
chr1_h2	41328752	62.829	0.000	G	C	G
chr1_h2	45638519	62.829	0.000	T	C	T
chr1_h2	45638561	62.829	0.000	G	A	G
chr1_h2	45638587	62.829	0.000	C	G	C
chr1_h2	45830628	62.829	0.000	C	A	C
chr1_h2	46412782	63.487	0.000	T	C	T
chr1_h2	46696656	63.816	0.000	T	C	C
chr1_h2	46808956	63.816	0.000	G	T	G
chr1_h2	49966969	63.816	0.000	C	T	C
chr1_h2	49966971	63.816	0.000	C	A	C
chr1_h2	49966973	63.816	0.000	A	G	A
chr1_h2	49966982	63.816	0.000	T	G	T
chr1_h2	50107169	63.816	0.000	G	C	G
chr1_h2	50429752	63.816	0.000	T	G	T
chr1_h2	50429768	63.816	0.000	T	A	T
chr1_h2	50429769	63.816	0.000	G	T	G
chr1_h2	50429779	63.816	0.000	A	G	A
chr1_h2	50429782	63.816	0.000	G	A	G
chr1_h2	50589244	64.145	0.000	G	A	G
chr1_h2	50589259	64.145	0.000	C	G	C
chr1_h2	50813018	64.145	0.000	G	C	G
chr1_h2	52055915	64.145	0.000	A	C	A
chr1_h2	52055928	64.145	0.000	A	C	A
chr1_h2	53430068	64.145	0.000	A	C	A
chr1_h2	54882140	64.474	0.000	T	A	T
chr1_h2	54882142	64.474	0.000	C	T	C
chr1_h2	54882181	64.474	0.000	A	G	A
chr1_h2	57005126	65.132	0.000	G	C	G
chr1_h2	57089738	65.132	0.000	G	C	G
chr1_h2	59926283	65.132	0.000	A	C	A
chr1_h2	59926314	65.132	0.000	C	G	C
chr1_h2	59926329	65.132	0.000	G	A	G
chr1_h2	60821394	65.461	0.000	G	A	G
chr1_h2	60821395	65.461	0.000	T	G	T
chr1_h2	61904872	67.763	0.000	A	C	A
chr1_h2	61904903	67.763	0.000	G	A	G
chr1_h2	61904909	67.763	0.000	C	T	C
chr1_h2	61904911	67.763	0.000	A	C	A
chr1_h2	61904917	67.763	0.000	G	T	G
chr1_h2	63077913	70.066	0.000	A	T	T
chr1_h2	65123887	70.395	0.000	C	A	C
chr1_h2	65660651	70.724	0.000	A	G	A
chr1_h2	65660659	70.724	0.000	T	G	T
chr1_h2	65660667	70.724	0.000	T	G	T
chr1_h2	67438376	70.724	0.000	G	A	G
chr1_h2	67438443	71.053	0.000	A	G	G
chr1_h2	67438445	71.053	0.000	A	G	G
chr1_h2	68993190	71.711	0.000	G	T	G
chr1_h2	69110054	71.711	0.000	T	C	T
chr1_h2	69258015	72.039	0.000	G	A	G
chr1_h2	69919908	72.368	0.000	T	G	T
chr1_h2	69919999	72.368	0.000	T	G	T
chr1_h2	70448813	72.368	0.000	G	T	G
chr1_h2	70448871	72.368	0.000	T	C	T
chr1_h2	70849928	72.368	0.000	C	A	C
chr1_h2	70849933	72.368	0.000	A	G	A
chr1_h2	70849947	72.368	0.000	C	T	C
chr1_h2	71005073	72.368	0.000	C	G	C
chr1_h2	72130939	72.368	0.000	T	A	T
chr1_h2	72138496	72.368	0.000	C	T	C
chr1_h2	72888598	72.368	0.000	G	C	G
chr1_h2	72888612	72.368	0.000	A	G	A
chr1_h2	72895573	72.368	0.000	A	G	A
chr1_h2	74166690	73.026	0.000	G	C	G
chr1_h2	74175414	73.026	0.000	T	C	T
chr1_h2	74175423	73.026	0.000	G	A	G
chr1_h2	74249117	73.026	0.000	C	T	C
chr1_h2	74249135	73.026	0.000	T	A	T
chr1_h2	74330710	73.026	0.000	C	G	C
chr1_h2	75813624	73.026	0.000	A	G	A
chr1_h2	75932829	73.026	0.000	T	G	T
chr1_h2	75932872	73.026	0.000	T	G	T
chr1_h2	76181089	73.026	0.000	T	G	T
chr1_h2	78321861	73.355	0.000	T	G	T
chr1_h2	78321911	73.355	0.000	T	G	T
chr1_h2	78781415	73.684	0.000	C	T	C
chr1_h2	78781433	73.684	0.000	G	A	G
chr1_h2	80645643	74.013	0.000	C	A	C
chr1_h2	80645668	74.013	0.000	C	T	C
chr1_h2	90051713	75.329	0.000	T	C	T
chr1_h2	112544608	75.329	0.000	G	T	G
chr1_h2	112544616	75.329	0.000	C	T	C
chr1_h2	113142434	75.987	0.000	G	A	G
chr1_h2	113142455	75.987	0.000	T	G	T
chr1_h2	115066403	76.645	0.000	A	G	A
chr1_h2	115066426	76.645	0.000	C	T	C
chr1_h2	115071475	77.303	0.000	T	C	T
chr1_h2	115071500	77.303	0.000	T	G	T
chr1_h2	115071508	77.303	0.000	A	T	A
chr1_h2	115698129	77.961	0.000	A	G	A
chr1_h2	117209795	77.961	0.000	A	C	A
chr1_h2	117209806	77.961	0.000	T	A	T
chr1_h2	117237914	77.961	0.000	A	G	A
chr1_h2	119888750	77.961	0.000	G	C	G
chr1_h2	121381813	77.961	0.000	C	A	C
chr1_h2	121990670	77.961	0.000	T	C	T
chr1_h2	122344028	78.289	0.000	T	C	T
chr1_h2	125166350	78.289	0.000	C	G	C
chr1_h2	125166395	78.289	0.000	A	C	A
chr1_h2	125166403	78.289	0.000	A	G	A
chr1_h2	125166427	78.289	0.000	A	G	A
chr1_h2	125168186	78.289	0.000	G	A	G
chr1_h2	126346550	78.947	0.000	C	G	C
chr1_h2	126346577	78.947	0.000	G	A	G
chr1_h2	126346590	78.947	0.000	T	C	T
chr1_h2	127109939	78.947	0.000	G	A	A
chr1_h2	127109946	78.947	0.000	A	G	A
chr1_h2	128574291	79.276	0.000	C	G	C
chr1_h2	129033561	79.276	0.000	A	G	A
chr1_h2	129201304	79.605	0.000	A	T	A
chr1_h2	129201339	79.605	0.000	A	T	A
chr1_h2	129523702	79.605	0.000	C	G	C
chr1_h2	129524278	79.934	0.000	C	T	C
chr1_h2	132326201	82.237	0.000	C	G	C
chr1_h2	132326210	82.237	0.000	C	T	C
chr1_h2	132326224	82.237	0.000	C	T	C
chr1_h2	132326229	82.237	0.000	G	C	G
chr1_h2	132326254	82.237	0.000	G	A	G
chr1_h2	132326265	82.237	0.000	T	C	T
chr1_h2	133730957	84.539	0.000	G	A	G
chr1_h2	133971511	84.539	0.000	T	C	T
chr1_h2	136482346	84.868	0.000	C	T	C
chr1_h2	136482355	84.868	0.000	C	G	C
chr1_h2	139425180	85.526	0.000	G	C	G
chr1_h2	139871102	86.184	0.000	T	C	T
chr1_h2	139871105	86.184	0.000	T	A	T
chr1_h2	140317907	86.184	0.000	C	T	C
chr1_h2	141566378	86.842	0.000	T	A	T
chr1_h2	142730158	87.500	0.000	A	G	A
chr1_h2	142730159	87.500	0.000	C	A	C
chr1_h2	142730193	87.500	0.000	A	T	A
chr1_h2	143801825	87.829	0.000	C	T	C
chr1_h2	143801835	87.829	0.000	T	G	T
chr1_h2	144281160	88.816	0.000	A	T	A
chr1_h2	144281175	88.816	0.000	G	A	G
chr1_h2	145048370	94.408	0.000	G	A	A
chr1_h2	145048409	94.408	0.000	T	C	C
chr1_h2	145048413	94.408	0.000	A	C	C
chr1_h2	145218522	99.013	0.000	C	G	C
chr1_h2	145218540	99.013	0.000	G	A	G
chr1_h2	145927371	99.671	0.000	A	C	A
chr1_h2	145927435	99.671	0.000	G	T	G
chr1_h2	146301081	99.671	0.000	A	G	A
chr1_h2	149391838	100.329	0.000	G	A	G
chr1_h2	149391856	100.329	0.000	G	A	G
chr1_h2	149391912	100.329	0.000	A	T	A
chr1_h2	151318774	100.658	0.000	G	T	T
chr1_h2	151328768	101.645	0.000	T	C	T
chr1_h2	151328781	101.645	0.000	T	A	T
chr1_h2	151962542	101.645	0.000	G	C	G
chr1_h2	151962562	101.645	0.000	C	T	C
chr1_h2	152678263	101.974	0.000	C	T	C
chr1_h2	152727385	101.974	0.000	A	C	A
chr1_h2	152981169	101.974	0.000	T	G	T
chr1_h2	153034759	101.974	0.000	G	C	G
chr1_h2	153037794	101.974	0.000	G	T	G
chr1_h2	153037820	101.974	0.000	C	T	C
chr1_h2	153127080	101.974	0.000	A	G	A
chr1_h2	153127084	101.974	0.000	C	A	C
chr1_h2	153127425	101.974	0.000	A	G	A
chr1_h2	154126941	103.289	0.000	G	A	G
chr1_h2	154400205	103.289	0.000	T	C	C
chr1_h2	158631386	103.289	0.000	A	G	A
chr1_h2	158714702	103.289	0.000	T	C	T
chr1_h2	158714710	103.618	0.000	A	T	A
chr1_h2	158714736	103.618	0.000	C	A	C
chr1_h2	159712852	104.605	0.000	C	T	C
chr1_h2	159713649	104.605	0.000	A	C	A
chr1_h2	159885908	104.934	0.000	G	A	G
chr1_h2	159885910	104.934	0.000	T	C	T
chr1_h2	159885955	104.934	0.000	G	A	G
chr1_h2	159885967	104.934	0.000	G	T	G
chr1_h2	159995263	105.263	0.000	T	C	T
chr1_h2	159995319	105.263	0.000	G	A	G
chr1_h2	159995370	105.263	0.000	G	T	G
chr1_h2	159995375	105.263	0.000	G	T	G
chr1_h2	159995399	105.263	0.000	A	T	A
chr1_h2	160704006	105.263	0.000	A	G	A
chr1_h2	160804946	106.250	0.000	A	T	A
chr1_h2	160804981	106.908	0.000	A	G	A
chr1_h2	160804991	106.908	0.000	T	C	T
chr1_h2	163880917	115.132	0.000	G	A	G
chr1_h2	163880936	115.132	0.000	C	A	C
chr1_h2	164603799	115.461	0.000	A	G	A
chr1_h2	167412578	123.684	0.000	C	T	C
chr1_h2	167839838	130.263	0.000	G	A	G
chr1_h2	167839857	130.263	0.000	C	G	C
chr1_h2	167839861	130.263	0.000	C	G	C
chr1_h2	167839873	130.263	0.000	G	A	G
chr1_h2	168046266	151.645	0.000	T	C	T
chr1_h2	168249389	153.289	0.000	A	G	A
chr1_h2	168249398	153.289	0.000	A	G	A
chr1_h2	168813907	153.947	0.000	A	T	A
chr1_h2	169907130	154.276	0.000	C	T	C
chr1_h2	169907136	154.276	0.000	A	G	A
chr1_h2	169907158	154.276	0.000	T	G	T
chr1_h2	169907169	154.276	0.000	C	G	C
chr1_h2	169907180	154.605	0.000	G	A	G
chr1_h2	169907204	154.605	0.000	G	A	G
chr1_h2	170346569	155.263	0.000	T	C	T
chr1_h2	171396280	156.250	0.000	C	T	C
chr1_h2	171796093	156.579	0.000	G	A	G
chr1_h2	172966690	156.908	0.000	A	T	A
chr1_h2	174201976	157.237	0.000	C	T	C
chr1_h2	174227196	157.237	0.000	C	T	C
chr1_h2	174257052	157.566	0.000	C	A	C
chr1_h2	174286574	157.566	0.000	C	A	C
chr1_h2	174376229	157.895	0.000	G	T	G
chr1_h2	174400253	157.895	0.000	C	T	C
chr1_h2	174400275	157.895	0.000	G	A	G
chr1_h2	174400288	158.553	0.000	A	G	A
chr1_h2	174400306	158.553	0.000	A	G	A
chr1_h2	178798847	160.197	0.000	A	G	A
chr1_h2	180932610	162.171	0.000	T	A	T
chr1_h2	182107162	162.500	0.000	C	T	C
chr1_h2	182107230	162.500	0.000	T	A	T
chr1_h2	182455712	162.829	0.000	G	T	G
chr1_h2	182477977	163.158	0.000	C	A	C
chr1_h2	183219391	163.158	0.000	G	C	G
chr1_h2	183363698	163.487	0.000	C	T	C
chr1_h2	184418552	164.145	0.000	G	A	G
chr1_h2	184758806	164.145	0.000	C	T	C
chr1_h2	185618138	164.145	0.000	A	G	A
chr1_h2	185618139	164.145	0.000	A	G	A
chr1_h2	185618142	164.145	0.000	C	A	C
chr1_h2	185618148	164.145	0.000	T	A	T
chr1_h2	185618150	164.145	0.000	T	G	T
chr1_h2	185618151	164.145	0.000	G	A	G
chr1_h2	185618160	164.145	0.000	A	G	A
chr1_h2	185618163	164.145	0.000	A	T	A
chr1_h2	185705431	164.474	0.000	C	A	C
chr1_h2	185705438	164.474	0.000	T	G	T
chr1_h2	188907137	165.461	0.000	G	A	G
chr1_h2	189172930	166.776	0.000	T	C	T
chr1_h2	189955735	167.763	0.000	G	A	G
chr1_h2	189992930	168.092	0.000	A	G	A
chr1_h2	193595958	168.421	0.000	A	G	A
chr1_h2	194039801	168.750	0.000	A	G	A
chr1_h2	194324490	169.079	0.000	G	T	G
chr1_h2	194324506	169.079	0.000	T	C	T
chr1_h2	194324515	169.079	0.000	G	A	G
chr1_h2	195502840	169.737	0.000	G	A	G
chr1_h2	195502846	169.737	0.000	A	G	A
chr1_h2	196022484	170.066	0.000	A	C	C
chr1_h2	196188704	170.066	0.000	C	A	C
chr1_h2	197952654	170.724	0.000	T	A	T
chr1_h2	198398043	171.053	0.000	C	T	C
chr1_h2	200828642	171.382	0.000	T	A	T
chr1_h2	200828655	171.382	0.000	C	T	C
chr1_h2	200828688	171.382	0.000	C	T	C
chr1_h2	201496718	172.039	0.000	T	C	T
chr1_h2	202994872	173.026	0.000	A	G	G
chr1_h2	204058024	174.671	0.000	G	A	G
chr1_h2	204885108	174.671	0.000	G	A	G
chr1_h2	207601252	174.671	0.000	C	T	C
chr1_h2	207601295	174.671	0.000	G	A	G
chr1_h2	207604874	175.329	0.000	G	T	G
chr1_h2	207604986	175.329	0.000	A	G	A
chr1_h2	207635781	175.658	0.000	C	A	C
chr1_h2	207642387	175.987	0.000	A	G	A
chr1_h2	207642420	175.987	0.000	C	T	C
chr1_h2	207644757	176.974	0.000	C	T	C
chr1_h2	207644760	176.974	0.000	T	C	T
chr1_h2	207644788	176.974	0.000	T	G	T
chr1_h2	207644789	176.974	0.000	T	C	T
chr1_h2	209381508	177.303	0.000	T	C	T
chr1_h2	210036053	177.303	0.000	G	A	G
chr1_h2	210412214	177.961	0.000	A	C	A
chr1_h2	210788626	181.250	0.000	G	A	G
chr1_h2	210788639	181.250	0.000	C	T	C
chr1_h2	210788662	181.250	0.000	C	A	C
chr1_h2	210999528	184.211	0.000	C	T	C
chr1_h2	211149639	185.197	0.000	T	C	T
chr1_h2	211149670	185.526	0.000	T	C	T
chr1_h2	211149726	185.526	0.000	C	A	C
chr1_h2	211418280	186.842	0.000	T	G	T
chr1_h2	211418292	186.842	0.000	C	T	C
chr1_h2	211483245	187.171	0.000	T	A	T
chr1_h2	212235642	188.158	0.000	A	G	A
chr1_h2	213312259	188.487	0.000	T	A	T
chr1_h2	215306773	189.145	0.000	G	T	G
chr1_h2	215959909	189.145	0.000	C	A	C
chr1_h2	219616893	191.118	0.000	G	T	G
chr1_h2	220677819	191.776	0.000	G	T	G
chr1_h2	220677836	191.776	0.000	T	G	T
chr1_h2	220677837	191.776	0.000	T	C	T
chr1_h2	221764615	194.408	0.000	T	C	T
chr1_h2	221764639	194.408	0.000	C	A	C
chr1_h2	221764641	194.408	0.000	T	C	T
chr1_h2	222132726	196.711	0.000	C	T	C
chr1_h2	222132772	196.711	0.000	C	G	C
chr1_h2	224109755	200.000	0.000	C	T	C
chr1_h2	224114451	200.000	0.000	T	C	T
chr1_h2	224376860	200.000	0.000	C	T	C
chr1_h2	224376876	200.000	0.000	C	T	C
chr1_h2	224527921	200.000	0.000	C	T	C
chr1_h2	224982473	200.329	0.000	T	C	T
chr1_h2	225903759	200.329	0.000	T	G	T
chr1_h2	226098790	200.329	0.000	C	A	C
chr1_h2	226105769	200.329	0.000	T	C	T
chr1_h2	226554943	200.329	0.000	T	A	T
chr1_h2	226631105	200.658	0.000	G	A	A
chr1_h2	227236052	200.987	0.000	G	T	G
chr1_h2	227236063	200.987	0.000	T	G	G
chr1_h2	227236068	200.987	0.000	G	C	G
chr1_h2	228428883	201.645	0.000	C	A	C
chr1_h2	228689313	201.645	0.000	A	G	A
chr1_h2	228689350	201.645	0.000	A	C	A
chr1_h2	228909206	201.645	0.000	G	T	G
chr1_h2	229137617	201.645	0.000	T	G	T
chr1_h2	229252330	202.961	0.000	A	C	A
chr1_h2	229252350	202.961	0.000	G	A	G
chr1_h2	229252357	202.961	0.000	T	G	T
chr1_h2	229252392	202.961	0.000	G	A	G
chr1_h2	229329972	203.947	0.000	A	G	A
chr1_h2	229330001	203.947	0.000	C	G	C
chr1_h2	229924908	204.934	0.000	A	C	A
chr1_h2	229924934	204.934	0.000	C	A	C
chr1_h2	229924975	205.592	0.000	G	A	G
chr1_h2	229924977	205.592	0.000	G	T	G
chr1_h2	229924978	205.592	0.000	C	T	C
chr1_h2	229924981	205.592	0.000	T	G	T
chr1_h2	230012878	206.250	0.000	C	A	C
chr1_h2	230012897	206.250	0.000	G	A	G
chr1_h2	230012904	206.250	0.000	C	A	C
chr1_h2	230294824	206.908	0.000	T	C	T
chr1_h2	230294838	206.908	0.000	T	C	T
chr1_h2	230298357	206.908	0.000	G	T	G
chr1_h2	230621571	206.908	0.000	G	A	G
chr1_h2	230621614	206.908	0.000	G	C	G
chr1_h2	230670247	207.237	0.000	C	G	C
chr1_h2	234094524	208.882	0.000	C	T	T
chr1_h2	234094544	208.882	0.000	G	A	A
chr1_h2	234094566	208.882	0.000	T	C	T
chr1_h2	234094567	208.882	0.000	A	C	C
chr1_h2	234094571	208.882	0.000	A	T	A
chr1_h2	234094578	208.882	0.000	A	G	A
chr1_h2	234198748	210.197	0.000	G	A	G
chr1_h2	234198749	210.197	0.000	A	G	A
chr1_h2	234639758	210.197	0.000	G	A	A
chr1_h2	235691352	210.526	0.000	A	G	A
chr1_h2	235691391	210.526	0.000	G	T	G
chr1_h2	236826677	211.184	0.000	G	A	G
chr1_h2	236826709	211.184	0.000	G	C	G
chr1_h2	236826744	211.184	0.000	T	C	T
chr1_h2	237326330	211.184	0.000	A	G	A
chr1_h2	237326365	211.184	0.000	A	G	A
chr1_h2	239236444	211.513	0.000	A	C	A
chr1_h2	239447365	211.513	0.000	A	G	A
chr1_h2	239447416	211.513	0.000	A	G	A
chr1_h2	239447478	211.842	0.000	T	G	T
chr1_h2	239447494	211.842	0.000	C	T	C
chr1_h2	239481197	213.487	0.000	A	G	A
chr1_h2	239481223	213.487	0.000	A	G	A
chr1_h2	239481229	213.487	0.000	G	C	G
chr1_h2	239481257	213.487	0.000	T	A	T
chr1_h2	239481258	213.487	0.000	T	A	T
chr1_h2	239481270	213.487	0.000	G	A	G
chr1_h2	240097027	214.474	0.000	T	G	G
chr1_h2	240797181	214.803	0.000	C	A	C
chr1_h2	240797187	215.132	0.000	C	G	C
chr1_h2	240797207	215.132	0.000	A	G	A
chr1_h2	240797241	215.132	0.000	T	G	T
chr1_h2	241833761	216.118	0.000	C	T	C
chr1_h2	242123596	216.447	0.000	C	T	C
chr1_h2	242123597	216.447	0.000	A	G	A
chr1_h2	244047733	217.763	0.000	T	C	T
chr1_h2	244047755	217.763	0.000	T	A	T
chr1_h2	244047771	218.092	0.000	C	A	C
chr1_h2	244047774	218.092	0.000	G	T	G
chr1_h2	244047800	218.092	0.000	G	C	G
chr1_h2	244047954	218.092	0.000	C	T	C
chr1_h2	244047962	218.092	0.000	C	T	C
chr1_h2	244047970	218.421	0.000	T	C	T
chr1_h2	244047974	218.421	0.000	T	C	T
chr1_h2	245030528	218.750	0.000	G	C	G
chr1_h2	245090434	218.750	0.000	G	A	G
chr1_h2	246647391	219.079	0.000	C	T	T
chr1_h2	246742007	219.079	0.000	G	C	G
chr1_h2	246742034	219.079	0.000	G	T	G
chr1_h2	246742044	219.079	0.000	G	A	G
chr1_h2	246742057	219.079	0.000	C	T	C
chr1_h2	247169167	220.066	0.000	G	A	G
chr1_h2	247464971	220.066	0.000	A	G	A
chr1_h2	248344448	220.066	0.000	A	C	A
chr1_h2	248344485	220.395	0.000	G	A	G
chr1_h2	249167637	221.711	0.000	G	C	G
chr1_h2	249167667	221.711	0.000	T	C	T
chr1_h2	249167688	221.711	0.000	A	G	A
chr1_h2	249325400	221.711	0.000	C	T	C
chr1_h2	249325405	221.711	0.000	C	T	C
chr1_h2	249327828	222.368	0.000	A	G	A
chr1_h2	250586926	223.355	0.000	T	C	T
chr1_h2	251083131	223.355	0.000	A	C	A
chr1_h2	251369305	223.684	0.000	G	T	G
chr1_h2	252319848	223.684	0.000	A	T	A
chr1_h2	252606092	224.013	0.000	G	T	G
chr1_h2	253168077	225.987	0.000	C	T	C
chr1_h2	254069864	225.987	0.000	C	G	C
chr2_h2	985033	0.000	0.000	C	T	C
chr2_h2	1101148	0.329	0.000	G	A	G
chr2_h2	1101169	0.329	0.000	T	C	T
chr2_h2	1101173	0.329	0.000	C	A	C
chr2_h2	1699773	1.645	0.000	C	A	C
chr2_h2	1699812	1.645	0.000	G	C	G
chr2_h2	1782565	1.645	0.000	T	C	T
chr2_h2	1782609	1.645	0.000	G	T	G
chr2_h2	1790064	1.645	0.000	C	T	C
chr2_h2	3072315	1.645	0.000	C	G	C
chr2_h2	3072342	1.645	0.000	C	T	C
chr2_h2	3118436	1.974	0.000	A	G	A
chr2_h2	3270095	2.303	0.000	C	T	C
chr2_h2	3278346	2.303	0.000	T	C	T
chr2_h2	3278378	2.303	0.000	A	T	A
chr2_h2	3810691	2.632	0.000	T	G	T
chr2_h2	4143262	2.961	0.000	G	C	G
chr2_h2	4797873	3.618	0.000	G	A	G
chr2_h2	5915882	4.276	0.000	A	G	A
chr2_h2	5930649	4.276	0.000	T	G	T
chr2_h2	7301722	4.605	0.000	T	G	T
chr2_h2	7329196	4.934	0.000	C	T	C
chr2_h2	7329221	4.934	0.000	A	C	A
chr2_h2	7329245	4.934	0.000	G	A	G
chr2_h2	7329304	4.934	0.000	C	T	C
chr2_h2	7329325	4.934	0.000	A	T	A
chr2_h2	8920970	6.908	0.000	A	G	A
chr2_h2	8920977	6.908	0.000	A	G	A
chr2_h2	9000960	7.237	0.000	C	T	C
chr2_h2	13141878	8.224	0.000	G	T	G
chr2_h2	14941111	9.539	0.000	G	T	G
chr2_h2	15826791	11.513	0.000	C	T	C
chr2_h2	15826835	11.842	0.000	T	C	T
chr2_h2	16078504	12.500	0.000	A	G	A
chr2_h2	16078517	12.500	0.000	A	C	A
chr2_h2	16078522	12.500	0.000	C	A	C
chr2_h2	16271537	12.500	0.000	C	A	C
chr2_h2	16305289	12.829	0.000	T	C	T
chr2_h2	16305310	12.829	0.000	C	A	C
chr2_h2	16305405	12.829	0.000	A	G	A
chr2_h2	16305421	12.829	0.000	A	G	A
chr2_h2	16517214	13.487	0.000	T	A	T
chr2_h2	17417525	13.816	0.000	C	T	C
chr2_h2	17417538	13.816	0.000	C	G	C
chr2_h2	17417550	13.816	0.000	C	A	C
chr2_h2	17417551	13.816	0.000	C	G	C
chr2_h2	17417566	13.816	0.000	A	G	A
chr2_h2	17648702	13.816	0.000	G	A	G
chr2_h2	17648726	14.145	0.000	G	C	G
chr2_h2	17648727	14.145	0.000	G	T	G
chr2_h2	17648760	14.145	0.000	T	A	T
chr2_h2	17689618	14.145	0.000	T	C	T
chr2_h2	20592901	15.789	0.000	T	C	T
chr2_h2	20804087	15.789	0.000	C	T	C
chr2_h2	21351786	16.776	0.000	C	T	C
chr2_h2	21459277	18.092	0.000	G	C	G
chr2_h2	21459284	18.092	0.000	G	T	G
chr2_h2	21459298	18.092	0.000	G	T	G
chr2_h2	21459312	18.092	0.000	C	T	C
chr2_h2	23426747	20.395	0.000	T	C	T
chr2_h2	23688156	20.724	0.000	C	T	C
chr2_h2	23688174	20.724	0.000	A	G	A
chr2_h2	23688180	20.724	0.000	A	G	A
chr2_h2	24784709	20.724	0.000	A	T	A
chr2_h2	25144783	21.053	0.000	G	T	G
chr2_h2	25144798	21.053	0.000	T	A	T
chr2_h2	25144804	21.053	0.000	A	G	A
chr2_h2	25144805	21.382	0.000	A	G	A
chr2_h2	27651480	22.368	0.000	A	G	G
chr2_h2	28218991	24.013	0.000	G	A	G
chr2_h2	28219002	24.013	0.000	T	C	T
chr2_h2	28219010	24.013	0.000	A	G	A
chr2_h2	28219043	24.013	0.000	G	A	G
chr2_h2	29735366	25.329	0.000	G	C	G
chr2_h2	29735514	25.329	0.000	A	T	A
chr2_h2	29735527	25.329	0.000	A	G	A
chr2_h2	32725548	26.974	0.000	G	A	G
chr2_h2	32725578	26.974	0.000	C	A	C
chr2_h2	32725590	26.974	0.000	A	G	A
chr2_h2	33369858	27.303	0.000	C	T	C
chr2_h2	33505950	27.303	0.000	A	G	A
chr2_h2	33506024	27.303	0.000	C	T	C
chr2_h2	33506049	27.303	0.000	C	A	C
chr2_h2	33506067	27.303	0.000	T	G	T
chr2_h2	35091273	29.605	0.000	C	A	C
chr2_h2	35091278	29.605	0.000	A	G	A
chr2_h2	35402492	29.605	0.000	G	T	G
chr2_h2	35453152	30.592	0.000	T	G	T
chr2_h2	35453157	30.592	0.000	T	C	T
chr2_h2	35453163	30.592	0.000	A	T	A
chr2_h2	35453177	30.592	0.000	T	G	T
chr2_h2	36764935	32.566	0.000	T	C	T
chr2_h2	39374243	33.553	0.000	G	A	G
chr2_h2	39374244	33.553	0.000	C	T	C
chr2_h2	42204494	34.868	0.000	T	C	T
chr2_h2	42204518	34.868	0.000	A	G	A
chr2_h2	42269229	34.868	0.000	C	T	C
chr2_h2	42381201	34.868	0.000	A	C	A
chr2_h2	42381253	34.868	0.000	C	T	C
chr2_h2	42819061	34.868	0.000	C	T	C
chr2_h2	42965851	34.868	0.000	A	T	A
chr2_h2	42965859	34.868	0.000	T	C	T
chr2_h2	43073384	34.868	0.000	C	G	C
chr2_h2	43330206	34.868	0.000	T	G	T
chr2_h2	43330216	34.868	0.000	A	C	A
chr2_h2	43330217	34.868	0.000	T	C	T
chr2_h2	43330222	34.868	0.000	C	T	C
chr2_h2	43351136	34.868	0.000	T	C	T
chr2_h2	43493825	35.197	0.000	G	A	G
chr2_h2	43493835	35.197	0.000	C	T	C
chr2_h2	43493848	35.197	0.000	T	G	T
chr2_h2	43493850	35.197	0.000	A	G	A
chr2_h2	44633534	36.184	0.000	C	T	C
chr2_h2	45687249	36.842	0.000	A	T	T
chr2_h2	45687269	36.842	0.000	A	G	G
chr2_h2	45816386	37.829	0.000	A	C	A
chr2_h2	45816458	37.829	0.000	A	T	A
chr2_h2	46436801	38.487	0.000	A	C	A
chr2_h2	46603066	38.816	0.000	A	G	A
chr2_h2	47908783	39.803	0.000	A	G	A
chr2_h2	47908791	39.803	0.000	G	A	G
chr2_h2	51606147	40.461	0.000	G	A	G
chr2_h2	52092103	41.118	0.000	T	C	T
chr2_h2	52092156	41.118	0.000	C	G	C
chr2_h2	52660891	41.118	0.000	T	C	T
chr2_h2	53091233	41.118	0.000	T	G	T
chr2_h2	53372664	41.118	0.000	T	G	T
chr2_h2	54553065	41.118	0.000	T	C	T
chr2_h2	55439085	41.447	0.000	T	G	T
chr2_h2	56014360	42.434	0.000	A	G	A
chr2_h2	56014368	42.434	0.000	A	T	A
chr2_h2	56014388	42.434	0.000	T	C	T
chr2_h2	56035209	42.434	0.000	C	G	C
chr2_h2	56241918	42.763	0.000	T	A	T
chr2_h2	56280497	43.421	0.000	A	G	A
chr2_h2	58638184	44.079	0.000	G	A	G
chr2_h2	58638221	44.079	0.000	G	C	G
chr2_h2	58638225	44.079	0.000	G	A	G
chr2_h2	58638264	44.079	0.000	A	C	A
chr2_h2	62654798	45.066	0.000	C	A	C
chr2_h2	64733126	46.053	0.000	G	A	G
chr2_h2	64733138	46.053	0.000	C	A	C
chr2_h2	64733151	46.053	0.000	A	G	A
chr2_h2	64733162	46.053	0.000	C	T	C
chr2_h2	64733172	46.053	0.000	T	C	T
chr2_h2	64733197	46.711	0.000	G	T	G
chr2_h2	64733199	46.711	0.000	C	T	C
chr2_h2	65382953	47.039	0.000	A	G	A
chr2_h2	65382961	47.039	0.000	G	T	G
chr2_h2	65396612	47.039	0.000	A	G	A
chr2_h2	65396613	47.039	0.000	C	T	C
chr2_h2	65705960	47.697	0.000	A	G	A
chr2_h2	65705971	47.697	0.000	G	T	G
chr2_h2	67299249	48.026	0.000	A	G	A
chr2_h2	67299260	48.026	0.000	A	C	A
chr2_h2	67299275	48.026	0.000	A	T	A
chr2_h2	67547053	49.013	0.000	G	A	G
chr2_h2	68604968	49.342	0.000	A	G	A
chr2_h2	68604980	49.342	0.000	C	T	C
chr2_h2	68605001	49.342	0.000	G	C	G
chr2_h2	73830663	49.671	0.000	A	C	A
chr2_h2	73830664	49.671	0.000	C	A	C
chr2_h2	74725775	49.671	0.000	G	A	G
chr2_h2	74725778	49.671	0.000	C	A	C
chr2_h2	74725795	49.671	0.000	T	C	T
chr2_h2	74903657	50.000	0.000	T	C	T
chr2_h2	75118105	50.000	0.000	T	G	T
chr2_h2	76447125	50.000	0.000	G	A	G
chr2_h2	79235808	50.329	0.000	G	A	G
chr2_h2	79686230	50.329	0.000	G	C	G
chr2_h2	80470425	50.329	0.000	C	A	C
chr2_h2	80957398	50.329	0.000	C	T	C
chr2_h2	80957399	50.329	0.000	T	G	T
chr2_h2	80957410	50.329	0.000	A	G	A
chr2_h2	81659888	50.658	0.000	G	C	G
chr2_h2	83462140	50.658	0.000	G	A	G
chr2_h2	83462154	50.658	0.000	T	C	T
chr2_h2	84125345	50.987	0.000	A	C	A
chr2_h2	85914782	50.987	0.000	T	C	T
chr2_h2	85914791	50.987	0.000	G	T	G
chr2_h2	85927421	50.987	0.000	G	A	G
chr2_h2	86031069	50.987	0.000	C	G	C
chr2_h2	86031101	50.987	0.000	A	T	A
chr2_h2	86032624	50.987	0.000	A	G	A
chr2_h2	86729224	50.987	0.000	C	G	C
chr2_h2	88806538	50.987	0.000	T	C	T
chr2_h2	91490606	51.645	0.000	T	C	T
chr2_h2	91530061	51.645	0.000	C	T	C
chr2_h2	92763559	51.974	0.000	T	C	T
chr2_h2	95157284	51.974	0.000	G	C	G
chr2_h2	95157291	51.974	0.000	A	T	A
chr2_h2	95157310	51.974	0.000	A	T	A
chr2_h2	96558872	51.974	0.000	C	G	C
chr2_h2	97328760	51.974	0.000	C	A	C
chr2_h2	103663457	51.974	0.000	G	A	G
chr2_h2	113754628	51.974	0.000	A	G	A
chr2_h2	113754634	51.974	0.000	G	C	G
chr2_h2	113754636	51.974	0.000	C	T	C
chr2_h2	114523960	51.974	0.000	A	C	C
chr2_h2	114560280	51.974	0.000	G	C	G
chr2_h2	116783971	51.974	0.000	C	G	C
chr2_h2	117901012	51.974	0.000	G	A	G
chr2_h2	121759765	51.974	0.000	T	G	T
chr2_h2	121759771	51.974	0.000	T	C	T
chr2_h2	122821586	51.974	0.000	T	C	T
chr2_h2	123340376	51.974	0.000	T	C	T
chr2_h2	123479083	51.974	0.000	T	C	T
chr2_h2	125356366	51.974	0.000	T	C	T
chr2_h2	126527237	51.974	0.000	C	T	C
chr2_h2	127127662	51.974	0.000	T	G	T
chr2_h2	127127675	51.974	0.000	G	T	G
chr2_h2	127273813	51.974	0.000	G	A	G
chr2_h2	128799035	51.974	0.000	C	T	C
chr2_h2	129590728	51.974	0.000	T	C	T
chr2_h2	130321962	51.974	0.000	G	T	G
chr2_h2	130325217	51.974	0.000	T	C	T
chr2_h2	130325238	51.974	0.000	T	G	T
chr2_h2	131780060	51.974	0.000	G	T	G
chr2_h2	131780117	51.974	0.000	T	C	T
chr2_h2	132393600	52.303	0.000	T	G	T
chr2_h2	132393622	52.303	0.000	A	G	A
chr2_h2	132581979	52.303	0.000	G	A	G
chr2_h2	133077766	52.303	0.000	A	G	A
chr2_h2	133515410	52.303	0.000	G	A	G
chr2_h2	134947006	52.632	0.000	T	C	T
chr2_h2	136217830	52.632	0.000	A	G	G
chr2_h2	136217881	52.632	0.000	A	G	G
chr2_h2	137485600	52.632	0.000	C	T	C
chr2_h2	137485639	52.632	0.000	C	T	C
chr2_h2	138194539	52.961	0.000	G	T	G
chr2_h2	139563281	53.289	0.000	G	A	G
chr2_h2	139563310	53.289	0.000	T	C	T
chr2_h2	139563315	53.289	0.000	G	A	G
chr2_h2	139563339	53.289	0.000	C	T	C
chr2_h2	139619926	54.276	0.000	A	G	A
chr2_h2	139619946	54.276	0.000	T	C	T
chr2_h2	139619948	54.276	0.000	C	G	C
chr2_h2	139619955	54.276	0.000	A	G	A
chr2_h2	139619960	54.276	0.000	C	T	C
chr2_h2	139619961	54.276	0.000	T	C	T
chr2_h2	140237521	55.592	0.000	A	C	A
chr2_h2	140238088	55.592	0.000	G	A	G
chr2_h2	140238098	55.592	0.000	A	G	A
chr2_h2	140238203	55.921	0.000	A	T	A
chr2_h2	140238853	55.921	0.000	C	A	C
chr2_h2	140850049	55.921	0.000	A	G	A
chr2_h2	141051085	55.921	0.000	T	C	C
chr2_h2	149276277	55.921	0.000	T	C	T
chr2_h2	149280240	55.921	0.000	G	A	G
chr2_h2	149280253	55.921	0.000	C	T	C
chr2_h2	149435100	55.921	0.000	C	T	C
chr2_h2	149463256	55.921	0.000	G	A	G
chr2_h2	149967050	56.250	0.000	C	A	A
chr2_h2	149967053	56.250	0.000	C	A	A
chr2_h2	150342087	56.250	0.000	T	A	T
chr2_h2	150346999	56.250	0.000	A	G	A
chr2_h2	150347042	56.250	0.000	T	C	T
chr2_h2	150347052	56.250	0.000	G	C	G
chr2_h2	150357393	56.579	0.000	T	C	T
chr2_h2	150358790	56.579	0.000	T	A	T
chr2_h2	150358806	56.579	0.000	C	T	C
chr2_h2	150358816	56.579	0.000	G	A	G
chr2_h2	150358824	56.579	0.000	A	C	A
chr2_h2	150368839	56.579	0.000	T	C	T
chr2_h2	150670841	56.579	0.000	C	T	C
chr2_h2	150670845	56.579	0.000	C	G	C
chr2_h2	150670857	56.579	0.000	G	C	G
chr2_h2	150824854	56.579	0.000	T	C	T
chr2_h2	150825908	56.579	0.000	T	C	T
chr2_h2	151626166	56.579	0.000	C	T	C
chr2_h2	151710339	56.579	0.000	A	G	A
chr2_h2	151710343	56.579	0.000	T	G	T
chr2_h2	151710357	56.579	0.000	G	A	G
chr2_h2	151710362	56.579	0.000	A	G	A
chr2_h2	152082047	56.579	0.000	A	G	A
chr2_h2	152522241	56.579	0.000	C	T	C
chr2_h2	152782669	56.579	0.000	T	C	T
chr2_h2	153000717	56.579	0.000	A	G	A
chr2_h2	153000722	56.579	0.000	T	C	T
chr2_h2	153000756	56.908	0.000	G	C	G
chr2_h2	154316387	57.237	0.000	G	A	G
chr2_h2	154316412	57.237	0.000	G	A	G
chr2_h2	154316421	57.237	0.000	T	C	T
chr2_h2	154318476	57.237	0.000	A	T	A
chr2_h2	154318477	57.237	0.000	A	G	A
chr2_h2	154318484	57.237	0.000	C	T	C
chr2_h2	155144784	57.237	0.000	T	A	T
chr2_h2	156590697	57.566	0.000	A	G	A
chr2_h2	156590720	57.566	0.000	A	T	A
chr2_h2	156590726	57.566	0.000	T	G	T
chr2_h2	156590731	57.566	0.000	C	G	C
chr2_h2	157474829	57.566	0.000	C	T	C
chr2_h2	158272601	57.895	0.000	G	T	G
chr2_h2	158272607	57.895	0.000	A	G	A
chr2_h2	158498248	57.895	0.000	T	A	T
chr2_h2	158567877	57.895	0.000	C	G	C
chr2_h2	158567891	57.895	0.000	G	A	G
chr2_h2	158567896	57.895	0.000	G	T	G
chr2_h2	158567935	57.895	0.000	T	C	T
chr2_h2	160115343	57.895	0.000	A	T	A
chr2_h2	160186485	57.895	0.000	A	C	A
chr2_h2	160186500	57.895	0.000	T	A	T
chr2_h2	160637597	58.553	0.000	G	T	G
chr2_h2	161935041	59.211	0.000	A	G	A
chr2_h2	161935045	59.211	0.000	A	C	A
chr2_h2	163557710	59.211	0.000	C	T	C
chr2_h2	164311644	59.211	0.000	C	A	C
chr2_h2	164797439	59.211	0.000	C	T	C
chr2_h2	165698736	59.211	0.000	C	T	C
chr2_h2	165698762	59.211	0.000	A	C	C
chr2_h2	166404901	59.211	0.000	C	A	C
chr2_h2	166404910	59.211	0.000	A	C	A
chr2_h2	166404926	59.211	0.000	A	C	A
chr2_h2	166404991	59.868	0.000	A	G	A
chr2_h2	166404998	59.868	0.000	G	C	G
chr2_h2	166405000	59.868	0.000	T	C	T
chr2_h2	166405015	59.868	0.000	T	C	T
chr2_h2	166405028	59.868	0.000	C	G	C
chr2_h2	166405030	59.868	0.000	A	G	A
chr2_h2	166405037	59.868	0.000	A	G	A
chr2_h2	166503622	60.526	0.000	A	G	A
chr2_h2	166503649	60.526	0.000	T	C	T
chr2_h2	168453671	60.526	0.000	G	A	G
chr2_h2	169650988	60.526	0.000	C	A	C
chr2_h2	170024293	60.526	0.000	G	C	G
chr2_h2	170230629	60.526	0.000	C	G	C
chr2_h2	171077686	60.526	0.000	C	A	C
chr2_h2	171077722	60.526	0.000	T	C	T
chr2_h2	171221228	60.526	0.000	G	A	G
chr2_h2	171221240	60.526	0.000	G	A	G
chr2_h2	171221258	60.526	0.000	C	T	C
chr2_h2	171277405	60.526	0.000	A	G	A
chr2_h2	171625190	60.526	0.000	T	C	T
chr2_h2	171625320	60.526	0.000	T	A	T
chr2_h2	171626192	60.526	0.000	G	A	G
chr2_h2	171626205	60.526	0.000	A	C	A
chr2_h2	171626219	60.526	0.000	G	T	G
chr2_h2	172117635	60.526	0.000	G	A	G
chr2_h2	172224599	60.526	0.000	A	C	A
chr2_h2	172224628	60.526	0.000	C	A	C
chr2_h2	172563218	60.526	0.000	C	G	C
chr2_h2	173082177	60.855	0.000	C	T	C
chr2_h2	173082242	60.855	0.000	T	G	T
chr2_h2	173083418	60.855	0.000	G	A	G
chr2_h2	173083437	60.855	0.000	T	G	T
chr2_h2	173390783	61.184	0.000	G	A	G
chr2_h2	173390795	61.184	0.000	T	G	T
chr2_h2	173390809	61.184	0.000	C	G	C
chr2_h2	173390840	61.184	0.000	G	A	G
chr2_h2	173459093	61.842	0.000	C	T	C
chr2_h2	173499883	61.842	0.000	C	A	A
chr2_h2	173570994	61.842	0.000	C	T	C
chr2_h2	173571000	61.842	0.000	A	C	A
chr2_h2	173882029	61.842	0.000	G	A	G
chr2_h2	174065816	62.171	0.000	G	T	G
chr2_h2	174065840	62.171	0.000	A	G	A
chr2_h2	175823750	62.500	0.000	G	A	G
chr2_h2	175823763	62.500	0.000	T	C	T
chr2_h2	176304912	63.158	0.000	G	A	G
chr2_h2	176487264	63.158	0.000	C	A	C
chr2_h2	176985979	63.158	0.000	A	G	A
chr2_h2	177481073	63.158	0.000	C	A	C
chr2_h2	177481090	63.158	0.000	C	G	C
chr2_h2	177481110	63.158	0.000	C	G	C
chr2_h2	177483934	63.158	0.000	G	C	G
chr2_h2	177483943	63.158	0.000	T	C	T
chr2_h2	178260270	63.487	0.000	A	T	A
chr2_h2	180103507	63.816	0.000	T	C	T
chr2_h2	180103533	63.816	0.000	A	G	A
chr2_h2	180103534	63.816	0.000	T	A	T
chr2_h2	180103543	63.816	0.000	A	G	A
chr2_h2	180409851	64.145	0.000	G	A	G
chr2_h2	180409878	64.145	0.000	T	A	T
chr2_h2	180409882	64.145	0.000	T	G	T
chr2_h2	180766954	64.145	0.000	T	G	T
chr2_h2	181311281	64.145	0.000	C	T	C
chr2_h2	181446740	64.145	0.000	C	T	C
chr2_h2	182511600	64.145	0.000	A	G	A
chr2_h2	182597951	64.474	0.000	T	A	T
chr2_h2	182597960	64.474	0.000	G	A	G
chr2_h2	182598080	64.474	0.000	G	T	G
chr2_h2	183254562	64.474	0.000	C	A	C
chr2_h2	185427557	64.803	0.000	A	T	A
chr2_h2	185989965	64.803	0.000	G	A	G
chr2_h2	185990013	65.132	0.000	A	G	A
chr2_h2	187759811	65.132	0.000	C	A	A
chr2_h2	189370381	65.461	0.000	T	G	T
chr2_h2	189370442	65.461	0.000	G	A	G
chr2_h2	189728004	65.789	0.000	C	T	C
chr2_h2	190138937	65.789	0.000	G	A	G
chr2_h2	190138957	65.789	0.000	G	T	G
chr2_h2	190138958	65.789	0.000	A	T	A
chr2_h2	190772909	65.789	0.000	C	A	C
chr2_h2	190772911	65.789	0.000	T	G	T
chr2_h2	191393290	65.789	0.000	T	C	T
chr2_h2	191402019	65.789	0.000	A	G	A
chr2_h2	191484126	66.118	0.000	C	A	C
chr2_h2	191610553	66.118	0.000	C	A	C
chr2_h2	191799342	66.447	0.000	T	G	T
chr2_h2	193032500	66.776	0.000	G	A	G
chr2_h2	193032517	66.776	0.000	G	A	G
chr2_h2	194343895	66.776	0.000	C	A	C
chr2_h2	194343897	66.776	0.000	T	G	T
chr2_h2	194343915	66.776	0.000	G	A	G
chr2_h2	194343937	66.776	0.000	G	T	G
chr2_h2	194343944	66.776	0.000	A	G	A
chr2_h2	195701760	67.434	0.000	G	T	G
chr2_h2	195713664	67.434	0.000	T	G	T
chr2_h2	195933681	67.763	0.000	A	G	A
chr2_h2	196213934	67.763	0.000	C	T	C
chr2_h2	196213941	67.763	0.000	T	C	T
chr2_h2	196213943	67.763	0.000	G	A	G
chr2_h2	196213960	67.763	0.000	T	C	T
chr2_h2	196426061	68.092	0.000	G	T	G
chr2_h2	196967870	68.092	0.000	A	G	A
chr2_h2	196967877	68.092	0.000	T	A	T
chr2_h2	196967888	68.092	0.000	G	T	G
chr2_h2	196967908	68.421	0.000	T	C	T
chr2_h2	199492464	68.750	0.000	A	C	A
chr2_h2	199565123	68.750	0.000	C	G	C
chr2_h2	199604929	68.750	0.000	G	C	G
chr2_h2	200546264	69.408	0.000	G	C	G
chr2_h2	202640055	69.408	0.000	G	C	G
chr2_h2	202640057	69.408	0.000	T	C	T
chr2_h2	203247097	70.066	0.000	C	G	C
chr2_h2	204188039	70.395	0.000	G	C	G
chr2_h2	204188075	70.395	0.000	T	C	T
chr2_h2	204188095	70.395	0.000	C	A	C
chr2_h2	205002763	71.382	0.000	C	T	C
chr2_h2	205002792	71.711	0.000	G	T	G
chr2_h2	205002823	71.711	0.000	G	C	G
chr2_h2	205002825	71.711	0.000	G	T	G
chr2_h2	205002833	71.711	0.000	C	T	C
chr2_h2	205002836	71.711	0.000	A	G	A
chr2_h2	205366443	73.026	0.000	T	A	T
chr2_h2	205417968	73.026	0.000	T	A	T
chr2_h2	205418013	73.026	0.000	G	C	G
chr2_h2	205418079	73.026	0.000	G	A	G
chr2_h2	206027327	73.684	0.000	T	G	T
chr2_h2	206027341	73.684	0.000	T	G	T
chr2_h2	206463511	73.684	0.000	T	G	T
chr2_h2	206473839	73.684	0.000	G	A	G
chr2_h2	207379586	73.684	0.000	T	A	T
chr2_h2	207422808	74.013	0.000	C	A	C
chr2_h2	207422861	74.013	0.000	G	A	G
chr2_h2	207422862	74.013	0.000	C	G	C
chr2_h2	207427350	74.013	0.000	G	T	G
chr2_h2	207427351	74.013	0.000	A	G	A
chr2_h2	207427384	74.013	0.000	C	T	C
chr2_h2	207427411	74.013	0.000	A	C	A
chr2_h2	208124497	74.013	0.000	G	C	G
chr2_h2	208124498	74.013	0.000	C	A	C
chr2_h2	208618584	74.013	0.000	C	G	C
chr2_h2	208618596	74.013	0.000	A	G	A
chr2_h2	208618620	74.013	0.000	T	C	T
chr2_h2	209169628	74.671	0.000	A	G	G
chr2_h2	209169641	74.671	0.000	A	G	G
chr2_h2	209782277	74.671	0.000	A	G	A
chr2_h2	211851491	74.671	0.000	T	C	T
chr2_h2	211851536	74.671	0.000	A	G	A
chr2_h2	212079228	74.671	0.000	T	G	T
chr2_h2	212079259	74.671	0.000	T	A	T
chr2_h2	212079282	74.671	0.000	G	A	A
chr2_h2	212361431	75.000	0.000	T	C	T
chr2_h2	212361437	75.000	0.000	T	C	T
chr2_h2	213186508	75.658	0.000	G	T	G
chr2_h2	213232754	76.645	0.000	C	T	C
chr2_h2	213232758	76.645	0.000	A	G	A
chr2_h2	215565312	77.303	0.000	T	A	T
chr2_h2	215707738	77.303	0.000	G	A	G
chr2_h2	215707740	77.632	0.000	C	A	C
chr2_h2	215707747	77.632	0.000	G	A	G
chr2_h2	217252918	77.632	0.000	G	C	G
chr2_h2	217252929	77.632	0.000	G	T	G
chr2_h2	219650223	78.618	0.000	C	T	C
chr2_h2	219650233	78.618	0.000	G	A	G
chr2_h2	219650236	78.618	0.000	A	T	A
chr2_h2	219650242	78.618	0.000	T	C	T
chr2_h2	220064831	78.947	0.000	A	G	A
chr2_h2	220064858	78.947	0.000	T	C	T
chr2_h2	220064861	78.947	0.000	C	T	C
chr2_h2	220064862	78.947	0.000	A	C	A
chr2_h2	220955334	79.276	0.000	A	C	A
chr2_h2	220955361	79.605	0.000	G	T	G
chr2_h2	220955374	79.605	0.000	G	A	G
chr2_h2	220955388	79.605	0.000	C	T	C
chr2_h2	221204173	80.263	0.000	A	G	A
chr2_h2	221204549	80.263	0.000	T	G	T
chr2_h2	221399786	80.592	0.000	A	G	A
chr2_h2	223708606	80.592	0.000	A	G	A
chr2_h2	224316440	80.592	0.000	C	T	C
chr2_h2	224930930	80.592	0.000	A	T	A
chr2_h2	226656154	80.592	0.000	G	A	G
chr2_h2	226656166	80.592	0.000	T	G	T
chr2_h2	229022703	82.895	0.000	G	T	G
chr2_h2	229022755	82.895	0.000	A	C	A
chr2_h2	229023325	83.882	0.000	G	A	G
chr2_h2	229023363	83.882	0.000	G	A	G
chr2_h2	229048139	84.539	0.000	A	G	A
chr2_h2	229709409	84.539	0.000	T	G	T
chr2_h2	229999834	84.539	0.000	C	T	C
chr2_h2	230595971	84.868	0.000	A	G	A
chr2_h2	233372442	85.197	0.000	A	T	A
chr2_h2	233663911	85.197	0.000	C	T	C
chr2_h2	233663942	85.197	0.000	C	T	C
chr2_h2	233664080	85.197	0.000	T	C	T
chr2_h2	234167086	85.197	0.000	T	G	T
chr2_h2	234374968	85.526	0.000	A	G	A
chr2_h2	234375015	85.526	0.000	G	C	G
chr2_h2	235705532	86.184	0.000	A	G	A
chr2_h2	235826700	86.513	0.000	G	C	G
chr2_h2	235826713	86.842	0.000	G	A	G
chr2_h2	235951350	86.842	0.000	T	C	T
chr2_h2	235951357	86.842	0.000	A	G	A
chr2_h2	235951362	86.842	0.000	T	C	T
chr2_h2	236762484	87.171	0.000	A	C	A
chr2_h2	236817480	87.171	0.000	C	G	C
chr2_h2	237043023	87.500	0.000	C	T	C
chr2_h2	237082441	87.500	0.000	A	G	A
chr2_h2	237129861	87.500	0.000	T	G	T
chr2_h2	237400116	87.829	0.000	A	G	G
chr2_h2	238139379	88.487	0.000	G	A	G
chr2_h2	238310088	88.487	0.000	C	T	C
chr2_h2	238310105	88.487	0.000	A	C	A
chr2_h2	238310116	88.487	0.000	G	A	G
chr2_h2	238310119	88.487	0.000	A	G	A
chr2_h2	239088775	88.816	0.000	T	C	T
chr2_h2	239088787	88.816	0.000	A	G	A
chr2_h2	239088794	89.145	0.000	C	A	C
chr2_h2	239088812	89.145	0.000	G	A	G
chr2_h2	239426928	89.145	0.000	A	G	A
chr2_h2	239426953	89.145	0.000	C	T	C
chr2_h2	239708977	89.474	0.000	T	C	T
chr2_h2	239708982	89.474	0.000	C	T	C
chr2_h2	239708990	89.474	0.000	T	C	T
chr2_h2	239709014	89.803	0.000	T	C	T
chr2_h2	245196312	92.434	0.000	T	G	T
chr2_h2	245196340	92.434	0.000	T	C	T
chr2_h2	245974135	93.421	0.000	T	A	T
chr2_h2	246955630	93.750	0.000	G	A	G
chr2_h2	248182306	94.408	0.000	G	A	G
chr2_h2	248184610	94.737	0.000	A	T	A
chr2_h2	248184628	94.737	0.000	C	A	C
chr2_h2	248258614	95.724	0.000	G	A	G
chr2_h2	248258636	95.724	0.000	G	A	G
chr2_h2	248431554	97.368	0.000	T	C	T
chr2_h2	248431567	97.368	0.000	A	T	A
chr2_h2	248431582	97.368	0.000	C	A	C
chr2_h2	248431585	97.368	0.000	C	T	C
chr2_h2	248431597	97.368	0.000	A	G	A
chr2_h2	248431598	97.368	0.000	A	G	A
chr2_h2	250617006	100.658	0.000	A	G	A
chr2_h2	250617021	100.987	0.000	A	G	A
chr2_h2	251472380	101.645	0.000	C	A	C
chr2_h2	251472429	101.645	0.000	C	T	C
chr2_h2	251472430	101.645	0.000	A	C	A
chr2_h2	251472437	101.645	0.000	T	C	T
chr2_h2	252259437	101.974	0.000	C	A	C
chr2_h2	252399577	101.974	0.000	C	A	C
chr2_h2	252399581	101.974	0.000	G	T	G
chr2_h2	252847674	101.974	0.000	T	C	T
chr2_h2	254824013	103.289	0.000	C	T	C
chr2_h2	254921354	104.276	0.000	A	G	A
chr2_h2	254921382	104.276	0.000	A	G	A
chr2_h2	255450717	105.263	0.000	A	G	A
chr2_h2	255850303	105.263	0.000	A	G	A
chr2_h2	255850308	105.263	0.000	G	A	G
chr2_h2	255850330	105.263	0.000	C	T	C
chr2_h2	255850350	105.263	0.000	G	A	G
chr2_h2	255850351	105.263	0.000	A	G	A
chr2_h2	256153118	105.592	0.000	T	G	T
chr2_h2	256388915	105.921	0.000	C	T	T
chr2_h2	256388924	105.921	0.000	G	A	G
chr2_h2	258954816	106.250	0.000	C	T	C
chr2_h2	262813578	106.579	0.000	G	A	G
chr2_h2	263137751	106.579	0.000	T	C	T
chr2_h2	263137754	106.579	0.000	T	G	T
chr2_h2	263137758	106.579	0.000	G	A	G
chr2_h2	263195069	106.579	0.000	C	T	C
chr2_h2	263509650	106.579	0.000	C	T	C
chr2_h2	263509677	106.579	0.000	A	C	A
chr2_h2	264793757	107.566	0.000	T	C	T
chr2_h2	264793759	107.566	0.000	G	A	G
chr2_h2	264793800	107.566	0.000	A	G	A
chr2_h2	264793805	107.566	0.000	G	T	G
chr2_h2	264793819	107.566	0.000	A	G	A
chr2_h2	264793824	107.566	0.000	G	A	G
chr2_h2	264885127	108.882	0.000	C	T	C
chr2_h2	264885143	108.882	0.000	C	A	C
chr2_h2	264885145	108.882	0.000	T	C	T
chr2_h2	264885234	108.882	0.000	T	C	T
chr2_h2	265102379	109.211	0.000	C	G	C
chr2_h2	266088169	109.539	0.000	C	A	C
chr2_h2	267156100	109.868	0.000	C	T	C
chr2_h2	267156140	109.868	0.000	A	C	A
chr2_h2	268455424	110.855	0.000	T	C	C
chr2_h2	268455430	110.855	0.000	A	C	C
chr2_h2	269120157	111.184	0.000	A	T	A
chr2_h2	269322371	111.184	0.000	C	G	C
chr2_h2	269322402	111.184	0.000	G	T	G
chr2_h2	269785934	111.184	0.000	G	A	G
chr2_h2	270077822	111.184	0.000	A	G	A
chr2_h2	270077825	111.184	0.000	C	T	C
chr2_h2	270205216	111.184	0.000	G	A	G
chr2_h2	270205221	111.184	0.000	G	A	G
chr2_h2	270462710	111.184	0.000	G	T	G
chr2_h2	272215726	112.171	0.000	A	C	A
chr2_h2	272761910	112.171	0.000	C	G	C
chr2_h2	272761928	112.171	0.000	C	T	C
chr2_h2	272761949	112.171	0.000	T	C	T
chr2_h2	274004918	113.158	0.000	C	G	C
chr2_h2	274663607	113.158	0.000	T	G	T
chr2_h2	274749029	113.158	0.000	C	T	C
chr2_h2	274749123	113.158	0.000	G	T	G
chr2_h2	274749134	113.158	0.000	A	G	A
chr2_h2	274749163	114.145	0.000	A	G	A
chr2_h2	274797050	116.118	0.000	A	C	A
chr2_h2	274797053	116.118	0.000	G	A	G
chr2_h2	274797060	116.118	0.000	C	A	C
chr2_h2	274797093	116.118	0.000	T	C	T
chr2_h2	274797102	116.118	0.000	C	T	C
chr2_h2	274797103	116.118	0.000	C	A	C
chr2_h2	274797117	116.118	0.000	A	G	A
chr2_h2	274797127	116.118	0.000	T	C	T
chr2_h2	274927804	118.750	0.000	G	C	G
chr2_h2	275020475	119.079	0.000	G	T	G
chr2_h2	275020476	119.079	0.000	A	G	A
chr2_h2	275020485	119.079	0.000	C	T	C
chr2_h2	275039857	119.079	0.000	G	T	G
chr2_h2	275333661	119.408	0.000	G	A	G
chr2_h2	276144001	119.408	0.000	C	T	C
chr2_h2	276162252	119.737	0.000	G	A	G
chr2_h2	276384370	119.737	0.000	T	G	T
chr2_h2	277011206	120.395	0.000	C	G	G
chr2_h2	277011232	120.395	0.000	A	T	A
chr2_h2	277011238	120.395	0.000	G	T	T
chr2_h2	277011257	120.395	0.000	A	G	G
chr2_h2	277208987	120.395	0.000	G	A	G
chr2_h2	277658598	120.724	0.000	A	G	A
chr2_h2	277658664	120.724	0.000	G	T	G
chr2_h2	279180396	121.382	0.000	T	G	T
chr2_h2	279180398	121.382	0.000	C	A	C
chr2_h2	279180416	121.382	0.000	C	T	C
chr2_h2	279180437	121.711	0.000	T	C	T
chr2_h2	280923009	122.697	0.000	T	A	T
chr2_h2	280923014	122.697	0.000	A	G	A
chr2_h2	280923015	122.697	0.000	G	T	G
chr2_h2	280923027	122.697	0.000	A	G	A
chr2_h2	280923056	122.697	0.000	A	G	A
chr2_h2	280923143	123.355	0.000	A	T	A
chr2_h2	280923238	123.684	0.000	A	C	A
chr2_h2	281640245	123.684	0.000	T	C	T
chr2_h2	281640261	123.684	0.000	T	C	T
chr2_h2	281667546	124.013	0.000	T	C	T
chr2_h2	282556462	124.671	0.000	C	G	C
chr2_h2	282556494	124.671	0.000	T	C	T
chr2_h2	282826331	124.671	0.000	C	T	C
chr2_h2	283155256	124.671	0.000	T	C	T
chr2_h2	283155260	124.671	0.000	C	T	C
chr2_h2	284092666	125.658	0.000	T	A	T
chr2_h2	284092681	125.658	0.000	G	T	G
chr2_h2	284092682	125.658	0.000	C	T	C
chr2_h2	284284596	125.987	0.000	A	C	A
chr2_h2	284898934	127.632	0.000	A	G	A
chr2_h2	288178956	128.618	0.000	A	G	A
chr2_h2	290516090	131.250	0.000	C	G	C
chr2_h2	291250953	135.526	0.000	C	G	C
chr3_h2	1945516	0.000	0.000	A	T	T
chr3_h2	1945648	0.000	0.000	G	A	A
chr3_h2	2000641	0.658	0.000	T	A	A
chr3_h2	2000655	0.658	0.000	T	G	G
chr3_h2	2938397	0.987	0.000	A	G	G
chr3_h2	2938421	0.987	0.000	A	C	C
chr3_h2	4238364	1.316	0.000	A	G	G
chr3_h2	4238368	1.316	0.000	G	A	A
chr3_h2	4505368	1.645	0.000	A	T	T
chr3_h2	4505369	1.645	0.000	A	T	T
chr3_h2	4505372	1.645	0.000	A	T	T
chr3_h2	4505398	1.645	0.000	A	T	T
chr3_h2	6082138	2.303	0.000	A	G	G
chr3_h2	7275711	2.632	0.000	G	T	T
chr3_h2	7275735	2.632	0.000	C	A	A
chr3_h2	7653919	4.276	0.000	C	A	A
chr3_h2	7653926	4.605	0.000	A	G	G
chr3_h2	9825886	5.263	0.000	C	G	G
chr3_h2	11793033	5.592	0.000	A	G	G
chr3_h2	13701005	6.579	0.000	G	A	A
chr3_h2	14974524	7.566	0.000	A	C	C
chr3_h2	15320931	10.855	0.000	A	G	G
chr3_h2	15320933	20.395	0.000	A	G	G
chr3_h2	15320940	21.053	0.000	T	C	C
chr3_h2	15320964	21.053	0.000	T	C	C
chr3_h2	15320969	21.053	0.000	A	G	G
chr3_h2	15320976	23.355	0.000	A	G	G
chr3_h2	15320979	23.355	0.000	A	G	G
chr3_h2	15320980	23.355	0.000	T	C	C
chr3_h2	15320981	23.684	0.000	T	C	C
chr3_h2	15320995	28.289	0.000	G	A	A
chr3_h2	16340832	38.158	0.000	C	A	A
chr3_h2	16340847	38.158	0.000	C	G	G
chr3_h2	16340851	38.158	0.000	A	G	G
chr3_h2	16440849	39.145	0.000	C	G	G
chr3_h2	20922466	41.118	0.000	C	A	A
chr3_h2	21005427	41.776	0.000	A	T	T
chr3_h2	21984850	42.105	0.000	C	T	T
chr3_h2	23970086	42.763	0.000	C	G	G
chr3_h2	24894894	43.092	0.000	C	G	G
chr3_h2	24894900	43.092	0.000	C	A	A
chr3_h2	24894922	43.092	0.000	T	A	A
chr3_h2	24894928	43.092	0.000	A	G	G
chr3_h2	24990960	43.092	0.000	G	C	C
chr3_h2	24990995	43.092	0.000	G	C	C
chr3_h2	25233618	43.421	0.000	A	T	T
chr3_h2	26104940	43.750	0.000	C	A	A
chr3_h2	27223270	43.750	0.000	T	A	A
chr3_h2	27223295	43.750	0.000	G	C	C
chr3_h2	27223309	43.750	0.000	T	C	C
chr3_h2	28030473	44.408	0.000	T	A	A
chr3_h2	28900096	44.408	0.000	G	A	A
chr3_h2	28918238	44.408	0.000	T	C	C
chr3_h2	29644152	46.053	0.000	T	C	C
chr3_h2	29644153	46.053	0.000	G	A	A
chr3_h2	29644165	46.053	0.000	T	C	C
chr3_h2	29644228	46.382	0.000	A	T	T
chr3_h2	31670474	47.697	0.000	G	A	A
chr3_h2	31670476	47.697	0.000	T	C	C
chr3_h2	31670501	47.697	0.000	C	T	T
chr3_h2	31670504	47.697	0.000	T	G	G
chr3_h2	33398483	48.684	0.000	T	C	C
chr3_h2	33398532	48.684	0.000	T	C	C
chr3_h2	33398543	48.684	0.000	C	A	A
chr3_h2	33809385	48.684	0.000	T	C	C
chr3_h2	33994061	49.013	0.000	C	T	T
chr3_h2	33994077	49.671	0.000	G	A	A
chr3_h2	35113835	50.000	0.000	A	T	T
chr3_h2	35113847	50.000	0.000	A	G	G
chr3_h2	35113854	50.000	0.000	A	T	T
chr3_h2	35113865	50.000	0.000	G	A	A
chr3_h2	35113866	50.000	0.000	G	T	T
chr3_h2	35837727	51.645	0.000	C	T	T
chr3_h2	36132065	51.974	0.000	A	C	C
chr3_h2	36132079	51.974	0.000	C	T	T
chr3_h2	36132093	52.303	0.000	T	A	A
chr3_h2	37540247	52.961	0.000	G	T	T
chr3_h2	39248211	52.961	0.000	G	A	A
chr3_h2	41076785	54.605	0.000	A	G	G
chr3_h2	41076787	54.605	0.000	G	A	A
chr3_h2	43871599	55.592	0.000	G	A	A
chr3_h2	43871663	55.592	0.000	C	G	G
chr3_h2	43871678	55.592	0.000	C	T	T
chr3_h2	43871706	55.592	0.000	T	C	C
chr3_h2	44308747	56.250	0.000	G	T	T
chr3_h2	44308752	56.250	0.000	G	A	A
chr3_h2	44308769	56.250	0.000	C	G	G
chr3_h2	44308775	56.250	0.000	G	A	A
chr3_h2	44308777	56.250	0.000	G	A	A
chr3_h2	44308802	56.250	0.000	A	G	G
chr3_h2	45400916	56.250	0.000	A	G	G
chr3_h2	45766105	56.579	0.000	G	C	C
chr3_h2	45766226	56.579	0.000	T	C	C
chr3_h2	45766229	56.579	0.000	T	C	C
chr3_h2	45855110	56.579	0.000	A	G	G
chr3_h2	45886903	56.579	0.000	C	T	T
chr3_h2	45886906	56.579	0.000	T	C	C
chr3_h2	45886943	56.579	0.000	C	T	T
chr3_h2	46069640	56.579	0.000	G	A	A
chr3_h2	47120710	56.908	0.000	G	C	C
chr3_h2	47722934	56.908	0.000	C	T	T
chr3_h2	47722944	56.908	0.000	A	T	T
chr3_h2	47722985	56.908	0.000	T	A	A
chr3_h2	47723012	56.908	0.000	G	C	C
chr3_h2	48279778	57.237	0.000	C	A	A
chr3_h2	48279805	57.237	0.000	G	A	A
chr3_h2	48279818	57.237	0.000	A	G	G
chr3_h2	48484121	57.895	0.000	G	A	A
chr3_h2	48484150	57.895	0.000	T	A	A
chr3_h2	48484154	57.895	0.000	T	G	G
chr3_h2	48539468	57.895	0.000	C	T	T
chr3_h2	48682876	57.895	0.000	C	A	A
chr3_h2	48682878	57.895	0.000	G	C	C
chr3_h2	48764264	57.895	0.000	G	C	C
chr3_h2	48982627	57.895	0.000	C	A	A
chr3_h2	48982634	57.895	0.000	A	T	T
chr3_h2	48982636	58.224	0.000	G	T	T
chr3_h2	49645220	58.553	0.000	A	G	G
chr3_h2	49645234	58.553	0.000	C	T	T
chr3_h2	54137209	60.197	0.000	A	T	T
chr3_h2	55350191	61.513	0.000	G	T	T
chr3_h2	58239921	61.842	0.000	G	A	A
chr3_h2	58239923	61.842	0.000	T	G	G
chr3_h2	58239950	61.842	0.000	C	G	G
chr3_h2	58241141	61.842	0.000	C	T	T
chr3_h2	58241163	61.842	0.000	A	C	C
chr3_h2	58241179	61.842	0.000	T	G	G
chr3_h2	61021912	61.842	0.000	A	G	G
chr3_h2	61021935	61.842	0.000	A	G	G
chr3_h2	61152956	61.842	0.000	C	G	G
chr3_h2	62893159	62.171	0.000	G	C	C
chr3_h2	62893170	62.171	0.000	G	A	A
chr3_h2	62893172	62.171	0.000	T	A	A
chr3_h2	62893263	62.171	0.000	T	C	C
chr3_h2	62912831	62.171	0.000	T	G	G
chr3_h2	62912846	62.171	0.000	G	A	A
chr3_h2	62912848	62.171	0.000	G	A	A
chr3_h2	62913069	62.500	0.000	A	G	G
chr3_h2	63946249	62.829	0.000	A	T	T
chr3_h2	66876502	63.487	0.000	G	A	A
chr3_h2	66989766	63.487	0.000	A	C	C
chr3_h2	67010165	63.487	0.000	G	A	A
chr3_h2	67010194	63.487	0.000	G	C	C
chr3_h2	67065385	63.487	0.000	G	T	T
chr3_h2	67065401	63.487	0.000	G	C	C
chr3_h2	67385458	63.816	0.000	A	C	C
chr3_h2	67385481	63.816	0.000	G	T	T
chr3_h2	69062502	64.474	0.000	T	C	C
chr3_h2	69062547	64.474	0.000	G	C	C
chr3_h2	70290599	64.803	0.000	C	T	T
chr3_h2	70927919	65.132	0.000	A	G	G
chr3_h2	71380997	65.132	0.000	A	T	T
chr3_h2	73404156	65.461	0.000	T	C	C
chr3_h2	73745616	65.461	0.000	T	A	A
chr3_h2	73745619	65.461	0.000	T	G	G
chr3_h2	73745625	65.461	0.000	C	G	G
chr3_h2	74858525	65.789	0.000	G	A	G
chr3_h2	75034813	66.447	0.000	T	C	C
chr3_h2	75034819	66.447	0.000	C	T	T
chr3_h2	75881664	66.447	0.000	T	C	C
chr3_h2	75881769	66.776	0.000	T	A	A
chr3_h2	76225354	67.434	0.000	C	T	T
chr3_h2	76225362	67.434	0.000	G	C	C
chr3_h2	76225365	67.434	0.000	A	G	G
chr3_h2	77575636	68.421	0.000	A	G	G
chr3_h2	78018043	68.750	0.000	A	G	G
chr3_h2	78018057	68.750	0.000	C	T	T
chr3_h2	78018071	68.750	0.000	T	C	C
chr3_h2	79493777	68.750	0.000	A	G	G
chr3_h2	79531137	68.750	0.000	C	A	A
chr3_h2	79531153	68.750	0.000	G	A	A
chr3_h2	80253295	68.750	0.000	T	C	C
chr3_h2	81439016	69.079	0.000	C	G	G
chr3_h2	83182098	69.408	0.000	T	C	C
chr3_h2	83677734	69.408	0.000	G	A	A
chr3_h2	85181603	70.395	0.000	A	T	T
chr3_h2	85310394	70.395	0.000	C	T	T
chr3_h2	85310396	70.395	0.000	C	T	T
chr3_h2	85397850	70.395	0.000	A	C	C
chr3_h2	87110701	71.053	0.000	A	G	G
chr3_h2	87401091	71.053	0.000	G	A	A
chr3_h2	87401126	71.053	0.000	T	C	C
chr3_h2	87401133	71.053	0.000	T	C	C
chr3_h2	89222645	71.711	0.000	A	T	A
chr3_h2	89222655	71.711	0.000	T	C	C
chr3_h2	89222684	71.711	0.000	A	G	G
chr3_h2	90945781	72.039	0.000	A	G	G
chr3_h2	91033809	72.039	0.000	G	C	C
chr3_h2	91618441	72.039	0.000	A	T	T
chr3_h2	91618456	72.039	0.000	T	C	C
chr3_h2	91675879	72.039	0.000	C	T	T
chr3_h2	91675910	72.039	0.000	T	C	C
chr3_h2	91986328	72.039	0.000	C	T	T
chr3_h2	92878749	72.368	0.000	A	C	C
chr3_h2	93568191	72.697	0.000	T	C	C
chr3_h2	93568219	72.697	0.000	C	G	G
chr3_h2	93568260	72.697	0.000	A	C	C
chr3_h2	93683086	73.026	0.000	G	T	T
chr3_h2	93683090	73.026	0.000	C	G	G
chr3_h2	93683111	73.026	0.000	G	T	T
chr3_h2	93683124	73.026	0.000	T	A	A
chr3_h2	95788324	73.355	0.000	T	A	A
chr3_h2	95788377	73.355	0.000	T	C	C
chr3_h2	95824495	73.684	0.000	A	G	G
chr3_h2	95824511	73.684	0.000	C	T	T
chr3_h2	95848489	73.684	0.000	G	C	C
chr3_h2	95848504	73.684	0.000	G	A	A
chr3_h2	97166997	74.013	0.000	G	A	A
chr3_h2	97167001	74.013	0.000	T	G	G
chr3_h2	98250633	74.342	0.000	A	G	G
chr3_h2	98250642	74.342	0.000	C	A	A
chr3_h2	99367016	74.342	0.000	C	T	T
chr3_h2	101063587	74.671	0.000	A	G	G
chr3_h2	110034028	75.329	0.000	C	T	T
chr3_h2	110034089	75.329	0.000	G	T	G
chr3_h2	110034094	75.329	0.000	C	T	C
chr3_h2	112298133	76.316	0.000	C	G	G
chr3_h2	112492588	76.316	0.000	A	G	G
chr3_h2	112492670	76.316	0.000	A	T	T
chr3_h2	112492671	76.316	0.000	G	T	T
chr3_h2	112492684	76.316	0.000	A	T	T
chr3_h2	112514839	76.316	0.000	T	A	A
chr3_h2	113902547	76.974	0.000	A	T	T
chr3_h2	114401651	77.303	0.000	G	A	A
chr3_h2	114538458	77.632	0.000	G	T	T
chr3_h2	116538991	77.632	0.000	C	T	T
chr3_h2	117676342	77.632	0.000	C	A	A
chr3_h2	117676363	77.632	0.000	A	G	G
chr3_h2	119336350	77.632	0.000	C	A	A
chr3_h2	119336361	77.632	0.000	G	T	T
chr3_h2	119517889	77.632	0.000	C	T	T
chr3_h2	119517920	77.632	0.000	T	C	C
chr3_h2	119947035	77.632	0.000	T	C	C
chr3_h2	119947041	77.632	0.000	A	G	G
chr3_h2	119947062	77.632	0.000	T	A	A
chr3_h2	120399382	77.632	0.000	A	G	G
chr3_h2	120399404	77.632	0.000	A	G	G
chr3_h2	120440610	77.632	0.000	G	A	A
chr3_h2	120440624	77.632	0.000	T	C	C
chr3_h2	121624930	77.632	0.000	T	C	C
chr3_h2	127135885	77.961	0.000	A	G	G
chr3_h2	128641088	78.289	0.000	G	T	T
chr3_h2	129968921	78.289	0.000	G	T	T
chr3_h2	132068481	78.289	0.000	C	G	G
chr3_h2	132403849	78.289	0.000	A	C	C
chr3_h2	132403883	78.289	0.000	G	T	T
chr3_h2	132694282	78.618	0.000	T	C	C
chr3_h2	132694289	78.618	0.000	C	A	A
chr3_h2	132694292	78.618	0.000	T	A	A
chr3_h2	132785199	78.947	0.000	C	A	A
chr3_h2	135933833	78.947	0.000	G	A	A
chr3_h2	137292011	78.947	0.000	A	T	T
chr3_h2	137292012	78.947	0.000	A	T	T
chr3_h2	137292013	78.947	0.000	A	T	T
chr3_h2	142025617	78.947	0.000	T	C	T
chr3_h2	142025644	78.947	0.000	C	T	T
chr3_h2	142682877	78.947	0.000	C	G	G
chr3_h2	142682903	78.947	0.000	A	G	A
chr3_h2	155304799	78.947	0.000	T	C	C
chr3_h2	155688562	78.947	0.000	A	C	C
chr3_h2	157120981	78.947	0.000	G	A	A
chr3_h2	157121025	78.947	0.000	T	C	C
chr3_h2	157121205	78.947	0.000	C	G	G
chr3_h2	157353585	78.947	0.000	A	G	G
chr3_h2	158108813	78.947	0.000	A	G	G
chr3_h2	158108827	79.276	0.000	T	C	C
chr3_h2	159118049	79.276	0.000	G	A	A
chr3_h2	159672188	79.276	0.000	A	G	G
chr3_h2	159672201	79.276	0.000	T	C	C
chr3_h2	160121762	79.276	0.000	G	A	A
chr3_h2	161037072	79.276	0.000	C	G	G
chr3_h2	161054046	79.276	0.000	C	T	T
chr3_h2	162399225	79.276	0.000	T	C	C
chr3_h2	162399233	79.276	0.000	G	A	A
chr3_h2	162399236	79.276	0.000	G	T	T
chr3_h2	162858839	79.276	0.000	C	G	G
chr3_h2	162858845	79.276	0.000	C	A	A
chr3_h2	163885077	79.276	0.000	T	C	C
chr3_h2	163885079	79.276	0.000	C	A	A
chr3_h2	164621774	79.276	0.000	T	A	A
chr3_h2	164870777	79.276	0.000	T	C	C
chr3_h2	164870862	79.276	0.000	G	C	C
chr3_h2	166127578	79.276	0.000	A	C	C
chr3_h2	166569916	79.276	0.000	A	C	C
chr3_h2	166570027	79.276	0.000	T	C	C
chr3_h2	166768838	79.276	0.000	C	T	T
chr3_h2	166768886	79.276	0.000	G	C	C
chr3_h2	167590036	79.276	0.000	C	G	G
chr3_h2	168115107	79.276	0.000	T	C	C
chr3_h2	168825076	79.276	0.000	A	G	G
chr3_h2	168829991	79.276	0.000	C	A	A
chr3_h2	168830027	79.276	0.000	C	T	T
chr3_h2	169951900	79.276	0.000	G	T	T
chr3_h2	169951921	79.276	0.000	C	T	T
chr3_h2	170407575	79.276	0.000	A	T	T
chr3_h2	170706271	79.276	0.000	C	T	T
chr3_h2	170706540	79.276	0.000	G	A	A
chr3_h2	170964212	79.276	0.000	C	G	G
chr3_h2	171328727	79.276	0.000	T	A	A
chr3_h2	171328769	79.276	0.000	T	G	G
chr3_h2	172281946	79.605	0.000	T	C	C
chr3_h2	176183541	79.934	0.000	T	A	A
chr3_h2	176183557	79.934	0.000	T	A	A
chr3_h2	176183571	79.934	0.000	T	G	G
chr3_h2	177328069	79.934	0.000	G	T	T
chr3_h2	177328078	79.934	0.000	G	A	A
chr3_h2	177328086	79.934	0.000	T	C	C
chr3_h2	178019696	79.934	0.000	T	C	C
chr3_h2	180868909	79.934	0.000	C	G	G
chr3_h2	181963815	79.934	0.000	A	G	G
chr3_h2	186029009	81.579	0.000	C	A	C
chr3_h2	186704298	81.908	0.000	T	G	G
chr3_h2	186910066	82.566	0.000	T	C	C
chr3_h2	187330731	82.895	0.000	T	C	C
chr3_h2	187600175	82.895	0.000	G	A	A
chr3_h2	188126910	82.895	0.000	G	A	A
chr3_h2	188126943	82.895	0.000	T	C	C
chr3_h2	188131192	82.895	0.000	A	G	G
chr3_h2	188767373	82.895	0.000	T	G	G
chr3_h2	191272369	84.211	0.000	T	A	A
chr3_h2	191272410	84.211	0.000	A	G	G
chr3_h2	191275715	84.539	0.000	C	G	G
chr3_h2	191275727	84.539	0.000	G	C	C
chr3_h2	193057965	84.868	0.000	C	A	A
chr3_h2	193166310	84.868	0.000	A	G	G
chr3_h2	193166330	84.868	0.000	G	A	A
chr3_h2	193226344	84.868	0.000	C	T	T
chr3_h2	194019489	84.868	0.000	T	C	C
chr3_h2	196118754	86.184	0.000	A	G	G
chr3_h2	196118773	86.184	0.000	G	A	A
chr3_h2	196118835	86.513	0.000	T	C	C
chr3_h2	196118900	86.513	0.000	C	A	A
chr3_h2	196118901	86.513	0.000	A	T	T
chr3_h2	196118918	86.513	0.000	G	A	A
chr3_h2	196235078	86.842	0.000	G	C	C
chr3_h2	196235081	86.842	0.000	T	C	C
chr3_h2	196235082	86.842	0.000	G	T	T
chr3_h2	196245028	86.842	0.000	G	A	A
chr3_h2	196245057	87.171	0.000	T	G	G
chr3_h2	196305562	87.171	0.000	A	G	G
chr3_h2	196305590	87.171	0.000	T	C	C
chr3_h2	196305607	87.171	0.000	G	T	T
chr3_h2	197903503	87.171	0.000	G	A	A
chr3_h2	198472934	87.171	0.000	A	G	G
chr3_h2	198989638	87.171	0.000	G	A	A
chr3_h2	199076960	87.500	0.000	A	G	G
chr3_h2	199077023	87.500	0.000	G	A	A
chr3_h2	199378833	87.829	0.000	C	T	T
chr3_h2	199476874	88.158	0.000	G	T	T
chr3_h2	199476882	88.158	0.000	C	T	T
chr3_h2	199476887	88.158	0.000	C	G	G
chr3_h2	199476908	88.158	0.000	C	A	A
chr3_h2	199478804	88.158	0.000	A	C	C
chr3_h2	199478822	88.158	0.000	C	T	T
chr3_h2	199487793	88.158	0.000	A	G	G
chr3_h2	199487827	88.158	0.000	A	C	A
chr3_h2	199616934	88.158	0.000	G	A	A
chr3_h2	199891945	88.158	0.000	G	A	A
chr3_h2	199891986	88.158	0.000	A	G	G
chr3_h2	200866285	88.158	0.000	A	G	G
chr3_h2	201493470	89.145	0.000	A	C	C
chr3_h2	201757440	89.474	0.000	A	G	G
chr3_h2	202288393	89.474	0.000	C	A	A
chr3_h2	203836132	89.803	0.000	T	A	A
chr3_h2	203836152	89.803	0.000	A	G	G
chr3_h2	203836189	89.803	0.000	T	C	C
chr3_h2	204632956	90.132	0.000	A	C	C
chr3_h2	205156620	90.132	0.000	G	C	C
chr3_h2	205247736	90.132	0.000	A	T	T
chr3_h2	206160683	90.789	0.000	A	G	G
chr3_h2	206524917	90.789	0.000	A	C	C
chr3_h2	206524936	90.789	0.000	G	T	T
chr3_h2	207645281	91.447	0.000	T	C	C
chr3_h2	208835088	91.447	0.000	A	C	C
chr3_h2	209190480	91.447	0.000	A	G	G
chr3_h2	209190484	91.447	0.000	A	T	T
chr3_h2	209586760	91.447	0.000	C	G	G
chr3_h2	211064031	91.776	0.000	A	G	G
chr3_h2	211476071	92.434	0.000	T	G	G
chr3_h2	212614517	92.434	0.000	G	T	T
chr3_h2	212614559	92.434	0.000	C	G	G
chr3_h2	213450428	92.434	0.000	C	T	T
chr3_h2	213799151	93.421	0.000	C	T	T
chr3_h2	213799154	93.421	0.000	A	G	G
chr3_h2	213799168	93.421	0.000	C	T	T
chr3_h2	214366609	93.421	0.000	G	A	G
chr3_h2	214366615	94.079	0.000	G	T	T
chr3_h2	214366638	94.079	0.000	A	T	T
chr3_h2	215175501	94.079	0.000	G	A	A
chr3_h2	215175521	94.079	0.000	G	T	T
chr3_h2	215175527	94.079	0.000	G	A	A
chr3_h2	215189202	94.079	0.000	T	C	C
chr3_h2	215189228	94.079	0.000	C	A	A
chr3_h2	215189230	94.079	0.000	G	A	A
chr3_h2	216287395	94.737	0.000	G	A	A
chr3_h2	217614164	97.039	0.000	T	C	C
chr3_h2	219122294	97.039	0.000	T	C	C
chr3_h2	219668361	97.039	0.000	G	A	A
chr3_h2	221796803	98.026	0.000	A	G	G
chr3_h2	222493280	98.026	0.000	A	T	T
chr3_h2	223102715	98.684	0.000	C	T	T
chr3_h2	223102757	98.684	0.000	A	T	T
chr3_h2	223102775	98.684	0.000	A	T	T
chr3_h2	224454238	99.671	0.000	T	G	G
chr3_h2	224454268	100.000	0.000	G	A	A
chr3_h2	224454282	100.000	0.000	G	C	C
chr3_h2	224784773	100.000	0.000	A	C	C
chr3_h2	224784797	100.000	0.000	C	A	A
chr3_h2	224784899	100.329	0.000	A	G	G
chr3_h2	224784907	100.329	0.000	T	C	C
chr3_h2	226393303	101.645	0.000	T	C	C
chr3_h2	226393313	101.645	0.000	T	C	C
chr3_h2	226393347	101.974	0.000	A	G	A
chr3_h2	226431146	102.632	0.000	A	C	C
chr3_h2	226507024	103.289	0.000	T	C	C
chr3_h2	229358748	104.605	0.000	A	G	G
chr3_h2	229358768	104.605	0.000	A	C	C
chr3_h2	229358776	104.605	0.000	C	T	T
chr3_h2	229423953	104.605	0.000	T	C	C
chr3_h2	230356885	105.263	0.000	C	T	T
chr3_h2	230727714	105.263	0.000	T	C	C
chr3_h2	230762311	105.263	0.000	T	C	C
chr3_h2	230762315	105.263	0.000	A	C	C
chr3_h2	231325804	105.263	0.000	T	A	A
chr3_h2	231525484	105.263	0.000	C	G	G
chr3_h2	231525496	105.263	0.000	T	C	C
chr3_h2	231525500	105.263	0.000	T	C	C
chr3_h2	232420300	105.592	0.000	T	A	A
chr3_h2	232509874	105.592	0.000	A	C	C
chr3_h2	232509918	105.592	0.000	C	A	A
chr3_h2	233762017	106.250	0.000	C	A	A
chr3_h2	233762024	106.250	0.000	C	T	T
chr3_h2	234279198	106.579	0.000	G	C	C
chr3_h2	235479105	106.908	0.000	G	A	A
chr3_h2	235479124	106.908	0.000	T	C	C
chr3_h2	236184647	107.895	0.000	T	A	A
chr3_h2	236803698	107.895	0.000	C	A	A
chr3_h2	236803701	107.895	0.000	A	C	C
chr3_h2	236803716	107.895	0.000	T	C	C
chr3_h2	237397217	108.882	0.000	C	T	T
chr3_h2	237404171	108.882	0.000	A	G	G
chr3_h2	237584170	109.539	0.000	A	C	C
chr3_h2	237669435	109.868	0.000	A	G	G
chr3_h2	238818131	110.526	0.000	T	C	C
chr3_h2	238818157	110.526	0.000	C	T	T
chr3_h2	239090130	110.855	0.000	G	C	C
chr3_h2	239090172	110.855	0.000	T	G	G
chr3_h2	239090182	110.855	0.000	G	T	T
chr3_h2	239471453	111.513	0.000	T	G	G
chr3_h2	239471468	111.513	0.000	C	A	A
chr3_h2	240794867	112.500	0.000	G	A	A
chr3_h2	241472016	112.500	0.000	A	C	C
chr3_h2	242276125	113.158	0.000	G	T	T
chr3_h2	242277005	113.158	0.000	T	A	A
chr3_h2	244744526	114.803	0.000	C	T	T
chr3_h2	244744550	114.803	0.000	T	C	C
chr3_h2	244744552	114.803	0.000	C	T	T
chr3_h2	244744594	114.803	0.000	C	G	G
chr3_h2	244891509	115.132	0.000	T	C	C
chr3_h2	244907075	115.132	0.000	A	T	T
chr3_h2	246627518	115.132	0.000	A	G	G
chr3_h2	246711351	115.132	0.000	C	T	T
chr3_h2	248359418	115.789	0.000	T	C	C
chr3_h2	248650113	115.789	0.000	T	C	C
chr3_h2	248797267	115.789	0.000	A	G	G
chr3_h2	248797279	115.789	0.000	A	C	C
chr3_h2	248797280	115.789	0.000	G	T	T
chr3_h2	249523118	117.763	0.000	G	A	G
chr3_h2	249523141	117.763	0.000	C	T	C
chr3_h2	249523148	117.763	0.000	C	A	C
chr3_h2	254397117	118.750	0.000	C	T	T
chr3_h2	254397135	118.750	0.000	T	C	C
chr3_h2	254912758	119.079	0.000	A	T	T
chr3_h2	254912801	119.408	0.000	G	C	C
chr3_h2	254912809	119.408	0.000	G	C	C
chr3_h2	255222975	120.395	0.000	A	G	G
chr3_h2	257762391	122.039	0.000	G	A	A
chr3_h2	257930098	122.368	0.000	A	C	C
chr3_h2	257930122	122.368	0.000	G	T	T
chr3_h2	257930160	122.368	0.000	T	C	C
chr3_h2	259366779	122.697	0.000	A	T	A
chr3_h2	259730594	124.013	0.000	G	A	A
chr3_h2	259896267	127.961	0.000	C	T	C
chr3_h2	259896341	130.263	0.000	C	A	A
chr3_h2	259896401	130.263	0.000	C	G	G
chr3_h2	260875275	131.250	0.000	C	A	A
chr3_h2	260875388	131.579	0.000	C	G	G
chr3_h2	263139719	132.237	0.000	C	G	G
chr3_h2	264687277	132.566	0.000	A	G	G
chr3_h2	264687293	132.566	0.000	A	G	G
chr3_h2	265049154	138.816	0.000	A	G	G
chr3_h2	265049201	138.816	0.000	C	T	T
chr3_h2	265393631	139.474	0.000	A	G	G
chr3_h2	265393748	140.789	0.000	C	T	T
chr3_h2	268806160	141.776	0.000	T	C	C
chr3_h2	271646395	142.434	0.000	C	T	T
chr3_h2	271646417	142.434	0.000	C	T	T
chr3_h2	272176952	143.092	0.000	T	C	C
chr3_h2	272176976	143.092	0.000	A	G	G
chr3_h2	272176995	143.092	0.000	A	T	T
chr3_h2	272177009	143.092	0.000	C	G	G
chr3_h2	273083705	143.750	0.000	G	T	T
chr3_h2	273083739	143.750	0.000	T	C	C
chr3_h2	273534018	143.750	0.000	G	A	G
chr3_h2	274543487	144.408	0.000	G	A	A
chr3_h2	274543500	144.408	0.000	T	C	C
chr3_h2	274543516	144.408	0.000	C	G	G
chr3_h2	274841803	144.737	0.000	C	G	G
chr3_h2	275061257	144.737	0.000	G	A	A
chr3_h2	275231674	144.737	0.000	G	T	T
chr3_h2	275999237	144.737	0.000	A	G	G
chr3_h2	276028532	144.737	0.000	G	C	C
chr3_h2	276028563	144.737	0.000	G	T	T
chr3_h2	277110023	146.382	0.000	T	A	A
chr3_h2	277110033	146.382	0.000	T	G	G
chr3_h2	277110036	146.382	0.000	G	A	A
chr3_h2	280067830	147.039	0.000	A	G	G
chr3_h2	280515614	147.039	0.000	T	C	C
chr3_h2	280725412	147.368	0.000	C	T	T
chr3_h2	280725428	147.368	0.000	T	C	C
chr3_h2	280725440	147.697	0.000	T	C	C
chr3_h2	281486108	147.697	0.000	C	A	A
chr3_h2	281486128	147.697	0.000	C	G	G
chr3_h2	281486134	147.697	0.000	A	G	G
chr3_h2	281486135	148.355	0.000	A	G	G
chr3_h2	281537739	150.000	0.000	G	C	G
chr3_h2	281537742	150.000	0.000	C	A	C
chr3_h2	281537784	150.000	0.000	G	A	G
chr3_h2	282398447	150.658	0.000	G	A	A
chr3_h2	283672379	150.987	0.000	A	G	G
chr3_h2	285485101	151.974	0.000	G	A	A
chr3_h2	285485112	151.974	0.000	C	A	A
chr3_h2	285736751	152.303	0.000	T	C	C
chr3_h2	285736793	152.632	0.000	T	G	G
chr3_h2	288633586	153.289	0.000	A	T	T
chr3_h2	290482463	153.947	0.000	A	G	G
chr3_h2	290482496	153.947	0.000	T	G	G
chr3_h2	290586908	153.947	0.000	C	A	A
chr3_h2	290586909	153.947	0.000	A	C	C
chr3_h2	290908340	154.276	0.000	A	T	T
chr3_h2	290908369	154.605	0.000	A	C	C
chr3_h2	294327178	154.934	0.000	G	A	A
chr3_h2	294327185	154.934	0.000	T	C	C
chr3_h2	294327190	154.934	0.000	C	T	T
chr3_h2	296099361	156.250	0.000	A	G	G
chr3_h2	296099370	156.250	0.000	C	T	T
chr3_h2	296099371	156.250	0.000	T	G	G
chr3_h2	296105692	156.250	0.000	C	T	T
chr3_h2	296105777	156.250	0.000	T	A	A
chr3_h2	296378180	156.579	0.000	G	A	A
chr3_h2	296378195	156.908	0.000	G	T	T
chr3_h2	296378215	156.908	0.000	T	C	C
chr3_h2	296940496	157.237	0.000	C	T	T
chr3_h2	297293812	157.895	0.000	T	C	C
chr3_h2	297293890	157.895	0.000	T	C	C
chr3_h2	297293913	157.895	0.000	A	G	G
chr3_h2	299262226	157.895	0.000	C	G	G
chr3_h2	299743713	157.895	0.000	T	C	C
chr3_h2	299743714	157.895	0.000	T	C	C
chr3_h2	300075911	158.224	0.000	G	T	T
chr3_h2	300075940	158.224	0.000	A	G	G
chr3_h2	300187337	158.224	0.000	C	T	T
chr3_h2	300942958	158.224	0.000	C	A	A
chr3_h2	301217719	158.224	0.000	G	A	A
chr3_h2	302144645	158.882	0.000	A	G	G
chr3_h2	303942661	159.211	0.000	G	C	C
chr3_h2	304413617	159.211	0.000	A	G	G
chr3_h2	307403730	160.855	0.000	G	A	A
chr3_h2	307403785	160.855	0.000	G	A	A
chr3_h2	307403871	160.855	0.000	A	G	G
chr3_h2	307876361	161.513	0.000	A	G	G
chr3_h2	308626515	161.513	0.000	G	T	T
chr3_h2	308626524	161.513	0.000	T	C	C
chr3_h2	308626554	161.513	0.000	C	T	T
chr3_h2	309024525	162.171	0.000	C	T	C
chr3_h2	309024538	162.171	0.000	T	A	T
chr3_h2	309024564	162.500	0.000	C	T	T
chr3_h2	309340969	162.829	0.000	A	G	G
chr3_h2	309340971	162.829	0.000	T	A	A
chr3_h2	309340983	162.829	0.000	C	T	T
chr3_h2	309340989	163.158	0.000	A	C	C
chr3_h2	309341015	163.158	0.000	T	C	C
chr3_h2	313265446	164.803	0.000	C	T	T
chr3_h2	313265459	164.803	0.000	G	T	T
chr3_h2	313265460	164.803	0.000	C	T	T
chr3_h2	313265461	164.803	0.000	C	T	T
chr3_h2	313265467	164.803	0.000	A	G	G
chr3_h2	313265732	165.789	0.000	T	C	C
chr3_h2	313265751	165.789	0.000	A	G	G
chr3_h2	313265755	165.789	0.000	T	C	C
chr3_h2	314486340	166.118	0.000	C	T	T
chr3_h2	314486343	166.118	0.000	C	G	G
chr3_h2	314650883	166.776	0.000	C	G	G
chr3_h2	315396296	168.092	0.000	G	A	G
chr3_h2	315396321	168.092	0.000	T	G	T
chr3_h2	316433633	168.092	0.000	C	G	G
chr3_h2	317141256	170.066	0.000	G	T	T
chr3_h2	317141265	170.066	0.000	C	T	T
chr3_h2	317141267	170.066	0.000	A	G	G
chr3_h2	317141276	170.066	0.000	G	A	A
chr3_h2	317141281	170.066	0.000	C	T	T
chr3_h2	317141283	170.066	0.000	G	A	A
chr3_h2	317150047	173.026	0.000	T	A	A
chr3_h2	317330737	173.355	0.000	A	G	G
chr3_h2	317330749	173.355	0.000	A	G	G
chr3_h2	317330760	173.355	0.000	T	C	C
chr3_h2	317330845	174.013	0.000	G	T	T
chr3_h2	317330864	174.013	0.000	T	C	C
chr3_h2	317330874	174.013	0.000	A	G	G
chr3_h2	317376830	174.013	0.000	A	T	T
chr3_h2	317574565	174.342	0.000	A	C	C
chr3_h2	317574573	174.342	0.000	G	A	A
chr3_h2	317574603	174.342	0.000	C	G	G
chr3_h2	318329110	178.289	0.000	C	T	T
chr3_h2	318329128	178.289	0.000	C	T	T
chr3_h2	318329130	178.289	0.000	A	G	G
chr4_h2	4740685	0.000	0.000	A	G	G
chr4_h2	5436337	0.000	0.000	C	T	C
chr4_h2	5436382	0.000	0.000	A	C	A
chr4_h2	5882245	0.987	0.000	G	A	G
chr4_h2	7390425	1.316	0.000	T	G	T
chr4_h2	7827674	1.316	0.000	G	C	C
chr4_h2	8468533	1.316	0.000	A	G	A
chr4_h2	8495505	1.316	0.000	G	A	G
chr4_h2	8495506	1.316	0.000	T	C	T
chr4_h2	8495544	1.316	0.000	G	A	G
chr4_h2	9295355	2.632	0.000	A	G	A
chr4_h2	9295369	2.632	0.000	A	G	A
chr4_h2	10488138	2.632	0.000	A	G	A
chr4_h2	10488159	2.632	0.000	C	T	C
chr4_h2	10509444	2.632	0.000	A	T	A
chr4_h2	10509459	2.632	0.000	G	T	G
chr4_h2	10563972	2.632	0.000	T	C	T
chr4_h2	11547246	3.618	0.000	A	G	G
chr4_h2	12712324	3.618	0.000	C	G	C
chr4_h2	12712353	3.618	0.000	A	G	A
chr4_h2	15178825	4.276	0.000	T	A	T
chr4_h2	15178866	4.276	0.000	C	T	C
chr4_h2	18161463	4.605	0.000	G	T	G
chr4_h2	18807633	5.592	0.000	C	T	C
chr4_h2	20173648	5.592	0.000	G	A	G
chr4_h2	20374485	5.921	0.000	G	A	G
chr4_h2	20374509	5.921	0.000	G	T	G
chr4_h2	20374530	5.921	0.000	T	G	T
chr4_h2	20374548	5.921	0.000	T	A	T
chr4_h2	22127780	8.553	0.000	C	T	C
chr4_h2	23031872	8.553	0.000	A	C	C
chr4_h2	26892560	8.882	0.000	C	T	C
chr4_h2	28997596	9.211	0.000	C	T	C
chr4_h2	28997621	9.211	0.000	A	G	A
chr4_h2	29021917	9.211	0.000	G	T	G
chr4_h2	29037751	9.211	0.000	T	C	T
chr4_h2	29037805	9.211	0.000	C	T	C
chr4_h2	33243470	9.211	0.000	G	A	G
chr4_h2	34619152	9.211	0.000	A	G	A
chr4_h2	37634888	9.539	0.000	G	A	G
chr4_h2	37634901	9.539	0.000	A	T	A
chr4_h2	40768265	9.539	0.000	G	C	G
chr4_h2	41295339	9.868	0.000	T	C	C
chr4_h2	43138214	9.868	0.000	T	C	T
chr4_h2	43280823	9.868	0.000	G	C	G
chr4_h2	43280830	9.868	0.000	C	G	C
chr4_h2	44788028	9.868	0.000	T	C	T
chr4_h2	44788061	9.868	0.000	A	C	A
chr4_h2	47065671	9.868	0.000	C	G	C
chr4_h2	47646135	9.868	0.000	T	C	T
chr4_h2	47646146	9.868	0.000	C	T	C
chr4_h2	47646151	9.868	0.000	C	T	C
chr4_h2	47646163	9.868	0.000	C	T	C
chr4_h2	47664060	9.868	0.000	A	G	A
chr4_h2	48328659	10.197	0.000	G	C	G
chr4_h2	48328664	10.197	0.000	G	T	T
chr4_h2	48328687	10.197	0.000	G	A	G
chr4_h2	48411292	10.855	0.000	C	A	C
chr4_h2	48690829	11.842	0.000	C	T	C
chr4_h2	49120606	14.474	0.000	T	C	T
chr4_h2	49120641	14.474	0.000	A	T	A
chr4_h2	49120653	14.474	0.000	C	T	C
chr4_h2	49120679	14.474	0.000	G	A	G
chr4_h2	50246408	14.803	0.000	A	G	A
chr4_h2	51549446	16.776	0.000	A	G	A
chr4_h2	55732544	17.105	0.000	G	T	G
chr4_h2	57632247	17.105	0.000	G	C	G
chr4_h2	57722667	17.105	0.000	G	T	G
chr4_h2	61490232	17.105	0.000	G	A	G
chr4_h2	61490241	17.105	0.000	C	T	C
chr4_h2	64117288	17.105	0.000	C	T	C
chr4_h2	65882535	17.434	0.000	C	T	C
chr4_h2	68732986	23.026	0.000	T	A	T
chr4_h2	68732996	23.026	0.000	G	C	G
chr4_h2	68733022	23.026	0.000	T	A	T
chr4_h2	68733023	23.026	0.000	G	T	G
chr4_h2	70937639	30.592	0.000	T	C	T
chr4_h2	71069358	30.921	0.000	A	G	A
chr4_h2	71605243	31.250	0.000	T	A	T
chr4_h2	72193367	31.579	0.000	C	T	C
chr4_h2	72330563	31.579	0.000	T	A	T
chr4_h2	72330589	31.579	0.000	T	G	T
chr4_h2	72330627	31.579	0.000	G	T	G
chr4_h2	72330637	31.579	0.000	T	C	T
chr4_h2	72330642	31.579	0.000	G	A	G
chr4_h2	72634172	31.908	0.000	G	A	G
chr4_h2	73405229	32.237	0.000	G	A	G
chr4_h2	73405239	32.237	0.000	G	T	G
chr4_h2	74078746	32.237	0.000	C	T	C
chr4_h2	74078756	32.237	0.000	T	G	T
chr4_h2	74078791	32.237	0.000	G	A	G
chr4_h2	74078800	32.237	0.000	T	C	T
chr4_h2	74183821	32.237	0.000	T	C	T
chr4_h2	74357949	32.895	0.000	A	G	A
chr4_h2	74357955	32.895	0.000	T	C	T
chr4_h2	74357958	32.895	0.000	G	T	G
chr4_h2	74357985	32.895	0.000	G	A	G
chr4_h2	74881087	32.895	0.000	A	C	A
chr4_h2	75178106	32.895	0.000	G	C	G
chr4_h2	75178110	32.895	0.000	T	C	T
chr4_h2	75178124	32.895	0.000	A	C	A
chr4_h2	75178125	32.895	0.000	G	C	G
chr4_h2	77558392	33.882	0.000	G	T	G
chr4_h2	77904767	33.882	0.000	G	C	G
chr4_h2	78049324	33.882	0.000	A	T	A
chr4_h2	78049325	33.882	0.000	T	G	T
chr4_h2	78623089	35.197	0.000	G	A	G
chr4_h2	80448079	36.513	0.000	A	C	A
chr4_h2	81058097	36.513	0.000	G	A	G
chr4_h2	81180855	36.513	0.000	T	G	T
chr4_h2	82606292	37.829	0.000	T	C	T
chr4_h2	82606378	37.829	0.000	G	C	G
chr4_h2	83522607	39.145	0.000	C	A	C
chr4_h2	83522614	39.145	0.000	T	C	T
chr4_h2	83577638	39.145	0.000	A	T	A
chr4_h2	83805385	40.461	0.000	C	A	C
chr4_h2	83805396	40.461	0.000	T	C	T
chr4_h2	83805398	40.461	0.000	T	C	T
chr4_h2	83805431	40.461	0.000	C	A	C
chr4_h2	85836053	41.447	0.000	T	C	T
chr4_h2	85836056	41.447	0.000	G	T	G
chr4_h2	85836077	41.447	0.000	A	G	A
chr4_h2	86794703	42.105	0.000	A	G	A
chr4_h2	86795214	42.105	0.000	G	A	G
chr4_h2	87329962	42.763	0.000	G	A	G
chr4_h2	88377673	43.092	0.000	T	C	T
chr4_h2	89942091	43.421	0.000	C	G	C
chr4_h2	91162608	43.750	0.000	T	C	T
chr4_h2	91162619	43.750	0.000	C	G	C
chr4_h2	91878985	44.408	0.000	T	C	T
chr4_h2	92791666	45.066	0.000	G	C	G
chr4_h2	93255818	45.395	0.000	A	C	A
chr4_h2	93255841	45.395	0.000	T	G	T
chr4_h2	93255874	45.395	0.000	G	T	G
chr4_h2	93301856	45.395	0.000	A	T	A
chr4_h2	93301860	45.395	0.000	G	A	G
chr4_h2	94467002	45.395	0.000	A	C	A
chr4_h2	94833169	45.724	0.000	G	A	G
chr4_h2	94833177	45.724	0.000	T	C	T
chr4_h2	94833179	45.724	0.000	A	G	A
chr4_h2	94833187	45.724	0.000	T	G	T
chr4_h2	94833203	45.724	0.000	G	A	G
chr4_h2	94943069	47.368	0.000	C	A	C
chr4_h2	94943074	47.368	0.000	T	A	C
chr4_h2	94943080	47.368	0.000	C	A	A
chr4_h2	95192973	47.368	0.000	A	G	A
chr4_h2	95193165	47.368	0.000	C	A	C
chr4_h2	95449562	47.697	0.000	G	C	G
chr4_h2	95739350	47.697	0.000	A	C	A
chr4_h2	95739355	47.697	0.000	C	G	C
chr4_h2	99183615	47.697	0.000	G	A	G
chr4_h2	99276395	48.684	0.000	T	G	T
chr4_h2	99276396	48.684	0.000	T	A	T
chr4_h2	99276397	48.684	0.000	G	T	G
chr4_h2	99276419	48.684	0.000	A	T	A
chr4_h2	99276439	48.684	0.000	C	A	C
chr4_h2	99276497	49.013	0.000	A	G	A
chr4_h2	99276502	49.013	0.000	C	T	C
chr4_h2	100273738	49.671	0.000	G	T	G
chr4_h2	100273744	49.671	0.000	T	G	T
chr4_h2	100273808	49.671	0.000	T	A	T
chr4_h2	100590986	50.658	0.000	G	A	G
chr4_h2	100591013	50.658	0.000	G	A	G
chr4_h2	100869364	51.645	0.000	A	G	A
chr4_h2	100869366	51.645	0.000	T	C	T
chr4_h2	101176114	52.303	0.000	T	A	T
chr4_h2	103275748	54.276	0.000	C	G	C
chr4_h2	103275754	54.276	0.000	G	C	G
chr4_h2	104152233	55.263	0.000	C	T	C
chr4_h2	105443264	55.592	0.000	C	A	C
chr4_h2	106120506	55.921	0.000	A	G	A
chr4_h2	106230551	57.237	0.000	A	G	A
chr4_h2	106230569	57.237	0.000	A	G	A
chr4_h2	106230574	57.237	0.000	T	C	T
chr4_h2	106230608	57.237	0.000	C	T	C
chr4_h2	107319512	57.566	0.000	A	G	A
chr4_h2	107319516	57.566	0.000	A	G	A
chr4_h2	107319534	57.566	0.000	T	C	T
chr4_h2	107319535	57.566	0.000	A	G	A
chr4_h2	107319542	57.566	0.000	C	G	C
chr4_h2	107320901	57.895	0.000	T	C	C
chr4_h2	107320961	58.224	0.000	C	A	C
chr4_h2	107866524	59.868	0.000	A	C	A
chr4_h2	107866527	59.868	0.000	A	G	A
chr4_h2	107866566	59.868	0.000	T	A	T
chr4_h2	107866574	59.868	0.000	C	G	C
chr4_h2	107866596	59.868	0.000	T	G	T
chr4_h2	108452637	60.197	0.000	T	A	T
chr4_h2	108452640	60.197	0.000	G	C	G
chr4_h2	108452642	60.197	0.000	C	T	C
chr4_h2	108880051	60.855	0.000	T	C	T
chr4_h2	109039370	60.855	0.000	T	G	T
chr4_h2	109043047	61.513	0.000	C	G	C
chr4_h2	109043061	61.513	0.000	C	T	C
chr4_h2	109043064	61.513	0.000	T	C	T
chr4_h2	109043067	61.513	0.000	T	C	T
chr4_h2	109043082	61.513	0.000	G	A	G
chr4_h2	109043086	61.513	0.000	C	T	C
chr4_h2	109043118	61.842	0.000	G	A	G
chr4_h2	109405855	61.842	0.000	C	T	C
chr4_h2	109405871	62.171	0.000	G	C	G
chr4_h2	109447287	62.171	0.000	G	A	G
chr4_h2	109447320	62.171	0.000	T	A	T
chr4_h2	109448687	62.171	0.000	T	G	T
chr4_h2	111124381	62.500	0.000	T	C	T
chr4_h2	112861937	62.829	0.000	G	A	G
chr4_h2	112861951	62.829	0.000	G	C	G
chr4_h2	112861962	62.829	0.000	C	T	C
chr4_h2	112861972	63.487	0.000	T	A	T
chr4_h2	114332994	63.487	0.000	C	T	C
chr4_h2	114733666	63.487	0.000	C	G	C
chr4_h2	114733667	63.487	0.000	C	A	C
chr4_h2	116657775	64.145	0.000	A	C	A
chr4_h2	116657813	64.474	0.000	T	A	T
chr4_h2	117577139	64.803	0.000	A	G	A
chr4_h2	118015327	64.803	0.000	G	A	G
chr4_h2	118015334	64.803	0.000	G	T	G
chr4_h2	118028939	64.803	0.000	T	A	T
chr4_h2	118622779	65.132	0.000	C	A	C
chr4_h2	119337043	66.447	0.000	G	A	G
chr4_h2	119339782	66.447	0.000	G	T	G
chr4_h2	120073830	66.447	0.000	T	A	T
chr4_h2	121611221	66.776	0.000	A	G	A
chr4_h2	121621296	67.434	0.000	T	C	T
chr4_h2	121621304	67.434	0.000	C	A	C
chr4_h2	125383837	68.750	0.000	A	G	A
chr4_h2	125383871	68.750	0.000	T	G	T
chr4_h2	126573483	69.737	0.000	G	T	T
chr4_h2	126573506	69.737	0.000	G	A	G
chr4_h2	127304218	69.737	0.000	C	T	C
chr4_h2	127985595	69.737	0.000	A	T	A
chr4_h2	128226428	69.737	0.000	C	T	C
chr4_h2	128226446	69.737	0.000	A	G	A
chr4_h2	128226464	69.737	0.000	T	C	T
chr4_h2	128226470	69.737	0.000	G	C	G
chr4_h2	128226480	69.737	0.000	T	C	T
chr4_h2	129901101	69.737	0.000	C	A	C
chr4_h2	130070862	69.737	0.000	T	A	T
chr4_h2	131429010	71.053	0.000	T	G	T
chr4_h2	132587050	71.053	0.000	A	G	A
chr4_h2	133728284	71.382	0.000	G	C	G
chr4_h2	133728310	71.382	0.000	A	C	A
chr4_h2	133732278	71.382	0.000	G	A	G
chr4_h2	134051418	71.382	0.000	A	G	A
chr4_h2	134051430	71.382	0.000	A	G	A
chr4_h2	135648918	72.697	0.000	G	A	G
chr4_h2	135648949	72.697	0.000	T	G	T
chr4_h2	136052862	72.697	0.000	T	A	T
chr4_h2	136052878	72.697	0.000	G	A	G
[truncated: 1,933 more rows]
