# Supplementary material for: Chromosome-level haplotype-resolved assembly of highly heterozygous grass genomes with PhaseGrass
Source: Nat Commun. 2025 Dec 20;17:12. doi: 10.1038/s41467-025-66377-5 (PMC12764793; doi:10.1038/s41467-025-66377-5)
Supplement: Supplementary file 6 — Source Data [file 41467_2025_66377_MOESM6_ESM.zip › Supplementary Fig. 9b/haphic_vs_phasegrass_suppfig9b.R]

# 04.09.2025
# visualize haphic scaffold length
# compare with scaffolds genreated by PhaseGrass

# import library
library(ggplot2)

# import scaffold length
sikem_haphic <- read.table("scaffolds.fa.fai", header = F, stringsAsFactors = F)
sikem_h1 <- read.table("Sikem_scaffold_h1.fasta.seqkit.fai", header = F, stringsAsFactors = F)
sikem_h2 <- read.table("Sikem_scaffold_h2.fasta.seqkit.fai", header = F, stringsAsFactors = F)

sikem_haphic <- sikem_haphic[1:14, 1:2]
colnames(sikem_haphic) <- c("chr", "length")
sikem_haphic$method <- rep("HapHiC", 14)
sikem_haphic <- sikem_haphic[order(sikem_haphic$length), ]

sikem_h1 <- sikem_h1[1:7, 1:2]
colnames(sikem_h1) <- c("chr", "length")
sikem_h1$method <- rep("PhaseGrass", 7)

sikem_h2 <- sikem_h2[1:7, 1:2]
colnames(sikem_h2) <- c("chr", "length")
sikem_h2$method <- rep("PhaseGrass", 7)

sikem_phasegrass <- rbind.data.frame(sikem_h1, sikem_h2)
sikem_phasegrass <- sikem_phasegrass[order(sikem_phasegrass$length), ]

sikem_all <- rbind.data.frame(sikem_haphic, sikem_phasegrass)

sikem_all$chr <- factor(sikem_all$chr, levels = sikem_all$chr)

ggplot(data = sikem_all, aes(y = length/10^6, x = chr, fill = method)) +
  geom_bar(stat = "identity", color = "white") + 
  geom_hline(yintercept=263, color = "#56B4E9", linetype= 2, linewidth = 1) +
  geom_hline(yintercept=292, color = "#F04442", linetype= 2, linewidth = 1) +
  scale_y_continuous(position = "left", expand = expansion(mult = c(0, 0.05))) +
  # scale_x_discrete(limits = rev) +
  scale_fill_manual(values = c("#56B4E9", "#F04442")) + 
  labs(
    x = "Scaffolds",
    y = "Scaffold length (Mb)",
    fill = ""
  ) +
  theme_bw() +
  theme(
    axis.title = element_text(size = 20),
    axis.text.y = element_text(size = 15),
    axis.text.x = element_text(size = 15, angle = 90, vjust = 0.5, hjust=1),
    legend.text = element_text(size = 20),
    legend.key.size = unit(0.3, 'in'),
    panel.grid.major = element_blank(), 
    panel.grid.minor = element_blank(),
    panel.background = element_blank(),
    panel.border=element_blank(),
    axis.line = element_line(colour = "black"),
    legend.position="top"
  )
ggsave('haphic_vs_phasegrass.pdf', device = 'pdf', unit = "in", width = 10, height = 5)
