# Supplementary material for: Chromosome-level haplotype-resolved assembly of highly heterozygous grass genomes with PhaseGrass
Source: Nat Commun. 2025 Dec 20;17:12. doi: 10.1038/s41467-025-66377-5 (PMC12764793; doi:10.1038/s41467-025-66377-5)
Supplement: Supplementary file 6 — Source Data [file 41467_2025_66377_MOESM6_ESM.zip › Supplementary Fig. 9b/scaffolds.fa.fai]

group1	361506204	8	60	61
group2	354276079	367531324	60	61
group3	353276327	727712013	60	61
group4	308104976	1086876287	60	61
group5	277545282	1400116354	60	61
group6	274311092	1682287399	60	61
group7	270118816	1961170351	60	61
group8	263816101	2235791156	60	61
group9	237925587	2504004201	60	61
group10	227762376	2745895224	60	61
group11	227133641	2977453649	60	61
group12	225251773	3208372860	60	61
group13	213334601	3437378839	60	61
group14	159116218	3654269026	60	61
utg000892l	2954011	3816037193	60	61
utg000596l	2705348	3819040450	60	61
utg001936l	2698621	3821790900	60	61
utg001562l	2557716	3824534511	60	61
utg001622l	2156685	3827134868	60	61
utg000195l	1983626	3829327510	60	61
utg001799l	1834416	3831344209	60	61
utg000403l	1730555	3833209211	60	61
utg001381l	1713641	3834968621	60	61
utg002112l	1647158	3836710835	60	61
utg000925l	1575472	3838385458	60	61
utg002377l	1560685	3839987200	60	61
utg000745l	1538836	3841573909	60	61
utg000370l	1494477	3843138405	60	61
utg005596l	1479363	3844657802	60	61
utg002792l	1432302	3846161834	60	61
utg001829l	1381374	3847618020	60	61
utg001048l	1271122	3849022429	60	61
utg002754l	1227574	3850314749	60	61
utg001848l	1218925	3851562795	60	61
utg002495l	1215272	3852802048	60	61
utg003081l	1214211	3854037587	60	61
utg000266l	1203969	3855272047	60	61
utg001981l	1187014	3856496095	60	61
utg001951l	1180189	3857702905	60	61
utg000969l	1151320	3858902776	60	61
utg002020l	1079126	3860073297	60	61
utg002050l	1054879	3861170421	60	61
utg002452l	1042360	3862242894	60	61
utg002000l	1032543	3863302639	60	61
utg000682l	1007721	3864352404	60	61
utg005045l	1003582	3865376933	60	61
utg005206l	984594	3866397254	60	61
utg003262l	979528	3867398270	60	61
utg000562l	962322	3868394136	60	61
utg003655l	958635	3869372509	60	61
utg004467l	958321	3870347134	60	61
utg003074l	956822	3871321440	60	61
utg000763l	954098	3872294222	60	61
utg004100l	948180	3873264234	60	61
utg002939l	945737	3874228229	60	61
utg000843l	931395	3875189741	60	61
utg002206l	924841	3876136672	60	61
utg003131l	912062	3877076940	60	61
utg001572l	910227	3878004216	60	61
utg002488l	909798	3878929626	60	61
utg004024l	895730	3879854600	60	61
utg000702l	884788	3880765271	60	61
utg004603l	883204	3881664818	60	61
utg000132l	856650	3882562755	60	61
utg000454l	841527	3883433695	60	61
utg001843l	826439	3884289260	60	61
utg000824l	818844	3885129485	60	61
utg000342l	816292	3885961989	60	61
utg001141l	810643	3886791898	60	61
utg002822l	805813	3887616064	60	61
utg004615l	783553	3888435320	60	61
utg000423l	782901	3889231945	60	61
utg003677l	782168	3890027907	60	61
utg004123l	781021	3890823124	60	61
utg000246l	779597	3891617175	60	61
utg000631l	763570	3892409778	60	61
utg002102l	761631	3893186087	60	61
utg001165l	754608	3893960424	60	61
utg002164l	741947	3894727621	60	61
utg003723l	722724	3895481946	60	61
utg002974l	707102	3896216728	60	61
utg001461l	704808	3896935628	60	61
utg001374l	700082	3897652195	60	61
utg000712l	698222	3898363958	60	61
utg004517l	697092	3899073830	60	61
utg000074l	680673	3899782553	60	61
utg002691l	663700	3900474583	60	61
utg002189l	641378	3901149357	60	61
utg001599l	635003	3901801437	60	61
utg001960l	631576	3902447036	60	61
utg003297l	618906	3903089151	60	61
utg003123l	613583	3903718385	60	61
utg004659l	608923	3904342207	60	61
utg000645l	608708	3904961291	60	61
utg001859l	608574	3905580157	60	61
utg003350l	608181	3906198886	60	61
utg000542l	607351	3906817216	60	61
utg002814l	606360	3907434702	60	61
utg004842l	601097	3908051180	60	61
utg004623l	599454	3908662308	60	61
utg005811l	594175	3909271765	60	61
utg001143l	575421	3909875855	60	61
utg002235l	574140	3910460879	60	61
utg001388l	565232	3911044600	60	61
utg001036l	558516	3911619265	60	61
utg002798l	558263	3912187102	60	61
utg004810l	553129	3912754682	60	61
utg003635l	550103	3913317042	60	61
utg006281l	549656	3913876326	60	61
utg004931l	548573	3914435155	60	61
utg000349l	545729	3914992883	60	61
utg002289l	545565	3915547720	60	61
utg002225l	544113	3916102390	60	61
utg002757l	543206	3916655584	60	61
utg000105l	542614	3917207856	60	61
utg002028l	542249	3917759526	60	61
utg001120l	532600	3918310825	60	61
utg000151l	531891	3918852314	60	61
utg000987l	531659	3919393082	60	61
utg005070l	527852	3919933614	60	61
utg000278l	521721	3920470276	60	61
utg006437l	520634	3921000705	60	61
utg004628l	513916	3921530029	60	61
utg006327l	504574	3922052523	60	61
utg004688l	503628	3922565519	60	61
utg006599l	500929	3923077553	60	61
utg003259l	496978	3923586843	60	61
utg005672l	496476	3924092116	60	61
utg001212l	496209	3924596879	60	61
utg003876l	494626	3925101371	60	61
utg001303l	494191	3925604253	60	61
utg008113l	492959	3926106693	60	61
utg003488l	491992	3926607880	60	61
utg003318l	489559	3927108084	60	61
utg004200l	488551	3927605815	60	61
utg004510l	483784	3928102521	60	61
utg001707l	480148	3928594381	60	61
utg000312l	469587	3929082544	60	61
utg002335l	467990	3929559970	60	61
utg002365l	467609	3930035772	60	61
utg006451l	467120	3930511187	60	61
utg002014l	464661	3930986105	60	61
utg001656l	458991	3931458523	60	61
utg004182l	458408	3931925176	60	61
utg001080l	457993	3932391237	60	61
utg001307l	457848	3932856876	60	61
utg002720l	457605	3933322367	60	61
utg004513l	455630	3933787611	60	61
utg002656l	450268	3934250847	60	61
utg000710l	448288	3934708632	60	61
utg001996l	448055	3935164404	60	61
utg005992l	444994	3935619939	60	61
utg002892l	443166	3936072362	60	61
utg002781l	442272	3936522927	60	61
utg008293l	439920	3936972583	60	61
utg002328l	439521	3937419847	60	61
utg003456l	438319	3937866706	60	61
utg001480l	438101	3938312343	60	61
utg002009l	437555	3938757758	60	61
utg003238l	437546	3939202618	60	61
utg000399l	437368	3939647469	60	61
utg002914l	434734	3940092139	60	61
utg001690l	433911	3940534131	60	61
utg006356l	432960	3940975286	60	61
utg006975l	432562	3941415474	60	61
utg000002l	432271	3941855258	60	61
utg002855l	428785	3942294746	60	61
utg003381l	426624	3942730690	60	61
utg006048l	418236	3943164437	60	61
utg005690l	417121	3943589656	60	61
utg004170l	416756	3944013742	60	61
utg003328l	414168	3944437456	60	61
utg001732l	413030	3944858539	60	61
utg004068l	411231	3945278465	60	61
utg002035l	410519	3945696562	60	61
utg004584l	409797	3946113935	60	61
utg000498l	405233	3946530574	60	61
utg003101l	405202	3946942573	60	61
utg004849l	404791	3947354541	60	61
utg003828l	403589	3947766091	60	61
utg002258l	402935	3948176419	60	61
utg003429l	402908	3948586082	60	61
utg004460l	401283	3948995718	60	61
utg003105l	400760	3949403702	60	61
utg002984l	394694	3949811154	60	61
utg002408l	394201	3950212439	60	61
utg003654l	393853	3950613223	60	61
utg002690l	393458	3951013653	60	61
utg003345l	391859	3951413681	60	61
utg001350l	391482	3951812083	60	61
utg003571l	387540	3952210102	60	61
utg009631l	383822	3952604113	60	61
utg002004l	383701	3952994345	60	61
utg004765l	381562	3953384454	60	61
utg005443l	381435	3953772388	60	61
utg000508l	380472	3954160193	60	61
utg006988l	376504	3954547019	60	61
utg001661l	376007	3954929811	60	61
utg003849l	375407	3955312097	60	61
utg003896l	366502	3955693773	60	61
utg003891l	366266	3956066396	60	61
utg002425l	366179	3956438779	60	61
utg000125l	360386	3956811073	60	61
utg001776l	358190	3957177478	60	61
utg000229l	357344	3957541650	60	61
utg001924l	354195	3957904962	60	61
utg006582l	353831	3958265073	60	61
utg002137l	352879	3958624814	60	61
utg005105l	352355	3958983587	60	61
utg003056l	351516	3959341827	60	61
utg001897l	351057	3959699214	60	61
utg004534l	350425	3960056134	60	61
utg008180l	349876	3960412412	60	61
utg002697l	346969	3960768132	60	61
utg001526l	345079	3961120896	60	61
utg000351l	344271	3961471739	60	61
utg003306l	343931	3961821760	60	61
utg002535l	343889	3962171436	60	61
utg003866l	343484	3962521069	60	61
utg000771l	342789	3962870290	60	61
utg006026l	342723	3963218805	60	61
utg006585l	342610	3963567253	60	61
utg005851l	342217	3963915586	60	61
utg001065l	341327	3964263519	60	61
utg001229l	338901	3964610547	60	61
utg009216l	336570	3964955109	60	61
utg004690l	334410	3965297301	60	61
utg003790l	333308	3965637297	60	61
utg003442l	333061	3965976173	60	61
utg004385l	332976	3966314798	60	61
utg007251l	332065	3966653336	60	61
utg000714l	331977	3966990948	60	61
utg002873l	331455	3967328470	60	61
utg001609l	331250	3967665462	60	61
utg002936l	330341	3968002245	60	61
utg002544l	329714	3968338104	60	61
utg000750l	329433	3968673326	60	61
utg004359l	323060	3969008262	60	61
utg001174l	322059	3969336719	60	61
utg005833l	320776	3969664158	60	61
utg004027l	320637	3969990293	60	61
utg004431l	319703	3970316286	60	61
utg004284l	318549	3970641330	60	61
utg001469l	318061	3970965201	60	61
utg004201l	316527	3971288576	60	61
utg004971l	316490	3971610391	60	61
utg005072l	315958	3971932168	60	61
utg007574l	313822	3972253404	60	61
utg003169l	311469	3972572469	60	61
utg003118l	309764	3972889142	60	61
utg004092l	309700	3973204081	60	61
utg004812l	306908	3973518955	60	61
utg005565l	305500	3973830991	60	61
utg009997l	304623	3974141595	60	61
utg006968l	303913	3974451308	60	61
utg000047l	303541	3974760299	60	61
utg006933l	302740	3975068912	60	61
utg000150l	302080	3975376710	60	61
utg006466l	300974	3975683837	60	61
utg008269l	300106	3975989840	60	61
utg003816l	296305	3976294960	60	61
utg003162l	295581	3976596216	60	61
utg003609l	293965	3976896736	60	61
utg002779l	292393	3977195613	60	61
utg007342l	291644	3977492892	60	61
utg008872l	291198	3977789409	60	61
utg005952l	291145	3978085473	60	61
utg004364l	289951	3978381483	60	61
utg009413l	288964	3978676279	60	61
utg002280l	288835	3978970072	60	61
utg008010l	288533	3979263733	60	61
utg006762l	288207	3979557087	60	61
utg002657l	286996	3979850110	60	61
utg003190l	286786	3980141902	60	61
utg008093l	285130	3980433480	60	61
utg006527l	284210	3980723375	60	61
utg005783l	283962	3981012334	60	61
utg001189l	283301	3981301041	60	61
utg001980l	282262	3981589076	60	61
utg000485l	282094	3981876055	60	61
utg001352l	280853	3982162863	60	61
utg008038l	280585	3982448409	60	61
utg001748l	280491	3982733683	60	61
utg001180l	279770	3983018861	60	61
utg006489l	279767	3983303306	60	61
utg002296l	279069	3983587748	60	61
utg005331l	277102	3983871481	60	61
utg007044l	276597	3984153214	60	61
utg001898l	275728	3984434433	60	61
utg006126l	274708	3984714769	60	61
utg005326l	274544	3984994068	60	61
utg008227l	273406	3985273200	60	61
utg004398l	271120	3985551175	60	61
utg003272l	270808	3985826826	60	61
utg001991l	270421	3986102160	60	61
utg006024l	267905	3986377101	60	61
utg002837l	267565	3986649484	60	61
utg002077l	267422	3986921521	60	61
utg007834l	266910	3987193413	60	61
utg002770l	266692	3987464784	60	61
utg005595l	265998	3987735933	60	61
utg002848l	265173	3988006377	60	61
utg006212l	264455	3988275982	60	61
utg002587l	264351	3988544857	60	61
utg006477l	264251	3988813626	60	61
utg000600l	263558	3989082294	60	61
utg006963l	262039	3989350257	60	61
utg003959l	261700	3989616676	60	61
utg006140l	260736	3989882750	60	61
utg010553l	260307	3990147844	60	61
utg003322l	260293	3990412502	60	61
utg006911l	259577	3990677146	60	61
utg007699l	259067	3990941062	60	61
utg005147l	257799	3991204459	60	61
utg008865l	257487	3991466567	60	61
utg002166l	257415	3991728358	60	61
utg004108l	256288	3991990076	60	61
utg005999l	255512	3992250648	60	61
utg006769l	255436	3992510431	60	61
utg004668l	255252	3992770137	60	61
utg004891l	255166	3993029656	60	61
utg005681l	253944	3993289087	60	61
utg004975l	252460	3993547276	60	61
utg001596l	251215	3993803956	60	61
utg002030l	251173	3994059370	60	61
utg005216l	250681	3994314742	60	61
utg003869l	250362	3994569614	60	61
utg006801l	249004	3994824161	60	61
utg004214l	248534	3995077328	60	61
utg011728l	248228	3995330017	60	61
utg004716l	247955	3995582395	60	61
utg005749l	247130	3995834495	60	61
utg002245l	246018	3996085756	60	61
utg006869l	245848	3996335887	60	61
utg001008l	245744	3996585845	60	61
utg004851l	245106	3996835697	60	61
utg007306l	244187	3997084901	60	61
utg002573l	243663	3997333170	60	61
utg004601l	242898	3997580907	60	61
utg003269l	242833	3997827866	60	61
utg001869l	242171	3998074759	60	61
utg005052l	240813	3998320979	60	61
utg002413l	240364	3998565818	60	61
utg006055l	240362	3998810201	60	61
utg003618l	239493	3999054582	60	61
utg008089l	239062	3999298079	60	61
utg007464l	238040	3999541138	60	61
utg008677l	237853	3999783158	60	61
utg001541l	237430	4000024988	60	61
utg009369l	237156	4000266388	60	61
utg007402l	236684	4000507509	60	61
utg001508l	236463	4000748150	60	61
utg001013l	235933	4000988567	60	61
utg002002l	235635	4001228445	60	61
utg002267l	235027	4001468020	60	61
utg011001l	234648	4001706977	60	61
utg006288l	234506	4001945548	60	61
utg007082l	234014	4002183975	60	61
utg005677l	233238	4002421902	60	61
utg004759l	232099	4002659040	60	61
utg003514l	231853	4002895020	60	61
utg000860l	231562	4003130750	60	61
utg002278l	231392	4003366184	60	61
utg009196l	231052	4003601445	60	61
utg006579l	230978	4003836360	60	61
utg004126l	230830	4004071200	60	61
utg003856l	230403	4004305890	60	61
utg002037l	229206	4004540146	60	61
utg007076l	228531	4004773185	60	61
utg008142l	228222	4005005537	60	61
utg001181l	228047	4005237575	60	61
utg008246l	227973	4005469435	60	61
utg004700l	227884	4005701220	60	61
utg007088l	226792	4005932915	60	61
utg006663l	226151	4006163499	60	61
utg005219l	225773	4006393432	60	61
utg004807l	225654	4006622980	60	61
utg005526l	225457	4006852407	60	61
utg000098l	225235	4007081634	60	61
utg005087l	225181	4007310635	60	61
utg004475l	225036	4007539582	60	61
utg001104l	224967	4007768381	60	61
utg002476l	224784	4007997110	60	61
utg009183l	224717	4008225653	60	61
utg004795l	224034	4008454128	60	61
utg004589l	223480	4008681908	60	61
utg001176l	223093	4008909125	60	61
utg003278l	223093	4009135949	60	61
utg008179l	222770	4009362773	60	61
utg005875l	222529	4009589268	60	61
utg004038l	222498	4009815518	60	61
utg005691l	222325	4010041737	60	61
utg002414l	221756	4010267780	60	61
utg002788l	221660	4010493244	60	61
utg004863l	221593	4010718611	60	61
utg002517l	220815	4010943910	60	61
utg009229l	220283	4011168418	60	61
utg005061l	220143	4011392385	60	61
utg005058l	218034	4011616210	60	61
utg003761l	217813	4011837890	60	61
utg004723l	217583	4012059346	60	61
utg003425l	217321	4012280568	60	61
utg001353l	216371	4012501524	60	61
utg008616l	216067	4012721514	60	61
utg002048l	215891	4012941195	60	61
utg005688l	215487	4013160697	60	61
utg003661l	215475	4013379788	60	61
utg005717l	215322	4013598867	60	61
utg003339l	215159	4013817790	60	61
utg003868l	214939	4014036547	60	61
utg002449l	214146	4014255081	60	61
utg007762l	214123	4014472809	60	61
utg007278l	213683	4014690513	60	61
utg010262l	213268	4014907770	60	61
utg005616l	212778	4015124605	60	61
utg004680l	212627	4015340942	60	61
utg007419l	212184	4015557125	60	61
utg007711l	211965	4015772858	60	61
utg001089l	211742	4015988368	60	61
utg004003l	210983	4016203652	60	61
utg004503l	210850	4016418164	60	61
utg003642l	210349	4016632541	60	61
utg003321l	209909	4016846408	60	61
utg006517l	209630	4017059828	60	61
utg001929l	208433	4017272964	60	61
utg002336l	208325	4017484883	60	61
utg005885l	208132	4017696693	60	61
utg007487l	208014	4017908306	60	61
utg000942l	208007	4018119799	60	61
utg008651l	207972	4018331285	60	61
utg006052l	207663	4018542736	60	61
utg008965l	207489	4018753873	60	61
utg000601l	207471	4018964833	60	61
utg003606l	207470	4019175774	60	61
utg011595l	207465	4019386714	60	61
utg004756l	206952	4019597649	60	61
utg008510l	206439	4019808063	60	61
utg001122l	206393	4020017955	60	61
utg008741l	206060	4020227800	60	61
utg004020l	206044	4020437307	60	61
utg004649l	205765	4020646798	60	61
utg004071l	205611	4020856005	60	61
utg005352l	204872	4021065055	60	61
utg004918l	204802	4021273354	60	61
utg008633l	204080	4021481582	60	61
utg011034l	203930	4021689076	60	61
utg003257l	203430	4021896417	60	61
utg003098l	203417	4022103250	60	61
utg003388l	203352	4022310070	60	61
utg006449l	203158	4022516824	60	61
utg005938l	202858	4022723380	60	61
utg004344l	202842	4022929631	60	61
utg007056l	202747	4023135866	60	61
utg009039l	202321	4023342005	60	61
utg003389l	201381	4023547711	60	61
utg000520l	200967	4023752461	60	61
utg002681l	200933	4023956790	60	61
utg008591l	200646	4024161084	60	61
utg006515l	200500	4024365087	60	61
utg005060l	199080	4024568941	60	61
utg010885l	199067	4024771351	60	61
utg006524l	198905	4024973748	60	61
utg004465l	198453	4025175981	60	61
utg007875l	196835	4025377754	60	61
utg007017l	196820	4025577882	60	61
utg007610l	196613	4025777995	60	61
utg010009l	196495	4025977897	60	61
utg003950l	195329	4026177679	60	61
utg006172l	195275	4026376276	60	61
utg004338l	194481	4026574818	60	61
utg003749l	194454	4026772553	60	61
utg004970l	194064	4026970260	60	61
utg003593l	194042	4027167571	60	61
utg002372l	193249	4027364860	60	61
utg004234l	193100	4027561342	60	61
utg002763l	192859	4027757673	60	61
utg006920l	192510	4027953759	60	61
utg005063l	192414	4028149490	60	61
utg002723l	192291	4028345123	60	61
utg011155l	192167	4028540631	60	61
utg004116l	191852	4028736013	60	61
utg005949l	191726	4028931075	60	61
utg004166l	191477	4029126009	60	61
utg001282l	190598	4029320690	60	61
utg005792l	190332	4029514477	60	61
utg004278l	190062	4029707994	60	61
utg004332l	189990	4029901236	60	61
utg003068l	189757	4030094405	60	61
utg003832l	189686	4030287337	60	61
utg002902l	189507	4030480197	60	61
utg009420l	189088	4030672875	60	61
utg001946l	189025	4030865127	60	61
utg010963l	189016	4031057315	60	61
utg006784l	188749	4031249494	60	61
utg004148l	188606	4031441401	60	61
utg001654l	188394	4031633163	60	61
utg002904l	188089	4031824709	60	61
utg003121l	188018	4032015945	60	61
utg000301l	187836	4032207109	60	61
utg007590l	187811	4032398088	60	61
utg005945l	187377	4032589042	60	61
utg002218l	187110	4032779554	60	61
utg000510l	187022	4032969795	60	61
utg006701l	187004	4033159947	60	61
utg001479l	186694	4033350080	60	61
utg013890l	185853	4033539898	60	61
utg004391l	185789	4033728861	60	61
utg009172l	184987	4033917759	60	61
utg004429l	184864	4034105842	60	61
utg006756l	184718	4034293800	60	61
utg006240l	184499	4034481609	60	61
utg000099l	184082	4034669195	60	61
utg007641l	184082	4034856358	60	61
utg010154l	183946	4035043521	60	61
utg007294l	183854	4035230545	60	61
utg002136l	183804	4035417476	60	61
utg013331l	183759	4035604356	60	61
utg003824l	183309	4035791190	60	61
utg006341l	182892	4035977567	60	61
utg005020l	182688	4036163520	60	61
utg002853l	182412	4036349265	60	61
utg004277l	181415	4036534730	60	61
utg003493l	181367	4036719181	60	61
utg005959l	181267	4036903583	60	61
utg005285l	180592	4037087884	60	61
utg002416l	180476	4037271498	60	61
utg007869l	180218	4037454994	60	61
utg007881l	179854	4037638228	60	61
utg003194l	179139	4037821092	60	61
utg012346l	179110	4038003229	60	61
utg006807l	178661	4038185337	60	61
utg002854l	177722	4038366988	60	61
utg006296l	177428	4038547685	60	61
utg002809l	177086	4038728083	60	61
utg007495l	177053	4038908133	60	61
utg008856l	176595	4039088149	60	61
utg005849l	175631	4039267700	60	61
utg006742l	175436	4039446271	60	61
utg001475l	175197	4039624643	60	61
utg008285l	175058	4039802772	60	61
utg003182l	174809	4039980760	60	61
utg002061l	174584	4040158495	60	61
utg003107l	174541	4040336001	60	61
utg004612l	174364	4040513464	60	61
utg003159l	174194	4040690747	60	61
utg006144l	173773	4040867857	60	61
utg005304l	173650	4041044539	60	61
utg007845l	173306	4041221096	60	61
utg009678l	173022	4041397303	60	61
utg004657l	172592	4041573221	60	61
utg001559l	172235	4041748702	60	61
utg001466l	172138	4041923820	60	61
utg005530l	171954	4042098839	60	61
utg002714l	171765	4042273671	60	61
utg002022l	171501	4042448311	60	61
utg007392l	171407	4042622683	60	61
utg008652l	171129	4042796959	60	61
utg009652l	170974	4042970953	60	61
utg005220l	170869	4043144789	60	61
utg002229l	170861	4043318518	60	61
utg007525l	170745	4043492239	60	61
utg004419l	170430	4043665842	60	61
utg008378l	170092	4043839125	60	61
utg004147l	169992	4044012064	60	61
utg001152l	169856	4044184902	60	61
utg000103l	169643	4044357601	60	61
utg004606l	169472	4044530084	60	61
utg007217l	169065	4044702393	60	61
utg002638l	168744	4044874288	60	61
utg006264l	168579	4045045857	60	61
utg003586l	168492	4045217258	60	61
utg002424l	168009	4045388571	60	61
utg009795l	167967	4045559393	60	61
utg009559l	167957	4045730172	60	61
utg003853l	167758	4045900941	60	61
utg003863l	167728	4046071507	60	61
utg005709l	167604	4046242043	60	61
utg006388l	167061	4046412453	60	61
utg002746l	166822	4046582311	60	61
utg005109l	166777	4046751926	60	61
utg003157l	166253	4046921495	60	61
utg007523l	166197	4047090531	60	61
utg007634l	166058	4047259510	60	61
utg004666l	165906	4047428348	60	61
utg009012l	165631	4047597032	60	61
utg011111l	165328	4047765436	60	61
utg010000l	165255	4047933532	60	61
utg012519l	165226	4048101554	60	61
utg004693l	165184	4048269546	60	61
utg003409l	165025	4048437496	60	61
utg003803l	164960	4048605284	60	61
utg004915l	164595	4048773006	60	61
utg003550l	164045	4048940357	60	61
utg005962l	164036	4049107149	60	61
utg007196l	163801	4049273931	60	61
utg003153l	163775	4049440475	60	61
utg002856l	163589	4049606992	60	61
utg013079l	163587	4049773320	60	61
utg005362l	163425	4049939646	60	61
utg008845l	163401	4050105807	60	61
utg006150l	163142	4050271944	60	61
utg011840l	162912	4050437818	60	61
utg004396l	162717	4050603458	60	61
utg005575l	162244	4050768899	60	61
utg003077l	161959	4050933860	60	61
utg004774l	161650	4051098531	60	61
utg007945l	161471	4051262888	60	61
utg008088l	161317	4051427063	60	61
utg004296l	161250	4051591081	60	61
utg004670l	161125	4051755031	60	61
utg005517l	160653	4051918854	60	61
utg005940l	160457	4052082197	60	61
utg004073l	160408	4052245341	60	61
utg010121l	160379	4052408435	60	61
utg003459l	160334	4052571499	60	61
utg012060l	160074	4052734518	60	61
utg010296l	159825	4052897272	60	61
utg005465l	159601	4053059773	60	61
utg011787l	159447	4053222047	60	61
utg009973l	159329	4053384164	60	61
utg007455l	159273	4053546161	60	61
utg003628l	159216	4053708101	60	61
utg007986l	159216	4053869983	60	61
utg009509l	159090	4054031865	60	61
utg005309l	159057	4054193619	60	61
utg004329l	159004	4054355339	60	61
utg008752l	158821	4054517006	60	61
utg001158l	158390	4054678487	60	61
utg009268l	158321	4054839529	60	61
utg003301l	158133	4055000501	60	61
utg002805l	158095	4055161282	60	61
utg002996l	157764	4055322024	60	61
utg010105l	157723	4055482430	60	61
utg010371l	157412	4055642794	60	61
utg005708l	157152	4055802842	60	61
utg014055l	157093	4055962626	60	61
utg009945l	157053	4056122350	60	61
utg005697l	156396	4056282033	60	61
utg008713l	155946	4056441048	60	61
utg006588l	155667	4056599606	60	61
utg006614l	155333	4056757880	60	61
utg010565l	155276	4056915814	60	61
utg006197l	155105	4057073690	60	61
utg007783l	154826	4057231393	60	61
utg014927l	154734	4057388812	60	61
utg007582l	154686	4057546137	60	61
utg004315l	154557	4057703414	60	61
utg000705l	154252	4057860559	60	61
utg004875l	154216	4058017394	60	61
utg003664l	154049	4058174193	60	61
utg012788l	153905	4058330822	60	61
utg001289l	153718	4058487305	60	61
utg008664l	153065	4058643597	60	61
utg006460l	152965	4058799226	60	61
utg004428l	152452	4058954753	60	61
utg005372l	152152	4059109758	60	61
utg007545l	152152	4059264458	60	61
utg006420l	152151	4059419158	60	61
utg001984l	152077	4059573857	60	61
utg006225l	152002	4059728481	60	61
utg010485l	151869	4059883029	60	61
utg003939l	151555	4060037442	60	61
utg013382l	150988	4060191535	60	61
utg004435l	150956	4060345052	60	61
utg004496l	150815	4060498536	60	61
utg013269l	150622	4060651877	60	61
utg002617l	150604	4060805022	60	61
utg009138l	150603	4060958149	60	61
utg004393l	150601	4061111275	60	61
utg007361l	150339	4061264399	60	61
utg012605l	149926	4061417256	60	61
utg001223l	149869	4061569693	60	61
utg005781l	149846	4061722072	60	61
utg007903l	149835	4061874428	60	61
utg012251l	149192	4062026773	60	61
utg004199l	149103	4062178464	60	61
utg006590l	148687	4062330065	60	61
utg006148l	148589	4062481243	60	61
utg006013l	148550	4062632321	60	61
utg000035l	148512	4062783359	60	61
utg002230l	148358	4062934359	60	61
utg010760l	148208	4063085202	60	61
utg005779l	147790	4063235893	60	61
utg014855l	147707	4063386159	60	61
utg010732l	147330	4063536340	60	61
utg005716l	147297	4063686138	60	61
utg013508l	147286	4063835902	60	61
utg002606l	147277	4063985655	60	61
utg004302l	147104	4064135399	60	61
utg008103l	147030	4064284967	60	61
utg009326l	147028	4064434460	60	61
utg007163l	146895	4064583951	60	61
utg010182l	146765	4064733307	60	61
utg009232l	146470	4064882531	60	61
utg007735l	146462	4065031455	60	61
utg001663l	146375	4065180371	60	61
utg004654l	146316	4065329198	60	61
utg005333l	146297	4065477965	60	61
utg009926l	146011	4065626713	60	61
utg006956l	145972	4065775170	60	61
utg003834l	145871	4065923587	60	61
utg009579l	145760	4066071902	60	61
utg004531l	145752	4066220104	60	61
utg007830l	145092	4066368298	60	61
utg012029l	144711	4066515821	60	61
utg007914l	144534	4066662956	60	61
utg008991l	144482	4066809911	60	61
utg001187l	144231	4066956814	60	61
utg001448l	144217	4067103461	60	61
utg010701l	144137	4067250094	60	61
utg007676l	144110	4067396646	60	61
utg003164l	143852	4067543170	60	61
utg008884l	143709	4067689432	60	61
utg004426l	143255	4067835549	60	61
utg009081l	143229	4067981204	60	61
utg005995l	142605	4068126833	60	61
utg009125l	142482	4068271827	60	61
utg006326l	142289	4068416696	60	61
utg007121l	142119	4068561369	60	61
utg008855l	141788	4068705869	60	61
utg005491l	141640	4068850033	60	61
utg009541l	141495	4068994046	60	61
utg004238l	141487	4069137912	60	61
utg005377l	141210	4069281770	60	61
utg009640l	141071	4069425346	60	61
utg004748l	141005	4069568781	60	61
utg007243l	140677	4069712149	60	61
utg003585l	140346	4069855183	60	61
utg004115l	140036	4069997881	60	61
utg005759l	139809	4070140263	60	61
utg009982l	139429	4070282415	60	61
utg005174l	139414	4070424180	60	61
utg010101l	139353	4070565930	60	61
utg007809l	138590	4070707618	60	61
utg009826l	138449	4070848530	60	61
utg007838l	138445	4070989299	60	61
utg007357l	138314	4071130064	60	61
utg005035l	138002	4071270696	60	61
utg005613l	137981	4071411011	60	61
utg001670l	137923	4071551304	60	61
utg005007l	137877	4071691538	60	61
utg008832l	137845	4071831725	60	61
utg013286l	137812	4071971880	60	61
utg005401l	137425	4072112001	60	61
utg006838l	137240	4072251729	60	61
utg001914l	136927	4072391269	60	61
utg006313l	136824	4072530491	60	61
utg003944l	136642	4072669608	60	61
utg009165l	136522	4072808540	60	61
utg000320l	136315	4072947350	60	61
utg010094l	136231	4073085949	60	61
utg008172l	136053	4073224463	60	61
utg005576l	135591	4073362796	60	61
utg006678l	135424	4073500659	60	61
utg004229l	135257	4073638353	60	61
utg000324l	135101	4073775877	60	61
utg004425l	135067	4073913242	60	61
utg005261l	135047	4074050573	60	61
utg007446l	135010	4074187883	60	61
utg006001l	134937	4074325156	60	61
utg010725l	134523	4074462354	60	61
utg005505l	134392	4074599132	60	61
utg002702l	134201	4074735776	60	61
utg003755l	134148	4074872226	60	61
utg000234l	134041	4075008622	60	61
utg009573l	134029	4075144910	60	61
utg003923l	133940	4075281185	60	61
utg005084l	133199	4075417370	60	61
utg003252l	133160	4075552801	60	61
utg003934l	132895	4075688193	60	61
utg004152l	132838	4075823315	60	61
utg005168l	132818	4075958379	60	61
utg005963l	132772	4076093423	60	61
utg002621l	132767	4076228420	60	61
utg005698l	132735	4076363412	60	61
utg014156l	132697	4076498372	60	61
utg010020l	132652	4076633293	60	61
utg008762l	132439	4076768168	60	61
utg004957l	132286	4076902827	60	61
utg006233l	132091	4077037330	60	61
utg009739l	131773	4077171635	60	61
utg009741l	131643	4077305617	60	61
utg008178l	131412	4077439467	60	61
utg007071l	131371	4077573082	60	61
utg006736l	131355	4077706655	60	61
utg010147l	131241	4077840212	60	61
utg006141l	131152	4077973653	60	61
utg002526l	131121	4078107003	60	61
utg010062l	130926	4078240322	60	61
utg007206l	130388	4078373443	60	61
utg002613l	130385	4078506017	60	61
utg011662l	130380	4078638588	60	61
utg005400l	130232	4078771153	60	61
utg013400l	130034	4078903568	60	61
utg004375l	129992	4079035782	60	61
utg006308l	129975	4079167953	60	61
utg000593l	129764	4079300107	60	61
utg012202l	129526	4079432046	60	61
utg007653l	128947	4079563743	60	61
utg006016l	128747	4079694852	60	61
utg010473l	128730	4079825757	60	61
utg008666l	128701	4079956645	60	61
utg006735l	128613	4080087504	60	61
utg010736l	128589	4080218273	60	61
utg005755l	128474	4080349018	60	61
utg002409l	128455	4080479646	60	61
utg010230l	128263	4080610254	60	61
utg007973l	128262	4080740667	60	61
utg012563l	128246	4080871079	60	61
utg000608l	128192	4081001475	60	61
utg005855l	128121	4081131816	60	61
utg000199l	127944	4081262085	60	61
utg005150l	127901	4081392174	60	61
utg011104l	127878	4081522219	60	61
utg009035l	127797	4081652241	60	61
utg011813l	127729	4081782180	60	61
utg011893l	127721	4081912050	60	61
utg007259l	127587	4082041912	60	61
utg007874l	127549	4082171638	60	61
utg009054l	127537	4082301325	60	61
utg007203l	127499	4082431000	60	61
utg010727l	127430	4082560636	60	61
utg011163l	127156	4082690202	60	61
utg005181l	126893	4082819490	60	61
utg005579l	126877	4082948510	60	61
utg010243l	126844	4083077514	60	61
utg009178l	126745	4083206485	60	61
utg003464l	126704	4083335355	60	61
utg008896l	126639	4083464183	60	61
utg006662l	126565	4083592945	60	61
utg009252l	126475	4083721632	60	61
utg001134l	126348	4083850227	60	61
utg005742l	126178	4083978693	60	61
utg004901l	126171	4084106986	60	61
utg006128l	126055	4084235272	60	61
utg006423l	125994	4084363440	60	61
utg009623l	125950	4084491546	60	61
utg005619l	125734	4084619608	60	61
utg011484l	125719	4084747450	60	61
utg009241l	125652	4084875277	60	61
utg009731l	125494	4085003036	60	61
utg002548l	125425	4085130634	60	61
utg006295l	125409	4085258162	60	61
utg008688l	125406	4085385674	60	61
utg005534l	125367	4085513183	60	61
utg008611l	125318	4085640652	60	61
utg002731l	125223	4085768071	60	61
utg012828l	125198	4085895394	60	61
utg000045l	125047	4086022691	60	61
utg014986l	125026	4086149835	60	61
utg005384l	124810	4086276957	60	61
utg000387l	124731	4086403860	60	61
utg011327l	124647	4086530682	60	61
utg008920l	124641	4086657419	60	61
utg010159l	124600	4086784150	60	61
utg005074l	124539	4086910839	60	61
utg002687l	124384	4087037466	60	61
utg005292l	124320	4087163936	60	61
utg003594l	124213	4087290340	60	61
utg004640l	123924	4087416636	60	61
utg005649l	123648	4087542638	60	61
utg006274l	123571	4087668359	60	61
utg004546l	123562	4087794002	60	61
utg010045l	123538	4087919636	60	61
utg003460l	123525	4088045245	60	61
utg000141l	123468	4088170841	60	61
utg006406l	123344	4088296379	60	61
utg006047l	123265	4088421791	60	61
utg002882l	123162	4088547123	60	61
utg007374l	122897	4088672350	60	61
utg006129l	122896	4088797308	60	61
utg004082l	122893	4088922265	60	61
utg004269l	122797	4089047219	60	61
utg005549l	122767	4089172075	60	61
utg010184l	122565	4089296901	60	61
utg003023l	122529	4089421521	60	61
utg003801l	122454	4089546105	60	61
utg005363l	122449	4089670612	60	61
utg011698l	122383	4089795114	60	61
utg011403l	122068	4089919549	60	61
utg006636l	121957	4090043664	60	61
utg010188l	121834	4090167666	60	61
utg003569l	121792	4090291543	60	61
utg011225l	121773	4090415377	60	61
utg000120l	121737	4090539192	60	61
utg009412l	121651	4090662970	60	61
utg004974l	121386	4090786661	60	61
utg009572l	121333	4090910083	60	61
utg009563l	121224	4091033451	60	61
utg004386l	121199	4091156708	60	61
utg002905l	121195	4091279939	60	61
utg004109l	120951	4091403166	60	61
utg007980l	120916	4091526145	60	61
utg014082l	120905	4091649089	60	61
utg006093l	120869	4091772022	60	61
utg004502l	120803	4091894918	60	61
utg004294l	120751	4092017747	60	61
utg008197l	120600	4092140523	60	61
utg008705l	120356	4092263145	60	61
utg002359l	120273	4092385519	60	61
utg006978l	120175	4092507809	60	61
utg003057l	120134	4092629999	60	61
utg004041l	120119	4092752148	60	61
utg003999l	120054	4092874281	60	61
utg008775l	119932	4092996348	60	61
utg008362l	119917	4093118291	60	61
utg001730l	119884	4093240219	60	61
utg007988l	119828	4093362114	60	61
utg005124l	119826	4093483952	60	61
utg006817l	119790	4093605788	60	61
utg006399l	119771	4093727587	60	61
utg007302l	119675	4093849367	60	61
utg009041l	119659	4093971049	60	61
utg005135l	119639	4094092715	60	61
utg008841l	119583	4094214360	60	61
utg005437l	119555	4094335949	60	61
utg009339l	119498	4094457509	60	61
utg006349l	119409	4094579011	60	61
utg007354l	119224	4094700423	60	61
utg011037l	119213	4094821647	60	61
utg010300l	119067	4094942859	60	61
utg014019l	118955	4095063923	60	61
utg010252l	118927	4095184873	60	61
utg007445l	118867	4095305795	60	61
utg009539l	118475	4095426656	60	61
utg000770l	118460	4095547118	60	61
utg014242l	118423	4095667565	60	61
utg004746l	118308	4095787974	60	61
utg004548l	118302	4095908266	60	61
utg009323l	118253	4096028552	60	61
utg011476l	118218	4096148788	60	61
utg009327l	118037	4096268989	60	61
utg004883l	117926	4096389006	60	61
utg006980l	117887	4096508910	60	61
utg012217l	117879	4096628774	60	61
utg004767l	117651	4096748630	60	61
utg003812l	117545	4096868254	60	61
utg007513l	117501	4096987771	60	61
utg005908l	117428	4097107243	60	61
utg007290l	117302	4097226641	60	61
utg004714l	117230	4097345911	60	61
utg004401l	117211	4097465107	60	61
utg005926l	117085	4097584284	60	61
utg009962l	117036	4097703333	60	61
utg007407l	116895	4097822332	60	61
utg008863l	116742	4097941188	60	61
utg007093l	116468	4098059888	60	61
utg004233l	116441	4098178310	60	61
utg009064l	116254	4098296704	60	61
utg007948l	116252	4098414908	60	61
utg002039l	116240	4098533110	60	61
utg010089l	116214	4098651300	60	61
utg007710l	116175	4098769463	60	61
utg011599l	116148	4098887587	60	61
utg008654l	116106	4099005683	60	61
utg004131l	115844	4099123737	60	61
utg008224l	115842	4099241524	60	61
utg005508l	115818	4099359309	60	61
utg003592l	115564	4099477070	60	61
utg007991l	115480	4099594573	60	61
utg003071l	115280	4099711990	60	61
utg012094l	115240	4099829204	60	61
utg008092l	115092	4099946377	60	61
utg009627l	114829	4100063400	60	61
utg010990l	114819	4100180155	60	61
utg000249l	114789	4100296900	60	61
utg003208l	114689	4100413615	60	61
utg012053l	114637	4100530228	60	61
utg009898l	114539	4100646788	60	61
utg008174l	114452	4100763248	60	61
utg008134l	114241	4100879620	60	61
utg006238l	114195	4100995778	60	61
utg009650l	114160	4101111889	60	61
utg010626l	114115	4101227964	60	61
utg006107l	113965	4101343993	60	61
utg005684l	113775	4101459870	60	61
utg006195l	113609	4101575554	60	61
utg008028l	113600	4101691069	60	61
utg003440l	113535	4101806575	60	61
utg008330l	113530	4101922015	60	61
utg011342l	113506	4102037450	60	61
utg005027l	113495	4102152860	60	61
utg007332l	113488	4102268259	60	61
utg003576l	113280	4102383651	60	61
utg015094l	113241	4102498831	60	61
utg005637l	113138	4102613972	60	61
utg005930l	113133	4102729008	60	61
utg002575l	113108	4102844039	60	61
utg004613l	113052	4102959045	60	61
utg007391l	113000	4103073994	60	61
utg007596l	112986	4103188890	60	61
utg015318l	112977	4103303772	60	61
utg001998l	112975	4103418644	60	61
utg002159l	112890	4103533514	60	61
utg003552l	112789	4103648298	60	61
utg005017l	112731	4103762979	60	61
utg010011l	112730	4103877601	60	61
utg003800l	112681	4103992222	60	61
utg001331l	112659	4104106794	60	61
utg002900l	112433	4104221343	60	61
utg002803l	112373	4104335662	60	61
utg010974l	112336	4104449920	60	61
utg008183l	112267	4104564141	60	61
utg009703l	112209	4104678292	60	61
utg005816l	112117	4104792384	60	61
utg008005l	112113	4104906382	60	61
utg008225l	112076	4105020376	60	61
utg002830l	112042	4105134332	60	61
utg008314l	111922	4105248254	60	61
utg012801l	111897	4105362054	60	61
utg009546l	111864	4105475828	60	61
utg011754l	111858	4105589569	60	61
utg003641l	111833	4105703304	60	61
utg012008l	111832	4105817013	60	61
utg004667l	111736	4105930721	60	61
utg008163l	111700	4106044332	60	61
utg012194l	111679	4106157906	60	61
utg005398l	111641	4106271459	60	61
utg005925l	111638	4106384973	60	61
utg007171l	111590	4106498484	60	61
utg007173l	111536	4106611946	60	61
utg002926l	111498	4106725353	60	61
utg007833l	111308	4106838722	60	61
utg009616l	111293	4106951898	60	61
utg006109l	111264	4107065058	60	61
utg012494l	111231	4107178189	60	61
utg012105l	111222	4107291286	60	61
utg002710l	111083	4107404374	60	61
utg009220l	111070	4107517321	60	61
utg009933l	111069	4107630255	60	61
utg019118l	111019	4107743188	60	61
utg010641l	111004	4107856070	60	61
utg007736l	110993	4107968937	60	61
utg006829l	110969	4108081792	60	61
utg004960l	110914	4108194623	60	61
utg002355l	110892	4108307398	60	61
utg007313l	110851	4108420151	60	61
utg012554l	110768	4108532862	60	61
utg006469l	110740	4108645489	60	61
utg009130l	110635	4108758087	60	61
utg003528l	110633	4108870578	60	61
utg006396l	110609	4108983067	60	61
utg005129l	110385	4109095532	60	61
utg010126l	110242	4109207769	60	61
utg006306l	110210	4109319861	60	61
utg009356l	110189	4109431920	60	61
utg012048l	110041	4109543958	60	61
utg006656l	110028	4109655846	60	61
utg006340l	109787	4109767720	60	61
utg006674l	109673	4109879349	60	61
utg010713l	109587	4109990862	60	61
utg008426l	109564	4110102288	60	61
utg003674l	109509	4110213691	60	61
utg009353l	109489	4110325038	60	61
utg002858l	109466	4110436364	60	61
utg007386l	109460	4110547667	60	61
utg006138l	109425	4110658964	60	61
utg006146l	109357	4110770225	60	61
utg004876l	109239	4110881417	60	61
utg002431l	109197	4110992489	60	61
utg003518l	109138	4111103518	60	61
utg011825l	109041	4111214487	60	61
utg005439l	108981	4111325358	60	61
utg009416l	108973	4111436168	60	61
utg012883l	108890	4111546970	60	61
utg020172l	108868	4111657687	60	61
utg001683l	108818	4111768382	60	61
utg002913l	108809	4111879026	60	61
utg006235l	108684	4111989661	60	61
utg006009l	108539	4112100169	60	61
utg005866l	108390	4112210529	60	61
utg006595l	108331	4112320738	60	61
utg005651l	108223	4112430887	60	61
utg007866l	108157	4112540926	60	61
utg001329l	108014	4112650898	60	61
utg008544l	107989	4112760725	60	61
utg007280l	107941	4112870526	60	61
utg005154l	107925	4112980279	60	61
utg009829l	107802	4113090015	60	61
utg008437l	107752	4113199626	60	61
utg009643l	107712	4113309186	60	61
utg010891l	107658	4113418706	60	61
utg008638l	107597	4113528171	60	61
utg007334l	107556	4113637574	60	61
utg008708l	107555	4113746935	60	61
utg003154l	107420	4113856295	60	61
utg009429l	107304	4113965518	60	61
utg007439l	107014	4114074623	60	61
utg012615l	106984	4114183433	60	61
utg014684l	106889	4114292213	60	61
utg006063l	106816	4114400896	60	61
utg004086l	106749	4114509505	60	61
utg012908l	106744	4114618046	60	61
utg005492l	106742	4114726582	60	61
utg006601l	106681	4114835116	60	61
utg010742l	106669	4114943588	60	61
utg008140l	106552	4115052047	60	61
utg002463l	106414	4115160387	60	61
utg005327l	106409	4115268587	60	61
utg005232l	106299	4115376782	60	61
utg009048l	106289	4115484865	60	61
utg006446l	106262	4115592938	60	61
utg008390l	106144	4115700984	60	61
utg006526l	106139	4115808910	60	61
utg009517l	106132	4115916830	60	61
utg006730l	106062	4116024743	60	61
utg008239l	106045	4116132585	60	61
utg010093l	106030	4116240410	60	61
utg011045l	105985	4116348220	60	61
utg010624l	105893	4116455984	60	61
utg002901l	105830	4116563654	60	61
utg011101l	105759	4116671260	60	61
utg007359l	105654	4116778794	60	61
utg004905l	105575	4116886221	60	61
utg008359l	105568	4116993568	60	61
utg014954l	105496	4117100908	60	61
utg006521l	105320	4117208175	60	61
utg006360l	105219	4117315263	60	61
utg001588l	105165	4117422248	60	61
utg008852l	105122	4117529178	60	61
utg003038l	105036	4117636065	60	61
utg015818l	104908	4117742864	60	61
utg000830l	104882	4117849533	60	61
utg002654l	104730	4117956176	60	61
utg009164l	104680	4118062664	60	61
utg009564l	104677	4118169101	60	61
utg004727l	104623	4118275535	60	61
utg008599l	104619	4118381914	60	61
utg004312l	104616	4118488289	60	61
utg010223l	104511	4118594661	60	61
utg015462l	104447	4118700926	60	61
utg003416l	104443	4118807126	60	61
utg006974l	104418	4118913322	60	61
utg010606l	104412	4119019493	60	61
utg002989l	104292	4119125658	60	61
utg014252l	104275	4119231701	60	61
utg002678l	104232	4119337726	60	61
utg009575l	104175	4119443708	60	61
utg002685l	104142	4119549632	60	61
utg003170l	104121	4119655522	60	61
utg011421l	104073	4119761391	60	61
utg002596l	104054	4119867211	60	61
utg006997l	103955	4119973012	60	61
utg006376l	103730	4120078712	60	61
utg010201l	103714	4120184183	60	61
utg013484l	103691	4120289638	60	61
utg003520l	103682	4120395070	60	61
utg006679l	103654	4120500493	60	61
utg006094l	103614	4120605887	60	61
utg010364l	103603	4120711240	60	61
utg007902l	103593	4120816582	60	61
utg009262l	103580	4120921914	60	61
utg002669l	103576	4121027233	60	61
utg010244l	103450	4121132548	60	61
utg008402l	103352	4121237735	60	61
utg005342l	103340	4121342822	60	61
utg001420l	103323	4121447897	60	61
utg010091l	103306	4121552955	60	61
utg003337l	103294	4121657995	60	61
utg000414l	103201	4121763023	60	61
utg004091l	103194	4121867957	60	61
utg009174l	102965	4121972883	60	61
utg005899l	102926	4122077577	60	61
utg010002l	102835	4122182231	60	61
utg001522l	102716	4122286792	60	61
utg006597l	102681	4122391232	60	61
utg003767l	102672	4122495637	60	61
utg011401l	102624	4122600033	60	61
utg009694l	102597	4122704380	60	61
utg010609l	102571	4122808699	60	61
utg006962l	102561	4122912992	60	61
utg015136l	102468	4123017275	60	61
utg010017l	102430	4123121463	60	61
utg005523l	102411	4123225613	60	61
utg003535l	102395	4123329743	60	61
utg012307l	102326	4123433857	60	61
utg004265l	102249	4123537901	60	61
utg003706l	102216	4123641867	60	61
utg006228l	102205	4123745799	60	61
utg006537l	102106	4123849720	60	61
utg010202l	102084	4123953540	60	61
utg008757l	102010	4124057338	60	61
utg002997l	101970	4124161061	60	61
utg006625l	101900	4124264743	60	61
utg006335l	101890	4124368354	60	61
utg014131l	101816	4124471955	60	61
utg006206l	101783	4124575480	60	61
utg005642l	101763	4124678972	60	61
utg008699l	101668	4124782444	60	61
utg004632l	101667	4124885819	60	61
utg013346l	101630	4124989193	60	61
utg005077l	101622	4125092529	60	61
utg005929l	101541	4125195857	60	61
utg007146l	101530	4125299103	60	61
utg011453l	101517	4125402338	60	61
utg000924l	101486	4125505559	60	61
utg011253l	101438	4125608749	60	61
utg011362l	101374	4125711890	60	61
utg004645l	101342	4125814966	60	61
utg000606l	101309	4125918010	60	61
utg001375l	101222	4126021020	60	61
utg009237l	101193	4126123942	60	61
utg006045l	101135	4126226834	60	61
utg002306l	101134	4126329667	60	61
utg009528l	101108	4126432499	60	61
utg003562l	101063	4126535305	60	61
utg014364l	101057	4126638065	60	61
utg012834l	101017	4126740819	60	61
utg008115l	101004	4126843532	60	61
utg005014l	100989	4126946232	60	61
utg012270l	100918	4127048917	60	61
utg002666l	100915	4127151529	60	61
utg006417l	100893	4127254138	60	61
utg011998l	100893	4127356725	60	61
utg008080l	100845	4127459312	60	61
utg006558l	100834	4127561850	60	61
utg012034l	100705	4127664377	60	61
utg007779l	100560	4127766773	60	61
utg006835l	100537	4127869021	60	61
utg010685l	100388	4127971246	60	61
utg008850l	100386	4128073320	60	61
utg002215l	100380	4128175392	60	61
utg002287l	100304	4128277457	60	61
utg001674l	100132	4128379445	60	61
utg005410l	100132	4128481258	60	61
utg005958l	100118	4128583071	60	61
utg007571l	100077	4128684870	60	61
utg008051l	99920	4128786627	60	61
utg007385l	99905	4128888225	60	61
utg009271l	99880	4128989808	60	61
utg010028l	99841	4129091365	60	61
utg004709l	99810	4129192883	60	61
utg014580l	99416	4129294369	60	61
utg010403l	99371	4129395454	60	61
utg010016l	99368	4129496494	60	61
utg010600l	99357	4129597531	60	61
utg006955l	99348	4129698556	60	61
utg014739l	99329	4129799572	60	61
utg014990l	99319	4129900569	60	61
utg012032l	99311	4130001556	60	61
utg015554l	99272	4130102535	60	61
utg002884l	99220	4130203474	60	61
utg013129l	99206	4130304360	60	61
utg002982l	99093	4130405232	60	61
utg012773l	99062	4130505989	60	61
utg005614l	99017	4130606715	60	61
utg000523l	99007	4130707395	60	61
utg004781l	98990	4130808065	60	61
utg017732l	98809	4130908717	60	61
utg007309l	98747	4131009185	60	61
utg006732l	98744	4131109590	60	61
utg006596l	98741	4131209992	60	61
utg001204l	98706	4131310391	60	61
utg012417l	98681	4131410755	60	61
utg007527l	98631	4131511093	60	61
utg008012l	98370	4131611380	60	61
utg010961l	98364	4131711402	60	61
utg011340l	98356	4131811418	60	61
utg006189l	98333	4131911426	60	61
utg009955l	98299	4132011410	60	61
utg003487l	98267	4132111360	60	61
utg008592l	98264	4132211277	60	61
utg009851l	98261	4132311191	60	61
utg005023l	98148	4132411102	60	61
utg011093l	98098	4132510898	60	61
utg006843l	98055	4132610643	60	61
utg003088l	97975	4132710345	60	61
utg001894l	97967	4132809965	60	61
utg001034l	97927	4132909577	60	61
utg013582l	97907	4133009149	60	61
utg012643l	97869	4133108700	60	61
utg015304l	97830	4133208213	60	61
utg013391l	97823	4133307686	60	61
utg008007l	97796	4133407152	60	61
utg001313l	97699	4133506590	60	61
utg007371l	97644	4133605930	60	61
utg008558l	97597	4133705214	60	61
utg000675l	97581	4133804450	60	61
utg010957l	97546	4133903670	60	61
utg003846l	97528	4134002854	60	61
utg006411l	97526	4134102020	60	61
utg011619l	97521	4134201184	60	61
utg011049l	97511	4134300343	60	61
utg006782l	97499	4134399492	60	61
utg003408l	97488	4134498628	60	61
utg007648l	97345	4134597753	60	61
utg004837l	97336	4134696733	60	61
utg004826l	97301	4134795704	60	61
utg007887l	97284	4134894639	60	61
utg005256l	97247	4134993557	60	61
utg005094l	97042	4135092437	60	61
utg005364l	97039	4135191109	60	61
utg008953l	97036	4135289778	60	61
utg011092l	97019	4135388444	60	61
utg006202l	96931	4135487092	60	61
utg008597l	96895	4135585651	60	61
utg003036l	96852	4135684173	60	61
utg001934l	96800	4135782652	60	61
utg010886l	96688	4135881078	60	61
utg010052l	96608	4135979390	60	61
utg007305l	96520	4136077621	60	61
utg007727l	96501	4136175762	60	61
utg008929l	96487	4136273884	60	61
utg008215l	96375	4136371992	60	61
utg007227l	96289	4136469986	60	61
utg007363l	96225	4136567892	60	61
utg008090l	96225	4136665733	60	61
utg006531l	96123	4136763574	60	61
utg006461l	96078	4136861312	60	61
utg007344l	96035	4136959004	60	61
utg005795l	95995	4137056652	60	61
utg010639l	95964	4137154259	60	61
utg009434l	95918	4137251835	60	61
utg005193l	95893	4137349364	60	61
utg006868l	95879	4137446868	60	61
utg005751l	95868	4137544357	60	61
utg015780l	95830	4137641835	60	61
utg006687l	95821	4137739275	60	61
utg003085l	95797	4137836706	60	61
utg006495l	95786	4137934112	60	61
utg007844l	95694	4138031507	60	61
utg011396l	95616	4138128808	60	61
utg002049l	95585	4138226030	60	61
utg006554l	95558	4138323221	60	61
utg003394l	95456	4138420384	60	61
utg011863l	95421	4138517443	60	61
utg005161l	95407	4138614467	60	61
utg000935l	95373	4138711477	60	61
utg015578l	95322	4138808452	60	61
utg008735l	95321	4138905375	60	61
utg001645l	95302	4139002297	60	61
utg006862l	95294	4139099200	60	61
utg007201l	95269	4139196095	60	61
utg015229l	95255	4139292964	60	61
utg007133l	95178	4139389819	60	61
utg010770l	95083	4139486596	60	61
utg006261l	95058	4139583276	60	61
utg007241l	94939	4139679931	60	61
utg001792l	94915	4139776465	60	61
utg002457l	94907	4139872974	60	61
utg013603l	94887	4139969475	60	61
utg004529l	94862	4140065956	60	61
utg006075l	94841	4140162412	60	61
utg007383l	94815	4140258846	60	61
utg011516l	94813	4140355254	60	61
utg003708l	94806	4140451660	60	61
utg005306l	94786	4140548059	60	61
utg012922l	94776	4140644437	60	61
utg011297l	94759	4140740805	60	61
utg006825l	94758	4140837156	60	61
utg006357l	94755	4140933506	60	61
utg005661l	94710	4141029853	60	61
utg012838l	94703	4141126154	60	61
utg013185l	94694	4141222448	60	61
utg006453l	94660	4141318733	60	61
utg015264l	94628	4141414983	60	61
utg012610l	94616	4141511201	60	61
utg008516l	94459	4141607406	60	61
utg010812l	94386	4141703452	60	61
utg003561l	94269	4141799424	60	61
utg005928l	94254	4141895277	60	61
utg008612l	94188	4141991114	60	61
utg005573l	94032	4142086884	60	61
utg021928l	94009	4142182496	60	61
utg005097l	94002	4142278084	60	61
utg018676l	93950	4142373665	60	61
utg007982l	93911	4142469193	60	61
utg008894l	93876	4142564682	60	61
utg006145l	93815	4142660135	60	61
utg008371l	93734	4142755526	60	61
utg002272l	93666	4142850835	60	61
utg014662l	93666	4142946075	60	61
utg010458l	93661	4143041315	60	61
utg004852l	93650	4143136550	60	61
utg012332l	93624	4143231773	60	61
utg007013l	93618	4143326970	60	61
utg006482l	93575	4143422161	60	61
utg010098l	93537	4143517308	60	61
utg013774l	93537	4143612416	60	61
utg011972l	93522	4143707524	60	61
utg014020l	93304	4143802617	60	61
utg002330l	93294	4143897489	60	61
utg015837l	93285	4143992350	60	61
utg015001l	93225	4144087202	60	61
utg011195l	93205	4144181993	60	61
utg005320l	93188	4144276764	60	61
utg008866l	93165	4144371518	60	61
utg016319l	93095	4144466248	60	61
utg012920l	93080	4144560907	60	61
utg004835l	93072	4144655551	60	61
utg001153l	93045	4144750187	60	61
utg002233l	93024	4144844795	60	61
utg008095l	93005	4144939382	60	61
utg007151l	92980	4145033950	60	61
utg007850l	92947	4145128492	60	61
utg005322l	92897	4145223001	60	61
utg009033l	92862	4145317459	60	61
utg007256l	92833	4145411881	60	61
utg008340l	92827	4145506274	60	61
utg005644l	92822	4145600661	60	61
utg002054l	92816	4145695043	60	61
utg007260l	92808	4145789418	60	61
utg005062l	92779	4145883785	60	61
utg000208l	92771	4145978123	60	61
utg008366l	92768	4146072453	60	61
utg007996l	92760	4146166780	60	61
utg013386l	92748	4146261098	60	61
utg012669l	92730	4146355404	60	61
utg008802l	92700	4146449692	60	61
utg007755l	92623	4146543949	60	61
utg006876l	92575	4146638128	60	61
utg011992l	92563	4146732258	60	61
utg001791l	92560	4146826376	60	61
utg008453l	92531	4146920491	60	61
utg011565l	92437	4147014577	60	61
utg011620l	92387	4147108567	60	61
utg001592l	92305	4147202506	60	61
utg002490l	92303	4147296362	60	61
utg007101l	92238	4147390216	60	61
utg006088l	92237	4147484004	60	61
utg006771l	92217	4147577791	60	61
utg006729l	92198	4147671557	60	61
utg010235l	92192	4147765304	60	61
utg006346l	92155	4147859045	60	61
utg012141l	92148	4147952748	60	61
utg009489l	92130	4148046444	60	61
utg003351l	92109	4148140122	60	61
utg010292l	92106	4148233779	60	61
utg007287l	92041	4148327433	60	61
utg004004l	92001	4148421021	60	61
utg007460l	91983	4148514568	60	61
utg015470l	91765	4148608097	60	61
utg005646l	91663	4148701404	60	61
utg005641l	91641	4148794607	60	61
utg006370l	91597	4148887788	60	61
utg016684l	91568	4148980924	60	61
utg005739l	91557	4149074031	60	61
utg006051l	91453	4149167126	60	61
utg005903l	91341	4149260116	60	61
utg003781l	91256	4149352992	60	61
utg008714l	91195	4149445781	60	61
utg012697l	91186	4149538508	60	61
utg007731l	91072	4149631226	60	61
utg008807l	90998	4149723828	60	61
utg004747l	90940	4149816355	60	61
utg011337l	90849	4149908823	60	61
utg004785l	90834	4150001199	60	61
utg006269l	90779	4150093559	60	61
utg008220l	90703	4150185863	60	61
utg003222l	90684	4150278090	60	61
utg008555l	90570	4150370298	60	61
utg012732l	90514	4150462390	60	61
utg004551l	90496	4150554425	60	61
utg006041l	90496	4150646442	60	61
utg000325l	90487	4150738459	60	61
utg009596l	90451	4150830467	60	61
utg008407l	90447	4150922438	60	61
utg008580l	90384	4151014405	60	61
utg011919l	90353	4151106308	60	61
utg004220l	90299	4151198179	60	61
utg006500l	90198	4151289995	60	61
utg005166l	90087	4151381709	60	61
utg001263l	90074	4151473310	60	61
utg009842l	89992	4151564898	60	61
utg005832l	89974	4151656402	60	61
utg002297l	89931	4151747888	60	61
utg010758l	89930	4151839330	60	61
utg007920l	89927	4151930771	60	61
utg005668l	89911	4152022209	60	61
utg015817l	89907	4152113631	60	61
utg007346l	89875	4152205049	60	61
utg003567l	89870	4152296434	60	61
utg011654l	89851	4152387814	60	61
utg009803l	89844	4152479175	60	61
utg010281l	89831	4152570529	60	61
utg003854l	89820	4152661870	60	61
utg005984l	89814	4152753199	60	61
utg011681l	89765	4152844522	60	61
utg005643l	89747	4152935796	60	61
utg009544l	89701	4153027051	60	61
utg006384l	89654	4153118260	60	61
utg007336l	89645	4153209421	60	61
utg007928l	89629	4153300573	60	61
utg008977l	89627	4153391708	60	61
utg012423l	89626	4153482841	60	61
utg006778l	89619	4153573973	60	61
utg005563l	89617	4153665098	60	61
utg009747l	89560	4153756221	60	61
utg004095l	89558	4153847286	60	61
utg000907l	89533	4153938349	60	61
utg009199l	89503	4154029387	60	61
utg011114l	89489	4154120394	60	61
utg014890l	89467	4154211387	60	61
utg013457l	89464	4154302358	60	61
utg008236l	89383	4154393326	60	61
utg009190l	89344	4154484211	60	61
utg010743l	89308	4154575057	60	61
utg003633l	89305	4154665866	60	61
utg008813l	89233	4154756672	60	61
utg011474l	89216	4154847405	60	61
utg014205l	89201	4154938120	60	61
utg002326l	89181	4155028820	60	61
utg006714l	89179	4155119500	60	61
utg009936l	89131	4155210178	60	61
utg012271l	89045	4155300807	60	61
utg006830l	89030	4155391349	60	61
utg005165l	88994	4155481875	60	61
utg009436l	88989	4155572365	60	61
utg014733l	88915	4155662850	60	61
utg008177l	88879	4155753259	60	61
utg009023l	88594	4155843632	60	61
utg005772l	88582	4155933715	60	61
utg012220l	88557	4156023786	60	61
utg003470l	88503	4156113831	60	61
utg012778l	88495	4156203822	60	61
utg008228l	88479	4156293804	60	61
utg009696l	88476	4156383770	60	61
utg002836l	88461	4156473733	60	61
utg009514l	88434	4156563681	60	61
utg006179l	88423	4156653601	60	61
utg001802l	88415	4156743510	60	61
utg004049l	88368	4156833411	60	61
utg010501l	88269	4156923264	60	61
utg006789l	88228	4157013017	60	61
utg004348l	88186	4157102728	60	61
utg001154l	88141	4157192396	60	61
utg011100l	88128	4157282019	60	61
utg008369l	88039	4157371628	60	61
utg008244l	87989	4157461147	60	61
utg006312l	87932	4157550615	60	61
utg008694l	87883	4157640025	60	61
utg001573l	87864	4157729385	60	61
utg001255l	87857	4157818726	60	61
utg008524l	87856	4157908060	60	61
utg006535l	87807	4157997393	60	61
utg009937l	87782	4158086676	60	61
utg000922l	87747	4158175934	60	61
utg008182l	87744	4158265156	60	61
utg016163l	87737	4158354375	60	61
utg011921l	87643	4158443587	60	61
utg007789l	87620	4158532703	60	61
utg014261l	87614	4158621796	60	61
utg007110l	87501	4158710883	60	61
utg003436l	87429	4158799855	60	61
utg003728l	87385	4158888754	60	61
utg000126l	87329	4158977608	60	61
utg004951l	87323	4159066405	60	61
utg003315l	87297	4159155196	60	61
utg016411l	87273	4159243960	60	61
utg009830l	87229	4159332700	60	61
utg003340l	87171	4159421395	60	61
utg003404l	87086	4159510031	60	61
utg005502l	87081	4159598581	60	61
utg003233l	87079	4159687126	60	61
utg010075l	87071	4159775669	60	61
utg011443l	87062	4159864204	60	61
utg003526l	87021	4159952730	60	61
utg014154l	87007	4160041214	60	61
utg011758l	87006	4160129684	60	61
utg007436l	86989	4160218153	60	61
utg000360l	86911	4160306604	60	61
utg004735l	86908	4160394976	60	61
utg006096l	86817	4160483345	60	61
utg011752l	86808	4160571621	60	61
utg013702l	86786	4160659888	60	61
utg009554l	86777	4160748133	60	61
utg003736l	86739	4160836369	60	61
utg005428l	86739	4160924566	60	61
utg001166l	86732	4161012763	60	61
utg011947l	86681	4161100953	60	61
utg004706l	86677	4161189091	60	61
utg016687l	86641	4161277225	60	61
utg003422l	86632	4161365323	60	61
utg005457l	86618	4161453411	60	61
utg009312l	86573	4161541485	60	61
utg009379l	86510	4161629513	60	61
utg007933l	86489	4161717477	60	61
utg002648l	86485	4161805420	60	61
utg011052l	86421	4161893359	60	61
utg006929l	86364	4161981233	60	61
utg012120l	86337	4162069049	60	61
utg006248l	86322	4162156837	60	61
utg007426l	86302	4162244610	60	61
utg009885l	86295	4162332363	60	61
utg004920l	86287	4162420109	60	61
utg006386l	86240	4162507847	60	61
utg009228l	86204	4162595537	60	61
utg008992l	86166	4162683190	60	61
utg004501l	86072	4162770805	60	61
utg006753l	85968	4162858324	60	61
utg006119l	85944	4162945737	60	61
utg013024l	85931	4163033126	60	61
utg007580l	85915	4163120502	60	61
utg005538l	85848	4163207861	60	61
utg005488l	85732	4163295152	60	61
utg013060l	85658	4163382325	60	61
utg009004l	85618	4163469423	60	61
utg015268l	85613	4163556480	60	61
utg007539l	85544	4163643532	60	61
utg005148l	85535	4163730514	60	61
utg008768l	85480	4163817487	60	61
utg008355l	85430	4163904404	60	61
utg001728l	85414	4163991270	60	61
utg003763l	85400	4164078120	60	61
utg011441l	85395	4164164956	60	61
utg013032l	85379	4164251787	60	61
utg007194l	85375	4164338601	60	61
utg011498l	85322	4164425411	60	61
utg005485l	85316	4164512168	60	61
utg013417l	85292	4164598918	60	61
utg002701l	85291	4164685644	60	61
utg007189l	85284	4164772369	60	61
utg010436l	85284	4164859087	60	61
utg005734l	85262	4164945805	60	61
utg012927l	85199	4165032501	60	61
utg011542l	85139	4165119132	60	61
utg003837l	85129	4165205702	60	61
utg005173l	85116	4165292262	60	61
utg014960l	85114	4165378809	60	61
utg008879l	85059	4165465354	60	61
utg009290l	85049	4165551843	60	61
utg006434l	85018	4165638322	60	61
utg005594l	84945	4165724769	60	61
utg000981l	84895	4165811142	60	61
utg003538l	84892	4165897464	60	61
utg019262l	84880	4165983783	60	61
utg013376l	84816	4166070090	60	61
utg021555l	84781	4166156332	60	61
utg007563l	84751	4166242539	60	61
utg007135l	84727	4166328715	60	61
utg002568l	84715	4166414867	60	61
utg010877l	84677	4166501006	60	61
utg010979l	84645	4166587107	60	61
utg017157l	84638	4166673175	60	61
utg009387l	84629	4166759236	60	61
utg016454l	84622	4166845288	60	61
utg005314l	84614	4166931333	60	61
utg002268l	84581	4167017370	60	61
utg005277l	84542	4167103373	60	61
utg011398l	84524	4167189337	60	61
utg005034l	84403	4167275282	60	61
utg019582l	84397	4167361104	60	61
utg009771l	84308	4167446920	60	61
utg013464l	84287	4167532646	60	61
utg007678l	84277	4167618350	60	61
utg006121l	84237	4167704044	60	61
utg013262l	84217	4167789697	60	61
utg009578l	84159	4167875330	60	61
utg001803l	84117	4167960904	60	61
utg018046l	84116	4168046435	60	61
utg003103l	84073	4168131965	60	61
utg008701l	84054	4168217452	60	61
utg009282l	84026	4168302919	60	61
utg005786l	84014	4168388358	60	61
utg007356l	84005	4168473785	60	61
utg005031l	83939	4168559203	60	61
utg003838l	83896	4168644553	60	61
utg013128l	83862	4168729860	60	61
utg013759l	83831	4168815132	60	61
utg004245l	83817	4168900373	60	61
utg005341l	83815	4168985599	60	61
utg015043l	83790	4169070823	60	61
utg005358l	83715	4169156022	60	61
utg002098l	83711	4169241145	60	61
utg007500l	83701	4169326264	60	61
utg005357l	83678	4169411373	60	61
utg010476l	83675	4169496458	60	61
utg013867l	83657	4169581540	60	61
utg009728l	83637	4169666604	60	61
utg005180l	83555	4169751647	60	61
utg014353l	83551	4169836607	60	61
utg008996l	83523	4169921563	60	61
utg004342l	83501	4170006491	60	61
utg002393l	83487	4170091396	60	61
utg004089l	83470	4170176287	60	61
utg010772l	83395	4170261161	60	61
utg009723l	83391	4170345958	60	61
utg006071l	83381	4170430751	60	61
utg004237l	83354	4170515534	60	61
utg007022l	83305	4170600290	60	61
utg010590l	83279	4170684996	60	61
utg002496l	83252	4170769675	60	61
utg009995l	83236	4170854327	60	61
utg007840l	83231	4170938963	60	61
utg008121l	83170	4171023594	60	61
utg005006l	83147	4171108163	60	61
utg012737l	83076	4171192708	60	61
utg004104l	83029	4171277181	60	61
utg004909l	83029	4171361606	60	61
utg008009l	82943	4171446031	60	61
utg014136l	82930	4171530369	60	61
utg009003l	82914	4171614694	60	61
utg006766l	82845	4171699002	60	61
utg006881l	82839	4171783240	60	61
utg016760l	82829	4171867472	60	61
utg014829l	82801	4171951694	60	61
utg010908l	82796	4172035888	60	61
utg018904l	82758	4172120076	60	61
utg006989l	82730	4172204226	60	61
utg008481l	82633	4172288347	60	61
utg006542l	82616	4172372370	60	61
utg005066l	82608	4172456375	60	61
utg007954l	82605	4172540372	60	61
utg015659l	82537	4172624366	60	61
utg011176l	82530	4172708291	60	61
utg008505l	82526	4172792209	60	61
utg016733l	82521	4172876123	60	61
utg005012l	82502	4172960032	60	61
utg010810l	82455	4173043922	60	61
utg002419l	82433	4173127764	60	61
utg015378l	82418	4173211583	60	61
utg004212l	82358	4173295387	60	61
utg017629l	82319	4173379130	60	61
utg004996l	82262	4173462833	60	61
utg005383l	82228	4173546479	60	61
utg004998l	82184	4173630090	60	61
utg003002l	82158	4173713656	60	61
utg011375l	82148	4173797196	60	61
utg007938l	82101	4173880726	60	61
utg000339l	82097	4173964208	60	61
utg012425l	82086	4174047686	60	61
utg012831l	82085	4174131153	60	61
utg010486l	82003	4174214619	60	61
utg005456l	81978	4174298001	60	61
utg003419l	81969	4174381358	60	61
utg005305l	81941	4174464706	60	61
utg017396l	81852	4174548025	60	61
utg001123l	81807	4174631254	60	61
utg007962l	81763	4174714437	60	61
utg005092l	81612	4174797575	60	61
utg008432l	81599	4174880560	60	61
utg007235l	81543	4174963531	60	61
utg004708l	81540	4175046446	60	61
utg016000l	81535	4175129357	60	61
utg011805l	81534	4175212263	60	61
utg008021l	81401	4175295168	60	61
utg014892l	81399	4175377938	60	61
utg010141l	81392	4175460706	60	61
utg008988l	81368	4175543467	60	61
utg007248l	81345	4175626204	60	61
utg007323l	81306	4175708917	60	61
utg003918l	81261	4175791591	60	61
utg003223l	81246	4175874219	60	61
utg005011l	81232	4175956832	60	61
utg002045l	81181	4176039430	60	61
utg011783l	81177	4176121977	60	61
utg009278l	81124	4176204519	60	61
utg013600l	81066	4176287008	60	61
utg002023l	81049	4176369438	60	61
utg008737l	81049	4176451850	60	61
utg009798l	81045	4176534262	60	61
utg007937l	80996	4176616670	60	61
utg005872l	80981	4176699028	60	61
utg014420l	80956	4176781371	60	61
utg007777l	80945	4176863689	60	61
utg017846l	80931	4176945996	60	61
utg007431l	80843	4177028288	60	61
utg009582l	80816	4177110491	60	61
utg000680l	80792	4177192666	60	61
utg004197l	80778	4177274817	60	61
utg004423l	80766	4177356954	60	61
utg004370l	80740	4177439079	60	61
utg007030l	80734	4177521177	60	61
utg007656l	80732	4177603269	60	61
utg010680l	80721	4177685359	60	61
utg006436l	80698	4177767438	60	61
utg011098l	80691	4177849493	60	61
utg015647l	80678	4177931541	60	61
utg011173l	80672	4178013576	60	61
utg005409l	80607	4178095605	60	61
utg010212l	80565	4178177568	60	61
utg013397l	80529	4178259488	60	61
utg021983l	80507	4178341372	60	61
utg006780l	80467	4178423233	60	61
utg008339l	80458	4178505054	60	61
utg002819l	80445	4178586865	60	61
utg004661l	80363	4178668663	60	61
utg006258l	80286	4178750378	60	61
utg005967l	80257	4178832015	60	61
utg012645l	80210	4178913622	60	61
utg010686l	80203	4178995181	60	61
utg002107l	80188	4179076733	60	61
utg008748l	80177	4179158270	60	61
utg006254l	80127	4179239796	60	61
utg000911l	80124	4179321271	60	61
utg006011l	80116	4179402743	60	61
utg006809l	80115	4179484207	60	61
utg011167l	80097	4179565670	60	61
utg008600l	80047	4179647114	60	61
utg003956l	80032	4179728508	60	61
utg009181l	79911	4179809886	60	61
utg005686l	79909	4179891141	60	61
utg011856l	79896	4179972394	60	61
utg013312l	79893	4180053634	60	61
utg012809l	79796	4180134871	60	61
utg007657l	79751	4180216009	60	61
utg006818l	79692	4180297102	60	61
utg012500l	79688	4180378135	60	61
utg005340l	79668	4180459164	60	61
utg003323l	79654	4180540172	60	61
utg008222l	79640	4180621166	60	61
utg012611l	79616	4180702146	60	61
utg007281l	79615	4180783101	60	61
utg010554l	79599	4180864055	60	61
utg002273l	79587	4180944993	60	61
utg008016l	79509	4181025919	60	61
utg003976l	79481	4181106766	60	61
utg013629l	79422	4181187584	60	61
utg006322l	79366	4181268342	60	61
utg002948l	79339	4181349043	60	61
utg004232l	79329	4181429717	60	61
utg008827l	79295	4181510381	60	61
utg012237l	79266	4181591010	60	61
utg010169l	79257	4181671610	60	61
utg004369l	79252	4181752200	60	61
utg007630l	79251	4181832785	60	61
utg011335l	79215	4181913369	60	61
utg011280l	79193	4181993917	60	61
utg007474l	79169	4182074442	60	61
utg003316l	79099	4182154943	60	61
utg012391l	79094	4182235373	60	61
utg012420l	79080	4182315798	60	61
utg006037l	79034	4182396208	60	61
utg008534l	79023	4182476572	60	61
utg011023l	78974	4182556925	60	61
utg012901l	78942	4182637228	60	61
utg010382l	78929	4182717498	60	61
utg011149l	78896	4182797755	60	61
utg005196l	78818	4182877978	60	61
utg002127l	78817	4182958122	60	61
utg009212l	78806	4183038265	60	61
utg003912l	78771	4183118397	60	61
utg010085l	78766	4183198493	60	61
utg010254l	78744	4183278584	60	61
utg006791l	78718	4183358653	60	61
utg004447l	78669	4183438695	60	61
utg011976l	78659	4183518688	60	61
utg013441l	78603	4183598670	60	61
utg009498l	78555	4183678596	60	61
utg011536l	78551	4183758473	60	61
utg008318l	78537	4183838346	60	61
utg003146l	78492	4183918204	60	61
utg012376l	78484	4183998017	60	61
utg004822l	78324	4184077822	60	61
utg003285l	78323	4184157464	60	61
utg011333l	78318	4184237105	60	61
utg012964l	78314	4184316741	60	61
utg011299l	78295	4184396373	60	61
utg011740l	78294	4184475985	60	61
utg004053l	78275	4184555596	60	61
utg006922l	78267	4184635188	60	61
utg008899l	78243	4184714772	60	61
utg007799l	78210	4184794332	60	61
utg002253l	78196	4184873858	60	61
utg004916l	78176	4184953370	60	61
utg014176l	78136	4185032861	60	61
utg013973l	78124	4185112312	60	61
utg007166l	78101	4185191751	60	61
utg007035l	78094	4185271166	60	61
utg002071l	78082	4185350574	60	61
utg014647l	78048	4185429970	60	61
utg006142l	78038	4185509331	60	61
utg009024l	77966	4185588682	60	61
utg008469l	77953	4185667960	60	61
utg009817l	77936	4185747225	60	61
utg005905l	77922	4185826472	60	61
utg001459l	77890	4185905705	60	61
utg003666l	77812	4185984906	60	61
utg006560l	77798	4186064027	60	61
utg004443l	77778	4186143134	60	61
utg013877l	77690	4186222221	60	61
utg014822l	77669	4186301218	60	61
utg007768l	77610	4186380194	60	61
utg011405l	77595	4186459110	60	61
utg010412l	77594	4186538011	60	61
utg009630l	77593	4186616911	60	61
utg014314l	77589	4186695810	60	61
utg009604l	77535	4186774705	60	61
utg009909l	77518	4186853545	60	61
utg007165l	77499	4186932367	60	61
utg013615l	77499	4187011170	60	61
utg013190l	77497	4187089973	60	61
utg006855l	77466	4187168774	60	61
utg014507l	77437	4187247544	60	61
utg005281l	77399	4187326284	60	61
utg008441l	77371	4187404985	60	61
utg011682l	77367	4187483658	60	61
utg011761l	77367	4187562327	60	61
utg010874l	77361	4187640996	60	61
utg006803l	77341	4187719659	60	61
utg017641l	77312	4187798302	60	61
utg014617l	77291	4187876915	60	61
utg004486l	77265	4187955507	60	61
utg009119l	77264	4188034072	60	61
utg011844l	77241	4188112636	60	61
utg010929l	77166	4188191177	60	61
utg007153l	77092	4188269642	60	61
utg010968l	77006	4188348031	60	61
utg005414l	76996	4188426333	60	61
utg007841l	76992	4188504625	60	61
utg004451l	76981	4188582913	60	61
utg019211l	76930	4188661190	60	61
utg007541l	76923	4188739415	60	61
utg008635l	76864	4188817633	60	61
utg010803l	76839	4188895791	60	61
utg008828l	76833	4188973923	60	61
utg005618l	76806	4189052049	60	61
utg009007l	76782	4189130148	60	61
utg013416l	76699	4189208222	60	61
utg007602l	76659	4189286212	60	61
utg012464l	76518	4189364161	60	61
utg014980l	76515	4189441967	60	61
utg001611l	76512	4189519770	60	61
utg004726l	76505	4189597570	60	61
utg003475l	76487	4189675363	60	61
utg016029l	76459	4189753137	60	61
utg001634l	76452	4189830883	60	61
utg002198l	76405	4189908622	60	61
utg002549l	76400	4189986313	60	61
utg006654l	76351	4190063999	60	61
utg011193l	76338	4190141635	60	61
utg015558l	76337	4190219258	60	61
utg006738l	76300	4190296880	60	61
utg013527l	76270	4190374464	60	61
utg006550l	76263	4190452018	60	61
utg005279l	76246	4190529565	60	61
utg011412l	76200	4190607094	60	61
utg001457l	76156	4190684576	60	61
utg019288l	76152	4190762014	60	61
utg004902l	76125	4190839448	60	61
utg004689l	76124	4190916854	60	61
utg010820l	76119	4190994259	60	61
utg011649l	76109	4191071659	60	61
utg015018l	76105	4191149049	60	61
utg001718l	76096	4191226435	60	61
utg011676l	76094	4191303812	60	61
utg008459l	76088	4191381187	60	61
utg013080l	76083	4191458556	60	61
utg003936l	76055	4191535920	60	61
utg014746l	76055	4191613255	60	61
utg008541l	76047	4191690590	60	61
utg009939l	76017	4191767917	60	61
utg013574l	75996	4191845213	60	61
utg012567l	75991	4191922488	60	61
utg001452l	75975	4191999758	60	61
utg007536l	75974	4192077012	60	61
utg003502l	75967	4192154265	60	61
utg018285l	75947	4192231511	60	61
utg005667l	75900	4192308736	60	61
utg009121l	75872	4192385913	60	61
utg014091l	75813	4192463062	60	61
utg005570l	75790	4192540151	60	61
utg010615l	75786	4192617217	60	61
utg013910l	75765	4192694279	60	61
utg005140l	75737	4192771319	60	61
utg016426l	75732	4192848331	60	61
utg002785l	75704	4192925338	60	61
utg011934l	75668	4193002316	60	61
utg004962l	75603	4193079258	60	61
utg010455l	75592	4193156134	60	61
utg008619l	75590	4193232998	60	61
utg004903l	75583	4193309860	60	61
utg011243l	75557	4193386715	60	61
utg009294l	75540	4193463544	60	61
utg009534l	75538	4193540355	60	61
utg019964l	75524	4193617164	60	61
utg008396l	75522	4193693959	60	61
utg007644l	75520	4193770752	60	61
utg008470l	75520	4193847543	60	61
utg007806l	75492	4193924334	60	61
utg012663l	75487	4194001097	60	61
utg007223l	75446	4194077855	60	61
utg007772l	75393	4194154571	60	61
utg015994l	75343	4194231233	60	61
utg002635l	75325	4194307844	60	61
utg019732l	75320	4194384437	60	61
utg007871l	75296	4194461025	60	61
utg006186l	75272	4194537588	60	61
utg019451l	75242	4194614127	60	61
utg009663l	75175	4194690636	60	61
utg015220l	75175	4194767076	60	61
utg009547l	75138	4194843516	60	61
utg010405l	75137	4194919919	60	61
utg002806l	75116	4194996321	60	61
utg006008l	75110	4195072701	60	61
utg013157l	75109	4195149075	60	61
utg014321l	75058	4195225448	60	61
utg004287l	75055	4195301769	60	61
utg014121l	74988	4195378087	60	61
utg005753l	74975	4195454337	60	61
utg008449l	74974	4195530574	60	61
utg008594l	74962	4195606810	60	61
utg008300l	74941	4195683034	60	61
utg012408l	74868	4195759237	60	61
utg012769l	74855	4195835365	60	61
utg008575l	74830	4195911480	60	61
utg017355l	74805	4195987570	60	61
utg004527l	74800	4196063634	60	61
utg010793l	74788	4196139693	60	61
utg012527l	74787	4196215740	60	61
[truncated: 17,513 more rows]
