# Supplementary material for: Chromosome-level haplotype-resolved assembly of highly heterozygous grass genomes with PhaseGrass
Source: Nat Commun. 2025 Dec 20;17:12. doi: 10.1038/s41467-025-66377-5 (PMC12764793; doi:10.1038/s41467-025-66377-5)
Supplement: Supplementary file 6 — Source Data [file 41467_2025_66377_MOESM6_ESM.zip › Supplementary Fig. 9b/Sikem_scaffold_h1.fasta.seqkit.fai]

chr1_h1	247550126	9	60	61
chr2_h1	292333292	251675980	60	61
chr3_h1	341651641	548881503	60	61
chr4_h1	376633172	896227348	60	61
chr5_h1	208769040	1279137749	60	61
chr6_h1	228414185	1491386282	60	61
chr7_h1	307960711	1723607380	60	61
unplaced8_h1	16801	2036700784	60	61
unplaced9_h1	16795	2036717880	60	61
unplaced10_h1	16791	2036734970	60	61
unplaced11_h1	16783	2036752056	60	61
unplaced12_h1	16776	2036769134	60	61
unplaced13_h1	16756	2036786205	60	61
unplaced14_h1	16753	2036803256	60	61
unplaced15_h1	16749	2036820304	60	61
unplaced16_h1	16748	2036837348	60	61
unplaced17_h1	16746	2036854391	60	61
unplaced18_h1	173366	2036871432	60	61
unplaced19_h1	16739	2037047703	60	61
unplaced20_h1	16734	2037064736	60	61
unplaced21_h1	16734	2037081764	60	61
unplaced22_h1	16731	2037098792	60	61
unplaced23_h1	16727	2037115817	60	61
unplaced24_h1	16726	2037132838	60	61
unplaced25_h1	16724	2037149858	60	61
unplaced26_h1	16705	2037166876	60	61
unplaced27_h1	16704	2037183875	60	61
unplaced28_h1	16699	2037200873	60	61
unplaced29_h1	16694	2037217866	60	61
unplaced30_h1	16693	2037234854	60	61
unplaced31_h1	16692	2037251841	60	61
unplaced32_h1	16681	2037268827	60	61
unplaced33_h1	16675	2037285802	60	61
unplaced34_h1	16675	2037302770	60	61
unplaced35_h1	16672	2037319738	60	61
unplaced36_h1	16671	2037336703	60	61
unplaced37_h1	16669	2037353667	60	61
unplaced38_h1	16650	2037370629	60	61
unplaced39_h1	16648	2037387572	60	61
unplaced40_h1	16646	2037404513	60	61
unplaced41_h1	16642	2037421452	60	61
unplaced42_h1	16638	2037438387	60	61
unplaced43_h1	16636	2037455318	60	61
unplaced44_h1	16629	2037472247	60	61
unplaced45_h1	16614	2037489169	60	61
unplaced46_h1	16610	2037506075	60	61
unplaced47_h1	16602	2037522977	60	61
unplaced48_h1	16592	2037539871	60	61
unplaced49_h1	171666	2037556755	60	61
unplaced50_h1	16592	2037731298	60	61
unplaced51_h1	16589	2037748182	60	61
unplaced52_h1	16587	2037765063	60	61
unplaced53_h1	16566	2037781942	60	61
unplaced54_h1	16558	2037798800	60	61
unplaced55_h1	16546	2037815649	60	61
unplaced56_h1	16529	2037832486	60	61
unplaced57_h1	16528	2037849306	60	61
unplaced58_h1	16523	2037866125	60	61
unplaced59_h1	16516	2037882939	60	61
unplaced60_h1	16515	2037899746	60	61
unplaced61_h1	16507	2037916552	60	61
unplaced62_h1	16482	2037933350	60	61
unplaced63_h1	16475	2037950122	60	61
unplaced64_h1	16468	2037966887	60	61
unplaced65_h1	16462	2037983645	60	61
unplaced66_h1	16456	2038000397	60	61
unplaced67_h1	16449	2038017143	60	61
unplaced68_h1	16438	2038033882	60	61
unplaced69_h1	16429	2038050609	60	61
unplaced70_h1	171129	2038067327	60	61
unplaced71_h1	16421	2038241324	60	61
unplaced72_h1	16421	2038258034	60	61
unplaced73_h1	16417	2038274744	60	61
unplaced74_h1	16416	2038291450	60	61
unplaced75_h1	16403	2038308155	60	61
unplaced76_h1	16401	2038324847	60	61
unplaced77_h1	16392	2038341537	60	61
unplaced78_h1	16383	2038358218	60	61
unplaced79_h1	16378	2038374890	60	61
unplaced80_h1	16370	2038391556	60	61
unplaced81_h1	16357	2038408214	60	61
unplaced82_h1	16357	2038424859	60	61
unplaced83_h1	16355	2038441504	60	61
unplaced84_h1	16350	2038458147	60	61
unplaced85_h1	16349	2038474785	60	61
unplaced86_h1	16338	2038491422	60	61
unplaced87_h1	16337	2038508048	60	61
unplaced88_h1	16335	2038524673	60	61
unplaced89_h1	16332	2038541296	60	61
unplaced90_h1	16326	2038557916	60	61
unplaced91_h1	16326	2038574530	60	61
unplaced92_h1	16315	2038591144	60	61
unplaced93_h1	16296	2038607746	60	61
unplaced94_h1	16295	2038624329	60	61
unplaced95_h1	16291	2038640911	60	61
unplaced96_h1	16290	2038657489	60	61
unplaced97_h1	16284	2038674066	60	61
unplaced98_h1	16282	2038690637	60	61
unplaced99_h1	16280	2038707206	60	61
unplaced100_h1	16268	2038723774	60	61
unplaced101_h1	16252	2038740330	60	61
unplaced102_h1	16252	2038756869	60	61
unplaced103_h1	16238	2038773408	60	61
unplaced104_h1	16233	2038789933	60	61
unplaced105_h1	16229	2038806453	60	61
unplaced106_h1	16221	2038822969	60	61
unplaced107_h1	16212	2038839477	60	61
unplaced108_h1	16208	2038855976	60	61
unplaced109_h1	16207	2038872471	60	61
unplaced110_h1	16191	2038888965	60	61
unplaced111_h1	170038	2038905442	60	61
unplaced112_h1	16180	2039078330	60	61
unplaced113_h1	16178	2039094796	60	61
unplaced114_h1	16164	2039111260	60	61
unplaced115_h1	16153	2039127710	60	61
unplaced116_h1	16151	2039144149	60	61
unplaced117_h1	16142	2039160586	60	61
unplaced118_h1	16133	2039177014	60	61
unplaced119_h1	16131	2039193432	60	61
unplaced120_h1	16125	2039209848	60	61
unplaced121_h1	16121	2039226258	60	61
unplaced122_h1	16113	2039242664	60	61
unplaced123_h1	16111	2039259062	60	61
unplaced124_h1	16085	2039275458	60	61
unplaced125_h1	16085	2039291828	60	61
unplaced126_h1	16074	2039308198	60	61
unplaced127_h1	16063	2039324556	60	61
unplaced128_h1	16040	2039340903	60	61
unplaced129_h1	16020	2039357227	60	61
unplaced130_h1	16016	2039373530	60	61
unplaced131_h1	16008	2039389829	60	61
unplaced132_h1	16000	2039406120	60	61
unplaced133_h1	16000	2039422403	60	61
unplaced134_h1	16000	2039438686	60	61
unplaced135_h1	16000	2039454969	60	61
unplaced136_h1	16000	2039471252	60	61
unplaced137_h1	16000	2039487535	60	61
unplaced138_h1	15992	2039503818	60	61
unplaced139_h1	15989	2039520093	60	61
unplaced140_h1	15987	2039536365	60	61
unplaced141_h1	15984	2039552635	60	61
unplaced142_h1	168876	2039568902	60	61
unplaced143_h1	15981	2039740609	60	61
unplaced144_h1	15978	2039756873	60	61
unplaced145_h1	15972	2039773134	60	61
unplaced146_h1	15965	2039789389	60	61
unplaced147_h1	15961	2039805637	60	61
unplaced148_h1	15957	2039821881	60	61
unplaced149_h1	15942	2039838120	60	61
unplaced150_h1	15940	2039854344	60	61
unplaced151_h1	15921	2039870566	60	61
unplaced152_h1	15919	2039886769	60	61
unplaced153_h1	15909	2039902970	60	61
unplaced154_h1	15905	2039919161	60	61
unplaced155_h1	15895	2039935348	60	61
unplaced156_h1	15891	2039951524	60	61
unplaced157_h1	15886	2039967696	60	61
unplaced158_h1	15867	2039983863	60	61
unplaced159_h1	15849	2040000011	60	61
unplaced160_h1	15845	2040016141	60	61
unplaced161_h1	15841	2040032267	60	61
unplaced162_h1	15828	2040048389	60	61
unplaced163_h1	15825	2040064497	60	61
unplaced164_h1	15820	2040080602	60	61
unplaced165_h1	15819	2040096702	60	61
unplaced166_h1	15813	2040112801	60	61
unplaced167_h1	15805	2040128894	60	61
unplaced168_h1	15802	2040144979	60	61
unplaced169_h1	15799	2040161061	60	61
unplaced170_h1	15790	2040177140	60	61
unplaced171_h1	15787	2040193210	60	61
unplaced172_h1	15787	2040209277	60	61
unplaced173_h1	15787	2040225344	60	61
unplaced174_h1	15782	2040241411	60	61
unplaced175_h1	15775	2040257473	60	61
unplaced176_h1	15775	2040273527	60	61
unplaced177_h1	15772	2040289581	60	61
unplaced178_h1	15769	2040305632	60	61
unplaced179_h1	15755	2040321680	60	61
unplaced180_h1	15752	2040337714	60	61
unplaced181_h1	15733	2040353745	60	61
unplaced182_h1	15730	2040369757	60	61
unplaced183_h1	15729	2040385766	60	61
unplaced184_h1	15726	2040401774	60	61
unplaced185_h1	15724	2040417779	60	61
unplaced186_h1	15722	2040433782	60	61
unplaced187_h1	15721	2040449783	60	61
unplaced188_h1	15719	2040465783	60	61
unplaced189_h1	15699	2040481780	60	61
unplaced190_h1	15698	2040497757	60	61
unplaced191_h1	15694	2040513733	60	61
unplaced192_h1	15678	2040529705	60	61
unplaced193_h1	15672	2040545661	60	61
unplaced194_h1	15654	2040561611	60	61
unplaced195_h1	15637	2040577542	60	61
unplaced196_h1	15634	2040593456	60	61
unplaced197_h1	15623	2040609367	60	61
unplaced198_h1	15616	2040625267	60	61
unplaced199_h1	15605	2040641160	60	61
unplaced200_h1	15593	2040657042	60	61
unplaced201_h1	15589	2040672911	60	61
unplaced202_h1	15588	2040688776	60	61
unplaced203_h1	15579	2040704640	60	61
unplaced204_h1	15563	2040720495	60	61
unplaced205_h1	15560	2040736334	60	61
unplaced206_h1	15537	2040752170	60	61
unplaced207_h1	15534	2040767982	60	61
unplaced208_h1	15532	2040783791	60	61
unplaced209_h1	15531	2040799598	60	61
unplaced210_h1	15530	2040815404	60	61
unplaced211_h1	15521	2040831209	60	61
unplaced212_h1	15515	2040847005	60	61
unplaced213_h1	15513	2040862795	60	61
unplaced214_h1	15496	2040878583	60	61
unplaced215_h1	15493	2040894354	60	61
unplaced216_h1	15480	2040910122	60	61
unplaced217_h1	15470	2040925876	60	61
unplaced218_h1	15439	2040941620	60	61
unplaced219_h1	15429	2040957333	60	61
unplaced220_h1	15425	2040973036	60	61
unplaced221_h1	15415	2040988735	60	61
unplaced222_h1	15413	2041004423	60	61
unplaced223_h1	166209	2041020109	60	61
unplaced224_h1	15394	2041189105	60	61
unplaced225_h1	15392	2041204772	60	61
unplaced226_h1	15382	2041220437	60	61
unplaced227_h1	15380	2041236092	60	61
unplaced228_h1	15348	2041251745	60	61
unplaced229_h1	15344	2041267365	60	61
unplaced230_h1	15341	2041282981	60	61
unplaced231_h1	15340	2041298594	60	61
unplaced232_h1	15332	2041314206	60	61
unplaced233_h1	15302	2041329810	60	61
unplaced234_h1	15295	2041345384	60	61
unplaced235_h1	15290	2041360950	60	61
unplaced236_h1	15278	2041376511	60	61
unplaced237_h1	15277	2041392060	60	61
unplaced238_h1	15254	2041407608	60	61
unplaced239_h1	15246	2041423133	60	61
unplaced240_h1	15245	2041438650	60	61
unplaced241_h1	15237	2041454166	60	61
unplaced242_h1	15236	2041469673	60	61
unplaced243_h1	15235	2041485179	60	61
unplaced244_h1	15232	2041500684	60	61
unplaced245_h1	15231	2041516186	60	61
unplaced246_h1	15231	2041531687	60	61
unplaced247_h1	15226	2041547188	60	61
unplaced248_h1	15224	2041562684	60	61
unplaced249_h1	15217	2041578178	60	61
unplaced250_h1	15189	2041593665	60	61
unplaced251_h1	15182	2041609124	60	61
unplaced252_h1	15181	2041624576	60	61
unplaced253_h1	15179	2041640027	60	61
unplaced254_h1	15167	2041655475	60	61
unplaced255_h1	15165	2041670911	60	61
unplaced256_h1	15163	2041686345	60	61
unplaced257_h1	15153	2041701777	60	61
unplaced258_h1	15145	2041717199	60	61
unplaced259_h1	15142	2041732613	60	61
unplaced260_h1	15137	2041748024	60	61
unplaced261_h1	15115	2041763430	60	61
unplaced262_h1	15108	2041778813	60	61
unplaced263_h1	15107	2041794189	60	61
unplaced264_h1	15104	2041809564	60	61
unplaced265_h1	15103	2041824936	60	61
unplaced266_h1	15102	2041840307	60	61
unplaced267_h1	15102	2041855677	60	61
unplaced268_h1	15101	2041871047	60	61
unplaced269_h1	15100	2041886416	60	61
unplaced270_h1	15099	2041901784	60	61
unplaced271_h1	15092	2041917151	60	61
unplaced272_h1	15071	2041932511	60	61
unplaced273_h1	15069	2041947850	60	61
unplaced274_h1	15065	2041963187	60	61
unplaced275_h1	15062	2041978520	60	61
unplaced276_h1	15053	2041993850	60	61
unplaced277_h1	15051	2042009170	60	61
unplaced278_h1	15028	2042024488	60	61
unplaced279_h1	15025	2042039783	60	61
unplaced280_h1	15021	2042055075	60	61
unplaced281_h1	15016	2042070363	60	61
unplaced282_h1	15012	2042085646	60	61
unplaced283_h1	15000	2042100925	60	61
unplaced284_h1	165295	2042116191	60	61
unplaced285_h1	15000	2042284257	60	61
unplaced286_h1	15000	2042299523	60	61
unplaced287_h1	15000	2042314789	60	61
unplaced288_h1	15000	2042330055	60	61
unplaced289_h1	15000	2042345321	60	61
unplaced290_h1	15000	2042360587	60	61
unplaced291_h1	14981	2042375853	60	61
unplaced292_h1	14968	2042391100	60	61
unplaced293_h1	14966	2042406334	60	61
unplaced294_h1	14962	2042421566	60	61
unplaced295_h1	165184	2042436794	60	61
unplaced296_h1	14956	2042604748	60	61
unplaced297_h1	14954	2042619970	60	61
unplaced298_h1	14952	2042635190	60	61
unplaced299_h1	14936	2042650408	60	61
unplaced300_h1	14933	2042665609	60	61
unplaced301_h1	14931	2042680807	60	61
unplaced302_h1	14923	2042696003	60	61
unplaced303_h1	14922	2042711191	60	61
unplaced304_h1	14910	2042726378	60	61
unplaced305_h1	14895	2042741553	60	61
unplaced306_h1	14870	2042756713	60	61
unplaced307_h1	14859	2042771847	60	61
unplaced308_h1	14833	2042786970	60	61
unplaced309_h1	14824	2042802067	60	61
unplaced310_h1	14821	2042817155	60	61
unplaced311_h1	14812	2042832240	60	61
unplaced312_h1	14801	2042847315	60	61
unplaced313_h1	14800	2042862379	60	61
unplaced314_h1	14788	2042877442	60	61
unplaced315_h1	14759	2042892493	60	61
unplaced316_h1	14752	2042907514	60	61
unplaced317_h1	14752	2042922528	60	61
unplaced318_h1	14751	2042937542	60	61
unplaced319_h1	14746	2042952555	60	61
unplaced320_h1	14745	2042967563	60	61
unplaced321_h1	14722	2042982570	60	61
unplaced322_h1	14702	2042997554	60	61
unplaced323_h1	14680	2043012518	60	61
unplaced324_h1	14677	2043027459	60	61
unplaced325_h1	14656	2043042397	60	61
unplaced326_h1	164283	2043057314	60	61
unplaced327_h1	14636	2043224352	60	61
unplaced328_h1	14615	2043239248	60	61
unplaced329_h1	14606	2043254123	60	61
unplaced330_h1	14600	2043268989	60	61
unplaced331_h1	14600	2043283849	60	61
unplaced332_h1	14585	2043298709	60	61
unplaced333_h1	14576	2043313554	60	61
unplaced334_h1	14557	2043328389	60	61
unplaced335_h1	14542	2043343205	60	61
unplaced336_h1	14539	2043358006	60	61
unplaced337_h1	164166	2043372804	60	61
unplaced338_h1	14528	2043539723	60	61
unplaced339_h1	14524	2043554510	60	61
unplaced340_h1	14517	2043569293	60	61
unplaced341_h1	14511	2043584068	60	61
unplaced342_h1	14494	2043598837	60	61
unplaced343_h1	14460	2043613589	60	61
unplaced344_h1	14426	2043628306	60	61
unplaced345_h1	14423	2043642989	60	61
unplaced346_h1	14420	2043657669	60	61
unplaced347_h1	14416	2043672346	60	61
unplaced348_h1	164045	2043687019	60	61
unplaced349_h1	14410	2043853815	60	61
unplaced350_h1	14363	2043868482	60	61
unplaced351_h1	14347	2043883101	60	61
unplaced352_h1	14344	2043897704	60	61
unplaced353_h1	14338	2043912304	60	61
unplaced354_h1	14306	2043926897	60	61
unplaced355_h1	14303	2043941458	60	61
unplaced356_h1	14277	2043956016	60	61
unplaced357_h1	14269	2043970547	60	61
unplaced358_h1	14252	2043985070	60	61
unplaced359_h1	164021	2043999576	60	61
unplaced360_h1	14242	2044166347	60	61
unplaced361_h1	14232	2044180843	60	61
unplaced362_h1	14231	2044195329	60	61
unplaced363_h1	14228	2044209814	60	61
unplaced364_h1	14222	2044224296	60	61
unplaced365_h1	14215	2044238772	60	61
unplaced366_h1	14211	2044253240	60	61
unplaced367_h1	14211	2044267704	60	61
unplaced368_h1	14201	2044282168	60	61
unplaced369_h1	14198	2044296622	60	61
unplaced370_h1	14197	2044311073	60	61
unplaced371_h1	14175	2044325523	60	61
unplaced372_h1	14167	2044339951	60	61
unplaced373_h1	14143	2044354371	60	61
unplaced374_h1	14139	2044368766	60	61
unplaced375_h1	14137	2044383157	60	61
unplaced376_h1	14129	2044397546	60	61
unplaced377_h1	14127	2044411927	60	61
unplaced378_h1	14126	2044426306	60	61
unplaced379_h1	14114	2044440684	60	61
unplaced380_h1	14106	2044455050	60	61
unplaced381_h1	14075	2044469408	60	61
unplaced382_h1	14074	2044483734	60	61
unplaced383_h1	14065	2044498059	60	61
unplaced384_h1	14064	2044512375	60	61
unplaced385_h1	14024	2044526690	60	61
unplaced386_h1	14000	2044540964	60	61
unplaced387_h1	14000	2044555214	60	61
unplaced388_h1	14000	2044569464	60	61
unplaced389_h1	14000	2044583714	60	61
unplaced390_h1	163425	2044597964	60	61
unplaced391_h1	14000	2044764129	60	61
unplaced392_h1	14000	2044778379	60	61
unplaced393_h1	14000	2044792629	60	61
unplaced394_h1	13986	2044806879	60	61
unplaced395_h1	13986	2044821115	60	61
unplaced396_h1	13979	2044835351	60	61
unplaced397_h1	13954	2044849579	60	61
unplaced398_h1	13949	2044863782	60	61
unplaced399_h1	13919	2044877980	60	61
unplaced400_h1	13907	2044892147	60	61
unplaced401_h1	13906	2044906302	60	61
unplaced402_h1	13900	2044920456	60	61
unplaced403_h1	13868	2044934604	60	61
unplaced404_h1	13862	2044948720	60	61
unplaced405_h1	13853	2044962830	60	61
unplaced406_h1	13832	2044976930	60	61
unplaced407_h1	13831	2044991009	60	61
unplaced408_h1	13811	2045005087	60	61
unplaced409_h1	13807	2045019145	60	61
unplaced410_h1	13785	2045033199	60	61
unplaced411_h1	13776	2045047230	60	61
unplaced412_h1	13737	2045061252	60	61
unplaced413_h1	13724	2045075234	60	61
unplaced414_h1	13711	2045089203	60	61
unplaced415_h1	13707	2045103159	60	61
unplaced416_h1	13693	2045117111	60	61
unplaced417_h1	13677	2045131049	60	61
unplaced418_h1	13666	2045144970	60	61
unplaced419_h1	13655	2045158880	60	61
unplaced420_h1	13640	2045172779	60	61
unplaced421_h1	13632	2045186663	60	61
unplaced422_h1	13630	2045200539	60	61
unplaced423_h1	13628	2045214413	60	61
unplaced424_h1	13614	2045228285	60	61
unplaced425_h1	13593	2045242142	60	61
unplaced426_h1	13592	2045255978	60	61
unplaced427_h1	13585	2045269813	60	61
unplaced428_h1	13579	2045283641	60	61
unplaced429_h1	13559	2045297463	60	61
unplaced430_h1	13542	2045311264	60	61
unplaced431_h1	13537	2045325048	60	61
unplaced432_h1	13533	2045338827	60	61
unplaced433_h1	13533	2045352602	60	61
unplaced434_h1	13531	2045366377	60	61
unplaced435_h1	13521	2045380150	60	61
unplaced436_h1	13496	2045393913	60	61
unplaced437_h1	13489	2045407650	60	61
unplaced438_h1	13485	2045421380	60	61
unplaced439_h1	13471	2045435106	60	61
unplaced440_h1	13456	2045448818	60	61
unplaced441_h1	13441	2045462515	60	61
unplaced442_h1	13432	2045476197	60	61
unplaced443_h1	13428	2045489869	60	61
unplaced444_h1	13393	2045503537	60	61
unplaced445_h1	13383	2045517170	60	61
unplaced446_h1	13357	2045530793	60	61
unplaced447_h1	13342	2045544389	60	61
unplaced448_h1	13329	2045557970	60	61
unplaced449_h1	13323	2045571538	60	61
unplaced450_h1	13309	2045585100	60	61
unplaced451_h1	162392	2045598647	60	61
unplaced452_h1	13293	2045763762	60	61
unplaced453_h1	13279	2045777293	60	61
unplaced454_h1	13251	2045790810	60	61
unplaced455_h1	13230	2045804298	60	61
unplaced456_h1	13214	2045817765	60	61
unplaced457_h1	13137	2045831216	60	61
unplaced458_h1	13129	2045844588	60	61
unplaced459_h1	13113	2045857952	60	61
unplaced460_h1	13112	2045871300	60	61
unplaced461_h1	13101	2045884647	60	61
unplaced462_h1	161866	2045897983	60	61
unplaced463_h1	13084	2046062563	60	61
unplaced464_h1	13040	2046075882	60	61
unplaced465_h1	13032	2046089156	60	61
unplaced466_h1	13026	2046102422	60	61
unplaced467_h1	13019	2046115682	60	61
unplaced468_h1	13007	2046128934	60	61
unplaced469_h1	13005	2046142174	60	61
unplaced470_h1	13000	2046155412	60	61
unplaced471_h1	13000	2046168645	60	61
unplaced472_h1	13000	2046181878	60	61
unplaced473_h1	161768	2046195111	60	61
unplaced474_h1	13000	2046359592	60	61
unplaced475_h1	13000	2046372825	60	61
unplaced476_h1	13000	2046386058	60	61
unplaced477_h1	13000	2046399291	60	61
unplaced478_h1	13000	2046412524	60	61
unplaced479_h1	13000	2046425757	60	61
unplaced480_h1	12995	2046438990	60	61
unplaced481_h1	12990	2046452218	60	61
unplaced482_h1	12974	2046465441	60	61
unplaced483_h1	12966	2046478648	60	61
unplaced484_h1	12942	2046491847	60	61
unplaced485_h1	12940	2046505021	60	61
unplaced486_h1	12920	2046518193	60	61
unplaced487_h1	12904	2046531345	60	61
unplaced488_h1	12885	2046544481	60	61
unplaced489_h1	12868	2046557597	60	61
unplaced490_h1	12860	2046570696	60	61
unplaced491_h1	12856	2046583787	60	61
unplaced492_h1	12851	2046596874	60	61
unplaced493_h1	12851	2046609956	60	61
unplaced494_h1	161085	2046623038	60	61
unplaced495_h1	12822	2046786824	60	61
unplaced496_h1	12805	2046799876	60	61
unplaced497_h1	12795	2046812911	60	61
unplaced498_h1	12782	2046825936	60	61
unplaced499_h1	12773	2046838948	60	61
unplaced500_h1	12722	2046851950	60	61
unplaced501_h1	12706	2046864901	60	61
unplaced502_h1	12643	2046877835	60	61
unplaced503_h1	12620	2046890705	60	61
unplaced504_h1	12611	2046903552	60	61
unplaced505_h1	160962	2046916390	60	61
unplaced506_h1	12610	2047080051	60	61
unplaced507_h1	12606	2047092888	60	61
unplaced508_h1	12603	2047105721	60	61
unplaced509_h1	12598	2047118551	60	61
unplaced510_h1	12579	2047131375	60	61
unplaced511_h1	12577	2047144180	60	61
unplaced512_h1	12572	2047156983	60	61
unplaced513_h1	12569	2047169781	60	61
unplaced514_h1	12552	2047182576	60	61
unplaced515_h1	12530	2047195354	60	61
unplaced516_h1	160857	2047208109	60	61
unplaced517_h1	12514	2047371663	60	61
unplaced518_h1	12508	2047384402	60	61
unplaced519_h1	12495	2047397135	60	61
unplaced520_h1	12494	2047409855	60	61
unplaced521_h1	12487	2047422574	60	61
unplaced522_h1	12484	2047435286	60	61
unplaced523_h1	12471	2047447995	60	61
unplaced524_h1	12459	2047460690	60	61
unplaced525_h1	12400	2047473373	60	61
unplaced526_h1	12383	2047485996	60	61
unplaced527_h1	12354	2047498602	60	61
unplaced528_h1	12348	2047511178	60	61
unplaced529_h1	12341	2047523748	60	61
unplaced530_h1	12328	2047536311	60	61
unplaced531_h1	12313	2047548861	60	61
unplaced532_h1	12306	2047561396	60	61
unplaced533_h1	12250	2047573924	60	61
unplaced534_h1	12216	2047586395	60	61
unplaced535_h1	12200	2047598831	60	61
unplaced536_h1	12193	2047611251	60	61
unplaced537_h1	12150	2047623664	60	61
unplaced538_h1	12142	2047636033	60	61
unplaced539_h1	12083	2047648394	60	61
unplaced540_h1	12051	2047660695	60	61
unplaced541_h1	12048	2047672963	60	61
unplaced542_h1	12027	2047685228	60	61
unplaced543_h1	12000	2047697472	60	61
unplaced544_h1	12000	2047709688	60	61
unplaced545_h1	12000	2047721904	60	61
unplaced546_h1	12000	2047734120	60	61
unplaced547_h1	12000	2047746336	60	61
unplaced548_h1	12000	2047758552	60	61
unplaced549_h1	11978	2047770768	60	61
unplaced550_h1	11968	2047782962	60	61
unplaced551_h1	11881	2047795146	60	61
unplaced552_h1	11862	2047807242	60	61
unplaced553_h1	11859	2047819318	60	61
unplaced554_h1	11823	2047831391	60	61
unplaced555_h1	11798	2047843428	60	61
unplaced556_h1	11787	2047855439	60	61
unplaced557_h1	159960	2047867439	60	61
unplaced558_h1	11613	2048030081	60	61
unplaced559_h1	11590	2048041904	60	61
unplaced560_h1	11549	2048053704	60	61
unplaced561_h1	11546	2048065462	60	61
unplaced562_h1	11544	2048077217	60	61
unplaced563_h1	11461	2048088970	60	61
unplaced564_h1	11450	2048100639	60	61
unplaced565_h1	11418	2048112296	60	61
unplaced566_h1	11355	2048123921	60	61
unplaced567_h1	11333	2048135482	60	61
unplaced568_h1	159841	2048147020	60	61
unplaced569_h1	11326	2048309542	60	61
unplaced570_h1	11301	2048321073	60	61
unplaced571_h1	11282	2048332579	60	61
unplaced572_h1	11246	2048344066	60	61
unplaced573_h1	11239	2048355516	60	61
unplaced574_h1	11235	2048366959	60	61
unplaced575_h1	11228	2048378398	60	61
unplaced576_h1	11219	2048389830	60	61
unplaced577_h1	11198	2048401252	60	61
unplaced578_h1	11183	2048412653	60	61
unplaced579_h1	11154	2048424039	60	61
unplaced580_h1	11091	2048435395	60	61
unplaced581_h1	11049	2048446687	60	61
unplaced582_h1	11000	2048457937	60	61
unplaced583_h1	11000	2048469137	60	61
unplaced584_h1	11000	2048480337	60	61
unplaced585_h1	11000	2048491537	60	61
unplaced586_h1	11000	2048502737	60	61
unplaced587_h1	11000	2048513937	60	61
unplaced588_h1	11000	2048525137	60	61
unplaced589_h1	11000	2048536337	60	61
unplaced590_h1	11000	2048547537	60	61
unplaced591_h1	11000	2048558737	60	61
unplaced592_h1	10959	2048569937	60	61
unplaced593_h1	10916	2048581095	60	61
unplaced594_h1	10912	2048592209	60	61
unplaced595_h1	10867	2048603319	60	61
unplaced596_h1	10856	2048614384	60	61
unplaced597_h1	10834	2048625437	60	61
unplaced598_h1	10776	2048636468	60	61
unplaced599_h1	159193	2048647440	60	61
unplaced600_h1	10647	2048809303	60	61
unplaced601_h1	10582	2048820144	60	61
unplaced602_h1	10536	2048830919	60	61
unplaced603_h1	10437	2048841647	60	61
unplaced604_h1	10361	2048852274	60	61
unplaced605_h1	10321	2048862824	60	61
unplaced606_h1	10290	2048873334	60	61
unplaced607_h1	10243	2048883812	60	61
unplaced608_h1	10076	2048894242	60	61
unplaced609_h1	10000	2048904502	60	61
unplaced610_h1	10000	2048914685	60	61
unplaced611_h1	10000	2048924868	60	61
unplaced612_h1	10000	2048935051	60	61
unplaced613_h1	10000	2048945234	60	61
unplaced614_h1	10000	2048955417	60	61
unplaced615_h1	10000	2048965600	60	61
unplaced616_h1	9844	2048975783	60	61
unplaced617_h1	9809	2048985808	60	61
unplaced618_h1	9768	2048995797	60	61
unplaced619_h1	9723	2049005744	60	61
unplaced620_h1	158423	2049015646	60	61
unplaced621_h1	9706	2049176726	60	61
unplaced622_h1	9693	2049186610	60	61
unplaced623_h1	9609	2049196481	60	61
unplaced624_h1	9588	2049206267	60	61
unplaced625_h1	9450	2049216031	60	61
unplaced626_h1	9443	2049225655	60	61
unplaced627_h1	9385	2049235272	60	61
unplaced628_h1	9000	2049244830	60	61
unplaced629_h1	9000	2049253996	60	61
unplaced630_h1	9000	2049263162	60	61
unplaced631_h1	158321	2049272328	60	61
unplaced632_h1	9000	2049433304	60	61
unplaced633_h1	9000	2049442470	60	61
unplaced634_h1	9000	2049451636	60	61
unplaced635_h1	9000	2049460802	60	61
unplaced636_h1	8655	2049469968	60	61
unplaced637_h1	8173	2049478784	60	61
unplaced638_h1	8071	2049487110	60	61
unplaced639_h1	8000	2049495332	60	61
unplaced640_h1	8000	2049503482	60	61
unplaced641_h1	8000	2049511632	60	61
unplaced642_h1	8000	2049519782	60	61
unplaced643_h1	8000	2049527932	60	61
unplaced644_h1	8000	2049536082	60	61
unplaced645_h1	7911	2049544232	60	61
unplaced646_h1	7832	2049552291	60	61
unplaced647_h1	7754	2049560270	60	61
unplaced648_h1	7692	2049568170	60	61
unplaced649_h1	7073	2049576007	60	61
unplaced650_h1	7000	2049583214	60	61
unplaced651_h1	7000	2049590347	60	61
unplaced652_h1	7000	2049597480	60	61
unplaced653_h1	7000	2049604613	60	61
unplaced654_h1	6000	2049611746	60	61
unplaced655_h1	6000	2049617862	60	61
unplaced656_h1	6000	2049623978	60	61
unplaced657_h1	6000	2049630094	60	61
unplaced658_h1	6000	2049636210	60	61
unplaced659_h1	6000	2049642326	60	61
unplaced660_h1	6000	2049648442	60	61
unplaced661_h1	6000	2049654558	60	61
unplaced662_h1	157631	2049660674	60	61
unplaced663_h1	6000	2049820949	60	61
unplaced664_h1	6000	2049827065	60	61
unplaced665_h1	5000	2049833181	60	61
unplaced666_h1	5000	2049838281	60	61
unplaced667_h1	5000	2049843381	60	61
unplaced668_h1	5000	2049848481	60	61
unplaced669_h1	5000	2049853581	60	61
unplaced670_h1	5000	2049858681	60	61
unplaced671_h1	5000	2049863781	60	61
unplaced672_h1	5000	2049868881	60	61
unplaced673_h1	4000	2049873981	60	61
unplaced674_h1	4000	2049878064	60	61
unplaced675_h1	4000	2049882147	60	61
unplaced676_h1	4000	2049886230	60	61
unplaced677_h1	4000	2049890313	60	61
unplaced678_h1	4000	2049894396	60	61
unplaced679_h1	4000	2049898479	60	61
unplaced680_h1	4000	2049902562	60	61
unplaced681_h1	4000	2049906645	60	61
unplaced682_h1	4000	2049910728	60	61
unplaced683_h1	4000	2049914811	60	61
unplaced684_h1	3000	2049918894	60	61
unplaced685_h1	3000	2049921960	60	61
unplaced686_h1	3000	2049925026	60	61
unplaced687_h1	3000	2049928092	60	61
unplaced688_h1	3000	2049931158	60	61
unplaced689_h1	3000	2049934224	60	61
unplaced690_h1	3000	2049937290	60	61
unplaced691_h1	3000	2049940356	60	61
unplaced692_h1	3000	2049943422	60	61
unplaced693_h1	3000	2049946488	60	61
unplaced694_h1	3000	2049949554	60	61
unplaced695_h1	3000	2049952620	60	61
unplaced696_h1	3000	2049955686	60	61
unplaced697_h1	3000	2049958752	60	61
unplaced698_h1	3000	2049961818	60	61
unplaced699_h1	3000	2049964884	60	61
unplaced700_h1	3000	2049967950	60	61
unplaced701_h1	3000	2049971016	60	61
unplaced702_h1	3000	2049974082	60	61
unplaced703_h1	156388	2049977148	60	61
unplaced704_h1	3000	2050136159	60	61
unplaced705_h1	3000	2050139225	60	61
unplaced706_h1	2395	2050142291	60	61
unplaced707_h1	2000	2050144742	60	61
unplaced708_h1	2000	2050146792	60	61
unplaced709_h1	2000	2050148842	60	61
unplaced710_h1	2000	2050150892	60	61
unplaced711_h1	2000	2050152942	60	61
unplaced712_h1	2000	2050154992	60	61
unplaced713_h1	2000	2050157042	60	61
unplaced714_h1	2000	2050159092	60	61
unplaced715_h1	2000	2050161142	60	61
unplaced716_h1	2000	2050163192	60	61
unplaced717_h1	2000	2050165242	60	61
unplaced718_h1	2000	2050167292	60	61
unplaced719_h1	2000	2050169342	60	61
unplaced720_h1	2000	2050171392	60	61
unplaced721_h1	2000	2050173442	60	61
unplaced722_h1	2000	2050175492	60	61
unplaced723_h1	2000	2050177542	60	61
unplaced724_h1	2000	2050179592	60	61
unplaced725_h1	2000	2050181642	60	61
unplaced726_h1	2000	2050183692	60	61
unplaced727_h1	2000	2050185742	60	61
unplaced728_h1	2000	2050187792	60	61
unplaced729_h1	2000	2050189842	60	61
unplaced730_h1	2000	2050191892	60	61
unplaced731_h1	2000	2050193942	60	61
unplaced732_h1	2000	2050195992	60	61
unplaced733_h1	2000	2050198042	60	61
unplaced734_h1	155035	2050200092	60	61
unplaced735_h1	2000	2050357727	60	61
unplaced736_h1	2000	2050359777	60	61
unplaced737_h1	2000	2050361827	60	61
unplaced738_h1	2000	2050363877	60	61
unplaced739_h1	2000	2050365927	60	61
unplaced740_h1	2000	2050367977	60	61
unplaced741_h1	2000	2050370027	60	61
unplaced742_h1	2000	2050372077	60	61
unplaced743_h1	2000	2050374127	60	61
unplaced744_h1	2000	2050376177	60	61
unplaced745_h1	2000	2050378227	60	61
unplaced746_h1	2000	2050380277	60	61
unplaced747_h1	2000	2050382327	60	61
unplaced748_h1	2000	2050384377	60	61
unplaced749_h1	2000	2050386427	60	61
unplaced750_h1	2000	2050388477	60	61
unplaced751_h1	1000	2050390527	60	61
unplaced752_h1	1000	2050391560	60	61
unplaced753_h1	1000	2050392593	60	61
unplaced754_h1	1000	2050393626	60	61
unplaced755_h1	1000	2050394659	60	61
unplaced756_h1	1000	2050395692	60	61
unplaced757_h1	1000	2050396725	60	61
unplaced758_h1	1000	2050397758	60	61
unplaced759_h1	1000	2050398791	60	61
unplaced760_h1	1000	2050399824	60	61
unplaced761_h1	1000	2050400857	60	61
unplaced762_h1	1000	2050401890	60	61
unplaced763_h1	1000	2050402923	60	61
unplaced764_h1	1000	2050403956	60	61
unplaced765_h1	1000	2050404989	60	61
unplaced766_h1	1000	2050406022	60	61
unplaced767_h1	1000	2050407055	60	61
unplaced768_h1	1000	2050408088	60	61
unplaced769_h1	1000	2050409121	60	61
unplaced770_h1	1000	2050410154	60	61
unplaced771_h1	1000	2050411187	60	61
unplaced772_h1	1000	2050412220	60	61
unplaced773_h1	1000	2050413253	60	61
unplaced774_h1	1000	2050414286	60	61
unplaced775_h1	1000	2050415319	60	61
unplaced776_h1	1000	2050416352	60	61
unplaced777_h1	1000	2050417385	60	61
unplaced778_h1	1000	2050418418	60	61
unplaced779_h1	1000	2050419451	60	61
unplaced780_h1	1000	2050420484	60	61
unplaced781_h1	1000	2050421517	60	61
unplaced782_h1	1000	2050422550	60	61
unplaced783_h1	1000	2050423583	60	61
unplaced784_h1	1000	2050424616	60	61
unplaced785_h1	154554	2050425649	60	61
unplaced786_h1	1000	2050582795	60	61
unplaced787_h1	1000	2050583828	60	61
unplaced788_h1	1000	2050584861	60	61
unplaced789_h1	1000	2050585894	60	61
unplaced790_h1	1000	2050586927	60	61
unplaced791_h1	1000	2050587960	60	61
unplaced792_h1	1000	2050588993	60	61
unplaced793_h1	1000	2050590026	60	61
unplaced794_h1	1000	2050591059	60	61
unplaced795_h1	1000	2050592092	60	61
unplaced796_h1	154486	2050593125	60	61
unplaced797_h1	1000	2050750202	60	61
unplaced798_h1	1000	2050751235	60	61
unplaced799_h1	1000	2050752268	60	61
unplaced800_h1	1000	2050753301	60	61
unplaced801_h1	1000	2050754334	60	61
unplaced802_h1	1000	2050755367	60	61
unplaced803_h1	1000	2050756400	60	61
unplaced804_h1	1000	2050757433	60	61
unplaced805_h1	1000	2050758466	60	61
unplaced806_h1	1000	2050759499	60	61
unplaced807_h1	1000	2050760532	60	61
unplaced808_h1	1000	2050761565	60	61
unplaced809_h1	1000	2050762598	60	61
unplaced810_h1	1000	2050763631	60	61
unplaced811_h1	1000	2050764664	60	61
unplaced812_h1	1000	2050765697	60	61
unplaced813_h1	1000	2050766730	60	61
unplaced814_h1	1000	2050767763	60	61
unplaced815_h1	1000	2050768796	60	61
unplaced816_h1	1000	2050769829	60	61
unplaced817_h1	1000	2050770862	60	61
unplaced818_h1	1000	2050771895	60	61
unplaced819_h1	1000	2050772928	60	61
unplaced820_h1	1000	2050773961	60	61
unplaced821_h1	1000	2050774994	60	61
unplaced822_h1	1000	2050776027	60	61
unplaced823_h1	1000	2050777060	60	61
unplaced824_h1	1000	2050778093	60	61
unplaced825_h1	1000	2050779126	60	61
unplaced826_h1	1000	2050780159	60	61
unplaced827_h1	153799	2050781192	60	61
unplaced828_h1	1000	2050937571	60	61
unplaced829_h1	1000	2050938604	60	61
unplaced830_h1	1000	2050939637	60	61
unplaced831_h1	1000	2050940670	60	61
unplaced832_h1	1000	2050941703	60	61
unplaced833_h1	1000	2050942736	60	61
unplaced834_h1	1000	2050943769	60	61
unplaced835_h1	1000	2050944802	60	61
unplaced836_h1	1000	2050945835	60	61
unplaced837_h1	1000	2050946868	60	61
unplaced838_h1	1000	2050947901	60	61
unplaced839_h1	1000	2050948934	60	61
unplaced840_h1	1000	2050949967	60	61
unplaced841_h1	1000	2050951000	60	61
unplaced842_h1	1000	2050952033	60	61
unplaced843_h1	1000	2050953066	60	61
unplaced844_h1	1000	2050954099	60	61
unplaced845_h1	1000	2050955132	60	61
unplaced846_h1	1000	2050956165	60	61
unplaced847_h1	1000	2050957198	60	61
unplaced848_h1	1000	2050958231	60	61
unplaced849_h1	1000	2050959264	60	61
unplaced850_h1	1000	2050960297	60	61
unplaced851_h1	1000	2050961330	60	61
unplaced852_h1	1000	2050962363	60	61
unplaced853_h1	1000	2050963396	60	61
unplaced854_h1	1000	2050964429	60	61
unplaced855_h1	1000	2050965462	60	61
unplaced856_h1	1000	2050966495	60	61
unplaced857_h1	1000	2050967528	60	61
unplaced858_h1	1000	2050968561	60	61
unplaced859_h1	1000	2050969594	60	61
unplaced860_h1	1000	2050970627	60	61
unplaced861_h1	1000	2050971660	60	61
unplaced862_h1	1000	2050972693	60	61
unplaced863_h1	1000	2050973726	60	61
unplaced864_h1	1000	2050974759	60	61
unplaced865_h1	1000	2050975792	60	61
unplaced866_h1	1000	2050976825	60	61
unplaced867_h1	1000	2050977858	60	61
unplaced868_h1	1000	2050978891	60	61
unplaced869_h1	1000	2050979924	60	61
unplaced870_h1	1000	2050980957	60	61
unplaced871_h1	1000	2050981990	60	61
unplaced872_h1	1000	2050983023	60	61
unplaced873_h1	1000	2050984056	60	61
unplaced874_h1	1000	2050985089	60	61
unplaced875_h1	1000	2050986122	60	61
unplaced876_h1	1000	2050987155	60	61
unplaced877_h1	1000	2050988188	60	61
unplaced878_h1	1000	2050989221	60	61
unplaced879_h1	1000	2050990254	60	61
unplaced880_h1	1000	2050991287	60	61
unplaced881_h1	1000	2050992320	60	61
unplaced882_h1	1000	2050993353	60	61
unplaced883_h1	1000	2050994386	60	61
unplaced884_h1	1000	2050995419	60	61
unplaced885_h1	1000	2050996452	60	61
unplaced886_h1	1000	2050997485	60	61
unplaced887_h1	1000	2050998518	60	61
unplaced888_h1	1000	2050999551	60	61
unplaced889_h1	1000	2051000584	60	61
unplaced890_h1	1000	2051001617	60	61
unplaced891_h1	1000	2051002650	60	61
unplaced892_h1	1000	2051003683	60	61
unplaced893_h1	1000	2051004716	60	61
unplaced894_h1	1000	2051005749	60	61
unplaced895_h1	1000	2051006782	60	61
unplaced896_h1	1000	2051007815	60	61
unplaced897_h1	1000	2051008848	60	61
unplaced898_h1	1000	2051009881	60	61
unplaced899_h1	1000	2051010914	60	61
unplaced900_h1	1000	2051011947	60	61
unplaced901_h1	1000	2051012980	60	61
unplaced902_h1	1000	2051014013	60	61
unplaced903_h1	1000	2051015046	60	61
unplaced904_h1	1000	2051016079	60	61
unplaced905_h1	1000	2051017112	60	61
unplaced906_h1	1000	2051018145	60	61
unplaced907_h1	1000	2051019178	60	61
unplaced908_h1	1000	2051020211	60	61
unplaced909_h1	1000	2051021244	60	61
unplaced910_h1	1000	2051022277	60	61
unplaced911_h1	1000	2051023310	60	61
unplaced912_h1	1000	2051024343	60	61
unplaced913_h1	1000	2051025376	60	61
unplaced914_h1	1000	2051026409	60	61
unplaced915_h1	1000	2051027442	60	61
unplaced916_h1	1000	2051028475	60	61
unplaced917_h1	1000	2051029508	60	61
unplaced918_h1	1000	2051030541	60	61
unplaced919_h1	1000	2051031574	60	61
unplaced920_h1	1000	2051032607	60	61
unplaced921_h1	1000	2051033640	60	61
unplaced922_h1	1000	2051034673	60	61
unplaced923_h1	1000	2051035706	60	61
unplaced924_h1	1000	2051036739	60	61
unplaced925_h1	1000	2051037772	60	61
unplaced926_h1	1000	2051038805	60	61
unplaced927_h1	1000	2051039838	60	61
unplaced928_h1	1000	2051040871	60	61
unplaced929_h1	1000	2051041904	60	61
unplaced930_h1	1000	2051042937	60	61
unplaced931_h1	1000	2051043970	60	61
unplaced932_h1	151003	2051045003	60	61
unplaced933_h1	150611	2051198539	60	61
unplaced934_h1	149731	2051351677	60	61
unplaced935_h1	149621	2051503920	60	61
unplaced936_h1	149477	2051656051	60	61
unplaced937_h1	149317	2051808036	60	61
unplaced938_h1	149169	2051959858	60	61
unplaced939_h1	149092	2052111530	60	61
unplaced940_h1	148990	2052263123	60	61
unplaced941_h1	148893	2052414613	60	61
unplaced942_h1	148024	2052566004	60	61
unplaced943_h1	147589	2052716512	60	61
unplaced944_h1	147078	2052866577	60	61
unplaced945_h1	147012	2053016123	60	61
unplaced946_h1	146954	2053165602	60	61
unplaced947_h1	146717	2053315022	60	61
unplaced948_h1	146265	2053464201	60	61
unplaced949_h1	145951	2053612920	60	61
unplaced950_h1	145659	2053761320	60	61
unplaced951_h1	144516	2053909423	60	61
unplaced952_h1	143875	2054056364	60	61
unplaced953_h1	141726	2054202653	60	61
unplaced954_h1	141487	2054346758	60	61
unplaced955_h1	140596	2054490620	60	61
unplaced956_h1	139315	2054633576	60	61
unplaced957_h1	139074	2054775229	60	61
unplaced958_h1	139092	2054916637	60	61
unplaced959_h1	135038	2055058064	60	61
unplaced960_h1	134401	2055195369	60	61
unplaced961_h1	132469	2055332027	60	61
unplaced962_h1	132125	2055466720	60	61
unplaced963_h1	132052	2055601064	60	61
unplaced964_h1	131824	2055735333	60	61
unplaced965_h1	131412	2055869371	60	61
unplaced966_h1	131289	2056002990	60	61
unplaced967_h1	131121	2056136484	60	61
unplaced968_h1	131092	2056269807	60	61
unplaced969_h1	130003	2056403100	60	61
unplaced970_h1	129791	2056535286	60	61
unplaced971_h1	129490	2056667257	60	61
unplaced972_h1	129681	2056798922	60	61
unplaced973_h1	128856	2056930781	60	61
unplaced974_h1	128720	2057061801	60	61
unplaced975_h1	128684	2057192683	60	61
unplaced976_h1	128601	2057323528	60	61
unplaced977_h1	128192	2057454289	60	61
unplaced978_h1	127869	2057584634	60	61
unplaced979_h1	127335	2057714651	60	61
unplaced980_h1	126779	2057844125	60	61
unplaced981_h1	126206	2057973033	60	61
unplaced982_h1	124641	2058101359	60	61
unplaced983_h1	124624	2058228094	60	61
unplaced984_h1	123888	2058354812	60	61
unplaced985_h1	123538	2058480781	60	61
unplaced986_h1	123309	2058606394	60	61
unplaced987_h1	121881	2058731775	60	61
unplaced988_h1	120971	2058855704	60	61
unplaced989_h1	120883	2058978708	60	61
unplaced990_h1	120422	2059101622	60	61
unplaced991_h1	119642	2059224068	60	61
unplaced992_h1	119345	2059345721	60	61
unplaced993_h1	119316	2059467072	60	61
unplaced994_h1	118843	2059588393	60	61
unplaced995_h1	118156	2059709233	60	61
unplaced996_h1	117651	2059829375	60	61
unplaced997_h1	117539	2059949003	60	61
unplaced998_h1	117462	2060068517	60	61
unplaced999_h1	117080	2060187953	60	61
unplaced1000_h1	116789	2060307002	60	61
unplaced1001_h1	116439	2060425755	60	61
unplaced1002_h1	116138	2060544152	60	61
unplaced1003_h1	115681	2060662243	60	61
unplaced1004_h1	114829	2060779870	60	61
unplaced1005_h1	114580	2060896630	60	61
unplaced1006_h1	114003	2061013137	60	61
unplaced1007_h1	113797	2061129058	60	61
unplaced1008_h1	113051	2061244769	60	61
unplaced1009_h1	112789	2061359722	60	61
unplaced1010_h1	112445	2061474408	60	61
unplaced1011_h1	111897	2061588745	60	61
unplaced1012_h1	111815	2061702524	60	61
unplaced1013_h1	111641	2061816220	60	61
unplaced1014_h1	111083	2061929739	60	61
unplaced1015_h1	111059	2062042691	60	61
unplaced1016_h1	111028	2062155618	60	61
unplaced1017_h1	110816	2062268514	60	61
unplaced1018_h1	110385	2062381194	60	61
unplaced1019_h1	109715	2062493436	60	61
unplaced1020_h1	109826	2062604997	60	61
unplaced1021_h1	109618	2062716671	60	61
unplaced1022_h1	109564	2062828133	60	61
unplaced1023_h1	109137	2062939541	60	61
unplaced1024_h1	109015	2063050514	60	61
unplaced1025_h1	109000	2063161363	60	61
unplaced1026_h1	108795	2063272197	60	61
unplaced1027_h1	108433	2063382823	60	61
unplaced1028_h1	108386	2063493081	60	61
unplaced1029_h1	108120	2063603291	60	61
unplaced1030_h1	107848	2063713230	60	61
unplaced1031_h1	106948	2063822893	60	61
unplaced1032_h1	106683	2063931641	60	61
unplaced1033_h1	106384	2064040120	60	61
unplaced1034_h1	106251	2064148295	60	61
unplaced1035_h1	105217	2064256334	60	61
unplaced1036_h1	104637	2064363322	60	61
unplaced1037_h1	104810	2064469720	60	61
unplaced1038_h1	104512	2064576294	60	61
unplaced1039_h1	104218	2064682565	60	61
unplaced1040_h1	104077	2064788537	60	61
unplaced1041_h1	103903	2064894366	60	61
unplaced1042_h1	103614	2065000018	60	61
unplaced1043_h1	103493	2065105376	60	61
unplaced1044_h1	103194	2065210611	60	61
unplaced1045_h1	103138	2065315542	60	61
unplaced1046_h1	103131	2065420416	60	61
unplaced1047_h1	102835	2065525283	60	61
unplaced1048_h1	102738	2065629849	60	61
unplaced1049_h1	102432	2065734317	60	61
unplaced1050_h1	102395	2065838474	60	61
unplaced1051_h1	102381	2065942593	60	61
unplaced1052_h1	102326	2066046698	60	61
unplaced1053_h1	102079	2066150747	60	61
unplaced1054_h1	102010	2066254545	60	61
unplaced1055_h1	101732	2066358273	60	61
unplaced1056_h1	101619	2066461718	60	61
unplaced1057_h1	101575	2066565048	60	61
unplaced1058_h1	101135	2066668333	60	61
unplaced1059_h1	101066	2066771171	60	61
unplaced1060_h1	100802	2066873939	60	61
unplaced1061_h1	100609	2066976439	60	61
unplaced1062_h1	99486	2067078742	60	61
unplaced1063_h1	99358	2067179904	60	61
unplaced1064_h1	99268	2067280935	60	61
unplaced1065_h1	98681	2067381875	60	61
unplaced1066_h1	98399	2067482218	60	61
unplaced1067_h1	98372	2067582274	60	61
unplaced1068_h1	98333	2067682303	60	61
unplaced1069_h1	97964	2067782292	60	61
unplaced1070_h1	97952	2067881906	60	61
unplaced1071_h1	97597	2067981508	60	61
unplaced1072_h1	97562	2068080749	60	61
unplaced1073_h1	97724	2068179955	60	61
unplaced1074_h1	97488	2068279325	60	61
unplaced1075_h1	97079	2068378455	60	61
unplaced1076_h1	96572	2068477169	60	61
unplaced1077_h1	96225	2068575368	60	61
unplaced1078_h1	96213	2068673214	60	61
unplaced1079_h1	96068	2068771048	60	61
unplaced1080_h1	95766	2068868735	60	61
unplaced1081_h1	95482	2068966115	60	61
unplaced1082_h1	95132	2069063206	60	61
unplaced1083_h1	94977	2069159941	60	61
unplaced1084_h1	94668	2069256518	60	61
unplaced1085_h1	94591	2069352781	60	61
unplaced1086_h1	94502	2069448966	60	61
unplaced1087_h1	94431	2069545061	60	61
unplaced1088_h1	94205	2069641083	60	61
unplaced1089_h1	94195	2069736876	60	61
unplaced1090_h1	94139	2069832658	60	61
unplaced1091_h1	93698	2069928383	60	61
unplaced1092_h1	93390	2070023660	60	61
unplaced1093_h1	93518	2070118624	60	61
unplaced1094_h1	93284	2070213718	60	61
unplaced1095_h1	93007	2070308574	60	61
unplaced1096_h1	92486	2070403149	60	61
unplaced1097_h1	92371	2070497194	60	61
unplaced1098_h1	91481	2070591122	60	61
unplaced1099_h1	91370	2070684145	60	61
unplaced1100_h1	90897	2070777055	60	61
unplaced1101_h1	90707	2070869484	60	61
unplaced1102_h1	90684	2070961720	60	61
unplaced1103_h1	90487	2071053933	60	61
unplaced1104_h1	90472	2071145946	60	61
unplaced1105_h1	89856	2071237943	60	61
unplaced1106_h1	89782	2071329314	60	61
unplaced1107_h1	89736	2071420610	60	61
unplaced1108_h1	89710	2071511859	60	61
unplaced1109_h1	89629	2071603082	60	61
unplaced1110_h1	89563	2071694222	60	61
unplaced1111_h1	89508	2071785295	60	61
unplaced1112_h1	89441	2071876312	60	61
unplaced1113_h1	88971	2071967261	60	61
unplaced1114_h1	88946	2072057732	60	61
unplaced1115_h1	88891	2072148178	60	61
unplaced1116_h1	88384	2072238568	60	61
unplaced1117_h1	88368	2072328443	60	61
unplaced1118_h1	87961	2072418301	60	61
unplaced1119_h1	87887	2072507746	60	61
unplaced1120_h1	87787	2072597115	60	61
unplaced1121_h1	87391	2072686383	60	61
unplaced1122_h1	87504	2072775248	60	61
unplaced1123_h1	87290	2072864228	60	61
unplaced1124_h1	87080	2072952990	60	61
unplaced1125_h1	86848	2073041539	60	61
unplaced1126_h1	86383	2073129852	60	61
unplaced1127_h1	86327	2073217692	60	61
unplaced1128_h1	86295	2073305475	60	61
unplaced1129_h1	86058	2073393226	60	61
unplaced1130_h1	86049	2073480736	60	61
unplaced1131_h1	86005	2073568237	60	61
unplaced1132_h1	85936	2073655693	60	61
unplaced1133_h1	85904	2073743079	60	61
unplaced1134_h1	85664	2073830432	60	61
unplaced1135_h1	85315	2073917541	60	61
unplaced1136_h1	85119	2074004295	60	61
unplaced1137_h1	85116	2074090850	60	61
unplaced1138_h1	84826	2074177402	60	61
unplaced1139_h1	84798	2074263659	60	61
unplaced1140_h1	84852	2074349888	60	61
unplaced1141_h1	84629	2074436172	60	61
unplaced1142_h1	84412	2074522229	60	61
unplaced1143_h1	84314	2074608065	60	61
unplaced1144_h1	84287	2074693802	60	61
unplaced1145_h1	84179	2074779511	60	61
unplaced1146_h1	84098	2074865110	60	61
unplaced1147_h1	83984	2074950627	60	61
unplaced1148_h1	83487	2075036028	60	61
unplaced1149_h1	83414	2075120924	60	61
unplaced1150_h1	83354	2075205746	60	61
unplaced1151_h1	83348	2075290507	60	61
unplaced1152_h1	83541	2075375262	60	61
unplaced1153_h1	83281	2075460213	60	61
unplaced1154_h1	83170	2075544900	60	61
unplaced1155_h1	83115	2075629474	60	61
unplaced1156_h1	83076	2075713992	60	61
unplaced1157_h1	83011	2075798470	60	61
unplaced1158_h1	82932	2075882882	60	61
unplaced1159_h1	82912	2075967214	60	61
unplaced1160_h1	82683	2076051525	60	61
unplaced1161_h1	82561	2076135604	60	61
unplaced1162_h1	82312	2076219559	60	61
unplaced1163_h1	82046	2076303260	60	61
unplaced1164_h1	82240	2076386691	60	61
unplaced1165_h1	81944	2076470319	60	61
unplaced1166_h1	81933	2076553646	60	61
unplaced1167_h1	81900	2076636962	60	61
unplaced1168_h1	81825	2076720244	60	61
unplaced1169_h1	81786	2076803450	60	61
unplaced1170_h1	81603	2076886617	60	61
unplaced1171_h1	81283	2076969598	60	61
unplaced1172_h1	81045	2077052253	60	61
unplaced1173_h1	81038	2077134666	60	61
unplaced1174_h1	80960	2077217072	60	61
unplaced1175_h1	80879	2077299399	60	61
unplaced1176_h1	80734	2077381643	60	61
unplaced1177_h1	80386	2077463740	60	61
unplaced1178_h1	80243	2077545483	60	61
unplaced1179_h1	80207	2077627081	60	61
unplaced1180_h1	80181	2077708642	60	61
unplaced1181_h1	79929	2077790177	60	61
unplaced1182_h1	79653	2077871456	60	61
unplaced1183_h1	79615	2077952454	60	61
unplaced1184_h1	79579	2078033413	60	61
unplaced1185_h1	79527	2078114336	60	61
unplaced1186_h1	79495	2078195206	60	61
unplaced1187_h1	79458	2078276043	60	61
unplaced1188_h1	79212	2078356843	60	61
unplaced1189_h1	79179	2078437393	60	61
unplaced1190_h1	79098	2078517909	60	61
unplaced1191_h1	79038	2078598343	60	61
unplaced1192_h1	78991	2078678716	60	61
unplaced1193_h1	78983	2078759041	60	61
unplaced1194_h1	78975	2078839358	60	61
unplaced1195_h1	78965	2078919667	60	61
unplaced1196_h1	78241	2078999966	60	61
unplaced1197_h1	78048	2079079529	60	61
unplaced1198_h1	78039	2079158895	60	61
unplaced1199_h1	77966	2079238252	60	61
unplaced1200_h1	77956	2079317535	60	61
unplaced1201_h1	77905	2079396808	60	61
unplaced1202_h1	77827	2079476029	60	61
unplaced1203_h1	77752	2079555171	60	61
unplaced1204_h1	77725	2079634236	60	61
unplaced1205_h1	76993	2079713274	60	61
unplaced1206_h1	76992	2079791568	60	61
unplaced1207_h1	76981	2079869861	60	61
unplaced1208_h1	76699	2079948143	60	61
unplaced1209_h1	76657	2080026138	60	61
unplaced1210_h1	76476	2080104090	60	61
unplaced1211_h1	76200	2080181858	60	61
unplaced1212_h1	76170	2080259345	60	61
unplaced1213_h1	76023	2080336802	60	61
unplaced1214_h1	75774	2080414110	60	61
unplaced1215_h1	75611	2080491164	60	61
unplaced1216_h1	75538	2080568053	60	61
unplaced1217_h1	75537	2080644867	60	61
unplaced1218_h1	75504	2080721680	60	61
unplaced1219_h1	75459	2080798460	60	61
unplaced1220_h1	75140	2080875194	60	61
unplaced1221_h1	3408522	2080951604	60	61
unplaced1222_h1	74978	2084416952	60	61
unplaced1223_h1	74975	2084493197	60	61
unplaced1224_h1	74704	2084569439	60	61
unplaced1225_h1	74677	2084645406	60	61
unplaced1226_h1	74592	2084721345	60	61
unplaced1227_h1	74215	2084797198	60	61
unplaced1228_h1	74121	2084872667	60	61
unplaced1229_h1	74010	2084948041	60	61
unplaced1230_h1	73911	2085023302	60	61
unplaced1231_h1	73866	2085098462	60	61
unplaced1232_h1	73148	2085173577	60	61
unplaced1233_h1	73143	2085247962	60	61
unplaced1234_h1	73020	2085322342	60	61
unplaced1235_h1	73009	2085396596	60	61
unplaced1236_h1	72717	2085470839	60	61
unplaced1237_h1	72617	2085544785	60	61
unplaced1238_h1	72458	2085618630	60	61
unplaced1239_h1	72195	2085692313	60	61
unplaced1240_h1	72161	2085765729	60	61
unplaced1241_h1	72159	2085839110	60	61
unplaced1242_h1	72144	2085912489	60	61
unplaced1243_h1	72101	2085985853	60	61
unplaced1244_h1	72089	2086059173	60	61
unplaced1245_h1	71913	2086132481	60	61
unplaced1246_h1	71759	2086205610	60	61
unplaced1247_h1	71479	2086278582	60	61
unplaced1248_h1	71286	2086351270	60	61
unplaced1249_h1	71147	2086423762	60	61
unplaced1250_h1	71112	2086496112	60	61
unplaced1251_h1	70941	2086568427	60	61
unplaced1252_h1	70939	2086640568	60	61
unplaced1253_h1	70788	2086712707	60	61
unplaced1254_h1	70768	2086784692	60	61
unplaced1255_h1	70759	2086856657	60	61
unplaced1256_h1	70696	2086928613	60	61
unplaced1257_h1	70501	2087000505	60	61
unplaced1258_h1	70337	2087072199	60	61
unplaced1259_h1	70097	2087143726	60	61
unplaced1260_h1	69969	2087215009	60	61
unplaced1261_h1	69896	2087286162	60	61
unplaced1262_h1	69717	2087357240	60	61
unplaced1263_h1	69294	2087428136	60	61
unplaced1264_h1	69160	2087498602	60	61
unplaced1265_h1	68999	2087568932	60	61
unplaced1266_h1	68976	2087639098	60	61
unplaced1267_h1	68853	2087709241	60	61
unplaced1268_h1	68589	2087779259	60	61
unplaced1269_h1	68547	2087849009	60	61
unplaced1270_h1	68534	2087918716	60	61
unplaced1271_h1	68492	2087988410	60	61
unplaced1272_h1	68464	2088058061	60	61
unplaced1273_h1	68439	2088127684	60	61
unplaced1274_h1	68411	2088197281	60	61
unplaced1275_h1	68223	2088266850	60	61
unplaced1276_h1	68049	2088336228	60	61
unplaced1277_h1	67965	2088405429	60	61
unplaced1278_h1	67919	2088474544	60	61
unplaced1279_h1	67889	2088543612	60	61
unplaced1280_h1	67868	2088612650	60	61
unplaced1281_h1	67868	2088681667	60	61
unplaced1282_h1	67835	2088750684	60	61
unplaced1283_h1	67762	2088819667	60	61
unplaced1284_h1	67753	2088888576	60	61
unplaced1285_h1	67676	2088957476	60	61
unplaced1286_h1	67676	2089026297	60	61
unplaced1287_h1	67542	2089095118	60	61
unplaced1288_h1	67422	2089163803	60	61
unplaced1289_h1	67335	2089232366	60	61
unplaced1290_h1	67286	2089300841	60	61
unplaced1291_h1	67265	2089369266	60	61
unplaced1292_h1	66979	2089437670	60	61
unplaced1293_h1	66896	2089505783	60	61
unplaced1294_h1	66875	2089573811	60	61
unplaced1295_h1	66760	2089641818	60	61
unplaced1296_h1	66682	2089709708	60	61
unplaced1297_h1	66663	2089777519	60	61
unplaced1298_h1	66653	2089845311	60	61
unplaced1299_h1	66550	2089913092	60	61
unplaced1300_h1	66386	2089980769	60	61
unplaced1301_h1	66186	2090048279	60	61
unplaced1302_h1	65783	2090115586	60	61
unplaced1303_h1	65564	2090182483	60	61
unplaced1304_h1	65592	2090249157	60	61
unplaced1305_h1	65524	2090315860	60	61
unplaced1306_h1	65691	2090382494	60	61
unplaced1307_h1	65336	2090449297	60	61
unplaced1308_h1	65328	2090515739	60	61
unplaced1309_h1	65273	2090582173	60	61
unplaced1310_h1	65221	2090648551	60	61
unplaced1311_h1	65220	2090714877	60	61
unplaced1312_h1	65177	2090781201	60	61
unplaced1313_h1	65169	2090847482	60	61
unplaced1314_h1	65075	2090913755	60	61
unplaced1315_h1	65067	2090979932	60	61
unplaced1316_h1	65062	2091046101	60	61
unplaced1317_h1	64937	2091112265	60	61
unplaced1318_h1	64716	2091178302	60	61
unplaced1319_h1	64573	2091244114	60	61
unplaced1320_h1	64501	2091309781	60	61
unplaced1321_h1	64431	2091375375	60	61
unplaced1322_h1	64425	2091440897	60	61
unplaced1323_h1	63937	2091506413	60	61
unplaced1324_h1	63562	2091571433	60	61
unplaced1325_h1	63536	2091636072	60	61
unplaced1326_h1	63383	2091700684	60	61
unplaced1327_h1	63326	2091765141	60	61
unplaced1328_h1	63304	2091829540	60	61
unplaced1329_h1	63213	2091893917	60	61
unplaced1330_h1	63163	2091958201	60	61
unplaced1331_h1	63065	2092022434	60	61
unplaced1332_h1	63059	2092086568	60	61
unplaced1333_h1	63023	2092150695	60	61
unplaced1334_h1	63001	2092214786	60	61
unplaced1335_h1	63000	2092278855	60	61
unplaced1336_h1	63000	2092342922	60	61
unplaced1337_h1	62890	2092406989	60	61
unplaced1338_h1	62814	2092470945	60	61
unplaced1339_h1	62798	2092534823	60	61
unplaced1340_h1	62720	2092598685	60	61
unplaced1341_h1	62695	2092662468	60	61
unplaced1342_h1	62688	2092726225	60	61
unplaced1343_h1	62660	2092789975	60	61
unplaced1344_h1	62546	2092853697	60	61
unplaced1345_h1	62520	2092917303	60	61
unplaced1346_h1	62511	2092980882	60	61
unplaced1347_h1	62396	2093044452	60	61
unplaced1348_h1	62281	2093107905	60	61
unplaced1349_h1	62439	2093171242	60	61
unplaced1350_h1	62425	2093234739	60	61
unplaced1351_h1	62177	2093298222	60	61
unplaced1352_h1	62081	2093361453	60	61
unplaced1353_h1	62078	2093424586	60	61
unplaced1354_h1	62008	2093487716	60	61
unplaced1355_h1	62003	2093550775	60	61
unplaced1356_h1	61916	2093613829	60	61
unplaced1357_h1	61801	2093676794	60	61
unplaced1358_h1	61599	2093739643	60	61
unplaced1359_h1	61506	2093802286	60	61
unplaced1360_h1	61477	2093864835	60	61
unplaced1361_h1	61416	2093927354	60	61
unplaced1362_h1	61312	2093989811	60	61
unplaced1363_h1	61250	2094052162	60	61
unplaced1364_h1	61165	2094114450	60	61
unplaced1365_h1	61119	2094176652	60	61
unplaced1366_h1	61107	2094238807	60	61
unplaced1367_h1	61000	2094300950	60	61
unplaced1368_h1	60889	2094362984	60	61
unplaced1369_h1	60861	2094424905	60	61
unplaced1370_h1	60798	2094486798	60	61
unplaced1371_h1	60750	2094548627	60	61
unplaced1372_h1	60747	2094610407	60	61
unplaced1373_h1	60609	2094672184	60	61
unplaced1374_h1	60407	2094733821	60	61
unplaced1375_h1	60345	2094795252	60	61
unplaced1376_h1	60340	2094856620	60	61
unplaced1377_h1	60284	2094917983	60	61
unplaced1378_h1	60234	2094979289	60	61
unplaced1379_h1	60148	2095040544	60	61
unplaced1380_h1	60114	2095101712	60	61
unplaced1381_h1	60100	2095162845	60	61
unplaced1382_h1	60065	2095223964	60	61
unplaced1383_h1	59810	2095285048	60	61
unplaced1384_h1	59765	2095345872	60	61
unplaced1385_h1	59758	2095406651	60	61
unplaced1386_h1	59663	2095467422	60	61
unplaced1387_h1	59628	2095528097	60	61
unplaced1388_h1	59610	2095588736	60	61
unplaced1389_h1	59596	2095649357	60	61
unplaced1390_h1	59592	2095709964	60	61
unplaced1391_h1	59575	2095770567	60	61
unplaced1392_h1	59570	2095831152	60	61
unplaced1394_h1	59250	2095891732	60	61
unplaced1395_h1	59247	2095951987	60	61
unplaced1396_h1	59142	2096012239	60	61
unplaced1397_h1	59000	2096072384	60	61
unplaced1398_h1	58976	2096132385	60	61
unplaced1399_h1	58917	2096192361	60	61
unplaced1400_h1	58913	2096252277	60	61
unplaced1401_h1	58886	2096312189	60	61
unplaced1402_h1	58884	2096372074	60	61
unplaced1403_h1	58613	2096431957	60	61
unplaced1404_h1	58507	2096491564	60	61
unplaced1405_h1	58476	2096551064	60	61
unplaced1406_h1	58459	2096610532	60	61
unplaced1407_h1	58206	2096669983	60	61
unplaced1408_h1	58185	2096729177	60	61
unplaced1409_h1	58125	2096788349	60	61
unplaced1410_h1	58074	2096847460	60	61
unplaced1411_h1	58024	2096906519	60	61
unplaced1412_h1	58015	2096965528	60	61
unplaced1413_h1	57991	2097024527	60	61
unplaced1414_h1	57956	2097083502	60	61
unplaced1415_h1	57871	2097142441	60	61
unplaced1416_h1	57827	2097201294	60	61
unplaced1417_h1	57776	2097260102	60	61
unplaced1418_h1	57771	2097318858	60	61
unplaced1419_h1	57770	2097377609	60	61
unplaced1420_h1	57729	2097436359	60	61
unplaced1421_h1	57691	2097495068	60	61
unplaced1422_h1	57671	2097553738	60	61
unplaced1423_h1	57531	2097612388	60	61
unplaced1424_h1	57521	2097670895	60	61
unplaced1425_h1	57432	2097729392	60	61
unplaced1426_h1	57559	2097787799	60	61
unplaced1427_h1	57322	2097846335	60	61
unplaced1428_h1	57301	2097904630	60	61
unplaced1429_h1	57176	2097962904	60	61
unplaced1430_h1	57125	2098021050	60	61
unplaced1431_h1	57078	2098079145	60	61
unplaced1432_h1	57047	2098137192	60	61
unplaced1433_h1	57047	2098195207	60	61
unplaced1434_h1	56956	2098253222	60	61
unplaced1435_h1	56939	2098311145	60	61
unplaced1436_h1	56874	2098369050	60	61
unplaced1437_h1	56849	2098426889	60	61
unplaced1438_h1	56831	2098484703	60	61
unplaced1439_h1	56761	2098542499	60	61
unplaced1440_h1	56731	2098600224	60	61
unplaced1441_h1	56711	2098657918	60	61
unplaced1442_h1	56711	2098715592	60	61
unplaced1443_h1	56703	2098773266	60	61
unplaced1444_h1	56664	2098830932	60	61
unplaced1445_h1	56599	2098888558	60	61
unplaced1446_h1	56434	2098946118	60	61
unplaced1447_h1	56356	2099003510	60	61
unplaced1448_h1	56345	2099060823	60	61
unplaced1449_h1	56219	2099118125	60	61
unplaced1450_h1	56197	2099175298	60	61
unplaced1451_h1	56117	2099232449	60	61
unplaced1452_h1	56113	2099289519	60	61
unplaced1453_h1	56063	2099346585	60	61
unplaced1454_h1	56058	2099403600	60	61
unplaced1455_h1	56027	2099460610	60	61
unplaced1456_h1	55969	2099517588	60	61
unplaced1457_h1	55966	2099574507	60	61
unplaced1458_h1	55950	2099631423	60	61
unplaced1459_h1	55932	2099688323	60	61
unplaced1460_h1	55870	2099745205	60	61
unplaced1461_h1	55836	2099802024	60	61
unplaced1462_h1	55828	2099858808	60	61
unplaced1463_h1	55790	2099915584	60	61
unplaced1464_h1	55706	2099972321	60	61
unplaced1465_h1	55688	2100028973	60	61
unplaced1466_h1	55633	2100085607	60	61
unplaced1467_h1	55604	2100142185	60	61
unplaced1468_h1	55588	2100198733	60	61
unplaced1469_h1	55397	2100255265	60	61
unplaced1470_h1	55299	2100311603	60	61
unplaced1471_h1	55294	2100367841	60	61
unplaced1472_h1	55276	2100424074	60	61
unplaced1473_h1	55249	2100480289	60	61
unplaced1474_h1	55237	2100536476	60	61
unplaced1475_h1	55005	2100592651	60	61
unplaced1477_h1	54937	2100648590	60	61
unplaced1478_h1	54913	2100704460	60	61
unplaced1479_h1	54906	2100760306	60	61
unplaced1480_h1	54895	2100816145	60	61
unplaced1481_h1	54827	2100871972	60	61
unplaced1482_h1	54815	2100927730	60	61
unplaced1483_h1	54811	2100983476	60	61
unplaced1484_h1	2261378	2101039218	60	61
unplaced1485_h1	54807	2103338303	60	61
unplaced1486_h1	54780	2103394041	60	61
unplaced1487_h1	54759	2103449751	60	61
unplaced1488_h1	54660	2103505440	60	61
unplaced1489_h1	54659	2103561028	60	61
unplaced1490_h1	54653	2103616615	60	61
unplaced1491_h1	54637	2103672196	60	61
unplaced1492_h1	54632	2103727761	60	61
unplaced1493_h1	54376	2103783321	60	61
unplaced1494_h1	54372	2103838621	60	61
unplaced1495_h1	54367	2103893917	60	61
unplaced1496_h1	54314	2103949208	60	61
unplaced1497_h1	54296	2104004445	60	61
unplaced1498_h1	54294	2104059663	60	61
unplaced1499_h1	54217	2104114879	60	61
unplaced1500_h1	54206	2104170017	60	61
unplaced1501_h1	54157	2104225144	60	61
unplaced1502_h1	54110	2104280221	60	61
unplaced1503_h1	54098	2104335250	60	61
unplaced1504_h1	54097	2104390267	60	61
unplaced1505_h1	54056	2104445283	60	61
unplaced1506_h1	54021	2104500257	60	61
unplaced1507_h1	54007	2104555196	60	61
unplaced1508_h1	54002	2104610121	60	61
unplaced1509_h1	54000	2104665041	60	61
unplaced1510_h1	53922	2104719958	60	61
unplaced1511_h1	53921	2104774796	60	61
unplaced1512_h1	53879	2104829633	60	61
unplaced1513_h1	53787	2104884427	60	61
unplaced1514_h1	53762	2104939128	60	61
unplaced1515_h1	53743	2104993804	60	61
unplaced1516_h1	53720	2105048460	60	61
unplaced1517_h1	53694	2105103093	60	61
unplaced1518_h1	53646	2105157699	60	61
unplaced1519_h1	53628	2105212257	60	61
unplaced1520_h1	53616	2105266796	60	61
unplaced1521_h1	53533	2105321323	60	61
unplaced1522_h1	53517	2105375766	60	61
unplaced1523_h1	53513	2105430192	60	61
unplaced1524_h1	53484	2105484614	60	61
unplaced1525_h1	53441	2105539007	60	61
unplaced1526_h1	53403	2105593356	60	61
unplaced1527_h1	53198	2105647667	60	61
unplaced1528_h1	53196	2105701769	60	61
unplaced1529_h1	53137	2105755869	60	61
unplaced1530_h1	53000	2105809909	60	61
unplaced1531_h1	52993	2105863810	60	61
unplaced1532_h1	52871	2105917704	60	61
unplaced1533_h1	52810	2105971474	60	61
unplaced1534_h1	52800	2106025182	60	61
unplaced1535_h1	52772	2106078879	60	61
unplaced1536_h1	52718	2106132548	60	61
unplaced1537_h1	52708	2106186162	60	61
unplaced1538_h1	52650	2106239766	60	61
unplaced1539_h1	52590	2106293311	60	61
unplaced1540_h1	52504	2106346795	60	61
unplaced1541_h1	52499	2106400192	60	61
unplaced1542_h1	52452	2106453583	60	61
unplaced1543_h1	52400	2106506927	60	61
unplaced1544_h1	52396	2106560218	60	61
unplaced1546_h1	52300	2106613505	60	61
unplaced1547_h1	52274	2106666694	60	61
unplaced1548_h1	52272	2106719857	60	61
unplaced1549_h1	52263	2106773018	60	61
unplaced1550_h1	52209	2106826170	60	61
unplaced1551_h1	52199	2106879267	60	61
unplaced1552_h1	52162	2106932353	60	61
unplaced1553_h1	52004	2106985402	60	61
unplaced1554_h1	52000	2107038290	60	61
unplaced1555_h1	51982	2107091174	60	61
unplaced1556_h1	51973	2107144040	60	61
unplaced1557_h1	51957	2107196897	60	61
unplaced1558_h1	51949	2107249737	60	61
unplaced1559_h1	51940	2107302569	60	61
unplaced1560_h1	51890	2107355392	60	61
unplaced1561_h1	51881	2107408164	60	61
unplaced1562_h1	51844	2107460927	60	61
unplaced1563_h1	51807	2107513653	60	61
unplaced1564_h1	51733	2107566341	60	61
unplaced1565_h1	51730	2107618954	60	61
unplaced1566_h1	51705	2107671564	60	61
unplaced1567_h1	51699	2107724148	60	61
unplaced1568_h1	51656	2107776726	60	61
unplaced1569_h1	51569	2107829260	60	61
unplaced1570_h1	51553	2107881706	60	61
unplaced1571_h1	51539	2107934136	60	61
unplaced1572_h1	51536	2107986551	60	61
unplaced1573_h1	51536	2108038963	60	61
unplaced1574_h1	51520	2108091375	60	61
unplaced1575_h1	51491	2108143771	60	61
unplaced1576_h1	51459	2108196138	60	61
unplaced1577_h1	51420	2108248472	60	61
unplaced1578_h1	51375	2108300766	60	61
unplaced1579_h1	51373	2108353015	60	61
unplaced1580_h1	51314	2108405262	60	61
unplaced1581_h1	51299	2108457449	60	61
unplaced1582_h1	51287	2108509620	60	61
unplaced1583_h1	51281	2108561779	60	61
unplaced1584_h1	51266	2108613932	60	61
unplaced1585_h1	51264	2108666070	60	61
unplaced1586_h1	51247	2108718206	60	61
unplaced1587_h1	51229	2108770325	60	61
unplaced1588_h1	51218	2108822425	60	61
unplaced1589_h1	51187	2108874514	60	61
unplaced1590_h1	51175	2108926572	60	61
unplaced1591_h1	51169	2108978617	60	61
unplaced1592_h1	51144	2109030656	60	61
unplaced1593_h1	51143	2109082670	60	61
unplaced1594_h1	51100	2109134683	60	61
unplaced1595_h1	51056	2109186652	60	61
unplaced1596_h1	50997	2109238576	60	61
unplaced1597_h1	50989	2109290440	60	61
unplaced1598_h1	50962	2109342296	60	61
unplaced1599_h1	50905	2109394125	60	61
unplaced1600_h1	50873	2109445896	60	61
unplaced1601_h1	50857	2109497634	60	61
unplaced1602_h1	50833	2109549356	60	61
unplaced1603_h1	50811	2109601054	60	61
unplaced1604_h1	50783	2109652729	60	61
unplaced1605_h1	50767	2109704376	60	61
unplaced1606_h1	50744	2109756007	60	61
unplaced1607_h1	50717	2109807614	60	61
unplaced1608_h1	50713	2109859194	60	61
unplaced1609_h1	50691	2109910770	60	61
unplaced1610_h1	50674	2109962323	60	61
unplaced1611_h1	50665	2110013859	60	61
unplaced1612_h1	50646	2110065386	60	61
unplaced1613_h1	50600	2110116894	60	61
unplaced1614_h1	50595	2110168355	60	61
unplaced1615_h1	50449	2110219811	60	61
unplaced1616_h1	50435	2110271118	60	61
unplaced1617_h1	50380	2110322411	60	61
unplaced1618_h1	50370	2110373648	60	61
unplaced1619_h1	50351	2110424875	60	61
unplaced1620_h1	50335	2110476083	60	61
unplaced1621_h1	50324	2110527274	60	61
unplaced1622_h1	50229	2110578454	60	61
unplaced1623_h1	50226	2110629538	60	61
unplaced1624_h1	50220	2110680619	60	61
unplaced1625_h1	50191	2110731693	60	61
unplaced1626_h1	50172	2110782738	60	61
unplaced1627_h1	50161	2110833764	60	61
unplaced1628_h1	50102	2110884779	60	61
unplaced1629_h1	50096	2110935734	60	61
unplaced1630_h1	50082	2110986682	60	61
unplaced1631_h1	50076	2111037616	60	61
unplaced1632_h1	50074	2111088544	60	61
unplaced1633_h1	50035	2111139470	60	61
unplaced1634_h1	50030	2111190356	60	61
unplaced1635_h1	50004	2111241237	60	61
unplaced1636_h1	49954	2111292092	60	61
unplaced1637_h1	49941	2111342896	60	61
unplaced1638_h1	49913	2111393687	60	61
unplaced1639_h1	49904	2111444449	60	61
unplaced1640_h1	49904	2111495202	60	61
unplaced1641_h1	49893	2111545955	60	61
unplaced1642_h1	49868	2111596697	60	61
unplaced1643_h1	49865	2111647414	60	61
unplaced1644_h1	49864	2111698128	60	61
unplaced1645_h1	49857	2111748841	60	61
unplaced1646_h1	49850	2111799546	60	61
unplaced1647_h1	49847	2111850244	60	61
unplaced1648_h1	49846	2111900939	60	61
unplaced1649_h1	49822	2111951633	60	61
unplaced1650_h1	49817	2112002303	60	61
unplaced1651_h1	49791	2112052968	60	61
unplaced1652_h1	49765	2112103606	60	61
unplaced1653_h1	49751	2112154218	60	61
unplaced1654_h1	49746	2112204816	60	61
unplaced1655_h1	49745	2112255409	60	61
unplaced1656_h1	49726	2112306001	60	61
unplaced1657_h1	49725	2112356573	60	61
unplaced1658_h1	49722	2112407144	60	61
unplaced1659_h1	49711	2112457712	60	61
unplaced1660_h1	49706	2112508269	60	61
unplaced1661_h1	49688	2112558821	60	61
unplaced1662_h1	49679	2112609355	60	61
unplaced1663_h1	49675	2112659879	60	61
unplaced1664_h1	49675	2112710399	60	61
unplaced1665_h1	49661	2112760919	60	61
unplaced1666_h1	49657	2112811425	60	61
unplaced1667_h1	49648	2112861927	60	61
unplaced1668_h1	49640	2112912420	60	61
unplaced1669_h1	49548	2112962905	60	61
unplaced1670_h1	49524	2113013296	60	61
unplaced1671_h1	49500	2113063663	60	61
unplaced1672_h1	49491	2113114005	60	61
unplaced1673_h1	49478	2113164338	60	61
unplaced1674_h1	49477	2113214658	60	61
unplaced1675_h1	49455	2113264977	60	61
unplaced1676_h1	49448	2113315274	60	61
unplaced1677_h1	49446	2113365564	60	61
unplaced1678_h1	49425	2113415852	60	61
unplaced1679_h1	49420	2113466118	60	61
unplaced1680_h1	49416	2113516379	60	61
unplaced1681_h1	49388	2113566636	60	61
unplaced1682_h1	49382	2113616865	60	61
unplaced1683_h1	49357	2113667088	60	61
unplaced1684_h1	49355	2113717285	60	61
unplaced1685_h1	49344	2113767480	60	61
unplaced1686_h1	49276	2113817664	60	61
unplaced1687_h1	49275	2113867779	60	61
unplaced1688_h1	49244	2113917893	60	61
unplaced1689_h1	49243	2113967975	60	61
unplaced1690_h1	49234	2114018056	60	61
unplaced1691_h1	49205	2114068128	60	61
unplaced1692_h1	49201	2114118171	60	61
unplaced1693_h1	49182	2114168210	60	61
unplaced1694_h1	49167	2114218229	60	61
unplaced1695_h1	49155	2114268233	60	61
unplaced1696_h1	49146	2114318225	60	61
unplaced1697_h1	49146	2114368208	60	61
unplaced1698_h1	49140	2114418191	60	61
unplaced1699_h1	49129	2114468167	60	61
unplaced1700_h1	49128	2114518132	60	61
unplaced1701_h1	49092	2114568096	60	61
unplaced1702_h1	49065	2114618024	60	61
unplaced1703_h1	49045	2114667924	60	61
unplaced1704_h1	49018	2114717804	60	61
unplaced1705_h1	49017	2114767656	60	61
unplaced1706_h1	49013	2114817507	60	61
unplaced1707_h1	49004	2114867354	60	61
unplaced1708_h1	48980	2114917192	60	61
unplaced1709_h1	48961	2114967006	60	61
unplaced1710_h1	48957	2115016801	60	61
unplaced1711_h1	48954	2115066591	60	61
unplaced1712_h1	48938	2115116378	60	61
unplaced1713_h1	48935	2115166149	60	61
unplaced1714_h1	48933	2115215917	60	61
unplaced1715_h1	48909	2115265683	60	61
unplaced1716_h1	48907	2115315425	60	61
unplaced1717_h1	48866	2115365165	60	61
unplaced1718_h1	48842	2115414863	60	61
unplaced1719_h1	48840	2115464537	60	61
unplaced1720_h1	48817	2115514208	60	61
unplaced1721_h1	48801	2115563856	60	61
unplaced1722_h1	48800	2115613488	60	61
unplaced1723_h1	48758	2115663119	60	61
unplaced1724_h1	48750	2115712707	60	61
unplaced1725_h1	48726	2115762287	60	61
unplaced1726_h1	48697	2115811843	60	61
unplaced1727_h1	48686	2115861369	60	61
unplaced1728_h1	48675	2115910884	60	61
unplaced1729_h1	48673	2115960388	60	61
unplaced1730_h1	48658	2116009890	60	61
unplaced1731_h1	48656	2116059376	60	61
unplaced1732_h1	48632	2116108860	60	61
unplaced1733_h1	48619	2116158320	60	61
unplaced1734_h1	48614	2116207767	60	61
unplaced1735_h1	48612	2116257209	60	61
unplaced1736_h1	48588	2116306649	60	61
unplaced1737_h1	48579	2116356064	60	61
unplaced1738_h1	48576	2116405470	60	61
unplaced1739_h1	48575	2116454873	60	61
unplaced1740_h1	48565	2116504275	60	61
unplaced1741_h1	48554	2116553667	60	61
unplaced1742_h1	48548	2116603048	60	61
unplaced1743_h1	48539	2116652423	60	61
unplaced1744_h1	48533	2116701788	60	61
unplaced1745_h1	48505	2116751147	60	61
unplaced1746_h1	48501	2116800478	60	61
unplaced1747_h1	48491	2116849805	60	61
unplaced1748_h1	48455	2116899122	60	61
unplaced1749_h1	48455	2116948402	60	61
unplaced1750_h1	48442	2116997682	60	61
unplaced1751_h1	48417	2117046949	60	61
unplaced1752_h1	48397	2117096190	60	61
unplaced1753_h1	48392	2117145411	60	61
unplaced1754_h1	48392	2117194627	60	61
unplaced1755_h1	48359	2117243843	60	61
unplaced1756_h1	48358	2117293025	60	61
unplaced1757_h1	48346	2117342206	60	61
unplaced1758_h1	48340	2117391375	60	61
unplaced1759_h1	48336	2117440538	60	61
unplaced1760_h1	48335	2117489697	60	61
unplaced1761_h1	48323	2117538855	60	61
unplaced1762_h1	48308	2117588001	60	61
unplaced1763_h1	48299	2117637132	60	61
unplaced1764_h1	48299	2117686253	60	61
unplaced1765_h1	48292	2117735374	60	61
unplaced1766_h1	48291	2117784488	60	61
unplaced1767_h1	48281	2117833601	60	61
unplaced1768_h1	48263	2117882704	60	61
unplaced1769_h1	48254	2117931789	60	61
unplaced1770_h1	48215	2117980865	60	61
unplaced1771_h1	48139	2118029901	60	61
unplaced1772_h1	48130	2118078860	60	61
unplaced1773_h1	48126	2118127810	60	61
unplaced1774_h1	48125	2118176756	60	61
unplaced1775_h1	48124	2118225701	60	61
unplaced1776_h1	48094	2118274645	60	61
unplaced1777_h1	48078	2118323558	60	61
unplaced1778_h1	48056	2118372455	60	61
unplaced1779_h1	48055	2118421329	60	61
unplaced1780_h1	48047	2118470202	60	61
unplaced1781_h1	48037	2118519067	60	61
unplaced1782_h1	48022	2118567922	60	61
unplaced1783_h1	48017	2118616762	60	61
unplaced1784_h1	48000	2118665597	60	61
unplaced1785_h1	48000	2118714414	60	61
unplaced1786_h1	47989	2118763231	60	61
unplaced1787_h1	47963	2118812037	60	61
unplaced1788_h1	47952	2118860817	60	61
unplaced1789_h1	47935	2118909586	60	61
unplaced1790_h1	47928	2118958337	60	61
unplaced1791_h1	47920	2119007081	60	61
unplaced1792_h1	47916	2119055817	60	61
unplaced1793_h1	47898	2119104549	60	61
unplaced1794_h1	47893	2119153263	60	61
unplaced1795_h1	47891	2119201972	60	61
unplaced1796_h1	47886	2119250679	60	61
unplaced1797_h1	47850	2119299381	60	61
unplaced1798_h1	47832	2119348046	60	61
unplaced1799_h1	47830	2119396693	60	61
unplaced1800_h1	47828	2119445338	60	61
unplaced1801_h1	47815	2119493981	60	61
unplaced1802_h1	47793	2119542610	60	61
unplaced1803_h1	47961	2119591217	60	61
unplaced1804_h1	47749	2119639995	60	61
unplaced1805_h1	47749	2119688557	60	61
unplaced1806_h1	47682	2119737119	60	61
unplaced1807_h1	47681	2119785613	60	61
unplaced1808_h1	47678	2119834106	60	61
unplaced1809_h1	47677	2119882596	60	61
unplaced1810_h1	47670	2119931085	60	61
unplaced1811_h1	47663	2119979567	60	61
unplaced1812_h1	47646	2120028042	60	61
unplaced1813_h1	47627	2120076500	60	61
unplaced1814_h1	47624	2120124938	60	61
unplaced1815_h1	47618	2120173373	60	61
unplaced1816_h1	47603	2120221802	60	61
unplaced1817_h1	47571	2120270216	60	61
unplaced1818_h1	47567	2120318597	60	61
unplaced1819_h1	47566	2120366974	60	61
unplaced1820_h1	47557	2120415350	60	61
unplaced1821_h1	47542	2120463717	60	61
unplaced1822_h1	47525	2120512069	60	61
unplaced1823_h1	47483	2120560404	60	61
unplaced1824_h1	47439	2120608696	60	61
unplaced1825_h1	47436	2120656943	60	61
unplaced1826_h1	47432	2120705187	60	61
unplaced1827_h1	47417	2120753427	60	61
unplaced1828_h1	47415	2120801652	60	61
unplaced1829_h1	47408	2120849875	60	61
unplaced1830_h1	47398	2120898091	60	61
unplaced1831_h1	47395	2120946296	60	61
unplaced1832_h1	47389	2120994498	60	61
unplaced1833_h1	47389	2121042694	60	61
unplaced1834_h1	47386	2121090890	60	61
unplaced1835_h1	47377	2121139083	60	61
unplaced1836_h1	47371	2121187267	60	61
unplaced1837_h1	47369	2121235445	60	61
unplaced1838_h1	47366	2121283621	60	61
unplaced1839_h1	47330	2121331794	60	61
unplaced1840_h1	47321	2121379930	60	61
unplaced1841_h1	47287	2121428057	60	61
unplaced1842_h1	47278	2121476150	60	61
unplaced1843_h1	47272	2121524233	60	61
unplaced1844_h1	47270	2121572310	60	61
unplaced1845_h1	47265	2121620385	60	61
unplaced1846_h1	47254	2121668455	60	61
unplaced1847_h1	47242	2121716514	60	61
unplaced1848_h1	47240	2121764561	60	61
unplaced1849_h1	47237	2121812606	60	61
unplaced1850_h1	47234	2121860648	60	61
unplaced1851_h1	47226	2121908687	60	61
unplaced1852_h1	47220	2121956718	60	61
unplaced1853_h1	47220	2122004742	60	61
unplaced1854_h1	47209	2122052766	60	61
unplaced1855_h1	47194	2122100779	60	61
unplaced1856_h1	47162	2122148777	60	61
unplaced1857_h1	47158	2122196743	60	61
unplaced1858_h1	47135	2122244704	60	61
unplaced1859_h1	47123	2122292642	60	61
unplaced1860_h1	47095	2122340568	60	61
unplaced1861_h1	47089	2122388465	60	61
unplaced1862_h1	47080	2122436356	60	61
unplaced1863_h1	47063	2122484238	60	61
unplaced1864_h1	47039	2122532103	60	61
unplaced1865_h1	47010	2122579943	60	61
unplaced1866_h1	47010	2122627754	60	61
unplaced1867_h1	46985	2122675565	60	61
unplaced1868_h1	46984	2122723351	60	61
unplaced1869_h1	46955	2122771136	60	61
unplaced1870_h1	46950	2122818891	60	61
unplaced1871_h1	46940	2122866641	60	61
unplaced1872_h1	46930	2122914381	60	61
unplaced1873_h1	46913	2122962111	60	61
unplaced1874_h1	46912	2123009823	60	61
unplaced1875_h1	46908	2123057534	60	61
unplaced1876_h1	46904	2123105241	60	61
unplaced1877_h1	46869	2123152944	60	61
unplaced1878_h1	46866	2123200612	60	61
unplaced1879_h1	46843	2123248277	60	61
unplaced1880_h1	46832	2123295918	60	61
unplaced1881_h1	46832	2123343548	60	61
unplaced1882_h1	46831	2123391178	60	61
unplaced1883_h1	46812	2123438807	60	61
unplaced1884_h1	46792	2123486417	60	61
unplaced1885_h1	46791	2123534006	60	61
unplaced1886_h1	46791	2123581594	60	61
unplaced1887_h1	46786	2123629182	60	61
unplaced1888_h1	46768	2123676765	60	61
unplaced1889_h1	46759	2123724330	60	61
unplaced1890_h1	46752	2123771886	60	61
unplaced1891_h1	46746	2123819435	60	61
unplaced1892_h1	46736	2123866978	60	61
unplaced1893_h1	46730	2123914510	60	61
unplaced1894_h1	46725	2123962036	60	61
unplaced1895_h1	46712	2124009557	60	61
unplaced1896_h1	46711	2124057065	60	61
unplaced1897_h1	46709	2124104572	60	61
unplaced1898_h1	46700	2124152077	60	61
unplaced1899_h1	46693	2124199573	60	61
unplaced1900_h1	46681	2124247062	60	61
unplaced1901_h1	46664	2124294539	60	61
unplaced1902_h1	46663	2124341998	60	61
unplaced1903_h1	46646	2124389456	60	61
unplaced1904_h1	46633	2124436897	60	61
unplaced1905_h1	46623	2124484325	60	61
unplaced1906_h1	46604	2124531743	60	61
unplaced1907_h1	46594	2124579141	60	61
unplaced1908_h1	46583	2124626529	60	61
unplaced1909_h1	46555	2124673906	60	61
unplaced1910_h1	46529	2124721254	60	61
unplaced1911_h1	46506	2124768576	60	61
unplaced1912_h1	46503	2124815875	60	61
unplaced1913_h1	46497	2124863171	60	61
unplaced1914_h1	46492	2124910460	60	61
unplaced1915_h1	46490	2124957744	60	61
unplaced1916_h1	46432	2125005026	60	61
unplaced1917_h1	46414	2125052249	60	61
unplaced1918_h1	46412	2125099454	60	61
unplaced1919_h1	46399	2125146657	60	61
unplaced1920_h1	46398	2125193847	60	61
unplaced1921_h1	46390	2125241036	60	61
unplaced1922_h1	46376	2125288217	60	61
unplaced1923_h1	46342	2125335383	60	61
unplaced1924_h1	46328	2125382515	60	61
unplaced1925_h1	46321	2125429633	60	61
unplaced1926_h1	46320	2125476744	60	61
unplaced1927_h1	46311	2125523853	60	61
unplaced1928_h1	46302	2125570953	60	61
unplaced1929_h1	46300	2125618044	60	61
unplaced1930_h1	46272	2125665133	60	61
unplaced1931_h1	46253	2125712194	60	61
unplaced1932_h1	46234	2125759235	60	61
unplaced1933_h1	46220	2125806257	60	61
unplaced1934_h1	46216	2125853265	60	61
unplaced1935_h1	46215	2125900269	60	61
unplaced1936_h1	46209	2125947272	60	61
unplaced1937_h1	46176	2125994269	60	61
unplaced1938_h1	46175	2126041232	60	61
unplaced1939_h1	46169	2126088194	60	61
unplaced1940_h1	46157	2126135150	60	61
unplaced1941_h1	46150	2126182094	60	61
unplaced1942_h1	46150	2126229031	60	61
unplaced1943_h1	46143	2126275968	60	61
unplaced1944_h1	46132	2126322898	60	61
unplaced1945_h1	46132	2126369816	60	61
unplaced1946_h1	46127	2126416734	60	61
unplaced1947_h1	46116	2126463647	60	61
unplaced1948_h1	46115	2126510549	60	61
unplaced1949_h1	46098	2126557450	60	61
unplaced1950_h1	46070	2126604334	60	61
unplaced1951_h1	46067	2126651189	60	61
unplaced1952_h1	46062	2126698041	60	61
unplaced1953_h1	46055	2126744888	60	61
unplaced1954_h1	46055	2126791728	60	61
unplaced1955_h1	46053	2126838568	60	61
unplaced1956_h1	46052	2126885406	60	61
unplaced1957_h1	46047	2126932243	60	61
unplaced1958_h1	46043	2126979075	60	61
unplaced1959_h1	46041	2127025903	60	61
unplaced1960_h1	46037	2127072729	60	61
unplaced1961_h1	46031	2127119551	60	61
unplaced1962_h1	46025	2127166367	60	61
unplaced1963_h1	46007	2127213177	60	61
unplaced1964_h1	45993	2127259968	60	61
unplaced1965_h1	45944	2127306745	60	61
unplaced1966_h1	45942	2127353472	60	61
unplaced1967_h1	45933	2127400197	60	61
unplaced1968_h1	45909	2127446913	60	61
unplaced1969_h1	45878	2127493605	60	61
unplaced1970_h1	45864	2127540265	60	61
unplaced1971_h1	45846	2127586911	60	61
unplaced1972_h1	45826	2127633539	60	61
unplaced1973_h1	45812	2127680146	60	61
unplaced1974_h1	45803	2127726739	60	61
unplaced1975_h1	45798	2127773323	60	61
unplaced1976_h1	45796	2127819902	60	61
unplaced1977_h1	45793	2127866479	60	61
unplaced1978_h1	45782	2127913053	60	61
unplaced1979_h1	45751	2127959616	60	61
unplaced1980_h1	45745	2128006147	60	61
unplaced1981_h1	45732	2128052672	60	61
unplaced1982_h1	45717	2128099184	60	61
unplaced1983_h1	45686	2128145680	60	61
unplaced1984_h1	45662	2128192145	60	61
unplaced1985_h1	45657	2128238586	60	61
unplaced1986_h1	45655	2128285021	60	61
unplaced1987_h1	45653	2128331454	60	61
unplaced1988_h1	45647	2128377885	60	61
unplaced1989_h1	45633	2128424310	60	61
unplaced1990_h1	45626	2128470721	60	61
unplaced1991_h1	45621	2128517125	60	61
unplaced1992_h1	45618	2128563524	60	61
unplaced1993_h1	45606	2128609920	60	61
unplaced1994_h1	45596	2128656304	60	61
unplaced1995_h1	45574	2128702677	60	61
unplaced1996_h1	45570	2128749028	60	61
unplaced1997_h1	45567	2128795375	60	61
unplaced1998_h1	45564	2128841719	60	61
unplaced1999_h1	45539	2128888060	60	61
unplaced2000_h1	45536	2128934375	60	61
unplaced2001_h1	45535	2128980687	60	61
unplaced2002_h1	45519	2129026998	60	61
unplaced2003_h1	45518	2129073293	60	61
[truncated: 7,192 more rows]
