# Supplementary material for: Chromosome-level haplotype-resolved assembly of highly heterozygous grass genomes with PhaseGrass
Source: Nat Commun. 2025 Dec 20;17:12. doi: 10.1038/s41467-025-66377-5 (PMC12764793; doi:10.1038/s41467-025-66377-5)
Supplement: Supplementary file 6 — Source Data [file 41467_2025_66377_MOESM6_ESM.zip › Supplementary Fig. 9b/Sikem_scaffold_h2.fasta.seqkit.fai]

chr1_h2	254899717	9	60	61
chr2_h2	292879888	259148064	60	61
chr3_h2	319847998	556909293	60	61
chr4_h2	387456523	882088100	60	61
chr5_h2	211649110	1276002241	60	61
chr6_h2	226693804	1491178846	60	61
chr7_h2	318720752	1721650890	60	61
unplaced8_h2	18781	2045683669	60	61
unplaced9_h2	18759	2045702778	60	61
unplaced10_h2	18755	2045721865	60	61
unplaced11_h2	18750	2045740948	60	61
unplaced12_h2	18747	2045760026	60	61
unplaced13_h2	18745	2045779101	60	61
unplaced14_h2	18744	2045798174	60	61
unplaced15_h2	18741	2045817246	60	61
unplaced16_h2	18732	2045836315	60	61
unplaced17_h2	18723	2045855375	60	61
unplaced18_h2	18720	2045874426	60	61
unplaced19_h2	18720	2045893473	60	61
unplaced20_h2	18719	2045912520	60	61
unplaced21_h2	18716	2045931566	60	61
unplaced22_h2	18710	2045950609	60	61
unplaced23_h2	18704	2045969646	60	61
unplaced24_h2	18696	2045988677	60	61
unplaced25_h2	18688	2046007700	60	61
unplaced26_h2	18687	2046026715	60	61
unplaced27_h2	18686	2046045729	60	61
unplaced28_h2	18685	2046064742	60	61
unplaced29_h2	18681	2046083754	60	61
unplaced30_h2	18673	2046102762	60	61
unplaced31_h2	18671	2046121762	60	61
unplaced32_h2	18663	2046140760	60	61
unplaced33_h2	18659	2046159750	60	61
unplaced34_h2	18655	2046178735	60	61
unplaced35_h2	18644	2046197716	60	61
unplaced36_h2	18639	2046216686	60	61
unplaced37_h2	18639	2046235651	60	61
unplaced38_h2	18634	2046254616	60	61
unplaced39_h2	18623	2046273576	60	61
unplaced40_h2	18620	2046292525	60	61
unplaced41_h2	18617	2046311471	60	61
unplaced42_h2	18616	2046330414	60	61
unplaced43_h2	18611	2046349356	60	61
unplaced44_h2	18611	2046368293	60	61
unplaced45_h2	18607	2046387230	60	61
unplaced46_h2	18601	2046406163	60	61
unplaced47_h2	18595	2046425090	60	61
unplaced48_h2	138721	2046444010	60	61
unplaced49_h2	18593	2046585059	60	61
unplaced50_h2	18590	2046603977	60	61
unplaced51_h2	18585	2046622892	60	61
unplaced52_h2	18584	2046641802	60	61
unplaced53_h2	18582	2046660711	60	61
unplaced54_h2	18579	2046679618	60	61
unplaced55_h2	18577	2046698522	60	61
unplaced56_h2	18573	2046717424	60	61
unplaced57_h2	18573	2046736322	60	61
unplaced58_h2	18570	2046755220	60	61
unplaced59_h2	137845	2046774115	60	61
unplaced60_h2	18564	2046914273	60	61
unplaced61_h2	18548	2046933162	60	61
unplaced62_h2	18547	2046952035	60	61
unplaced63_h2	18546	2046970907	60	61
unplaced64_h2	18538	2046989778	60	61
unplaced65_h2	18535	2047008640	60	61
unplaced66_h2	18530	2047027499	60	61
unplaced67_h2	18524	2047046353	60	61
unplaced68_h2	18520	2047065201	60	61
unplaced69_h2	18515	2047084045	60	61
unplaced70_h2	137339	2047102884	60	61
unplaced71_h2	18514	2047242527	60	61
unplaced72_h2	18512	2047261365	60	61
unplaced73_h2	18511	2047280201	60	61
unplaced74_h2	18503	2047299036	60	61
unplaced75_h2	18502	2047317863	60	61
unplaced76_h2	18496	2047336689	60	61
unplaced77_h2	18491	2047355509	60	61
unplaced78_h2	18490	2047374324	60	61
unplaced79_h2	18480	2047393138	60	61
unplaced80_h2	18476	2047411941	60	61
unplaced81_h2	18475	2047430740	60	61
unplaced82_h2	18474	2047449538	60	61
unplaced83_h2	18473	2047468335	60	61
unplaced84_h2	18466	2047487131	60	61
unplaced85_h2	18466	2047505920	60	61
unplaced86_h2	18464	2047524709	60	61
unplaced87_h2	18463	2047543496	60	61
unplaced88_h2	18460	2047562282	60	61
unplaced89_h2	18459	2047581065	60	61
unplaced90_h2	18458	2047599847	60	61
unplaced91_h2	18450	2047618628	60	61
unplaced92_h2	18445	2047637401	60	61
unplaced93_h2	18439	2047656169	60	61
unplaced94_h2	18431	2047674931	60	61
unplaced95_h2	18430	2047693685	60	61
unplaced96_h2	18426	2047712438	60	61
unplaced97_h2	18425	2047731187	60	61
unplaced98_h2	18424	2047749935	60	61
unplaced99_h2	18420	2047768682	60	61
unplaced100_h2	18416	2047787425	60	61
unplaced101_h2	18416	2047806164	60	61
unplaced102_h2	18416	2047824903	60	61
unplaced103_h2	18415	2047843642	60	61
unplaced104_h2	18414	2047862380	60	61
unplaced105_h2	18413	2047881117	60	61
unplaced106_h2	18408	2047899853	60	61
unplaced107_h2	18405	2047918584	60	61
unplaced108_h2	18398	2047937312	60	61
unplaced109_h2	18398	2047956033	60	61
unplaced110_h2	18395	2047974754	60	61
unplaced111_h2	18392	2047993472	60	61
unplaced112_h2	18390	2048012187	60	61
unplaced113_h2	18384	2048030900	60	61
unplaced114_h2	18383	2048049607	60	61
unplaced115_h2	18381	2048068313	60	61
unplaced116_h2	18368	2048087017	60	61
unplaced117_h2	18362	2048105708	60	61
unplaced118_h2	18359	2048124393	60	61
unplaced119_h2	18353	2048143074	60	61
unplaced120_h2	18350	2048161749	60	61
unplaced121_h2	18340	2048180421	60	61
unplaced122_h2	18339	2048199083	60	61
unplaced123_h2	18336	2048217744	60	61
unplaced124_h2	18333	2048236402	60	61
unplaced125_h2	18331	2048255057	60	61
unplaced126_h2	18329	2048273710	60	61
unplaced127_h2	18320	2048292361	60	61
unplaced128_h2	18314	2048311003	60	61
unplaced129_h2	18306	2048329639	60	61
unplaced130_h2	18306	2048348267	60	61
unplaced131_h2	136053	2048366895	60	61
unplaced132_h2	18304	2048505232	60	61
unplaced133_h2	18301	2048523858	60	61
unplaced134_h2	18297	2048542481	60	61
unplaced135_h2	18296	2048561099	60	61
unplaced136_h2	18294	2048579716	60	61
unplaced137_h2	18291	2048598331	60	61
unplaced138_h2	18291	2048616943	60	61
unplaced139_h2	18286	2048635555	60	61
unplaced140_h2	18285	2048654162	60	61
unplaced141_h2	18285	2048672768	60	61
unplaced142_h2	135805	2048691374	60	61
unplaced143_h2	18282	2048829459	60	61
unplaced144_h2	18279	2048848062	60	61
unplaced145_h2	18279	2048866662	60	61
unplaced146_h2	18276	2048885262	60	61
unplaced147_h2	18268	2048903859	60	61
unplaced148_h2	18267	2048922448	60	61
unplaced149_h2	18260	2048941036	60	61
unplaced150_h2	18254	2048959617	60	61
unplaced151_h2	18253	2048978192	60	61
unplaced152_h2	18245	2048996766	60	61
unplaced153_h2	135163	2049015332	60	61
unplaced154_h2	18239	2049152764	60	61
unplaced155_h2	18238	2049171323	60	61
unplaced156_h2	18234	2049189881	60	61
unplaced157_h2	18232	2049208435	60	61
unplaced158_h2	18220	2049226987	60	61
unplaced159_h2	18219	2049245527	60	61
unplaced160_h2	18213	2049264066	60	61
unplaced161_h2	18206	2049282599	60	61
unplaced162_h2	18204	2049301125	60	61
unplaced163_h2	18192	2049319649	60	61
unplaced164_h2	18190	2049338161	60	61
unplaced165_h2	18190	2049356671	60	61
unplaced166_h2	18189	2049375181	60	61
unplaced167_h2	18184	2049393690	60	61
unplaced168_h2	18175	2049412194	60	61
unplaced169_h2	18173	2049430688	60	61
unplaced170_h2	18170	2049449180	60	61
unplaced171_h2	18168	2049467669	60	61
unplaced172_h2	18164	2049486156	60	61
unplaced173_h2	18154	2049504639	60	61
unplaced174_h2	18154	2049523112	60	61
unplaced175_h2	18152	2049541585	60	61
unplaced176_h2	18152	2049560056	60	61
unplaced177_h2	18151	2049578527	60	61
unplaced178_h2	18148	2049596997	60	61
unplaced179_h2	18145	2049615464	60	61
unplaced180_h2	18136	2049633928	60	61
unplaced181_h2	18128	2049652383	60	61
unplaced182_h2	18125	2049670830	60	61
unplaced183_h2	18123	2049689274	60	61
unplaced184_h2	18122	2049707716	60	61
unplaced185_h2	18122	2049726157	60	61
unplaced186_h2	18121	2049744598	60	61
unplaced187_h2	18117	2049763038	60	61
unplaced188_h2	18111	2049781473	60	61
unplaced189_h2	18110	2049799902	60	61
unplaced190_h2	18102	2049818330	60	61
unplaced191_h2	18101	2049836750	60	61
unplaced192_h2	18094	2049855169	60	61
unplaced193_h2	18092	2049873581	60	61
unplaced194_h2	134024	2049891991	60	61
unplaced195_h2	18091	2050028265	60	61
unplaced196_h2	18089	2050046674	60	61
unplaced197_h2	18085	2050065081	60	61
unplaced198_h2	18077	2050083484	60	61
unplaced199_h2	18074	2050101879	60	61
unplaced200_h2	18068	2050120271	60	61
unplaced201_h2	18061	2050138657	60	61
unplaced202_h2	18059	2050157036	60	61
unplaced203_h2	18057	2050175412	60	61
unplaced204_h2	18055	2050193786	60	61
unplaced205_h2	18051	2050212158	60	61
unplaced206_h2	18045	2050230526	60	61
unplaced207_h2	18043	2050248888	60	61
unplaced208_h2	18040	2050267248	60	61
unplaced209_h2	18037	2050285605	60	61
unplaced210_h2	18034	2050303959	60	61
unplaced211_h2	18034	2050322310	60	61
unplaced212_h2	18032	2050340661	60	61
unplaced213_h2	18031	2050359010	60	61
unplaced214_h2	18021	2050377358	60	61
unplaced215_h2	133811	2050395696	60	61
unplaced216_h2	18016	2050531754	60	61
unplaced217_h2	18014	2050550087	60	61
unplaced218_h2	18012	2050568418	60	61
unplaced219_h2	18011	2050586747	60	61
unplaced220_h2	18001	2050605075	60	61
unplaced221_h2	18000	2050623393	60	61
unplaced222_h2	18000	2050641709	60	61
unplaced223_h2	18000	2050660025	60	61
unplaced224_h2	18000	2050678341	60	61
unplaced225_h2	18000	2050696657	60	61
unplaced226_h2	17997	2050714973	60	61
unplaced227_h2	17996	2050733286	60	61
unplaced228_h2	17991	2050751598	60	61
unplaced229_h2	17987	2050769905	60	61
unplaced230_h2	17982	2050788208	60	61
unplaced231_h2	17980	2050806506	60	61
unplaced232_h2	17977	2050824802	60	61
unplaced233_h2	17975	2050843095	60	61
unplaced234_h2	17975	2050861386	60	61
unplaced235_h2	17967	2050879677	60	61
unplaced236_h2	17967	2050897960	60	61
unplaced237_h2	17966	2050916243	60	61
unplaced238_h2	17954	2050934525	60	61
unplaced239_h2	17944	2050952795	60	61
unplaced240_h2	17938	2050971055	60	61
unplaced241_h2	17936	2050989308	60	61
unplaced242_h2	17925	2051007559	60	61
unplaced243_h2	17921	2051025799	60	61
unplaced244_h2	17920	2051044035	60	61
unplaced245_h2	17919	2051062270	60	61
unplaced246_h2	17907	2051080504	60	61
unplaced247_h2	17892	2051098726	60	61
unplaced248_h2	17888	2051116933	60	61
unplaced249_h2	17881	2051135136	60	61
unplaced250_h2	17875	2051153332	60	61
unplaced251_h2	17874	2051171521	60	61
unplaced252_h2	17873	2051189709	60	61
unplaced253_h2	17871	2051207896	60	61
unplaced254_h2	17852	2051226081	60	61
unplaced255_h2	17851	2051244247	60	61
unplaced256_h2	17850	2051262412	60	61
unplaced257_h2	17849	2051280576	60	61
unplaced258_h2	17844	2051298739	60	61
unplaced259_h2	17843	2051316897	60	61
unplaced260_h2	17843	2051335054	60	61
unplaced261_h2	17842	2051353211	60	61
unplaced262_h2	17837	2051371367	60	61
unplaced263_h2	17834	2051389518	60	61
unplaced264_h2	17825	2051407666	60	61
unplaced265_h2	17814	2051425805	60	61
unplaced266_h2	17811	2051443932	60	61
unplaced267_h2	17809	2051462056	60	61
unplaced268_h2	17804	2051480178	60	61
unplaced269_h2	17796	2051498295	60	61
unplaced270_h2	17793	2051516404	60	61
unplaced271_h2	17784	2051534510	60	61
unplaced272_h2	17782	2051552607	60	61
unplaced273_h2	17780	2051570702	60	61
unplaced274_h2	17778	2051588795	60	61
unplaced275_h2	17773	2051606886	60	61
unplaced276_h2	17769	2051624972	60	61
unplaced277_h2	17756	2051643054	60	61
unplaced278_h2	17747	2051661122	60	61
unplaced279_h2	17747	2051679181	60	61
unplaced280_h2	17743	2051697240	60	61
unplaced281_h2	17739	2051715295	60	61
unplaced282_h2	17737	2051733346	60	61
unplaced283_h2	17736	2051751395	60	61
unplaced284_h2	17732	2051769443	60	61
unplaced285_h2	17730	2051787487	60	61
unplaced286_h2	17728	2051805529	60	61
unplaced287_h2	17724	2051823569	60	61
unplaced288_h2	17723	2051841605	60	61
unplaced289_h2	17717	2051859640	60	61
unplaced290_h2	17716	2051877669	60	61
unplaced291_h2	17714	2051895697	60	61
unplaced292_h2	17703	2051913723	60	61
unplaced293_h2	17693	2051931738	60	61
unplaced294_h2	17692	2051949742	60	61
unplaced295_h2	17692	2051967745	60	61
unplaced296_h2	17691	2051985748	60	61
unplaced297_h2	17679	2052003750	60	61
unplaced298_h2	17678	2052021740	60	61
unplaced299_h2	17672	2052039729	60	61
unplaced300_h2	17669	2052057712	60	61
unplaced301_h2	17664	2052075692	60	61
unplaced302_h2	17650	2052093667	60	61
unplaced303_h2	17648	2052111628	60	61
unplaced304_h2	17645	2052129587	60	61
unplaced305_h2	17642	2052147543	60	61
unplaced306_h2	132868	2052165496	60	61
unplaced307_h2	17641	2052300595	60	61
unplaced308_h2	17636	2052318547	60	61
unplaced309_h2	17634	2052336493	60	61
unplaced310_h2	17634	2052354437	60	61
unplaced311_h2	17621	2052372381	60	61
unplaced312_h2	17616	2052390312	60	61
unplaced313_h2	17613	2052408238	60	61
unplaced314_h2	17611	2052426161	60	61
unplaced315_h2	17607	2052444082	60	61
unplaced316_h2	17602	2052461999	60	61
unplaced317_h2	132830	2052479911	60	61
unplaced318_h2	17598	2052614971	60	61
unplaced319_h2	17597	2052632879	60	61
unplaced320_h2	17593	2052650786	60	61
unplaced321_h2	17588	2052668689	60	61
unplaced322_h2	17577	2052686587	60	61
unplaced323_h2	17574	2052704473	60	61
unplaced324_h2	17565	2052722356	60	61
unplaced325_h2	17564	2052740230	60	61
unplaced326_h2	17561	2052758103	60	61
unplaced327_h2	17561	2052775973	60	61
unplaced328_h2	17553	2052793843	60	61
unplaced329_h2	17551	2052811705	60	61
unplaced330_h2	17542	2052829565	60	61
unplaced331_h2	17537	2052847416	60	61
unplaced332_h2	17536	2052865262	60	61
unplaced333_h2	17523	2052883107	60	61
unplaced334_h2	17522	2052900939	60	61
unplaced335_h2	17517	2052918770	60	61
unplaced336_h2	17516	2052936595	60	61
unplaced337_h2	17516	2052954419	60	61
unplaced338_h2	132296	2052972243	60	61
unplaced339_h2	17513	2053106760	60	61
unplaced340_h2	17513	2053124581	60	61
unplaced341_h2	17509	2053142402	60	61
unplaced342_h2	17507	2053160219	60	61
unplaced343_h2	17494	2053178034	60	61
unplaced344_h2	17491	2053195836	60	61
unplaced345_h2	17488	2053213635	60	61
unplaced346_h2	17488	2053231431	60	61
unplaced347_h2	17487	2053249227	60	61
unplaced348_h2	17479	2053267022	60	61
unplaced349_h2	132008	2053284809	60	61
unplaced350_h2	17479	2053419034	60	61
unplaced351_h2	17472	2053436821	60	61
unplaced352_h2	17467	2053454601	60	61
unplaced353_h2	17459	2053472376	60	61
unplaced354_h2	17458	2053490142	60	61
unplaced355_h2	17453	2053507907	60	61
unplaced356_h2	17440	2053525667	60	61
unplaced357_h2	17432	2053543414	60	61
unplaced358_h2	17415	2053561153	60	61
unplaced359_h2	17415	2053578875	60	61
unplaced360_h2	131798	2053596597	60	61
unplaced361_h2	17412	2053730608	60	61
unplaced362_h2	17411	2053748327	60	61
unplaced363_h2	17407	2053766045	60	61
unplaced364_h2	17404	2053783759	60	61
unplaced365_h2	17402	2053801470	60	61
unplaced366_h2	17394	2053819179	60	61
unplaced367_h2	17388	2053836879	60	61
unplaced368_h2	17384	2053854573	60	61
unplaced369_h2	17384	2053872263	60	61
unplaced370_h2	17382	2053889953	60	61
unplaced371_h2	17381	2053907641	60	61
unplaced372_h2	17377	2053925328	60	61
unplaced373_h2	17370	2053943011	60	61
unplaced374_h2	17370	2053960687	60	61
unplaced375_h2	17367	2053978363	60	61
unplaced376_h2	17365	2053996036	60	61
unplaced377_h2	17360	2054013707	60	61
unplaced378_h2	17360	2054031373	60	61
unplaced379_h2	17359	2054049039	60	61
unplaced380_h2	17357	2054066704	60	61
unplaced381_h2	131412	2054084367	60	61
unplaced382_h2	17356	2054217986	60	61
unplaced383_h2	17350	2054235648	60	61
unplaced384_h2	17347	2054253304	60	61
unplaced385_h2	17347	2054270957	60	61
unplaced386_h2	17332	2054288610	60	61
unplaced387_h2	17331	2054306247	60	61
unplaced388_h2	17320	2054323883	60	61
unplaced389_h2	17305	2054341508	60	61
unplaced390_h2	17304	2054359118	60	61
unplaced391_h2	17277	2054376727	60	61
unplaced392_h2	17268	2054394308	60	61
unplaced393_h2	17264	2054411880	60	61
unplaced394_h2	17262	2054429448	60	61
unplaced395_h2	17262	2054447014	60	61
unplaced396_h2	17261	2054464580	60	61
unplaced397_h2	17254	2054482145	60	61
unplaced398_h2	17240	2054499703	60	61
unplaced399_h2	17240	2054517247	60	61
unplaced400_h2	17226	2054534791	60	61
unplaced401_h2	17221	2054552321	60	61
unplaced402_h2	131289	2054569846	60	61
unplaced403_h2	17217	2054703340	60	61
unplaced404_h2	17217	2054720860	60	61
unplaced405_h2	17212	2054738380	60	61
unplaced406_h2	17207	2054755895	60	61
unplaced407_h2	17204	2054773405	60	61
unplaced408_h2	17201	2054790912	60	61
unplaced409_h2	17200	2054808416	60	61
unplaced410_h2	17198	2054825919	60	61
unplaced411_h2	17194	2054843420	60	61
unplaced412_h2	17191	2054860917	60	61
unplaced413_h2	131269	2054878411	60	61
unplaced414_h2	17189	2055011884	60	61
unplaced415_h2	17182	2055029376	60	61
unplaced416_h2	17176	2055046861	60	61
unplaced417_h2	17167	2055064340	60	61
unplaced418_h2	17162	2055081810	60	61
unplaced419_h2	17153	2055099275	60	61
unplaced420_h2	17151	2055116730	60	61
unplaced421_h2	17148	2055134183	60	61
unplaced422_h2	17134	2055151633	60	61
unplaced423_h2	17130	2055169069	60	61
unplaced424_h2	131092	2055186501	60	61
unplaced425_h2	17129	2055319794	60	61
unplaced426_h2	17123	2055337225	60	61
unplaced427_h2	17121	2055354650	60	61
unplaced428_h2	17109	2055372073	60	61
unplaced429_h2	17108	2055389484	60	61
unplaced430_h2	17108	2055406894	60	61
unplaced431_h2	17105	2055424304	60	61
unplaced432_h2	17104	2055441711	60	61
unplaced433_h2	17093	2055459117	60	61
unplaced434_h2	17093	2055476511	60	61
unplaced435_h2	17088	2055493905	60	61
unplaced436_h2	17081	2055511294	60	61
unplaced437_h2	17069	2055528676	60	61
unplaced438_h2	17067	2055546046	60	61
unplaced439_h2	17064	2055563414	60	61
unplaced440_h2	17063	2055580779	60	61
unplaced441_h2	17059	2055598143	60	61
unplaced442_h2	17059	2055615503	60	61
unplaced443_h2	17055	2055632863	60	61
unplaced444_h2	17052	2055650219	60	61
unplaced445_h2	17051	2055667572	60	61
unplaced446_h2	17039	2055684924	60	61
unplaced447_h2	17038	2055702263	60	61
unplaced448_h2	17031	2055719601	60	61
unplaced449_h2	17022	2055736932	60	61
unplaced450_h2	17020	2055754254	60	61
unplaced451_h2	17012	2055771574	60	61
unplaced452_h2	17012	2055788886	60	61
unplaced453_h2	17011	2055806198	60	61
unplaced454_h2	17010	2055823509	60	61
unplaced455_h2	17008	2055840819	60	61
unplaced456_h2	17000	2055858127	60	61
unplaced457_h2	17000	2055875427	60	61
unplaced458_h2	17000	2055892727	60	61
unplaced459_h2	17000	2055910027	60	61
unplaced460_h2	17000	2055927327	60	61
unplaced461_h2	17000	2055944627	60	61
unplaced462_h2	16975	2055961927	60	61
unplaced463_h2	16975	2055979201	60	61
unplaced464_h2	16968	2055996475	60	61
unplaced465_h2	16964	2056013742	60	61
unplaced466_h2	16954	2056031005	60	61
unplaced467_h2	16954	2056048258	60	61
unplaced468_h2	16952	2056065511	60	61
unplaced469_h2	16951	2056082762	60	61
unplaced470_h2	16948	2056100012	60	61
unplaced471_h2	16945	2056117259	60	61
unplaced472_h2	16931	2056134503	60	61
unplaced473_h2	16931	2056151733	60	61
unplaced474_h2	16929	2056168963	60	61
unplaced475_h2	16926	2056186191	60	61
unplaced476_h2	16925	2056203416	60	61
unplaced477_h2	16923	2056220640	60	61
unplaced478_h2	16920	2056237862	60	61
unplaced479_h2	16918	2056255080	60	61
unplaced480_h2	16915	2056272296	60	61
unplaced481_h2	16913	2056289509	60	61
unplaced482_h2	16900	2056306720	60	61
unplaced483_h2	16899	2056323918	60	61
unplaced484_h2	16892	2056341115	60	61
unplaced485_h2	129820	2056358305	60	61
unplaced486_h2	16890	2056490305	60	61
unplaced487_h2	16886	2056507493	60	61
unplaced488_h2	16882	2056524677	60	61
unplaced489_h2	16879	2056541857	60	61
unplaced490_h2	16868	2056559034	60	61
unplaced491_h2	16863	2056576200	60	61
unplaced492_h2	16862	2056593361	60	61
unplaced493_h2	16860	2056610521	60	61
unplaced494_h2	16854	2056627678	60	61
unplaced495_h2	16850	2056644829	60	61
unplaced496_h2	16840	2056661976	60	61
unplaced497_h2	16838	2056679113	60	61
unplaced498_h2	16833	2056696248	60	61
unplaced499_h2	16816	2056713378	60	61
unplaced500_h2	16795	2056730491	60	61
unplaced501_h2	16791	2056747582	60	61
unplaced502_h2	16783	2056764669	60	61
unplaced503_h2	16776	2056781748	60	61
unplaced504_h2	16763	2056798820	60	61
unplaced505_h2	16752	2056815879	60	61
unplaced506_h2	16749	2056832927	60	61
unplaced507_h2	16748	2056849972	60	61
unplaced508_h2	16746	2056867016	60	61
unplaced509_h2	16739	2056884058	60	61
unplaced510_h2	16734	2056901092	60	61
unplaced511_h2	16734	2056918121	60	61
unplaced512_h2	16734	2056935150	60	61
unplaced513_h2	16727	2056952179	60	61
unplaced514_h2	16726	2056969201	60	61
unplaced515_h2	16720	2056986222	60	61
unplaced516_h2	16705	2057003237	60	61
unplaced517_h2	16697	2057020237	60	61
unplaced518_h2	16694	2057037229	60	61
unplaced519_h2	16692	2057054218	60	61
unplaced520_h2	16681	2057071205	60	61
unplaced521_h2	16675	2057088181	60	61
unplaced522_h2	16672	2057105150	60	61
unplaced523_h2	16672	2057122116	60	61
unplaced524_h2	16671	2057139082	60	61
unplaced525_h2	16669	2057156047	60	61
unplaced526_h2	129190	2057173010	60	61
unplaced527_h2	16668	2057304370	60	61
unplaced528_h2	16665	2057321332	60	61
unplaced529_h2	16661	2057338291	60	61
unplaced530_h2	16657	2057355246	60	61
unplaced531_h2	16650	2057372197	60	61
unplaced532_h2	16648	2057389141	60	61
unplaced533_h2	16647	2057406083	60	61
unplaced534_h2	16644	2057423024	60	61
unplaced535_h2	16642	2057439962	60	61
unplaced536_h2	16638	2057456898	60	61
unplaced537_h2	16638	2057473830	60	61
unplaced538_h2	16638	2057490762	60	61
unplaced539_h2	16636	2057507694	60	61
unplaced540_h2	16629	2057524624	60	61
unplaced541_h2	16629	2057541547	60	61
unplaced542_h2	16615	2057558470	60	61
unplaced543_h2	16610	2057575378	60	61
unplaced544_h2	16610	2057592281	60	61
unplaced545_h2	16602	2057609184	60	61
unplaced546_h2	16592	2057626079	60	61
unplaced547_h2	128856	2057642964	60	61
unplaced548_h2	16592	2057773984	60	61
unplaced549_h2	16587	2057790869	60	61
unplaced550_h2	16581	2057807749	60	61
unplaced551_h2	16566	2057824623	60	61
unplaced552_h2	16558	2057841482	60	61
unplaced553_h2	16551	2057858332	60	61
unplaced554_h2	16546	2057875175	60	61
unplaced555_h2	16541	2057892013	60	61
unplaced556_h2	16536	2057908846	60	61
unplaced557_h2	16516	2057925674	60	61
unplaced558_h2	128772	2057942482	60	61
unplaced559_h2	16515	2058073417	60	61
unplaced560_h2	16507	2058090224	60	61
unplaced561_h2	16503	2058107023	60	61
unplaced562_h2	16490	2058123818	60	61
unplaced563_h2	16457	2058140599	60	61
unplaced564_h2	16449	2058157347	60	61
unplaced565_h2	16429	2058174087	60	61
unplaced566_h2	16426	2058190806	60	61
unplaced567_h2	16421	2058207522	60	61
unplaced568_h2	16421	2058224233	60	61
unplaced569_h2	16416	2058240944	60	61
unplaced570_h2	16413	2058257650	60	61
unplaced571_h2	16405	2058274353	60	61
unplaced572_h2	16403	2058291048	60	61
unplaced573_h2	16401	2058307741	60	61
unplaced574_h2	16399	2058324432	60	61
unplaced575_h2	16392	2058341121	60	61
unplaced576_h2	16385	2058357803	60	61
unplaced577_h2	16385	2058374478	60	61
unplaced578_h2	16380	2058391153	60	61
unplaced579_h2	128720	2058407822	60	61
unplaced580_h2	16378	2058538704	60	61
unplaced581_h2	16368	2058555371	60	61
unplaced582_h2	16357	2058572028	60	61
unplaced583_h2	16357	2058588674	60	61
unplaced584_h2	16355	2058605320	60	61
unplaced585_h2	16350	2058621964	60	61
unplaced586_h2	16349	2058638603	60	61
unplaced587_h2	16349	2058655241	60	61
unplaced588_h2	16340	2058671879	60	61
unplaced589_h2	16335	2058688508	60	61
unplaced590_h2	16332	2058705132	60	61
unplaced591_h2	16332	2058721753	60	61
unplaced592_h2	16326	2058738374	60	61
unplaced593_h2	16322	2058754989	60	61
unplaced594_h2	16298	2058771600	60	61
unplaced595_h2	16298	2058788186	60	61
unplaced596_h2	16296	2058804772	60	61
unplaced597_h2	16295	2058821356	60	61
unplaced598_h2	16294	2058837939	60	61
unplaced599_h2	16291	2058854521	60	61
unplaced600_h2	16277	2058871100	60	61
unplaced601_h2	16268	2058887665	60	61
unplaced602_h2	16262	2058904221	60	61
unplaced603_h2	16261	2058920771	60	61
unplaced604_h2	16256	2058937320	60	61
unplaced605_h2	16252	2058953863	60	61
unplaced606_h2	16247	2058970402	60	61
unplaced607_h2	16245	2058986936	60	61
unplaced608_h2	16243	2059003468	60	61
unplaced609_h2	16240	2059019998	60	61
unplaced610_h2	127491	2059036525	60	61
unplaced611_h2	16238	2059166157	60	61
unplaced612_h2	16233	2059182682	60	61
unplaced613_h2	16225	2059199202	60	61
unplaced614_h2	16221	2059215714	60	61
unplaced615_h2	16212	2059232222	60	61
unplaced616_h2	16207	2059248721	60	61
unplaced617_h2	16191	2059265215	60	61
unplaced618_h2	16180	2059281692	60	61
unplaced619_h2	16164	2059298158	60	61
unplaced620_h2	16163	2059314608	60	61
unplaced621_h2	16161	2059331057	60	61
unplaced622_h2	16153	2059347504	60	61
unplaced623_h2	16137	2059363943	60	61
unplaced624_h2	16133	2059380365	60	61
unplaced625_h2	16131	2059396783	60	61
unplaced626_h2	16125	2059413199	60	61
unplaced627_h2	16111	2059429609	60	61
unplaced628_h2	16106	2059446005	60	61
unplaced629_h2	16099	2059462396	60	61
unplaced630_h2	16085	2059478780	60	61
unplaced631_h2	127187	2059495150	60	61
unplaced632_h2	16068	2059624473	60	61
unplaced633_h2	16063	2059640825	60	61
unplaced634_h2	16060	2059657172	60	61
unplaced635_h2	16040	2059673516	60	61
unplaced636_h2	16024	2059689840	60	61
unplaced637_h2	16016	2059706148	60	61
unplaced638_h2	16007	2059722447	60	61
unplaced639_h2	16000	2059738737	60	61
unplaced640_h2	16000	2059755020	60	61
unplaced641_h2	16000	2059771303	60	61
unplaced642_h2	16000	2059787586	60	61
unplaced643_h2	16000	2059803869	60	61
unplaced644_h2	16000	2059820152	60	61
unplaced645_h2	16000	2059836435	60	61
unplaced646_h2	16000	2059852718	60	61
unplaced647_h2	16000	2059869001	60	61
unplaced648_h2	15996	2059885284	60	61
unplaced649_h2	15994	2059901563	60	61
unplaced650_h2	15993	2059917840	60	61
unplaced651_h2	15992	2059934116	60	61
unplaced652_h2	15987	2059950391	60	61
unplaced653_h2	15984	2059966661	60	61
unplaced654_h2	15981	2059982928	60	61
unplaced655_h2	15979	2059999192	60	61
unplaced656_h2	15972	2060015454	60	61
unplaced657_h2	15965	2060031709	60	61
unplaced658_h2	15961	2060047957	60	61
unplaced659_h2	15957	2060064201	60	61
unplaced660_h2	15944	2060080440	60	61
unplaced661_h2	15942	2060096666	60	61
unplaced662_h2	126779	2060112890	60	61
unplaced663_h2	15929	2060241798	60	61
unplaced664_h2	15928	2060258009	60	61
unplaced665_h2	15919	2060274219	60	61
unplaced666_h2	15909	2060290420	60	61
unplaced667_h2	15895	2060306611	60	61
unplaced668_h2	15895	2060322787	60	61
unplaced669_h2	15890	2060338963	60	61
unplaced670_h2	15887	2060355134	60	61
unplaced671_h2	15881	2060371302	60	61
unplaced672_h2	15881	2060387464	60	61
unplaced673_h2	15880	2060403626	60	61
unplaced674_h2	15852	2060419787	60	61
unplaced675_h2	15849	2060435920	60	61
unplaced676_h2	15846	2060452050	60	61
unplaced677_h2	15842	2060468177	60	61
unplaced678_h2	15841	2060484300	60	61
unplaced679_h2	15837	2060500422	60	61
unplaced680_h2	15828	2060516539	60	61
unplaced681_h2	15820	2060532647	60	61
unplaced682_h2	15802	2060548747	60	61
unplaced683_h2	15790	2060564829	60	61
unplaced684_h2	15787	2060580899	60	61
unplaced685_h2	15787	2060596966	60	61
unplaced686_h2	15787	2060613033	60	61
unplaced687_h2	15784	2060629100	60	61
unplaced688_h2	15776	2060645164	60	61
unplaced689_h2	15775	2060661219	60	61
unplaced690_h2	15772	2060677273	60	61
unplaced691_h2	15769	2060693324	60	61
unplaced692_h2	15752	2060709372	60	61
unplaced693_h2	126307	2060725403	60	61
unplaced694_h2	15733	2060853832	60	61
unplaced695_h2	15730	2060869844	60	61
unplaced696_h2	15726	2060885853	60	61
unplaced697_h2	15721	2060901858	60	61
unplaced698_h2	15719	2060917858	60	61
unplaced699_h2	15699	2060933855	60	61
unplaced700_h2	15698	2060949832	60	61
unplaced701_h2	15686	2060965808	60	61
unplaced702_h2	15678	2060981772	60	61
unplaced703_h2	15678	2060997728	60	61
unplaced704_h2	15671	2061013684	60	61
unplaced705_h2	15667	2061029633	60	61
unplaced706_h2	15663	2061045578	60	61
unplaced707_h2	15655	2061061519	60	61
unplaced708_h2	15654	2061077451	60	61
unplaced709_h2	15643	2061093382	60	61
unplaced710_h2	15637	2061109302	60	61
unplaced711_h2	15636	2061125216	60	61
unplaced712_h2	15635	2061141129	60	61
unplaced713_h2	15634	2061157041	60	61
unplaced714_h2	15628	2061172952	60	61
unplaced715_h2	15623	2061188857	60	61
unplaced716_h2	15616	2061204757	60	61
unplaced717_h2	15613	2061220650	60	61
unplaced718_h2	15606	2061236540	60	61
unplaced719_h2	15605	2061252423	60	61
unplaced720_h2	15593	2061268305	60	61
unplaced721_h2	15582	2061284174	60	61
unplaced722_h2	15579	2061300032	60	61
unplaced723_h2	15577	2061315887	60	61
unplaced724_h2	125786	2061331740	60	61
unplaced725_h2	15563	2061459639	60	61
unplaced726_h2	15559	2061475478	60	61
unplaced727_h2	15537	2061491313	60	61
unplaced728_h2	15534	2061507125	60	61
unplaced729_h2	15532	2061522934	60	61
unplaced730_h2	15521	2061538741	60	61
unplaced731_h2	15496	2061554537	60	61
unplaced732_h2	15493	2061570308	60	61
unplaced733_h2	15488	2061586076	60	61
unplaced734_h2	15476	2061601839	60	61
unplaced735_h2	125441	2061617589	60	61
unplaced736_h2	15470	2061745137	60	61
unplaced737_h2	15467	2061760881	60	61
unplaced738_h2	15460	2061776622	60	61
unplaced739_h2	15456	2061792356	60	61
unplaced740_h2	15455	2061808086	60	61
unplaced741_h2	15455	2061823815	60	61
unplaced742_h2	15442	2061839544	60	61
unplaced743_h2	15435	2061855260	60	61
unplaced744_h2	15429	2061870969	60	61
unplaced745_h2	15427	2061886672	60	61
unplaced746_h2	15425	2061902373	60	61
unplaced747_h2	15416	2061918072	60	61
unplaced748_h2	15413	2061933761	60	61
unplaced749_h2	15392	2061949447	60	61
unplaced750_h2	15382	2061965112	60	61
unplaced751_h2	15376	2061980767	60	61
unplaced752_h2	15370	2061996416	60	61
unplaced753_h2	15348	2062012059	60	61
unplaced754_h2	15344	2062027679	60	61
unplaced755_h2	15341	2062043295	60	61
unplaced756_h2	15340	2062058908	60	61
unplaced757_h2	15332	2062074520	60	61
unplaced758_h2	15304	2062090124	60	61
unplaced759_h2	15302	2062105700	60	61
unplaced760_h2	15295	2062121274	60	61
unplaced761_h2	15278	2062136840	60	61
unplaced762_h2	15278	2062152389	60	61
unplaced763_h2	15260	2062167938	60	61
unplaced764_h2	15254	2062183469	60	61
unplaced765_h2	15249	2062198994	60	61
unplaced766_h2	124822	2062214514	60	61
unplaced767_h2	15246	2062341433	60	61
unplaced768_h2	15245	2062356950	60	61
unplaced769_h2	15237	2062372466	60	61
unplaced770_h2	15235	2062387973	60	61
unplaced771_h2	15232	2062403478	60	61
unplaced772_h2	15231	2062418980	60	61
unplaced773_h2	15231	2062434481	60	61
unplaced774_h2	15226	2062449982	60	61
unplaced775_h2	15224	2062465478	60	61
unplaced776_h2	15217	2062480972	60	61
unplaced777_h2	124699	2062496459	60	61
unplaced778_h2	15198	2062623253	60	61
unplaced779_h2	15182	2062638721	60	61
unplaced780_h2	15181	2062654173	60	61
unplaced781_h2	15179	2062669624	60	61
unplaced782_h2	15169	2062685072	60	61
unplaced783_h2	15163	2062700510	60	61
unplaced784_h2	15153	2062715942	60	61
unplaced785_h2	15153	2062731364	60	61
unplaced786_h2	15145	2062746786	60	61
unplaced787_h2	15142	2062762200	60	61
unplaced788_h2	15137	2062777611	60	61
unplaced789_h2	15127	2062793017	60	61
unplaced790_h2	15116	2062808413	60	61
unplaced791_h2	15108	2062823797	60	61
unplaced792_h2	15107	2062839173	60	61
unplaced793_h2	15107	2062854548	60	61
unplaced794_h2	15103	2062869923	60	61
unplaced795_h2	15102	2062885294	60	61
unplaced796_h2	15099	2062900664	60	61
unplaced797_h2	15088	2062916031	60	61
unplaced798_h2	124523	2062931387	60	61
unplaced799_h2	15073	2063058002	60	61
unplaced800_h2	15069	2063073343	60	61
unplaced801_h2	15065	2063088680	60	61
unplaced802_h2	15065	2063104013	60	61
unplaced803_h2	15052	2063119346	60	61
unplaced804_h2	15042	2063134665	60	61
unplaced805_h2	15040	2063149974	60	61
unplaced806_h2	15039	2063165281	60	61
unplaced807_h2	15024	2063180587	60	61
unplaced808_h2	15021	2063195878	60	61
unplaced809_h2	124320	2063211166	60	61
unplaced810_h2	15013	2063337574	60	61
unplaced811_h2	15002	2063352854	60	61
unplaced812_h2	15000	2063368123	60	61
unplaced813_h2	15000	2063383389	60	61
unplaced814_h2	15000	2063398655	60	61
unplaced815_h2	15000	2063413921	60	61
unplaced816_h2	15000	2063429187	60	61
unplaced817_h2	15000	2063444453	60	61
unplaced818_h2	15000	2063459719	60	61
unplaced819_h2	15000	2063474985	60	61
unplaced820_h2	123935	2063490251	60	61
unplaced821_h2	15000	2063616268	60	61
unplaced822_h2	14989	2063631534	60	61
unplaced823_h2	14988	2063646789	60	61
unplaced824_h2	14981	2063662043	60	61
unplaced825_h2	14978	2063677290	60	61
unplaced826_h2	14975	2063692534	60	61
unplaced827_h2	14966	2063707775	60	61
unplaced828_h2	14962	2063723007	60	61
unplaced829_h2	14956	2063738235	60	61
unplaced830_h2	14954	2063753457	60	61
unplaced831_h2	14936	2063768677	60	61
unplaced832_h2	14933	2063783878	60	61
unplaced833_h2	14933	2063799076	60	61
unplaced834_h2	14931	2063814274	60	61
unplaced835_h2	14923	2063829470	60	61
unplaced836_h2	14922	2063844658	60	61
unplaced837_h2	14910	2063859845	60	61
unplaced838_h2	14899	2063875020	60	61
unplaced839_h2	14881	2063890184	60	61
unplaced840_h2	14870	2063905330	60	61
unplaced841_h2	123920	2063920464	60	61
unplaced842_h2	14864	2064046466	60	61
unplaced843_h2	14859	2064061594	60	61
unplaced844_h2	14852	2064076717	60	61
unplaced845_h2	14824	2064091833	60	61
unplaced846_h2	14821	2064106921	60	61
unplaced847_h2	14812	2064122006	60	61
unplaced848_h2	14804	2064137081	60	61
unplaced849_h2	14800	2064152148	60	61
unplaced850_h2	14788	2064167211	60	61
unplaced851_h2	14771	2064182262	60	61
unplaced852_h2	14759	2064197296	60	61
unplaced853_h2	14752	2064212317	60	61
unplaced854_h2	14752	2064227331	60	61
unplaced855_h2	14751	2064242345	60	61
unplaced856_h2	14745	2064257358	60	61
unplaced857_h2	14745	2064272365	60	61
unplaced858_h2	14722	2064287372	60	61
unplaced859_h2	14715	2064302356	60	61
unplaced860_h2	14699	2064317333	60	61
unplaced861_h2	14694	2064332293	60	61
unplaced862_h2	123814	2064347248	60	61
unplaced863_h2	14693	2064473142	60	61
unplaced864_h2	14680	2064488096	60	61
unplaced865_h2	14677	2064503037	60	61
unplaced866_h2	14661	2064517975	60	61
unplaced867_h2	14654	2064532897	60	61
unplaced868_h2	14654	2064547812	60	61
unplaced869_h2	14647	2064562727	60	61
unplaced870_h2	14640	2064577635	60	61
unplaced871_h2	14636	2064592535	60	61
unplaced872_h2	14617	2064607431	60	61
unplaced873_h2	14612	2064622308	60	61
unplaced874_h2	14606	2064637180	60	61
unplaced875_h2	14594	2064652046	60	61
unplaced876_h2	14594	2064666900	60	61
unplaced877_h2	14593	2064681754	60	61
unplaced878_h2	14565	2064696607	60	61
unplaced879_h2	14557	2064711431	60	61
unplaced880_h2	14542	2064726247	60	61
unplaced881_h2	14539	2064741048	60	61
unplaced882_h2	14530	2064755846	60	61
unplaced883_h2	14525	2064770635	60	61
unplaced884_h2	14517	2064785419	60	61
unplaced885_h2	14517	2064800194	60	61
unplaced886_h2	14516	2064814969	60	61
unplaced887_h2	14496	2064829743	60	61
unplaced888_h2	14494	2064844497	60	61
unplaced889_h2	14487	2064859249	60	61
unplaced890_h2	14484	2064873994	60	61
unplaced891_h2	14472	2064888736	60	61
unplaced892_h2	14460	2064903466	60	61
unplaced893_h2	123538	2064918183	60	61
unplaced894_h2	14456	2065043796	60	61
unplaced895_h2	14443	2065058509	60	61
unplaced896_h2	14441	2065073209	60	61
unplaced897_h2	14428	2065087907	60	61
unplaced898_h2	14414	2065102592	60	61
unplaced899_h2	14406	2065117263	60	61
unplaced900_h2	14400	2065131926	60	61
unplaced901_h2	14392	2065146582	60	61
unplaced902_h2	14386	2065161230	60	61
unplaced903_h2	14363	2065175872	60	61
unplaced904_h2	14361	2065190491	60	61
unplaced905_h2	14349	2065205108	60	61
unplaced906_h2	14347	2065219713	60	61
unplaced907_h2	14335	2065234316	60	61
unplaced908_h2	14330	2065248906	60	61
unplaced909_h2	14322	2065263491	60	61
unplaced910_h2	14270	2065278068	60	61
unplaced911_h2	14259	2065292592	60	61
unplaced912_h2	14252	2065307105	60	61
unplaced913_h2	14244	2065321611	60	61
unplaced914_h2	14242	2065336109	60	61
unplaced915_h2	14232	2065350605	60	61
unplaced916_h2	14222	2065365091	60	61
unplaced917_h2	14215	2065379567	60	61
unplaced918_h2	14214	2065394035	60	61
unplaced919_h2	14202	2065408502	60	61
unplaced920_h2	14201	2065422957	60	61
unplaced921_h2	14198	2065437411	60	61
unplaced922_h2	14197	2065451862	60	61
unplaced923_h2	14197	2065466312	60	61
unplaced924_h2	123103	2065480762	60	61
unplaced925_h2	14175	2065605933	60	61
unplaced926_h2	14167	2065620361	60	61
unplaced927_h2	14153	2065634781	60	61
unplaced928_h2	14139	2065649186	60	61
unplaced929_h2	14137	2065663577	60	61
unplaced930_h2	14127	2065677966	60	61
unplaced931_h2	14114	2065692345	60	61
unplaced932_h2	14106	2065706711	60	61
unplaced933_h2	14090	2065721069	60	61
unplaced934_h2	14074	2065735410	60	61
unplaced935_h2	14024	2065749735	60	61
unplaced936_h2	14000	2065764009	60	61
unplaced937_h2	14000	2065778259	60	61
unplaced938_h2	14000	2065792509	60	61
unplaced939_h2	13981	2065806759	60	61
unplaced940_h2	13979	2065820990	60	61
unplaced941_h2	13969	2065835218	60	61
unplaced942_h2	13955	2065849436	60	61
unplaced943_h2	13928	2065863640	60	61
unplaced944_h2	13907	2065877817	60	61
unplaced945_h2	13873	2065891972	60	61
unplaced946_h2	13868	2065906093	60	61
unplaced947_h2	13853	2065920209	60	61
unplaced948_h2	13844	2065934309	60	61
unplaced949_h2	13832	2065948400	60	61
unplaced950_h2	13831	2065962479	60	61
unplaced951_h2	13807	2065976557	60	61
unplaced952_h2	13785	2065990611	60	61
unplaced953_h2	13737	2066004642	60	61
unplaced954_h2	13725	2066018624	60	61
unplaced955_h2	122797	2066032594	60	61
unplaced956_h2	13724	2066157454	60	61
unplaced957_h2	13712	2066171423	60	61
unplaced958_h2	13711	2066185380	60	61
unplaced959_h2	13709	2066199336	60	61
unplaced960_h2	13693	2066213290	60	61
unplaced961_h2	13684	2066227228	60	61
unplaced962_h2	13681	2066241157	60	61
unplaced963_h2	13677	2066255083	60	61
unplaced964_h2	13674	2066269004	60	61
unplaced965_h2	13655	2066282922	60	61
unplaced966_h2	13640	2066296821	60	61
unplaced967_h2	13632	2066310705	60	61
unplaced968_h2	13630	2066324581	60	61
unplaced969_h2	13628	2066338455	60	61
unplaced970_h2	13624	2066352327	60	61
unplaced971_h2	13614	2066366195	60	61
unplaced972_h2	13592	2066380052	60	61
unplaced973_h2	13585	2066393887	60	61
unplaced974_h2	13559	2066407715	60	61
unplaced975_h2	13546	2066421516	60	61
unplaced976_h2	13537	2066435304	60	61
unplaced977_h2	13533	2066449083	60	61
unplaced978_h2	13497	2066462858	60	61
unplaced979_h2	13496	2066476596	60	61
unplaced980_h2	13489	2066490333	60	61
unplaced981_h2	13485	2066504063	60	61
unplaced982_h2	13472	2066517789	60	61
unplaced983_h2	13471	2066531502	60	61
unplaced984_h2	13451	2066545214	60	61
unplaced985_h2	13440	2066558906	60	61
unplaced986_h2	13424	2066572586	60	61
unplaced987_h2	13411	2066586250	60	61
unplaced988_h2	13393	2066599901	60	61
unplaced989_h2	13389	2066613534	60	61
unplaced990_h2	13383	2066627163	60	61
unplaced991_h2	13375	2066640786	60	61
unplaced992_h2	13371	2066654400	60	61
unplaced993_h2	13360	2066668010	60	61
unplaced994_h2	13357	2066681609	60	61
unplaced995_h2	13329	2066695205	60	61
unplaced996_h2	13323	2066708773	60	61
unplaced997_h2	13293	2066722335	60	61
unplaced998_h2	13290	2066735866	60	61
unplaced999_h2	13279	2066749394	60	61
unplaced1000_h2	13270	2066762912	60	61
unplaced1001_h2	13251	2066776421	60	61
unplaced1002_h2	13214	2066789910	60	61
unplaced1003_h2	13195	2066803362	60	61
unplaced1004_h2	13185	2066816794	60	61
unplaced1005_h2	13176	2066830216	60	61
unplaced1006_h2	121445	2066843629	60	61
unplaced1007_h2	13166	2066967116	60	61
unplaced1008_h2	13152	2066980519	60	61
unplaced1009_h2	13148	2066993908	60	61
unplaced1010_h2	13137	2067007293	60	61
unplaced1011_h2	13129	2067020666	60	61
unplaced1012_h2	13125	2067034031	60	61
unplaced1013_h2	13113	2067047392	60	61
unplaced1014_h2	13112	2067060741	60	61
unplaced1015_h2	13108	2067074089	60	61
unplaced1016_h2	13101	2067087433	60	61
unplaced1017_h2	121309	2067100770	60	61
unplaced1018_h2	13040	2067224118	60	61
unplaced1019_h2	13026	2067237393	60	61
unplaced1020_h2	13019	2067250654	60	61
unplaced1021_h2	13007	2067263907	60	61
unplaced1022_h2	13001	2067277148	60	61
unplaced1023_h2	13000	2067290383	60	61
unplaced1024_h2	13000	2067303617	60	61
unplaced1025_h2	13000	2067316851	60	61
unplaced1026_h2	13000	2067330085	60	61
unplaced1027_h2	13000	2067343319	60	61
unplaced1028_h2	13000	2067356553	60	61
unplaced1029_h2	13000	2067369787	60	61
unplaced1030_h2	13000	2067383021	60	61
unplaced1031_h2	12995	2067396255	60	61
unplaced1032_h2	12990	2067409484	60	61
unplaced1033_h2	12980	2067422708	60	61
unplaced1034_h2	12974	2067435922	60	61
unplaced1035_h2	12953	2067449130	60	61
unplaced1036_h2	12942	2067462316	60	61
unplaced1037_h2	12924	2067475491	60	61
unplaced1038_h2	12920	2067488648	60	61
unplaced1039_h2	12915	2067501801	60	61
unplaced1040_h2	12904	2067514949	60	61
unplaced1041_h2	12885	2067528086	60	61
unplaced1042_h2	12868	2067541203	60	61
unplaced1043_h2	12856	2067554303	60	61
unplaced1044_h2	12822	2067567391	60	61
unplaced1045_h2	12821	2067580444	60	61
unplaced1046_h2	12805	2067593496	60	61
unplaced1047_h2	12800	2067606532	60	61
unplaced1048_h2	120927	2067619563	60	61
unplaced1049_h2	12795	2067742523	60	61
unplaced1050_h2	12706	2067755549	60	61
unplaced1051_h2	12620	2067768484	60	61
unplaced1052_h2	12611	2067781332	60	61
unplaced1053_h2	12609	2067794171	60	61
unplaced1054_h2	12603	2067807008	60	61
unplaced1055_h2	12601	2067819839	60	61
unplaced1056_h2	12598	2067832668	60	61
unplaced1057_h2	12577	2067845493	60	61
unplaced1058_h2	12572	2067858297	60	61
unplaced1059_h2	120905	2067871096	60	61
unplaced1060_h2	12569	2067994034	60	61
unplaced1061_h2	12559	2068006830	60	61
unplaced1062_h2	12552	2068019616	60	61
unplaced1063_h2	12530	2068032395	60	61
unplaced1064_h2	12514	2068045151	60	61
unplaced1065_h2	12508	2068057891	60	61
unplaced1066_h2	12495	2068070625	60	61
unplaced1067_h2	12459	2068083346	60	61
unplaced1068_h2	12454	2068096030	60	61
unplaced1069_h2	12437	2068108709	60	61
unplaced1070_h2	12383	2068121371	60	61
unplaced1071_h2	12379	2068133978	60	61
unplaced1072_h2	12341	2068146581	60	61
unplaced1073_h2	12328	2068159145	60	61
unplaced1074_h2	12328	2068171696	60	61
unplaced1075_h2	12320	2068184247	60	61
unplaced1076_h2	12263	2068196790	60	61
unplaced1077_h2	12237	2068209275	60	61
unplaced1078_h2	12213	2068221733	60	61
unplaced1079_h2	12212	2068234167	60	61
unplaced1080_h2	120553	2068246600	60	61
unplaced1081_h2	12193	2068369180	60	61
unplaced1082_h2	12173	2068381594	60	61
unplaced1083_h2	12142	2068393987	60	61
unplaced1084_h2	12083	2068406349	60	61
unplaced1085_h2	12048	2068418651	60	61
unplaced1086_h2	12027	2068430917	60	61
unplaced1087_h2	12025	2068443162	60	61
unplaced1088_h2	12005	2068455405	60	61
unplaced1089_h2	12000	2068467628	60	61
unplaced1090_h2	12000	2068479845	60	61
unplaced1091_h2	120422	2068492062	60	61
unplaced1092_h2	12000	2068614509	60	61
unplaced1093_h2	12000	2068626726	60	61
unplaced1094_h2	12000	2068638943	60	61
unplaced1095_h2	11968	2068651160	60	61
unplaced1096_h2	11913	2068663345	60	61
unplaced1097_h2	11871	2068675474	60	61
unplaced1098_h2	11842	2068687560	60	61
unplaced1099_h2	11839	2068699617	60	61
unplaced1100_h2	11808	2068711671	60	61
unplaced1101_h2	11693	2068723693	60	61
unplaced1102_h2	11613	2068735598	60	61
unplaced1103_h2	11610	2068747422	60	61
unplaced1104_h2	11590	2068759243	60	61
unplaced1105_h2	11586	2068771044	60	61
unplaced1106_h2	11550	2068782841	60	61
unplaced1107_h2	11546	2068794601	60	61
unplaced1108_h2	11544	2068806357	60	61
unplaced1109_h2	11461	2068818111	60	61
unplaced1110_h2	11450	2068829781	60	61
unplaced1111_h2	11443	2068841439	60	61
unplaced1112_h2	11418	2068853090	60	61
unplaced1113_h2	11404	2068864716	60	61
unplaced1114_h2	11343	2068876328	60	61
unplaced1115_h2	11333	2068887878	60	61
unplaced1116_h2	11322	2068899417	60	61
unplaced1117_h2	11307	2068910945	60	61
unplaced1118_h2	11301	2068922458	60	61
unplaced1119_h2	11282	2068933965	60	61
unplaced1120_h2	11245	2068945453	60	61
unplaced1121_h2	11228	2068956903	60	61
unplaced1122_h2	11224	2068968336	60	61
unplaced1123_h2	11218	2068979765	60	61
unplaced1124_h2	11205	2068991187	60	61
unplaced1125_h2	11183	2069002596	60	61
unplaced1126_h2	11148	2069013983	60	61
unplaced1127_h2	11139	2069025334	60	61
unplaced1128_h2	11091	2069036676	60	61
unplaced1129_h2	11064	2069047969	60	61
unplaced1130_h2	11049	2069059235	60	61
unplaced1131_h2	11000	2069070486	60	61
unplaced1132_h2	11000	2069081687	60	61
unplaced1133_h2	11000	2069092888	60	61
unplaced1134_h2	11000	2069104089	60	61
unplaced1135_h2	10976	2069115290	60	61
unplaced1136_h2	10959	2069126466	60	61
unplaced1137_h2	10849	2069137625	60	61
unplaced1138_h2	10834	2069148672	60	61
unplaced1139_h2	10810	2069159704	60	61
unplaced1140_h2	10759	2069170712	60	61
unplaced1141_h2	10713	2069181668	60	61
unplaced1142_h2	120194	2069192577	60	61
unplaced1143_h2	10590	2069314792	60	61
unplaced1144_h2	10548	2069325576	60	61
unplaced1145_h2	10536	2069336317	60	61
unplaced1146_h2	10437	2069347046	60	61
unplaced1147_h2	10139	2069357674	60	61
unplaced1148_h2	10012	2069367999	60	61
unplaced1149_h2	10002	2069378195	60	61
unplaced1150_h2	10000	2069388381	60	61
unplaced1151_h2	10000	2069398565	60	61
unplaced1152_h2	10000	2069408749	60	61
unplaced1153_h2	10000	2069418933	60	61
unplaced1154_h2	10000	2069429117	60	61
unplaced1155_h2	10000	2069439301	60	61
unplaced1156_h2	9988	2069449485	60	61
unplaced1157_h2	9844	2069459657	60	61
unplaced1158_h2	9768	2069469683	60	61
unplaced1159_h2	9723	2069479631	60	61
unplaced1160_h2	9706	2069489534	60	61
unplaced1161_h2	9693	2069499419	60	61
unplaced1162_h2	9609	2069509291	60	61
unplaced1163_h2	9588	2069519078	60	61
unplaced1164_h2	9443	2069528843	60	61
unplaced1165_h2	9403	2069538461	60	61
unplaced1166_h2	9376	2069548038	60	61
unplaced1167_h2	9292	2069557588	60	61
unplaced1168_h2	9000	2069567052	60	61
unplaced1169_h2	9000	2069576219	60	61
unplaced1170_h2	8071	2069585386	60	61
unplaced1171_h2	8000	2069593609	60	61
unplaced1172_h2	8000	2069601760	60	61
unplaced1173_h2	119745	2069609911	60	61
unplaced1174_h2	8000	2069731669	60	61
unplaced1175_h2	8000	2069739820	60	61
unplaced1176_h2	8000	2069747971	60	61
unplaced1177_h2	8000	2069756122	60	61
unplaced1178_h2	8000	2069764273	60	61
unplaced1179_h2	7754	2069772424	60	61
unplaced1180_h2	7692	2069780325	60	61
unplaced1181_h2	7554	2069788163	60	61
unplaced1182_h2	7000	2069795860	60	61
unplaced1183_h2	7000	2069802994	60	61
unplaced1184_h2	7000	2069810128	60	61
unplaced1185_h2	7000	2069817262	60	61
unplaced1186_h2	7000	2069824396	60	61
unplaced1187_h2	7000	2069831530	60	61
unplaced1188_h2	7000	2069838664	60	61
unplaced1189_h2	6983	2069845798	60	61
unplaced1190_h2	6000	2069852915	60	61
unplaced1191_h2	6000	2069859032	60	61
unplaced1192_h2	6000	2069865149	60	61
unplaced1193_h2	6000	2069871266	60	61
unplaced1194_h2	6000	2069877383	60	61
unplaced1195_h2	6000	2069883500	60	61
unplaced1196_h2	6000	2069889617	60	61
unplaced1197_h2	5000	2069895734	60	61
unplaced1198_h2	5000	2069900835	60	61
unplaced1199_h2	5000	2069905936	60	61
unplaced1200_h2	5000	2069911037	60	61
unplaced1201_h2	5000	2069916138	60	61
unplaced1202_h2	5000	2069921239	60	61
unplaced1203_h2	5000	2069926340	60	61
unplaced1204_h2	5000	2069931441	60	61
unplaced1205_h2	5000	2069936542	60	61
unplaced1206_h2	5000	2069941643	60	61
unplaced1207_h2	4000	2069946744	60	61
unplaced1208_h2	4000	2069950828	60	61
unplaced1209_h2	4000	2069954912	60	61
unplaced1210_h2	4000	2069958996	60	61
unplaced1211_h2	4000	2069963080	60	61
unplaced1212_h2	4000	2069967164	60	61
unplaced1213_h2	4000	2069971248	60	61
unplaced1214_h2	119316	2069975332	60	61
unplaced1215_h2	4000	2070096654	60	61
unplaced1216_h2	4000	2070100738	60	61
unplaced1217_h2	4000	2070104822	60	61
unplaced1218_h2	4000	2070108906	60	61
unplaced1219_h2	4000	2070112990	60	61
unplaced1220_h2	4000	2070117074	60	61
unplaced1221_h2	4000	2070121158	60	61
unplaced1222_h2	4000	2070125242	60	61
unplaced1223_h2	4000	2070129326	60	61
unplaced1224_h2	3000	2070133410	60	61
unplaced1225_h2	3000	2070136477	60	61
unplaced1226_h2	3000	2070139544	60	61
unplaced1227_h2	3000	2070142611	60	61
unplaced1228_h2	3000	2070145678	60	61
unplaced1229_h2	3000	2070148745	60	61
unplaced1230_h2	3000	2070151812	60	61
unplaced1231_h2	3000	2070154879	60	61
unplaced1232_h2	3000	2070157946	60	61
unplaced1233_h2	3000	2070161013	60	61
unplaced1234_h2	3000	2070164080	60	61
unplaced1235_h2	3000	2070167147	60	61
unplaced1236_h2	3000	2070170214	60	61
unplaced1237_h2	3000	2070173281	60	61
unplaced1238_h2	3000	2070176348	60	61
unplaced1239_h2	3000	2070179415	60	61
unplaced1240_h2	3000	2070182482	60	61
unplaced1241_h2	3000	2070185549	60	61
unplaced1242_h2	3000	2070188616	60	61
unplaced1243_h2	3000	2070191683	60	61
unplaced1244_h2	3000	2070194750	60	61
unplaced1245_h2	3000	2070197817	60	61
unplaced1246_h2	3000	2070200884	60	61
unplaced1247_h2	3000	2070203951	60	61
unplaced1248_h2	3000	2070207018	60	61
unplaced1249_h2	2395	2070210085	60	61
unplaced1250_h2	2000	2070212537	60	61
unplaced1251_h2	2000	2070214588	60	61
unplaced1252_h2	2000	2070216639	60	61
unplaced1253_h2	2000	2070218690	60	61
unplaced1254_h2	2000	2070220741	60	61
unplaced1255_h2	118624	2070222792	60	61
unplaced1256_h2	2000	2070343411	60	61
unplaced1257_h2	2000	2070345462	60	61
unplaced1258_h2	2000	2070347513	60	61
unplaced1259_h2	2000	2070349564	60	61
unplaced1260_h2	2000	2070351615	60	61
unplaced1261_h2	2000	2070353666	60	61
unplaced1262_h2	2000	2070355717	60	61
unplaced1263_h2	2000	2070357768	60	61
unplaced1264_h2	2000	2070359819	60	61
unplaced1265_h2	2000	2070361870	60	61
unplaced1266_h2	2000	2070363921	60	61
unplaced1267_h2	2000	2070365972	60	61
unplaced1268_h2	2000	2070368023	60	61
unplaced1269_h2	2000	2070370074	60	61
unplaced1270_h2	2000	2070372125	60	61
unplaced1271_h2	2000	2070374176	60	61
unplaced1272_h2	2000	2070376227	60	61
unplaced1273_h2	2000	2070378278	60	61
unplaced1274_h2	2000	2070380329	60	61
unplaced1275_h2	2000	2070382380	60	61
unplaced1276_h2	2000	2070384431	60	61
unplaced1277_h2	2000	2070386482	60	61
unplaced1278_h2	2000	2070388533	60	61
unplaced1279_h2	2000	2070390584	60	61
unplaced1280_h2	2000	2070392635	60	61
unplaced1281_h2	2000	2070394686	60	61
unplaced1282_h2	2000	2070396737	60	61
unplaced1283_h2	2000	2070398788	60	61
unplaced1284_h2	2000	2070400839	60	61
unplaced1285_h2	2000	2070402890	60	61
unplaced1286_h2	118301	2070404941	60	61
unplaced1287_h2	2000	2070525231	60	61
unplaced1288_h2	2000	2070527282	60	61
unplaced1289_h2	2000	2070529333	60	61
unplaced1290_h2	2000	2070531384	60	61
unplaced1291_h2	2000	2070533435	60	61
unplaced1292_h2	1000	2070535486	60	61
unplaced1293_h2	1000	2070536520	60	61
unplaced1294_h2	1000	2070537554	60	61
unplaced1295_h2	1000	2070538588	60	61
unplaced1296_h2	1000	2070539622	60	61
unplaced1297_h2	118048	2070540656	60	61
unplaced1298_h2	1000	2070660689	60	61
unplaced1299_h2	1000	2070661723	60	61
unplaced1300_h2	1000	2070662757	60	61
unplaced1301_h2	1000	2070663791	60	61
unplaced1302_h2	1000	2070664825	60	61
unplaced1303_h2	1000	2070665859	60	61
unplaced1304_h2	1000	2070666893	60	61
unplaced1305_h2	1000	2070667927	60	61
unplaced1306_h2	1000	2070668961	60	61
unplaced1307_h2	1000	2070669995	60	61
unplaced1308_h2	1000	2070671029	60	61
unplaced1309_h2	1000	2070672063	60	61
unplaced1310_h2	1000	2070673097	60	61
unplaced1311_h2	1000	2070674131	60	61
unplaced1312_h2	1000	2070675165	60	61
unplaced1313_h2	1000	2070676199	60	61
unplaced1314_h2	1000	2070677233	60	61
unplaced1315_h2	1000	2070678267	60	61
unplaced1316_h2	1000	2070679301	60	61
unplaced1317_h2	1000	2070680335	60	61
unplaced1318_h2	117582	2070681369	60	61
unplaced1319_h2	1000	2070800928	60	61
unplaced1320_h2	1000	2070801962	60	61
unplaced1321_h2	1000	2070802996	60	61
unplaced1322_h2	1000	2070804030	60	61
unplaced1323_h2	1000	2070805064	60	61
unplaced1324_h2	1000	2070806098	60	61
unplaced1325_h2	1000	2070807132	60	61
unplaced1326_h2	1000	2070808166	60	61
unplaced1327_h2	1000	2070809200	60	61
unplaced1328_h2	1000	2070810234	60	61
unplaced1329_h2	1000	2070811268	60	61
unplaced1330_h2	1000	2070812302	60	61
unplaced1331_h2	1000	2070813336	60	61
unplaced1332_h2	1000	2070814370	60	61
unplaced1333_h2	1000	2070815404	60	61
unplaced1334_h2	1000	2070816438	60	61
unplaced1335_h2	1000	2070817472	60	61
unplaced1336_h2	1000	2070818506	60	61
unplaced1337_h2	1000	2070819540	60	61
unplaced1338_h2	1000	2070820574	60	61
unplaced1339_h2	1000	2070821608	60	61
unplaced1340_h2	1000	2070822642	60	61
unplaced1341_h2	1000	2070823676	60	61
unplaced1342_h2	1000	2070824710	60	61
unplaced1343_h2	1000	2070825744	60	61
unplaced1344_h2	1000	2070826778	60	61
unplaced1345_h2	1000	2070827812	60	61
unplaced1346_h2	1000	2070828846	60	61
unplaced1347_h2	1000	2070829880	60	61
unplaced1348_h2	1000	2070830914	60	61
unplaced1349_h2	1000	2070831948	60	61
unplaced1350_h2	1000	2070832982	60	61
unplaced1351_h2	1000	2070834016	60	61
unplaced1352_h2	1000	2070835050	60	61
unplaced1353_h2	1000	2070836084	60	61
unplaced1354_h2	1000	2070837118	60	61
unplaced1355_h2	1000	2070838152	60	61
unplaced1356_h2	1000	2070839186	60	61
unplaced1357_h2	1000	2070840220	60	61
unplaced1358_h2	1000	2070841254	60	61
unplaced1359_h2	1000	2070842288	60	61
unplaced1360_h2	1000	2070843322	60	61
unplaced1361_h2	1000	2070844356	60	61
unplaced1362_h2	1000	2070845390	60	61
unplaced1363_h2	1000	2070846424	60	61
unplaced1364_h2	1000	2070847458	60	61
unplaced1365_h2	1000	2070848492	60	61
unplaced1366_h2	1000	2070849526	60	61
unplaced1367_h2	1000	2070850560	60	61
unplaced1368_h2	1000	2070851594	60	61
unplaced1369_h2	1000	2070852628	60	61
unplaced1370_h2	1000	2070853662	60	61
unplaced1371_h2	1000	2070854696	60	61
unplaced1372_h2	1000	2070855730	60	61
unplaced1373_h2	1000	2070856764	60	61
unplaced1374_h2	1000	2070857798	60	61
unplaced1375_h2	1000	2070858832	60	61
unplaced1376_h2	1000	2070859866	60	61
unplaced1377_h2	1000	2070860900	60	61
unplaced1378_h2	1000	2070861934	60	61
unplaced1379_h2	1000	2070862968	60	61
unplaced1380_h2	1000	2070864002	60	61
unplaced1381_h2	1000	2070865036	60	61
unplaced1382_h2	1000	2070866070	60	61
unplaced1383_h2	1000	2070867104	60	61
unplaced1384_h2	1000	2070868138	60	61
unplaced1385_h2	1000	2070869172	60	61
unplaced1386_h2	1000	2070870206	60	61
unplaced1387_h2	1000	2070871240	60	61
unplaced1388_h2	1000	2070872274	60	61
unplaced1389_h2	1000	2070873308	60	61
unplaced1390_h2	1000	2070874342	60	61
unplaced1391_h2	1000	2070875376	60	61
unplaced1392_h2	1000	2070876410	60	61
unplaced1393_h2	1000	2070877444	60	61
unplaced1394_h2	1000	2070878478	60	61
unplaced1395_h2	1000	2070879512	60	61
unplaced1396_h2	1000	2070880546	60	61
unplaced1397_h2	1000	2070881580	60	61
unplaced1398_h2	1000	2070882614	60	61
unplaced1399_h2	116096	2070883648	60	61
unplaced1400_h2	1000	2071001696	60	61
unplaced1401_h2	1000	2071002730	60	61
unplaced1402_h2	1000	2071003764	60	61
unplaced1403_h2	1000	2071004798	60	61
unplaced1404_h2	1000	2071005832	60	61
unplaced1405_h2	1000	2071006866	60	61
unplaced1406_h2	1000	2071007900	60	61
unplaced1407_h2	1000	2071008934	60	61
unplaced1408_h2	1000	2071009968	60	61
unplaced1409_h2	1000	2071011002	60	61
unplaced1410_h2	1000	2071012036	60	61
unplaced1411_h2	1000	2071013070	60	61
unplaced1412_h2	1000	2071014104	60	61
unplaced1413_h2	1000	2071015138	60	61
unplaced1414_h2	1000	2071016172	60	61
unplaced1415_h2	1000	2071017206	60	61
unplaced1416_h2	1000	2071018240	60	61
unplaced1417_h2	1000	2071019274	60	61
unplaced1418_h2	1000	2071020308	60	61
unplaced1419_h2	1000	2071021342	60	61
unplaced1420_h2	1000	2071022376	60	61
unplaced1421_h2	1000	2071023410	60	61
unplaced1422_h2	1000	2071024444	60	61
unplaced1423_h2	1000	2071025478	60	61
unplaced1424_h2	1000	2071026512	60	61
unplaced1425_h2	1000	2071027546	60	61
unplaced1426_h2	1000	2071028580	60	61
unplaced1427_h2	1000	2071029614	60	61
unplaced1428_h2	1000	2071030648	60	61
unplaced1429_h2	1000	2071031682	60	61
unplaced1430_h2	1000	2071032716	60	61
unplaced1431_h2	1000	2071033750	60	61
unplaced1432_h2	1000	2071034784	60	61
unplaced1433_h2	1000	2071035818	60	61
unplaced1434_h2	1000	2071036852	60	61
unplaced1435_h2	1000	2071037886	60	61
unplaced1436_h2	1000	2071038920	60	61
unplaced1437_h2	1000	2071039954	60	61
unplaced1438_h2	1000	2071040988	60	61
unplaced1439_h2	1000	2071042022	60	61
unplaced1440_h2	1000	2071043056	60	61
unplaced1441_h2	1000	2071044090	60	61
unplaced1442_h2	1000	2071045124	60	61
unplaced1443_h2	1000	2071046158	60	61
unplaced1444_h2	1000	2071047192	60	61
unplaced1445_h2	1000	2071048226	60	61
unplaced1446_h2	1000	2071049260	60	61
unplaced1447_h2	1000	2071050294	60	61
unplaced1448_h2	1000	2071051328	60	61
unplaced1449_h2	1000	2071052362	60	61
unplaced1450_h2	115564	2071053396	60	61
unplaced1451_h2	1000	2071170904	60	61
unplaced1452_h2	1000	2071171938	60	61
unplaced1453_h2	1000	2071172972	60	61
unplaced1454_h2	1000	2071174006	60	61
unplaced1455_h2	1000	2071175040	60	61
unplaced1456_h2	1000	2071176074	60	61
unplaced1457_h2	1000	2071177108	60	61
unplaced1458_h2	1000	2071178142	60	61
unplaced1459_h2	1000	2071179176	60	61
unplaced1460_h2	1000	2071180210	60	61
unplaced1461_h2	115453	2071181244	60	61
unplaced1462_h2	1000	2071298639	60	61
unplaced1463_h2	1000	2071299673	60	61
unplaced1464_h2	1000	2071300707	60	61
unplaced1465_h2	1000	2071301741	60	61
unplaced1466_h2	1000	2071302775	60	61
unplaced1467_h2	1000	2071303809	60	61
unplaced1468_h2	1000	2071304843	60	61
unplaced1469_h2	1000	2071305877	60	61
unplaced1470_h2	1000	2071306911	60	61
unplaced1471_h2	1000	2071307945	60	61
unplaced1472_h2	1000	2071308979	60	61
unplaced1473_h2	1000	2071310013	60	61
unplaced1474_h2	1000	2071311047	60	61
unplaced1475_h2	1000	2071312081	60	61
unplaced1476_h2	1000	2071313115	60	61
unplaced1477_h2	1000	2071314149	60	61
unplaced1478_h2	1000	2071315183	60	61
unplaced1479_h2	1000	2071316217	60	61
unplaced1480_h2	1000	2071317251	60	61
unplaced1481_h2	1000	2071318285	60	61
unplaced1482_h2	1000	2071319319	60	61
unplaced1483_h2	1000	2071320353	60	61
unplaced1484_h2	1000	2071321387	60	61
unplaced1485_h2	1000	2071322421	60	61
unplaced1486_h2	1000	2071323455	60	61
unplaced1487_h2	1000	2071324489	60	61
unplaced1488_h2	114915	2071325523	60	61
unplaced1489_h2	114678	2071442371	60	61
unplaced1490_h2	114003	2071558978	60	61
unplaced1491_h2	113868	2071674899	60	61
unplaced1492_h2	112445	2071790682	60	61
unplaced1493_h2	112229	2071905019	60	61
unplaced1494_h2	111861	2072019136	60	61
unplaced1495_h2	111815	2072132879	60	61
unplaced1496_h2	111628	2072246575	60	61
unplaced1497_h2	111498	2072360081	60	61
unplaced1498_h2	111474	2072473455	60	61
unplaced1499_h2	111436	2072586804	60	61
unplaced1500_h2	111293	2072700115	60	61
unplaced1501_h2	111070	2072813280	60	61
unplaced1502_h2	111028	2072926219	60	61
unplaced1503_h2	110932	2073039115	60	61
unplaced1504_h2	110849	2073151913	60	61
unplaced1505_h2	110740	2073264627	60	61
unplaced1506_h2	110726	2073377230	60	61
unplaced1507_h2	109785	2073489819	60	61
unplaced1508_h2	109537	2073601451	60	61
unplaced1509_h2	109280	2073712831	60	61
unplaced1510_h2	108730	2073823950	60	61
unplaced1511_h2	108222	2073934510	60	61
unplaced1512_h2	108207	2074044553	60	61
unplaced1513_h2	107848	2074154581	60	61
unplaced1514_h2	107585	2074264244	60	61
unplaced1515_h2	107311	2074373640	60	61
unplaced1516_h2	107216	2074482757	60	61
unplaced1517_h2	107395	2074591777	60	61
unplaced1518_h2	106683	2074700979	60	61
unplaced1519_h2	105223	2074809458	60	61
unplaced1520_h2	104534	2074916452	60	61
unplaced1521_h2	104218	2075022746	60	61
unplaced1522_h2	103903	2075128718	60	61
unplaced1523_h2	103493	2075234370	60	61
unplaced1524_h2	103397	2075339605	60	61
unplaced1525_h2	103131	2075444743	60	61
unplaced1526_h2	102766	2075549610	60	61
unplaced1527_h2	102694	2075654106	60	61
unplaced1528_h2	102432	2075758529	60	61
unplaced1529_h2	102153	2075862686	60	61
unplaced1530_h2	101906	2075966559	60	61
unplaced1531_h2	101762	2076070181	60	61
unplaced1532_h2	101732	2076173657	60	61
unplaced1533_h2	101731	2076277102	60	61
unplaced1534_h2	101619	2076380546	60	61
unplaced1535_h2	101811	2076483876	60	61
unplaced1536_h2	101430	2076587401	60	61
unplaced1537_h2	101352	2076690539	60	61
unplaced1538_h2	101112	2076793598	60	61
unplaced1539_h2	101081	2076896413	60	61
unplaced1540_h2	100871	2076999196	60	61
unplaced1541_h2	100609	2077101766	60	61
unplaced1542_h2	100537	2077204069	60	61
unplaced1543_h2	100459	2077306299	60	61
unplaced1544_h2	100386	2077408450	60	61
unplaced1545_h2	100247	2077510527	60	61
unplaced1546_h2	100089	2077612462	60	61
unplaced1547_h2	99592	2077714237	60	61
unplaced1548_h2	99536	2077815506	60	61
unplaced1549_h2	99371	2077916718	60	61
unplaced1550_h2	99348	2078017763	60	61
unplaced1551_h2	99000	2078118784	60	61
unplaced1552_h2	98717	2078219451	60	61
unplaced1553_h2	98685	2078319831	60	61
unplaced1554_h2	98681	2078420178	60	61
unplaced1555_h2	98631	2078520521	60	61
unplaced1556_h2	98372	2078620813	60	61
unplaced1557_h2	98307	2078720842	60	61
unplaced1558_h2	97812	2078820805	60	61
unplaced1559_h2	97728	2078920265	60	61
unplaced1560_h2	97268	2079019639	60	61
unplaced1561_h2	97282	2079118546	60	61
unplaced1562_h2	97079	2079217467	60	61
unplaced1563_h2	97039	2079316181	60	61
unplaced1564_h2	96876	2079414855	60	61
unplaced1565_h2	96816	2079513363	60	61
unplaced1566_h2	96594	2079611810	60	61
unplaced1567_h2	96572	2079710031	60	61
unplaced1568_h2	96455	2079808230	60	61
unplaced1569_h2	96418	2079906310	60	61
unplaced1570_h2	96375	2080004352	60	61
unplaced1571_h2	95911	2080102351	60	61
unplaced1572_h2	95560	2080199878	60	61
unplaced1573_h2	95538	2080297048	60	61
unplaced1574_h2	95428	2080394196	60	61
unplaced1575_h2	95367	2080491232	60	61
unplaced1576_h2	95363	2080588206	60	61
unplaced1577_h2	94921	2080685176	60	61
unplaced1578_h2	95081	2080781697	60	61
unplaced1579_h2	94862	2080878380	60	61
unplaced1580_h2	94810	2080974841	60	61
unplaced1581_h2	94772	2081071249	60	61
unplaced1582_h2	94763	2081167618	60	61
unplaced1583_h2	94722	2081263978	60	61
unplaced1584_h2	94464	2081360296	60	61
unplaced1585_h2	94195	2081456352	60	61
unplaced1586_h2	93954	2081552134	60	61
unplaced1587_h2	93698	2081647671	60	61
unplaced1588_h2	93624	2081742948	60	61
unplaced1589_h2	93251	2081838150	60	61
unplaced1590_h2	93183	2081932973	60	61
unplaced1591_h2	92998	2082027727	60	61
unplaced1592_h2	92788	2082122292	60	61
unplaced1593_h2	92563	2082216644	60	61
unplaced1594_h2	92522	2082310767	60	61
unplaced1595_h2	92486	2082404849	60	61
unplaced1596_h2	92371	2082498894	60	61
unplaced1597_h2	91992	2082592822	60	61
unplaced1598_h2	92028	2082686365	60	61
unplaced1599_h2	91822	2082779944	60	61
unplaced1600_h2	91737	2082873314	60	61
unplaced1601_h2	91648	2082966597	60	61
unplaced1602_h2	91481	2083059790	60	61
unplaced1603_h2	91370	2083152813	60	61
unplaced1604_h2	91068	2083245723	60	61
unplaced1605_h2	90428	2083338326	60	61
unplaced1606_h2	90064	2083430279	60	61
unplaced1607_h2	90002	2083521862	60	61
unplaced1608_h2	89850	2083613382	60	61
unplaced1609_h2	89782	2083704747	60	61
unplaced1610_h2	89736	2083796043	60	61
unplaced1611_h2	89710	2083887292	60	61
unplaced1612_h2	89654	2083978515	60	61
unplaced1613_h2	89645	2084069681	60	61
unplaced1614_h2	89563	2084160838	60	61
unplaced1615_h2	89503	2084251911	60	61
unplaced1616_h2	89214	2084342923	60	61
unplaced1617_h2	88707	2084433641	60	61
unplaced1618_h2	88704	2084523844	60	61
unplaced1619_h2	88628	2084614044	60	61
unplaced1620_h2	88434	2084704167	60	61
unplaced1621_h2	88342	2084794092	60	61
unplaced1622_h2	87862	2084883924	60	61
unplaced1623_h2	87720	2084973268	60	61
unplaced1624_h2	87545	2085062467	60	61
unplaced1625_h2	87312	2085151489	60	61
unplaced1626_h2	86457	2085240274	60	61
unplaced1627_h2	86341	2085328189	60	61
unplaced1628_h2	86005	2085415987	60	61
unplaced1629_h2	85958	2085503443	60	61
unplaced1630_h2	85936	2085590851	60	61
unplaced1631_h2	85771	2085678237	60	61
unplaced1632_h2	84816	2085765455	60	61
unplaced1633_h2	84813	2085851702	60	61
unplaced1634_h2	84713	2085937946	60	61
unplaced1635_h2	84308	2086024088	60	61
unplaced1636_h2	84277	2086109819	60	61
unplaced1637_h2	84098	2086195518	60	61
unplaced1638_h2	83414	2086281035	60	61
unplaced1639_h2	83327	2086365857	60	61
unplaced1640_h2	83152	2086450590	60	61
unplaced1641_h2	83115	2086535145	60	61
unplaced1642_h2	82932	2086619663	60	61
unplaced1643_h2	82903	2086703995	60	61
unplaced1644_h2	82683	2086788297	60	61
unplaced1645_h2	82508	2086872376	60	61
unplaced1646_h2	82312	2086956277	60	61
unplaced1647_h2	82046	2087039978	60	61
unplaced1648_h2	82240	2087123409	60	61
unplaced1649_h2	81944	2087207037	60	61
unplaced1650_h2	81825	2087290364	60	61
unplaced1651_h2	81786	2087373570	60	61
unplaced1652_h2	81981	2087456737	60	61
unplaced1653_h2	81283	2087540102	60	61
unplaced1654_h2	81178	2087622757	60	61
unplaced1655_h2	80960	2087705305	60	61
unplaced1656_h2	80900	2087787632	60	61
unplaced1657_h2	80879	2087869898	60	61
unplaced1658_h2	80634	2087952142	60	61
unplaced1659_h2	80243	2088034137	60	61
unplaced1660_h2	79718	2088115735	60	61
unplaced1661_h2	79527	2088196799	60	61
unplaced1662_h2	79673	2088277669	60	61
unplaced1663_h2	79458	2088358687	60	61
unplaced1664_h2	79023	2088439487	60	61
unplaced1665_h2	78983	2088519845	60	61
unplaced1666_h2	78915	2088600162	60	61
unplaced1667_h2	78867	2088680410	60	61
unplaced1668_h2	78535	2088760609	60	61
unplaced1669_h2	78431	2088840470	60	61
unplaced1670_h2	78352	2088920226	60	61
unplaced1671_h2	78136	2088999901	60	61
unplaced1672_h2	77827	2089079357	60	61
unplaced1673_h2	77780	2089158499	60	61
unplaced1674_h2	77752	2089237593	60	61
unplaced1675_h2	77594	2089316658	60	61
unplaced1676_h2	77496	2089395563	60	61
unplaced1677_h2	76993	2089474368	60	61
unplaced1678_h2	76657	2089552662	60	61
unplaced1679_h2	76588	2089630614	60	61
unplaced1680_h2	76487	2089708496	60	61
unplaced1681_h2	76476	2089786275	60	61
unplaced1682_h2	76351	2089864043	60	61
unplaced1683_h2	76023	2089941684	60	61
unplaced1684_h2	76002	2090018992	60	61
unplaced1685_h2	75870	2090096278	60	61
unplaced1686_h2	75772	2090173430	60	61
unplaced1687_h2	75668	2090250482	60	61
unplaced1688_h2	75496	2090327429	60	61
unplaced1689_h2	75428	2090404201	60	61
unplaced1690_h2	75140	2090480904	60	61
unplaced1691_h2	75109	2090557314	60	61
unplaced1692_h2	74978	2090633692	60	61
unplaced1693_h2	74831	2090709937	60	61
unplaced1694_h2	74699	2090786033	60	61
unplaced1695_h2	74410	2090861994	60	61
unplaced1696_h2	74387	2090937662	60	61
unplaced1697_h2	74129	2091013306	60	61
unplaced1698_h2	74126	2091088688	60	61
unplaced1699_h2	74121	2091164067	60	61
unplaced1700_h2	73764	2091239441	60	61
unplaced1701_h2	73476	2091314452	60	61
unplaced1702_h2	73180	2091389170	60	61
unplaced1703_h2	73143	2091463587	60	61
unplaced1704_h2	73137	2091537967	60	61
unplaced1705_h2	73028	2091612340	60	61
unplaced1706_h2	73020	2091686603	60	61
unplaced1707_h2	72866	2091760857	60	61
unplaced1708_h2	72708	2091834955	60	61
unplaced1709_h2	72617	2091908892	60	61
unplaced1710_h2	72578	2091982737	60	61
unplaced1711_h2	72547	2092056542	60	61
unplaced1712_h2	72233	2092130316	60	61
unplaced1713_h2	72195	2092203770	60	61
unplaced1714_h2	72161	2092277186	60	61
unplaced1715_h2	72029	2092350567	60	61
unplaced1716_h2	71933	2092423814	60	61
unplaced1717_h2	71799	2092496963	60	61
unplaced1718_h2	71759	2092569976	60	61
unplaced1719_h2	71929	2092642948	60	61
unplaced1720_h2	71523	2092716093	60	61
unplaced1721_h2	71475	2092788826	60	61
unplaced1722_h2	71286	2092861510	60	61
unplaced1723_h2	71147	2092934002	60	61
unplaced1724_h2	71091	2093006352	60	61
unplaced1725_h2	70941	2093078645	60	61
unplaced1726_h2	70939	2093150786	60	61
unplaced1727_h2	70696	2093222925	60	61
unplaced1728_h2	70501	2093294817	60	61
unplaced1729_h2	70343	2093366511	60	61
unplaced1730_h2	70097	2093438044	60	61
unplaced1731_h2	70041	2093509327	60	61
unplaced1732_h2	70019	2093580553	60	61
unplaced1733_h2	69717	2093651756	60	61
unplaced1734_h2	69683	2093722652	60	61
unplaced1735_h2	69551	2093793514	60	61
unplaced1736_h2	69532	2093864242	60	61
unplaced1737_h2	69426	2093934950	60	61
unplaced1738_h2	69184	2094005551	60	61
unplaced1739_h2	68999	2094075906	60	61
unplaced1740_h2	68846	2094146072	60	61
unplaced1741_h2	68676	2094216083	60	61
unplaced1742_h2	68617	2094285921	60	61
unplaced1743_h2	68604	2094355699	60	61
unplaced1744_h2	68439	2094425464	60	61
unplaced1745_h2	68427	2094495061	60	61
unplaced1746_h2	68100	2094564646	60	61
unplaced1747_h2	68049	2094633898	60	61
unplaced1748_h2	68038	2094703099	60	61
unplaced1749_h2	68000	2094772288	60	61
unplaced1750_h2	67885	2094841439	60	61
unplaced1751_h2	67835	2094910473	60	61
unplaced1752_h2	67753	2094979456	60	61
unplaced1753_h2	67735	2095048356	60	61
unplaced1754_h2	67704	2095117237	60	61
unplaced1755_h2	67678	2095186087	60	61
unplaced1756_h2	67676	2095254910	60	61
unplaced1757_h2	67575	2095323731	60	61
unplaced1758_h2	67542	2095392450	60	61
unplaced1759_h2	67335	2095461135	60	61
unplaced1760_h2	67265	2095529610	60	61
unplaced1761_h2	66979	2095598014	60	61
unplaced1762_h2	66896	2095666127	60	61
unplaced1763_h2	66884	2095734155	60	61
unplaced1764_h2	66773	2095802171	60	61
unplaced1765_h2	66716	2095870074	60	61
unplaced1766_h2	66691	2095937919	60	61
unplaced1767_h2	66653	2096005739	60	61
unplaced1768_h2	66588	2096073520	60	61
unplaced1769_h2	66550	2096141235	60	61
unplaced1770_h2	66367	2096208912	60	61
unplaced1771_h2	65665	2096276403	60	61
unplaced1772_h2	65610	2096343180	60	61
unplaced1773_h2	65524	2096409901	60	61
unplaced1774_h2	65420	2096476535	60	61
unplaced1775_h2	65367	2096543063	60	61
unplaced1776_h2	65221	2096609537	60	61
unplaced1777_h2	65067	2096675863	60	61
unplaced1778_h2	64908	2096742032	60	61
unplaced1779_h2	64716	2096808039	60	61
unplaced1780_h2	64664	2096873851	60	61
unplaced1781_h2	64512	2096939610	60	61
unplaced1782_h2	64501	2097005215	60	61
unplaced1783_h2	64454	2097070809	60	61
unplaced1784_h2	64431	2097136355	60	61
unplaced1785_h2	64289	2097201877	60	61
unplaced1786_h2	64263	2097267255	60	61
unplaced1787_h2	64108	2097332607	60	61
unplaced1788_h2	64017	2097397801	60	61
unplaced1789_h2	63846	2097462902	60	61
unplaced1790_h2	63793	2097527830	60	61
unplaced1791_h2	63536	2097592704	60	61
unplaced1792_h2	63445	2097657316	60	61
unplaced1793_h2	63406	2097721836	60	61
unplaced1794_h2	63326	2097786316	60	61
unplaced1795_h2	63313	2097850715	60	61
unplaced1796_h2	63304	2097915101	60	61
unplaced1797_h2	63212	2097979478	60	61
unplaced1798_h2	63065	2098043761	60	61
unplaced1799_h2	63023	2098107895	60	61
unplaced1800_h2	63001	2098171986	60	61
unplaced1801_h2	62890	2098236055	60	61
unplaced1802_h2	62875	2098300011	60	61
unplaced1803_h2	62834	2098363951	60	61
unplaced1804_h2	62828	2098427850	60	61
unplaced1805_h2	62814	2098491743	60	61
unplaced1806_h2	62695	2098555621	60	61
unplaced1807_h2	62688	2098619378	60	61
unplaced1808_h2	62660	2098683128	60	61
unplaced1809_h2	62557	2098746850	60	61
unplaced1810_h2	62520	2098810467	60	61
unplaced1811_h2	62511	2098874046	60	61
unplaced1812_h2	62483	2098937616	60	61
unplaced1813_h2	62335	2099001158	60	61
unplaced1814_h2	62321	2099064549	60	61
unplaced1815_h2	62281	2099127926	60	61
unplaced1816_h2	62281	2099191263	60	61
unplaced1817_h2	62246	2099254600	60	61
unplaced1818_h2	62177	2099317901	60	61
unplaced1819_h2	62083	2099381132	60	61
unplaced1820_h2	62081	2099444267	60	61
unplaced1821_h2	62008	2099507400	60	61
unplaced1822_h2	61973	2099570459	60	61
unplaced1823_h2	61886	2099633482	60	61
unplaced1824_h2	61843	2099696417	60	61
unplaced1825_h2	61801	2099759308	60	61
unplaced1826_h2	61631	2099822157	60	61
unplaced1827_h2	61599	2099884833	60	61
unplaced1828_h2	61416	2099947476	60	61
unplaced1829_h2	61399	2100009933	60	61
unplaced1830_h2	61176	2100072373	60	61
unplaced1831_h2	61136	2100134586	60	61
unplaced1832_h2	61107	2100196758	60	61
unplaced1833_h2	61102	2100258901	60	61
unplaced1834_h2	61014	2100321039	60	61
unplaced1835_h2	60889	2100383087	60	61
unplaced1836_h2	60861	2100445008	60	61
unplaced1837_h2	60853	2100506901	60	61
unplaced1838_h2	60798	2100568786	60	61
unplaced1839_h2	60764	2100630615	60	61
unplaced1840_h2	60609	2100692409	60	61
unplaced1841_h2	60340	2100754046	60	61
unplaced1842_h2	60284	2100815409	60	61
unplaced1843_h2	60268	2100876715	60	61
unplaced1844_h2	60259	2100938005	60	61
unplaced1845_h2	60258	2100999286	60	61
unplaced1846_h2	60234	2101060566	60	61
unplaced1847_h2	60164	2101121821	60	61
unplaced1848_h2	60148	2101183005	60	61
unplaced1849_h2	60110	2101244173	60	61
unplaced1850_h2	60068	2101305302	60	61
unplaced1851_h2	60049	2101366389	60	61
unplaced1852_h2	60016	2101427456	60	61
unplaced1853_h2	60010	2101488490	60	61
unplaced1854_h2	59865	2101549518	60	61
unplaced1855_h2	59792	2101610398	60	61
unplaced1856_h2	59765	2101671204	60	61
unplaced1857_h2	59692	2101731983	60	61
unplaced1858_h2	59678	2101792687	60	61
unplaced1859_h2	59660	2101853377	60	61
unplaced1860_h2	59596	2101914049	60	61
unplaced1861_h2	59575	2101974656	60	61
unplaced1862_h2	59570	2102035241	60	61
unplaced1863_h2	59452	2102095821	60	61
unplaced1864_h2	59407	2102156281	60	61
unplaced1865_h2	59301	2102216696	60	61
unplaced1867_h2	59264	2102277003	60	61
unplaced1868_h2	59252	2102337272	60	61
unplaced1869_h2	59250	2102397529	60	61
unplaced1870_h2	59247	2102457784	60	61
unplaced1871_h2	59224	2102518036	60	61
unplaced1872_h2	59188	2102578265	60	61
unplaced1873_h2	59142	2102638457	60	61
unplaced1874_h2	59111	2102698602	60	61
unplaced1875_h2	58913	2102758716	60	61
unplaced1876_h2	58886	2102818628	60	61
unplaced1877_h2	58613	2102878513	60	61
unplaced1878_h2	58507	2102938120	60	61
unplaced1879_h2	58504	2102997620	60	61
unplaced1880_h2	58475	2103057117	60	61
unplaced1881_h2	58385	2103116584	60	61
unplaced1882_h2	58349	2103175960	60	61
unplaced1883_h2	58268	2103235299	60	61
unplaced1884_h2	58192	2103294556	60	61
unplaced1885_h2	58125	2103353735	60	61
unplaced1886_h2	58125	2103412846	60	61
unplaced1887_h2	58119	2103471957	60	61
unplaced1888_h2	58072	2103531062	60	61
unplaced1889_h2	58049	2103590119	60	61
unplaced1890_h2	58024	2103649153	60	61
unplaced1891_h2	58015	2103708162	60	61
unplaced1892_h2	57991	2103767161	60	61
unplaced1893_h2	57908	2103826136	60	61
unplaced1894_h2	57871	2103885027	60	61
unplaced1895_h2	57759	2103943880	60	61
unplaced1896_h2	57746	2104002619	60	61
unplaced1897_h2	57624	2104061345	60	61
unplaced1898_h2	57581	2104119947	60	61
unplaced1899_h2	57479	2104178505	60	61
unplaced1900_h2	57400	2104236959	60	61
unplaced1901_h2	57374	2104295333	60	61
unplaced1902_h2	57322	2104353681	60	61
unplaced1903_h2	57302	2104411976	60	61
unplaced1904_h2	57301	2104470251	60	61
unplaced1905_h2	57176	2104528525	60	61
unplaced1906_h2	57130	2104586671	60	61
unplaced1907_h2	57125	2104644771	60	61
unplaced1908_h2	57078	2104702866	60	61
unplaced1909_h2	56997	2104760913	60	61
unplaced1910_h2	56956	2104818877	60	61
unplaced1911_h2	56939	2104876800	60	61
unplaced1912_h2	56874	2104934705	60	61
unplaced1913_h2	56849	2104992544	60	61
unplaced1914_h2	56761	2105050358	60	61
unplaced1915_h2	56756	2105108083	60	61
unplaced1916_h2	56731	2105165802	60	61
unplaced1917_h2	56623	2105223496	60	61
unplaced1918_h2	56463	2105281080	60	61
unplaced1919_h2	56454	2105338502	60	61
unplaced1920_h2	56427	2105395914	60	61
unplaced1921_h2	56390	2105453299	60	61
unplaced1922_h2	56121	2105510646	60	61
unplaced1923_h2	56113	2105567720	60	61
unplaced1924_h2	56063	2105624786	60	61
unplaced1925_h2	55985	2105681801	60	61
unplaced1926_h2	55980	2105738737	60	61
unplaced1927_h2	55969	2105795667	60	61
unplaced1928_h2	55870	2105852586	60	61
unplaced1929_h2	55738	2105909405	60	61
unplaced1930_h2	55672	2105966089	60	61
unplaced1931_h2	55667	2106022706	60	61
unplaced1932_h2	55604	2106079318	60	61
unplaced1933_h2	55529	2106135866	60	61
unplaced1934_h2	55514	2106192338	60	61
unplaced1935_h2	55488	2106248795	60	61
unplaced1936_h2	55484	2106305225	60	61
unplaced1937_h2	55440	2106361651	60	61
unplaced1938_h2	55387	2106418032	60	61
unplaced1939_h2	55294	2106474360	60	61
unplaced1940_h2	55276	2106530593	60	61
unplaced1941_h2	55249	2106586808	60	61
unplaced1942_h2	55237	2106642995	60	61
unplaced1943_h2	55055	2106699170	60	61
unplaced1945_h2	54928	2106755160	60	61
unplaced1946_h2	54906	2106811021	60	61
unplaced1947_h2	54887	2106866860	60	61
unplaced1948_h2	54846	2106922679	60	61
unplaced1949_h2	54827	2106978457	60	61
unplaced1950_h2	54812	2107034215	60	61
unplaced1951_h2	54811	2107089958	60	61
unplaced1952_h2	54780	2107145700	60	61
unplaced1953_h2	54759	2107201410	60	61
unplaced1954_h2	54720	2107257099	60	61
unplaced1955_h2	54660	2107312748	60	61
unplaced1956_h2	54653	2107368336	60	61
unplaced1957_h2	54651	2107423917	60	61
unplaced1958_h2	54638	2107479496	60	61
unplaced1959_h2	54591	2107535062	60	61
unplaced1960_h2	54544	2107590580	60	61
unplaced1961_h2	54462	2107646051	60	61
unplaced1962_h2	54376	2107701438	60	61
unplaced1963_h2	54374	2107756738	60	61
unplaced1964_h2	54367	2107812036	60	61
unplaced1965_h2	54353	2107867327	60	61
unplaced1966_h2	54298	2107922603	60	61
unplaced1967_h2	54284	2107977823	60	61
unplaced1968_h2	54214	2108033029	60	61
unplaced1969_h2	54136	2108088164	60	61
unplaced1970_h2	54110	2108143220	60	61
unplaced1971_h2	54100	2108198249	60	61
unplaced1972_h2	54098	2108253268	60	61
unplaced1973_h2	54097	2108308285	60	61
unplaced1974_h2	54063	2108363301	60	61
unplaced1975_h2	54045	2108418283	60	61
unplaced1976_h2	53956	2108473246	60	61
unplaced1977_h2	53922	2108528119	60	61
unplaced1978_h2	53885	2108582957	60	61
unplaced1979_h2	53787	2108637758	60	61
unplaced1980_h2	53787	2108692459	60	61
unplaced1981_h2	53769	2108747160	60	61
unplaced1982_h2	53755	2108801843	60	61
unplaced1983_h2	53743	2108856511	60	61
unplaced1984_h2	53743	2108911167	60	61
unplaced1985_h2	53717	2108965823	60	61
unplaced1986_h2	53696	2109020453	60	61
unplaced1987_h2	53639	2109075061	60	61
unplaced1988_h2	53533	2109129611	60	61
unplaced1989_h2	53513	2109184054	60	61
unplaced1990_h2	53508	2109238476	60	61
unplaced1991_h2	53475	2109292893	60	61
unplaced1992_h2	53441	2109347277	60	61
unplaced1993_h2	53439	2109401626	60	61
unplaced1994_h2	53403	2109455973	60	61
unplaced1995_h2	53345	2109510284	60	61
unplaced1996_h2	53291	2109564536	60	61
unplaced1997_h2	53240	2109618733	60	61
unplaced1998_h2	53201	2109672878	60	61
unplaced1999_h2	53189	2109726983	60	61
unplaced2000_h2	53177	2109781076	60	61
unplaced2001_h2	53137	2109835157	60	61
unplaced2002_h2	53127	2109889197	60	61
[truncated: 8,236 more rows]
