# Supplementary material for: Chromosome-level haplotype-resolved assembly of highly heterozygous grass genomes with PhaseGrass
Source: Nat Commun. 2025 Dec 20;17:12. doi: 10.1038/s41467-025-66377-5 (PMC12764793; doi:10.1038/s41467-025-66377-5)
Supplement: Supplementary file 6 — Source Data [file 41467_2025_66377_MOESM6_ESM.zip › Supplementary Fig. 11a/DH647_coverage/query_windows_nonrep_cov.bed]

chr1	0	1000000	3061	101700	1000000	0.1017000
chr1	1000000	2000000	4303	163972	1000000	0.1639720
chr1	2000000	3000000	4556	297824	1000000	0.2978240
chr1	3000000	4000000	5065	222527	1000000	0.2225270
chr1	4000000	5000000	4052	281975	1000000	0.2819750
chr1	5000000	6000000	4475	292918	1000000	0.2929180
chr1	6000000	7000000	4617	357599	1000000	0.3575990
chr1	7000000	8000000	3017	319700	1000000	0.3197000
chr1	8000000	9000000	3440	374328	1000000	0.3743280
chr1	9000000	10000000	3225	250601	1000000	0.2506010
chr1	10000000	11000000	3310	190618	1000000	0.1906180
chr1	11000000	12000000	3693	158860	1000000	0.1588600
chr1	12000000	13000000	2937	209882	1000000	0.2098820
chr1	13000000	14000000	3629	170947	1000000	0.1709470
chr1	14000000	15000000	2747	192229	1000000	0.1922290
chr1	15000000	16000000	2717	211825	1000000	0.2118250
chr1	16000000	17000000	2640	207368	1000000	0.2073680
chr1	17000000	18000000	2632	98216	1000000	0.0982160
chr1	18000000	19000000	2997	219089	1000000	0.2190890
chr1	19000000	20000000	2814	159197	1000000	0.1591970
chr1	20000000	21000000	2719	213390	1000000	0.2133900
chr1	21000000	22000000	3022	222198	1000000	0.2221980
chr1	22000000	23000000	3289	218597	1000000	0.2185970
chr1	23000000	24000000	3563	223223	1000000	0.2232230
chr1	24000000	25000000	2571	189324	1000000	0.1893240
chr1	25000000	26000000	2668	212453	1000000	0.2124530
chr1	26000000	27000000	3442	240579	1000000	0.2405790
chr1	27000000	28000000	3644	279472	1000000	0.2794720
chr1	28000000	29000000	3013	277979	1000000	0.2779790
chr1	29000000	30000000	2739	158502	1000000	0.1585020
chr1	30000000	31000000	2761	231862	1000000	0.2318620
chr1	31000000	32000000	3234	227496	1000000	0.2274960
chr1	32000000	33000000	2879	169020	1000000	0.1690200
chr1	33000000	34000000	3005	90509	1000000	0.0905090
chr1	34000000	35000000	2944	216256	1000000	0.2162560
chr1	35000000	36000000	3299	235044	1000000	0.2350440
chr1	36000000	37000000	2942	126991	1000000	0.1269910
chr1	37000000	38000000	3031	187091	1000000	0.1870910
chr1	38000000	39000000	2322	344067	1000000	0.3440670
chr1	39000000	40000000	2834	242850	1000000	0.2428500
chr1	40000000	41000000	3077	253486	1000000	0.2534860
chr1	41000000	42000000	2895	231696	1000000	0.2316960
chr1	42000000	43000000	3037	153141	1000000	0.1531410
chr1	43000000	44000000	2788	216915	1000000	0.2169150
chr1	44000000	45000000	2901	179420	1000000	0.1794200
chr1	45000000	46000000	2999	129285	1000000	0.1292850
chr1	46000000	47000000	3393	207877	1000000	0.2078770
chr1	47000000	48000000	3280	118898	1000000	0.1188980
chr1	48000000	49000000	2797	225522	1000000	0.2255220
chr1	49000000	50000000	2924	272835	1000000	0.2728350
chr1	50000000	51000000	2705	208332	1000000	0.2083320
chr1	51000000	52000000	3077	246303	1000000	0.2463030
chr1	52000000	53000000	2641	246090	1000000	0.2460900
chr1	53000000	54000000	2609	169879	1000000	0.1698790
chr1	54000000	55000000	2610	244135	1000000	0.2441350
chr1	55000000	56000000	2787	161052	1000000	0.1610520
chr1	56000000	57000000	2571	158989	1000000	0.1589890
chr1	57000000	58000000	2908	226667	1000000	0.2266670
chr1	58000000	59000000	2406	237208	1000000	0.2372080
chr1	59000000	60000000	3254	245749	1000000	0.2457490
chr1	60000000	61000000	2618	174097	1000000	0.1740970
chr1	61000000	62000000	3264	109160	1000000	0.1091600
chr1	62000000	63000000	3252	243583	1000000	0.2435830
chr1	63000000	64000000	2736	232276	1000000	0.2322760
chr1	64000000	65000000	2449	165817	1000000	0.1658170
chr1	65000000	66000000	2364	193003	1000000	0.1930030
chr1	66000000	67000000	2130	187843	1000000	0.1878430
chr1	67000000	68000000	2695	179822	1000000	0.1798220
chr1	68000000	69000000	2643	216911	1000000	0.2169110
chr1	69000000	70000000	2648	197525	1000000	0.1975250
chr1	70000000	71000000	3576	171843	1000000	0.1718430
chr1	71000000	72000000	2467	214931	1000000	0.2149310
chr1	72000000	73000000	3124	108079	1000000	0.1080790
chr1	73000000	74000000	3269	179258	1000000	0.1792580
chr1	74000000	75000000	3294	177560	1000000	0.1775600
chr1	75000000	76000000	2601	220272	1000000	0.2202720
chr1	76000000	77000000	2652	163729	1000000	0.1637290
chr1	77000000	78000000	2969	180999	1000000	0.1809990
chr1	78000000	79000000	2802	188859	1000000	0.1888590
chr1	79000000	80000000	2612	165146	1000000	0.1651460
chr1	80000000	81000000	3150	142883	1000000	0.1428830
chr1	81000000	82000000	3337	231325	1000000	0.2313250
chr1	82000000	83000000	2909	112387	1000000	0.1123870
chr1	83000000	84000000	3559	144688	1000000	0.1446880
chr1	84000000	85000000	3600	140899	1000000	0.1408990
chr1	85000000	86000000	3838	117645	1000000	0.1176450
chr1	86000000	87000000	3191	130238	1000000	0.1302380
chr1	87000000	88000000	3730	73767	1000000	0.0737670
chr1	88000000	89000000	3772	110256	1000000	0.1102560
chr1	89000000	90000000	4121	162896	1000000	0.1628960
chr1	90000000	91000000	4013	106642	1000000	0.1066420
chr1	91000000	92000000	3517	107110	1000000	0.1071100
chr1	92000000	93000000	2906	65909	1000000	0.0659090
chr1	93000000	94000000	1887	46684	1000000	0.0466840
chr1	94000000	95000000	2740	60558	1000000	0.0605580
chr1	95000000	96000000	2800	53487	1000000	0.0534870
chr1	96000000	97000000	2681	45874	1000000	0.0458740
chr1	97000000	98000000	2049	30507	1000000	0.0305070
chr1	98000000	99000000	1933	43769	1000000	0.0437690
chr1	99000000	100000000	2628	50827	1000000	0.0508270
chr1	100000000	101000000	3758	86324	1000000	0.0863240
chr1	101000000	102000000	4159	136591	1000000	0.1365910
chr1	102000000	103000000	3494	110272	1000000	0.1102720
chr1	103000000	104000000	3364	100971	1000000	0.1009710
chr1	104000000	105000000	3123	122268	1000000	0.1222680
chr1	105000000	106000000	3233	107478	1000000	0.1074780
chr1	106000000	107000000	3296	184598	1000000	0.1845980
chr1	107000000	108000000	2795	149175	1000000	0.1491750
chr1	108000000	109000000	3028	213916	1000000	0.2139160
chr1	109000000	110000000	3490	122800	1000000	0.1228000
chr1	110000000	111000000	2656	100383	1000000	0.1003830
chr1	111000000	112000000	3534	164564	1000000	0.1645640
chr1	112000000	113000000	2984	179748	1000000	0.1797480
chr1	113000000	114000000	3081	232645	1000000	0.2326450
chr1	114000000	115000000	3062	164189	1000000	0.1641890
chr1	115000000	116000000	2563	151883	1000000	0.1518830
chr1	116000000	117000000	2721	201810	1000000	0.2018100
chr1	117000000	118000000	2689	113622	1000000	0.1136220
chr1	118000000	119000000	3121	194826	1000000	0.1948260
chr1	119000000	120000000	2650	263996	1000000	0.2639960
chr1	120000000	121000000	3356	239258	1000000	0.2392580
chr1	121000000	122000000	3832	215965	1000000	0.2159650
chr1	122000000	123000000	3314	221354	1000000	0.2213540
chr1	123000000	124000000	2446	214883	1000000	0.2148830
chr1	124000000	125000000	3372	254721	1000000	0.2547210
chr1	125000000	126000000	2258	115463	1000000	0.1154630
chr1	126000000	127000000	2663	257808	1000000	0.2578080
chr1	127000000	128000000	3223	176708	1000000	0.1767080
chr1	128000000	129000000	2395	164955	1000000	0.1649550
chr1	129000000	130000000	2026	148429	1000000	0.1484290
chr1	130000000	131000000	2762	213337	1000000	0.2133370
chr1	131000000	132000000	3432	198696	1000000	0.1986960
chr1	132000000	133000000	2735	160181	1000000	0.1601810
chr1	133000000	134000000	2984	168912	1000000	0.1689120
chr1	134000000	135000000	3165	130861	1000000	0.1308610
chr1	135000000	136000000	2578	178754	1000000	0.1787540
chr1	136000000	137000000	2671	221492	1000000	0.2214920
chr1	137000000	138000000	3103	182278	1000000	0.1822780
chr1	138000000	139000000	3337	187383	1000000	0.1873830
chr1	139000000	140000000	3044	145553	1000000	0.1455530
chr1	140000000	141000000	2852	235278	1000000	0.2352780
chr1	141000000	142000000	2776	176147	1000000	0.1761470
chr1	142000000	143000000	3102	159005	1000000	0.1590050
chr1	143000000	144000000	2276	127787	1000000	0.1277870
chr1	144000000	145000000	3231	192598	1000000	0.1925980
chr1	145000000	146000000	2841	172875	1000000	0.1728750
chr1	146000000	147000000	2612	302629	1000000	0.3026290
chr1	147000000	148000000	3067	235478	1000000	0.2354780
chr1	148000000	149000000	2898	232120	1000000	0.2321200
chr1	149000000	150000000	2814	268165	1000000	0.2681650
chr1	150000000	151000000	2838	185177	1000000	0.1851770
chr1	151000000	152000000	2985	194712	1000000	0.1947120
chr1	152000000	153000000	2373	265911	1000000	0.2659110
chr1	153000000	154000000	3018	237229	1000000	0.2372290
chr1	154000000	155000000	2529	238099	1000000	0.2380990
chr1	155000000	156000000	2876	254699	1000000	0.2546990
chr1	156000000	157000000	2092	225130	1000000	0.2251300
chr1	157000000	158000000	2672	230539	1000000	0.2305390
chr1	158000000	159000000	2456	196981	1000000	0.1969810
chr1	159000000	160000000	2623	201992	1000000	0.2019920
chr1	160000000	161000000	3017	223925	1000000	0.2239250
chr1	161000000	162000000	4002	126011	1000000	0.1260110
chr1	162000000	163000000	2422	172678	1000000	0.1726780
chr1	163000000	164000000	2926	203146	1000000	0.2031460
chr1	164000000	165000000	3546	251275	1000000	0.2512750
chr1	165000000	166000000	2563	199311	1000000	0.1993110
chr1	166000000	167000000	2659	296328	1000000	0.2963280
chr1	167000000	168000000	2699	236133	1000000	0.2361330
chr1	168000000	169000000	3196	160593	1000000	0.1605930
chr1	169000000	170000000	3038	230091	1000000	0.2300910
chr1	170000000	171000000	3319	188707	1000000	0.1887070
chr1	171000000	172000000	2500	199325	1000000	0.1993250
chr1	172000000	173000000	2931	220972	1000000	0.2209720
chr1	173000000	174000000	2747	184765	1000000	0.1847650
chr1	174000000	175000000	2497	203586	1000000	0.2035860
chr1	175000000	176000000	3529	192250	1000000	0.1922500
chr1	176000000	177000000	2781	227866	1000000	0.2278660
chr1	177000000	178000000	3333	158330	1000000	0.1583300
chr1	178000000	179000000	3409	181505	1000000	0.1815050
chr1	179000000	180000000	2818	180747	1000000	0.1807470
chr1	180000000	181000000	2681	169384	1000000	0.1693840
chr1	181000000	182000000	2834	319833	1000000	0.3198330
chr1	182000000	183000000	3072	193025	1000000	0.1930250
chr1	183000000	184000000	2676	174071	1000000	0.1740710
chr1	184000000	185000000	2382	214230	1000000	0.2142300
chr1	185000000	186000000	3093	204956	1000000	0.2049560
chr1	186000000	187000000	3059	215922	1000000	0.2159220
chr1	187000000	188000000	2590	203798	1000000	0.2037980
chr1	188000000	189000000	3217	236492	1000000	0.2364920
chr1	189000000	190000000	2300	248900	1000000	0.2489000
chr1	190000000	191000000	2982	226143	1000000	0.2261430
chr1	191000000	192000000	2374	217425	1000000	0.2174250
chr1	192000000	193000000	2613	214061	1000000	0.2140610
chr1	193000000	194000000	2570	141284	1000000	0.1412840
chr1	194000000	195000000	2589	215562	1000000	0.2155620
chr1	195000000	196000000	2991	296237	1000000	0.2962370
chr1	196000000	197000000	2809	268059	1000000	0.2680590
chr1	197000000	198000000	2916	261915	1000000	0.2619150
chr1	198000000	199000000	2756	264494	1000000	0.2644940
chr1	199000000	200000000	2539	206473	1000000	0.2064730
chr1	200000000	201000000	2857	232450	1000000	0.2324500
chr1	201000000	202000000	3186	202018	1000000	0.2020180
chr1	202000000	203000000	2871	224207	1000000	0.2242070
chr1	203000000	204000000	2807	252357	1000000	0.2523570
chr1	204000000	205000000	3196	227887	1000000	0.2278870
chr1	205000000	206000000	3018	227432	1000000	0.2274320
chr1	206000000	207000000	2799	229492	1000000	0.2294920
chr1	207000000	208000000	3176	229778	1000000	0.2297780
chr1	208000000	209000000	2889	221449	1000000	0.2214490
chr1	209000000	210000000	3064	204158	1000000	0.2041580
chr1	210000000	211000000	2916	313971	1000000	0.3139710
chr1	211000000	212000000	2955	206573	1000000	0.2065730
chr1	212000000	213000000	2751	294525	1000000	0.2945250
chr1	213000000	214000000	2891	220317	1000000	0.2203170
chr1	214000000	215000000	2996	274110	1000000	0.2741100
chr1	215000000	216000000	3077	216565	1000000	0.2165650
chr1	216000000	217000000	2968	219483	1000000	0.2194830
chr1	217000000	218000000	2671	281341	1000000	0.2813410
chr1	218000000	219000000	2953	290079	1000000	0.2900790
chr1	219000000	220000000	2872	245750	1000000	0.2457500
chr1	220000000	221000000	2930	265407	1000000	0.2654070
chr1	221000000	222000000	3282	146154	1000000	0.1461540
chr1	222000000	223000000	3203	186106	1000000	0.1861060
chr1	223000000	224000000	2981	261293	1000000	0.2612930
chr1	224000000	225000000	2811	262374	1000000	0.2623740
chr1	225000000	226000000	2822	181831	1000000	0.1818310
chr1	226000000	227000000	2870	175712	1000000	0.1757120
chr1	227000000	228000000	2983	228618	1000000	0.2286180
chr1	228000000	229000000	2854	310643	1000000	0.3106430
chr1	229000000	230000000	2968	165658	1000000	0.1656580
chr1	230000000	231000000	2636	303136	1000000	0.3031360
chr1	231000000	232000000	2549	224072	1000000	0.2240720
chr1	232000000	233000000	2813	281733	1000000	0.2817330
chr1	233000000	234000000	2713	280350	1000000	0.2803500
chr1	234000000	235000000	3044	216928	1000000	0.2169280
chr1	235000000	236000000	2600	266329	1000000	0.2663290
chr1	236000000	237000000	2965	311413	1000000	0.3114130
chr1	237000000	238000000	3390	243924	1000000	0.2439240
chr1	238000000	239000000	4243	284628	1000000	0.2846280
chr1	239000000	240000000	3240	251560	1000000	0.2515600
chr1	240000000	241000000	2799	259374	1000000	0.2593740
chr1	241000000	242000000	3174	229514	1000000	0.2295140
chr1	242000000	243000000	3244	254016	1000000	0.2540160
chr1	243000000	244000000	3715	245048	1000000	0.2450480
chr1	244000000	245000000	2554	264998	1000000	0.2649980
chr1	245000000	246000000	2871	120883	1000000	0.1208830
chr1	246000000	247000000	2984	259826	1000000	0.2598260
chr1	247000000	248000000	3097	178165	1000000	0.1781650
chr1	248000000	249000000	3152	272784	1000000	0.2727840
chr1	249000000	250000000	3918	318491	1000000	0.3184910
chr1	250000000	251000000	3037	302659	1000000	0.3026590
chr1	251000000	252000000	3874	338095	1000000	0.3380950
chr1	252000000	253000000	3557	176725	1000000	0.1767250
chr1	253000000	254000000	2581	107450	1000000	0.1074500
chr1	254000000	254804971	2484	52192	804971	0.0648371
chr2	0	1000000	4436	94284	1000000	0.0942840
chr2	1000000	2000000	3157	219746	1000000	0.2197460
chr2	2000000	3000000	3173	259819	1000000	0.2598190
chr2	3000000	4000000	2742	215964	1000000	0.2159640
chr2	4000000	5000000	3160	287547	1000000	0.2875470
chr2	5000000	6000000	3309	199142	1000000	0.1991420
chr2	6000000	7000000	2742	299203	1000000	0.2992030
chr2	7000000	8000000	2946	259076	1000000	0.2590760
chr2	8000000	9000000	3593	237339	1000000	0.2373390
chr2	9000000	10000000	3527	238501	1000000	0.2385010
chr2	10000000	11000000	3670	270927	1000000	0.2709270
chr2	11000000	12000000	3467	296812	1000000	0.2968120
chr2	12000000	13000000	2792	317275	1000000	0.3172750
chr2	13000000	14000000	5048	385892	1000000	0.3858920
chr2	14000000	15000000	5116	306043	1000000	0.3060430
chr2	15000000	16000000	5744	323556	1000000	0.3235560
chr2	16000000	17000000	2814	288384	1000000	0.2883840
chr2	17000000	18000000	3156	262827	1000000	0.2628270
chr2	18000000	19000000	3163	249984	1000000	0.2499840
chr2	19000000	20000000	3129	300729	1000000	0.3007290
chr2	20000000	21000000	2900	233288	1000000	0.2332880
chr2	21000000	22000000	3002	204288	1000000	0.2042880
chr2	22000000	23000000	2967	229464	1000000	0.2294640
chr2	23000000	24000000	2725	311889	1000000	0.3118890
chr2	24000000	25000000	3476	234213	1000000	0.2342130
chr2	25000000	26000000	2755	296869	1000000	0.2968690
chr2	26000000	27000000	2978	184213	1000000	0.1842130
chr2	27000000	28000000	2350	273435	1000000	0.2734350
chr2	28000000	29000000	2790	267273	1000000	0.2672730
chr2	29000000	30000000	3904	268146	1000000	0.2681460
chr2	30000000	31000000	2629	220579	1000000	0.2205790
chr2	31000000	32000000	3000	285092	1000000	0.2850920
chr2	32000000	33000000	2908	229749	1000000	0.2297490
chr2	33000000	34000000	3143	292867	1000000	0.2928670
chr2	34000000	35000000	3007	221178	1000000	0.2211780
chr2	35000000	36000000	2796	307017	1000000	0.3070170
chr2	36000000	37000000	3173	254053	1000000	0.2540530
chr2	37000000	38000000	3143	255039	1000000	0.2550390
chr2	38000000	39000000	3207	275449	1000000	0.2754490
chr2	39000000	40000000	3464	150411	1000000	0.1504110
chr2	40000000	41000000	3579	130238	1000000	0.1302380
chr2	41000000	42000000	2909	187361	1000000	0.1873610
chr2	42000000	43000000	3661	174575	1000000	0.1745750
chr2	43000000	44000000	3281	284437	1000000	0.2844370
chr2	44000000	45000000	2632	243730	1000000	0.2437300
chr2	45000000	46000000	2945	284752	1000000	0.2847520
chr2	46000000	47000000	2809	160592	1000000	0.1605920
chr2	47000000	48000000	2861	137748	1000000	0.1377480
chr2	48000000	49000000	3037	138146	1000000	0.1381460
chr2	49000000	50000000	3102	233987	1000000	0.2339870
chr2	50000000	51000000	3549	226450	1000000	0.2264500
chr2	51000000	52000000	3376	193822	1000000	0.1938220
chr2	52000000	53000000	3525	246594	1000000	0.2465940
chr2	53000000	54000000	3121	200320	1000000	0.2003200
chr2	54000000	55000000	3058	262176	1000000	0.2621760
chr2	55000000	56000000	2938	190428	1000000	0.1904280
chr2	56000000	57000000	2658	136608	1000000	0.1366080
chr2	57000000	58000000	2713	351534	1000000	0.3515340
chr2	58000000	59000000	3691	201659	1000000	0.2016590
chr2	59000000	60000000	4048	228946	1000000	0.2289460
chr2	60000000	61000000	2987	260440	1000000	0.2604400
chr2	61000000	62000000	2985	183131	1000000	0.1831310
chr2	62000000	63000000	2726	202580	1000000	0.2025800
chr2	63000000	64000000	3053	211663	1000000	0.2116630
chr2	64000000	65000000	3054	187496	1000000	0.1874960
chr2	65000000	66000000	2657	139612	1000000	0.1396120
chr2	66000000	67000000	3179	148140	1000000	0.1481400
chr2	67000000	68000000	3146	191121	1000000	0.1911210
chr2	68000000	69000000	3129	130927	1000000	0.1309270
chr2	69000000	70000000	2850	142148	1000000	0.1421480
chr2	70000000	71000000	2633	205073	1000000	0.2050730
chr2	71000000	72000000	2948	146986	1000000	0.1469860
chr2	72000000	73000000	3667	237397	1000000	0.2373970
chr2	73000000	74000000	3004	259619	1000000	0.2596190
chr2	74000000	75000000	3385	249579	1000000	0.2495790
chr2	75000000	76000000	3311	248207	1000000	0.2482070
chr2	76000000	77000000	3483	179868	1000000	0.1798680
chr2	77000000	78000000	2980	171789	1000000	0.1717890
chr2	78000000	79000000	3725	188153	1000000	0.1881530
chr2	79000000	80000000	3488	195186	1000000	0.1951860
chr2	80000000	81000000	4011	253279	1000000	0.2532790
chr2	81000000	82000000	3836	133901	1000000	0.1339010
chr2	82000000	83000000	3711	164507	1000000	0.1645070
chr2	83000000	84000000	3191	199615	1000000	0.1996150
chr2	84000000	85000000	3814	213714	1000000	0.2137140
chr2	85000000	86000000	2979	177862	1000000	0.1778620
chr2	86000000	87000000	3215	153281	1000000	0.1532810
chr2	87000000	88000000	2996	160799	1000000	0.1607990
chr2	88000000	89000000	3243	180607	1000000	0.1806070
chr2	89000000	90000000	3735	171063	1000000	0.1710630
chr2	90000000	91000000	3163	217586	1000000	0.2175860
chr2	91000000	92000000	2601	186586	1000000	0.1865860
chr2	92000000	93000000	3777	233168	1000000	0.2331680
chr2	93000000	94000000	3250	136963	1000000	0.1369630
chr2	94000000	95000000	3400	225858	1000000	0.2258580
chr2	95000000	96000000	3663	154930	1000000	0.1549300
chr2	96000000	97000000	3069	78113	1000000	0.0781130
chr2	97000000	98000000	2919	82374	1000000	0.0823740
chr2	98000000	99000000	3960	169616	1000000	0.1696160
chr2	99000000	100000000	3135	258460	1000000	0.2584600
chr2	100000000	101000000	3257	181384	1000000	0.1813840
chr2	101000000	102000000	3347	188189	1000000	0.1881890
chr2	102000000	103000000	3789	175378	1000000	0.1753780
chr2	103000000	104000000	2926	199809	1000000	0.1998090
chr2	104000000	105000000	3561	247276	1000000	0.2472760
chr2	105000000	106000000	3242	203172	1000000	0.2031720
chr2	106000000	107000000	3121	177636	1000000	0.1776360
chr2	107000000	108000000	3296	220212	1000000	0.2202120
chr2	108000000	109000000	3501	152112	1000000	0.1521120
chr2	109000000	110000000	3005	124570	1000000	0.1245700
chr2	110000000	111000000	3534	158197	1000000	0.1581970
chr2	111000000	112000000	3172	133075	1000000	0.1330750
chr2	112000000	113000000	4499	137164	1000000	0.1371640
chr2	113000000	114000000	3473	87695	1000000	0.0876950
chr2	114000000	115000000	3816	127433	1000000	0.1274330
chr2	115000000	116000000	3161	106865	1000000	0.1068650
chr2	116000000	117000000	3391	70876	1000000	0.0708760
chr2	117000000	118000000	3126	82738	1000000	0.0827380
chr2	118000000	119000000	3850	98469	1000000	0.0984690
chr2	119000000	120000000	3022	79020	1000000	0.0790200
chr2	120000000	121000000	3709	149433	1000000	0.1494330
chr2	121000000	122000000	3769	137376	1000000	0.1373760
chr2	122000000	123000000	3578	84096	1000000	0.0840960
chr2	123000000	124000000	3565	89363	1000000	0.0893630
chr2	124000000	125000000	3273	59230	1000000	0.0592300
chr2	125000000	126000000	2684	72606	1000000	0.0726060
chr2	126000000	127000000	2674	47916	1000000	0.0479160
chr2	127000000	128000000	3025	66151	1000000	0.0661510
chr2	128000000	129000000	2734	43012	1000000	0.0430120
chr2	129000000	130000000	3424	54908	1000000	0.0549080
chr2	130000000	131000000	3810	99903	1000000	0.0999030
chr2	131000000	132000000	3716	66134	1000000	0.0661340
chr2	132000000	133000000	3538	67530	1000000	0.0675300
chr2	133000000	134000000	3747	95708	1000000	0.0957080
chr2	134000000	135000000	3260	82991	1000000	0.0829910
chr2	135000000	136000000	3419	121205	1000000	0.1212050
chr2	136000000	137000000	4037	124155	1000000	0.1241550
chr2	137000000	138000000	4333	123595	1000000	0.1235950
chr2	138000000	139000000	4390	329907	1000000	0.3299070
chr2	139000000	140000000	3053	164057	1000000	0.1640570
chr2	140000000	141000000	2899	190200	1000000	0.1902000
chr2	141000000	142000000	3233	162945	1000000	0.1629450
chr2	142000000	143000000	3219	133676	1000000	0.1336760
chr2	143000000	144000000	3211	145455	1000000	0.1454550
chr2	144000000	145000000	3699	227279	1000000	0.2272790
chr2	145000000	146000000	2931	188256	1000000	0.1882560
chr2	146000000	147000000	3667	195861	1000000	0.1958610
chr2	147000000	148000000	3720	185651	1000000	0.1856510
chr2	148000000	149000000	2823	181849	1000000	0.1818490
chr2	149000000	150000000	2913	169994	1000000	0.1699940
chr2	150000000	151000000	3708	202149	1000000	0.2021490
chr2	151000000	152000000	3731	126618	1000000	0.1266180
chr2	152000000	153000000	4000	118402	1000000	0.1184020
chr2	153000000	154000000	3118	204102	1000000	0.2041020
chr2	154000000	155000000	3403	233462	1000000	0.2334620
chr2	155000000	156000000	3141	219288	1000000	0.2192880
chr2	156000000	157000000	3290	270914	1000000	0.2709140
chr2	157000000	158000000	3979	226719	1000000	0.2267190
chr2	158000000	159000000	3186	222197	1000000	0.2221970
chr2	159000000	160000000	2654	141506	1000000	0.1415060
chr2	160000000	161000000	3283	114263	1000000	0.1142630
chr2	161000000	162000000	3301	210575	1000000	0.2105750
chr2	162000000	163000000	3746	218708	1000000	0.2187080
chr2	163000000	164000000	3594	139345	1000000	0.1393450
chr2	164000000	165000000	3280	146510	1000000	0.1465100
chr2	165000000	166000000	4165	173239	1000000	0.1732390
chr2	166000000	167000000	3343	76442	1000000	0.0764420
chr2	167000000	168000000	4625	257273	1000000	0.2572730
chr2	168000000	169000000	3208	260240	1000000	0.2602400
chr2	169000000	170000000	3444	197465	1000000	0.1974650
chr2	170000000	171000000	3291	170032	1000000	0.1700320
chr2	171000000	172000000	4164	147160	1000000	0.1471600
chr2	172000000	173000000	3710	129238	1000000	0.1292380
chr2	173000000	174000000	2811	261240	1000000	0.2612400
chr2	174000000	175000000	2872	152320	1000000	0.1523200
chr2	175000000	176000000	3192	245752	1000000	0.2457520
chr2	176000000	177000000	3514	252531	1000000	0.2525310
chr2	177000000	178000000	3047	102891	1000000	0.1028910
chr2	178000000	179000000	3934	158132	1000000	0.1581320
chr2	179000000	180000000	3084	225508	1000000	0.2255080
chr2	180000000	181000000	4006	279840	1000000	0.2798400
chr2	181000000	182000000	3324	187468	1000000	0.1874680
chr2	182000000	183000000	3473	256346	1000000	0.2563460
chr2	183000000	184000000	3385	231324	1000000	0.2313240
chr2	184000000	185000000	3325	237524	1000000	0.2375240
chr2	185000000	186000000	3124	176620	1000000	0.1766200
chr2	186000000	187000000	3080	245894	1000000	0.2458940
chr2	187000000	188000000	3659	239242	1000000	0.2392420
chr2	188000000	189000000	2647	217256	1000000	0.2172560
chr2	189000000	190000000	2672	209863	1000000	0.2098630
chr2	190000000	191000000	3110	239864	1000000	0.2398640
chr2	191000000	192000000	3068	251853	1000000	0.2518530
chr2	192000000	193000000	2773	153346	1000000	0.1533460
chr2	193000000	194000000	2539	172453	1000000	0.1724530
chr2	194000000	195000000	3004	230695	1000000	0.2306950
chr2	195000000	196000000	3210	206609	1000000	0.2066090
chr2	196000000	197000000	2867	272118	1000000	0.2721180
chr2	197000000	198000000	3603	219259	1000000	0.2192590
chr2	198000000	199000000	3020	153959	1000000	0.1539590
chr2	199000000	200000000	3097	184029	1000000	0.1840290
chr2	200000000	201000000	3014	229183	1000000	0.2291830
chr2	201000000	202000000	3316	210379	1000000	0.2103790
chr2	202000000	203000000	3068	233089	1000000	0.2330890
chr2	203000000	204000000	2745	258404	1000000	0.2584040
chr2	204000000	205000000	2963	252874	1000000	0.2528740
chr2	205000000	206000000	3183	215380	1000000	0.2153800
chr2	206000000	207000000	3689	172631	1000000	0.1726310
chr2	207000000	208000000	3199	310099	1000000	0.3100990
chr2	208000000	209000000	3355	214077	1000000	0.2140770
chr2	209000000	210000000	3055	281826	1000000	0.2818260
chr2	210000000	211000000	3115	283782	1000000	0.2837820
chr2	211000000	212000000	2813	292486	1000000	0.2924860
chr2	212000000	213000000	3489	314443	1000000	0.3144430
chr2	213000000	214000000	3277	218677	1000000	0.2186770
chr2	214000000	215000000	2941	213675	1000000	0.2136750
chr2	215000000	216000000	3092	192648	1000000	0.1926480
chr2	216000000	217000000	3288	92906	1000000	0.0929060
chr2	217000000	218000000	4279	136229	1000000	0.1362290
chr2	218000000	219000000	2722	259415	1000000	0.2594150
chr2	219000000	220000000	2600	186379	1000000	0.1863790
chr2	220000000	221000000	3286	208827	1000000	0.2088270
chr2	221000000	222000000	3256	234503	1000000	0.2345030
chr2	222000000	223000000	3239	312680	1000000	0.3126800
chr2	223000000	224000000	2529	298904	1000000	0.2989040
chr2	224000000	225000000	3767	238281	1000000	0.2382810
chr2	225000000	226000000	2836	183127	1000000	0.1831270
chr2	226000000	227000000	2867	255401	1000000	0.2554010
chr2	227000000	228000000	2872	183583	1000000	0.1835830
chr2	228000000	229000000	2858	235932	1000000	0.2359320
chr2	229000000	230000000	2934	217595	1000000	0.2175950
chr2	230000000	231000000	2487	187448	1000000	0.1874480
chr2	231000000	232000000	2265	167917	1000000	0.1679170
chr2	232000000	233000000	3002	208002	1000000	0.2080020
chr2	233000000	234000000	3193	266873	1000000	0.2668730
chr2	234000000	235000000	3365	198275	1000000	0.1982750
chr2	235000000	236000000	3032	227051	1000000	0.2270510
chr2	236000000	237000000	3327	193482	1000000	0.1934820
chr2	237000000	238000000	2692	159387	1000000	0.1593870
chr2	238000000	239000000	3310	201649	1000000	0.2016490
chr2	239000000	240000000	3041	80738	1000000	0.0807380
chr2	240000000	241000000	2910	239067	1000000	0.2390670
chr2	241000000	242000000	2524	229266	1000000	0.2292660
chr2	242000000	243000000	2843	295028	1000000	0.2950280
chr2	243000000	244000000	2543	135653	1000000	0.1356530
chr2	244000000	245000000	2673	341874	1000000	0.3418740
chr2	245000000	246000000	2892	174138	1000000	0.1741380
chr2	246000000	247000000	2865	220044	1000000	0.2200440
chr2	247000000	248000000	2897	183533	1000000	0.1835330
chr2	248000000	249000000	2392	160702	1000000	0.1607020
chr2	249000000	250000000	2649	167433	1000000	0.1674330
chr2	250000000	251000000	2954	237297	1000000	0.2372970
chr2	251000000	252000000	3401	160972	1000000	0.1609720
chr2	252000000	253000000	3792	260915	1000000	0.2609150
chr2	253000000	254000000	2812	233314	1000000	0.2333140
chr2	254000000	255000000	3146	228376	1000000	0.2283760
chr2	255000000	256000000	2682	182969	1000000	0.1829690
chr2	256000000	257000000	3407	307995	1000000	0.3079950
chr2	257000000	258000000	2986	236775	1000000	0.2367750
chr2	258000000	259000000	3370	182342	1000000	0.1823420
chr2	259000000	260000000	3047	201999	1000000	0.2019990
chr2	260000000	261000000	3135	253908	1000000	0.2539080
chr2	261000000	262000000	3369	209095	1000000	0.2090950
chr2	262000000	263000000	3193	279181	1000000	0.2791810
chr2	263000000	264000000	3088	214400	1000000	0.2144000
chr2	264000000	265000000	3526	208208	1000000	0.2082080
chr2	265000000	266000000	2877	248756	1000000	0.2487560
chr2	266000000	267000000	3384	180335	1000000	0.1803350
chr2	267000000	268000000	2677	196803	1000000	0.1968030
chr2	268000000	269000000	2386	222863	1000000	0.2228630
chr2	269000000	270000000	3284	261421	1000000	0.2614210
chr2	270000000	271000000	3354	197246	1000000	0.1972460
chr2	271000000	272000000	3241	240903	1000000	0.2409030
chr2	272000000	273000000	3163	212611	1000000	0.2126110
chr2	273000000	274000000	3119	214888	1000000	0.2148880
chr2	274000000	275000000	3575	244774	1000000	0.2447740
chr2	275000000	276000000	2982	199105	1000000	0.1991050
chr2	276000000	277000000	3113	253930	1000000	0.2539300
chr2	277000000	278000000	3197	219304	1000000	0.2193040
chr2	278000000	279000000	3551	234451	1000000	0.2344510
chr2	279000000	280000000	2776	217883	1000000	0.2178830
chr2	280000000	281000000	3089	228372	1000000	0.2283720
chr2	281000000	282000000	3230	206959	1000000	0.2069590
chr2	282000000	283000000	3341	304877	1000000	0.3048770
chr2	283000000	284000000	3030	263357	1000000	0.2633570
chr2	284000000	285000000	3410	114243	1000000	0.1142430
chr2	285000000	286000000	2993	169434	1000000	0.1694340
chr2	286000000	287000000	2383	177619	1000000	0.1776190
chr2	287000000	288000000	3078	313864	1000000	0.3138640
chr2	288000000	289000000	2973	314577	1000000	0.3145770
chr2	289000000	290000000	2810	267310	1000000	0.2673100
chr2	290000000	291000000	3608	274940	1000000	0.2749400
chr2	291000000	292000000	3022	241791	1000000	0.2417910
chr2	292000000	293000000	3016	200007	1000000	0.2000070
chr2	293000000	294000000	3595	244860	1000000	0.2448600
chr2	294000000	295000000	2684	338239	1000000	0.3382390
chr2	295000000	296000000	3397	242736	1000000	0.2427360
chr2	296000000	297000000	3074	196188	1000000	0.1961880
chr2	297000000	298000000	2647	213567	1000000	0.2135670
chr2	298000000	299000000	2992	333266	1000000	0.3332660
chr2	299000000	300000000	2580	197308	1000000	0.1973080
chr2	300000000	301000000	2862	244103	1000000	0.2441030
chr2	301000000	302000000	2994	263203	1000000	0.2632030
chr2	302000000	303000000	3194	210044	1000000	0.2100440
chr2	303000000	304000000	3558	252783	1000000	0.2527830
chr2	304000000	305000000	3506	287613	1000000	0.2876130
chr2	305000000	306000000	3011	269730	1000000	0.2697300
chr2	306000000	307000000	3262	235842	1000000	0.2358420
chr2	307000000	308000000	3285	243818	1000000	0.2438180
chr2	308000000	309000000	3491	291987	1000000	0.2919870
chr2	309000000	310000000	3051	214238	1000000	0.2142380
chr2	310000000	311000000	3444	292046	1000000	0.2920460
chr2	311000000	312000000	4516	207148	1000000	0.2071480
chr2	312000000	313000000	4685	331781	1000000	0.3317810
chr2	313000000	314000000	3686	236946	1000000	0.2369460
chr2	314000000	315000000	3021	118264	1000000	0.1182640
chr2	315000000	316000000	3772	174935	1000000	0.1749350
chr2	316000000	317000000	3294	296543	1000000	0.2965430
chr2	317000000	318000000	3237	421536	1000000	0.4215360
chr2	318000000	319000000	3274	290933	1000000	0.2909330
chr2	319000000	320000000	3017	362273	1000000	0.3622730
chr2	320000000	321000000	4078	332479	1000000	0.3324790
chr2	321000000	322000000	3003	292857	1000000	0.2928570
chr2	322000000	323000000	3580	212760	1000000	0.2127600
chr2	323000000	324000000	3024	230126	1000000	0.2301260
chr2	324000000	325000000	2772	282789	1000000	0.2827890
chr2	325000000	326000000	3099	168169	1000000	0.1681690
chr2	326000000	326440236	1313	44381	440236	0.1008118
chr3	0	1000000	3802	165519	1000000	0.1655190
chr3	1000000	2000000	4056	307505	1000000	0.3075050
chr3	2000000	3000000	5024	230106	1000000	0.2301060
chr3	3000000	4000000	4577	231534	1000000	0.2315340
chr3	4000000	5000000	3675	156320	1000000	0.1563200
chr3	5000000	6000000	3773	223325	1000000	0.2233250
chr3	6000000	7000000	4310	421624	1000000	0.4216240
chr3	7000000	8000000	4235	404395	1000000	0.4043950
chr3	8000000	9000000	3507	233536	1000000	0.2335360
chr3	9000000	10000000	2948	147925	1000000	0.1479250
chr3	10000000	11000000	3716	221410	1000000	0.2214100
chr3	11000000	12000000	5196	300173	1000000	0.3001730
chr3	12000000	13000000	4558	179866	1000000	0.1798660
chr3	13000000	14000000	3545	257516	1000000	0.2575160
chr3	14000000	15000000	3619	193356	1000000	0.1933560
chr3	15000000	16000000	5331	329690	1000000	0.3296900
chr3	16000000	17000000	4436	320574	1000000	0.3205740
chr3	17000000	18000000	3801	181222	1000000	0.1812220
chr3	18000000	19000000	5676	243131	1000000	0.2431310
chr3	19000000	20000000	4230	246610	1000000	0.2466100
chr3	20000000	21000000	3822	320244	1000000	0.3202440
chr3	21000000	22000000	5034	359718	1000000	0.3597180
chr3	22000000	23000000	3286	295320	1000000	0.2953200
chr3	23000000	24000000	3588	188286	1000000	0.1882860
chr3	24000000	25000000	3745	300943	1000000	0.3009430
chr3	25000000	26000000	3121	244680	1000000	0.2446800
chr3	26000000	27000000	3485	211358	1000000	0.2113580
chr3	27000000	28000000	4504	246245	1000000	0.2462450
chr3	28000000	29000000	2857	147094	1000000	0.1470940
chr3	29000000	30000000	3227	292576	1000000	0.2925760
chr3	30000000	31000000	3611	255622	1000000	0.2556220
chr3	31000000	32000000	3199	261468	1000000	0.2614680
chr3	32000000	33000000	3281	257208	1000000	0.2572080
chr3	33000000	34000000	2751	159559	1000000	0.1595590
chr3	34000000	35000000	3724	224348	1000000	0.2243480
chr3	35000000	36000000	2989	209689	1000000	0.2096890
chr3	36000000	37000000	3586	172719	1000000	0.1727190
chr3	37000000	38000000	3587	170335	1000000	0.1703350
chr3	38000000	39000000	2727	214439	1000000	0.2144390
chr3	39000000	40000000	4070	159683	1000000	0.1596830
chr3	40000000	41000000	3171	266859	1000000	0.2668590
chr3	41000000	42000000	3006	181951	1000000	0.1819510
chr3	42000000	43000000	2789	269587	1000000	0.2695870
chr3	43000000	44000000	3147	249045	1000000	0.2490450
chr3	44000000	45000000	3344	267836	1000000	0.2678360
chr3	45000000	46000000	3575	294412	1000000	0.2944120
chr3	46000000	47000000	2863	163156	1000000	0.1631560
chr3	47000000	48000000	3517	232010	1000000	0.2320100
chr3	48000000	49000000	4107	283713	1000000	0.2837130
chr3	49000000	50000000	3132	235400	1000000	0.2354000
chr3	50000000	51000000	3226	234482	1000000	0.2344820
chr3	51000000	52000000	2564	251768	1000000	0.2517680
chr3	52000000	53000000	3191	328397	1000000	0.3283970
chr3	53000000	54000000	2949	223478	1000000	0.2234780
chr3	54000000	55000000	3121	230880	1000000	0.2308800
chr3	55000000	56000000	2939	295774	1000000	0.2957740
chr3	56000000	57000000	3712	220491	1000000	0.2204910
chr3	57000000	58000000	3594	125552	1000000	0.1255520
chr3	58000000	59000000	3274	189638	1000000	0.1896380
chr3	59000000	60000000	2953	208403	1000000	0.2084030
chr3	60000000	61000000	2808	178743	1000000	0.1787430
chr3	61000000	62000000	2460	162898	1000000	0.1628980
chr3	62000000	63000000	3043	206030	1000000	0.2060300
chr3	63000000	64000000	3171	235173	1000000	0.2351730
chr3	64000000	65000000	3777	225960	1000000	0.2259600
chr3	65000000	66000000	3603	189341	1000000	0.1893410
chr3	66000000	67000000	2243	209369	1000000	0.2093690
chr3	67000000	68000000	3454	245757	1000000	0.2457570
chr3	68000000	69000000	3402	239862	1000000	0.2398620
chr3	69000000	70000000	3192	244514	1000000	0.2445140
chr3	70000000	71000000	3654	227068	1000000	0.2270680
chr3	71000000	72000000	2682	231618	1000000	0.2316180
chr3	72000000	73000000	2785	247058	1000000	0.2470580
chr3	73000000	74000000	3300	189123	1000000	0.1891230
chr3	74000000	75000000	2960	283176	1000000	0.2831760
chr3	75000000	76000000	2610	156959	1000000	0.1569590
chr3	76000000	77000000	3260	201562	1000000	0.2015620
chr3	77000000	78000000	3316	220128	1000000	0.2201280
chr3	78000000	79000000	2735	260600	1000000	0.2606000
chr3	79000000	80000000	3241	168220	1000000	0.1682200
chr3	80000000	81000000	2514	160098	1000000	0.1600980
chr3	81000000	82000000	2923	218736	1000000	0.2187360
chr3	82000000	83000000	2688	168279	1000000	0.1682790
chr3	83000000	84000000	2963	180067	1000000	0.1800670
chr3	84000000	85000000	3333	181248	1000000	0.1812480
chr3	85000000	86000000	2963	178068	1000000	0.1780680
chr3	86000000	87000000	4483	178697	1000000	0.1786970
chr3	87000000	88000000	2961	251251	1000000	0.2512510
chr3	88000000	89000000	2936	152611	1000000	0.1526110
chr3	89000000	90000000	2860	177808	1000000	0.1778080
chr3	90000000	91000000	3243	180612	1000000	0.1806120
chr3	91000000	92000000	3572	179092	1000000	0.1790920
chr3	92000000	93000000	3169	172075	1000000	0.1720750
chr3	93000000	94000000	3164	280029	1000000	0.2800290
chr3	94000000	95000000	2956	198334	1000000	0.1983340
chr3	95000000	96000000	3171	213512	1000000	0.2135120
chr3	96000000	97000000	3919	191993	1000000	0.1919930
chr3	97000000	98000000	3588	198975	1000000	0.1989750
chr3	98000000	99000000	3010	181881	1000000	0.1818810
chr3	99000000	100000000	2597	169932	1000000	0.1699320
chr3	100000000	101000000	2852	212789	1000000	0.2127890
chr3	101000000	102000000	2239	167937	1000000	0.1679370
chr3	102000000	103000000	3490	191940	1000000	0.1919400
chr3	103000000	104000000	3051	169913	1000000	0.1699130
chr3	104000000	105000000	2729	253895	1000000	0.2538950
chr3	105000000	106000000	3143	154571	1000000	0.1545710
chr3	106000000	107000000	2725	166703	1000000	0.1667030
chr3	107000000	108000000	3739	165990	1000000	0.1659900
chr3	108000000	109000000	2939	209455	1000000	0.2094550
chr3	109000000	110000000	2694	168057	1000000	0.1680570
chr3	110000000	111000000	3290	84380	1000000	0.0843800
chr3	111000000	112000000	3110	101667	1000000	0.1016670
chr3	112000000	113000000	2965	73339	1000000	0.0733390
chr3	113000000	114000000	3343	109099	1000000	0.1090990
chr3	114000000	115000000	3588	102788	1000000	0.1027880
chr3	115000000	116000000	3307	88448	1000000	0.0884480
chr3	116000000	117000000	3213	74619	1000000	0.0746190
chr3	117000000	118000000	2932	54187	1000000	0.0541870
chr3	118000000	119000000	3843	162443	1000000	0.1624430
chr3	119000000	120000000	4077	91463	1000000	0.0914630
chr3	120000000	121000000	3761	169479	1000000	0.1694790
chr3	121000000	122000000	3570	170802	1000000	0.1708020
chr3	122000000	123000000	3451	123948	1000000	0.1239480
chr3	123000000	124000000	3144	238321	1000000	0.2383210
chr3	124000000	125000000	2803	193134	1000000	0.1931340
chr3	125000000	126000000	2888	180920	1000000	0.1809200
chr3	126000000	127000000	3252	171565	1000000	0.1715650
chr3	127000000	128000000	2898	153526	1000000	0.1535260
chr3	128000000	129000000	2575	236646	1000000	0.2366460
chr3	129000000	130000000	2695	156386	1000000	0.1563860
chr3	130000000	131000000	3379	239992	1000000	0.2399920
chr3	131000000	132000000	3329	202939	1000000	0.2029390
chr3	132000000	133000000	3295	178017	1000000	0.1780170
chr3	133000000	134000000	3030	172628	1000000	0.1726280
chr3	134000000	135000000	4148	229972	1000000	0.2299720
chr3	135000000	136000000	3047	220720	1000000	0.2207200
chr3	136000000	137000000	3039	273617	1000000	0.2736170
chr3	137000000	138000000	3233	196620	1000000	0.1966200
chr3	138000000	139000000	3302	202251	1000000	0.2022510
chr3	139000000	140000000	3057	167670	1000000	0.1676700
chr3	140000000	141000000	3031	181202	1000000	0.1812020
chr3	141000000	142000000	3543	244890	1000000	0.2448900
chr3	142000000	143000000	3221	246612	1000000	0.2466120
chr3	143000000	144000000	3069	199325	1000000	0.1993250
chr3	144000000	145000000	3525	131629	1000000	0.1316290
chr3	145000000	146000000	3447	205286	1000000	0.2052860
chr3	146000000	147000000	3813	214463	1000000	0.2144630
chr3	147000000	148000000	3986	156872	1000000	0.1568720
chr3	148000000	149000000	3239	147936	1000000	0.1479360
chr3	149000000	150000000	4212	153975	1000000	0.1539750
chr3	150000000	151000000	3891	133092	1000000	0.1330920
chr3	151000000	152000000	3646	122510	1000000	0.1225100
chr3	152000000	153000000	3851	145030	1000000	0.1450300
chr3	153000000	154000000	3669	145270	1000000	0.1452700
chr3	154000000	155000000	3897	123614	1000000	0.1236140
chr3	155000000	156000000	3544	173574	1000000	0.1735740
chr3	156000000	157000000	2727	87104	1000000	0.0871040
chr3	157000000	158000000	2939	64768	1000000	0.0647680
chr3	158000000	159000000	3002	49156	1000000	0.0491560
chr3	159000000	160000000	2017	39240	1000000	0.0392400
chr3	160000000	161000000	2409	49088	1000000	0.0490880
chr3	161000000	162000000	2138	55418	1000000	0.0554180
chr3	162000000	163000000	2402	60267	1000000	0.0602670
chr3	163000000	164000000	3014	62355	1000000	0.0623550
chr3	164000000	165000000	2591	57255	1000000	0.0572550
chr3	165000000	166000000	3075	85594	1000000	0.0855940
chr3	166000000	167000000	3450	79784	1000000	0.0797840
chr3	167000000	168000000	3549	79180	1000000	0.0791800
chr3	168000000	169000000	4127	120767	1000000	0.1207670
chr3	169000000	170000000	3665	79675	1000000	0.0796750
chr3	170000000	171000000	3213	113475	1000000	0.1134750
chr3	171000000	172000000	3101	185418	1000000	0.1854180
chr3	172000000	173000000	3210	160189	1000000	0.1601890
chr3	173000000	174000000	3713	192568	1000000	0.1925680
chr3	174000000	175000000	3098	187710	1000000	0.1877100
chr3	175000000	176000000	2903	126822	1000000	0.1268220
chr3	176000000	177000000	3340	178136	1000000	0.1781360
chr3	177000000	178000000	3489	179290	1000000	0.1792900
chr3	178000000	179000000	3337	236416	1000000	0.2364160
chr3	179000000	180000000	3455	172948	1000000	0.1729480
chr3	180000000	181000000	2830	218340	1000000	0.2183400
chr3	181000000	182000000	3218	236113	1000000	0.2361130
chr3	182000000	183000000	2683	217237	1000000	0.2172370
chr3	183000000	184000000	2538	140286	1000000	0.1402860
chr3	184000000	185000000	2851	164586	1000000	0.1645860
chr3	185000000	186000000	3070	206332	1000000	0.2063320
chr3	186000000	187000000	2620	129583	1000000	0.1295830
chr3	187000000	188000000	2956	189184	1000000	0.1891840
chr3	188000000	189000000	2741	178403	1000000	0.1784030
chr3	189000000	190000000	2980	193793	1000000	0.1937930
chr3	190000000	191000000	2609	164105	1000000	0.1641050
chr3	191000000	192000000	3343	221225	1000000	0.2212250
chr3	192000000	193000000	3133	192695	1000000	0.1926950
chr3	193000000	194000000	3181	135200	1000000	0.1352000
chr3	194000000	195000000	3327	220168	1000000	0.2201680
chr3	195000000	196000000	2951	249630	1000000	0.2496300
chr3	196000000	197000000	2756	166403	1000000	0.1664030
chr3	197000000	198000000	2741	173059	1000000	0.1730590
chr3	198000000	199000000	3258	225521	1000000	0.2255210
chr3	199000000	200000000	2946	207755	1000000	0.2077550
chr3	200000000	201000000	3282	273816	1000000	0.2738160
chr3	201000000	202000000	3303	193635	1000000	0.1936350
chr3	202000000	203000000	3204	243739	1000000	0.2437390
chr3	203000000	204000000	2760	203780	1000000	0.2037800
chr3	204000000	205000000	3198	106345	1000000	0.1063450
chr3	205000000	206000000	2615	209116	1000000	0.2091160
chr3	206000000	207000000	2727	185870	1000000	0.1858700
chr3	207000000	208000000	3316	218476	1000000	0.2184760
chr3	208000000	209000000	3706	186855	1000000	0.1868550
chr3	209000000	210000000	2484	193677	1000000	0.1936770
chr3	210000000	211000000	2624	280145	1000000	0.2801450
chr3	211000000	212000000	3018	213278	1000000	0.2132780
chr3	212000000	213000000	2823	206138	1000000	0.2061380
chr3	213000000	214000000	2968	236947	1000000	0.2369470
chr3	214000000	215000000	3212	230864	1000000	0.2308640
chr3	215000000	216000000	3288	265213	1000000	0.2652130
chr3	216000000	217000000	3575	161131	1000000	0.1611310
chr3	217000000	218000000	3217	196441	1000000	0.1964410
chr3	218000000	219000000	3154	172815	1000000	0.1728150
chr3	219000000	220000000	3091	267890	1000000	0.2678900
chr3	220000000	221000000	2970	234298	1000000	0.2342980
chr3	221000000	222000000	3271	246844	1000000	0.2468440
chr3	222000000	223000000	3294	220706	1000000	0.2207060
chr3	223000000	224000000	2792	220832	1000000	0.2208320
chr3	224000000	225000000	3185	216650	1000000	0.2166500
chr3	225000000	226000000	2732	225343	1000000	0.2253430
chr3	226000000	227000000	2999	264666	1000000	0.2646660
chr3	227000000	228000000	2437	207007	1000000	0.2070070
chr3	228000000	229000000	2722	204400	1000000	0.2044000
chr3	229000000	230000000	2923	252828	1000000	0.2528280
chr3	230000000	231000000	2200	197561	1000000	0.1975610
chr3	231000000	232000000	2976	326101	1000000	0.3261010
chr3	232000000	233000000	2796	236660	1000000	0.2366600
chr3	233000000	234000000	3496	225863	1000000	0.2258630
chr3	234000000	235000000	3383	230690	1000000	0.2306900
chr3	235000000	236000000	2991	255237	1000000	0.2552370
chr3	236000000	237000000	2955	285841	1000000	0.2858410
chr3	237000000	238000000	3034	169589	1000000	0.1695890
chr3	238000000	239000000	3165	261237	1000000	0.2612370
chr3	239000000	240000000	2729	207494	1000000	0.2074940
chr3	240000000	241000000	2725	191549	1000000	0.1915490
chr3	241000000	242000000	2770	265548	1000000	0.2655480
chr3	242000000	243000000	3770	285397	1000000	0.2853970
chr3	243000000	244000000	3273	252478	1000000	0.2524780
chr3	244000000	245000000	3826	207096	1000000	0.2070960
chr3	245000000	246000000	2415	237703	1000000	0.2377030
chr3	246000000	247000000	2816	281309	1000000	0.2813090
chr3	247000000	248000000	2184	103351	1000000	0.1033510
chr3	248000000	249000000	2830	293958	1000000	0.2939580
chr3	249000000	250000000	2644	219397	1000000	0.2193970
chr3	250000000	251000000	3008	242709	1000000	0.2427090
chr3	251000000	252000000	2965	192081	1000000	0.1920810
chr3	252000000	253000000	3546	137844	1000000	0.1378440
chr3	253000000	254000000	3924	245512	1000000	0.2455120
chr3	254000000	255000000	3376	193613	1000000	0.1936130
chr3	255000000	256000000	3010	240508	1000000	0.2405080
chr3	256000000	257000000	2949	214593	1000000	0.2145930
chr3	257000000	258000000	2742	245801	1000000	0.2458010
chr3	258000000	259000000	2645	202421	1000000	0.2024210
chr3	259000000	260000000	2762	270795	1000000	0.2707950
chr3	260000000	261000000	3004	308826	1000000	0.3088260
chr3	261000000	262000000	3011	180523	1000000	0.1805230
chr3	262000000	263000000	3169	151942	1000000	0.1519420
chr3	263000000	264000000	2792	224140	1000000	0.2241400
chr3	264000000	265000000	3280	173095	1000000	0.1730950
chr3	265000000	266000000	2728	200984	1000000	0.2009840
chr3	266000000	267000000	2930	235408	1000000	0.2354080
chr3	267000000	268000000	3127	227994	1000000	0.2279940
chr3	268000000	269000000	2929	311289	1000000	0.3112890
chr3	269000000	270000000	2904	238978	1000000	0.2389780
chr3	270000000	271000000	3042	180738	1000000	0.1807380
chr3	271000000	272000000	3079	271772	1000000	0.2717720
chr3	272000000	273000000	3133	224148	1000000	0.2241480
chr3	273000000	274000000	3337	260251	1000000	0.2602510
chr3	274000000	275000000	2520	234370	1000000	0.2343700
chr3	275000000	276000000	2785	234488	1000000	0.2344880
chr3	276000000	277000000	2752	218561	1000000	0.2185610
chr3	277000000	278000000	3037	276548	1000000	0.2765480
chr3	278000000	279000000	2758	255167	1000000	0.2551670
chr3	279000000	280000000	2910	272484	1000000	0.2724840
chr3	280000000	281000000	3173	212462	1000000	0.2124620
chr3	281000000	282000000	3197	176160	1000000	0.1761600
chr3	282000000	283000000	3440	151243	1000000	0.1512430
chr3	283000000	284000000	2664	275986	1000000	0.2759860
chr3	284000000	285000000	2891	318791	1000000	0.3187910
chr3	285000000	286000000	2439	255578	1000000	0.2555780
chr3	286000000	287000000	3307	271383	1000000	0.2713830
chr3	287000000	288000000	3433	235380	1000000	0.2353800
chr3	288000000	289000000	3473	133931	1000000	0.1339310
chr3	289000000	290000000	3591	181630	1000000	0.1816300
chr3	290000000	291000000	2758	238100	1000000	0.2381000
chr3	291000000	292000000	2682	212867	1000000	0.2128670
chr3	292000000	293000000	3882	217917	1000000	0.2179170
chr3	293000000	294000000	3224	137100	1000000	0.1371000
chr3	294000000	295000000	2797	301496	1000000	0.3014960
chr3	295000000	296000000	2911	240301	1000000	0.2403010
chr3	296000000	297000000	3040	178308	1000000	0.1783080
chr3	297000000	298000000	3195	306412	1000000	0.3064120
chr3	298000000	299000000	3389	299564	1000000	0.2995640
chr3	299000000	300000000	2788	263954	1000000	0.2639540
chr3	300000000	301000000	2913	236308	1000000	0.2363080
chr3	301000000	302000000	2721	207199	1000000	0.2071990
chr3	302000000	303000000	2257	234908	1000000	0.2349080
chr3	303000000	304000000	2810	202415	1000000	0.2024150
chr3	304000000	305000000	2936	242047	1000000	0.2420470
chr3	305000000	306000000	2551	254780	1000000	0.2547800
chr3	306000000	307000000	2752	216882	1000000	0.2168820
chr3	307000000	308000000	3087	231633	1000000	0.2316330
chr3	308000000	309000000	2961	183498	1000000	0.1834980
chr3	309000000	310000000	3114	234793	1000000	0.2347930
chr3	310000000	311000000	2979	220517	1000000	0.2205170
chr3	311000000	312000000	2961	251342	1000000	0.2513420
chr3	312000000	313000000	2247	217961	1000000	0.2179610
chr3	313000000	314000000	3149	262288	1000000	0.2622880
chr3	314000000	315000000	3296	318523	1000000	0.3185230
chr3	315000000	316000000	2508	216810	1000000	0.2168100
chr3	316000000	317000000	2974	196958	1000000	0.1969580
chr3	317000000	318000000	2804	185341	1000000	0.1853410
chr3	318000000	319000000	2433	250029	1000000	0.2500290
chr3	319000000	320000000	3399	178684	1000000	0.1786840
chr3	320000000	321000000	3147	165164	1000000	0.1651640
chr3	321000000	322000000	2894	214191	1000000	0.2141910
chr3	322000000	323000000	3555	244240	1000000	0.2442400
chr3	323000000	324000000	2881	161480	1000000	0.1614800
chr3	324000000	325000000	2959	205108	1000000	0.2051080
chr3	325000000	326000000	3427	217188	1000000	0.2171880
chr3	326000000	327000000	2805	184578	1000000	0.1845780
chr3	327000000	328000000	5189	298523	1000000	0.2985230
chr3	328000000	329000000	4826	332090	1000000	0.3320900
chr3	329000000	330000000	3244	271978	1000000	0.2719780
chr3	330000000	331000000	4037	201079	1000000	0.2010790
chr3	331000000	332000000	2317	184508	1000000	0.1845080
chr3	332000000	333000000	3349	265668	1000000	0.2656680
chr3	333000000	334000000	3317	232422	1000000	0.2324220
chr3	334000000	335000000	3520	228454	1000000	0.2284540
chr3	335000000	336000000	3134	239400	1000000	0.2394000
chr3	336000000	337000000	3234	211936	1000000	0.2119360
chr3	337000000	338000000	3050	254834	1000000	0.2548340
chr3	338000000	339000000	4076	235018	1000000	0.2350180
chr3	339000000	340000000	4736	229663	1000000	0.2296630
chr3	340000000	341000000	3021	153564	1000000	0.1535640
chr3	341000000	342000000	3066	195652	1000000	0.1956520
chr3	342000000	343000000	3320	186956	1000000	0.1869560
chr3	343000000	344000000	3953	323446	1000000	0.3234460
chr3	344000000	345000000	2852	240014	1000000	0.2400140
chr3	345000000	346000000	3743	296707	1000000	0.2967070
chr3	346000000	347000000	3957	228296	1000000	0.2282960
chr3	347000000	348000000	3845	215823	1000000	0.2158230
chr3	348000000	349000000	3082	241293	1000000	0.2412930
chr3	349000000	350000000	3858	237406	1000000	0.2374060
chr3	350000000	351000000	2772	123345	1000000	0.1233450
chr3	351000000	352000000	3537	250958	1000000	0.2509580
chr3	352000000	353000000	3194	301757	1000000	0.3017570
chr3	353000000	354000000	2854	248362	1000000	0.2483620
chr3	354000000	355000000	3722	163082	1000000	0.1630820
chr3	355000000	356000000	3062	107665	1000000	0.1076650
chr3	356000000	356287083	646	23064	287083	0.0803391
chr4	0	1000000	2795	122180	1000000	0.1221800
chr4	1000000	2000000	3512	220703	1000000	0.2207030
chr4	2000000	3000000	3290	157931	1000000	0.1579310
chr4	3000000	4000000	4316	222417	1000000	0.2224170
chr4	4000000	5000000	4429	240013	1000000	0.2400130
chr4	5000000	6000000	2621	198111	1000000	0.1981110
chr4	6000000	7000000	3745	224493	1000000	0.2244930
chr4	7000000	8000000	4016	311551	1000000	0.3115510
chr4	8000000	9000000	4016	111710	1000000	0.1117100
chr4	9000000	10000000	3309	231071	1000000	0.2310710
chr4	10000000	11000000	3315	311214	1000000	0.3112140
chr4	11000000	12000000	2805	230871	1000000	0.2308710
chr4	12000000	13000000	3258	294639	1000000	0.2946390
chr4	13000000	14000000	2557	301167	1000000	0.3011670
chr4	14000000	15000000	3548	254004	1000000	0.2540040
chr4	15000000	16000000	3212	164281	1000000	0.1642810
chr4	16000000	17000000	2718	92836	1000000	0.0928360
chr4	17000000	18000000	3183	152932	1000000	0.1529320
chr4	18000000	19000000	3632	134573	1000000	0.1345730
chr4	19000000	20000000	4104	321977	1000000	0.3219770
chr4	20000000	21000000	3039	267104	1000000	0.2671040
chr4	21000000	22000000	2827	178485	1000000	0.1784850
chr4	22000000	23000000	2803	328638	1000000	0.3286380
chr4	23000000	24000000	3097	254866	1000000	0.2548660
chr4	24000000	25000000	3103	284270	1000000	0.2842700
chr4	25000000	26000000	3095	253487	1000000	0.2534870
chr4	26000000	27000000	3098	290203	1000000	0.2902030
chr4	27000000	28000000	2800	297135	1000000	0.2971350
chr4	28000000	29000000	2882	270135	1000000	0.2701350
chr4	29000000	30000000	2631	248289	1000000	0.2482890
chr4	30000000	31000000	2538	247088	1000000	0.2470880
chr4	31000000	32000000	2201	202968	1000000	0.2029680
chr4	32000000	33000000	2719	158338	1000000	0.1583380
chr4	33000000	34000000	3140	172870	1000000	0.1728700
chr4	34000000	35000000	2640	170197	1000000	0.1701970
chr4	35000000	36000000	2978	232511	1000000	0.2325110
chr4	36000000	37000000	3020	154876	1000000	0.1548760
chr4	37000000	38000000	2581	280712	1000000	0.2807120
chr4	38000000	39000000	2844	263158	1000000	0.2631580
chr4	39000000	40000000	3152	278370	1000000	0.2783700
chr4	40000000	41000000	2675	294922	1000000	0.2949220
chr4	41000000	42000000	2671	207595	1000000	0.2075950
chr4	42000000	43000000	3260	199457	1000000	0.1994570
chr4	43000000	44000000	2578	281692	1000000	0.2816920
chr4	44000000	45000000	2676	231407	1000000	0.2314070
chr4	45000000	46000000	3450	273252	1000000	0.2732520
chr4	46000000	47000000	2838	312910	1000000	0.3129100
chr4	47000000	48000000	2499	242817	1000000	0.2428170
chr4	48000000	49000000	3131	239797	1000000	0.2397970
chr4	49000000	50000000	3446	275718	1000000	0.2757180
chr4	50000000	51000000	3061	284075	1000000	0.2840750
chr4	51000000	52000000	2429	192472	1000000	0.1924720
chr4	52000000	53000000	3281	234831	1000000	0.2348310
chr4	53000000	54000000	3085	293631	1000000	0.2936310
chr4	54000000	55000000	3405	231405	1000000	0.2314050
chr4	55000000	56000000	2755	279884	1000000	0.2798840
chr4	56000000	57000000	2264	180438	1000000	0.1804380
chr4	57000000	58000000	2638	227911	1000000	0.2279110
chr4	58000000	59000000	3271	225651	1000000	0.2256510
chr4	59000000	60000000	2669	207692	1000000	0.2076920
chr4	60000000	61000000	3050	206649	1000000	0.2066490
chr4	61000000	62000000	2900	196697	1000000	0.1966970
chr4	62000000	63000000	4123	307585	1000000	0.3075850
chr4	63000000	64000000	3721	214778	1000000	0.2147780
chr4	64000000	65000000	2990	218732	1000000	0.2187320
chr4	65000000	66000000	2663	253143	1000000	0.2531430
chr4	66000000	67000000	2774	196911	1000000	0.1969110
chr4	67000000	68000000	2985	173834	1000000	0.1738340
chr4	68000000	69000000	2918	255330	1000000	0.2553300
chr4	69000000	70000000	3294	223227	1000000	0.2232270
chr4	70000000	71000000	3062	237550	1000000	0.2375500
chr4	71000000	72000000	2715	224959	1000000	0.2249590
chr4	72000000	73000000	2451	170711	1000000	0.1707110
chr4	73000000	74000000	2581	194022	1000000	0.1940220
chr4	74000000	75000000	2933	273027	1000000	0.2730270
chr4	75000000	76000000	2526	162862	1000000	0.1628620
chr4	76000000	77000000	2758	281654	1000000	0.2816540
chr4	77000000	78000000	2986	206994	1000000	0.2069940
chr4	78000000	79000000	2823	261129	1000000	0.2611290
chr4	79000000	80000000	3369	288970	1000000	0.2889700
chr4	80000000	81000000	2627	202695	1000000	0.2026950
chr4	81000000	82000000	2348	211465	1000000	0.2114650
chr4	82000000	83000000	2680	157542	1000000	0.1575420
chr4	83000000	84000000	3013	146662	1000000	0.1466620
chr4	84000000	85000000	3217	232482	1000000	0.2324820
chr4	85000000	86000000	2665	235727	1000000	0.2357270
chr4	86000000	87000000	2690	244964	1000000	0.2449640
chr4	87000000	88000000	3119	216749	1000000	0.2167490
chr4	88000000	89000000	3030	277771	1000000	0.2777710
chr4	89000000	90000000	3293	139347	1000000	0.1393470
chr4	90000000	91000000	3252	147995	1000000	0.1479950
chr4	91000000	92000000	3215	216917	1000000	0.2169170
chr4	92000000	93000000	3252	251642	1000000	0.2516420
chr4	93000000	94000000	2869	137704	1000000	0.1377040
chr4	94000000	95000000	2341	211651	1000000	0.2116510
chr4	95000000	96000000	3235	131137	1000000	0.1311370
chr4	96000000	97000000	3577	144531	1000000	0.1445310
chr4	97000000	98000000	2982	196291	1000000	0.1962910
chr4	98000000	99000000	3104	170648	1000000	0.1706480
chr4	99000000	100000000	3900	160409	1000000	0.1604090
chr4	100000000	101000000	2776	182922	1000000	0.1829220
chr4	101000000	102000000	2893	203128	1000000	0.2031280
chr4	102000000	103000000	2945	151472	1000000	0.1514720
chr4	103000000	104000000	2288	153547	1000000	0.1535470
chr4	104000000	105000000	2844	204397	1000000	0.2043970
chr4	105000000	106000000	3249	165053	1000000	0.1650530
chr4	106000000	107000000	2565	157506	1000000	0.1575060
chr4	107000000	108000000	2908	214612	1000000	0.2146120
chr4	108000000	109000000	3119	189321	1000000	0.1893210
chr4	109000000	110000000	3451	245986	1000000	0.2459860
chr4	110000000	111000000	3004	180111	1000000	0.1801110
chr4	111000000	112000000	2666	227288	1000000	0.2272880
chr4	112000000	113000000	2844	214232	1000000	0.2142320
chr4	113000000	114000000	2816	163984	1000000	0.1639840
chr4	114000000	115000000	2892	134992	1000000	0.1349920
chr4	115000000	116000000	3007	176979	1000000	0.1769790
chr4	116000000	117000000	2761	236890	1000000	0.2368900
chr4	117000000	118000000	3368	207834	1000000	0.2078340
chr4	118000000	119000000	3267	227088	1000000	0.2270880
chr4	119000000	120000000	2828	192623	1000000	0.1926230
chr4	120000000	121000000	2950	152734	1000000	0.1527340
chr4	121000000	122000000	3199	210975	1000000	0.2109750
chr4	122000000	123000000	3407	189342	1000000	0.1893420
chr4	123000000	124000000	3681	236551	1000000	0.2365510
chr4	124000000	125000000	3303	230773	1000000	0.2307730
chr4	125000000	126000000	3299	165034	1000000	0.1650340
chr4	126000000	127000000	2685	186383	1000000	0.1863830
chr4	127000000	128000000	3809	171839	1000000	0.1718390
chr4	128000000	129000000	4593	114258	1000000	0.1142580
chr4	129000000	130000000	3221	228124	1000000	0.2281240
chr4	130000000	131000000	2628	173892	1000000	0.1738920
chr4	131000000	132000000	3041	152000	1000000	0.1520000
chr4	132000000	133000000	2760	277386	1000000	0.2773860
chr4	133000000	134000000	3083	256383	1000000	0.2563830
chr4	134000000	135000000	3268	265037	1000000	0.2650370
chr4	135000000	136000000	3902	185426	1000000	0.1854260
chr4	136000000	137000000	3753	203632	1000000	0.2036320
chr4	137000000	138000000	3396	264836	1000000	0.2648360
chr4	138000000	139000000	3640	207239	1000000	0.2072390
chr4	139000000	140000000	3628	259746	1000000	0.2597460
chr4	140000000	141000000	4077	204744	1000000	0.2047440
chr4	141000000	142000000	3369	230522	1000000	0.2305220
chr4	142000000	143000000	3464	197904	1000000	0.1979040
chr4	143000000	144000000	3745	239879	1000000	0.2398790
chr4	144000000	145000000	3214	212824	1000000	0.2128240
chr4	145000000	146000000	3460	220449	1000000	0.2204490
chr4	146000000	147000000	2969	167253	1000000	0.1672530
chr4	147000000	148000000	3431	276983	1000000	0.2769830
chr4	148000000	149000000	3518	237414	1000000	0.2374140
chr4	149000000	150000000	4668	251007	1000000	0.2510070
chr4	150000000	151000000	2989	264865	1000000	0.2648650
chr4	151000000	152000000	3043	248844	1000000	0.2488440
chr4	152000000	153000000	3563	337616	1000000	0.3376160
chr4	153000000	154000000	3930	157266	1000000	0.1572660
chr4	154000000	155000000	3852	251385	1000000	0.2513850
chr4	155000000	156000000	3762	251590	1000000	0.2515900
chr4	156000000	157000000	4499	214749	1000000	0.2147490
chr4	157000000	158000000	4044	207174	1000000	0.2071740
chr4	158000000	159000000	3573	275422	1000000	0.2754220
chr4	159000000	160000000	3800	239308	1000000	0.2393080
chr4	160000000	161000000	3131	225115	1000000	0.2251150
chr4	161000000	162000000	2649	88259	1000000	0.0882590
chr4	162000000	163000000	2998	197610	1000000	0.1976100
chr4	163000000	164000000	3523	133307	1000000	0.1333070
chr4	164000000	165000000	3067	164831	1000000	0.1648310
chr4	165000000	166000000	2500	169133	1000000	0.1691330
chr4	166000000	167000000	2837	167494	1000000	0.1674940
chr4	167000000	168000000	3184	154439	1000000	0.1544390
chr4	168000000	169000000	2832	193255	1000000	0.1932550
chr4	169000000	170000000	2997	196658	1000000	0.1966580
chr4	170000000	171000000	2755	146544	1000000	0.1465440
chr4	171000000	172000000	2711	180022	1000000	0.1800220
chr4	172000000	173000000	2834	185854	1000000	0.1858540
chr4	173000000	174000000	3380	208799	1000000	0.2087990
chr4	174000000	175000000	2975	234038	1000000	0.2340380
chr4	175000000	176000000	3015	115695	1000000	0.1156950
chr4	176000000	177000000	2568	123958	1000000	0.1239580
chr4	177000000	178000000	3785	151201	1000000	0.1512010
chr4	178000000	179000000	3627	134117	1000000	0.1341170
chr4	179000000	180000000	3571	109275	1000000	0.1092750
chr4	180000000	181000000	3351	72446	1000000	0.0724460
chr4	181000000	182000000	2524	79497	1000000	0.0794970
chr4	182000000	183000000	2131	34214	1000000	0.0342140
chr4	183000000	184000000	3179	67728	1000000	0.0677280
chr4	184000000	185000000	2698	47486	1000000	0.0474860
chr4	185000000	186000000	1795	44070	1000000	0.0440700
chr4	186000000	187000000	2124	38514	1000000	0.0385140
chr4	187000000	188000000	3077	110008	1000000	0.1100080
chr4	188000000	189000000	3553	134550	1000000	0.1345500
chr4	189000000	190000000	3711	128413	1000000	0.1284130
chr4	190000000	191000000	3561	105650	1000000	0.1056500
chr4	191000000	192000000	3478	76166	1000000	0.0761660
chr4	192000000	193000000	3263	126766	1000000	0.1267660
chr4	193000000	194000000	3607	90593	1000000	0.0905930
chr4	194000000	195000000	4038	93669	1000000	0.0936690
chr4	195000000	196000000	4088	101012	1000000	0.1010120
chr4	196000000	197000000	2705	48730	1000000	0.0487300
chr4	197000000	198000000	3974	147196	1000000	0.1471960
chr4	198000000	199000000	3635	215457	1000000	0.2154570
chr4	199000000	200000000	3491	139933	1000000	0.1399330
chr4	200000000	201000000	3153	135761	1000000	0.1357610
chr4	201000000	202000000	2976	196297	1000000	0.1962970
chr4	202000000	203000000	2479	147418	1000000	0.1474180
chr4	203000000	204000000	2989	189417	1000000	0.1894170
chr4	204000000	205000000	3177	190051	1000000	0.1900510
chr4	205000000	206000000	2722	158582	1000000	0.1585820
chr4	206000000	207000000	2960	131790	1000000	0.1317900
chr4	207000000	208000000	3012	140577	1000000	0.1405770
chr4	208000000	209000000	3159	192961	1000000	0.1929610
chr4	209000000	210000000	3042	194703	1000000	0.1947030
chr4	210000000	211000000	2987	137289	1000000	0.1372890
chr4	211000000	212000000	2833	196857	1000000	0.1968570
chr4	212000000	213000000	2836	185761	1000000	0.1857610
chr4	213000000	214000000	3448	117195	1000000	0.1171950
chr4	214000000	215000000	2915	244100	1000000	0.2441000
chr4	215000000	216000000	3329	199127	1000000	0.1991270
chr4	216000000	217000000	3492	232502	1000000	0.2325020
chr4	217000000	218000000	2872	148815	1000000	0.1488150
chr4	218000000	219000000	2710	237754	1000000	0.2377540
chr4	219000000	220000000	2946	199503	1000000	0.1995030
chr4	220000000	221000000	2894	172585	1000000	0.1725850
chr4	221000000	222000000	3349	147558	1000000	0.1475580
chr4	222000000	223000000	2516	161947	1000000	0.1619470
chr4	223000000	224000000	2660	225710	1000000	0.2257100
chr4	224000000	225000000	2628	173222	1000000	0.1732220
chr4	225000000	226000000	2526	133918	1000000	0.1339180
chr4	226000000	227000000	2989	189306	1000000	0.1893060
chr4	227000000	228000000	3143	212041	1000000	0.2120410
chr4	228000000	229000000	3600	104461	1000000	0.1044610
chr4	229000000	230000000	3815	118723	1000000	0.1187230
chr4	230000000	231000000	2725	203661	1000000	0.2036610
chr4	231000000	232000000	3085	189449	1000000	0.1894490
chr4	232000000	233000000	2816	230877	1000000	0.2308770
chr4	233000000	234000000	3327	171360	1000000	0.1713600
chr4	234000000	235000000	2690	150076	1000000	0.1500760
chr4	235000000	236000000	3318	162368	1000000	0.1623680
chr4	236000000	237000000	2713	175263	1000000	0.1752630
chr4	237000000	238000000	3823	184729	1000000	0.1847290
chr4	238000000	239000000	2809	80135	1000000	0.0801350
chr4	239000000	240000000	3057	107003	1000000	0.1070030
chr4	240000000	241000000	2724	242672	1000000	0.2426720
chr4	241000000	242000000	2593	184802	1000000	0.1848020
chr4	242000000	243000000	2728	164681	1000000	0.1646810
chr4	243000000	244000000	2918	177733	1000000	0.1777330
chr4	244000000	245000000	2552	147444	1000000	0.1474440
chr4	245000000	246000000	2916	171295	1000000	0.1712950
chr4	246000000	247000000	2529	129011	1000000	0.1290110
chr4	247000000	248000000	3128	223484	1000000	0.2234840
chr4	248000000	249000000	3105	130293	1000000	0.1302930
chr4	249000000	250000000	3219	139703	1000000	0.1397030
chr4	250000000	251000000	2963	186717	1000000	0.1867170
chr4	251000000	252000000	3353	219912	1000000	0.2199120
chr4	252000000	253000000	2531	88222	1000000	0.0882220
chr4	253000000	254000000	2280	166348	1000000	0.1663480
chr4	254000000	255000000	2885	199141	1000000	0.1991410
chr4	255000000	256000000	2795	149011	1000000	0.1490110
chr4	256000000	257000000	3011	194757	1000000	0.1947570
chr4	257000000	258000000	2632	192008	1000000	0.1920080
chr4	258000000	259000000	2777	188307	1000000	0.1883070
chr4	259000000	260000000	3032	94996	1000000	0.0949960
chr4	260000000	261000000	2911	79096	1000000	0.0790960
chr4	261000000	262000000	2940	193937	1000000	0.1939370
chr4	262000000	263000000	3040	209099	1000000	0.2090990
chr4	263000000	264000000	2745	210299	1000000	0.2102990
chr4	264000000	265000000	2651	164891	1000000	0.1648910
chr4	265000000	266000000	2727	180365	1000000	0.1803650
chr4	266000000	267000000	3379	226684	1000000	0.2266840
chr4	267000000	268000000	3091	236542	1000000	0.2365420
chr4	268000000	269000000	3641	144036	1000000	0.1440360
chr4	269000000	270000000	2689	265360	1000000	0.2653600
chr4	270000000	271000000	2894	299875	1000000	0.2998750
chr4	271000000	272000000	3361	183127	1000000	0.1831270
chr4	272000000	273000000	2588	209818	1000000	0.2098180
chr4	273000000	274000000	2998	160666	1000000	0.1606660
chr4	274000000	275000000	3211	194493	1000000	0.1944930
chr4	275000000	276000000	2664	241147	1000000	0.2411470
chr4	276000000	277000000	2742	224578	1000000	0.2245780
chr4	277000000	278000000	3280	259088	1000000	0.2590880
chr4	278000000	279000000	3517	275986	1000000	0.2759860
chr4	279000000	280000000	3414	179535	1000000	0.1795350
chr4	280000000	281000000	3538	179534	1000000	0.1795340
chr4	281000000	282000000	2418	183238	1000000	0.1832380
chr4	282000000	283000000	3091	150002	1000000	0.1500020
chr4	283000000	284000000	3075	257896	1000000	0.2578960
chr4	284000000	285000000	2668	153746	1000000	0.1537460
chr4	285000000	286000000	2910	266209	1000000	0.2662090
chr4	286000000	287000000	3215	230054	1000000	0.2300540
chr4	287000000	288000000	2617	150778	1000000	0.1507780
chr4	288000000	289000000	2887	264075	1000000	0.2640750
chr4	289000000	290000000	3178	268316	1000000	0.2683160
chr4	290000000	291000000	3193	258420	1000000	0.2584200
chr4	291000000	292000000	2904	221457	1000000	0.2214570
chr4	292000000	293000000	3345	218310	1000000	0.2183100
chr4	293000000	294000000	2865	214377	1000000	0.2143770
chr4	294000000	295000000	2946	222362	1000000	0.2223620
chr4	295000000	296000000	3044	180540	1000000	0.1805400
chr4	296000000	297000000	3025	200207	1000000	0.2002070
chr4	297000000	298000000	2925	290402	1000000	0.2904020
chr4	298000000	299000000	2770	234911	1000000	0.2349110
chr4	299000000	300000000	3411	299984	1000000	0.2999840
chr4	300000000	301000000	2583	140580	1000000	0.1405800
chr4	301000000	302000000	2908	196553	1000000	0.1965530
chr4	302000000	303000000	2594	223422	1000000	0.2234220
chr4	303000000	304000000	3452	274729	1000000	0.2747290
chr4	304000000	305000000	2857	198986	1000000	0.1989860
chr4	305000000	306000000	3388	198394	1000000	0.1983940
chr4	306000000	307000000	3051	252280	1000000	0.2522800
chr4	307000000	308000000	3455	135614	1000000	0.1356140
chr4	308000000	309000000	2747	178799	1000000	0.1787990
chr4	309000000	310000000	4122	240149	1000000	0.2401490
chr4	310000000	311000000	3023	296396	1000000	0.2963960
chr4	311000000	312000000	3048	204464	1000000	0.2044640
chr4	312000000	313000000	3132	172879	1000000	0.1728790
chr4	313000000	314000000	3117	257119	1000000	0.2571190
chr4	314000000	315000000	2696	239101	1000000	0.2391010
chr4	315000000	316000000	2655	130485	1000000	0.1304850
chr4	316000000	317000000	3290	194632	1000000	0.1946320
chr4	317000000	318000000	3409	335790	1000000	0.3357900
chr4	318000000	319000000	2964	237049	1000000	0.2370490
chr4	319000000	320000000	2541	214727	1000000	0.2147270
chr4	320000000	321000000	3350	218624	1000000	0.2186240
chr4	321000000	322000000	2927	332050	1000000	0.3320500
chr4	322000000	323000000	2959	233787	1000000	0.2337870
chr4	323000000	324000000	3061	271473	1000000	0.2714730
chr4	324000000	325000000	3030	197188	1000000	0.1971880
chr4	325000000	326000000	2623	88397	1000000	0.0883970
chr4	326000000	327000000	2719	42261	1000000	0.0422610
chr4	327000000	328000000	3082	83571	1000000	0.0835710
chr4	328000000	329000000	2238	43676	1000000	0.0436760
chr4	329000000	330000000	3049	211493	1000000	0.2114930
chr4	330000000	331000000	3415	306534	1000000	0.3065340
chr4	331000000	332000000	3168	171230	1000000	0.1712300
chr4	332000000	333000000	3274	258758	1000000	0.2587580
chr4	333000000	334000000	3674	257471	1000000	0.2574710
chr4	334000000	335000000	2909	212387	1000000	0.2123870
chr4	335000000	336000000	2570	170026	1000000	0.1700260
chr4	336000000	337000000	2945	232231	1000000	0.2322310
chr4	337000000	338000000	2736	254619	1000000	0.2546190
chr4	338000000	339000000	3094	193446	1000000	0.1934460
chr4	339000000	340000000	2628	182979	1000000	0.1829790
chr4	340000000	341000000	3598	208335	1000000	0.2083350
chr4	341000000	342000000	3227	171320	1000000	0.1713200
chr4	342000000	343000000	2722	89363	1000000	0.0893630
chr4	343000000	344000000	3129	203900	1000000	0.2039000
chr4	344000000	345000000	3414	330697	1000000	0.3306970
chr4	345000000	346000000	3573	271931	1000000	0.2719310
chr4	346000000	347000000	4256	136638	1000000	0.1366380
chr4	347000000	348000000	3109	209441	1000000	0.2094410
chr4	348000000	349000000	3080	347070	1000000	0.3470700
chr4	349000000	350000000	3427	125414	1000000	0.1254140
chr4	350000000	351000000	3497	230965	1000000	0.2309650
chr4	351000000	352000000	3357	211329	1000000	0.2113290
chr4	352000000	353000000	2839	239141	1000000	0.2391410
chr4	353000000	354000000	5042	181850	1000000	0.1818500
chr4	354000000	355000000	3710	235380	1000000	0.2353800
chr4	355000000	356000000	3506	243943	1000000	0.2439430
chr4	356000000	357000000	3277	240122	1000000	0.2401220
chr4	357000000	358000000	3204	241048	1000000	0.2410480
chr4	358000000	359000000	3415	247048	1000000	0.2470480
chr4	359000000	360000000	3742	241870	1000000	0.2418700
chr4	360000000	361000000	3298	236648	1000000	0.2366480
chr4	361000000	362000000	3083	197064	1000000	0.1970640
chr4	362000000	362638177	2348	175285	638177	0.2746652
chr5	0	1000000	4160	181746	1000000	0.1817460
chr5	1000000	2000000	6104	272236	1000000	0.2722360
chr5	2000000	3000000	4059	389434	1000000	0.3894340
chr5	3000000	4000000	3390	177969	1000000	0.1779690
chr5	4000000	5000000	5160	218194	1000000	0.2181940
chr5	5000000	6000000	5713	323034	1000000	0.3230340
chr5	6000000	7000000	4185	239859	1000000	0.2398590
chr5	7000000	8000000	3674	336820	1000000	0.3368200
chr5	8000000	9000000	3437	209387	1000000	0.2093870
chr5	9000000	10000000	3189	187419	1000000	0.1874190
chr5	10000000	11000000	3125	206830	1000000	0.2068300
chr5	11000000	12000000	4369	294516	1000000	0.2945160
chr5	12000000	13000000	3899	223717	1000000	0.2237170
chr5	13000000	14000000	3654	419681	1000000	0.4196810
chr5	14000000	15000000	4025	286370	1000000	0.2863700
chr5	15000000	16000000	2564	91530	1000000	0.0915300
chr5	16000000	17000000	3220	206020	1000000	0.2060200
chr5	17000000	18000000	3488	250417	1000000	0.2504170
chr5	18000000	19000000	2810	211030	1000000	0.2110300
chr5	19000000	20000000	5322	291921	1000000	0.2919210
chr5	20000000	21000000	4608	286172	1000000	0.2861720
chr5	21000000	22000000	2999	255463	1000000	0.2554630
chr5	22000000	23000000	3137	205742	1000000	0.2057420
chr5	23000000	24000000	2817	273257	1000000	0.2732570
chr5	24000000	25000000	2906	185059	1000000	0.1850590
chr5	25000000	26000000	3398	262991	1000000	0.2629910
chr5	26000000	27000000	2935	202978	1000000	0.2029780
chr5	27000000	28000000	3637	248318	1000000	0.2483180
chr5	28000000	29000000	3397	195168	1000000	0.1951680
chr5	29000000	30000000	3916	198007	1000000	0.1980070
chr5	30000000	31000000	3160	281996	1000000	0.2819960
chr5	31000000	32000000	3393	289022	1000000	0.2890220
chr5	32000000	33000000	3860	200089	1000000	0.2000890
chr5	33000000	34000000	2832	104890	1000000	0.1048900
chr5	34000000	35000000	3107	72008	1000000	0.0720080
chr5	35000000	36000000	3205	67076	1000000	0.0670760
chr5	36000000	37000000	3138	100521	1000000	0.1005210
chr5	37000000	38000000	3149	195084	1000000	0.1950840
chr5	38000000	39000000	2608	250918	1000000	0.2509180
chr5	39000000	40000000	3436	182922	1000000	0.1829220
chr5	40000000	41000000	3399	208164	1000000	0.2081640
chr5	41000000	42000000	3268	203303	1000000	0.2033030
chr5	42000000	43000000	3304	257085	1000000	0.2570850
chr5	43000000	44000000	2656	188784	1000000	0.1887840
chr5	44000000	45000000	3823	230622	1000000	0.2306220
chr5	45000000	46000000	2936	206812	1000000	0.2068120
chr5	46000000	47000000	3647	315238	1000000	0.3152380
chr5	47000000	48000000	3509	173762	1000000	0.1737620
chr5	48000000	49000000	3890	114030	1000000	0.1140300
chr5	49000000	50000000	3613	196206	1000000	0.1962060
chr5	50000000	51000000	2853	313402	1000000	0.3134020
chr5	51000000	52000000	2965	175376	1000000	0.1753760
chr5	52000000	53000000	2673	233574	1000000	0.2335740
chr5	53000000	54000000	3112	213177	1000000	0.2131770
chr5	54000000	55000000	3449	231532	1000000	0.2315320
chr5	55000000	56000000	3325	289441	1000000	0.2894410
chr5	56000000	57000000	3144	212195	1000000	0.2121950
chr5	57000000	58000000	3196	245850	1000000	0.2458500
chr5	58000000	59000000	3902	222840	1000000	0.2228400
chr5	59000000	60000000	3366	223815	1000000	0.2238150
chr5	60000000	61000000	3238	202535	1000000	0.2025350
chr5	61000000	62000000	3823	154379	1000000	0.1543790
chr5	62000000	63000000	3042	107491	1000000	0.1074910
chr5	63000000	64000000	3269	282154	1000000	0.2821540
chr5	64000000	65000000	3498	291879	1000000	0.2918790
chr5	65000000	66000000	3262	189782	1000000	0.1897820
chr5	66000000	67000000	3392	123879	1000000	0.1238790
chr5	67000000	68000000	2809	227758	1000000	0.2277580
chr5	68000000	69000000	3096	226245	1000000	0.2262450
chr5	69000000	70000000	2850	198911	1000000	0.1989110
chr5	70000000	71000000	3262	180587	1000000	0.1805870
chr5	71000000	72000000	3366	156193	1000000	0.1561930
chr5	72000000	73000000	3543	194991	1000000	0.1949910
chr5	73000000	74000000	3368	241602	1000000	0.2416020
chr5	74000000	75000000	4157	122605	1000000	0.1226050
chr5	75000000	76000000	3545	197163	1000000	0.1971630
chr5	76000000	77000000	3368	131541	1000000	0.1315410
chr5	77000000	78000000	4018	143760	1000000	0.1437600
chr5	78000000	79000000	3381	153302	1000000	0.1533020
chr5	79000000	80000000	3328	199326	1000000	0.1993260
chr5	80000000	81000000	3135	195440	1000000	0.1954400
chr5	81000000	82000000	4027	210824	1000000	0.2108240
chr5	82000000	83000000	3473	222808	1000000	0.2228080
chr5	83000000	84000000	3478	221555	1000000	0.2215550
chr5	84000000	85000000	2971	137835	1000000	0.1378350
chr5	85000000	86000000	3741	161065	1000000	0.1610650
chr5	86000000	87000000	3915	188343	1000000	0.1883430
chr5	87000000	88000000	4320	245960	1000000	0.2459600
chr5	88000000	89000000	3966	161677	1000000	0.1616770
chr5	89000000	90000000	3591	156035	1000000	0.1560350
chr5	90000000	91000000	4018	154165	1000000	0.1541650
chr5	91000000	92000000	3484	75401	1000000	0.0754010
chr5	92000000	93000000	3288	73641	1000000	0.0736410
chr5	93000000	94000000	3262	72806	1000000	0.0728060
chr5	94000000	95000000	2987	60658	1000000	0.0606580
chr5	95000000	96000000	2223	33322	1000000	0.0333220
chr5	96000000	97000000	2453	52727	1000000	0.0527270
chr5	97000000	98000000	3335	52511	1000000	0.0525110
chr5	98000000	99000000	4373	132455	1000000	0.1324550
chr5	99000000	100000000	3747	83729	1000000	0.0837290
chr5	100000000	101000000	4016	150689	1000000	0.1506890
chr5	101000000	102000000	4153	153337	1000000	0.1533370
chr5	102000000	103000000	4101	152942	1000000	0.1529420
chr5	103000000	104000000	3610	277222	1000000	0.2772220
chr5	104000000	105000000	3398	190229	1000000	0.1902290
chr5	105000000	106000000	3211	194566	1000000	0.1945660
chr5	106000000	107000000	3069	222863	1000000	0.2228630
chr5	107000000	108000000	3507	272662	1000000	0.2726620
chr5	108000000	109000000	3298	208692	1000000	0.2086920
chr5	109000000	110000000	3242	222581	1000000	0.2225810
chr5	110000000	111000000	3273	226871	1000000	0.2268710
chr5	111000000	112000000	2864	199310	1000000	0.1993100
chr5	112000000	113000000	3306	170956	1000000	0.1709560
chr5	113000000	114000000	3348	116914	1000000	0.1169140
chr5	114000000	115000000	3066	214718	1000000	0.2147180
chr5	115000000	116000000	2856	148204	1000000	0.1482040
chr5	116000000	117000000	3341	195335	1000000	0.1953350
chr5	117000000	118000000	3716	208768	1000000	0.2087680
chr5	118000000	119000000	2723	190386	1000000	0.1903860
chr5	119000000	120000000	2984	180112	1000000	0.1801120
chr5	120000000	121000000	3214	252143	1000000	0.2521430
chr5	121000000	122000000	3599	223018	1000000	0.2230180
chr5	122000000	123000000	3337	215523	1000000	0.2155230
chr5	123000000	124000000	3496	252921	1000000	0.2529210
chr5	124000000	125000000	3470	231735	1000000	0.2317350
chr5	125000000	126000000	3692	143970	1000000	0.1439700
chr5	126000000	127000000	3955	208540	1000000	0.2085400
chr5	127000000	128000000	3592	303272	1000000	0.3032720
chr5	128000000	129000000	2799	194949	1000000	0.1949490
chr5	129000000	130000000	3211	239446	1000000	0.2394460
chr5	130000000	131000000	3954	159566	1000000	0.1595660
chr5	131000000	132000000	3385	244310	1000000	0.2443100
chr5	132000000	133000000	2736	225154	1000000	0.2251540
chr5	133000000	134000000	3059	283327	1000000	0.2833270
chr5	134000000	135000000	3349	242798	1000000	0.2427980
chr5	135000000	136000000	3029	195678	1000000	0.1956780
chr5	136000000	137000000	3366	207027	1000000	0.2070270
chr5	137000000	138000000	3216	230454	1000000	0.2304540
chr5	138000000	139000000	3234	283897	1000000	0.2838970
chr5	139000000	140000000	3074	226149	1000000	0.2261490
chr5	140000000	141000000	3596	161190	1000000	0.1611900
chr5	141000000	142000000	3483	227219	1000000	0.2272190
chr5	142000000	143000000	3169	174613	1000000	0.1746130
chr5	143000000	144000000	3305	232275	1000000	0.2322750
chr5	144000000	145000000	3337	206957	1000000	0.2069570
chr5	145000000	146000000	2655	171076	1000000	0.1710760
chr5	146000000	147000000	3183	268218	1000000	0.2682180
chr5	147000000	148000000	3007	150155	1000000	0.1501550
chr5	148000000	149000000	3307	175346	1000000	0.1753460
chr5	149000000	150000000	2708	278232	1000000	0.2782320
chr5	150000000	151000000	2751	179856	1000000	0.1798560
chr5	151000000	152000000	3145	185275	1000000	0.1852750
chr5	152000000	153000000	3596	204337	1000000	0.2043370
chr5	153000000	154000000	4535	193039	1000000	0.1930390
chr5	154000000	155000000	3340	154173	1000000	0.1541730
chr5	155000000	156000000	2997	168911	1000000	0.1689110
chr5	156000000	157000000	3252	199133	1000000	0.1991330
chr5	157000000	158000000	2723	142815	1000000	0.1428150
chr5	158000000	159000000	3226	233207	1000000	0.2332070
chr5	159000000	160000000	2772	243020	1000000	0.2430200
chr5	160000000	161000000	3847	278197	1000000	0.2781970
chr5	161000000	162000000	3134	132313	1000000	0.1323130
chr5	162000000	163000000	2782	332432	1000000	0.3324320
chr5	163000000	164000000	2789	207486	1000000	0.2074860
chr5	164000000	165000000	2851	141479	1000000	0.1414790
chr5	165000000	166000000	3141	251509	1000000	0.2515090
chr5	166000000	167000000	2673	221292	1000000	0.2212920
chr5	167000000	168000000	2925	237946	1000000	0.2379460
chr5	168000000	169000000	3178	236151	1000000	0.2361510
chr5	169000000	170000000	3383	123000	1000000	0.1230000
chr5	170000000	171000000	2714	181855	1000000	0.1818550
chr5	171000000	172000000	2842	164998	1000000	0.1649980
chr5	172000000	173000000	3236	272045	1000000	0.2720450
chr5	173000000	174000000	2839	255945	1000000	0.2559450
chr5	174000000	175000000	2986	240409	1000000	0.2404090
chr5	175000000	176000000	3131	274541	1000000	0.2745410
chr5	176000000	177000000	3169	157511	1000000	0.1575110
chr5	177000000	178000000	3062	246425	1000000	0.2464250
chr5	178000000	179000000	2711	189064	1000000	0.1890640
chr5	179000000	180000000	2856	260188	1000000	0.2601880
chr5	180000000	181000000	3139	237728	1000000	0.2377280
chr5	181000000	182000000	2963	277870	1000000	0.2778700
chr5	182000000	183000000	3152	282266	1000000	0.2822660
chr5	183000000	184000000	3517	176068	1000000	0.1760680
chr5	184000000	185000000	3095	201766	1000000	0.2017660
chr5	185000000	186000000	3106	264493	1000000	0.2644930
chr5	186000000	187000000	2764	212022	1000000	0.2120220
chr5	187000000	188000000	2682	307163	1000000	0.3071630
chr5	188000000	189000000	3296	149662	1000000	0.1496620
chr5	189000000	190000000	3228	229583	1000000	0.2295830
chr5	190000000	191000000	3040	186669	1000000	0.1866690
chr5	191000000	192000000	3184	217770	1000000	0.2177700
chr5	192000000	193000000	3294	179683	1000000	0.1796830
chr5	193000000	194000000	2616	258450	1000000	0.2584500
chr5	194000000	195000000	3085	239767	1000000	0.2397670
chr5	195000000	196000000	3428	230577	1000000	0.2305770
chr5	196000000	197000000	3103	277485	1000000	0.2774850
chr5	197000000	198000000	2610	374071	1000000	0.3740710
chr5	198000000	199000000	3246	254956	1000000	0.2549560
chr5	199000000	200000000	3029	193137	1000000	0.1931370
chr5	200000000	201000000	3141	247681	1000000	0.2476810
chr5	201000000	202000000	3111	227638	1000000	0.2276380
chr5	202000000	203000000	3035	270743	1000000	0.2707430
chr5	203000000	204000000	3091	174961	1000000	0.1749610
chr5	204000000	205000000	2774	182635	1000000	0.1826350
chr5	205000000	206000000	3615	193029	1000000	0.1930290
chr5	206000000	207000000	3583	150362	1000000	0.1503620
chr5	207000000	208000000	2939	207786	1000000	0.2077860
chr5	208000000	209000000	2745	228437	1000000	0.2284370
chr5	209000000	210000000	2563	224177	1000000	0.2241770
chr5	210000000	211000000	3364	232314	1000000	0.2323140
chr5	211000000	212000000	2993	156198	1000000	0.1561980
chr5	212000000	213000000	3418	213690	1000000	0.2136900
chr5	213000000	214000000	2975	199084	1000000	0.1990840
chr5	214000000	215000000	3041	215773	1000000	0.2157730
chr5	215000000	216000000	2710	253064	1000000	0.2530640
chr5	216000000	217000000	2843	189951	1000000	0.1899510
chr5	217000000	218000000	2720	191535	1000000	0.1915350
chr5	218000000	219000000	3002	262759	1000000	0.2627590
chr5	219000000	220000000	2940	227920	1000000	0.2279200
chr5	220000000	221000000	3160	243826	1000000	0.2438260
chr5	221000000	222000000	3693	239441	1000000	0.2394410
chr5	222000000	223000000	2814	201016	1000000	0.2010160
chr5	223000000	224000000	3099	201800	1000000	0.2018000
chr5	224000000	225000000	2922	253791	1000000	0.2537910
chr5	225000000	226000000	3234	208769	1000000	0.2087690
chr5	226000000	227000000	3258	125911	1000000	0.1259110
chr5	227000000	228000000	3134	100183	1000000	0.1001830
chr5	228000000	229000000	3154	168982	1000000	0.1689820
chr5	229000000	230000000	2508	197226	1000000	0.1972260
chr5	230000000	231000000	2767	215089	1000000	0.2150890
chr5	231000000	232000000	2907	299602	1000000	0.2996020
chr5	232000000	233000000	2890	238251	1000000	0.2382510
chr5	233000000	234000000	2469	192177	1000000	0.1921770
chr5	234000000	235000000	3401	233333	1000000	0.2333330
chr5	235000000	236000000	2448	267113	1000000	0.2671130
chr5	236000000	237000000	2749	256432	1000000	0.2564320
chr5	237000000	238000000	3517	173053	1000000	0.1730530
chr5	238000000	239000000	3409	199550	1000000	0.1995500
chr5	239000000	240000000	2832	236174	1000000	0.2361740
chr5	240000000	241000000	2798	234208	1000000	0.2342080
chr5	241000000	242000000	3152	238938	1000000	0.2389380
chr5	242000000	243000000	3272	218461	1000000	0.2184610
chr5	243000000	244000000	3628	318752	1000000	0.3187520
chr5	244000000	245000000	3512	219524	1000000	0.2195240
chr5	245000000	246000000	3543	196453	1000000	0.1964530
chr5	246000000	247000000	3781	204136	1000000	0.2041360
chr5	247000000	248000000	3075	238348	1000000	0.2383480
chr5	248000000	249000000	2776	276489	1000000	0.2764890
chr5	249000000	250000000	2909	292243	1000000	0.2922430
chr5	250000000	251000000	3338	253907	1000000	0.2539070
chr5	251000000	252000000	3109	183130	1000000	0.1831300
chr5	252000000	253000000	3261	175998	1000000	0.1759980
chr5	253000000	254000000	3545	185644	1000000	0.1856440
chr5	254000000	255000000	3756	279705	1000000	0.2797050
chr5	255000000	256000000	3133	269643	1000000	0.2696430
chr5	256000000	257000000	2873	346408	1000000	0.3464080
chr5	257000000	258000000	3203	284433	1000000	0.2844330
chr5	258000000	259000000	3278	314682	1000000	0.3146820
chr5	259000000	260000000	2678	215397	1000000	0.2153970
chr5	260000000	261000000	3586	205437	1000000	0.2054370
chr5	261000000	262000000	2309	52361	1000000	0.0523610
chr5	262000000	263000000	3475	307943	1000000	0.3079430
chr5	263000000	264000000	2812	296395	1000000	0.2963950
chr5	264000000	264517302	1931	93511	517302	0.1807667
chr6	0	1000000	4412	251406	1000000	0.2514060
chr6	1000000	2000000	4486	195306	1000000	0.1953060
chr6	2000000	3000000	3581	200011	1000000	0.2000110
chr6	3000000	4000000	3638	202768	1000000	0.2027680
chr6	4000000	5000000	3749	177238	1000000	0.1772380
chr6	5000000	6000000	5977	234702	1000000	0.2347020
chr6	6000000	7000000	6028	231636	1000000	0.2316360
chr6	7000000	8000000	4865	247723	1000000	0.2477230
chr6	8000000	9000000	3986	276299	1000000	0.2762990
chr6	9000000	10000000	2764	216408	1000000	0.2164080
chr6	10000000	11000000	4089	190238	1000000	0.1902380
chr6	11000000	12000000	4080	325724	1000000	0.3257240
chr6	12000000	13000000	3619	348106	1000000	0.3481060
chr6	13000000	14000000	3197	369773	1000000	0.3697730
chr6	14000000	15000000	3520	259021	1000000	0.2590210
chr6	15000000	16000000	3093	202668	1000000	0.2026680
chr6	16000000	17000000	3055	514297	1000000	0.5142970
chr6	17000000	18000000	4143	298119	1000000	0.2981190
chr6	18000000	19000000	4496	247811	1000000	0.2478110
chr6	19000000	20000000	2787	122056	1000000	0.1220560
chr6	20000000	21000000	3241	246986	1000000	0.2469860
chr6	21000000	22000000	2737	182176	1000000	0.1821760
chr6	22000000	23000000	2848	325333	1000000	0.3253330
chr6	23000000	24000000	2824	176515	1000000	0.1765150
chr6	24000000	25000000	3031	258948	1000000	0.2589480
chr6	25000000	26000000	2840	309406	1000000	0.3094060
chr6	26000000	27000000	2788	267257	1000000	0.2672570
chr6	27000000	28000000	3054	327387	1000000	0.3273870
chr6	28000000	29000000	2714	217803	1000000	0.2178030
chr6	29000000	30000000	2923	255759	1000000	0.2557590
chr6	30000000	31000000	2947	216977	1000000	0.2169770
chr6	31000000	32000000	2771	210260	1000000	0.2102600
chr6	32000000	33000000	3154	257188	1000000	0.2571880
chr6	33000000	34000000	2504	183646	1000000	0.1836460
chr6	34000000	35000000	2662	228254	1000000	0.2282540
chr6	35000000	36000000	3009	220083	1000000	0.2200830
chr6	36000000	37000000	3038	191646	1000000	0.1916460
chr6	37000000	38000000	3539	141820	1000000	0.1418200
chr6	38000000	39000000	2611	164859	1000000	0.1648590
chr6	39000000	40000000	2793	191883	1000000	0.1918830
chr6	40000000	41000000	2892	218521	1000000	0.2185210
chr6	41000000	42000000	3039	225360	1000000	0.2253600
chr6	42000000	43000000	2588	214874	1000000	0.2148740
chr6	43000000	44000000	3182	219382	1000000	0.2193820
chr6	44000000	45000000	2767	197371	1000000	0.1973710
chr6	45000000	46000000	2584	201528	1000000	0.2015280
chr6	46000000	47000000	3136	152212	1000000	0.1522120
chr6	47000000	48000000	3530	92492	1000000	0.0924920
chr6	48000000	49000000	2565	215559	1000000	0.2155590
chr6	49000000	50000000	3448	172982	1000000	0.1729820
chr6	50000000	51000000	3316	154405	1000000	0.1544050
chr6	51000000	52000000	3209	200802	1000000	0.2008020
chr6	52000000	53000000	2549	263483	1000000	0.2634830
chr6	53000000	54000000	2802	249832	1000000	0.2498320
chr6	54000000	55000000	3081	166614	1000000	0.1666140
chr6	55000000	56000000	2691	198673	1000000	0.1986730
chr6	56000000	57000000	3247	238795	1000000	0.2387950
chr6	57000000	58000000	2895	215340	1000000	0.2153400
chr6	58000000	59000000	3041	183799	1000000	0.1837990
chr6	59000000	60000000	3571	233425	1000000	0.2334250
chr6	60000000	61000000	2902	214163	1000000	0.2141630
chr6	61000000	62000000	2971	184152	1000000	0.1841520
chr6	62000000	63000000	3271	158923	1000000	0.1589230
chr6	63000000	64000000	3119	158229	1000000	0.1582290
chr6	64000000	65000000	3095	207866	1000000	0.2078660
chr6	65000000	66000000	3406	302382	1000000	0.3023820
chr6	66000000	67000000	3235	250607	1000000	0.2506070
chr6	67000000	68000000	3018	208121	1000000	0.2081210
chr6	68000000	69000000	3545	202840	1000000	0.2028400
chr6	69000000	70000000	3231	266914	1000000	0.2669140
chr6	70000000	71000000	3142	158528	1000000	0.1585280
chr6	71000000	72000000	3169	136713	1000000	0.1367130
chr6	72000000	73000000	2661	181189	1000000	0.1811890
chr6	73000000	74000000	3674	204694	1000000	0.2046940
chr6	74000000	75000000	3286	203817	1000000	0.2038170
chr6	75000000	76000000	2856	217494	1000000	0.2174940
chr6	76000000	77000000	3434	167405	1000000	0.1674050
chr6	77000000	78000000	3598	218078	1000000	0.2180780
chr6	78000000	79000000	3164	189592	1000000	0.1895920
chr6	79000000	80000000	2643	200428	1000000	0.2004280
chr6	80000000	81000000	3230	200797	1000000	0.2007970
chr6	81000000	82000000	3432	124639	1000000	0.1246390
chr6	82000000	83000000	2685	149363	1000000	0.1493630
chr6	83000000	84000000	3097	149323	1000000	0.1493230
chr6	84000000	85000000	3229	153384	1000000	0.1533840
chr6	85000000	86000000	3368	153077	1000000	0.1530770
chr6	86000000	87000000	4173	156397	1000000	0.1563970
chr6	87000000	88000000	3397	123225	1000000	0.1232250
chr6	88000000	89000000	3468	136383	1000000	0.1363830
chr6	89000000	90000000	2890	212554	1000000	0.2125540
chr6	90000000	91000000	3693	239095	1000000	0.2390950
chr6	91000000	92000000	2999	240407	1000000	0.2404070
chr6	92000000	93000000	3033	116433	1000000	0.1164330
chr6	93000000	94000000	3901	146338	1000000	0.1463380
chr6	94000000	95000000	3398	130476	1000000	0.1304760
chr6	95000000	96000000	4157	166055	1000000	0.1660550
chr6	96000000	97000000	3478	174968	1000000	0.1749680
chr6	97000000	98000000	3593	159321	1000000	0.1593210
chr6	98000000	99000000	3065	127549	1000000	0.1275490
chr6	99000000	100000000	3207	205917	1000000	0.2059170
chr6	100000000	101000000	3052	95295	1000000	0.0952950
chr6	101000000	102000000	2931	221209	1000000	0.2212090
chr6	102000000	103000000	3224	128808	1000000	0.1288080
chr6	103000000	104000000	3216	115116	1000000	0.1151160
chr6	104000000	105000000	3173	84834	1000000	0.0848340
chr6	105000000	106000000	3127	77736	1000000	0.0777360
chr6	106000000	107000000	3048	88016	1000000	0.0880160
chr6	107000000	108000000	2674	64505	1000000	0.0645050
chr6	108000000	109000000	4152	84170	1000000	0.0841700
chr6	109000000	110000000	3409	78227	1000000	0.0782270
chr6	110000000	111000000	3378	83761	1000000	0.0837610
chr6	111000000	112000000	3448	84474	1000000	0.0844740
chr6	112000000	113000000	2882	103308	1000000	0.1033080
chr6	113000000	114000000	3185	156472	1000000	0.1564720
chr6	114000000	115000000	3873	210071	1000000	0.2100710
chr6	115000000	116000000	3800	152721	1000000	0.1527210
chr6	116000000	117000000	3703	144459	1000000	0.1444590
chr6	117000000	118000000	3252	133518	1000000	0.1335180
chr6	118000000	119000000	4060	186511	1000000	0.1865110
chr6	119000000	120000000	3237	143045	1000000	0.1430450
chr6	120000000	121000000	2979	140376	1000000	0.1403760
chr6	121000000	122000000	3686	140704	1000000	0.1407040
chr6	122000000	123000000	3314	150635	1000000	0.1506350
chr6	123000000	124000000	3258	189041	1000000	0.1890410
chr6	124000000	125000000	3051	184113	1000000	0.1841130
chr6	125000000	126000000	3342	202274	1000000	0.2022740
chr6	126000000	127000000	3606	158044	1000000	0.1580440
chr6	127000000	128000000	3761	193842	1000000	0.1938420
chr6	128000000	129000000	3310	181699	1000000	0.1816990
chr6	129000000	130000000	3376	149932	1000000	0.1499320
chr6	130000000	131000000	3190	183102	1000000	0.1831020
chr6	131000000	132000000	3000	212812	1000000	0.2128120
chr6	132000000	133000000	3206	207256	1000000	0.2072560
chr6	133000000	134000000	3646	226493	1000000	0.2264930
chr6	134000000	135000000	2805	167214	1000000	0.1672140
chr6	135000000	136000000	2889	205037	1000000	0.2050370
chr6	136000000	137000000	3048	195826	1000000	0.1958260
chr6	137000000	138000000	3444	159919	1000000	0.1599190
chr6	138000000	139000000	2984	173041	1000000	0.1730410
chr6	139000000	140000000	2876	145130	1000000	0.1451300
chr6	140000000	141000000	3988	247639	1000000	0.2476390
chr6	141000000	142000000	2336	114399	1000000	0.1143990
chr6	142000000	143000000	2280	104318	1000000	0.1043180
chr6	143000000	144000000	2829	121373	1000000	0.1213730
chr6	144000000	145000000	3155	275310	1000000	0.2753100
chr6	145000000	146000000	2767	202683	1000000	0.2026830
chr6	146000000	147000000	2590	243653	1000000	0.2436530
chr6	147000000	148000000	3270	238476	1000000	0.2384760
chr6	148000000	149000000	2749	136831	1000000	0.1368310
chr6	149000000	150000000	2816	128014	1000000	0.1280140
chr6	150000000	151000000	2882	87998	1000000	0.0879980
chr6	151000000	152000000	3002	174167	1000000	0.1741670
chr6	152000000	153000000	2724	205215	1000000	0.2052150
chr6	153000000	154000000	2909	99778	1000000	0.0997780
chr6	154000000	155000000	3133	224048	1000000	0.2240480
chr6	155000000	156000000	3061	229088	1000000	0.2290880
chr6	156000000	157000000	3341	204376	1000000	0.2043760
chr6	157000000	158000000	2949	239669	1000000	0.2396690
chr6	158000000	159000000	2866	148179	1000000	0.1481790
chr6	159000000	160000000	3558	196397	1000000	0.1963970
chr6	160000000	161000000	3421	243189	1000000	0.2431890
chr6	161000000	162000000	3501	216772	1000000	0.2167720
chr6	162000000	163000000	3821	174490	1000000	0.1744900
chr6	163000000	164000000	3656	152389	1000000	0.1523890
chr6	164000000	165000000	3151	168064	1000000	0.1680640
chr6	165000000	166000000	3490	237397	1000000	0.2373970
chr6	166000000	167000000	3352	197086	1000000	0.1970860
chr6	167000000	168000000	3066	178643	1000000	0.1786430
chr6	168000000	169000000	3428	229211	1000000	0.2292110
chr6	169000000	170000000	3765	397639	1000000	0.3976390
chr6	170000000	171000000	3426	296299	1000000	0.2962990
chr6	171000000	172000000	3505	270388	1000000	0.2703880
chr6	172000000	173000000	3440	183716	1000000	0.1837160
chr6	173000000	174000000	3277	235271	1000000	0.2352710
chr6	174000000	175000000	3172	269657	1000000	0.2696570
chr6	175000000	176000000	2992	176869	1000000	0.1768690
chr6	176000000	177000000	3023	241536	1000000	0.2415360
chr6	177000000	178000000	3059	159826	1000000	0.1598260
chr6	178000000	179000000	3475	233230	1000000	0.2332300
chr6	179000000	180000000	3047	200858	1000000	0.2008580
chr6	180000000	181000000	3207	281715	1000000	0.2817150
chr6	181000000	182000000	3223	200211	1000000	0.2002110
chr6	182000000	183000000	2740	183943	1000000	0.1839430
chr6	183000000	184000000	3052	228929	1000000	0.2289290
chr6	184000000	185000000	3349	324466	1000000	0.3244660
chr6	185000000	186000000	3307	207307	1000000	0.2073070
chr6	186000000	187000000	4134	240744	1000000	0.2407440
chr6	187000000	188000000	3105	234619	1000000	0.2346190
chr6	188000000	189000000	3189	212684	1000000	0.2126840
chr6	189000000	190000000	2765	281045	1000000	0.2810450
chr6	190000000	191000000	2887	244884	1000000	0.2448840
chr6	191000000	192000000	3196	162015	1000000	0.1620150
chr6	192000000	193000000	2858	250040	1000000	0.2500400
chr6	193000000	194000000	2771	240546	1000000	0.2405460
chr6	194000000	195000000	3065	271712	1000000	0.2717120
chr6	195000000	196000000	3998	324069	1000000	0.3240690
chr6	196000000	197000000	3099	277823	1000000	0.2778230
chr6	197000000	198000000	3527	193146	1000000	0.1931460
chr6	198000000	199000000	2545	206788	1000000	0.2067880
chr6	199000000	200000000	3039	246684	1000000	0.2466840
chr6	200000000	201000000	2894	302640	1000000	0.3026400
chr6	201000000	202000000	3158	162447	1000000	0.1624470
chr6	202000000	203000000	3688	197086	1000000	0.1970860
chr6	203000000	204000000	3426	326199	1000000	0.3261990
chr6	204000000	205000000	3341	180078	1000000	0.1800780
chr6	205000000	206000000	3501	194631	1000000	0.1946310
chr6	206000000	207000000	3401	276696	1000000	0.2766960
chr6	207000000	208000000	3148	309622	1000000	0.3096220
chr6	208000000	209000000	2972	264330	1000000	0.2643300
chr6	209000000	210000000	2734	212828	1000000	0.2128280
chr6	210000000	211000000	3171	276718	1000000	0.2767180
chr6	211000000	212000000	2900	170003	1000000	0.1700030
chr6	212000000	213000000	2984	156168	1000000	0.1561680
chr6	213000000	214000000	2933	109045	1000000	0.1090450
chr6	214000000	215000000	2982	184611	1000000	0.1846110
chr6	215000000	216000000	2914	175753	1000000	0.1757530
chr6	216000000	217000000	2584	62003	1000000	0.0620030
chr6	217000000	218000000	3104	250024	1000000	0.2500240
chr6	218000000	219000000	3089	268899	1000000	0.2688990
chr6	219000000	220000000	2959	215044	1000000	0.2150440
chr6	220000000	221000000	3501	233345	1000000	0.2333450
chr6	221000000	222000000	3182	229215	1000000	0.2292150
chr6	222000000	223000000	2464	222552	1000000	0.2225520
chr6	223000000	224000000	3015	258464	1000000	0.2584640
chr6	224000000	225000000	2913	208516	1000000	0.2085160
chr6	225000000	226000000	2703	189385	1000000	0.1893850
chr6	226000000	227000000	3425	171708	1000000	0.1717080
chr6	227000000	228000000	3032	280305	1000000	0.2803050
chr6	228000000	229000000	3009	299022	1000000	0.2990220
chr6	229000000	230000000	2628	153967	1000000	0.1539670
chr6	230000000	231000000	3159	275845	1000000	0.2758450
chr6	231000000	232000000	3430	259396	1000000	0.2593960
chr6	232000000	233000000	3070	258989	1000000	0.2589890
chr6	233000000	234000000	3217	333680	1000000	0.3336800
chr6	234000000	235000000	3280	217603	1000000	0.2176030
chr6	235000000	236000000	2362	131163	1000000	0.1311630
chr6	236000000	237000000	3153	222326	1000000	0.2223260
chr6	237000000	238000000	3006	259878	1000000	0.2598780
chr6	238000000	239000000	2998	224387	1000000	0.2243870
chr6	239000000	240000000	3266	257021	1000000	0.2570210
chr6	240000000	241000000	2903	179760	1000000	0.1797600
chr6	241000000	242000000	2591	201797	1000000	0.2017970
chr6	242000000	243000000	3043	234871	1000000	0.2348710
chr6	243000000	244000000	3438	279477	1000000	0.2794770
chr6	244000000	245000000	2785	160592	1000000	0.1605920
chr6	245000000	246000000	2701	254406	1000000	0.2544060
chr6	246000000	247000000	3227	252239	1000000	0.2522390
chr6	247000000	248000000	2623	201956	1000000	0.2019560
chr6	248000000	249000000	2956	242172	1000000	0.2421720
chr6	249000000	250000000	2728	118517	1000000	0.1185170
chr6	250000000	251000000	2863	267159	1000000	0.2671590
chr6	251000000	252000000	3467	278560	1000000	0.2785600
chr6	252000000	253000000	2945	323176	1000000	0.3231760
chr6	253000000	254000000	3002	353252	1000000	0.3532520
chr6	254000000	255000000	2621	238913	1000000	0.2389130
chr6	255000000	256000000	3382	220634	1000000	0.2206340
chr6	256000000	257000000	3012	324148	1000000	0.3241480
chr6	257000000	258000000	4025	165157	1000000	0.1651570
chr6	258000000	259000000	3179	298898	1000000	0.2988980
chr6	259000000	260000000	2448	81608	1000000	0.0816080
chr6	260000000	261000000	3542	102106	1000000	0.1021060
chr6	261000000	262000000	2816	176483	1000000	0.1764830
chr6	262000000	263000000	4546	215523	1000000	0.2155230
chr6	263000000	264000000	5018	392520	1000000	0.3925200
chr6	264000000	265000000	4384	410806	1000000	0.4108060
chr6	265000000	266000000	4341	270554	1000000	0.2705540
chr6	266000000	267000000	3977	219391	1000000	0.2193910
chr6	267000000	268000000	5332	240540	1000000	0.2405400
chr6	268000000	268596090	3781	123436	596090	0.2070761
chr7	0	1000000	2774	162276	1000000	0.1622760
chr7	1000000	2000000	2983	138404	1000000	0.1384040
chr7	2000000	3000000	3615	231713	1000000	0.2317130
chr7	3000000	4000000	2795	228751	1000000	0.2287510
chr7	4000000	5000000	3353	275546	1000000	0.2755460
chr7	5000000	6000000	3236	194454	1000000	0.1944540
chr7	6000000	7000000	2650	167519	1000000	0.1675190
chr7	7000000	8000000	3117	310896	1000000	0.3108960
chr7	8000000	9000000	2751	234150	1000000	0.2341500
chr7	9000000	10000000	3274	240073	1000000	0.2400730
chr7	10000000	11000000	3004	246551	1000000	0.2465510
chr7	11000000	12000000	3678	235635	1000000	0.2356350
chr7	12000000	13000000	3658	251491	1000000	0.2514910
chr7	13000000	14000000	2991	231125	1000000	0.2311250
chr7	14000000	15000000	2904	208008	1000000	0.2080080
chr7	15000000	16000000	3529	181245	1000000	0.1812450
chr7	16000000	17000000	3109	264369	1000000	0.2643690
chr7	17000000	18000000	2957	222223	1000000	0.2222230
chr7	18000000	19000000	2795	200921	1000000	0.2009210
chr7	19000000	20000000	2822	251054	1000000	0.2510540
chr7	20000000	21000000	2824	185458	1000000	0.1854580
chr7	21000000	22000000	4974	290188	1000000	0.2901880
chr7	22000000	23000000	4799	247183	1000000	0.2471830
chr7	23000000	24000000	3355	169026	1000000	0.1690260
chr7	24000000	25000000	2955	157543	1000000	0.1575430
chr7	25000000	26000000	2508	167648	1000000	0.1676480
chr7	26000000	27000000	2950	287016	1000000	0.2870160
chr7	27000000	28000000	3468	262862	1000000	0.2628620
chr7	28000000	29000000	2842	183491	1000000	0.1834910
chr7	29000000	30000000	2556	170425	1000000	0.1704250
chr7	30000000	31000000	2839	275797	1000000	0.2757970
chr7	31000000	32000000	3509	161283	1000000	0.1612830
chr7	32000000	33000000	3346	201812	1000000	0.2018120
chr7	33000000	34000000	2658	148033	1000000	0.1480330
chr7	34000000	35000000	2899	220711	1000000	0.2207110
chr7	35000000	36000000	3120	198389	1000000	0.1983890
chr7	36000000	37000000	3016	234999	1000000	0.2349990
chr7	37000000	38000000	2807	180722	1000000	0.1807220
chr7	38000000	39000000	2687	219135	1000000	0.2191350
chr7	39000000	40000000	3014	249161	1000000	0.2491610
chr7	40000000	41000000	2831	211008	1000000	0.2110080
chr7	41000000	42000000	3146	168785	1000000	0.1687850
chr7	42000000	43000000	2866	220262	1000000	0.2202620
chr7	43000000	44000000	4029	228315	1000000	0.2283150
chr7	44000000	45000000	4291	234161	1000000	0.2341610
chr7	45000000	46000000	3437	236196	1000000	0.2361960
chr7	46000000	47000000	2620	171764	1000000	0.1717640
chr7	47000000	48000000	2735	170006	1000000	0.1700060
chr7	48000000	49000000	2903	169220	1000000	0.1692200
chr7	49000000	50000000	2599	131481	1000000	0.1314810
chr7	50000000	51000000	3004	177023	1000000	0.1770230
chr7	51000000	52000000	3127	128244	1000000	0.1282440
chr7	52000000	53000000	3569	174349	1000000	0.1743490
chr7	53000000	54000000	3070	196620	1000000	0.1966200
chr7	54000000	55000000	2599	218983	1000000	0.2189830
chr7	55000000	56000000	3021	173968	1000000	0.1739680
chr7	56000000	57000000	2935	211417	1000000	0.2114170
chr7	57000000	58000000	3151	152573	1000000	0.1525730
chr7	58000000	59000000	2795	203279	1000000	0.2032790
chr7	59000000	60000000	2821	238231	1000000	0.2382310
chr7	60000000	61000000	2485	201708	1000000	0.2017080
chr7	61000000	62000000	3503	245317	1000000	0.2453170
chr7	62000000	63000000	3150	117358	1000000	0.1173580
chr7	63000000	64000000	3039	185304	1000000	0.1853040
chr7	64000000	65000000	2814	242992	1000000	0.2429920
chr7	65000000	66000000	3259	219318	1000000	0.2193180
chr7	66000000	67000000	2943	202064	1000000	0.2020640
chr7	67000000	68000000	3527	220493	1000000	0.2204930
chr7	68000000	69000000	2815	155240	1000000	0.1552400
chr7	69000000	70000000	3595	209250	1000000	0.2092500
chr7	70000000	71000000	3095	226717	1000000	0.2267170
chr7	71000000	72000000	2339	76487	1000000	0.0764870
chr7	72000000	73000000	3044	198726	1000000	0.1987260
chr7	73000000	74000000	3558	124016	1000000	0.1240160
chr7	74000000	75000000	3735	200986	1000000	0.2009860
chr7	75000000	76000000	3347	191269	1000000	0.1912690
chr7	76000000	77000000	2570	226141	1000000	0.2261410
chr7	77000000	78000000	3104	197530	1000000	0.1975300
chr7	78000000	79000000	3200	215680	1000000	0.2156800
chr7	79000000	80000000	3402	228364	1000000	0.2283640
chr7	80000000	81000000	3619	214076	1000000	0.2140760
chr7	81000000	82000000	2883	268450	1000000	0.2684500
chr7	82000000	83000000	2904	194348	1000000	0.1943480
chr7	83000000	84000000	2850	212719	1000000	0.2127190
chr7	84000000	85000000	2939	192150	1000000	0.1921500
chr7	85000000	86000000	2889	242917	1000000	0.2429170
chr7	86000000	87000000	3225	197568	1000000	0.1975680
chr7	87000000	88000000	3355	233389	1000000	0.2333890
chr7	88000000	89000000	3342	200861	1000000	0.2008610
chr7	89000000	90000000	3029	175415	1000000	0.1754150
chr7	90000000	91000000	2801	157321	1000000	0.1573210
chr7	91000000	92000000	3022	234832	1000000	0.2348320
chr7	92000000	93000000	3356	150679	1000000	0.1506790
chr7	93000000	94000000	3596	256069	1000000	0.2560690
chr7	94000000	95000000	2732	132756	1000000	0.1327560
chr7	95000000	96000000	3603	172120	1000000	0.1721200
chr7	96000000	97000000	2558	137512	1000000	0.1375120
chr7	97000000	98000000	3456	164841	1000000	0.1648410
chr7	98000000	99000000	3098	222873	1000000	0.2228730
chr7	99000000	100000000	2968	165319	1000000	0.1653190
chr7	100000000	101000000	2626	163341	1000000	0.1633410
chr7	101000000	102000000	2834	206187	1000000	0.2061870
chr7	102000000	103000000	3033	230718	1000000	0.2307180
chr7	103000000	104000000	2476	124529	1000000	0.1245290
chr7	104000000	105000000	3199	110018	1000000	0.1100180
chr7	105000000	106000000	3271	237875	1000000	0.2378750
chr7	106000000	107000000	3024	253607	1000000	0.2536070
chr7	107000000	108000000	2751	173563	1000000	0.1735630
chr7	108000000	109000000	2660	233877	1000000	0.2338770
chr7	109000000	110000000	2890	89083	1000000	0.0890830
chr7	110000000	111000000	3990	201742	1000000	0.2017420
chr7	111000000	112000000	3535	267384	1000000	0.2673840
chr7	112000000	113000000	3607	192691	1000000	0.1926910
chr7	113000000	114000000	3829	272025	1000000	0.2720250
chr7	114000000	115000000	3706	187392	1000000	0.1873920
chr7	115000000	116000000	3281	188497	1000000	0.1884970
chr7	116000000	117000000	2851	253151	1000000	0.2531510
chr7	117000000	118000000	2609	167288	1000000	0.1672880
chr7	118000000	119000000	2821	148838	1000000	0.1488380
chr7	119000000	120000000	3123	251672	1000000	0.2516720
chr7	120000000	121000000	3073	145456	1000000	0.1454560
chr7	121000000	122000000	3449	225741	1000000	0.2257410
chr7	122000000	123000000	3223	213292	1000000	0.2132920
chr7	123000000	124000000	2823	153955	1000000	0.1539550
chr7	124000000	125000000	2501	179327	1000000	0.1793270
chr7	125000000	126000000	3441	247655	1000000	0.2476550
chr7	126000000	127000000	3667	182955	1000000	0.1829550
chr7	127000000	128000000	3735	155969	1000000	0.1559690
chr7	128000000	129000000	3182	139586	1000000	0.1395860
chr7	129000000	130000000	3124	205162	1000000	0.2051620
chr7	130000000	131000000	3236	212947	1000000	0.2129470
chr7	131000000	132000000	3055	188051	1000000	0.1880510
chr7	132000000	133000000	3467	239148	1000000	0.2391480
chr7	133000000	134000000	3203	165271	1000000	0.1652710
chr7	134000000	135000000	3019	215948	1000000	0.2159480
chr7	135000000	136000000	3360	174975	1000000	0.1749750
chr7	136000000	137000000	3713	239263	1000000	0.2392630
chr7	137000000	138000000	3789	140500	1000000	0.1405000
chr7	138000000	139000000	3284	196647	1000000	0.1966470
chr7	139000000	140000000	3542	206932	1000000	0.2069320
chr7	140000000	141000000	3655	142183	1000000	0.1421830
chr7	141000000	142000000	3079	182296	1000000	0.1822960
chr7	142000000	143000000	3152	206771	1000000	0.2067710
chr7	143000000	144000000	3305	216303	1000000	0.2163030
chr7	144000000	145000000	3279	238782	1000000	0.2387820
chr7	145000000	146000000	3263	159209	1000000	0.1592090
chr7	146000000	147000000	3296	200084	1000000	0.2000840
chr7	147000000	148000000	3020	224688	1000000	0.2246880
chr7	148000000	149000000	3347	202567	1000000	0.2025670
chr7	149000000	150000000	3051	143553	1000000	0.1435530
chr7	150000000	151000000	3141	178379	1000000	0.1783790
chr7	151000000	152000000	3650	193436	1000000	0.1934360
chr7	152000000	153000000	3123	139909	1000000	0.1399090
chr7	153000000	154000000	3136	146644	1000000	0.1466440
chr7	154000000	155000000	3417	221998	1000000	0.2219980
chr7	155000000	156000000	2919	152696	1000000	0.1526960
chr7	156000000	157000000	2977	190555	1000000	0.1905550
chr7	157000000	158000000	2829	144215	1000000	0.1442150
chr7	158000000	159000000	3668	119192	1000000	0.1191920
chr7	159000000	160000000	3704	139648	1000000	0.1396480
chr7	160000000	161000000	3598	137795	1000000	0.1377950
chr7	161000000	162000000	3446	92998	1000000	0.0929980
chr7	162000000	163000000	3991	123732	1000000	0.1237320
chr7	163000000	164000000	2787	64125	1000000	0.0641250
[truncated: 755 more rows]
