# Supplementary material for: Chromosome-level haplotype-resolved assembly of highly heterozygous grass genomes with PhaseGrass
Source: Nat Commun. 2025 Dec 20;17:12. doi: 10.1038/s41467-025-66377-5 (PMC12764793; doi:10.1038/s41467-025-66377-5)
Supplement: Supplementary file 6 — Source Data [file 41467_2025_66377_MOESM6_ESM.zip › Supplementary Fig. 11a/DH647_coverage/query_windows_rep_cov.bed]

chr1	0	1000000	3059	897900	1000000	0.8979000
chr1	1000000	2000000	4303	835628	1000000	0.8356280
chr1	2000000	3000000	4557	702176	1000000	0.7021760
chr1	3000000	4000000	5066	777273	1000000	0.7772730
chr1	4000000	5000000	4051	717425	1000000	0.7174250
chr1	5000000	6000000	4472	706682	1000000	0.7066820
chr1	6000000	7000000	4616	642001	1000000	0.6420010
chr1	7000000	8000000	3017	680100	1000000	0.6801000
chr1	8000000	9000000	3440	625272	1000000	0.6252720
chr1	9000000	10000000	3224	748999	1000000	0.7489990
chr1	10000000	11000000	3311	809182	1000000	0.8091820
chr1	11000000	12000000	3692	840640	1000000	0.8406400
chr1	12000000	13000000	2934	789518	1000000	0.7895180
chr1	13000000	14000000	3629	828753	1000000	0.8287530
chr1	14000000	15000000	2746	807471	1000000	0.8074710
chr1	15000000	16000000	2717	788175	1000000	0.7881750
chr1	16000000	17000000	2640	792632	1000000	0.7926320
chr1	17000000	18000000	2633	901784	1000000	0.9017840
chr1	18000000	19000000	2996	780711	1000000	0.7807110
chr1	19000000	20000000	2811	840203	1000000	0.8402030
chr1	20000000	21000000	2717	786410	1000000	0.7864100
chr1	21000000	22000000	3022	777802	1000000	0.7778020
chr1	22000000	23000000	3290	781203	1000000	0.7812030
chr1	23000000	24000000	3563	776277	1000000	0.7762770
chr1	24000000	25000000	2571	810376	1000000	0.8103760
chr1	25000000	26000000	2669	787547	1000000	0.7875470
chr1	26000000	27000000	3443	759421	1000000	0.7594210
chr1	27000000	28000000	3644	719928	1000000	0.7199280
chr1	28000000	29000000	3013	721821	1000000	0.7218210
chr1	29000000	30000000	2740	840898	1000000	0.8408980
chr1	30000000	31000000	2762	768138	1000000	0.7681380
chr1	31000000	32000000	3231	772004	1000000	0.7720040
chr1	32000000	33000000	2878	830580	1000000	0.8305800
chr1	33000000	34000000	3004	909091	1000000	0.9090910
chr1	34000000	35000000	2942	783144	1000000	0.7831440
chr1	35000000	36000000	3300	764856	1000000	0.7648560
chr1	36000000	37000000	2942	872609	1000000	0.8726090
chr1	37000000	38000000	3032	812709	1000000	0.8127090
chr1	38000000	39000000	2321	655733	1000000	0.6557330
chr1	39000000	40000000	2834	757150	1000000	0.7571500
chr1	40000000	41000000	3078	746514	1000000	0.7465140
chr1	41000000	42000000	2896	768204	1000000	0.7682040
chr1	42000000	43000000	3035	846159	1000000	0.8461590
chr1	43000000	44000000	2787	782885	1000000	0.7828850
chr1	44000000	45000000	2900	820180	1000000	0.8201800
chr1	45000000	46000000	2999	870115	1000000	0.8701150
chr1	46000000	47000000	3393	791923	1000000	0.7919230
chr1	47000000	48000000	3281	881102	1000000	0.8811020
chr1	48000000	49000000	2797	774478	1000000	0.7744780
chr1	49000000	50000000	2924	727165	1000000	0.7271650
chr1	50000000	51000000	2705	791168	1000000	0.7911680
chr1	51000000	52000000	3077	753497	1000000	0.7534970
chr1	52000000	53000000	2642	753910	1000000	0.7539100
chr1	53000000	54000000	2610	830121	1000000	0.8301210
chr1	54000000	55000000	2611	755865	1000000	0.7558650
chr1	55000000	56000000	2787	838848	1000000	0.8388480
chr1	56000000	57000000	2571	840811	1000000	0.8408110
chr1	57000000	58000000	2908	773333	1000000	0.7733330
chr1	58000000	59000000	2405	762592	1000000	0.7625920
chr1	59000000	60000000	3253	753451	1000000	0.7534510
chr1	60000000	61000000	2618	825903	1000000	0.8259030
chr1	61000000	62000000	3262	889840	1000000	0.8898400
chr1	62000000	63000000	3253	756217	1000000	0.7562170
chr1	63000000	64000000	2737	767724	1000000	0.7677240
chr1	64000000	65000000	2450	833783	1000000	0.8337830
chr1	65000000	66000000	2362	806597	1000000	0.8065970
chr1	66000000	67000000	2129	811957	1000000	0.8119570
chr1	67000000	68000000	2696	820178	1000000	0.8201780
chr1	68000000	69000000	2643	782689	1000000	0.7826890
chr1	69000000	70000000	2648	802275	1000000	0.8022750
chr1	70000000	71000000	3577	828157	1000000	0.8281570
chr1	71000000	72000000	2466	784669	1000000	0.7846690
chr1	72000000	73000000	3124	891521	1000000	0.8915210
chr1	73000000	74000000	3270	820542	1000000	0.8205420
chr1	74000000	75000000	3294	822240	1000000	0.8222400
chr1	75000000	76000000	2602	779728	1000000	0.7797280
chr1	76000000	77000000	2652	835871	1000000	0.8358710
chr1	77000000	78000000	2969	818801	1000000	0.8188010
chr1	78000000	79000000	2802	811141	1000000	0.8111410
chr1	79000000	80000000	2613	834854	1000000	0.8348540
chr1	80000000	81000000	3150	856617	1000000	0.8566170
chr1	81000000	82000000	3336	768275	1000000	0.7682750
chr1	82000000	83000000	2908	886913	1000000	0.8869130
chr1	83000000	84000000	3559	855112	1000000	0.8551120
chr1	84000000	85000000	3601	859101	1000000	0.8591010
chr1	85000000	86000000	3839	882355	1000000	0.8823550
chr1	86000000	87000000	3192	869362	1000000	0.8693620
chr1	87000000	88000000	3730	925733	1000000	0.9257330
chr1	88000000	89000000	3773	889544	1000000	0.8895440
chr1	89000000	90000000	4122	837104	1000000	0.8371040
chr1	90000000	91000000	4014	893158	1000000	0.8931580
chr1	91000000	92000000	3517	892890	1000000	0.8928900
chr1	92000000	93000000	2903	933491	1000000	0.9334910
chr1	93000000	94000000	1888	953116	1000000	0.9531160
chr1	94000000	95000000	2741	939142	1000000	0.9391420
chr1	95000000	96000000	2800	946113	1000000	0.9461130
chr1	96000000	97000000	2682	954126	1000000	0.9541260
chr1	97000000	98000000	2050	969493	1000000	0.9694930
chr1	98000000	99000000	1932	956031	1000000	0.9560310
chr1	99000000	100000000	2626	948673	1000000	0.9486730
chr1	100000000	101000000	3759	913476	1000000	0.9134760
chr1	101000000	102000000	4159	863209	1000000	0.8632090
chr1	102000000	103000000	3495	889728	1000000	0.8897280
chr1	103000000	104000000	3364	898629	1000000	0.8986290
chr1	104000000	105000000	3124	877732	1000000	0.8777320
chr1	105000000	106000000	3233	892322	1000000	0.8923220
chr1	106000000	107000000	3295	815002	1000000	0.8150020
chr1	107000000	108000000	2793	850525	1000000	0.8505250
chr1	108000000	109000000	3028	785784	1000000	0.7857840
chr1	109000000	110000000	3488	876600	1000000	0.8766000
chr1	110000000	111000000	2654	898917	1000000	0.8989170
chr1	111000000	112000000	3535	835236	1000000	0.8352360
chr1	112000000	113000000	2984	820052	1000000	0.8200520
chr1	113000000	114000000	3082	767155	1000000	0.7671550
chr1	114000000	115000000	3063	835811	1000000	0.8358110
chr1	115000000	116000000	2564	848017	1000000	0.8480170
chr1	116000000	117000000	2722	797790	1000000	0.7977900
chr1	117000000	118000000	2687	885778	1000000	0.8857780
chr1	118000000	119000000	3120	804574	1000000	0.8045740
chr1	119000000	120000000	2651	736004	1000000	0.7360040
chr1	120000000	121000000	3356	760542	1000000	0.7605420
chr1	121000000	122000000	3833	784035	1000000	0.7840350
chr1	122000000	123000000	3314	778446	1000000	0.7784460
chr1	123000000	124000000	2446	784917	1000000	0.7849170
chr1	124000000	125000000	3370	744879	1000000	0.7448790
chr1	125000000	126000000	2257	884337	1000000	0.8843370
chr1	126000000	127000000	2663	742192	1000000	0.7421920
chr1	127000000	128000000	3224	823292	1000000	0.8232920
chr1	128000000	129000000	2396	835045	1000000	0.8350450
chr1	129000000	130000000	2027	851571	1000000	0.8515710
chr1	130000000	131000000	2763	786663	1000000	0.7866630
chr1	131000000	132000000	3433	800804	1000000	0.8008040
chr1	132000000	133000000	2734	839419	1000000	0.8394190
chr1	133000000	134000000	2984	830888	1000000	0.8308880
chr1	134000000	135000000	3164	868339	1000000	0.8683390
chr1	135000000	136000000	2579	821246	1000000	0.8212460
chr1	136000000	137000000	2670	778108	1000000	0.7781080
chr1	137000000	138000000	3104	817722	1000000	0.8177220
chr1	138000000	139000000	3337	812417	1000000	0.8124170
chr1	139000000	140000000	3044	854247	1000000	0.8542470
chr1	140000000	141000000	2852	764722	1000000	0.7647220
chr1	141000000	142000000	2775	823453	1000000	0.8234530
chr1	142000000	143000000	3100	840395	1000000	0.8403950
chr1	143000000	144000000	2276	872213	1000000	0.8722130
chr1	144000000	145000000	3229	806802	1000000	0.8068020
chr1	145000000	146000000	2840	826725	1000000	0.8267250
chr1	146000000	147000000	2610	697171	1000000	0.6971710
chr1	147000000	148000000	3065	764122	1000000	0.7641220
chr1	148000000	149000000	2897	767780	1000000	0.7677800
chr1	149000000	150000000	2812	731035	1000000	0.7310350
chr1	150000000	151000000	2837	814423	1000000	0.8144230
chr1	151000000	152000000	2985	804988	1000000	0.8049880
chr1	152000000	153000000	2374	734089	1000000	0.7340890
chr1	153000000	154000000	3017	762571	1000000	0.7625710
chr1	154000000	155000000	2527	761501	1000000	0.7615010
chr1	155000000	156000000	2877	745301	1000000	0.7453010
chr1	156000000	157000000	2092	774670	1000000	0.7746700
chr1	157000000	158000000	2672	769061	1000000	0.7690610
chr1	158000000	159000000	2457	802919	1000000	0.8029190
chr1	159000000	160000000	2624	798008	1000000	0.7980080
chr1	160000000	161000000	3015	775675	1000000	0.7756750
chr1	161000000	162000000	4002	873789	1000000	0.8737890
chr1	162000000	163000000	2422	827122	1000000	0.8271220
chr1	163000000	164000000	2925	796654	1000000	0.7966540
chr1	164000000	165000000	3543	747925	1000000	0.7479250
chr1	165000000	166000000	2563	800689	1000000	0.8006890
chr1	166000000	167000000	2658	703672	1000000	0.7036720
chr1	167000000	168000000	2698	763667	1000000	0.7636670
chr1	168000000	169000000	3196	839207	1000000	0.8392070
chr1	169000000	170000000	3039	769909	1000000	0.7699090
chr1	170000000	171000000	3317	810493	1000000	0.8104930
chr1	171000000	172000000	2500	800375	1000000	0.8003750
chr1	172000000	173000000	2931	779028	1000000	0.7790280
chr1	173000000	174000000	2747	815235	1000000	0.8152350
chr1	174000000	175000000	2497	796314	1000000	0.7963140
chr1	175000000	176000000	3527	807250	1000000	0.8072500
chr1	176000000	177000000	2782	772134	1000000	0.7721340
chr1	177000000	178000000	3333	841270	1000000	0.8412700
chr1	178000000	179000000	3406	818095	1000000	0.8180950
chr1	179000000	180000000	2818	819253	1000000	0.8192530
chr1	180000000	181000000	2681	830416	1000000	0.8304160
chr1	181000000	182000000	2834	679567	1000000	0.6795670
chr1	182000000	183000000	3072	806575	1000000	0.8065750
chr1	183000000	184000000	2677	825729	1000000	0.8257290
chr1	184000000	185000000	2382	785570	1000000	0.7855700
chr1	185000000	186000000	3092	794444	1000000	0.7944440
chr1	186000000	187000000	3057	783478	1000000	0.7834780
chr1	187000000	188000000	2590	796002	1000000	0.7960020
chr1	188000000	189000000	3213	762508	1000000	0.7625080
chr1	189000000	190000000	2299	751100	1000000	0.7511000
chr1	190000000	191000000	2980	773457	1000000	0.7734570
chr1	191000000	192000000	2374	782375	1000000	0.7823750
chr1	192000000	193000000	2612	785539	1000000	0.7855390
chr1	193000000	194000000	2571	858716	1000000	0.8587160
chr1	194000000	195000000	2588	784238	1000000	0.7842380
chr1	195000000	196000000	2990	703363	1000000	0.7033630
chr1	196000000	197000000	2808	731541	1000000	0.7315410
chr1	197000000	198000000	2916	737885	1000000	0.7378850
chr1	198000000	199000000	2755	735506	1000000	0.7355060
chr1	199000000	200000000	2539	793327	1000000	0.7933270
chr1	200000000	201000000	2856	767350	1000000	0.7673500
chr1	201000000	202000000	3186	797782	1000000	0.7977820
chr1	202000000	203000000	2872	775793	1000000	0.7757930
chr1	203000000	204000000	2807	747643	1000000	0.7476430
chr1	204000000	205000000	3196	772113	1000000	0.7721130
chr1	205000000	206000000	3017	771968	1000000	0.7719680
chr1	206000000	207000000	2800	770508	1000000	0.7705080
chr1	207000000	208000000	3177	770222	1000000	0.7702220
chr1	208000000	209000000	2890	778551	1000000	0.7785510
chr1	209000000	210000000	3065	795642	1000000	0.7956420
chr1	210000000	211000000	2916	686029	1000000	0.6860290
chr1	211000000	212000000	2954	793227	1000000	0.7932270
chr1	212000000	213000000	2752	705475	1000000	0.7054750
chr1	213000000	214000000	2890	779483	1000000	0.7794830
chr1	214000000	215000000	2995	725887	1000000	0.7258870
chr1	215000000	216000000	3076	782838	1000000	0.7828380
chr1	216000000	217000000	2966	780017	1000000	0.7800170
chr1	217000000	218000000	2668	718259	1000000	0.7182590
chr1	218000000	219000000	2953	709921	1000000	0.7099210
chr1	219000000	220000000	2873	754250	1000000	0.7542500
chr1	220000000	221000000	2931	734593	1000000	0.7345930
chr1	221000000	222000000	3283	853846	1000000	0.8538460
chr1	222000000	223000000	3204	813894	1000000	0.8138940
chr1	223000000	224000000	2981	738507	1000000	0.7385070
chr1	224000000	225000000	2811	737426	1000000	0.7374260
chr1	225000000	226000000	2822	817969	1000000	0.8179690
chr1	226000000	227000000	2868	823688	1000000	0.8236880
chr1	227000000	228000000	2984	771382	1000000	0.7713820
chr1	228000000	229000000	2854	689157	1000000	0.6891570
chr1	229000000	230000000	2967	834142	1000000	0.8341420
chr1	230000000	231000000	2635	696864	1000000	0.6968640
chr1	231000000	232000000	2549	775728	1000000	0.7757280
chr1	232000000	233000000	2812	718067	1000000	0.7180670
chr1	233000000	234000000	2713	719250	1000000	0.7192500
chr1	234000000	235000000	3045	782772	1000000	0.7827720
chr1	235000000	236000000	2600	733071	1000000	0.7330710
chr1	236000000	237000000	2964	687987	1000000	0.6879870
chr1	237000000	238000000	3391	756076	1000000	0.7560760
chr1	238000000	239000000	4244	714772	1000000	0.7147720
chr1	239000000	240000000	3239	748040	1000000	0.7480400
chr1	240000000	241000000	2798	740426	1000000	0.7404260
chr1	241000000	242000000	3173	770086	1000000	0.7700860
chr1	242000000	243000000	3244	745984	1000000	0.7459840
chr1	243000000	244000000	3713	754652	1000000	0.7546520
chr1	244000000	245000000	2552	734402	1000000	0.7344020
chr1	245000000	246000000	2870	878717	1000000	0.8787170
chr1	246000000	247000000	2984	739974	1000000	0.7399740
chr1	247000000	248000000	3095	821235	1000000	0.8212350
chr1	248000000	249000000	3151	727016	1000000	0.7270160
chr1	249000000	250000000	3919	681509	1000000	0.6815090
chr1	250000000	251000000	3037	697341	1000000	0.6973410
chr1	251000000	252000000	3874	661905	1000000	0.6619050
chr1	252000000	253000000	3558	822875	1000000	0.8228750
chr1	253000000	254000000	2581	892350	1000000	0.8923500
chr1	254000000	254804971	2482	752479	804971	0.9347902
chr2	0	1000000	4435	905616	1000000	0.9056160
chr2	1000000	2000000	3157	779654	1000000	0.7796540
chr2	2000000	3000000	3171	739681	1000000	0.7396810
chr2	3000000	4000000	2743	783836	1000000	0.7838360
chr2	4000000	5000000	3157	711653	1000000	0.7116530
chr2	5000000	6000000	3308	800458	1000000	0.8004580
chr2	6000000	7000000	2743	700397	1000000	0.7003970
chr2	7000000	8000000	2946	740924	1000000	0.7409240
chr2	8000000	9000000	3592	762061	1000000	0.7620610
chr2	9000000	10000000	3526	760799	1000000	0.7607990
chr2	10000000	11000000	3670	728873	1000000	0.7288730
chr2	11000000	12000000	3467	702988	1000000	0.7029880
chr2	12000000	13000000	2792	682525	1000000	0.6825250
chr2	13000000	14000000	5048	614008	1000000	0.6140080
chr2	14000000	15000000	5115	693857	1000000	0.6938570
chr2	15000000	16000000	5744	675644	1000000	0.6756440
chr2	16000000	17000000	2814	711616	1000000	0.7116160
chr2	17000000	18000000	3154	736773	1000000	0.7367730
chr2	18000000	19000000	3161	749816	1000000	0.7498160
chr2	19000000	20000000	3128	699171	1000000	0.6991710
chr2	20000000	21000000	2898	765912	1000000	0.7659120
chr2	21000000	22000000	3002	795312	1000000	0.7953120
chr2	22000000	23000000	2968	770136	1000000	0.7701360
chr2	23000000	24000000	2725	687711	1000000	0.6877110
chr2	24000000	25000000	3477	765587	1000000	0.7655870
chr2	25000000	26000000	2753	702531	1000000	0.7025310
chr2	26000000	27000000	2978	815587	1000000	0.8155870
chr2	27000000	28000000	2351	726565	1000000	0.7265650
chr2	28000000	29000000	2791	732727	1000000	0.7327270
chr2	29000000	30000000	3903	731554	1000000	0.7315540
chr2	30000000	31000000	2629	779221	1000000	0.7792210
chr2	31000000	32000000	3000	714908	1000000	0.7149080
chr2	32000000	33000000	2907	770051	1000000	0.7700510
chr2	33000000	34000000	3143	706733	1000000	0.7067330
chr2	34000000	35000000	3008	778822	1000000	0.7788220
chr2	35000000	36000000	2797	692783	1000000	0.6927830
chr2	36000000	37000000	3172	745447	1000000	0.7454470
chr2	37000000	38000000	3144	744361	1000000	0.7443610
chr2	38000000	39000000	3205	723951	1000000	0.7239510
chr2	39000000	40000000	3464	849389	1000000	0.8493890
chr2	40000000	41000000	3580	869562	1000000	0.8695620
chr2	41000000	42000000	2910	812639	1000000	0.8126390
chr2	42000000	43000000	3662	825025	1000000	0.8250250
chr2	43000000	44000000	3281	715163	1000000	0.7151630
chr2	44000000	45000000	2630	756070	1000000	0.7560700
chr2	45000000	46000000	2944	715248	1000000	0.7152480
chr2	46000000	47000000	2809	839208	1000000	0.8392080
chr2	47000000	48000000	2862	862252	1000000	0.8622520
chr2	48000000	49000000	3038	861654	1000000	0.8616540
chr2	49000000	50000000	3102	765813	1000000	0.7658130
chr2	50000000	51000000	3549	773150	1000000	0.7731500
chr2	51000000	52000000	3376	805678	1000000	0.8056780
chr2	52000000	53000000	3525	753306	1000000	0.7533060
chr2	53000000	54000000	3122	799680	1000000	0.7996800
chr2	54000000	55000000	3058	737724	1000000	0.7377240
chr2	55000000	56000000	2937	809372	1000000	0.8093720
chr2	56000000	57000000	2654	862792	1000000	0.8627920
chr2	57000000	58000000	2711	647866	1000000	0.6478660
chr2	58000000	59000000	3691	798141	1000000	0.7981410
chr2	59000000	60000000	4047	770654	1000000	0.7706540
chr2	60000000	61000000	2987	739360	1000000	0.7393600
chr2	61000000	62000000	2984	816469	1000000	0.8164690
chr2	62000000	63000000	2727	796820	1000000	0.7968200
chr2	63000000	64000000	3053	787837	1000000	0.7878370
chr2	64000000	65000000	3054	812104	1000000	0.8121040
chr2	65000000	66000000	2657	860188	1000000	0.8601880
chr2	66000000	67000000	3179	851660	1000000	0.8516600
chr2	67000000	68000000	3146	808379	1000000	0.8083790
chr2	68000000	69000000	3128	868573	1000000	0.8685730
chr2	69000000	70000000	2847	857352	1000000	0.8573520
chr2	70000000	71000000	2632	794527	1000000	0.7945270
chr2	71000000	72000000	2947	852914	1000000	0.8529140
chr2	72000000	73000000	3667	762603	1000000	0.7626030
chr2	73000000	74000000	3004	740381	1000000	0.7403810
chr2	74000000	75000000	3384	750221	1000000	0.7502210
chr2	75000000	76000000	3310	751593	1000000	0.7515930
chr2	76000000	77000000	3484	819932	1000000	0.8199320
chr2	77000000	78000000	2979	827811	1000000	0.8278110
chr2	78000000	79000000	3723	811047	1000000	0.8110470
chr2	79000000	80000000	3487	804414	1000000	0.8044140
chr2	80000000	81000000	4009	746121	1000000	0.7461210
chr2	81000000	82000000	3831	865399	1000000	0.8653990
chr2	82000000	83000000	3711	835293	1000000	0.8352930
chr2	83000000	84000000	3192	800185	1000000	0.8001850
chr2	84000000	85000000	3814	785886	1000000	0.7858860
chr2	85000000	86000000	2980	822138	1000000	0.8221380
chr2	86000000	87000000	3214	846219	1000000	0.8462190
chr2	87000000	88000000	2996	838801	1000000	0.8388010
chr2	88000000	89000000	3243	818993	1000000	0.8189930
chr2	89000000	90000000	3736	828537	1000000	0.8285370
chr2	90000000	91000000	3164	782414	1000000	0.7824140
chr2	91000000	92000000	2601	813414	1000000	0.8134140
chr2	92000000	93000000	3776	766632	1000000	0.7666320
chr2	93000000	94000000	3251	863037	1000000	0.8630370
chr2	94000000	95000000	3401	774142	1000000	0.7741420
chr2	95000000	96000000	3663	844470	1000000	0.8444700
chr2	96000000	97000000	3068	920887	1000000	0.9208870
chr2	97000000	98000000	2918	917126	1000000	0.9171260
chr2	98000000	99000000	3959	829884	1000000	0.8298840
chr2	99000000	100000000	3136	741340	1000000	0.7413400
chr2	100000000	101000000	3257	818416	1000000	0.8184160
chr2	101000000	102000000	3345	811211	1000000	0.8112110
chr2	102000000	103000000	3789	824422	1000000	0.8244220
chr2	103000000	104000000	2927	800191	1000000	0.8001910
chr2	104000000	105000000	3562	752724	1000000	0.7527240
chr2	105000000	106000000	3243	796828	1000000	0.7968280
chr2	106000000	107000000	3119	821964	1000000	0.8219640
chr2	107000000	108000000	3295	779588	1000000	0.7795880
chr2	108000000	109000000	3501	847688	1000000	0.8476880
chr2	109000000	110000000	3003	874830	1000000	0.8748300
chr2	110000000	111000000	3534	841403	1000000	0.8414030
chr2	111000000	112000000	3173	866925	1000000	0.8669250
chr2	112000000	113000000	4499	862636	1000000	0.8626360
chr2	113000000	114000000	3474	912205	1000000	0.9122050
chr2	114000000	115000000	3816	872367	1000000	0.8723670
chr2	115000000	116000000	3161	892935	1000000	0.8929350
chr2	116000000	117000000	3392	928824	1000000	0.9288240
chr2	117000000	118000000	3125	916462	1000000	0.9164620
chr2	118000000	119000000	3850	901331	1000000	0.9013310
chr2	119000000	120000000	3023	920880	1000000	0.9208800
chr2	120000000	121000000	3710	850467	1000000	0.8504670
chr2	121000000	122000000	3769	862224	1000000	0.8622240
chr2	122000000	123000000	3578	915904	1000000	0.9159040
chr2	123000000	124000000	3565	910637	1000000	0.9106370
chr2	124000000	125000000	3273	940370	1000000	0.9403700
chr2	125000000	126000000	2684	927194	1000000	0.9271940
chr2	126000000	127000000	2673	951684	1000000	0.9516840
chr2	127000000	128000000	3025	933449	1000000	0.9334490
chr2	128000000	129000000	2734	956488	1000000	0.9564880
chr2	129000000	130000000	3425	945092	1000000	0.9450920
chr2	130000000	131000000	3811	899897	1000000	0.8998970
chr2	131000000	132000000	3717	933866	1000000	0.9338660
chr2	132000000	133000000	3539	932470	1000000	0.9324700
chr2	133000000	134000000	3746	903792	1000000	0.9037920
chr2	134000000	135000000	3260	916809	1000000	0.9168090
chr2	135000000	136000000	3420	878595	1000000	0.8785950
chr2	136000000	137000000	4038	875645	1000000	0.8756450
chr2	137000000	138000000	4333	876005	1000000	0.8760050
chr2	138000000	139000000	4390	669893	1000000	0.6698930
chr2	139000000	140000000	3053	835943	1000000	0.8359430
chr2	140000000	141000000	2900	809800	1000000	0.8098000
chr2	141000000	142000000	3234	837055	1000000	0.8370550
chr2	142000000	143000000	3220	866324	1000000	0.8663240
chr2	143000000	144000000	3212	854545	1000000	0.8545450
chr2	144000000	145000000	3700	772521	1000000	0.7725210
chr2	145000000	146000000	2932	811544	1000000	0.8115440
chr2	146000000	147000000	3668	804139	1000000	0.8041390
chr2	147000000	148000000	3720	814149	1000000	0.8141490
chr2	148000000	149000000	2824	818151	1000000	0.8181510
chr2	149000000	150000000	2912	829606	1000000	0.8296060
chr2	150000000	151000000	3709	797851	1000000	0.7978510
chr2	151000000	152000000	3729	872782	1000000	0.8727820
chr2	152000000	153000000	4000	881298	1000000	0.8812980
chr2	153000000	154000000	3119	795898	1000000	0.7958980
chr2	154000000	155000000	3402	766338	1000000	0.7663380
chr2	155000000	156000000	3140	780512	1000000	0.7805120
chr2	156000000	157000000	3291	728886	1000000	0.7288860
chr2	157000000	158000000	3980	773281	1000000	0.7732810
chr2	158000000	159000000	3187	777803	1000000	0.7778030
chr2	159000000	160000000	2654	858294	1000000	0.8582940
chr2	160000000	161000000	3281	885137	1000000	0.8851370
chr2	161000000	162000000	3301	789425	1000000	0.7894250
chr2	162000000	163000000	3747	781292	1000000	0.7812920
chr2	163000000	164000000	3593	860455	1000000	0.8604550
chr2	164000000	165000000	3280	852990	1000000	0.8529900
chr2	165000000	166000000	4163	825861	1000000	0.8258610
chr2	166000000	167000000	3343	922958	1000000	0.9229580
chr2	167000000	168000000	4625	742627	1000000	0.7426270
chr2	168000000	169000000	3209	739760	1000000	0.7397600
chr2	169000000	170000000	3444	802335	1000000	0.8023350
chr2	170000000	171000000	3291	829768	1000000	0.8297680
chr2	171000000	172000000	4164	852440	1000000	0.8524400
chr2	172000000	173000000	3710	870562	1000000	0.8705620
chr2	173000000	174000000	2812	738760	1000000	0.7387600
chr2	174000000	175000000	2873	847280	1000000	0.8472800
chr2	175000000	176000000	3192	754048	1000000	0.7540480
chr2	176000000	177000000	3514	747169	1000000	0.7471690
chr2	177000000	178000000	3044	896509	1000000	0.8965090
chr2	178000000	179000000	3934	841468	1000000	0.8414680
chr2	179000000	180000000	3085	774492	1000000	0.7744920
chr2	180000000	181000000	4005	719760	1000000	0.7197600
chr2	181000000	182000000	3324	812332	1000000	0.8123320
chr2	182000000	183000000	3472	743454	1000000	0.7434540
chr2	183000000	184000000	3385	768676	1000000	0.7686760
chr2	184000000	185000000	3325	762076	1000000	0.7620760
chr2	185000000	186000000	3125	823280	1000000	0.8232800
chr2	186000000	187000000	3080	753906	1000000	0.7539060
chr2	187000000	188000000	3659	760758	1000000	0.7607580
chr2	188000000	189000000	2648	782544	1000000	0.7825440
chr2	189000000	190000000	2673	789937	1000000	0.7899370
chr2	190000000	191000000	3111	760136	1000000	0.7601360
chr2	191000000	192000000	3068	747747	1000000	0.7477470
chr2	192000000	193000000	2774	846454	1000000	0.8464540
chr2	193000000	194000000	2539	826947	1000000	0.8269470
chr2	194000000	195000000	3004	768905	1000000	0.7689050
chr2	195000000	196000000	3208	792691	1000000	0.7926910
chr2	196000000	197000000	2866	727482	1000000	0.7274820
chr2	197000000	198000000	3602	780341	1000000	0.7803410
chr2	198000000	199000000	3021	846041	1000000	0.8460410
chr2	199000000	200000000	3096	815571	1000000	0.8155710
chr2	200000000	201000000	3014	770617	1000000	0.7706170
chr2	201000000	202000000	3317	789621	1000000	0.7896210
chr2	202000000	203000000	3068	766711	1000000	0.7667110
chr2	203000000	204000000	2745	741596	1000000	0.7415960
chr2	204000000	205000000	2963	747126	1000000	0.7471260
chr2	205000000	206000000	3184	784420	1000000	0.7844200
chr2	206000000	207000000	3690	827169	1000000	0.8271690
chr2	207000000	208000000	3200	689901	1000000	0.6899010
chr2	208000000	209000000	3354	785723	1000000	0.7857230
chr2	209000000	210000000	3054	717974	1000000	0.7179740
chr2	210000000	211000000	3116	716218	1000000	0.7162180
chr2	211000000	212000000	2814	707514	1000000	0.7075140
chr2	212000000	213000000	3490	685557	1000000	0.6855570
chr2	213000000	214000000	3278	781323	1000000	0.7813230
chr2	214000000	215000000	2940	786125	1000000	0.7861250
chr2	215000000	216000000	3091	807152	1000000	0.8071520
chr2	216000000	217000000	3287	906494	1000000	0.9064940
chr2	217000000	218000000	4275	862871	1000000	0.8628710
chr2	218000000	219000000	2719	739885	1000000	0.7398850
chr2	219000000	220000000	2601	813621	1000000	0.8136210
chr2	220000000	221000000	3286	790973	1000000	0.7909730
chr2	221000000	222000000	3257	765497	1000000	0.7654970
chr2	222000000	223000000	3240	687120	1000000	0.6871200
chr2	223000000	224000000	2529	700696	1000000	0.7006960
chr2	224000000	225000000	3765	761319	1000000	0.7613190
chr2	225000000	226000000	2837	816873	1000000	0.8168730
chr2	226000000	227000000	2868	744599	1000000	0.7445990
chr2	227000000	228000000	2873	816417	1000000	0.8164170
chr2	228000000	229000000	2859	764068	1000000	0.7640680
chr2	229000000	230000000	2935	782205	1000000	0.7822050
chr2	230000000	231000000	2487	812552	1000000	0.8125520
chr2	231000000	232000000	2265	832083	1000000	0.8320830
chr2	232000000	233000000	3002	791798	1000000	0.7917980
chr2	233000000	234000000	3194	732927	1000000	0.7329270
chr2	234000000	235000000	3366	801725	1000000	0.8017250
chr2	235000000	236000000	3033	772949	1000000	0.7729490
chr2	236000000	237000000	3328	806318	1000000	0.8063180
chr2	237000000	238000000	2692	840213	1000000	0.8402130
chr2	238000000	239000000	3307	797651	1000000	0.7976510
chr2	239000000	240000000	3039	918662	1000000	0.9186620
chr2	240000000	241000000	2910	760733	1000000	0.7607330
chr2	241000000	242000000	2525	770334	1000000	0.7703340
chr2	242000000	243000000	2844	704972	1000000	0.7049720
chr2	243000000	244000000	2544	864347	1000000	0.8643470
chr2	244000000	245000000	2674	658126	1000000	0.6581260
chr2	245000000	246000000	2892	825662	1000000	0.8256620
chr2	246000000	247000000	2866	779756	1000000	0.7797560
chr2	247000000	248000000	2897	816267	1000000	0.8162670
chr2	248000000	249000000	2390	838798	1000000	0.8387980
chr2	249000000	250000000	2649	832467	1000000	0.8324670
chr2	250000000	251000000	2955	762603	1000000	0.7626030
chr2	251000000	252000000	3402	839028	1000000	0.8390280
chr2	252000000	253000000	3792	738585	1000000	0.7385850
chr2	253000000	254000000	2813	766686	1000000	0.7666860
chr2	254000000	255000000	3147	771224	1000000	0.7712240
chr2	255000000	256000000	2683	816831	1000000	0.8168310
chr2	256000000	257000000	3408	691805	1000000	0.6918050
chr2	257000000	258000000	2987	763225	1000000	0.7632250
chr2	258000000	259000000	3371	817458	1000000	0.8174580
chr2	259000000	260000000	3047	797701	1000000	0.7977010
chr2	260000000	261000000	3135	745692	1000000	0.7456920
chr2	261000000	262000000	3368	790505	1000000	0.7905050
chr2	262000000	263000000	3194	720819	1000000	0.7208190
chr2	263000000	264000000	3086	784800	1000000	0.7848000
chr2	264000000	265000000	3526	791192	1000000	0.7911920
chr2	265000000	266000000	2876	750644	1000000	0.7506440
chr2	266000000	267000000	3384	819665	1000000	0.8196650
chr2	267000000	268000000	2678	803197	1000000	0.8031970
chr2	268000000	269000000	2387	777137	1000000	0.7771370
chr2	269000000	270000000	3285	738379	1000000	0.7383790
chr2	270000000	271000000	3354	802554	1000000	0.8025540
chr2	271000000	272000000	3241	758897	1000000	0.7588970
chr2	272000000	273000000	3163	787189	1000000	0.7871890
chr2	273000000	274000000	3118	784912	1000000	0.7849120
chr2	274000000	275000000	3576	755226	1000000	0.7552260
chr2	275000000	276000000	2983	800895	1000000	0.8008950
chr2	276000000	277000000	3112	745870	1000000	0.7458700
chr2	277000000	278000000	3198	780496	1000000	0.7804960
chr2	278000000	279000000	3550	765349	1000000	0.7653490
chr2	279000000	280000000	2775	781917	1000000	0.7819170
chr2	280000000	281000000	3089	771628	1000000	0.7716280
chr2	281000000	282000000	3230	793041	1000000	0.7930410
chr2	282000000	283000000	3341	694923	1000000	0.6949230
chr2	283000000	284000000	3030	736643	1000000	0.7366430
chr2	284000000	285000000	3409	885357	1000000	0.8853570
chr2	285000000	286000000	2992	829966	1000000	0.8299660
chr2	286000000	287000000	2383	822381	1000000	0.8223810
chr2	287000000	288000000	3077	686136	1000000	0.6861360
chr2	288000000	289000000	2973	685423	1000000	0.6854230
chr2	289000000	290000000	2809	732490	1000000	0.7324900
chr2	290000000	291000000	3607	724860	1000000	0.7248600
chr2	291000000	292000000	3021	757809	1000000	0.7578090
chr2	292000000	293000000	3015	799793	1000000	0.7997930
chr2	293000000	294000000	3594	754640	1000000	0.7546400
chr2	294000000	295000000	2685	661761	1000000	0.6617610
chr2	295000000	296000000	3398	756864	1000000	0.7568640
chr2	296000000	297000000	3074	803812	1000000	0.8038120
chr2	297000000	298000000	2647	786033	1000000	0.7860330
chr2	298000000	299000000	2993	666734	1000000	0.6667340
chr2	299000000	300000000	2580	802492	1000000	0.8024920
chr2	300000000	301000000	2863	755697	1000000	0.7556970
chr2	301000000	302000000	2995	736797	1000000	0.7367970
chr2	302000000	303000000	3193	789756	1000000	0.7897560
chr2	303000000	304000000	3556	746517	1000000	0.7465170
chr2	304000000	305000000	3505	711587	1000000	0.7115870
chr2	305000000	306000000	3011	730070	1000000	0.7300700
chr2	306000000	307000000	3261	763958	1000000	0.7639580
chr2	307000000	308000000	3286	756182	1000000	0.7561820
chr2	308000000	309000000	3491	707413	1000000	0.7074130
chr2	309000000	310000000	3052	785562	1000000	0.7855620
chr2	310000000	311000000	3444	707754	1000000	0.7077540
chr2	311000000	312000000	4512	792052	1000000	0.7920520
chr2	312000000	313000000	4683	667419	1000000	0.6674190
chr2	313000000	314000000	3684	762554	1000000	0.7625540
chr2	314000000	315000000	3021	881336	1000000	0.8813360
chr2	315000000	316000000	3771	824665	1000000	0.8246650
chr2	316000000	317000000	3291	702957	1000000	0.7029570
chr2	317000000	318000000	3236	578264	1000000	0.5782640
chr2	318000000	319000000	3273	708867	1000000	0.7088670
chr2	319000000	320000000	3014	636927	1000000	0.6369270
chr2	320000000	321000000	4074	666521	1000000	0.6665210
chr2	321000000	322000000	3002	706943	1000000	0.7069430
chr2	322000000	323000000	3579	786840	1000000	0.7868400
chr2	323000000	324000000	3023	769674	1000000	0.7696740
chr2	324000000	325000000	2768	716611	1000000	0.7166110
chr2	325000000	326000000	3096	831031	1000000	0.8310310
chr2	326000000	326440236	1314	395755	440236	0.8989610
chr3	0	1000000	3802	834281	1000000	0.8342810
chr3	1000000	2000000	4057	692495	1000000	0.6924950
chr3	2000000	3000000	5024	769294	1000000	0.7692940
chr3	3000000	4000000	4576	768266	1000000	0.7682660
chr3	4000000	5000000	3675	843480	1000000	0.8434800
chr3	5000000	6000000	3774	776475	1000000	0.7764750
chr3	6000000	7000000	4310	578176	1000000	0.5781760
chr3	7000000	8000000	4234	595205	1000000	0.5952050
chr3	8000000	9000000	3507	766264	1000000	0.7662640
chr3	9000000	10000000	2948	852075	1000000	0.8520750
chr3	10000000	11000000	3714	778390	1000000	0.7783900
chr3	11000000	12000000	5195	699627	1000000	0.6996270
chr3	12000000	13000000	4559	820134	1000000	0.8201340
chr3	13000000	14000000	3544	742084	1000000	0.7420840
chr3	14000000	15000000	3620	806244	1000000	0.8062440
chr3	15000000	16000000	5332	670110	1000000	0.6701100
chr3	16000000	17000000	4437	679026	1000000	0.6790260
chr3	17000000	18000000	3800	818378	1000000	0.8183780
chr3	18000000	19000000	5676	756669	1000000	0.7566690
chr3	19000000	20000000	4230	752990	1000000	0.7529900
chr3	20000000	21000000	3823	679756	1000000	0.6797560
chr3	21000000	22000000	5035	640282	1000000	0.6402820
chr3	22000000	23000000	3286	704680	1000000	0.7046800
chr3	23000000	24000000	3587	811314	1000000	0.8113140
chr3	24000000	25000000	3746	699057	1000000	0.6990570
chr3	25000000	26000000	3122	755320	1000000	0.7553200
chr3	26000000	27000000	3485	788442	1000000	0.7884420
chr3	27000000	28000000	4501	753155	1000000	0.7531550
chr3	28000000	29000000	2857	852906	1000000	0.8529060
chr3	29000000	30000000	3228	707424	1000000	0.7074240
chr3	30000000	31000000	3611	743878	1000000	0.7438780
chr3	31000000	32000000	3198	738532	1000000	0.7385320
chr3	32000000	33000000	3279	742392	1000000	0.7423920
chr3	33000000	34000000	2752	840241	1000000	0.8402410
chr3	34000000	35000000	3724	775652	1000000	0.7756520
chr3	35000000	36000000	2989	790111	1000000	0.7901110
chr3	36000000	37000000	3587	827281	1000000	0.8272810
chr3	37000000	38000000	3587	829465	1000000	0.8294650
chr3	38000000	39000000	2728	785161	1000000	0.7851610
chr3	39000000	40000000	4071	840117	1000000	0.8401170
chr3	40000000	41000000	3171	733141	1000000	0.7331410
chr3	41000000	42000000	3006	818049	1000000	0.8180490
chr3	42000000	43000000	2788	730213	1000000	0.7302130
chr3	43000000	44000000	3143	750355	1000000	0.7503550
chr3	44000000	45000000	3343	731864	1000000	0.7318640
chr3	45000000	46000000	3573	705388	1000000	0.7053880
chr3	46000000	47000000	2863	836844	1000000	0.8368440
chr3	47000000	48000000	3518	767990	1000000	0.7679900
chr3	48000000	49000000	4107	715887	1000000	0.7158870
chr3	49000000	50000000	3133	764600	1000000	0.7646000
chr3	50000000	51000000	3225	765318	1000000	0.7653180
chr3	51000000	52000000	2564	748132	1000000	0.7481320
chr3	52000000	53000000	3192	671603	1000000	0.6716030
chr3	53000000	54000000	2948	776122	1000000	0.7761220
chr3	54000000	55000000	3122	769120	1000000	0.7691200
chr3	55000000	56000000	2940	704126	1000000	0.7041260
chr3	56000000	57000000	3710	779009	1000000	0.7790090
chr3	57000000	58000000	3595	874448	1000000	0.8744480
chr3	58000000	59000000	3274	810162	1000000	0.8101620
chr3	59000000	60000000	2953	791597	1000000	0.7915970
chr3	60000000	61000000	2808	821257	1000000	0.8212570
chr3	61000000	62000000	2461	837102	1000000	0.8371020
chr3	62000000	63000000	3044	793770	1000000	0.7937700
chr3	63000000	64000000	3172	764827	1000000	0.7648270
chr3	64000000	65000000	3777	773840	1000000	0.7738400
chr3	65000000	66000000	3603	810459	1000000	0.8104590
chr3	66000000	67000000	2243	790431	1000000	0.7904310
chr3	67000000	68000000	3455	754043	1000000	0.7540430
chr3	68000000	69000000	3403	760138	1000000	0.7601380
chr3	69000000	70000000	3191	755086	1000000	0.7550860
chr3	70000000	71000000	3653	772532	1000000	0.7725320
chr3	71000000	72000000	2683	768382	1000000	0.7683820
chr3	72000000	73000000	2785	752742	1000000	0.7527420
chr3	73000000	74000000	3300	810877	1000000	0.8108770
chr3	74000000	75000000	2961	716624	1000000	0.7166240
chr3	75000000	76000000	2611	843041	1000000	0.8430410
chr3	76000000	77000000	3259	798038	1000000	0.7980380
chr3	77000000	78000000	3317	779872	1000000	0.7798720
chr3	78000000	79000000	2736	739400	1000000	0.7394000
chr3	79000000	80000000	3242	831580	1000000	0.8315800
chr3	80000000	81000000	2512	839302	1000000	0.8393020
chr3	81000000	82000000	2924	781064	1000000	0.7810640
chr3	82000000	83000000	2688	831621	1000000	0.8316210
chr3	83000000	84000000	2964	819433	1000000	0.8194330
chr3	84000000	85000000	3333	818152	1000000	0.8181520
chr3	85000000	86000000	2964	821732	1000000	0.8217320
chr3	86000000	87000000	4484	821303	1000000	0.8213030
chr3	87000000	88000000	2962	748749	1000000	0.7487490
chr3	88000000	89000000	2937	847189	1000000	0.8471890
chr3	89000000	90000000	2860	821792	1000000	0.8217920
chr3	90000000	91000000	3243	819188	1000000	0.8191880
chr3	91000000	92000000	3573	820508	1000000	0.8205080
chr3	92000000	93000000	3169	827625	1000000	0.8276250
chr3	93000000	94000000	3164	719571	1000000	0.7195710
chr3	94000000	95000000	2953	801166	1000000	0.8011660
chr3	95000000	96000000	3171	786488	1000000	0.7864880
chr3	96000000	97000000	3918	807607	1000000	0.8076070
chr3	97000000	98000000	3588	800825	1000000	0.8008250
chr3	98000000	99000000	3010	817919	1000000	0.8179190
chr3	99000000	100000000	2598	830068	1000000	0.8300680
chr3	100000000	101000000	2853	787211	1000000	0.7872110
chr3	101000000	102000000	2240	832063	1000000	0.8320630
chr3	102000000	103000000	3490	807860	1000000	0.8078600
chr3	103000000	104000000	3051	829687	1000000	0.8296870
chr3	104000000	105000000	2730	746105	1000000	0.7461050
chr3	105000000	106000000	3144	845229	1000000	0.8452290
chr3	106000000	107000000	2726	833097	1000000	0.8330970
chr3	107000000	108000000	3740	834010	1000000	0.8340100
chr3	108000000	109000000	2940	790345	1000000	0.7903450
chr3	109000000	110000000	2695	831743	1000000	0.8317430
chr3	110000000	111000000	3287	915020	1000000	0.9150200
chr3	111000000	112000000	3110	898333	1000000	0.8983330
chr3	112000000	113000000	2966	926461	1000000	0.9264610
chr3	113000000	114000000	3343	890901	1000000	0.8909010
chr3	114000000	115000000	3588	897012	1000000	0.8970120
chr3	115000000	116000000	3307	911152	1000000	0.9111520
chr3	116000000	117000000	3214	925381	1000000	0.9253810
chr3	117000000	118000000	2933	945613	1000000	0.9456130
chr3	118000000	119000000	3843	837357	1000000	0.8373570
chr3	119000000	120000000	4077	907737	1000000	0.9077370
chr3	120000000	121000000	3760	829921	1000000	0.8299210
chr3	121000000	122000000	3569	828598	1000000	0.8285980
chr3	122000000	123000000	3451	875752	1000000	0.8757520
chr3	123000000	124000000	3145	761679	1000000	0.7616790
chr3	124000000	125000000	2804	806866	1000000	0.8068660
chr3	125000000	126000000	2889	819080	1000000	0.8190800
chr3	126000000	127000000	3251	828135	1000000	0.8281350
chr3	127000000	128000000	2898	846274	1000000	0.8462740
chr3	128000000	129000000	2576	763354	1000000	0.7633540
chr3	129000000	130000000	2695	843414	1000000	0.8434140
chr3	130000000	131000000	3380	760008	1000000	0.7600080
chr3	131000000	132000000	3328	796661	1000000	0.7966610
chr3	132000000	133000000	3295	821983	1000000	0.8219830
chr3	133000000	134000000	3029	827172	1000000	0.8271720
chr3	134000000	135000000	4147	769828	1000000	0.7698280
chr3	135000000	136000000	3048	779280	1000000	0.7792800
chr3	136000000	137000000	3039	726383	1000000	0.7263830
chr3	137000000	138000000	3232	803180	1000000	0.8031800
chr3	138000000	139000000	3301	797349	1000000	0.7973490
chr3	139000000	140000000	3057	832330	1000000	0.8323300
chr3	140000000	141000000	3030	818598	1000000	0.8185980
chr3	141000000	142000000	3544	755110	1000000	0.7551100
chr3	142000000	143000000	3221	753188	1000000	0.7531880
chr3	143000000	144000000	3069	800675	1000000	0.8006750
chr3	144000000	145000000	3526	868171	1000000	0.8681710
chr3	145000000	146000000	3447	794514	1000000	0.7945140
chr3	146000000	147000000	3812	785137	1000000	0.7851370
chr3	147000000	148000000	3986	843128	1000000	0.8431280
chr3	148000000	149000000	3239	851864	1000000	0.8518640
chr3	149000000	150000000	4213	845625	1000000	0.8456250
chr3	150000000	151000000	3892	866908	1000000	0.8669080
chr3	151000000	152000000	3646	877090	1000000	0.8770900
chr3	152000000	153000000	3852	854970	1000000	0.8549700
chr3	153000000	154000000	3669	854330	1000000	0.8543300
chr3	154000000	155000000	3897	875986	1000000	0.8759860
chr3	155000000	156000000	3545	826426	1000000	0.8264260
chr3	156000000	157000000	2728	912896	1000000	0.9128960
chr3	157000000	158000000	2938	934932	1000000	0.9349320
chr3	158000000	159000000	3003	950844	1000000	0.9508440
chr3	159000000	160000000	2018	960660	1000000	0.9606600
chr3	160000000	161000000	2408	950412	1000000	0.9504120
chr3	161000000	162000000	2138	944382	1000000	0.9443820
chr3	162000000	163000000	2402	939533	1000000	0.9395330
chr3	163000000	164000000	3014	937345	1000000	0.9373450
chr3	164000000	165000000	2590	942445	1000000	0.9424450
chr3	165000000	166000000	3075	914206	1000000	0.9142060
chr3	166000000	167000000	3451	920016	1000000	0.9200160
chr3	167000000	168000000	3548	920620	1000000	0.9206200
chr3	168000000	169000000	4127	879233	1000000	0.8792330
chr3	169000000	170000000	3666	920125	1000000	0.9201250
chr3	170000000	171000000	3214	886325	1000000	0.8863250
chr3	171000000	172000000	3098	814182	1000000	0.8141820
chr3	172000000	173000000	3210	839811	1000000	0.8398110
chr3	173000000	174000000	3714	807432	1000000	0.8074320
chr3	174000000	175000000	3099	811990	1000000	0.8119900
chr3	175000000	176000000	2902	872778	1000000	0.8727780
chr3	176000000	177000000	3340	821864	1000000	0.8218640
chr3	177000000	178000000	3488	820310	1000000	0.8203100
chr3	178000000	179000000	3337	763584	1000000	0.7635840
chr3	179000000	180000000	3455	826852	1000000	0.8268520
chr3	180000000	181000000	2831	781660	1000000	0.7816600
chr3	181000000	182000000	3219	763487	1000000	0.7634870
chr3	182000000	183000000	2684	782763	1000000	0.7827630
chr3	183000000	184000000	2538	859614	1000000	0.8596140
chr3	184000000	185000000	2851	835414	1000000	0.8354140
chr3	185000000	186000000	3070	793668	1000000	0.7936680
chr3	186000000	187000000	2620	870417	1000000	0.8704170
chr3	187000000	188000000	2956	810616	1000000	0.8106160
chr3	188000000	189000000	2739	821397	1000000	0.8213970
chr3	189000000	190000000	2980	806207	1000000	0.8062070
chr3	190000000	191000000	2610	835895	1000000	0.8358950
chr3	191000000	192000000	3343	778575	1000000	0.7785750
chr3	192000000	193000000	3134	807305	1000000	0.8073050
chr3	193000000	194000000	3181	864400	1000000	0.8644000
chr3	194000000	195000000	3328	779832	1000000	0.7798320
chr3	195000000	196000000	2951	750370	1000000	0.7503700
chr3	196000000	197000000	2756	833397	1000000	0.8333970
chr3	197000000	198000000	2742	826941	1000000	0.8269410
chr3	198000000	199000000	3259	774479	1000000	0.7744790
chr3	199000000	200000000	2947	792245	1000000	0.7922450
chr3	200000000	201000000	3281	725884	1000000	0.7258840
chr3	201000000	202000000	3301	805865	1000000	0.8058650
chr3	202000000	203000000	3205	756261	1000000	0.7562610
chr3	203000000	204000000	2760	796020	1000000	0.7960200
chr3	204000000	205000000	3197	893455	1000000	0.8934550
chr3	205000000	206000000	2615	790884	1000000	0.7908840
chr3	206000000	207000000	2728	814130	1000000	0.8141300
chr3	207000000	208000000	3316	781324	1000000	0.7813240
chr3	208000000	209000000	3706	812945	1000000	0.8129450
chr3	209000000	210000000	2485	806323	1000000	0.8063230
chr3	210000000	211000000	2624	719655	1000000	0.7196550
chr3	211000000	212000000	3018	786522	1000000	0.7865220
chr3	212000000	213000000	2824	793862	1000000	0.7938620
chr3	213000000	214000000	2969	762853	1000000	0.7628530
chr3	214000000	215000000	3212	768936	1000000	0.7689360
chr3	215000000	216000000	3287	734387	1000000	0.7343870
chr3	216000000	217000000	3573	838269	1000000	0.8382690
chr3	217000000	218000000	3217	803259	1000000	0.8032590
chr3	218000000	219000000	3155	826885	1000000	0.8268850
chr3	219000000	220000000	3091	732110	1000000	0.7321100
chr3	220000000	221000000	2970	765702	1000000	0.7657020
chr3	221000000	222000000	3272	753156	1000000	0.7531560
chr3	222000000	223000000	3294	778894	1000000	0.7788940
chr3	223000000	224000000	2793	779168	1000000	0.7791680
chr3	224000000	225000000	3185	782950	1000000	0.7829500
chr3	225000000	226000000	2733	774657	1000000	0.7746570
chr3	226000000	227000000	2997	734934	1000000	0.7349340
chr3	227000000	228000000	2436	792893	1000000	0.7928930
chr3	228000000	229000000	2723	795600	1000000	0.7956000
chr3	229000000	230000000	2923	746972	1000000	0.7469720
chr3	230000000	231000000	2199	802439	1000000	0.8024390
chr3	231000000	232000000	2976	673899	1000000	0.6738990
chr3	232000000	233000000	2797	763340	1000000	0.7633400
chr3	233000000	234000000	3497	774137	1000000	0.7741370
chr3	234000000	235000000	3383	769310	1000000	0.7693100
chr3	235000000	236000000	2991	744763	1000000	0.7447630
chr3	236000000	237000000	2955	714159	1000000	0.7141590
chr3	237000000	238000000	3033	830211	1000000	0.8302110
chr3	238000000	239000000	3166	738363	1000000	0.7383630
chr3	239000000	240000000	2730	792506	1000000	0.7925060
chr3	240000000	241000000	2726	808451	1000000	0.8084510
chr3	241000000	242000000	2771	734252	1000000	0.7342520
chr3	242000000	243000000	3770	714403	1000000	0.7144030
chr3	243000000	244000000	3274	747522	1000000	0.7475220
chr3	244000000	245000000	3827	792704	1000000	0.7927040
chr3	245000000	246000000	2416	762297	1000000	0.7622970
chr3	246000000	247000000	2817	718691	1000000	0.7186910
chr3	247000000	248000000	2185	896449	1000000	0.8964490
chr3	248000000	249000000	2830	706042	1000000	0.7060420
chr3	249000000	250000000	2644	780603	1000000	0.7806030
chr3	250000000	251000000	3009	757291	1000000	0.7572910
chr3	251000000	252000000	2965	807819	1000000	0.8078190
chr3	252000000	253000000	3544	861556	1000000	0.8615560
chr3	253000000	254000000	3923	754088	1000000	0.7540880
chr3	254000000	255000000	3374	805787	1000000	0.8057870
chr3	255000000	256000000	3010	759492	1000000	0.7594920
chr3	256000000	257000000	2949	785007	1000000	0.7850070
chr3	257000000	258000000	2743	754199	1000000	0.7541990
chr3	258000000	259000000	2645	797379	1000000	0.7973790
chr3	259000000	260000000	2762	729205	1000000	0.7292050
chr3	260000000	261000000	3004	690974	1000000	0.6909740
chr3	261000000	262000000	3009	819077	1000000	0.8190770
chr3	262000000	263000000	3168	847858	1000000	0.8478580
chr3	263000000	264000000	2793	775660	1000000	0.7756600
chr3	264000000	265000000	3281	826905	1000000	0.8269050
chr3	265000000	266000000	2726	798116	1000000	0.7981160
chr3	266000000	267000000	2928	764092	1000000	0.7640920
chr3	267000000	268000000	3128	772006	1000000	0.7720060
chr3	268000000	269000000	2930	688711	1000000	0.6887110
chr3	269000000	270000000	2904	761022	1000000	0.7610220
chr3	270000000	271000000	3042	819162	1000000	0.8191620
chr3	271000000	272000000	3080	728228	1000000	0.7282280
chr3	272000000	273000000	3134	775652	1000000	0.7756520
chr3	273000000	274000000	3338	739749	1000000	0.7397490
chr3	274000000	275000000	2521	765630	1000000	0.7656300
chr3	275000000	276000000	2785	765512	1000000	0.7655120
chr3	276000000	277000000	2751	781239	1000000	0.7812390
chr3	277000000	278000000	3037	723252	1000000	0.7232520
chr3	278000000	279000000	2758	744633	1000000	0.7446330
chr3	279000000	280000000	2910	727516	1000000	0.7275160
chr3	280000000	281000000	3173	787338	1000000	0.7873380
chr3	281000000	282000000	3198	823440	1000000	0.8234400
chr3	282000000	283000000	3440	848357	1000000	0.8483570
chr3	283000000	284000000	2665	724014	1000000	0.7240140
chr3	284000000	285000000	2892	681209	1000000	0.6812090
chr3	285000000	286000000	2439	744222	1000000	0.7442220
chr3	286000000	287000000	3306	728417	1000000	0.7284170
chr3	287000000	288000000	3433	764620	1000000	0.7646200
chr3	288000000	289000000	3472	865469	1000000	0.8654690
chr3	289000000	290000000	3589	818070	1000000	0.8180700
chr3	290000000	291000000	2757	761700	1000000	0.7617000
chr3	291000000	292000000	2683	787133	1000000	0.7871330
chr3	292000000	293000000	3883	782083	1000000	0.7820830
chr3	293000000	294000000	3224	862500	1000000	0.8625000
chr3	294000000	295000000	2797	698504	1000000	0.6985040
chr3	295000000	296000000	2912	759699	1000000	0.7596990
chr3	296000000	297000000	3041	821692	1000000	0.8216920
chr3	297000000	298000000	3195	693388	1000000	0.6933880
chr3	298000000	299000000	3390	700236	1000000	0.7002360
chr3	299000000	300000000	2789	736046	1000000	0.7360460
chr3	300000000	301000000	2914	763692	1000000	0.7636920
chr3	301000000	302000000	2722	792801	1000000	0.7928010
chr3	302000000	303000000	2257	765092	1000000	0.7650920
chr3	303000000	304000000	2810	797585	1000000	0.7975850
chr3	304000000	305000000	2937	757953	1000000	0.7579530
chr3	305000000	306000000	2552	745220	1000000	0.7452200
chr3	306000000	307000000	2753	783118	1000000	0.7831180
chr3	307000000	308000000	3087	768367	1000000	0.7683670
chr3	308000000	309000000	2959	816402	1000000	0.8164020
chr3	309000000	310000000	3113	765207	1000000	0.7652070
chr3	310000000	311000000	2978	779083	1000000	0.7790830
chr3	311000000	312000000	2962	748658	1000000	0.7486580
chr3	312000000	313000000	2248	781839	1000000	0.7818390
chr3	313000000	314000000	3148	737512	1000000	0.7375120
chr3	314000000	315000000	3296	681277	1000000	0.6812770
chr3	315000000	316000000	2509	783190	1000000	0.7831900
chr3	316000000	317000000	2975	802842	1000000	0.8028420
chr3	317000000	318000000	2805	814659	1000000	0.8146590
chr3	318000000	319000000	2434	749971	1000000	0.7499710
chr3	319000000	320000000	3398	820716	1000000	0.8207160
chr3	320000000	321000000	3148	834836	1000000	0.8348360
chr3	321000000	322000000	2895	785809	1000000	0.7858090
chr3	322000000	323000000	3555	755360	1000000	0.7553600
chr3	323000000	324000000	2881	838320	1000000	0.8383200
chr3	324000000	325000000	2959	794892	1000000	0.7948920
chr3	325000000	326000000	3427	782612	1000000	0.7826120
chr3	326000000	327000000	2806	815422	1000000	0.8154220
chr3	327000000	328000000	5189	700877	1000000	0.7008770
chr3	328000000	329000000	4827	667710	1000000	0.6677100
chr3	329000000	330000000	3244	728022	1000000	0.7280220
chr3	330000000	331000000	4037	798921	1000000	0.7989210
chr3	331000000	332000000	2318	815492	1000000	0.8154920
chr3	332000000	333000000	3348	734132	1000000	0.7341320
chr3	333000000	334000000	3316	767378	1000000	0.7673780
chr3	334000000	335000000	3519	771346	1000000	0.7713460
chr3	335000000	336000000	3133	760400	1000000	0.7604000
chr3	336000000	337000000	3234	788064	1000000	0.7880640
chr3	337000000	338000000	3050	745166	1000000	0.7451660
chr3	338000000	339000000	4077	764782	1000000	0.7647820
chr3	339000000	340000000	4734	769437	1000000	0.7694370
chr3	340000000	341000000	3020	846036	1000000	0.8460360
chr3	341000000	342000000	3064	803748	1000000	0.8037480
chr3	342000000	343000000	3320	813044	1000000	0.8130440
chr3	343000000	344000000	3952	676354	1000000	0.6763540
chr3	344000000	345000000	2850	759586	1000000	0.7595860
chr3	345000000	346000000	3743	703293	1000000	0.7032930
chr3	346000000	347000000	3956	771504	1000000	0.7715040
chr3	347000000	348000000	3845	783577	1000000	0.7835770
chr3	348000000	349000000	3082	758307	1000000	0.7583070
chr3	349000000	350000000	3858	762394	1000000	0.7623940
chr3	350000000	351000000	2770	876055	1000000	0.8760550
chr3	351000000	352000000	3537	748842	1000000	0.7488420
chr3	352000000	353000000	3194	697843	1000000	0.6978430
chr3	353000000	354000000	2855	751638	1000000	0.7516380
chr3	354000000	355000000	3721	836618	1000000	0.8366180
chr3	355000000	356000000	3062	891835	1000000	0.8918350
chr3	356000000	356287083	647	264019	287083	0.9196609
chr4	0	1000000	2795	877820	1000000	0.8778200
chr4	1000000	2000000	3513	779297	1000000	0.7792970
chr4	2000000	3000000	3291	842069	1000000	0.8420690
chr4	3000000	4000000	4316	777183	1000000	0.7771830
chr4	4000000	5000000	4430	759987	1000000	0.7599870
chr4	5000000	6000000	2622	801889	1000000	0.8018890
chr4	6000000	7000000	3744	775107	1000000	0.7751070
chr4	7000000	8000000	4015	688049	1000000	0.6880490
chr4	8000000	9000000	4017	887590	1000000	0.8875900
chr4	9000000	10000000	3310	768529	1000000	0.7685290
chr4	10000000	11000000	3315	688586	1000000	0.6885860
chr4	11000000	12000000	2805	768929	1000000	0.7689290
chr4	12000000	13000000	3257	705361	1000000	0.7053610
chr4	13000000	14000000	2557	698833	1000000	0.6988330
chr4	14000000	15000000	3549	745796	1000000	0.7457960
chr4	15000000	16000000	3212	835519	1000000	0.8355190
chr4	16000000	17000000	2719	906964	1000000	0.9069640
chr4	17000000	18000000	3184	846968	1000000	0.8469680
chr4	18000000	19000000	3630	865127	1000000	0.8651270
chr4	19000000	20000000	4102	677623	1000000	0.6776230
chr4	20000000	21000000	3039	732896	1000000	0.7328960
chr4	21000000	22000000	2825	820915	1000000	0.8209150
chr4	22000000	23000000	2803	671162	1000000	0.6711620
chr4	23000000	24000000	3097	744734	1000000	0.7447340
chr4	24000000	25000000	3103	715730	1000000	0.7157300
chr4	25000000	26000000	3093	746013	1000000	0.7460130
chr4	26000000	27000000	3098	709297	1000000	0.7092970
chr4	27000000	28000000	2800	702465	1000000	0.7024650
chr4	28000000	29000000	2882	729265	1000000	0.7292650
chr4	29000000	30000000	2632	751711	1000000	0.7517110
chr4	30000000	31000000	2539	752912	1000000	0.7529120
chr4	31000000	32000000	2201	796832	1000000	0.7968320
chr4	32000000	33000000	2720	841262	1000000	0.8412620
chr4	33000000	34000000	3140	827130	1000000	0.8271300
chr4	34000000	35000000	2638	829703	1000000	0.8297030
chr4	35000000	36000000	2977	766989	1000000	0.7669890
chr4	36000000	37000000	3020	844424	1000000	0.8444240
chr4	37000000	38000000	2580	718688	1000000	0.7186880
chr4	38000000	39000000	2845	736842	1000000	0.7368420
chr4	39000000	40000000	3152	721430	1000000	0.7214300
chr4	40000000	41000000	2676	705078	1000000	0.7050780
chr4	41000000	42000000	2672	792405	1000000	0.7924050
chr4	42000000	43000000	3260	800543	1000000	0.8005430
chr4	43000000	44000000	2577	718108	1000000	0.7181080
chr4	44000000	45000000	2677	768193	1000000	0.7681930
chr4	45000000	46000000	3451	726748	1000000	0.7267480
chr4	46000000	47000000	2837	686490	1000000	0.6864900
chr4	47000000	48000000	2499	756983	1000000	0.7569830
chr4	48000000	49000000	3130	759403	1000000	0.7594030
chr4	49000000	50000000	3442	723282	1000000	0.7232820
chr4	50000000	51000000	3062	715525	1000000	0.7155250
chr4	51000000	52000000	2429	807328	1000000	0.8073280
chr4	52000000	53000000	3281	764769	1000000	0.7647690
chr4	53000000	54000000	3084	705969	1000000	0.7059690
chr4	54000000	55000000	3404	768395	1000000	0.7683950
chr4	55000000	56000000	2753	719716	1000000	0.7197160
chr4	56000000	57000000	2263	818962	1000000	0.8189620
chr4	57000000	58000000	2637	771389	1000000	0.7713890
chr4	58000000	59000000	3270	774049	1000000	0.7740490
chr4	59000000	60000000	2667	791908	1000000	0.7919080
chr4	60000000	61000000	3051	792851	1000000	0.7928510
chr4	61000000	62000000	2899	802903	1000000	0.8029030
chr4	62000000	63000000	4123	692115	1000000	0.6921150
chr4	63000000	64000000	3722	785022	1000000	0.7850220
chr4	64000000	65000000	2988	780668	1000000	0.7806680
chr4	65000000	66000000	2663	746657	1000000	0.7466570
chr4	66000000	67000000	2775	802889	1000000	0.8028890
chr4	67000000	68000000	2986	826166	1000000	0.8261660
chr4	68000000	69000000	2918	744370	1000000	0.7443700
chr4	69000000	70000000	3295	776373	1000000	0.7763730
chr4	70000000	71000000	3060	761750	1000000	0.7617500
chr4	71000000	72000000	2714	774641	1000000	0.7746410
chr4	72000000	73000000	2452	828689	1000000	0.8286890
chr4	73000000	74000000	2582	805978	1000000	0.8059780
chr4	74000000	75000000	2933	726673	1000000	0.7266730
chr4	75000000	76000000	2525	836738	1000000	0.8367380
chr4	76000000	77000000	2759	718146	1000000	0.7181460
chr4	77000000	78000000	2985	792606	1000000	0.7926060
chr4	78000000	79000000	2822	738471	1000000	0.7384710
chr4	79000000	80000000	3366	710430	1000000	0.7104300
chr4	80000000	81000000	2626	796605	1000000	0.7966050
chr4	81000000	82000000	2347	788135	1000000	0.7881350
chr4	82000000	83000000	2681	842458	1000000	0.8424580
chr4	83000000	84000000	3013	852938	1000000	0.8529380
chr4	84000000	85000000	3214	766718	1000000	0.7667180
chr4	85000000	86000000	2663	764073	1000000	0.7640730
chr4	86000000	87000000	2688	754636	1000000	0.7546360
chr4	87000000	88000000	3119	783051	1000000	0.7830510
chr4	88000000	89000000	3030	721829	1000000	0.7218290
chr4	89000000	90000000	3292	860253	1000000	0.8602530
chr4	90000000	91000000	3247	851305	1000000	0.8513050
chr4	91000000	92000000	3215	782683	1000000	0.7826830
chr4	92000000	93000000	3251	747758	1000000	0.7477580
chr4	93000000	94000000	2868	861696	1000000	0.8616960
chr4	94000000	95000000	2337	787549	1000000	0.7875490
chr4	95000000	96000000	3234	868663	1000000	0.8686630
chr4	96000000	97000000	3577	854869	1000000	0.8548690
chr4	97000000	98000000	2981	803309	1000000	0.8033090
chr4	98000000	99000000	3102	828552	1000000	0.8285520
chr4	99000000	100000000	3898	838791	1000000	0.8387910
chr4	100000000	101000000	2775	816578	1000000	0.8165780
chr4	101000000	102000000	2892	796072	1000000	0.7960720
chr4	102000000	103000000	2945	847928	1000000	0.8479280
chr4	103000000	104000000	2287	846253	1000000	0.8462530
chr4	104000000	105000000	2840	794903	1000000	0.7949030
chr4	105000000	106000000	3247	834547	1000000	0.8345470
chr4	106000000	107000000	2564	842094	1000000	0.8420940
chr4	107000000	108000000	2905	784888	1000000	0.7848880
chr4	108000000	109000000	3120	810479	1000000	0.8104790
chr4	109000000	110000000	3452	753814	1000000	0.7538140
chr4	110000000	111000000	3005	819689	1000000	0.8196890
chr4	111000000	112000000	2665	772212	1000000	0.7722120
chr4	112000000	113000000	2843	785368	1000000	0.7853680
chr4	113000000	114000000	2814	835216	1000000	0.8352160
chr4	114000000	115000000	2891	864508	1000000	0.8645080
chr4	115000000	116000000	3004	822221	1000000	0.8222210
chr4	116000000	117000000	2759	762310	1000000	0.7623100
chr4	117000000	118000000	3369	791366	1000000	0.7913660
chr4	118000000	119000000	3265	772212	1000000	0.7722120
chr4	119000000	120000000	2829	807377	1000000	0.8073770
chr4	120000000	121000000	2950	847266	1000000	0.8472660
chr4	121000000	122000000	3199	789025	1000000	0.7890250
chr4	122000000	123000000	3407	810358	1000000	0.8103580
chr4	123000000	124000000	3681	763249	1000000	0.7632490
chr4	124000000	125000000	3303	769227	1000000	0.7692270
chr4	125000000	126000000	3299	834966	1000000	0.8349660
chr4	126000000	127000000	2685	813617	1000000	0.8136170
chr4	127000000	128000000	3808	827761	1000000	0.8277610
chr4	128000000	129000000	4593	885342	1000000	0.8853420
chr4	129000000	130000000	3222	771876	1000000	0.7718760
chr4	130000000	131000000	2629	826108	1000000	0.8261080
chr4	131000000	132000000	3042	848000	1000000	0.8480000
chr4	132000000	133000000	2761	722414	1000000	0.7224140
chr4	133000000	134000000	3084	743617	1000000	0.7436170
chr4	134000000	135000000	3269	734763	1000000	0.7347630
chr4	135000000	136000000	3900	813874	1000000	0.8138740
chr4	136000000	137000000	3753	795768	1000000	0.7957680
chr4	137000000	138000000	3395	734764	1000000	0.7347640
chr4	138000000	139000000	3641	792761	1000000	0.7927610
chr4	139000000	140000000	3629	740054	1000000	0.7400540
chr4	140000000	141000000	4076	794656	1000000	0.7946560
chr4	141000000	142000000	3368	769378	1000000	0.7693780
chr4	142000000	143000000	3462	801696	1000000	0.8016960
chr4	143000000	144000000	3743	759921	1000000	0.7599210
chr4	144000000	145000000	3212	786876	1000000	0.7868760
chr4	145000000	146000000	3458	779051	1000000	0.7790510
chr4	146000000	147000000	2970	832747	1000000	0.8327470
chr4	147000000	148000000	3430	722617	1000000	0.7226170
chr4	148000000	149000000	3519	762586	1000000	0.7625860
chr4	149000000	150000000	4668	748793	1000000	0.7487930
chr4	150000000	151000000	2988	734735	1000000	0.7347350
chr4	151000000	152000000	3043	751156	1000000	0.7511560
chr4	152000000	153000000	3564	662384	1000000	0.6623840
chr4	153000000	154000000	3928	842034	1000000	0.8420340
chr4	154000000	155000000	3852	748215	1000000	0.7482150
chr4	155000000	156000000	3762	747810	1000000	0.7478100
chr4	156000000	157000000	4500	785251	1000000	0.7852510
chr4	157000000	158000000	4043	792626	1000000	0.7926260
chr4	158000000	159000000	3571	724178	1000000	0.7241780
chr4	159000000	160000000	3800	760692	1000000	0.7606920
chr4	160000000	161000000	3129	774285	1000000	0.7742850
chr4	161000000	162000000	2648	911541	1000000	0.9115410
chr4	162000000	163000000	2999	801990	1000000	0.8019900
chr4	163000000	164000000	3523	865693	1000000	0.8656930
chr4	164000000	165000000	3066	834669	1000000	0.8346690
chr4	165000000	166000000	2499	830467	1000000	0.8304670
chr4	166000000	167000000	2838	832506	1000000	0.8325060
chr4	167000000	168000000	3182	844761	1000000	0.8447610
chr4	168000000	169000000	2830	806145	1000000	0.8061450
chr4	169000000	170000000	2997	803142	1000000	0.8031420
chr4	170000000	171000000	2753	853156	1000000	0.8531560
chr4	171000000	172000000	2709	819478	1000000	0.8194780
chr4	172000000	173000000	2830	813246	1000000	0.8132460
chr4	173000000	174000000	3377	790501	1000000	0.7905010
chr4	174000000	175000000	2976	765562	1000000	0.7655620
chr4	175000000	176000000	3014	883905	1000000	0.8839050
chr4	176000000	177000000	2569	875942	1000000	0.8759420
chr4	177000000	178000000	3783	847899	1000000	0.8478990
chr4	178000000	179000000	3625	865483	1000000	0.8654830
chr4	179000000	180000000	3571	890325	1000000	0.8903250
chr4	180000000	181000000	3351	927154	1000000	0.9271540
chr4	181000000	182000000	2524	920103	1000000	0.9201030
chr4	182000000	183000000	2132	965786	1000000	0.9657860
chr4	183000000	184000000	3178	931672	1000000	0.9316720
chr4	184000000	185000000	2697	952314	1000000	0.9523140
chr4	185000000	186000000	1794	955630	1000000	0.9556300
chr4	186000000	187000000	2123	960886	1000000	0.9608860
chr4	187000000	188000000	3077	889492	1000000	0.8894920
chr4	188000000	189000000	3550	864550	1000000	0.8645500
chr4	189000000	190000000	3712	871087	1000000	0.8710870
chr4	190000000	191000000	3559	893650	1000000	0.8936500
chr4	191000000	192000000	3478	923434	1000000	0.9234340
chr4	192000000	193000000	3260	872534	1000000	0.8725340
chr4	193000000	194000000	3608	909207	1000000	0.9092070
chr4	194000000	195000000	4038	906131	1000000	0.9061310
chr4	195000000	196000000	4089	898588	1000000	0.8985880
chr4	196000000	197000000	2705	951070	1000000	0.9510700
chr4	197000000	198000000	3971	852104	1000000	0.8521040
chr4	198000000	199000000	3634	784343	1000000	0.7843430
chr4	199000000	200000000	3490	859467	1000000	0.8594670
chr4	200000000	201000000	3151	863839	1000000	0.8638390
chr4	201000000	202000000	2976	803503	1000000	0.8035030
chr4	202000000	203000000	2478	852182	1000000	0.8521820
chr4	203000000	204000000	2990	810383	1000000	0.8103830
chr4	204000000	205000000	3178	809849	1000000	0.8098490
chr4	205000000	206000000	2723	841218	1000000	0.8412180
chr4	206000000	207000000	2961	868210	1000000	0.8682100
chr4	207000000	208000000	3013	858823	1000000	0.8588230
chr4	208000000	209000000	3159	806839	1000000	0.8068390
chr4	209000000	210000000	3041	804997	1000000	0.8049970
chr4	210000000	211000000	2986	862311	1000000	0.8623110
chr4	211000000	212000000	2832	802743	1000000	0.8027430
chr4	212000000	213000000	2836	813839	1000000	0.8138390
chr4	213000000	214000000	3448	882305	1000000	0.8823050
chr4	214000000	215000000	2914	755400	1000000	0.7554000
chr4	215000000	216000000	3328	800673	1000000	0.8006730
chr4	216000000	217000000	3492	766698	1000000	0.7666980
chr4	217000000	218000000	2872	850985	1000000	0.8509850
chr4	218000000	219000000	2710	762046	1000000	0.7620460
chr4	219000000	220000000	2945	800297	1000000	0.8002970
chr4	220000000	221000000	2893	826715	1000000	0.8267150
chr4	221000000	222000000	3348	851842	1000000	0.8518420
chr4	222000000	223000000	2514	837453	1000000	0.8374530
chr4	223000000	224000000	2659	774090	1000000	0.7740900
chr4	224000000	225000000	2626	825878	1000000	0.8258780
chr4	225000000	226000000	2526	865282	1000000	0.8652820
chr4	226000000	227000000	2986	809794	1000000	0.8097940
chr4	227000000	228000000	3141	787559	1000000	0.7875590
chr4	228000000	229000000	3598	894939	1000000	0.8949390
chr4	229000000	230000000	3814	880677	1000000	0.8806770
chr4	230000000	231000000	2725	796339	1000000	0.7963390
chr4	231000000	232000000	3086	810551	1000000	0.8105510
chr4	232000000	233000000	2815	768723	1000000	0.7687230
chr4	233000000	234000000	3326	827640	1000000	0.8276400
chr4	234000000	235000000	2689	849324	1000000	0.8493240
chr4	235000000	236000000	3318	837432	1000000	0.8374320
chr4	236000000	237000000	2713	824137	1000000	0.8241370
chr4	237000000	238000000	3821	814671	1000000	0.8146710
chr4	238000000	239000000	2810	919465	1000000	0.9194650
chr4	239000000	240000000	3056	892597	1000000	0.8925970
chr4	240000000	241000000	2724	756828	1000000	0.7568280
chr4	241000000	242000000	2594	815198	1000000	0.8151980
chr4	242000000	243000000	2729	835319	1000000	0.8353190
chr4	243000000	244000000	2917	821967	1000000	0.8219670
chr4	244000000	245000000	2551	851956	1000000	0.8519560
chr4	245000000	246000000	2917	828305	1000000	0.8283050
chr4	246000000	247000000	2528	870789	1000000	0.8707890
chr4	247000000	248000000	3125	775916	1000000	0.7759160
chr4	248000000	249000000	3105	869007	1000000	0.8690070
chr4	249000000	250000000	3215	859797	1000000	0.8597970
chr4	250000000	251000000	2960	812883	1000000	0.8128830
chr4	251000000	252000000	3349	779688	1000000	0.7796880
chr4	252000000	253000000	2528	910878	1000000	0.9108780
chr4	253000000	254000000	2280	833252	1000000	0.8332520
chr4	254000000	255000000	2883	800259	1000000	0.8002590
chr4	255000000	256000000	2794	850389	1000000	0.8503890
chr4	256000000	257000000	3012	805043	1000000	0.8050430
chr4	257000000	258000000	2633	807692	1000000	0.8076920
chr4	258000000	259000000	2777	811093	1000000	0.8110930
chr4	259000000	260000000	3029	904104	1000000	0.9041040
chr4	260000000	261000000	2911	920904	1000000	0.9209040
chr4	261000000	262000000	2939	805663	1000000	0.8056630
chr4	262000000	263000000	3041	790901	1000000	0.7909010
chr4	263000000	264000000	2746	789701	1000000	0.7897010
chr4	264000000	265000000	2652	834909	1000000	0.8349090
chr4	265000000	266000000	2727	819635	1000000	0.8196350
chr4	266000000	267000000	3379	773316	1000000	0.7733160
chr4	267000000	268000000	3092	763458	1000000	0.7634580
chr4	268000000	269000000	3642	855764	1000000	0.8557640
chr4	269000000	270000000	2688	734240	1000000	0.7342400
chr4	270000000	271000000	2893	699725	1000000	0.6997250
chr4	271000000	272000000	3361	816873	1000000	0.8168730
chr4	272000000	273000000	2588	790182	1000000	0.7901820
chr4	273000000	274000000	2997	838734	1000000	0.8387340
chr4	274000000	275000000	3210	805107	1000000	0.8051070
chr4	275000000	276000000	2664	758253	1000000	0.7582530
chr4	276000000	277000000	2742	775022	1000000	0.7750220
chr4	277000000	278000000	3279	740512	1000000	0.7405120
chr4	278000000	279000000	3518	723814	1000000	0.7238140
chr4	279000000	280000000	3414	820065	1000000	0.8200650
chr4	280000000	281000000	3538	820066	1000000	0.8200660
chr4	281000000	282000000	2415	816162	1000000	0.8161620
chr4	282000000	283000000	3091	849998	1000000	0.8499980
chr4	283000000	284000000	3076	741904	1000000	0.7419040
chr4	284000000	285000000	2668	845854	1000000	0.8458540
chr4	285000000	286000000	2908	733591	1000000	0.7335910
chr4	286000000	287000000	3212	769546	1000000	0.7695460
chr4	287000000	288000000	2616	848822	1000000	0.8488220
chr4	288000000	289000000	2886	735725	1000000	0.7357250
chr4	289000000	290000000	3177	731684	1000000	0.7316840
chr4	290000000	291000000	3192	741280	1000000	0.7412800
chr4	291000000	292000000	2905	778043	1000000	0.7780430
chr4	292000000	293000000	3345	781690	1000000	0.7816900
chr4	293000000	294000000	2865	785623	1000000	0.7856230
chr4	294000000	295000000	2947	777438	1000000	0.7774380
chr4	295000000	296000000	3045	819260	1000000	0.8192600
chr4	296000000	297000000	3023	799393	1000000	0.7993930
chr4	297000000	298000000	2922	708798	1000000	0.7087980
chr4	298000000	299000000	2771	764889	1000000	0.7648890
chr4	299000000	300000000	3412	700016	1000000	0.7000160
chr4	300000000	301000000	2583	859320	1000000	0.8593200
chr4	301000000	302000000	2906	802947	1000000	0.8029470
chr4	302000000	303000000	2595	776578	1000000	0.7765780
chr4	303000000	304000000	3453	725271	1000000	0.7252710
chr4	304000000	305000000	2858	800814	1000000	0.8008140
chr4	305000000	306000000	3385	801106	1000000	0.8011060
chr4	306000000	307000000	3048	746920	1000000	0.7469200
chr4	307000000	308000000	3454	864186	1000000	0.8641860
chr4	308000000	309000000	2747	821201	1000000	0.8212010
chr4	309000000	310000000	4121	759851	1000000	0.7598510
chr4	310000000	311000000	3022	703604	1000000	0.7036040
chr4	311000000	312000000	3046	794936	1000000	0.7949360
chr4	312000000	313000000	3132	826921	1000000	0.8269210
chr4	313000000	314000000	3116	742681	1000000	0.7426810
chr4	314000000	315000000	2697	760699	1000000	0.7606990
chr4	315000000	316000000	2654	869015	1000000	0.8690150
chr4	316000000	317000000	3290	804768	1000000	0.8047680
chr4	317000000	318000000	3407	663610	1000000	0.6636100
chr4	318000000	319000000	2965	762951	1000000	0.7629510
chr4	319000000	320000000	2541	785273	1000000	0.7852730
chr4	320000000	321000000	3349	781376	1000000	0.7813760
chr4	321000000	322000000	2925	667750	1000000	0.6677500
chr4	322000000	323000000	2958	766213	1000000	0.7662130
chr4	323000000	324000000	3061	728527	1000000	0.7285270
chr4	324000000	325000000	3030	802412	1000000	0.8024120
chr4	325000000	326000000	2622	910903	1000000	0.9109030
chr4	326000000	327000000	2719	957239	1000000	0.9572390
chr4	327000000	328000000	3083	916329	1000000	0.9163290
chr4	328000000	329000000	2239	956224	1000000	0.9562240
chr4	329000000	330000000	3048	787807	1000000	0.7878070
chr4	330000000	331000000	3414	693266	1000000	0.6932660
chr4	331000000	332000000	3168	828570	1000000	0.8285700
chr4	332000000	333000000	3275	741242	1000000	0.7412420
chr4	333000000	334000000	3675	742329	1000000	0.7423290
chr4	334000000	335000000	2909	787213	1000000	0.7872130
chr4	335000000	336000000	2571	829774	1000000	0.8297740
chr4	336000000	337000000	2946	767569	1000000	0.7675690
chr4	337000000	338000000	2737	744981	1000000	0.7449810
chr4	338000000	339000000	3095	806354	1000000	0.8063540
chr4	339000000	340000000	2628	816821	1000000	0.8168210
chr4	340000000	341000000	3598	791465	1000000	0.7914650
chr4	341000000	342000000	3227	828080	1000000	0.8280800
chr4	342000000	343000000	2722	910037	1000000	0.9100370
chr4	343000000	344000000	3128	795800	1000000	0.7958000
chr4	344000000	345000000	3415	669303	1000000	0.6693030
chr4	345000000	346000000	3574	727869	1000000	0.7278690
chr4	346000000	347000000	4255	862762	1000000	0.8627620
chr4	347000000	348000000	3108	790159	1000000	0.7901590
chr4	348000000	349000000	3080	652630	1000000	0.6526300
chr4	349000000	350000000	3425	874086	1000000	0.8740860
chr4	350000000	351000000	3496	768635	1000000	0.7686350
chr4	351000000	352000000	3358	788171	1000000	0.7881710
chr4	352000000	353000000	2840	760459	1000000	0.7604590
chr4	353000000	354000000	5041	817550	1000000	0.8175500
chr4	354000000	355000000	3710	764220	1000000	0.7642200
chr4	355000000	356000000	3507	756057	1000000	0.7560570
chr4	356000000	357000000	3276	759478	1000000	0.7594780
chr4	357000000	358000000	3204	758952	1000000	0.7589520
chr4	358000000	359000000	3413	752652	1000000	0.7526520
chr4	359000000	360000000	3742	757730	1000000	0.7577300
chr4	360000000	361000000	3298	763152	1000000	0.7631520
chr4	361000000	362000000	3082	802336	1000000	0.8023360
chr4	362000000	362638177	2347	462692	638177	0.7250214
chr5	0	1000000	4158	817454	1000000	0.8174540
chr5	1000000	2000000	6104	727564	1000000	0.7275640
chr5	2000000	3000000	4058	610166	1000000	0.6101660
chr5	3000000	4000000	3390	821631	1000000	0.8216310
chr5	4000000	5000000	5155	781106	1000000	0.7811060
chr5	5000000	6000000	5712	676966	1000000	0.6769660
chr5	6000000	7000000	4181	759641	1000000	0.7596410
chr5	7000000	8000000	3672	662780	1000000	0.6627800
chr5	8000000	9000000	3437	790413	1000000	0.7904130
chr5	9000000	10000000	3189	812181	1000000	0.8121810
chr5	10000000	11000000	3125	792970	1000000	0.7929700
chr5	11000000	12000000	4367	705084	1000000	0.7050840
chr5	12000000	13000000	3898	776083	1000000	0.7760830
chr5	13000000	14000000	3653	580319	1000000	0.5803190
chr5	14000000	15000000	4024	713630	1000000	0.7136300
chr5	15000000	16000000	2561	907770	1000000	0.9077700
chr5	16000000	17000000	3219	793480	1000000	0.7934800
chr5	17000000	18000000	3488	749583	1000000	0.7495830
chr5	18000000	19000000	2810	788970	1000000	0.7889700
chr5	19000000	20000000	5323	707879	1000000	0.7078790
chr5	20000000	21000000	4608	713628	1000000	0.7136280
chr5	21000000	22000000	2998	743737	1000000	0.7437370
chr5	22000000	23000000	3137	794058	1000000	0.7940580
chr5	23000000	24000000	2818	726543	1000000	0.7265430
chr5	24000000	25000000	2907	814941	1000000	0.8149410
chr5	25000000	26000000	3398	736809	1000000	0.7368090
chr5	26000000	27000000	2936	796622	1000000	0.7966220
chr5	27000000	28000000	3636	751082	1000000	0.7510820
chr5	28000000	29000000	3396	804632	1000000	0.8046320
chr5	29000000	30000000	3915	801593	1000000	0.8015930
chr5	30000000	31000000	3161	718004	1000000	0.7180040
chr5	31000000	32000000	3393	710778	1000000	0.7107780
chr5	32000000	33000000	3859	799711	1000000	0.7997110
chr5	33000000	34000000	2833	894910	1000000	0.8949100
chr5	34000000	35000000	3108	927792	1000000	0.9277920
chr5	35000000	36000000	3203	932424	1000000	0.9324240
chr5	36000000	37000000	3138	899279	1000000	0.8992790
chr5	37000000	38000000	3150	804916	1000000	0.8049160
chr5	38000000	39000000	2609	749082	1000000	0.7490820
chr5	39000000	40000000	3436	816678	1000000	0.8166780
chr5	40000000	41000000	3400	791836	1000000	0.7918360
chr5	41000000	42000000	3269	796297	1000000	0.7962970
chr5	42000000	43000000	3304	742915	1000000	0.7429150
chr5	43000000	44000000	2653	810616	1000000	0.8106160
chr5	44000000	45000000	3824	769178	1000000	0.7691780
chr5	45000000	46000000	2937	792988	1000000	0.7929880
chr5	46000000	47000000	3647	684762	1000000	0.6847620
chr5	47000000	48000000	3508	826038	1000000	0.8260380
chr5	48000000	49000000	3888	885470	1000000	0.8854700
chr5	49000000	50000000	3612	803194	1000000	0.8031940
chr5	50000000	51000000	2854	686398	1000000	0.6863980
chr5	51000000	52000000	2965	824424	1000000	0.8244240
chr5	52000000	53000000	2674	766426	1000000	0.7664260
chr5	53000000	54000000	3113	786623	1000000	0.7866230
chr5	54000000	55000000	3450	768268	1000000	0.7682680
chr5	55000000	56000000	3325	710359	1000000	0.7103590
chr5	56000000	57000000	3144	787605	1000000	0.7876050
chr5	57000000	58000000	3196	753950	1000000	0.7539500
chr5	58000000	59000000	3902	776960	1000000	0.7769600
chr5	59000000	60000000	3367	776185	1000000	0.7761850
chr5	60000000	61000000	3238	797265	1000000	0.7972650
chr5	61000000	62000000	3823	845221	1000000	0.8452210
chr5	62000000	63000000	3041	892209	1000000	0.8922090
chr5	63000000	64000000	3270	717646	1000000	0.7176460
chr5	64000000	65000000	3498	707921	1000000	0.7079210
chr5	65000000	66000000	3263	809818	1000000	0.8098180
chr5	66000000	67000000	3390	875721	1000000	0.8757210
chr5	67000000	68000000	2809	772042	1000000	0.7720420
chr5	68000000	69000000	3096	773555	1000000	0.7735550
chr5	69000000	70000000	2851	800689	1000000	0.8006890
chr5	70000000	71000000	3263	819013	1000000	0.8190130
chr5	71000000	72000000	3363	843307	1000000	0.8433070
chr5	72000000	73000000	3542	805009	1000000	0.8050090
chr5	73000000	74000000	3368	758398	1000000	0.7583980
chr5	74000000	75000000	4155	876695	1000000	0.8766950
chr5	75000000	76000000	3545	802637	1000000	0.8026370
chr5	76000000	77000000	3363	867859	1000000	0.8678590
chr5	77000000	78000000	4015	855540	1000000	0.8555400
chr5	78000000	79000000	3377	845998	1000000	0.8459980
chr5	79000000	80000000	3328	800674	1000000	0.8006740
chr5	80000000	81000000	3135	804260	1000000	0.8042600
chr5	81000000	82000000	4027	788476	1000000	0.7884760
chr5	82000000	83000000	3472	776792	1000000	0.7767920
chr5	83000000	84000000	3476	778045	1000000	0.7780450
chr5	84000000	85000000	2970	861865	1000000	0.8618650
chr5	85000000	86000000	3741	838235	1000000	0.8382350
chr5	86000000	87000000	3915	811457	1000000	0.8114570
chr5	87000000	88000000	4320	753840	1000000	0.7538400
chr5	88000000	89000000	3967	838323	1000000	0.8383230
chr5	89000000	90000000	3591	843965	1000000	0.8439650
chr5	90000000	91000000	4017	845435	1000000	0.8454350
chr5	91000000	92000000	3483	924099	1000000	0.9240990
chr5	92000000	93000000	3286	925759	1000000	0.9257590
chr5	93000000	94000000	3262	926994	1000000	0.9269940
chr5	94000000	95000000	2987	938942	1000000	0.9389420
chr5	95000000	96000000	2223	966378	1000000	0.9663780
chr5	96000000	97000000	2453	946773	1000000	0.9467730
chr5	97000000	98000000	3335	946889	1000000	0.9468890
chr5	98000000	99000000	4372	867045	1000000	0.8670450
chr5	99000000	100000000	3748	915871	1000000	0.9158710
chr5	100000000	101000000	4016	848911	1000000	0.8489110
chr5	101000000	102000000	4153	846463	1000000	0.8464630
chr5	102000000	103000000	4100	846858	1000000	0.8468580
chr5	103000000	104000000	3610	722578	1000000	0.7225780
chr5	104000000	105000000	3398	809571	1000000	0.8095710
chr5	105000000	106000000	3212	805434	1000000	0.8054340
chr5	106000000	107000000	3070	777137	1000000	0.7771370
chr5	107000000	108000000	3508	727138	1000000	0.7271380
chr5	108000000	109000000	3298	791008	1000000	0.7910080
chr5	109000000	110000000	3242	777219	1000000	0.7772190
chr5	110000000	111000000	3274	773129	1000000	0.7731290
chr5	111000000	112000000	2863	800290	1000000	0.8002900
chr5	112000000	113000000	3306	828844	1000000	0.8288440
chr5	113000000	114000000	3348	882686	1000000	0.8826860
chr5	114000000	115000000	3066	784982	1000000	0.7849820
chr5	115000000	116000000	2857	851296	1000000	0.8512960
chr5	116000000	117000000	3342	804265	1000000	0.8042650
chr5	117000000	118000000	3717	791232	1000000	0.7912320
chr5	118000000	119000000	2724	809614	1000000	0.8096140
chr5	119000000	120000000	2984	819888	1000000	0.8198880
chr5	120000000	121000000	3214	747657	1000000	0.7476570
chr5	121000000	122000000	3600	776982	1000000	0.7769820
chr5	122000000	123000000	3338	784277	1000000	0.7842770
chr5	123000000	124000000	3496	746879	1000000	0.7468790
chr5	124000000	125000000	3470	768065	1000000	0.7680650
chr5	125000000	126000000	3688	855430	1000000	0.8554300
chr5	126000000	127000000	3956	791360	1000000	0.7913600
chr5	127000000	128000000	3593	696728	1000000	0.6967280
chr5	128000000	129000000	2799	804851	1000000	0.8048510
chr5	129000000	130000000	3211	760154	1000000	0.7601540
chr5	130000000	131000000	3953	839834	1000000	0.8398340
chr5	131000000	132000000	3384	755490	1000000	0.7554900
chr5	132000000	133000000	2736	774846	1000000	0.7748460
chr5	133000000	134000000	3059	716673	1000000	0.7166730
chr5	134000000	135000000	3349	757202	1000000	0.7572020
chr5	135000000	136000000	3027	803922	1000000	0.8039220
chr5	136000000	137000000	3366	792773	1000000	0.7927730
chr5	137000000	138000000	3215	768946	1000000	0.7689460
chr5	138000000	139000000	3234	715903	1000000	0.7159030
chr5	139000000	140000000	3075	773851	1000000	0.7738510
chr5	140000000	141000000	3597	838810	1000000	0.8388100
chr5	141000000	142000000	3483	772781	1000000	0.7727810
chr5	142000000	143000000	3168	825187	1000000	0.8251870
chr5	143000000	144000000	3305	767525	1000000	0.7675250
chr5	144000000	145000000	3337	792843	1000000	0.7928430
chr5	145000000	146000000	2655	828724	1000000	0.8287240
chr5	146000000	147000000	3184	731582	1000000	0.7315820
chr5	147000000	148000000	3008	849645	1000000	0.8496450
chr5	148000000	149000000	3308	824454	1000000	0.8244540
chr5	149000000	150000000	2709	721768	1000000	0.7217680
chr5	150000000	151000000	2752	819944	1000000	0.8199440
chr5	151000000	152000000	3146	814325	1000000	0.8143250
chr5	152000000	153000000	3596	795463	1000000	0.7954630
chr5	153000000	154000000	4536	806661	1000000	0.8066610
chr5	154000000	155000000	3338	845427	1000000	0.8454270
chr5	155000000	156000000	2997	831089	1000000	0.8310890
chr5	156000000	157000000	3253	800467	1000000	0.8004670
chr5	157000000	158000000	2722	856785	1000000	0.8567850
chr5	158000000	159000000	3226	766793	1000000	0.7667930
chr5	159000000	160000000	2772	756980	1000000	0.7569800
chr5	160000000	161000000	3847	721603	1000000	0.7216030
chr5	161000000	162000000	3133	867287	1000000	0.8672870
chr5	162000000	163000000	2783	667568	1000000	0.6675680
chr5	163000000	164000000	2790	792514	1000000	0.7925140
chr5	164000000	165000000	2851	858321	1000000	0.8583210
chr5	165000000	166000000	3141	748491	1000000	0.7484910
chr5	166000000	167000000	2671	778308	1000000	0.7783080
chr5	167000000	168000000	2923	761854	1000000	0.7618540
chr5	168000000	169000000	3176	763449	1000000	0.7634490
chr5	169000000	170000000	3379	875900	1000000	0.8759000
chr5	170000000	171000000	2715	817945	1000000	0.8179450
chr5	171000000	172000000	2841	834802	1000000	0.8348020
chr5	172000000	173000000	3236	727955	1000000	0.7279550
chr5	173000000	174000000	2838	743455	1000000	0.7434550
chr5	174000000	175000000	2985	759391	1000000	0.7593910
chr5	175000000	176000000	3129	725059	1000000	0.7250590
chr5	176000000	177000000	3170	842289	1000000	0.8422890
chr5	177000000	178000000	3063	753375	1000000	0.7533750
chr5	178000000	179000000	2711	810536	1000000	0.8105360
chr5	179000000	180000000	2856	739812	1000000	0.7398120
chr5	180000000	181000000	3139	761872	1000000	0.7618720
chr5	181000000	182000000	2964	721930	1000000	0.7219300
chr5	182000000	183000000	3151	717334	1000000	0.7173340
chr5	183000000	184000000	3517	823532	1000000	0.8235320
chr5	184000000	185000000	3096	798034	1000000	0.7980340
chr5	185000000	186000000	3107	735307	1000000	0.7353070
chr5	186000000	187000000	2763	787578	1000000	0.7875780
chr5	187000000	188000000	2680	692237	1000000	0.6922370
chr5	188000000	189000000	3297	850338	1000000	0.8503380
chr5	189000000	190000000	3228	770217	1000000	0.7702170
chr5	190000000	191000000	3041	813131	1000000	0.8131310
chr5	191000000	192000000	3182	781830	1000000	0.7818300
chr5	192000000	193000000	3292	819717	1000000	0.8197170
chr5	193000000	194000000	2616	741350	1000000	0.7413500
chr5	194000000	195000000	3083	759633	1000000	0.7596330
chr5	195000000	196000000	3429	769423	1000000	0.7694230
chr5	196000000	197000000	3103	722315	1000000	0.7223150
chr5	197000000	198000000	2609	625929	1000000	0.6259290
chr5	198000000	199000000	3243	744244	1000000	0.7442440
chr5	199000000	200000000	3030	806863	1000000	0.8068630
chr5	200000000	201000000	3140	752019	1000000	0.7520190
chr5	201000000	202000000	3110	771962	1000000	0.7719620
chr5	202000000	203000000	3036	729057	1000000	0.7290570
chr5	203000000	204000000	3090	824639	1000000	0.8246390
chr5	204000000	205000000	2774	817265	1000000	0.8172650
chr5	205000000	206000000	3615	806271	1000000	0.8062710
chr5	206000000	207000000	3584	849438	1000000	0.8494380
chr5	207000000	208000000	2939	792014	1000000	0.7920140
chr5	208000000	209000000	2745	771463	1000000	0.7714630
chr5	209000000	210000000	2563	775823	1000000	0.7758230
chr5	210000000	211000000	3363	767486	1000000	0.7674860
chr5	211000000	212000000	2993	843502	1000000	0.8435020
chr5	212000000	213000000	3418	785910	1000000	0.7859100
chr5	213000000	214000000	2974	800716	1000000	0.8007160
chr5	214000000	215000000	3040	783827	1000000	0.7838270
chr5	215000000	216000000	2708	746136	1000000	0.7461360
chr5	216000000	217000000	2841	809449	1000000	0.8094490
chr5	217000000	218000000	2720	808465	1000000	0.8084650
chr5	218000000	219000000	3002	737041	1000000	0.7370410
chr5	219000000	220000000	2940	771880	1000000	0.7718800
chr5	220000000	221000000	3157	755774	1000000	0.7557740
chr5	221000000	222000000	3692	759959	1000000	0.7599590
chr5	222000000	223000000	2813	798584	1000000	0.7985840
chr5	223000000	224000000	3100	797800	1000000	0.7978000
chr5	224000000	225000000	2922	745809	1000000	0.7458090
chr5	225000000	226000000	3234	790831	1000000	0.7908310
chr5	226000000	227000000	3257	873689	1000000	0.8736890
chr5	227000000	228000000	3133	899617	1000000	0.8996170
chr5	228000000	229000000	3155	831018	1000000	0.8310180
chr5	229000000	230000000	2508	802674	1000000	0.8026740
chr5	230000000	231000000	2767	784711	1000000	0.7847110
chr5	231000000	232000000	2907	700098	1000000	0.7000980
chr5	232000000	233000000	2891	761749	1000000	0.7617490
chr5	233000000	234000000	2468	807523	1000000	0.8075230
chr5	234000000	235000000	3400	766267	1000000	0.7662670
chr5	235000000	236000000	2449	732687	1000000	0.7326870
chr5	236000000	237000000	2748	743168	1000000	0.7431680
chr5	237000000	238000000	3515	826747	1000000	0.8267470
chr5	238000000	239000000	3408	800250	1000000	0.8002500
chr5	239000000	240000000	2832	763826	1000000	0.7638260
chr5	240000000	241000000	2799	765792	1000000	0.7657920
chr5	241000000	242000000	3152	760862	1000000	0.7608620
chr5	242000000	243000000	3273	781339	1000000	0.7813390
chr5	243000000	244000000	3629	681248	1000000	0.6812480
chr5	244000000	245000000	3513	780276	1000000	0.7802760
chr5	245000000	246000000	3542	803047	1000000	0.8030470
chr5	246000000	247000000	3779	795064	1000000	0.7950640
chr5	247000000	248000000	3075	761652	1000000	0.7616520
chr5	248000000	249000000	2776	723311	1000000	0.7233110
chr5	249000000	250000000	2909	707357	1000000	0.7073570
chr5	250000000	251000000	3338	745493	1000000	0.7454930
chr5	251000000	252000000	3110	816870	1000000	0.8168700
chr5	252000000	253000000	3262	824002	1000000	0.8240020
chr5	253000000	254000000	3546	814356	1000000	0.8143560
chr5	254000000	255000000	3756	720095	1000000	0.7200950
chr5	255000000	256000000	3134	730157	1000000	0.7301570
chr5	256000000	257000000	2874	653592	1000000	0.6535920
chr5	257000000	258000000	3202	715167	1000000	0.7151670
chr5	258000000	259000000	3279	685118	1000000	0.6851180
chr5	259000000	260000000	2677	784203	1000000	0.7842030
chr5	260000000	261000000	3586	794063	1000000	0.7940630
chr5	261000000	262000000	2305	946939	1000000	0.9469390
chr5	262000000	263000000	3475	692057	1000000	0.6920570
chr5	263000000	264000000	2812	703405	1000000	0.7034050
chr5	264000000	264517302	1932	423591	517302	0.8188466
chr6	0	1000000	4411	748094	1000000	0.7480940
chr6	1000000	2000000	4485	804494	1000000	0.8044940
chr6	2000000	3000000	3581	799789	1000000	0.7997890
chr6	3000000	4000000	3639	797232	1000000	0.7972320
chr6	4000000	5000000	3745	822262	1000000	0.8222620
chr6	5000000	6000000	5976	765098	1000000	0.7650980
chr6	6000000	7000000	6029	768364	1000000	0.7683640
chr6	7000000	8000000	4866	752077	1000000	0.7520770
chr6	8000000	9000000	3985	723301	1000000	0.7233010
chr6	9000000	10000000	2763	783292	1000000	0.7832920
chr6	10000000	11000000	4086	808862	1000000	0.8088620
chr6	11000000	12000000	4080	674076	1000000	0.6740760
chr6	12000000	13000000	3618	651494	1000000	0.6514940
chr6	13000000	14000000	3197	630027	1000000	0.6300270
chr6	14000000	15000000	3519	740579	1000000	0.7405790
chr6	15000000	16000000	3093	797132	1000000	0.7971320
chr6	16000000	17000000	3054	485503	1000000	0.4855030
chr6	17000000	18000000	4143	701881	1000000	0.7018810
chr6	18000000	19000000	4496	751389	1000000	0.7513890
chr6	19000000	20000000	2785	877444	1000000	0.8774440
chr6	20000000	21000000	3241	752814	1000000	0.7528140
chr6	21000000	22000000	2735	817624	1000000	0.8176240
chr6	22000000	23000000	2847	674667	1000000	0.6746670
chr6	23000000	24000000	2824	823285	1000000	0.8232850
chr6	24000000	25000000	3029	740452	1000000	0.7404520
chr6	25000000	26000000	2841	690394	1000000	0.6903940
chr6	26000000	27000000	2789	732343	1000000	0.7323430
chr6	27000000	28000000	3054	672213	1000000	0.6722130
chr6	28000000	29000000	2715	781997	1000000	0.7819970
chr6	29000000	30000000	2924	744041	1000000	0.7440410
chr6	30000000	31000000	2945	782423	1000000	0.7824230
chr6	31000000	32000000	2771	789540	1000000	0.7895400
chr6	32000000	33000000	3154	742612	1000000	0.7426120
chr6	33000000	34000000	2504	816154	1000000	0.8161540
chr6	34000000	35000000	2662	771746	1000000	0.7717460
chr6	35000000	36000000	3008	779517	1000000	0.7795170
chr6	36000000	37000000	3037	807854	1000000	0.8078540
chr6	37000000	38000000	3538	857880	1000000	0.8578800
chr6	38000000	39000000	2610	834941	1000000	0.8349410
chr6	39000000	40000000	2792	807717	1000000	0.8077170
chr6	40000000	41000000	2893	781479	1000000	0.7814790
chr6	41000000	42000000	3039	774440	1000000	0.7744400
chr6	42000000	43000000	2587	784926	1000000	0.7849260
chr6	43000000	44000000	3181	780218	1000000	0.7802180
chr6	44000000	45000000	2766	802229	1000000	0.8022290
chr6	45000000	46000000	2585	798472	1000000	0.7984720
chr6	46000000	47000000	3136	847388	1000000	0.8473880
chr6	47000000	48000000	3530	907108	1000000	0.9071080
chr6	48000000	49000000	2564	784041	1000000	0.7840410
chr6	49000000	50000000	3449	826818	1000000	0.8268180
chr6	50000000	51000000	3316	845295	1000000	0.8452950
chr6	51000000	52000000	3209	798298	1000000	0.7982980
chr6	52000000	53000000	2549	736417	1000000	0.7364170
chr6	53000000	54000000	2800	749968	1000000	0.7499680
chr6	54000000	55000000	3081	833386	1000000	0.8333860
chr6	55000000	56000000	2692	801327	1000000	0.8013270
chr6	56000000	57000000	3248	760805	1000000	0.7608050
chr6	57000000	58000000	2893	784160	1000000	0.7841600
chr6	58000000	59000000	3041	816001	1000000	0.8160010
chr6	59000000	60000000	3570	766375	1000000	0.7663750
chr6	60000000	61000000	2901	785237	1000000	0.7852370
chr6	61000000	62000000	2972	815548	1000000	0.8155480
chr6	62000000	63000000	3266	840477	1000000	0.8404770
chr6	63000000	64000000	3119	841571	1000000	0.8415710
chr6	64000000	65000000	3094	791934	1000000	0.7919340
chr6	65000000	66000000	3404	697218	1000000	0.6972180
chr6	66000000	67000000	3235	749393	1000000	0.7493930
chr6	67000000	68000000	3018	791879	1000000	0.7918790
chr6	68000000	69000000	3544	796560	1000000	0.7965600
chr6	69000000	70000000	3230	733086	1000000	0.7330860
chr6	70000000	71000000	3142	841072	1000000	0.8410720
chr6	71000000	72000000	3169	863087	1000000	0.8630870
chr6	72000000	73000000	2662	818811	1000000	0.8188110
chr6	73000000	74000000	3674	794906	1000000	0.7949060
chr6	74000000	75000000	3286	795983	1000000	0.7959830
chr6	75000000	76000000	2856	782306	1000000	0.7823060
chr6	76000000	77000000	3433	832395	1000000	0.8323950
chr6	77000000	78000000	3598	781722	1000000	0.7817220
chr6	78000000	79000000	3164	810208	1000000	0.8102080
chr6	79000000	80000000	2643	799572	1000000	0.7995720
chr6	80000000	81000000	3231	799003	1000000	0.7990030
chr6	81000000	82000000	3427	874361	1000000	0.8743610
chr6	82000000	83000000	2685	850137	1000000	0.8501370
chr6	83000000	84000000	3097	850377	1000000	0.8503770
chr6	84000000	85000000	3228	845816	1000000	0.8458160
chr6	85000000	86000000	3366	846323	1000000	0.8463230
chr6	86000000	87000000	4172	842803	1000000	0.8428030
chr6	87000000	88000000	3397	876575	1000000	0.8765750
chr6	88000000	89000000	3465	862917	1000000	0.8629170
chr6	89000000	90000000	2888	787246	1000000	0.7872460
chr6	90000000	91000000	3692	760905	1000000	0.7609050
chr6	91000000	92000000	2997	759193	1000000	0.7591930
chr6	92000000	93000000	3034	882667	1000000	0.8826670
chr6	93000000	94000000	3901	853262	1000000	0.8532620
chr6	94000000	95000000	3398	869524	1000000	0.8695240
chr6	95000000	96000000	4156	833745	1000000	0.8337450
chr6	96000000	97000000	3477	824632	1000000	0.8246320
chr6	97000000	98000000	3593	840479	1000000	0.8404790
chr6	98000000	99000000	3065	872251	1000000	0.8722510
chr6	99000000	100000000	3207	794083	1000000	0.7940830
chr6	100000000	101000000	3047	903705	1000000	0.9037050
chr6	101000000	102000000	2932	778791	1000000	0.7787910
chr6	102000000	103000000	3224	870592	1000000	0.8705920
chr6	103000000	104000000	3217	884884	1000000	0.8848840
chr6	104000000	105000000	3172	914866	1000000	0.9148660
chr6	105000000	106000000	3127	921964	1000000	0.9219640
chr6	106000000	107000000	3047	911584	1000000	0.9115840
chr6	107000000	108000000	2675	935395	1000000	0.9353950
chr6	108000000	109000000	4153	915430	1000000	0.9154300
chr6	109000000	110000000	3409	921273	1000000	0.9212730
chr6	110000000	111000000	3378	915939	1000000	0.9159390
chr6	111000000	112000000	3449	915526	1000000	0.9155260
chr6	112000000	113000000	2883	896692	1000000	0.8966920
chr6	113000000	114000000	3184	843328	1000000	0.8433280
chr6	114000000	115000000	3873	789929	1000000	0.7899290
chr6	115000000	116000000	3801	846879	1000000	0.8468790
chr6	116000000	117000000	3702	854941	1000000	0.8549410
chr6	117000000	118000000	3252	866282	1000000	0.8662820
chr6	118000000	119000000	4060	813289	1000000	0.8132890
chr6	119000000	120000000	3237	856955	1000000	0.8569550
chr6	120000000	121000000	2979	859624	1000000	0.8596240
chr6	121000000	122000000	3686	858796	1000000	0.8587960
chr6	122000000	123000000	3314	849165	1000000	0.8491650
chr6	123000000	124000000	3259	810859	1000000	0.8108590
chr6	124000000	125000000	3052	815887	1000000	0.8158870
chr6	125000000	126000000	3341	797326	1000000	0.7973260
chr6	126000000	127000000	3606	841956	1000000	0.8419560
chr6	127000000	128000000	3760	805658	1000000	0.8056580
chr6	128000000	129000000	3309	817901	1000000	0.8179010
chr6	129000000	130000000	3375	849668	1000000	0.8496680
chr6	130000000	131000000	3190	816898	1000000	0.8168980
chr6	131000000	132000000	3001	787188	1000000	0.7871880
chr6	132000000	133000000	3207	792744	1000000	0.7927440
chr6	133000000	134000000	3645	773107	1000000	0.7731070
chr6	134000000	135000000	2804	832286	1000000	0.8322860
chr6	135000000	136000000	2888	794563	1000000	0.7945630
chr6	136000000	137000000	3048	803974	1000000	0.8039740
chr6	137000000	138000000	3444	839881	1000000	0.8398810
chr6	138000000	139000000	2984	826759	1000000	0.8267590
chr6	139000000	140000000	2874	854270	1000000	0.8542700
chr6	140000000	141000000	3987	751661	1000000	0.7516610
chr6	141000000	142000000	2336	885401	1000000	0.8854010
chr6	142000000	143000000	2280	895482	1000000	0.8954820
chr6	143000000	144000000	2830	878227	1000000	0.8782270
chr6	144000000	145000000	3156	724690	1000000	0.7246900
chr6	145000000	146000000	2768	796917	1000000	0.7969170
chr6	146000000	147000000	2591	756147	1000000	0.7561470
chr6	147000000	148000000	3269	760724	1000000	0.7607240
chr6	148000000	149000000	2747	862469	1000000	0.8624690
chr6	149000000	150000000	2815	871286	1000000	0.8712860
chr6	150000000	151000000	2880	911402	1000000	0.9114020
chr6	151000000	152000000	3002	825633	1000000	0.8256330
chr6	152000000	153000000	2724	794385	1000000	0.7943850
chr6	153000000	154000000	2910	900222	1000000	0.9002220
chr6	154000000	155000000	3134	775952	1000000	0.7759520
chr6	155000000	156000000	3062	770912	1000000	0.7709120
chr6	156000000	157000000	3342	795624	1000000	0.7956240
chr6	157000000	158000000	2949	760131	1000000	0.7601310
chr6	158000000	159000000	2866	851621	1000000	0.8516210
chr6	159000000	160000000	3558	803403	1000000	0.8034030
chr6	160000000	161000000	3420	756611	1000000	0.7566110
chr6	161000000	162000000	3501	783028	1000000	0.7830280
chr6	162000000	163000000	3819	824810	1000000	0.8248100
chr6	163000000	164000000	3656	847611	1000000	0.8476110
chr6	164000000	165000000	3148	831636	1000000	0.8316360
chr6	165000000	166000000	3487	762103	1000000	0.7621030
chr6	166000000	167000000	3353	802614	1000000	0.8026140
chr6	167000000	168000000	3067	821057	1000000	0.8210570
chr6	168000000	169000000	3428	770589	1000000	0.7705890
chr6	169000000	170000000	3765	602061	1000000	0.6020610
chr6	170000000	171000000	3426	703301	1000000	0.7033010
chr6	171000000	172000000	3505	729612	1000000	0.7296120
chr6	172000000	173000000	3440	816284	1000000	0.8162840
chr6	173000000	174000000	3277	764329	1000000	0.7643290
chr6	174000000	175000000	3169	729843	1000000	0.7298430
chr6	175000000	176000000	2991	822731	1000000	0.8227310
chr6	176000000	177000000	3023	758164	1000000	0.7581640
chr6	177000000	178000000	3059	839174	1000000	0.8391740
chr6	178000000	179000000	3473	766270	1000000	0.7662700
chr6	179000000	180000000	3048	799142	1000000	0.7991420
chr6	180000000	181000000	3208	718285	1000000	0.7182850
chr6	181000000	182000000	3224	799589	1000000	0.7995890
chr6	182000000	183000000	2741	815857	1000000	0.8158570
chr6	183000000	184000000	3051	770871	1000000	0.7708710
chr6	184000000	185000000	3349	675334	1000000	0.6753340
chr6	185000000	186000000	3307	792293	1000000	0.7922930
chr6	186000000	187000000	4133	758756	1000000	0.7587560
chr6	187000000	188000000	3106	765381	1000000	0.7653810
chr6	188000000	189000000	3189	787116	1000000	0.7871160
chr6	189000000	190000000	2765	718555	1000000	0.7185550
chr6	190000000	191000000	2888	755116	1000000	0.7551160
chr6	191000000	192000000	3196	837385	1000000	0.8373850
chr6	192000000	193000000	2858	749960	1000000	0.7499600
chr6	193000000	194000000	2771	759354	1000000	0.7593540
chr6	194000000	195000000	3065	727988	1000000	0.7279880
chr6	195000000	196000000	3997	675531	1000000	0.6755310
chr6	196000000	197000000	3098	722077	1000000	0.7220770
chr6	197000000	198000000	3527	806654	1000000	0.8066540
chr6	198000000	199000000	2546	793212	1000000	0.7932120
chr6	199000000	200000000	3039	753316	1000000	0.7533160
chr6	200000000	201000000	2894	697160	1000000	0.6971600
chr6	201000000	202000000	3158	837353	1000000	0.8373530
chr6	202000000	203000000	3687	802314	1000000	0.8023140
chr6	203000000	204000000	3425	673401	1000000	0.6734010
chr6	204000000	205000000	3341	819522	1000000	0.8195220
chr6	205000000	206000000	3501	805369	1000000	0.8053690
chr6	206000000	207000000	3400	723104	1000000	0.7231040
chr6	207000000	208000000	3149	690378	1000000	0.6903780
chr6	208000000	209000000	2972	735470	1000000	0.7354700
chr6	209000000	210000000	2734	787172	1000000	0.7871720
chr6	210000000	211000000	3169	722882	1000000	0.7228820
chr6	211000000	212000000	2901	829797	1000000	0.8297970
chr6	212000000	213000000	2985	843732	1000000	0.8437320
chr6	213000000	214000000	2932	890755	1000000	0.8907550
chr6	214000000	215000000	2982	815089	1000000	0.8150890
chr6	215000000	216000000	2915	824147	1000000	0.8241470
chr6	216000000	217000000	2583	937697	1000000	0.9376970
chr6	217000000	218000000	3103	749376	1000000	0.7493760
chr6	218000000	219000000	3089	730901	1000000	0.7309010
chr6	219000000	220000000	2959	784956	1000000	0.7849560
chr6	220000000	221000000	3501	766655	1000000	0.7666550
chr6	221000000	222000000	3183	770785	1000000	0.7707850
chr6	222000000	223000000	2465	777248	1000000	0.7772480
chr6	223000000	224000000	3016	741336	1000000	0.7413360
chr6	224000000	225000000	2913	790884	1000000	0.7908840
chr6	225000000	226000000	2703	810215	1000000	0.8102150
chr6	226000000	227000000	3422	827192	1000000	0.8271920
chr6	227000000	228000000	3032	719495	1000000	0.7194950
chr6	228000000	229000000	3007	700778	1000000	0.7007780
chr6	229000000	230000000	2628	845833	1000000	0.8458330
chr6	230000000	231000000	3159	723955	1000000	0.7239550
chr6	231000000	232000000	3430	740404	1000000	0.7404040
chr6	232000000	233000000	3069	740811	1000000	0.7408110
chr6	233000000	234000000	3217	666320	1000000	0.6663200
chr6	234000000	235000000	3280	782197	1000000	0.7821970
chr6	235000000	236000000	2362	868237	1000000	0.8682370
chr6	236000000	237000000	3153	777074	1000000	0.7770740
chr6	237000000	238000000	3005	739922	1000000	0.7399220
chr6	238000000	239000000	2998	775213	1000000	0.7752130
chr6	239000000	240000000	3266	742579	1000000	0.7425790
chr6	240000000	241000000	2902	820040	1000000	0.8200400
chr6	241000000	242000000	2591	798003	1000000	0.7980030
chr6	242000000	243000000	3043	764529	1000000	0.7645290
chr6	243000000	244000000	3432	719823	1000000	0.7198230
chr6	244000000	245000000	2782	838808	1000000	0.8388080
chr6	245000000	246000000	2699	744994	1000000	0.7449940
chr6	246000000	247000000	3226	747461	1000000	0.7474610
chr6	247000000	248000000	2622	797844	1000000	0.7978440
chr6	248000000	249000000	2956	757328	1000000	0.7573280
chr6	249000000	250000000	2728	881283	1000000	0.8812830
chr6	250000000	251000000	2864	732841	1000000	0.7328410
chr6	251000000	252000000	3468	721440	1000000	0.7214400
chr6	252000000	253000000	2945	676824	1000000	0.6768240
chr6	253000000	254000000	3001	646748	1000000	0.6467480
chr6	254000000	255000000	2621	760887	1000000	0.7608870
chr6	255000000	256000000	3383	779166	1000000	0.7791660
chr6	256000000	257000000	3012	675652	1000000	0.6756520
chr6	257000000	258000000	4024	834143	1000000	0.8341430
chr6	258000000	259000000	3178	701002	1000000	0.7010020
chr6	259000000	260000000	2447	917992	1000000	0.9179920
chr6	260000000	261000000	3543	897694	1000000	0.8976940
chr6	261000000	262000000	2816	822717	1000000	0.8227170
chr6	262000000	263000000	4544	783977	1000000	0.7839770
chr6	263000000	264000000	5016	606580	1000000	0.6065800
chr6	264000000	265000000	4384	588994	1000000	0.5889940
chr6	265000000	266000000	4340	729246	1000000	0.7292460
chr6	266000000	267000000	3977	780209	1000000	0.7802090
chr6	267000000	268000000	5332	759060	1000000	0.7590600
chr6	268000000	268596090	3781	472454	596090	0.7925884
chr7	0	1000000	2773	837324	1000000	0.8373240
chr7	1000000	2000000	2982	861396	1000000	0.8613960
chr7	2000000	3000000	3614	767887	1000000	0.7678870
chr7	3000000	4000000	2795	771049	1000000	0.7710490
chr7	4000000	5000000	3352	724054	1000000	0.7240540
chr7	5000000	6000000	3237	805546	1000000	0.8055460
chr7	6000000	7000000	2650	832481	1000000	0.8324810
chr7	7000000	8000000	3117	688904	1000000	0.6889040
chr7	8000000	9000000	2752	765850	1000000	0.7658500
chr7	9000000	10000000	3274	759727	1000000	0.7597270
chr7	10000000	11000000	3005	753249	1000000	0.7532490
chr7	11000000	12000000	3679	763965	1000000	0.7639650
chr7	12000000	13000000	3658	748509	1000000	0.7485090
chr7	13000000	14000000	2990	768875	1000000	0.7688750
chr7	14000000	15000000	2904	791992	1000000	0.7919920
chr7	15000000	16000000	3530	818555	1000000	0.8185550
chr7	16000000	17000000	3110	735631	1000000	0.7356310
chr7	17000000	18000000	2957	777577	1000000	0.7775770
chr7	18000000	19000000	2796	798879	1000000	0.7988790
chr7	19000000	20000000	2821	748646	1000000	0.7486460
chr7	20000000	21000000	2825	814542	1000000	0.8145420
chr7	21000000	22000000	4974	709612	1000000	0.7096120
chr7	22000000	23000000	4799	752617	1000000	0.7526170
chr7	23000000	24000000	3354	830574	1000000	0.8305740
chr7	24000000	25000000	2956	842357	1000000	0.8423570
chr7	25000000	26000000	2508	832152	1000000	0.8321520
chr7	26000000	27000000	2949	712784	1000000	0.7127840
chr7	27000000	28000000	3468	737138	1000000	0.7371380
chr7	28000000	29000000	2842	816509	1000000	0.8165090
chr7	29000000	30000000	2556	829375	1000000	0.8293750
chr7	30000000	31000000	2839	724203	1000000	0.7242030
chr7	31000000	32000000	3508	838117	1000000	0.8381170
chr7	32000000	33000000	3345	797688	1000000	0.7976880
chr7	33000000	34000000	2658	851767	1000000	0.8517670
chr7	34000000	35000000	2899	779089	1000000	0.7790890
chr7	35000000	36000000	3120	801411	1000000	0.8014110
chr7	36000000	37000000	3016	764801	1000000	0.7648010
chr7	37000000	38000000	2805	819078	1000000	0.8190780
chr7	38000000	39000000	2686	780865	1000000	0.7808650
chr7	39000000	40000000	3014	750639	1000000	0.7506390
chr7	40000000	41000000	2832	788892	1000000	0.7888920
chr7	41000000	42000000	3144	830615	1000000	0.8306150
chr7	42000000	43000000	2867	779338	1000000	0.7793380
chr7	43000000	44000000	4029	771485	1000000	0.7714850
chr7	44000000	45000000	4292	765839	1000000	0.7658390
chr7	45000000	46000000	3436	763404	1000000	0.7634040
chr7	46000000	47000000	2621	828036	1000000	0.8280360
chr7	47000000	48000000	2735	829594	1000000	0.8295940
chr7	48000000	49000000	2904	830580	1000000	0.8305800
chr7	49000000	50000000	2598	868119	1000000	0.8681190
chr7	50000000	51000000	3004	822477	1000000	0.8224770
chr7	51000000	52000000	3120	870856	1000000	0.8708560
chr7	52000000	53000000	3570	825451	1000000	0.8254510
chr7	53000000	54000000	3069	802780	1000000	0.8027800
chr7	54000000	55000000	2599	780817	1000000	0.7808170
chr7	55000000	56000000	3020	825632	1000000	0.8256320
chr7	56000000	57000000	2936	788583	1000000	0.7885830
chr7	57000000	58000000	3151	847227	1000000	0.8472270
chr7	58000000	59000000	2795	796521	1000000	0.7965210
chr7	59000000	60000000	2818	761269	1000000	0.7612690
chr7	60000000	61000000	2485	798192	1000000	0.7981920
chr7	61000000	62000000	3503	754083	1000000	0.7540830
chr7	62000000	63000000	3151	882442	1000000	0.8824420
chr7	63000000	64000000	3039	814696	1000000	0.8146960
chr7	64000000	65000000	2814	757008	1000000	0.7570080
chr7	65000000	66000000	3259	780082	1000000	0.7800820
chr7	66000000	67000000	2943	797636	1000000	0.7976360
chr7	67000000	68000000	3525	778707	1000000	0.7787070
chr7	68000000	69000000	2814	844360	1000000	0.8443600
chr7	69000000	70000000	3594	790150	1000000	0.7901500
chr7	70000000	71000000	3093	772883	1000000	0.7728830
chr7	71000000	72000000	2340	923313	1000000	0.9233130
chr7	72000000	73000000	3045	800774	1000000	0.8007740
chr7	73000000	74000000	3556	875184	1000000	0.8751840
chr7	74000000	75000000	3734	798514	1000000	0.7985140
chr7	75000000	76000000	3348	808731	1000000	0.8087310
chr7	76000000	77000000	2570	773659	1000000	0.7736590
chr7	77000000	78000000	3104	802470	1000000	0.8024700
chr7	78000000	79000000	3200	784120	1000000	0.7841200
chr7	79000000	80000000	3403	771636	1000000	0.7716360
chr7	80000000	81000000	3617	785124	1000000	0.7851240
chr7	81000000	82000000	2881	731150	1000000	0.7311500
chr7	82000000	83000000	2902	805452	1000000	0.8054520
chr7	83000000	84000000	2848	786781	1000000	0.7867810
chr7	84000000	85000000	2937	807350	1000000	0.8073500
chr7	85000000	86000000	2890	757083	1000000	0.7570830
chr7	86000000	87000000	3224	802232	1000000	0.8022320
chr7	87000000	88000000	3353	766011	1000000	0.7660110
chr7	88000000	89000000	3342	798939	1000000	0.7989390
chr7	89000000	90000000	3030	824585	1000000	0.8245850
chr7	90000000	91000000	2801	842479	1000000	0.8424790
chr7	91000000	92000000	3021	764768	1000000	0.7647680
chr7	92000000	93000000	3356	849021	1000000	0.8490210
chr7	93000000	94000000	3596	743531	1000000	0.7435310
chr7	94000000	95000000	2733	867244	1000000	0.8672440
chr7	95000000	96000000	3602	827680	1000000	0.8276800
chr7	96000000	97000000	2558	862488	1000000	0.8624880
chr7	97000000	98000000	3456	834759	1000000	0.8347590
chr7	98000000	99000000	3099	777127	1000000	0.7771270
chr7	99000000	100000000	2967	834281	1000000	0.8342810
chr7	100000000	101000000	2627	836459	1000000	0.8364590
chr7	101000000	102000000	2835	793813	1000000	0.7938130
chr7	102000000	103000000	3034	769082	1000000	0.7690820
chr7	103000000	104000000	2475	875071	1000000	0.8750710
chr7	104000000	105000000	3199	889482	1000000	0.8894820
chr7	105000000	106000000	3272	762125	1000000	0.7621250
chr7	106000000	107000000	3023	745993	1000000	0.7459930
chr7	107000000	108000000	2751	826437	1000000	0.8264370
chr7	108000000	109000000	2660	766123	1000000	0.7661230
chr7	109000000	110000000	2889	910317	1000000	0.9103170
chr7	110000000	111000000	3988	797858	1000000	0.7978580
chr7	111000000	112000000	3536	732416	1000000	0.7324160
chr7	112000000	113000000	3608	807309	1000000	0.8073090
chr7	113000000	114000000	3830	727975	1000000	0.7279750
chr7	114000000	115000000	3706	812408	1000000	0.8124080
chr7	115000000	116000000	3279	811103	1000000	0.8111030
chr7	116000000	117000000	2849	746449	1000000	0.7464490
chr7	117000000	118000000	2607	832012	1000000	0.8320120
chr7	118000000	119000000	2821	850962	1000000	0.8509620
chr7	119000000	120000000	3121	747628	1000000	0.7476280
chr7	120000000	121000000	3073	854144	1000000	0.8541440
chr7	121000000	122000000	3449	773859	1000000	0.7738590
chr7	122000000	123000000	3224	786508	1000000	0.7865080
chr7	123000000	124000000	2823	845645	1000000	0.8456450
chr7	124000000	125000000	2500	820073	1000000	0.8200730
chr7	125000000	126000000	3441	751945	1000000	0.7519450
chr7	126000000	127000000	3666	816745	1000000	0.8167450
chr7	127000000	128000000	3731	843231	1000000	0.8432310
chr7	128000000	129000000	3179	859914	1000000	0.8599140
chr7	129000000	130000000	3121	794038	1000000	0.7940380
chr7	130000000	131000000	3234	786653	1000000	0.7866530
chr7	131000000	132000000	3054	811749	1000000	0.8117490
chr7	132000000	133000000	3466	760452	1000000	0.7604520
chr7	133000000	134000000	3204	834729	1000000	0.8347290
chr7	134000000	135000000	3020	783852	1000000	0.7838520
chr7	135000000	136000000	3361	824825	1000000	0.8248250
chr7	136000000	137000000	3713	760537	1000000	0.7605370
chr7	137000000	138000000	3788	859100	1000000	0.8591000
chr7	138000000	139000000	3285	803153	1000000	0.8031530
chr7	139000000	140000000	3543	793068	1000000	0.7930680
chr7	140000000	141000000	3653	857217	1000000	0.8572170
chr7	141000000	142000000	3078	817704	1000000	0.8177040
chr7	142000000	143000000	3151	793229	1000000	0.7932290
chr7	143000000	144000000	3304	783497	1000000	0.7834970
chr7	144000000	145000000	3279	761018	1000000	0.7610180
chr7	145000000	146000000	3263	840591	1000000	0.8405910
chr7	146000000	147000000	3295	799516	1000000	0.7995160
chr7	147000000	148000000	3018	775112	1000000	0.7751120
chr7	148000000	149000000	3342	796533	1000000	0.7965330
chr7	149000000	150000000	3049	855847	1000000	0.8558470
chr7	150000000	151000000	3142	821621	1000000	0.8216210
chr7	151000000	152000000	3650	806364	1000000	0.8063640
chr7	152000000	153000000	3123	860091	1000000	0.8600910
chr7	153000000	154000000	3136	852956	1000000	0.8529560
chr7	154000000	155000000	3418	777502	1000000	0.7775020
chr7	155000000	156000000	2919	847204	1000000	0.8472040
chr7	156000000	157000000	2976	809245	1000000	0.8092450
chr7	157000000	158000000	2829	855485	1000000	0.8554850
chr7	158000000	159000000	3668	880808	1000000	0.8808080
chr7	159000000	160000000	3705	860352	1000000	0.8603520
chr7	160000000	161000000	3599	862205	1000000	0.8622050
chr7	161000000	162000000	3446	906602	1000000	0.9066020
chr7	162000000	163000000	3989	875868	1000000	0.8758680
chr7	163000000	164000000	2787	935275	1000000	0.9352750
[truncated: 755 more rows]
