# Supplementary material for: Chromosome-level haplotype-resolved assembly of highly heterozygous grass genomes with PhaseGrass
Source: Nat Commun. 2025 Dec 20;17:12. doi: 10.1038/s41467-025-66377-5 (PMC12764793; doi:10.1038/s41467-025-66377-5)
Supplement: Supplementary file 6 — Source Data [file 41467_2025_66377_MOESM6_ESM.zip › Supplementary Fig. 11a/DH647_coverage/ref_windows_nonrep_cov.bed]

chr1	0	1000000	4199	131885	1000000	0.1318850
chr1	1000000	2000000	5145	264518	1000000	0.2645180
chr1	2000000	3000000	3941	197682	1000000	0.1976820
chr1	3000000	4000000	3918	302039	1000000	0.3020390
chr1	4000000	5000000	5378	225706	1000000	0.2257060
chr1	5000000	6000000	4458	273586	1000000	0.2735860
chr1	6000000	7000000	3441	260526	1000000	0.2605260
chr1	7000000	8000000	3393	268418	1000000	0.2684180
chr1	8000000	9000000	3177	205617	1000000	0.2056170
chr1	9000000	10000000	3399	184024	1000000	0.1840240
chr1	10000000	11000000	4058	151149	1000000	0.1511490
chr1	11000000	12000000	3472	117416	1000000	0.1174160
chr1	12000000	13000000	2814	155653	1000000	0.1556530
chr1	13000000	14000000	3445	188435	1000000	0.1884350
chr1	14000000	15000000	3068	273093	1000000	0.2730930
chr1	15000000	16000000	3152	197353	1000000	0.1973530
chr1	16000000	17000000	2949	105477	1000000	0.1054770
chr1	17000000	18000000	3091	207538	1000000	0.2075380
chr1	18000000	19000000	2961	269565	1000000	0.2695650
chr1	19000000	20000000	3348	288439	1000000	0.2884390
chr1	20000000	21000000	2758	94819	1000000	0.0948190
chr1	21000000	22000000	3446	275135	1000000	0.2751350
chr1	22000000	23000000	2251	62376	1000000	0.0623760
chr1	23000000	24000000	2864	233745	1000000	0.2337450
chr1	24000000	25000000	3196	169101	1000000	0.1691010
chr1	25000000	26000000	3083	261016	1000000	0.2610160
chr1	26000000	27000000	2766	178127	1000000	0.1781270
chr1	27000000	28000000	3440	189035	1000000	0.1890350
chr1	28000000	29000000	2705	276607	1000000	0.2766070
chr1	29000000	30000000	3257	182226	1000000	0.1822260
chr1	30000000	31000000	2634	97292	1000000	0.0972920
chr1	31000000	32000000	2655	244988	1000000	0.2449880
chr1	32000000	33000000	3110	186940	1000000	0.1869400
chr1	33000000	34000000	2507	115166	1000000	0.1151660
chr1	34000000	35000000	2823	189524	1000000	0.1895240
chr1	35000000	36000000	2932	192242	1000000	0.1922420
chr1	36000000	37000000	2933	153346	1000000	0.1533460
chr1	37000000	38000000	2907	180973	1000000	0.1809730
chr1	38000000	39000000	2902	123346	1000000	0.1233460
chr1	39000000	40000000	3066	201864	1000000	0.2018640
chr1	40000000	41000000	3140	209932	1000000	0.2099320
chr1	41000000	42000000	3616	145887	1000000	0.1458870
chr1	42000000	43000000	3164	170515	1000000	0.1705150
chr1	43000000	44000000	2795	205393	1000000	0.2053930
chr1	44000000	45000000	2596	169252	1000000	0.1692520
chr1	45000000	46000000	2725	234817	1000000	0.2348170
chr1	46000000	47000000	2790	149088	1000000	0.1490880
chr1	47000000	48000000	2553	139309	1000000	0.1393090
chr1	48000000	49000000	3853	132683	1000000	0.1326830
chr1	49000000	50000000	2441	154749	1000000	0.1547490
chr1	50000000	51000000	2713	189591	1000000	0.1895910
chr1	51000000	52000000	2539	238585	1000000	0.2385850
chr1	52000000	53000000	3598	196426	1000000	0.1964260
chr1	53000000	54000000	3348	186613	1000000	0.1866130
chr1	54000000	55000000	2966	135445	1000000	0.1354450
chr1	55000000	56000000	2874	274315	1000000	0.2743150
chr1	56000000	57000000	2885	227107	1000000	0.2271070
chr1	57000000	58000000	2091	130775	1000000	0.1307750
chr1	58000000	59000000	2548	189773	1000000	0.1897730
chr1	59000000	60000000	2593	168149	1000000	0.1681490
chr1	60000000	61000000	2739	181674	1000000	0.1816740
chr1	61000000	62000000	2554	191380	1000000	0.1913800
chr1	62000000	63000000	3397	183525	1000000	0.1835250
chr1	63000000	64000000	2664	183427	1000000	0.1834270
chr1	64000000	65000000	3056	115259	1000000	0.1152590
chr1	65000000	66000000	3561	216758	1000000	0.2167580
chr1	66000000	67000000	2826	187633	1000000	0.1876330
chr1	67000000	68000000	2360	145478	1000000	0.1454780
chr1	68000000	69000000	3242	182918	1000000	0.1829180
chr1	69000000	70000000	2832	153282	1000000	0.1532820
chr1	70000000	71000000	2906	157236	1000000	0.1572360
chr1	71000000	72000000	3074	178805	1000000	0.1788050
chr1	72000000	73000000	2830	149668	1000000	0.1496680
chr1	73000000	74000000	3310	130411	1000000	0.1304110
chr1	74000000	75000000	3369	120964	1000000	0.1209640
chr1	75000000	76000000	3258	71227	1000000	0.0712270
chr1	76000000	77000000	3218	97040	1000000	0.0970400
chr1	77000000	78000000	3817	91335	1000000	0.0913350
chr1	78000000	79000000	3613	80339	1000000	0.0803390
chr1	79000000	80000000	3822	97769	1000000	0.0977690
chr1	80000000	81000000	3756	81444	1000000	0.0814440
chr1	81000000	82000000	2249	52887	1000000	0.0528870
chr1	82000000	83000000	2231	40392	1000000	0.0403920
chr1	83000000	84000000	2452	62852	1000000	0.0628520
chr1	84000000	85000000	2069	36781	1000000	0.0367810
chr1	85000000	86000000	2768	49926	1000000	0.0499260
chr1	86000000	87000000	1971	32883	1000000	0.0328830
chr1	87000000	88000000	1815	50260	1000000	0.0502600
chr1	88000000	89000000	3521	117593	1000000	0.1175930
chr1	89000000	90000000	3712	100288	1000000	0.1002880
chr1	90000000	91000000	3604	100761	1000000	0.1007610
chr1	91000000	92000000	2843	128435	1000000	0.1284350
chr1	92000000	93000000	3265	126261	1000000	0.1262610
chr1	93000000	94000000	3130	188327	1000000	0.1883270
chr1	94000000	95000000	2830	157401	1000000	0.1574010
chr1	95000000	96000000	2809	179379	1000000	0.1793790
chr1	96000000	97000000	3097	109466	1000000	0.1094660
chr1	97000000	98000000	3207	138932	1000000	0.1389320
chr1	98000000	99000000	3851	140585	1000000	0.1405850
chr1	99000000	100000000	3202	102033	1000000	0.1020330
chr1	100000000	101000000	3393	105632	1000000	0.1056320
chr1	101000000	102000000	2950	193775	1000000	0.1937750
chr1	102000000	103000000	2759	173355	1000000	0.1733550
chr1	103000000	104000000	2564	163859	1000000	0.1638590
chr1	104000000	105000000	2220	156869	1000000	0.1568690
chr1	105000000	106000000	2889	156340	1000000	0.1563400
chr1	106000000	107000000	2792	194160	1000000	0.1941600
chr1	107000000	108000000	3423	179010	1000000	0.1790100
chr1	108000000	109000000	3260	152154	1000000	0.1521540
chr1	109000000	110000000	2777	193907	1000000	0.1939070
chr1	110000000	111000000	2814	129664	1000000	0.1296640
chr1	111000000	112000000	2638	180225	1000000	0.1802250
chr1	112000000	113000000	2895	199774	1000000	0.1997740
chr1	113000000	114000000	2714	142063	1000000	0.1420630
chr1	114000000	115000000	2002	142138	1000000	0.1421380
chr1	115000000	116000000	3078	180747	1000000	0.1807470
chr1	116000000	117000000	2917	166372	1000000	0.1663720
chr1	117000000	118000000	3135	181310	1000000	0.1813100
chr1	118000000	119000000	2951	203466	1000000	0.2034660
chr1	119000000	120000000	3208	117258	1000000	0.1172580
chr1	120000000	121000000	2571	223979	1000000	0.2239790
chr1	121000000	122000000	2734	200992	1000000	0.2009920
chr1	122000000	123000000	3272	168024	1000000	0.1680240
chr1	123000000	124000000	3096	131654	1000000	0.1316540
chr1	124000000	125000000	3084	222638	1000000	0.2226380
chr1	125000000	126000000	2737	141464	1000000	0.1414640
chr1	126000000	127000000	3069	140123	1000000	0.1401230
chr1	127000000	128000000	2362	90616	1000000	0.0906160
chr1	128000000	129000000	2711	178773	1000000	0.1787730
chr1	129000000	130000000	2881	202701	1000000	0.2027010
chr1	130000000	131000000	2691	223215	1000000	0.2232150
chr1	131000000	132000000	2393	184801	1000000	0.1848010
chr1	132000000	133000000	2829	171761	1000000	0.1717610
chr1	133000000	134000000	2744	232951	1000000	0.2329510
chr1	134000000	135000000	2668	231014	1000000	0.2310140
chr1	135000000	136000000	2907	224585	1000000	0.2245850
chr1	136000000	137000000	2095	164209	1000000	0.1642090
chr1	137000000	138000000	2419	205546	1000000	0.2055460
chr1	138000000	139000000	2715	140207	1000000	0.1402070
chr1	139000000	140000000	3635	265679	1000000	0.2656790
chr1	140000000	141000000	2492	164333	1000000	0.1643330
chr1	141000000	142000000	3255	151643	1000000	0.1516430
chr1	142000000	143000000	2838	197023	1000000	0.1970230
chr1	143000000	144000000	2758	172465	1000000	0.1724650
chr1	144000000	145000000	2849	167454	1000000	0.1674540
chr1	145000000	146000000	2414	235079	1000000	0.2350790
chr1	146000000	147000000	2475	213476	1000000	0.2134760
chr1	147000000	148000000	2916	236772	1000000	0.2367720
chr1	148000000	149000000	3540	161667	1000000	0.1616670
chr1	149000000	150000000	2630	246695	1000000	0.2466950
chr1	150000000	151000000	2626	224181	1000000	0.2241810
chr1	151000000	152000000	3186	163846	1000000	0.1638460
chr1	152000000	153000000	2730	184472	1000000	0.1844720
chr1	153000000	154000000	2933	180505	1000000	0.1805050
chr1	154000000	155000000	2781	178429	1000000	0.1784290
chr1	155000000	156000000	2737	175219	1000000	0.1752190
chr1	156000000	157000000	2421	244603	1000000	0.2446030
chr1	157000000	158000000	3030	151219	1000000	0.1512190
chr1	158000000	159000000	2756	272957	1000000	0.2729570
chr1	159000000	160000000	3136	266148	1000000	0.2661480
chr1	160000000	161000000	2929	106109	1000000	0.1061090
chr1	161000000	162000000	2696	199576	1000000	0.1995760
chr1	162000000	163000000	2767	203266	1000000	0.2032660
chr1	163000000	164000000	2910	229969	1000000	0.2299690
chr1	164000000	165000000	2717	206669	1000000	0.2066690
chr1	165000000	166000000	2790	249548	1000000	0.2495480
chr1	166000000	167000000	2513	248741	1000000	0.2487410
chr1	167000000	168000000	2306	235089	1000000	0.2350890
chr1	168000000	169000000	2590	213334	1000000	0.2133340
chr1	169000000	170000000	2245	203275	1000000	0.2032750
chr1	170000000	171000000	2955	231095	1000000	0.2310950
chr1	171000000	172000000	3310	173316	1000000	0.1733160
chr1	172000000	173000000	3037	167269	1000000	0.1672690
chr1	173000000	174000000	3005	296437	1000000	0.2964370
chr1	174000000	175000000	3100	263134	1000000	0.2631340
chr1	175000000	176000000	2543	266463	1000000	0.2664630
chr1	176000000	177000000	3171	262802	1000000	0.2628020
chr1	177000000	178000000	2389	222615	1000000	0.2226150
chr1	178000000	179000000	2615	191041	1000000	0.1910410
chr1	179000000	180000000	3169	248875	1000000	0.2488750
chr1	180000000	181000000	2975	213183	1000000	0.2131830
chr1	181000000	182000000	3067	201385	1000000	0.2013850
chr1	182000000	183000000	2709	259849	1000000	0.2598490
chr1	183000000	184000000	2817	197717	1000000	0.1977170
chr1	184000000	185000000	2932	330525	1000000	0.3305250
chr1	185000000	186000000	3099	292589	1000000	0.2925890
chr1	186000000	187000000	3188	274014	1000000	0.2740140
chr1	187000000	188000000	3529	231766	1000000	0.2317660
chr1	188000000	189000000	2921	295415	1000000	0.2954150
chr1	189000000	190000000	2528	108346	1000000	0.1083460
chr1	190000000	191000000	3445	172667	1000000	0.1726670
chr1	191000000	192000000	3337	138484	1000000	0.1384840
chr1	192000000	193000000	3114	231777	1000000	0.2317770
chr1	193000000	194000000	2882	267392	1000000	0.2673920
chr1	194000000	195000000	3083	303276	1000000	0.3032760
chr1	195000000	196000000	3761	237813	1000000	0.2378130
chr1	196000000	197000000	2736	233378	1000000	0.2333780
chr1	197000000	198000000	2434	221674	1000000	0.2216740
chr1	198000000	199000000	2947	313444	1000000	0.3134440
chr1	199000000	200000000	3135	255998	1000000	0.2559980
chr1	200000000	201000000	3033	229859	1000000	0.2298590
chr1	201000000	202000000	2990	159762	1000000	0.1597620
chr1	202000000	203000000	3694	201802	1000000	0.2018020
chr1	203000000	204000000	2873	252394	1000000	0.2523940
chr1	204000000	205000000	3145	199907	1000000	0.1999070
chr1	205000000	206000000	3201	261265	1000000	0.2612650
chr1	206000000	207000000	3039	200535	1000000	0.2005350
chr1	207000000	208000000	3019	292540	1000000	0.2925400
chr1	208000000	209000000	3135	176653	1000000	0.1766530
chr1	209000000	210000000	2762	252588	1000000	0.2525880
chr1	210000000	211000000	2964	239726	1000000	0.2397260
chr1	211000000	212000000	2521	142899	1000000	0.1428990
chr1	212000000	213000000	3139	199815	1000000	0.1998150
chr1	213000000	214000000	2903	279612	1000000	0.2796120
chr1	214000000	215000000	2885	216205	1000000	0.2162050
chr1	215000000	216000000	2630	320816	1000000	0.3208160
chr1	216000000	217000000	2770	236158	1000000	0.2361580
chr1	217000000	218000000	2911	250285	1000000	0.2502850
chr1	218000000	219000000	3664	298395	1000000	0.2983950
chr1	219000000	220000000	2803	121602	1000000	0.1216020
chr1	220000000	221000000	2763	160953	1000000	0.1609530
chr1	221000000	222000000	2988	215172	1000000	0.2151720
chr1	222000000	223000000	2748	250446	1000000	0.2504460
chr1	223000000	224000000	2721	252017	1000000	0.2520170
chr1	224000000	225000000	3355	230281	1000000	0.2302810
chr1	225000000	226000000	2325	212317	1000000	0.2123170
chr1	226000000	227000000	2539	220174	1000000	0.2201740
chr1	227000000	228000000	5294	170315	1000000	0.1703150
chr1	228000000	229000000	5571	170288	1000000	0.1702880
chr1	229000000	230000000	3181	264503	1000000	0.2645030
chr1	230000000	231000000	2468	257835	1000000	0.2578350
chr1	231000000	232000000	2486	214793	1000000	0.2147930
chr1	232000000	233000000	3546	193392	1000000	0.1933920
chr1	233000000	234000000	3267	298625	1000000	0.2986250
chr1	234000000	235000000	3845	244300	1000000	0.2443000
chr1	235000000	236000000	3013	143877	1000000	0.1438770
chr1	236000000	237000000	2352	177495	1000000	0.1774950
chr1	237000000	238000000	3932	169308	1000000	0.1693080
chr1	238000000	239000000	2877	116738	1000000	0.1167380
chr1	239000000	239341784	1490	33008	341784	0.0965756
chr2	0	1000000	4325	176825	1000000	0.1768250
chr2	1000000	2000000	2938	90866	1000000	0.0908660
chr2	2000000	3000000	3284	131537	1000000	0.1315370
chr2	3000000	4000000	2425	218976	1000000	0.2189760
chr2	4000000	5000000	3581	201360	1000000	0.2013600
chr2	5000000	6000000	2688	203219	1000000	0.2032190
chr2	6000000	7000000	3262	224789	1000000	0.2247890
chr2	7000000	8000000	3258	193028	1000000	0.1930280
chr2	8000000	9000000	3264	201723	1000000	0.2017230
chr2	9000000	10000000	4216	406006	1000000	0.4060060
chr2	10000000	11000000	2835	276602	1000000	0.2766020
chr2	11000000	12000000	4564	223376	1000000	0.2233760
chr2	12000000	13000000	3757	284648	1000000	0.2846480
chr2	13000000	14000000	3469	247191	1000000	0.2471910
chr2	14000000	15000000	3021	317462	1000000	0.3174620
chr2	15000000	16000000	2927	281823	1000000	0.2818230
chr2	16000000	17000000	2811	236598	1000000	0.2365980
chr2	17000000	18000000	3554	320744	1000000	0.3207440
chr2	18000000	19000000	3003	277494	1000000	0.2774940
chr2	19000000	20000000	3211	270967	1000000	0.2709670
chr2	20000000	21000000	2739	255630	1000000	0.2556300
chr2	21000000	22000000	2400	335652	1000000	0.3356520
chr2	22000000	23000000	2881	285740	1000000	0.2857400
chr2	23000000	24000000	2779	236761	1000000	0.2367610
chr2	24000000	25000000	2787	236385	1000000	0.2363850
chr2	25000000	26000000	2935	226289	1000000	0.2262890
chr2	26000000	27000000	2696	232679	1000000	0.2326790
chr2	27000000	28000000	3129	328750	1000000	0.3287500
chr2	28000000	29000000	3341	212980	1000000	0.2129800
chr2	29000000	30000000	2370	245706	1000000	0.2457060
chr2	30000000	31000000	2482	140582	1000000	0.1405820
chr2	31000000	32000000	2384	263182	1000000	0.2631820
chr2	32000000	33000000	2417	306885	1000000	0.3068850
chr2	33000000	34000000	3022	167273	1000000	0.1672730
chr2	34000000	35000000	2858	253660	1000000	0.2536600
chr2	35000000	36000000	2582	216884	1000000	0.2168840
chr2	36000000	37000000	2834	285430	1000000	0.2854300
chr2	37000000	38000000	3092	207009	1000000	0.2070090
chr2	38000000	39000000	2963	216565	1000000	0.2165650
chr2	39000000	40000000	3009	230579	1000000	0.2305790
chr2	40000000	41000000	3177	239908	1000000	0.2399080
chr2	41000000	42000000	2253	291860	1000000	0.2918600
chr2	42000000	43000000	2418	154976	1000000	0.1549760
chr2	43000000	44000000	3122	175298	1000000	0.1752980
chr2	44000000	45000000	2833	194931	1000000	0.1949310
chr2	45000000	46000000	3769	141383	1000000	0.1413830
chr2	46000000	47000000	2792	258172	1000000	0.2581720
chr2	47000000	48000000	3916	190796	1000000	0.1907960
chr2	48000000	49000000	2866	324369	1000000	0.3243690
chr2	49000000	50000000	2485	234601	1000000	0.2346010
chr2	50000000	51000000	3173	235677	1000000	0.2356770
chr2	51000000	52000000	2746	258777	1000000	0.2587770
chr2	52000000	53000000	2487	95125	1000000	0.0951250
chr2	53000000	54000000	2974	194120	1000000	0.1941200
chr2	54000000	55000000	3264	288868	1000000	0.2888680
chr2	55000000	56000000	3224	203784	1000000	0.2037840
chr2	56000000	57000000	3561	272415	1000000	0.2724150
chr2	57000000	58000000	3287	220762	1000000	0.2207620
chr2	58000000	59000000	2922	271398	1000000	0.2713980
chr2	59000000	60000000	2461	194417	1000000	0.1944170
chr2	60000000	61000000	2769	108628	1000000	0.1086280
chr2	61000000	62000000	3094	235145	1000000	0.2351450
chr2	62000000	63000000	2980	245050	1000000	0.2450500
chr2	63000000	64000000	3529	220875	1000000	0.2208750
chr2	64000000	65000000	3128	237819	1000000	0.2378190
chr2	65000000	66000000	2507	242597	1000000	0.2425970
chr2	66000000	67000000	3182	220806	1000000	0.2208060
chr2	67000000	68000000	2769	213852	1000000	0.2138520
chr2	68000000	69000000	3158	229438	1000000	0.2294380
chr2	69000000	70000000	3316	195872	1000000	0.1958720
chr2	70000000	71000000	2425	89378	1000000	0.0893780
chr2	71000000	72000000	3541	197379	1000000	0.1973790
chr2	72000000	73000000	2841	179056	1000000	0.1790560
chr2	73000000	74000000	3299	183789	1000000	0.1837890
chr2	74000000	75000000	2254	143820	1000000	0.1438200
chr2	75000000	76000000	2709	129607	1000000	0.1296070
chr2	76000000	77000000	2912	171662	1000000	0.1716620
chr2	77000000	78000000	3465	224766	1000000	0.2247660
chr2	78000000	79000000	3118	216947	1000000	0.2169470
chr2	79000000	80000000	3213	192633	1000000	0.1926330
chr2	80000000	81000000	3059	164522	1000000	0.1645220
chr2	81000000	82000000	2875	199263	1000000	0.1992630
chr2	82000000	83000000	3523	195411	1000000	0.1954110
chr2	83000000	84000000	3098	202622	1000000	0.2026220
chr2	84000000	85000000	2897	161566	1000000	0.1615660
chr2	85000000	86000000	3149	311170	1000000	0.3111700
chr2	86000000	87000000	3232	133287	1000000	0.1332870
chr2	87000000	88000000	4025	151224	1000000	0.1512240
chr2	88000000	89000000	3673	113964	1000000	0.1139640
chr2	89000000	90000000	3349	192702	1000000	0.1927020
chr2	90000000	91000000	2613	138678	1000000	0.1386780
chr2	91000000	92000000	3166	155706	1000000	0.1557060
chr2	92000000	93000000	3237	215623	1000000	0.2156230
chr2	93000000	94000000	3191	256421	1000000	0.2564210
chr2	94000000	95000000	3201	108224	1000000	0.1082240
chr2	95000000	96000000	3124	167617	1000000	0.1676170
chr2	96000000	97000000	3353	186772	1000000	0.1867720
chr2	97000000	98000000	2579	234626	1000000	0.2346260
chr2	98000000	99000000	3046	202551	1000000	0.2025510
chr2	99000000	100000000	3096	204243	1000000	0.2042430
chr2	100000000	101000000	3272	214968	1000000	0.2149680
chr2	101000000	102000000	3772	194237	1000000	0.1942370
chr2	102000000	103000000	3971	86713	1000000	0.0867130
chr2	103000000	104000000	3631	105364	1000000	0.1053640
chr2	104000000	105000000	4040	160416	1000000	0.1604160
chr2	105000000	106000000	3269	201059	1000000	0.2010590
chr2	106000000	107000000	2780	193471	1000000	0.1934710
chr2	107000000	108000000	2982	189239	1000000	0.1892390
chr2	108000000	109000000	3112	180175	1000000	0.1801750
chr2	109000000	110000000	3059	198163	1000000	0.1981630
chr2	110000000	111000000	3574	160213	1000000	0.1602130
chr2	111000000	112000000	2521	180494	1000000	0.1804940
chr2	112000000	113000000	3501	177046	1000000	0.1770460
chr2	113000000	114000000	3031	254898	1000000	0.2548980
chr2	114000000	115000000	3316	174830	1000000	0.1748300
chr2	115000000	116000000	3032	193342	1000000	0.1933420
chr2	116000000	117000000	3279	159932	1000000	0.1599320
chr2	117000000	118000000	2598	137082	1000000	0.1370820
chr2	118000000	119000000	3780	181582	1000000	0.1815820
chr2	119000000	120000000	3625	128451	1000000	0.1284510
chr2	120000000	121000000	4460	127684	1000000	0.1276840
chr2	121000000	122000000	3177	81819	1000000	0.0818190
chr2	122000000	123000000	3516	89434	1000000	0.0894340
chr2	123000000	124000000	3505	120407	1000000	0.1204070
chr2	124000000	125000000	3926	125200	1000000	0.1252000
chr2	125000000	126000000	3503	120176	1000000	0.1201760
chr2	126000000	127000000	3774	103622	1000000	0.1036220
chr2	127000000	128000000	4023	100077	1000000	0.1000770
chr2	128000000	129000000	3758	158830	1000000	0.1588300
chr2	129000000	130000000	3778	119062	1000000	0.1190620
chr2	130000000	131000000	3492	164548	1000000	0.1645480
chr2	131000000	132000000	3697	123452	1000000	0.1234520
chr2	132000000	133000000	3580	120465	1000000	0.1204650
chr2	133000000	134000000	3548	79068	1000000	0.0790680
chr2	134000000	135000000	3349	74411	1000000	0.0744110
chr2	135000000	136000000	3595	92073	1000000	0.0920730
chr2	136000000	137000000	2549	41115	1000000	0.0411150
chr2	137000000	138000000	2506	62490	1000000	0.0624900
chr2	138000000	139000000	1982	39144	1000000	0.0391440
chr2	139000000	140000000	2572	41790	1000000	0.0417900
chr2	140000000	141000000	3892	79918	1000000	0.0799180
chr2	141000000	142000000	3470	76235	1000000	0.0762350
chr2	142000000	143000000	3968	103353	1000000	0.1033530
chr2	143000000	144000000	3567	59328	1000000	0.0593280
chr2	144000000	145000000	3269	64828	1000000	0.0648280
chr2	145000000	146000000	3546	72275	1000000	0.0722750
chr2	146000000	147000000	3813	104942	1000000	0.1049420
chr2	147000000	148000000	3626	112176	1000000	0.1121760
chr2	148000000	149000000	4469	173384	1000000	0.1733840
chr2	149000000	150000000	3575	183712	1000000	0.1837120
chr2	150000000	151000000	3509	203997	1000000	0.2039970
chr2	151000000	152000000	2815	167341	1000000	0.1673410
chr2	152000000	153000000	2701	197274	1000000	0.1972740
chr2	153000000	154000000	3635	196444	1000000	0.1964440
chr2	154000000	155000000	3697	154457	1000000	0.1544570
chr2	155000000	156000000	3424	204702	1000000	0.2047020
chr2	156000000	157000000	3059	192436	1000000	0.1924360
chr2	157000000	158000000	3358	217841	1000000	0.2178410
chr2	158000000	159000000	3309	166853	1000000	0.1668530
chr2	159000000	160000000	3711	238580	1000000	0.2385800
chr2	160000000	161000000	2595	178218	1000000	0.1782180
chr2	161000000	162000000	3255	217010	1000000	0.2170100
chr2	162000000	163000000	2606	210569	1000000	0.2105690
chr2	163000000	164000000	3682	152631	1000000	0.1526310
chr2	164000000	165000000	3309	119694	1000000	0.1196940
chr2	165000000	166000000	3206	160487	1000000	0.1604870
chr2	166000000	167000000	3536	208696	1000000	0.2086960
chr2	167000000	168000000	3387	144714	1000000	0.1447140
chr2	168000000	169000000	3191	227876	1000000	0.2278760
chr2	169000000	170000000	2982	219276	1000000	0.2192760
chr2	170000000	171000000	3588	229615	1000000	0.2296150
chr2	171000000	172000000	3367	207245	1000000	0.2072450
chr2	172000000	173000000	3431	183188	1000000	0.1831880
chr2	173000000	174000000	3219	183196	1000000	0.1831960
chr2	174000000	175000000	2848	136056	1000000	0.1360560
chr2	175000000	176000000	3026	108000	1000000	0.1080000
chr2	176000000	177000000	3219	193512	1000000	0.1935120
chr2	177000000	178000000	3284	182020	1000000	0.1820200
chr2	178000000	179000000	3489	179692	1000000	0.1796920
chr2	179000000	180000000	3536	143798	1000000	0.1437980
chr2	180000000	181000000	3320	164869	1000000	0.1648690
chr2	181000000	182000000	3235	206007	1000000	0.2060070
chr2	182000000	183000000	3576	188738	1000000	0.1887380
chr2	183000000	184000000	3386	135136	1000000	0.1351360
chr2	184000000	185000000	4077	180983	1000000	0.1809830
chr2	185000000	186000000	3902	214383	1000000	0.2143830
chr2	186000000	187000000	3510	103830	1000000	0.1038300
chr2	187000000	188000000	2711	180221	1000000	0.1802210
chr2	188000000	189000000	2236	220687	1000000	0.2206870
chr2	189000000	190000000	2834	230028	1000000	0.2300280
chr2	190000000	191000000	3787	308783	1000000	0.3087830
chr2	191000000	192000000	3525	189376	1000000	0.1893760
chr2	192000000	193000000	3264	214895	1000000	0.2148950
chr2	193000000	194000000	3110	159493	1000000	0.1594930
chr2	194000000	195000000	2506	120196	1000000	0.1201960
chr2	195000000	196000000	3404	285070	1000000	0.2850700
chr2	196000000	197000000	2752	216368	1000000	0.2163680
chr2	197000000	198000000	2778	206278	1000000	0.2062780
chr2	198000000	199000000	2660	228117	1000000	0.2281170
chr2	199000000	200000000	3538	206709	1000000	0.2067090
chr2	200000000	201000000	3520	236020	1000000	0.2360200
chr2	201000000	202000000	2877	210818	1000000	0.2108180
chr2	202000000	203000000	2583	262427	1000000	0.2624270
chr2	203000000	204000000	3233	261896	1000000	0.2618960
chr2	204000000	205000000	3160	217397	1000000	0.2173970
chr2	205000000	206000000	2440	172719	1000000	0.1727190
chr2	206000000	207000000	2694	150483	1000000	0.1504830
chr2	207000000	208000000	2824	237052	1000000	0.2370520
chr2	208000000	209000000	3067	216273	1000000	0.2162730
chr2	209000000	210000000	3119	255450	1000000	0.2554500
chr2	210000000	211000000	2974	248996	1000000	0.2489960
chr2	211000000	212000000	3305	201814	1000000	0.2018140
chr2	212000000	213000000	3345	230416	1000000	0.2304160
chr2	213000000	214000000	2682	234297	1000000	0.2342970
chr2	214000000	215000000	2932	202421	1000000	0.2024210
chr2	215000000	216000000	3334	193252	1000000	0.1932520
chr2	216000000	217000000	2503	166133	1000000	0.1661330
chr2	217000000	218000000	2690	238662	1000000	0.2386620
chr2	218000000	219000000	3256	239572	1000000	0.2395720
chr2	219000000	220000000	3800	256806	1000000	0.2568060
chr2	220000000	221000000	3323	203607	1000000	0.2036070
chr2	221000000	222000000	3365	223349	1000000	0.2233490
chr2	222000000	223000000	2581	269372	1000000	0.2693720
chr2	223000000	224000000	2795	272232	1000000	0.2722320
chr2	224000000	225000000	2318	202729	1000000	0.2027290
chr2	225000000	226000000	2501	234082	1000000	0.2340820
chr2	226000000	227000000	3271	276174	1000000	0.2761740
chr2	227000000	228000000	3023	250923	1000000	0.2509230
chr2	228000000	229000000	2400	187240	1000000	0.1872400
chr2	229000000	230000000	2466	239850	1000000	0.2398500
chr2	230000000	231000000	2929	210232	1000000	0.2102320
chr2	231000000	232000000	2769	240559	1000000	0.2405590
chr2	232000000	233000000	2605	241919	1000000	0.2419190
chr2	233000000	234000000	2652	248649	1000000	0.2486490
chr2	234000000	235000000	2345	228820	1000000	0.2288200
chr2	235000000	236000000	3290	257490	1000000	0.2574900
chr2	236000000	237000000	3691	224422	1000000	0.2244220
chr2	237000000	238000000	3128	250235	1000000	0.2502350
chr2	238000000	239000000	2962	218483	1000000	0.2184830
chr2	239000000	240000000	3268	302838	1000000	0.3028380
chr2	240000000	241000000	3386	239849	1000000	0.2398490
chr2	241000000	242000000	2926	226140	1000000	0.2261400
chr2	242000000	243000000	2730	214478	1000000	0.2144780
chr2	243000000	244000000	2082	158286	1000000	0.1582860
chr2	244000000	245000000	2528	213204	1000000	0.2132040
chr2	245000000	246000000	2532	267462	1000000	0.2674620
chr2	246000000	247000000	2852	206948	1000000	0.2069480
chr2	247000000	248000000	3034	232646	1000000	0.2326460
chr2	248000000	249000000	2809	239938	1000000	0.2399380
chr2	249000000	250000000	3396	176986	1000000	0.1769860
chr2	250000000	251000000	2535	193578	1000000	0.1935780
chr2	251000000	252000000	2619	223315	1000000	0.2233150
chr2	252000000	253000000	3436	240337	1000000	0.2403370
chr2	253000000	254000000	3307	189777	1000000	0.1897770
chr2	254000000	255000000	2729	235714	1000000	0.2357140
chr2	255000000	256000000	3243	134247	1000000	0.1342470
chr2	256000000	257000000	2729	255631	1000000	0.2556310
chr2	257000000	258000000	3247	225427	1000000	0.2254270
chr2	258000000	259000000	3188	281043	1000000	0.2810430
chr2	259000000	260000000	3212	198249	1000000	0.1982490
chr2	260000000	261000000	2120	160634	1000000	0.1606340
chr2	261000000	262000000	2830	279128	1000000	0.2791280
chr2	262000000	263000000	2984	216684	1000000	0.2166840
chr2	263000000	264000000	2646	191937	1000000	0.1919370
chr2	264000000	265000000	2990	217743	1000000	0.2177430
chr2	265000000	266000000	2571	239402	1000000	0.2394020
chr2	266000000	267000000	2884	162992	1000000	0.1629920
chr2	267000000	268000000	3058	281595	1000000	0.2815950
chr2	268000000	269000000	2791	241134	1000000	0.2411340
chr2	269000000	270000000	3306	131767	1000000	0.1317670
chr2	270000000	271000000	3300	107948	1000000	0.1079480
chr2	271000000	272000000	3245	271407	1000000	0.2714070
chr2	272000000	273000000	3471	188935	1000000	0.1889350
chr2	273000000	274000000	2675	227491	1000000	0.2274910
chr2	274000000	275000000	2768	243298	1000000	0.2432980
chr2	275000000	276000000	3516	170991	1000000	0.1709910
chr2	276000000	277000000	3202	250303	1000000	0.2503030
chr2	277000000	278000000	2645	274698	1000000	0.2746980
chr2	278000000	279000000	3246	170553	1000000	0.1705530
chr2	279000000	280000000	3242	242707	1000000	0.2427070
chr2	280000000	281000000	2968	241714	1000000	0.2417140
chr2	281000000	282000000	2953	273248	1000000	0.2732480
chr2	282000000	283000000	2945	242570	1000000	0.2425700
chr2	283000000	284000000	2846	256960	1000000	0.2569600
chr2	284000000	285000000	3186	234670	1000000	0.2346700
chr2	285000000	286000000	3730	216624	1000000	0.2166240
chr2	286000000	287000000	2831	239209	1000000	0.2392090
chr2	287000000	288000000	2865	230784	1000000	0.2307840
chr2	288000000	289000000	2976	249722	1000000	0.2497220
chr2	289000000	290000000	3114	212999	1000000	0.2129990
chr2	290000000	291000000	2840	256439	1000000	0.2564390
chr2	291000000	292000000	3846	301177	1000000	0.3011770
chr2	292000000	293000000	3293	175977	1000000	0.1759770
chr2	293000000	294000000	3186	260637	1000000	0.2606370
chr2	294000000	295000000	2783	239903	1000000	0.2399030
chr2	295000000	296000000	2134	187546	1000000	0.1875460
chr2	296000000	297000000	2911	219126	1000000	0.2191260
chr2	297000000	298000000	2613	189832	1000000	0.1898320
chr2	298000000	299000000	3462	268268	1000000	0.2682680
chr2	299000000	300000000	2940	222723	1000000	0.2227230
chr2	300000000	301000000	2882	170269	1000000	0.1702690
chr2	301000000	302000000	2661	204028	1000000	0.2040280
chr2	302000000	303000000	2770	320175	1000000	0.3201750
chr2	303000000	304000000	3386	294127	1000000	0.2941270
chr2	304000000	305000000	2905	266489	1000000	0.2664890
chr2	305000000	306000000	3219	300564	1000000	0.3005640
chr2	306000000	307000000	2713	297439	1000000	0.2974390
chr2	307000000	308000000	2882	195229	1000000	0.1952290
chr2	308000000	309000000	2761	253763	1000000	0.2537630
chr2	309000000	310000000	3643	268496	1000000	0.2684960
chr2	310000000	311000000	3183	235922	1000000	0.2359220
chr2	311000000	312000000	3029	247738	1000000	0.2477380
chr2	312000000	313000000	3347	220450	1000000	0.2204500
chr2	313000000	314000000	2917	271622	1000000	0.2716220
chr2	314000000	315000000	3080	240909	1000000	0.2409090
chr2	315000000	316000000	2916	292988	1000000	0.2929880
chr2	316000000	317000000	3349	220094	1000000	0.2200940
chr2	317000000	318000000	3007	291760	1000000	0.2917600
chr2	318000000	319000000	3489	277570	1000000	0.2775700
chr2	319000000	320000000	3431	229896	1000000	0.2298960
chr2	320000000	321000000	3350	356187	1000000	0.3561870
chr2	321000000	322000000	2635	265556	1000000	0.2655560
chr2	322000000	323000000	3590	235364	1000000	0.2353640
chr2	323000000	324000000	3331	304543	1000000	0.3045430
chr2	324000000	325000000	4611	315517	1000000	0.3155170
chr2	325000000	326000000	3554	288190	1000000	0.2881900
chr2	326000000	327000000	4376	306889	1000000	0.3068890
chr2	327000000	328000000	2844	178092	1000000	0.1780920
chr2	328000000	329000000	2893	213565	1000000	0.2135650
chr2	329000000	330000000	2844	405924	1000000	0.4059240
chr2	330000000	331000000	3228	275830	1000000	0.2758300
chr2	331000000	332000000	2610	219097	1000000	0.2190970
chr2	332000000	333000000	4069	326172	1000000	0.3261720
chr2	333000000	334000000	4375	383753	1000000	0.3837530
chr2	334000000	335000000	3228	258347	1000000	0.2583470
chr2	335000000	336000000	2489	321946	1000000	0.3219460
chr2	336000000	337000000	3846	175496	1000000	0.1754960
chr2	337000000	338000000	2966	318417	1000000	0.3184170
chr2	338000000	339000000	2656	153373	1000000	0.1533730
chr2	339000000	340000000	3574	160906	1000000	0.1609060
chr2	340000000	340633437	2143	72028	633437	0.1137098
chr3	0	1000000	3453	253779	1000000	0.2537790
chr3	1000000	2000000	5093	203581	1000000	0.2035810
chr3	2000000	3000000	4028	266379	1000000	0.2663790
chr3	3000000	4000000	4522	234537	1000000	0.2345370
chr3	4000000	5000000	3497	272109	1000000	0.2721090
chr3	5000000	6000000	4591	378822	1000000	0.3788220
chr3	6000000	7000000	3623	284133	1000000	0.2841330
chr3	7000000	8000000	3981	131740	1000000	0.1317400
chr3	8000000	9000000	3673	280558	1000000	0.2805580
chr3	9000000	10000000	2771	163584	1000000	0.1635840
chr3	10000000	11000000	4861	286760	1000000	0.2867600
chr3	11000000	12000000	3876	348192	1000000	0.3481920
chr3	12000000	13000000	4310	270047	1000000	0.2700470
chr3	13000000	14000000	4136	224755	1000000	0.2247550
chr3	14000000	15000000	3362	312491	1000000	0.3124910
chr3	15000000	16000000	3140	235158	1000000	0.2351580
chr3	16000000	17000000	3226	182195	1000000	0.1821950
chr3	17000000	18000000	3561	198705	1000000	0.1987050
chr3	18000000	19000000	3308	239561	1000000	0.2395610
chr3	19000000	20000000	3341	344233	1000000	0.3442330
chr3	20000000	21000000	3181	188751	1000000	0.1887510
chr3	21000000	22000000	3566	289132	1000000	0.2891320
chr3	22000000	23000000	3235	206887	1000000	0.2068870
chr3	23000000	24000000	3820	259134	1000000	0.2591340
chr3	24000000	25000000	3317	216727	1000000	0.2167270
chr3	25000000	26000000	3361	254144	1000000	0.2541440
chr3	26000000	27000000	3201	210203	1000000	0.2102030
chr3	27000000	28000000	3799	205930	1000000	0.2059300
chr3	28000000	29000000	3643	93621	1000000	0.0936210
chr3	29000000	30000000	4647	112291	1000000	0.1122910
chr3	30000000	31000000	4527	190425	1000000	0.1904250
chr3	31000000	32000000	4215	139969	1000000	0.1399690
chr3	32000000	33000000	4695	164580	1000000	0.1645800
chr3	33000000	34000000	3943	197311	1000000	0.1973110
chr3	34000000	35000000	3670	277516	1000000	0.2775160
chr3	35000000	36000000	3776	285550	1000000	0.2855500
chr3	36000000	37000000	3463	268817	1000000	0.2688170
chr3	37000000	38000000	3005	271746	1000000	0.2717460
chr3	38000000	39000000	3093	308743	1000000	0.3087430
chr3	39000000	40000000	3622	288296	1000000	0.2882960
chr3	40000000	41000000	3512	217294	1000000	0.2172940
chr3	41000000	42000000	3602	218249	1000000	0.2182490
chr3	42000000	43000000	2940	162908	1000000	0.1629080
chr3	43000000	44000000	2882	282354	1000000	0.2823540
chr3	44000000	45000000	3417	215166	1000000	0.2151660
chr3	45000000	46000000	2820	201337	1000000	0.2013370
chr3	46000000	47000000	3277	216290	1000000	0.2162900
chr3	47000000	48000000	3719	164451	1000000	0.1644510
chr3	48000000	49000000	2845	240999	1000000	0.2409990
chr3	49000000	50000000	2857	329293	1000000	0.3292930
chr3	50000000	51000000	3076	194806	1000000	0.1948060
chr3	51000000	52000000	3280	197480	1000000	0.1974800
chr3	52000000	53000000	3164	199827	1000000	0.1998270
chr3	53000000	54000000	3029	204190	1000000	0.2041900
chr3	54000000	55000000	3683	194327	1000000	0.1943270
chr3	55000000	56000000	3515	188334	1000000	0.1883340
chr3	56000000	57000000	3183	227971	1000000	0.2279710
chr3	57000000	58000000	3563	288148	1000000	0.2881480
chr3	58000000	59000000	3196	221076	1000000	0.2210760
chr3	59000000	60000000	2745	81140	1000000	0.0811400
chr3	60000000	61000000	2871	216182	1000000	0.2161820
chr3	61000000	62000000	3435	144566	1000000	0.1445660
chr3	62000000	63000000	2677	180795	1000000	0.1807950
chr3	63000000	64000000	3614	267978	1000000	0.2679780
chr3	64000000	65000000	3617	202226	1000000	0.2022260
chr3	65000000	66000000	2502	190244	1000000	0.1902440
chr3	66000000	67000000	2772	163776	1000000	0.1637760
chr3	67000000	68000000	2930	162600	1000000	0.1626000
chr3	68000000	69000000	3164	255540	1000000	0.2555400
chr3	69000000	70000000	2692	184106	1000000	0.1841060
chr3	70000000	71000000	2862	180023	1000000	0.1800230
chr3	71000000	72000000	3204	250697	1000000	0.2506970
chr3	72000000	73000000	2667	238184	1000000	0.2381840
chr3	73000000	74000000	3250	210643	1000000	0.2106430
chr3	74000000	75000000	3407	180860	1000000	0.1808600
chr3	75000000	76000000	2607	156193	1000000	0.1561930
chr3	76000000	77000000	3048	241754	1000000	0.2417540
chr3	77000000	78000000	4006	109338	1000000	0.1093380
chr3	78000000	79000000	3558	177199	1000000	0.1771990
chr3	79000000	80000000	3117	230128	1000000	0.2301280
chr3	80000000	81000000	4316	155944	1000000	0.1559440
chr3	81000000	82000000	2994	209669	1000000	0.2096690
chr3	82000000	83000000	3065	171563	1000000	0.1715630
chr3	83000000	84000000	3445	141469	1000000	0.1414690
chr3	84000000	85000000	3005	127076	1000000	0.1270760
chr3	85000000	86000000	3063	209243	1000000	0.2092430
chr3	86000000	87000000	3203	191632	1000000	0.1916320
chr3	87000000	88000000	2875	326219	1000000	0.3262190
chr3	88000000	89000000	2687	226069	1000000	0.2260690
chr3	89000000	90000000	3327	255038	1000000	0.2550380
chr3	90000000	91000000	3247	151009	1000000	0.1510090
chr3	91000000	92000000	3479	160282	1000000	0.1602820
chr3	92000000	93000000	3018	102207	1000000	0.1022070
chr3	93000000	94000000	3121	200956	1000000	0.2009560
chr3	94000000	95000000	3378	137125	1000000	0.1371250
chr3	95000000	96000000	3991	184523	1000000	0.1845230
chr3	96000000	97000000	3296	186675	1000000	0.1866750
chr3	97000000	98000000	2876	146273	1000000	0.1462730
chr3	98000000	99000000	2959	182206	1000000	0.1822060
chr3	99000000	100000000	3226	269752	1000000	0.2697520
chr3	100000000	101000000	3054	265428	1000000	0.2654280
chr3	101000000	102000000	3084	162835	1000000	0.1628350
chr3	102000000	103000000	2962	240814	1000000	0.2408140
chr3	103000000	104000000	3236	127822	1000000	0.1278220
chr3	104000000	105000000	3275	241049	1000000	0.2410490
chr3	105000000	106000000	3232	76729	1000000	0.0767290
chr3	106000000	107000000	2674	46077	1000000	0.0460770
chr3	107000000	108000000	2860	90883	1000000	0.0908830
chr3	108000000	109000000	2799	44533	1000000	0.0445330
chr3	109000000	110000000	3801	118076	1000000	0.1180760
chr3	110000000	111000000	3455	85535	1000000	0.0855350
chr3	111000000	112000000	2934	77164	1000000	0.0771640
chr3	112000000	113000000	2727	44572	1000000	0.0445720
chr3	113000000	114000000	2483	51191	1000000	0.0511910
chr3	114000000	115000000	4132	95615	1000000	0.0956150
chr3	115000000	116000000	3306	136175	1000000	0.1361750
chr3	116000000	117000000	3048	193865	1000000	0.1938650
chr3	117000000	118000000	3201	171306	1000000	0.1713060
chr3	118000000	119000000	2797	210674	1000000	0.2106740
chr3	119000000	120000000	2837	164258	1000000	0.1642580
chr3	120000000	121000000	3156	78014	1000000	0.0780140
chr3	121000000	122000000	3241	97033	1000000	0.0970330
chr3	122000000	123000000	3387	226247	1000000	0.2262470
chr3	123000000	124000000	2962	219975	1000000	0.2199750
chr3	124000000	125000000	2910	182295	1000000	0.1822950
chr3	125000000	126000000	2871	132799	1000000	0.1327990
chr3	126000000	127000000	2687	181313	1000000	0.1813130
chr3	127000000	128000000	3394	244237	1000000	0.2442370
chr3	128000000	129000000	3273	147770	1000000	0.1477700
chr3	129000000	130000000	3349	84711	1000000	0.0847110
chr3	130000000	131000000	3421	111638	1000000	0.1116380
chr3	131000000	132000000	3358	257466	1000000	0.2574660
chr3	132000000	133000000	3090	183112	1000000	0.1831120
chr3	133000000	134000000	3467	211303	1000000	0.2113030
chr3	134000000	135000000	2945	208807	1000000	0.2088070
chr3	135000000	136000000	3122	211366	1000000	0.2113660
chr3	136000000	137000000	3840	233518	1000000	0.2335180
chr3	137000000	138000000	3749	203500	1000000	0.2035000
chr3	138000000	139000000	3839	219622	1000000	0.2196220
chr3	139000000	140000000	3539	153727	1000000	0.1537270
chr3	140000000	141000000	3739	252387	1000000	0.2523870
chr3	141000000	142000000	3253	231979	1000000	0.2319790
chr3	142000000	143000000	3550	183748	1000000	0.1837480
chr3	143000000	144000000	3388	195622	1000000	0.1956220
chr3	144000000	145000000	4055	175168	1000000	0.1751680
chr3	145000000	146000000	4494	199906	1000000	0.1999060
chr3	146000000	147000000	4792	145028	1000000	0.1450280
chr3	147000000	148000000	4064	145467	1000000	0.1454670
chr3	148000000	149000000	3969	166492	1000000	0.1664920
chr3	149000000	150000000	2556	85914	1000000	0.0859140
chr3	150000000	151000000	4177	138893	1000000	0.1388930
chr3	151000000	152000000	3790	131618	1000000	0.1316180
chr3	152000000	153000000	3439	136729	1000000	0.1367290
chr3	153000000	154000000	3096	93410	1000000	0.0934100
chr3	154000000	155000000	2718	67183	1000000	0.0671830
chr3	155000000	156000000	2289	66279	1000000	0.0662790
chr3	156000000	157000000	2720	89377	1000000	0.0893770
chr3	157000000	158000000	1845	33952	1000000	0.0339520
chr3	158000000	159000000	2494	52767	1000000	0.0527670
chr3	159000000	160000000	2877	50109	1000000	0.0501090
chr3	160000000	161000000	3977	125084	1000000	0.1250840
chr3	161000000	162000000	2889	73939	1000000	0.0739390
chr3	162000000	163000000	3546	87487	1000000	0.0874870
chr3	163000000	164000000	2826	46633	1000000	0.0466330
chr3	164000000	165000000	3564	116006	1000000	0.1160060
chr3	165000000	166000000	2786	186946	1000000	0.1869460
chr3	166000000	167000000	3343	229829	1000000	0.2298290
chr3	167000000	168000000	3647	158911	1000000	0.1589110
chr3	168000000	169000000	3389	173835	1000000	0.1738350
chr3	169000000	170000000	2829	211832	1000000	0.2118320
chr3	170000000	171000000	2877	129675	1000000	0.1296750
chr3	171000000	172000000	3459	202207	1000000	0.2022070
chr3	172000000	173000000	3910	242555	1000000	0.2425550
chr3	173000000	174000000	3225	213305	1000000	0.2133050
chr3	174000000	175000000	2590	141915	1000000	0.1419150
chr3	175000000	176000000	3028	156473	1000000	0.1564730
chr3	176000000	177000000	3236	286653	1000000	0.2866530
chr3	177000000	178000000	2592	195328	1000000	0.1953280
chr3	178000000	179000000	3175	147169	1000000	0.1471690
chr3	179000000	180000000	3519	171997	1000000	0.1719970
chr3	180000000	181000000	2335	59326	1000000	0.0593260
chr3	181000000	182000000	2759	190098	1000000	0.1900980
chr3	182000000	183000000	2622	116548	1000000	0.1165480
chr3	183000000	184000000	2560	174598	1000000	0.1745980
chr3	184000000	185000000	3062	211941	1000000	0.2119410
chr3	185000000	186000000	2168	168629	1000000	0.1686290
chr3	186000000	187000000	2961	183108	1000000	0.1831080
chr3	187000000	188000000	2774	174635	1000000	0.1746350
chr3	188000000	189000000	2468	33291	1000000	0.0332910
chr3	189000000	190000000	3297	187758	1000000	0.1877580
chr3	190000000	191000000	3301	198376	1000000	0.1983760
chr3	191000000	192000000	3011	246411	1000000	0.2464110
chr3	192000000	193000000	2740	221861	1000000	0.2218610
chr3	193000000	194000000	3445	191787	1000000	0.1917870
chr3	194000000	195000000	3461	204839	1000000	0.2048390
chr3	195000000	196000000	3207	225925	1000000	0.2259250
chr3	196000000	197000000	3055	184998	1000000	0.1849980
chr3	197000000	198000000	2702	96807	1000000	0.0968070
chr3	198000000	199000000	3557	106096	1000000	0.1060960
chr3	199000000	200000000	3206	125906	1000000	0.1259060
chr3	200000000	201000000	2481	181265	1000000	0.1812650
chr3	201000000	202000000	2989	212446	1000000	0.2124460
chr3	202000000	203000000	3105	237061	1000000	0.2370610
chr3	203000000	204000000	3216	176785	1000000	0.1767850
chr3	204000000	205000000	3144	245098	1000000	0.2450980
chr3	205000000	206000000	3284	266784	1000000	0.2667840
chr3	206000000	207000000	2910	241565	1000000	0.2415650
chr3	207000000	208000000	3326	217318	1000000	0.2173180
chr3	208000000	209000000	2648	247647	1000000	0.2476470
chr3	209000000	210000000	3655	170586	1000000	0.1705860
chr3	210000000	211000000	2881	251780	1000000	0.2517800
chr3	211000000	212000000	2849	219293	1000000	0.2192930
chr3	212000000	213000000	3027	241814	1000000	0.2418140
chr3	213000000	214000000	2941	183146	1000000	0.1831460
chr3	214000000	215000000	3196	212692	1000000	0.2126920
chr3	215000000	216000000	2867	215961	1000000	0.2159610
chr3	216000000	217000000	2767	213570	1000000	0.2135700
chr3	217000000	218000000	2800	339132	1000000	0.3391320
chr3	218000000	219000000	2758	195445	1000000	0.1954450
chr3	219000000	220000000	2917	214603	1000000	0.2146030
chr3	220000000	221000000	3224	203601	1000000	0.2036010
chr3	221000000	222000000	3935	158836	1000000	0.1588360
chr3	222000000	223000000	3200	216532	1000000	0.2165320
chr3	223000000	224000000	2971	185755	1000000	0.1857550
chr3	224000000	225000000	2362	161509	1000000	0.1615090
chr3	225000000	226000000	3417	233323	1000000	0.2333230
chr3	226000000	227000000	3696	229757	1000000	0.2297570
chr3	227000000	228000000	3059	193987	1000000	0.1939870
chr3	228000000	229000000	3770	160344	1000000	0.1603440
chr3	229000000	230000000	3156	251774	1000000	0.2517740
chr3	230000000	231000000	2771	221147	1000000	0.2211470
chr3	231000000	232000000	3588	192226	1000000	0.1922260
chr3	232000000	233000000	2897	137202	1000000	0.1372020
chr3	233000000	234000000	3138	277008	1000000	0.2770080
chr3	234000000	235000000	2899	319743	1000000	0.3197430
chr3	235000000	236000000	3553	176459	1000000	0.1764590
chr3	236000000	237000000	3443	309793	1000000	0.3097930
chr3	237000000	238000000	3318	309171	1000000	0.3091710
chr3	238000000	239000000	3141	140689	1000000	0.1406890
chr3	239000000	240000000	2963	121489	1000000	0.1214890
chr3	240000000	241000000	2960	187800	1000000	0.1878000
chr3	241000000	242000000	2524	312930	1000000	0.3129300
chr3	242000000	243000000	2609	228428	1000000	0.2284280
chr3	243000000	244000000	2663	230899	1000000	0.2308990
chr3	244000000	245000000	3153	208594	1000000	0.2085940
chr3	245000000	246000000	3050	312895	1000000	0.3128950
chr3	246000000	247000000	2985	247058	1000000	0.2470580
chr3	247000000	248000000	2750	203429	1000000	0.2034290
chr3	248000000	249000000	2751	188028	1000000	0.1880280
chr3	249000000	250000000	3242	266810	1000000	0.2668100
chr3	250000000	251000000	2676	261221	1000000	0.2612210
chr3	251000000	252000000	2982	220381	1000000	0.2203810
chr3	252000000	253000000	3105	255320	1000000	0.2553200
chr3	253000000	254000000	2862	267165	1000000	0.2671650
chr3	254000000	255000000	2686	219741	1000000	0.2197410
chr3	255000000	256000000	3179	168260	1000000	0.1682600
chr3	256000000	257000000	2609	190360	1000000	0.1903600
chr3	257000000	258000000	2939	272553	1000000	0.2725530
chr3	258000000	259000000	2974	213584	1000000	0.2135840
chr3	259000000	260000000	3303	359634	1000000	0.3596340
chr3	260000000	261000000	3008	172621	1000000	0.1726210
chr3	261000000	262000000	3221	213344	1000000	0.2133440
chr3	262000000	263000000	3548	392471	1000000	0.3924710
chr3	263000000	264000000	3110	102731	1000000	0.1027310
chr3	264000000	265000000	3478	319058	1000000	0.3190580
chr3	265000000	266000000	3080	270627	1000000	0.2706270
chr3	266000000	267000000	2786	220801	1000000	0.2208010
chr3	267000000	268000000	2968	275369	1000000	0.2753690
chr3	268000000	269000000	2934	301186	1000000	0.3011860
chr3	269000000	270000000	2995	228577	1000000	0.2285770
chr3	270000000	271000000	3365	254803	1000000	0.2548030
chr3	271000000	272000000	2637	152620	1000000	0.1526200
chr3	272000000	273000000	3115	169796	1000000	0.1697960
chr3	273000000	274000000	2666	119622	1000000	0.1196220
chr3	274000000	275000000	2907	199249	1000000	0.1992490
chr3	275000000	276000000	2894	196178	1000000	0.1961780
chr3	276000000	277000000	3033	310132	1000000	0.3101320
chr3	277000000	278000000	2553	264178	1000000	0.2641780
chr3	278000000	279000000	3053	223726	1000000	0.2237260
chr3	279000000	280000000	3247	219841	1000000	0.2198410
chr3	280000000	281000000	2929	259110	1000000	0.2591100
chr3	281000000	282000000	3802	197029	1000000	0.1970290
chr3	282000000	283000000	2748	171892	1000000	0.1718920
chr3	283000000	284000000	3337	143881	1000000	0.1438810
chr3	284000000	285000000	2948	250558	1000000	0.2505580
chr3	285000000	286000000	2653	220719	1000000	0.2207190
chr3	286000000	287000000	3513	210660	1000000	0.2106600
chr3	287000000	288000000	3587	371804	1000000	0.3718040
chr3	288000000	289000000	3130	249416	1000000	0.2494160
chr3	289000000	290000000	3287	272419	1000000	0.2724190
chr3	290000000	291000000	2950	296847	1000000	0.2968470
chr3	291000000	292000000	3072	166812	1000000	0.1668120
chr3	292000000	293000000	2209	207377	1000000	0.2073770
chr3	293000000	294000000	2493	188513	1000000	0.1885130
chr3	294000000	295000000	3007	209907	1000000	0.2099070
chr3	295000000	296000000	2624	309474	1000000	0.3094740
chr3	296000000	297000000	2727	184467	1000000	0.1844670
chr3	297000000	298000000	2974	234521	1000000	0.2345210
chr3	298000000	299000000	3620	185637	1000000	0.1856370
chr3	299000000	300000000	3251	215441	1000000	0.2154410
chr3	300000000	301000000	2800	173435	1000000	0.1734350
chr3	301000000	302000000	2971	195589	1000000	0.1955890
chr3	302000000	303000000	3090	277526	1000000	0.2775260
chr3	303000000	304000000	2623	247343	1000000	0.2473430
chr3	304000000	305000000	2620	241652	1000000	0.2416520
chr3	305000000	306000000	2555	239457	1000000	0.2394570
chr3	306000000	307000000	3058	242055	1000000	0.2420550
chr3	307000000	308000000	2753	141426	1000000	0.1414260
chr3	308000000	309000000	3412	208306	1000000	0.2083060
chr3	309000000	310000000	2863	209631	1000000	0.2096310
chr3	310000000	311000000	3185	189984	1000000	0.1899840
chr3	311000000	312000000	3172	266958	1000000	0.2669580
chr3	312000000	313000000	3334	238427	1000000	0.2384270
chr3	313000000	314000000	3123	205301	1000000	0.2053010
chr3	314000000	315000000	2613	155813	1000000	0.1558130
chr3	315000000	316000000	3233	282577	1000000	0.2825770
chr3	316000000	317000000	3258	203866	1000000	0.2038660
chr3	317000000	318000000	2700	247734	1000000	0.2477340
chr3	318000000	319000000	2832	244529	1000000	0.2445290
chr3	319000000	320000000	3459	204907	1000000	0.2049070
chr3	320000000	321000000	2706	208442	1000000	0.2084420
chr3	321000000	322000000	3631	319107	1000000	0.3191070
chr3	322000000	323000000	3055	184716	1000000	0.1847160
chr3	323000000	324000000	2570	110879	1000000	0.1108790
chr3	324000000	325000000	3224	179340	1000000	0.1793400
chr3	325000000	326000000	3582	137444	1000000	0.1374440
chr3	326000000	327000000	2953	157383	1000000	0.1573830
chr3	327000000	328000000	3031	257537	1000000	0.2575370
chr3	328000000	329000000	2651	219227	1000000	0.2192270
chr3	329000000	330000000	3371	226017	1000000	0.2260170
chr3	330000000	331000000	3450	239053	1000000	0.2390530
chr3	331000000	332000000	3076	297885	1000000	0.2978850
chr3	332000000	333000000	4528	317422	1000000	0.3174220
chr3	333000000	334000000	3554	293594	1000000	0.2935940
chr3	334000000	335000000	4042	306556	1000000	0.3065560
chr3	335000000	336000000	3477	224099	1000000	0.2240990
chr3	336000000	337000000	3746	234340	1000000	0.2343400
chr3	337000000	338000000	2859	205538	1000000	0.2055380
chr3	338000000	339000000	3843	180293	1000000	0.1802930
chr3	339000000	340000000	3024	186110	1000000	0.1861100
chr3	340000000	341000000	4102	291272	1000000	0.2912720
chr3	341000000	342000000	3631	233097	1000000	0.2330970
chr3	342000000	343000000	2681	272926	1000000	0.2729260
chr3	343000000	344000000	2564	114786	1000000	0.1147860
chr3	344000000	345000000	3253	103405	1000000	0.1034050
chr3	345000000	345635295	1634	55255	635295	0.0869753
chr4	0	1000000	2647	128409	1000000	0.1284090
chr4	1000000	2000000	3342	185914	1000000	0.1859140
chr4	2000000	3000000	3596	122083	1000000	0.1220830
chr4	3000000	4000000	4927	212903	1000000	0.2129030
chr4	4000000	5000000	5152	209778	1000000	0.2097780
chr4	5000000	6000000	3120	247487	1000000	0.2474870
chr4	6000000	7000000	3341	219108	1000000	0.2191080
chr4	7000000	8000000	4494	193744	1000000	0.1937440
chr4	8000000	9000000	3239	200371	1000000	0.2003710
chr4	9000000	10000000	3421	162976	1000000	0.1629760
chr4	10000000	11000000	3594	349525	1000000	0.3495250
chr4	11000000	12000000	2952	273255	1000000	0.2732550
chr4	12000000	13000000	2980	230741	1000000	0.2307410
chr4	13000000	14000000	2936	209804	1000000	0.2098040
chr4	14000000	15000000	3136	212398	1000000	0.2123980
chr4	15000000	16000000	2952	114924	1000000	0.1149240
chr4	16000000	17000000	3076	79143	1000000	0.0791430
chr4	17000000	18000000	4107	221182	1000000	0.2211820
chr4	18000000	19000000	3407	184296	1000000	0.1842960
chr4	19000000	20000000	3141	243398	1000000	0.2433980
chr4	20000000	21000000	3232	246374	1000000	0.2463740
chr4	21000000	22000000	2990	255482	1000000	0.2554820
chr4	22000000	23000000	3068	296675	1000000	0.2966750
chr4	23000000	24000000	3087	307879	1000000	0.3078790
chr4	24000000	25000000	3251	267431	1000000	0.2674310
chr4	25000000	26000000	2946	183376	1000000	0.1833760
chr4	26000000	27000000	2700	236909	1000000	0.2369090
chr4	27000000	28000000	2577	252297	1000000	0.2522970
chr4	28000000	29000000	2841	242349	1000000	0.2423490
chr4	29000000	30000000	3067	318762	1000000	0.3187620
chr4	30000000	31000000	4297	342735	1000000	0.3427350
chr4	31000000	32000000	2151	193688	1000000	0.1936880
chr4	32000000	33000000	2693	215359	1000000	0.2153590
chr4	33000000	34000000	3349	202155	1000000	0.2021550
chr4	34000000	35000000	2240	137338	1000000	0.1373380
chr4	35000000	36000000	2820	211744	1000000	0.2117440
chr4	36000000	37000000	2286	199433	1000000	0.1994330
chr4	37000000	38000000	2416	242632	1000000	0.2426320
chr4	38000000	39000000	2675	222413	1000000	0.2224130
chr4	39000000	40000000	3189	222466	1000000	0.2224660
chr4	40000000	41000000	2811	239486	1000000	0.2394860
chr4	41000000	42000000	2792	291396	1000000	0.2913960
chr4	42000000	43000000	2659	217213	1000000	0.2172130
chr4	43000000	44000000	2774	238603	1000000	0.2386030
chr4	44000000	45000000	2975	248124	1000000	0.2481240
chr4	45000000	46000000	2820	240956	1000000	0.2409560
chr4	46000000	47000000	2910	192176	1000000	0.1921760
chr4	47000000	48000000	3001	303448	1000000	0.3034480
chr4	48000000	49000000	2684	243803	1000000	0.2438030
chr4	49000000	50000000	2322	248714	1000000	0.2487140
chr4	50000000	51000000	2777	255318	1000000	0.2553180
chr4	51000000	52000000	2899	257404	1000000	0.2574040
chr4	52000000	53000000	2361	237226	1000000	0.2372260
chr4	53000000	54000000	3061	197507	1000000	0.1975070
chr4	54000000	55000000	2727	300419	1000000	0.3004190
chr4	55000000	56000000	3711	274649	1000000	0.2746490
chr4	56000000	57000000	2828	215126	1000000	0.2151260
chr4	57000000	58000000	3216	193769	1000000	0.1937690
chr4	58000000	59000000	2424	111634	1000000	0.1116340
chr4	59000000	60000000	2779	315856	1000000	0.3158560
chr4	60000000	61000000	2882	206224	1000000	0.2062240
chr4	61000000	62000000	2584	170431	1000000	0.1704310
chr4	62000000	63000000	2942	204099	1000000	0.2040990
chr4	63000000	64000000	2217	270961	1000000	0.2709610
chr4	64000000	65000000	3021	254790	1000000	0.2547900
chr4	65000000	66000000	2374	263082	1000000	0.2630820
chr4	66000000	67000000	2821	216783	1000000	0.2167830
chr4	67000000	68000000	3152	244809	1000000	0.2448090
chr4	68000000	69000000	4127	251799	1000000	0.2517990
chr4	69000000	70000000	3317	208661	1000000	0.2086610
chr4	70000000	71000000	2585	149418	1000000	0.1494180
chr4	71000000	72000000	2180	157616	1000000	0.1576160
chr4	72000000	73000000	2765	233122	1000000	0.2331220
chr4	73000000	74000000	3096	260568	1000000	0.2605680
chr4	74000000	75000000	3412	252312	1000000	0.2523120
chr4	75000000	76000000	2888	233043	1000000	0.2330430
chr4	76000000	77000000	2749	234385	1000000	0.2343850
chr4	77000000	78000000	2173	166991	1000000	0.1669910
chr4	78000000	79000000	2808	233014	1000000	0.2330140
chr4	79000000	80000000	2945	268293	1000000	0.2682930
chr4	80000000	81000000	1974	99324	1000000	0.0993240
chr4	81000000	82000000	2878	174338	1000000	0.1743380
chr4	82000000	83000000	3001	184466	1000000	0.1844660
chr4	83000000	84000000	2627	241700	1000000	0.2417000
chr4	84000000	85000000	3241	215189	1000000	0.2151890
chr4	85000000	86000000	2913	275459	1000000	0.2754590
chr4	86000000	87000000	2363	223781	1000000	0.2237810
chr4	87000000	88000000	2760	155564	1000000	0.1555640
chr4	88000000	89000000	2820	185702	1000000	0.1857020
chr4	89000000	90000000	3106	298008	1000000	0.2980080
chr4	90000000	91000000	2890	215368	1000000	0.2153680
chr4	91000000	92000000	2841	199412	1000000	0.1994120
chr4	92000000	93000000	2635	190432	1000000	0.1904320
chr4	93000000	94000000	2919	222172	1000000	0.2221720
chr4	94000000	95000000	3278	172834	1000000	0.1728340
chr4	95000000	96000000	2904	229517	1000000	0.2295170
chr4	96000000	97000000	3495	183187	1000000	0.1831870
chr4	97000000	98000000	2932	201683	1000000	0.2016830
chr4	98000000	99000000	2481	211279	1000000	0.2112790
chr4	99000000	100000000	2818	145323	1000000	0.1453230
chr4	100000000	101000000	2505	271719	1000000	0.2717190
chr4	101000000	102000000	2346	269587	1000000	0.2695870
chr4	102000000	103000000	3077	115092	1000000	0.1150920
chr4	103000000	104000000	3087	127956	1000000	0.1279560
chr4	104000000	105000000	2882	239852	1000000	0.2398520
chr4	105000000	106000000	2679	132787	1000000	0.1327870
chr4	106000000	107000000	3033	259612	1000000	0.2596120
chr4	107000000	108000000	3510	180936	1000000	0.1809360
chr4	108000000	109000000	2641	173511	1000000	0.1735110
chr4	109000000	110000000	2757	197794	1000000	0.1977940
chr4	110000000	111000000	2604	176413	1000000	0.1764130
chr4	111000000	112000000	3063	198746	1000000	0.1987460
chr4	112000000	113000000	2836	222068	1000000	0.2220680
chr4	113000000	114000000	3302	188687	1000000	0.1886870
chr4	114000000	115000000	2524	257310	1000000	0.2573100
chr4	115000000	116000000	3235	235360	1000000	0.2353600
chr4	116000000	117000000	2788	119704	1000000	0.1197040
chr4	117000000	118000000	2601	198106	1000000	0.1981060
chr4	118000000	119000000	3445	238091	1000000	0.2380910
chr4	119000000	120000000	3165	191665	1000000	0.1916650
chr4	120000000	121000000	3300	218941	1000000	0.2189410
chr4	121000000	122000000	3390	183941	1000000	0.1839410
chr4	122000000	123000000	2964	108953	1000000	0.1089530
chr4	123000000	124000000	2307	231522	1000000	0.2315220
chr4	124000000	125000000	2460	187268	1000000	0.1872680
chr4	125000000	126000000	2930	203756	1000000	0.2037560
chr4	126000000	127000000	2585	144240	1000000	0.1442400
chr4	127000000	128000000	3223	206505	1000000	0.2065050
chr4	128000000	129000000	3199	244439	1000000	0.2444390
chr4	129000000	130000000	2764	253016	1000000	0.2530160
chr4	130000000	131000000	3187	185899	1000000	0.1858990
chr4	131000000	132000000	2933	220826	1000000	0.2208260
chr4	132000000	133000000	2992	306007	1000000	0.3060070
chr4	133000000	134000000	3209	169507	1000000	0.1695070
chr4	134000000	135000000	2453	222981	1000000	0.2229810
chr4	135000000	136000000	3274	213089	1000000	0.2130890
chr4	136000000	137000000	3130	242563	1000000	0.2425630
chr4	137000000	138000000	3783	297829	1000000	0.2978290
chr4	138000000	139000000	3990	314316	1000000	0.3143160
chr4	139000000	140000000	2941	205396	1000000	0.2053960
chr4	140000000	141000000	2782	162126	1000000	0.1621260
chr4	141000000	142000000	3010	193317	1000000	0.1933170
chr4	142000000	143000000	2906	148092	1000000	0.1480920
chr4	143000000	144000000	2765	212012	1000000	0.2120120
chr4	144000000	145000000	3649	196364	1000000	0.1963640
chr4	145000000	146000000	3692	181174	1000000	0.1811740
chr4	146000000	147000000	2756	307765	1000000	0.3077650
chr4	147000000	148000000	3019	204052	1000000	0.2040520
chr4	148000000	149000000	3294	222783	1000000	0.2227830
chr4	149000000	150000000	3317	272650	1000000	0.2726500
chr4	150000000	151000000	3238	244234	1000000	0.2442340
chr4	151000000	152000000	2886	279126	1000000	0.2791260
chr4	152000000	153000000	2951	231731	1000000	0.2317310
chr4	153000000	154000000	2713	259692	1000000	0.2596920
chr4	154000000	155000000	2421	185160	1000000	0.1851600
chr4	155000000	156000000	2836	179559	1000000	0.1795590
chr4	156000000	157000000	3085	225398	1000000	0.2253980
chr4	157000000	158000000	3305	267380	1000000	0.2673800
chr4	158000000	159000000	2676	239693	1000000	0.2396930
chr4	159000000	160000000	3886	237024	1000000	0.2370240
chr4	160000000	161000000	3278	217477	1000000	0.2174770
chr4	161000000	162000000	3033	242893	1000000	0.2428930
chr4	162000000	163000000	2730	240323	1000000	0.2403230
chr4	163000000	164000000	3507	260985	1000000	0.2609850
chr4	164000000	165000000	3695	218180	1000000	0.2181800
chr4	165000000	166000000	3805	261419	1000000	0.2614190
chr4	166000000	167000000	3728	204251	1000000	0.2042510
chr4	167000000	168000000	3226	231399	1000000	0.2313990
chr4	168000000	169000000	3318	204031	1000000	0.2040310
chr4	169000000	170000000	3446	157830	1000000	0.1578300
chr4	170000000	171000000	3270	284468	1000000	0.2844680
chr4	171000000	172000000	2726	95754	1000000	0.0957540
chr4	172000000	173000000	2734	167270	1000000	0.1672700
chr4	173000000	174000000	3244	194030	1000000	0.1940300
chr4	174000000	175000000	3563	214652	1000000	0.2146520
chr4	175000000	176000000	3454	164776	1000000	0.1647760
chr4	176000000	177000000	3256	250943	1000000	0.2509430
chr4	177000000	178000000	2737	201027	1000000	0.2010270
chr4	178000000	179000000	2769	129505	1000000	0.1295050
chr4	179000000	180000000	2869	163952	1000000	0.1639520
chr4	180000000	181000000	2826	208011	1000000	0.2080110
chr4	181000000	182000000	2760	223546	1000000	0.2235460
chr4	182000000	183000000	2546	130500	1000000	0.1305000
chr4	183000000	184000000	2614	181374	1000000	0.1813740
chr4	184000000	185000000	2705	232318	1000000	0.2323180
chr4	185000000	186000000	2742	232758	1000000	0.2327580
chr4	186000000	187000000	3412	194977	1000000	0.1949770
chr4	187000000	188000000	2988	252334	1000000	0.2523340
chr4	188000000	189000000	2539	225421	1000000	0.2254210
chr4	189000000	190000000	2669	179358	1000000	0.1793580
chr4	190000000	191000000	3482	166323	1000000	0.1663230
chr4	191000000	192000000	2556	152771	1000000	0.1527710
chr4	192000000	193000000	4221	207100	1000000	0.2071000
chr4	193000000	194000000	3308	133064	1000000	0.1330640
chr4	194000000	195000000	4187	151096	1000000	0.1510960
chr4	195000000	196000000	3258	78897	1000000	0.0788970
chr4	196000000	197000000	2697	80744	1000000	0.0807440
chr4	197000000	198000000	1615	20079	1000000	0.0200790
chr4	198000000	199000000	1283	27330	1000000	0.0273300
chr4	199000000	200000000	1276	29538	1000000	0.0295380
chr4	200000000	201000000	2447	42778	1000000	0.0427780
chr4	201000000	202000000	3575	112258	1000000	0.1122580
chr4	202000000	203000000	2887	68746	1000000	0.0687460
chr4	203000000	204000000	3535	103117	1000000	0.1031170
chr4	204000000	205000000	3208	101471	1000000	0.1014710
chr4	205000000	206000000	3787	123112	1000000	0.1231120
chr4	206000000	207000000	3989	159823	1000000	0.1598230
chr4	207000000	208000000	3416	103068	1000000	0.1030680
chr4	208000000	209000000	3477	152829	1000000	0.1528290
chr4	209000000	210000000	4059	167531	1000000	0.1675310
chr4	210000000	211000000	3530	134082	1000000	0.1340820
chr4	211000000	212000000	3161	120588	1000000	0.1205880
chr4	212000000	213000000	3444	127198	1000000	0.1271980
chr4	213000000	214000000	3771	100042	1000000	0.1000420
chr4	214000000	215000000	3685	97074	1000000	0.0970740
chr4	215000000	216000000	2753	48689	1000000	0.0486890
chr4	216000000	217000000	3882	219816	1000000	0.2198160
chr4	217000000	218000000	3450	149474	1000000	0.1494740
chr4	218000000	219000000	3653	204419	1000000	0.2044190
chr4	219000000	220000000	2969	142329	1000000	0.1423290
chr4	220000000	221000000	2474	168970	1000000	0.1689700
chr4	221000000	222000000	2954	169083	1000000	0.1690830
chr4	222000000	223000000	2606	155983	1000000	0.1559830
chr4	223000000	224000000	2979	142558	1000000	0.1425580
chr4	224000000	225000000	3070	120096	1000000	0.1200960
chr4	225000000	226000000	3059	198187	1000000	0.1981870
chr4	226000000	227000000	3450	221592	1000000	0.2215920
chr4	227000000	228000000	2593	166936	1000000	0.1669360
chr4	228000000	229000000	2609	152025	1000000	0.1520250
chr4	229000000	230000000	2723	166432	1000000	0.1664320
chr4	230000000	231000000	3058	166522	1000000	0.1665220
chr4	231000000	232000000	2832	257467	1000000	0.2574670
chr4	232000000	233000000	2924	178116	1000000	0.1781160
chr4	233000000	234000000	2909	270959	1000000	0.2709590
chr4	234000000	235000000	3183	226637	1000000	0.2266370
chr4	235000000	236000000	3059	207808	1000000	0.2078080
chr4	236000000	237000000	2832	129153	1000000	0.1291530
chr4	237000000	238000000	2517	231051	1000000	0.2310510
chr4	238000000	239000000	2823	192583	1000000	0.1925830
chr4	239000000	240000000	2865	240097	1000000	0.2400970
chr4	240000000	241000000	2410	173689	1000000	0.1736890
chr4	241000000	242000000	2870	166857	1000000	0.1668570
chr4	242000000	243000000	2519	243609	1000000	0.2436090
chr4	243000000	244000000	2659	157408	1000000	0.1574080
chr4	244000000	245000000	2809	237371	1000000	0.2373710
chr4	245000000	246000000	3458	198578	1000000	0.1985780
chr4	246000000	247000000	2776	195130	1000000	0.1951300
chr4	247000000	248000000	2896	202897	1000000	0.2028970
chr4	248000000	249000000	2886	208009	1000000	0.2080090
chr4	249000000	250000000	2278	164262	1000000	0.1642620
chr4	250000000	251000000	2733	218052	1000000	0.2180520
chr4	251000000	252000000	3179	146596	1000000	0.1465960
chr4	252000000	253000000	3191	162898	1000000	0.1628980
chr4	253000000	254000000	3406	129854	1000000	0.1298540
chr4	254000000	255000000	2801	190748	1000000	0.1907480
chr4	255000000	256000000	2914	215816	1000000	0.2158160
chr4	256000000	257000000	2457	181918	1000000	0.1819180
chr4	257000000	258000000	3262	209934	1000000	0.2099340
chr4	258000000	259000000	2373	165089	1000000	0.1650890
chr4	259000000	260000000	2943	244604	1000000	0.2446040
chr4	260000000	261000000	3447	195626	1000000	0.1956260
chr4	261000000	262000000	2968	157166	1000000	0.1571660
chr4	262000000	263000000	4576	169021	1000000	0.1690210
chr4	263000000	264000000	2819	100866	1000000	0.1008660
chr4	264000000	265000000	2991	162700	1000000	0.1627000
chr4	265000000	266000000	2857	169237	1000000	0.1692370
chr4	266000000	267000000	2970	230217	1000000	0.2302170
chr4	267000000	268000000	2508	252861	1000000	0.2528610
chr4	268000000	269000000	2821	180192	1000000	0.1801920
chr4	269000000	270000000	2799	185258	1000000	0.1852580
chr4	270000000	271000000	2826	156682	1000000	0.1566820
chr4	271000000	272000000	2718	211552	1000000	0.2115520
chr4	272000000	273000000	2700	244523	1000000	0.2445230
chr4	273000000	274000000	2709	184406	1000000	0.1844060
chr4	274000000	275000000	3091	177728	1000000	0.1777280
chr4	275000000	276000000	3087	230942	1000000	0.2309420
chr4	276000000	277000000	2813	177520	1000000	0.1775200
chr4	277000000	278000000	2498	235735	1000000	0.2357350
chr4	278000000	279000000	2768	226732	1000000	0.2267320
chr4	279000000	280000000	3195	153708	1000000	0.1537080
chr4	280000000	281000000	3547	201417	1000000	0.2014170
chr4	281000000	282000000	2999	185359	1000000	0.1853590
chr4	282000000	283000000	3266	201601	1000000	0.2016010
chr4	283000000	284000000	2345	156269	1000000	0.1562690
chr4	284000000	285000000	2503	199901	1000000	0.1999010
chr4	285000000	286000000	2382	205075	1000000	0.2050750
chr4	286000000	287000000	2750	167141	1000000	0.1671410
chr4	287000000	288000000	2628	152078	1000000	0.1520780
chr4	288000000	289000000	2967	229382	1000000	0.2293820
chr4	289000000	290000000	2915	199347	1000000	0.1993470
chr4	290000000	291000000	2585	197323	1000000	0.1973230
chr4	291000000	292000000	2862	163522	1000000	0.1635220
chr4	292000000	293000000	2765	132598	1000000	0.1325980
chr4	293000000	294000000	2517	225448	1000000	0.2254480
chr4	294000000	295000000	3529	234486	1000000	0.2344860
chr4	295000000	296000000	2497	153163	1000000	0.1531630
chr4	296000000	297000000	2975	223290	1000000	0.2232900
chr4	297000000	298000000	3050	144526	1000000	0.1445260
chr4	298000000	299000000	3158	196569	1000000	0.1965690
chr4	299000000	300000000	2813	196146	1000000	0.1961460
chr4	300000000	301000000	2993	221302	1000000	0.2213020
chr4	301000000	302000000	2321	187732	1000000	0.1877320
chr4	302000000	303000000	2636	210485	1000000	0.2104850
chr4	303000000	304000000	3102	228231	1000000	0.2282310
chr4	304000000	305000000	3334	268416	1000000	0.2684160
chr4	305000000	306000000	2882	200588	1000000	0.2005880
chr4	306000000	307000000	3461	230308	1000000	0.2303080
chr4	307000000	308000000	3325	215762	1000000	0.2157620
chr4	308000000	309000000	2857	146166	1000000	0.1461660
chr4	309000000	310000000	3031	220098	1000000	0.2200980
chr4	310000000	311000000	3102	233358	1000000	0.2333580
chr4	311000000	312000000	2711	191772	1000000	0.1917720
chr4	312000000	313000000	3091	249428	1000000	0.2494280
chr4	313000000	314000000	2757	205822	1000000	0.2058220
chr4	314000000	315000000	3070	291736	1000000	0.2917360
chr4	315000000	316000000	3220	292356	1000000	0.2923560
chr4	316000000	317000000	2598	203757	1000000	0.2037570
chr4	317000000	318000000	3115	303121	1000000	0.3031210
chr4	318000000	319000000	3218	273657	1000000	0.2736570
chr4	319000000	320000000	3034	245654	1000000	0.2456540
chr4	320000000	321000000	3366	198064	1000000	0.1980640
chr4	321000000	322000000	2449	167870	1000000	0.1678700
chr4	322000000	323000000	2923	285796	1000000	0.2857960
chr4	323000000	324000000	3686	222254	1000000	0.2222540
chr4	324000000	325000000	2605	175727	1000000	0.1757270
chr4	325000000	326000000	2690	173556	1000000	0.1735560
chr4	326000000	327000000	2836	230158	1000000	0.2301580
chr4	327000000	328000000	3042	237309	1000000	0.2373090
chr4	328000000	329000000	2521	131363	1000000	0.1313630
chr4	329000000	330000000	2742	253529	1000000	0.2535290
chr4	330000000	331000000	2863	298144	1000000	0.2981440
chr4	331000000	332000000	2753	267136	1000000	0.2671360
chr4	332000000	333000000	3043	341889	1000000	0.3418890
chr4	333000000	334000000	3113	262964	1000000	0.2629640
chr4	334000000	335000000	3372	242786	1000000	0.2427860
chr4	335000000	336000000	2867	210510	1000000	0.2105100
chr4	336000000	337000000	3729	159759	1000000	0.1597590
chr4	337000000	338000000	2619	156533	1000000	0.1565330
chr4	338000000	339000000	3923	223066	1000000	0.2230660
chr4	339000000	340000000	3411	310086	1000000	0.3100860
chr4	340000000	341000000	2826	245833	1000000	0.2458330
chr4	341000000	342000000	3038	176307	1000000	0.1763070
chr4	342000000	343000000	2559	182093	1000000	0.1820930
chr4	343000000	344000000	2734	273664	1000000	0.2736640
chr4	344000000	345000000	2990	234904	1000000	0.2349040
chr4	345000000	346000000	3168	193532	1000000	0.1935320
chr4	346000000	347000000	2920	293473	1000000	0.2934730
chr4	347000000	348000000	3026	209622	1000000	0.2096220
chr4	348000000	349000000	3358	246263	1000000	0.2462630
chr4	349000000	350000000	3293	286205	1000000	0.2862050
chr4	350000000	351000000	2569	285258	1000000	0.2852580
chr4	351000000	352000000	3010	247636	1000000	0.2476360
chr4	352000000	353000000	2388	214087	1000000	0.2140870
chr4	353000000	354000000	2320	145496	1000000	0.1454960
chr4	354000000	355000000	3328	220425	1000000	0.2204250
chr4	355000000	356000000	2623	97172	1000000	0.0971720
chr4	356000000	357000000	2395	46380	1000000	0.0463800
chr4	357000000	358000000	2244	54564	1000000	0.0545640
chr4	358000000	359000000	2352	194869	1000000	0.1948690
chr4	359000000	360000000	2667	248489	1000000	0.2484890
chr4	360000000	361000000	3824	203379	1000000	0.2033790
chr4	361000000	362000000	3908	230731	1000000	0.2307310
chr4	362000000	363000000	2911	347288	1000000	0.3472880
chr4	363000000	364000000	2572	281470	1000000	0.2814700
chr4	364000000	365000000	2836	202301	1000000	0.2023010
chr4	365000000	366000000	3065	249656	1000000	0.2496560
chr4	366000000	367000000	2803	269141	1000000	0.2691410
chr4	367000000	368000000	2993	168647	1000000	0.1686470
chr4	368000000	369000000	3167	213284	1000000	0.2132840
chr4	369000000	370000000	2694	214061	1000000	0.2140610
chr4	370000000	371000000	2756	247983	1000000	0.2479830
chr4	371000000	372000000	2004	106246	1000000	0.1062460
chr4	372000000	373000000	3885	187384	1000000	0.1873840
chr4	373000000	374000000	2775	277288	1000000	0.2772880
chr4	374000000	375000000	2621	166791	1000000	0.1667910
chr4	375000000	376000000	2740	132262	1000000	0.1322620
chr4	376000000	377000000	3443	184180	1000000	0.1841800
chr4	377000000	378000000	3053	290520	1000000	0.2905200
chr4	378000000	379000000	5403	248506	1000000	0.2485060
chr4	379000000	380000000	3612	227715	1000000	0.2277150
chr4	380000000	381000000	3050	304622	1000000	0.3046220
chr4	381000000	382000000	3150	204208	1000000	0.2042080
chr4	382000000	383000000	3478	253276	1000000	0.2532760
chr4	383000000	384000000	3288	285739	1000000	0.2857390
chr4	384000000	385000000	5401	233373	1000000	0.2333730
chr4	385000000	386000000	5534	286017	1000000	0.2860170
chr4	386000000	387000000	3358	275026	1000000	0.2750260
chr4	387000000	388000000	3599	246965	1000000	0.2469650
chr4	388000000	389000000	3958	260983	1000000	0.2609830
chr4	389000000	389683328	2223	126555	683328	0.1852039
chr5	0	1000000	3451	201559	1000000	0.2015590
chr5	1000000	2000000	5064	267576	1000000	0.2675760
chr5	2000000	3000000	5968	263341	1000000	0.2633410
chr5	3000000	4000000	5133	214706	1000000	0.2147060
chr5	4000000	5000000	5037	372909	1000000	0.3729090
chr5	5000000	6000000	3426	173276	1000000	0.1732760
chr5	6000000	7000000	4753	250467	1000000	0.2504670
chr5	7000000	8000000	2805	239475	1000000	0.2394750
chr5	8000000	9000000	3326	216609	1000000	0.2166090
chr5	9000000	10000000	3278	291486	1000000	0.2914860
chr5	10000000	11000000	3422	355240	1000000	0.3552400
chr5	11000000	12000000	4208	247380	1000000	0.2473800
chr5	12000000	13000000	4071	197630	1000000	0.1976300
chr5	13000000	14000000	4198	307581	1000000	0.3075810
chr5	14000000	15000000	3593	308237	1000000	0.3082370
chr5	15000000	16000000	3010	252911	1000000	0.2529110
chr5	16000000	17000000	3035	282451	1000000	0.2824510
chr5	17000000	18000000	3255	183369	1000000	0.1833690
chr5	18000000	19000000	3084	127497	1000000	0.1274970
chr5	19000000	20000000	2955	270695	1000000	0.2706950
chr5	20000000	21000000	3186	251202	1000000	0.2512020
chr5	21000000	22000000	3232	266505	1000000	0.2665050
chr5	22000000	23000000	2651	210715	1000000	0.2107150
chr5	23000000	24000000	2594	186596	1000000	0.1865960
chr5	24000000	25000000	3593	239824	1000000	0.2398240
chr5	25000000	26000000	3004	191492	1000000	0.1914920
chr5	26000000	27000000	3251	202574	1000000	0.2025740
chr5	27000000	28000000	3189	176546	1000000	0.1765460
chr5	28000000	29000000	3519	244866	1000000	0.2448660
chr5	29000000	30000000	4083	255149	1000000	0.2551490
chr5	30000000	31000000	2634	239123	1000000	0.2391230
chr5	31000000	32000000	3247	134539	1000000	0.1345390
chr5	32000000	33000000	3642	106625	1000000	0.1066250
chr5	33000000	34000000	2901	81073	1000000	0.0810730
chr5	34000000	35000000	3310	183740	1000000	0.1837400
chr5	35000000	36000000	3294	193376	1000000	0.1933760
chr5	36000000	37000000	2786	232909	1000000	0.2329090
chr5	37000000	38000000	3256	224806	1000000	0.2248060
chr5	38000000	39000000	2961	269097	1000000	0.2690970
chr5	39000000	40000000	2781	260252	1000000	0.2602520
chr5	40000000	41000000	3189	202330	1000000	0.2023300
chr5	41000000	42000000	2751	181837	1000000	0.1818370
chr5	42000000	43000000	2711	155559	1000000	0.1555590
chr5	43000000	44000000	3802	191888	1000000	0.1918880
chr5	44000000	45000000	3451	208501	1000000	0.2085010
chr5	45000000	46000000	3754	336706	1000000	0.3367060
chr5	46000000	47000000	4343	284683	1000000	0.2846830
chr5	47000000	48000000	3589	329139	1000000	0.3291390
chr5	48000000	49000000	4292	279158	1000000	0.2791580
chr5	49000000	50000000	3189	232232	1000000	0.2322320
chr5	50000000	51000000	3659	254031	1000000	0.2540310
chr5	51000000	52000000	3516	279990	1000000	0.2799900
chr5	52000000	53000000	3712	268674	1000000	0.2686740
chr5	53000000	54000000	4487	215571	1000000	0.2155710
chr5	54000000	55000000	4322	297625	1000000	0.2976250
chr5	55000000	56000000	3748	283918	1000000	0.2839180
chr5	56000000	57000000	3662	276871	1000000	0.2768710
chr5	57000000	58000000	3929	233150	1000000	0.2331500
chr5	58000000	59000000	4122	228664	1000000	0.2286640
chr5	59000000	60000000	2919	198955	1000000	0.1989550
chr5	60000000	61000000	3777	206499	1000000	0.2064990
chr5	61000000	62000000	3783	178135	1000000	0.1781350
chr5	62000000	63000000	3710	248185	1000000	0.2481850
chr5	63000000	64000000	3791	296261	1000000	0.2962610
chr5	64000000	65000000	2446	185519	1000000	0.1855190
chr5	65000000	66000000	3419	201533	1000000	0.2015330
chr5	66000000	67000000	3465	138386	1000000	0.1383860
chr5	67000000	68000000	3910	136901	1000000	0.1369010
chr5	68000000	69000000	3690	130198	1000000	0.1301980
chr5	69000000	70000000	3652	222887	1000000	0.2228870
chr5	70000000	71000000	3380	245376	1000000	0.2453760
chr5	71000000	72000000	3325	218258	1000000	0.2182580
chr5	72000000	73000000	3968	249138	1000000	0.2491380
chr5	73000000	74000000	3507	118172	1000000	0.1181720
chr5	74000000	75000000	3629	287842	1000000	0.2878420
chr5	75000000	76000000	4423	175835	1000000	0.1758350
chr5	76000000	77000000	4263	137919	1000000	0.1379190
chr5	77000000	78000000	4538	193706	1000000	0.1937060
chr5	78000000	79000000	3213	179984	1000000	0.1799840
chr5	79000000	80000000	2935	183562	1000000	0.1835620
chr5	80000000	81000000	3815	268221	1000000	0.2682210
chr5	81000000	82000000	3837	183574	1000000	0.1835740
chr5	82000000	83000000	3990	238840	1000000	0.2388400
chr5	83000000	84000000	4848	182745	1000000	0.1827450
chr5	84000000	85000000	4394	181232	1000000	0.1812320
chr5	85000000	86000000	3825	202454	1000000	0.2024540
chr5	86000000	87000000	3354	163884	1000000	0.1638840
chr5	87000000	88000000	4075	78092	1000000	0.0780920
chr5	88000000	89000000	3530	83156	1000000	0.0831560
chr5	89000000	90000000	4117	95310	1000000	0.0953100
chr5	90000000	91000000	3147	59787	1000000	0.0597870
chr5	91000000	92000000	2327	35336	1000000	0.0353360
chr5	92000000	93000000	2421	43157	1000000	0.0431570
chr5	93000000	94000000	2841	49242	1000000	0.0492420
chr5	94000000	95000000	3224	54065	1000000	0.0540650
chr5	95000000	96000000	2891	57937	1000000	0.0579370
chr5	96000000	97000000	4405	133313	1000000	0.1333130
chr5	97000000	98000000	4567	195811	1000000	0.1958110
chr5	98000000	99000000	4593	214253	1000000	0.2142530
chr5	99000000	100000000	3292	236203	1000000	0.2362030
chr5	100000000	101000000	4318	224606	1000000	0.2246060
chr5	101000000	102000000	4244	299710	1000000	0.2997100
chr5	102000000	103000000	3332	159993	1000000	0.1599930
chr5	103000000	104000000	3313	210283	1000000	0.2102830
chr5	104000000	105000000	4695	252846	1000000	0.2528460
chr5	105000000	106000000	3231	198125	1000000	0.1981250
chr5	106000000	107000000	3544	207774	1000000	0.2077740
chr5	107000000	108000000	3257	218357	1000000	0.2183570
chr5	108000000	109000000	3537	82790	1000000	0.0827900
chr5	109000000	110000000	3573	127320	1000000	0.1273200
chr5	110000000	111000000	3433	170990	1000000	0.1709900
chr5	111000000	112000000	3096	186865	1000000	0.1868650
chr5	112000000	113000000	2683	188913	1000000	0.1889130
chr5	113000000	114000000	3290	238882	1000000	0.2388820
chr5	114000000	115000000	3033	241993	1000000	0.2419930
chr5	115000000	116000000	2998	228156	1000000	0.2281560
chr5	116000000	117000000	3152	233855	1000000	0.2338550
chr5	117000000	118000000	4110	259782	1000000	0.2597820
chr5	118000000	119000000	3550	216465	1000000	0.2164650
chr5	119000000	120000000	3227	250383	1000000	0.2503830
chr5	120000000	121000000	3241	229725	1000000	0.2297250
chr5	121000000	122000000	2462	145419	1000000	0.1454190
chr5	122000000	123000000	3181	188860	1000000	0.1888600
chr5	123000000	124000000	2661	240144	1000000	0.2401440
chr5	124000000	125000000	2867	311691	1000000	0.3116910
chr5	125000000	126000000	2736	170455	1000000	0.1704550
chr5	126000000	127000000	3277	232263	1000000	0.2322630
chr5	127000000	128000000	3201	222732	1000000	0.2227320
chr5	128000000	129000000	3078	233648	1000000	0.2336480
chr5	129000000	130000000	3744	196899	1000000	0.1968990
chr5	130000000	131000000	2827	238163	1000000	0.2381630
chr5	131000000	132000000	3698	225087	1000000	0.2250870
chr5	132000000	133000000	3647	165009	1000000	0.1650090
chr5	133000000	134000000	2942	220396	1000000	0.2203960
chr5	134000000	135000000	2776	195069	1000000	0.1950690
chr5	135000000	136000000	2722	219863	1000000	0.2198630
chr5	136000000	137000000	2987	324786	1000000	0.3247860
chr5	137000000	138000000	3562	134822	1000000	0.1348220
chr5	138000000	139000000	3227	159113	1000000	0.1591130
chr5	139000000	140000000	3344	269760	1000000	0.2697600
chr5	140000000	141000000	3538	225164	1000000	0.2251640
chr5	141000000	142000000	2979	236971	1000000	0.2369710
chr5	142000000	143000000	2888	157159	1000000	0.1571590
chr5	143000000	144000000	3050	247618	1000000	0.2476180
chr5	144000000	145000000	2838	154857	1000000	0.1548570
chr5	145000000	146000000	2891	241585	1000000	0.2415850
chr5	146000000	147000000	2432	223910	1000000	0.2239100
chr5	147000000	148000000	3559	257339	1000000	0.2573390
chr5	148000000	149000000	4244	175164	1000000	0.1751640
chr5	149000000	150000000	3190	186161	1000000	0.1861610
chr5	150000000	151000000	3720	220896	1000000	0.2208960
chr5	151000000	152000000	3185	208172	1000000	0.2081720
chr5	152000000	153000000	2617	192241	1000000	0.1922410
chr5	153000000	154000000	3122	245623	1000000	0.2456230
chr5	154000000	155000000	2701	236432	1000000	0.2364320
chr5	155000000	156000000	3131	183810	1000000	0.1838100
chr5	156000000	157000000	2179	408710	1000000	0.4087100
chr5	157000000	158000000	2687	150550	1000000	0.1505500
chr5	158000000	159000000	3084	227608	1000000	0.2276080
chr5	159000000	160000000	2952	210683	1000000	0.2106830
chr5	160000000	161000000	3373	213093	1000000	0.2130930
chr5	161000000	162000000	4042	201052	1000000	0.2010520
chr5	162000000	163000000	2751	246148	1000000	0.2461480
chr5	163000000	164000000	2707	209382	1000000	0.2093820
chr5	164000000	165000000	2985	198553	1000000	0.1985530
chr5	165000000	166000000	3086	250480	1000000	0.2504800
chr5	166000000	167000000	3162	220453	1000000	0.2204530
chr5	167000000	168000000	3213	251811	1000000	0.2518110
chr5	168000000	169000000	3070	201524	1000000	0.2015240
chr5	169000000	170000000	2561	163924	1000000	0.1639240
chr5	170000000	171000000	2909	228683	1000000	0.2286830
chr5	171000000	172000000	3042	182916	1000000	0.1829160
chr5	172000000	173000000	2787	301342	1000000	0.3013420
chr5	173000000	174000000	2805	189765	1000000	0.1897650
chr5	174000000	175000000	3489	254953	1000000	0.2549530
chr5	175000000	176000000	2901	201888	1000000	0.2018880
chr5	176000000	177000000	2537	223956	1000000	0.2239560
chr5	177000000	178000000	2474	238918	1000000	0.2389180
chr5	178000000	179000000	3227	191682	1000000	0.1916820
chr5	179000000	180000000	3319	228996	1000000	0.2289960
chr5	180000000	181000000	3412	179528	1000000	0.1795280
chr5	181000000	182000000	2953	197762	1000000	0.1977620
chr5	182000000	183000000	3544	264153	1000000	0.2641530
chr5	183000000	184000000	2694	257547	1000000	0.2575470
chr5	184000000	185000000	2954	323228	1000000	0.3232280
chr5	185000000	186000000	2893	267408	1000000	0.2674080
chr5	186000000	187000000	3647	184874	1000000	0.1848740
chr5	187000000	188000000	2883	226504	1000000	0.2265040
chr5	188000000	189000000	3070	237669	1000000	0.2376690
chr5	189000000	190000000	3210	191135	1000000	0.1911350
chr5	190000000	191000000	3495	246886	1000000	0.2468860
chr5	191000000	192000000	3040	169427	1000000	0.1694270
chr5	192000000	193000000	3239	275903	1000000	0.2759030
chr5	193000000	194000000	3058	249429	1000000	0.2494290
chr5	194000000	195000000	2855	205124	1000000	0.2051240
chr5	195000000	196000000	3317	190327	1000000	0.1903270
chr5	196000000	197000000	2890	287826	1000000	0.2878260
chr5	197000000	198000000	3022	332748	1000000	0.3327480
chr5	198000000	199000000	2581	147040	1000000	0.1470400
chr5	199000000	200000000	3189	260942	1000000	0.2609420
chr5	200000000	201000000	3100	249209	1000000	0.2492090
chr5	201000000	202000000	2882	280679	1000000	0.2806790
chr5	202000000	203000000	2493	187781	1000000	0.1877810
chr5	203000000	204000000	2963	223143	1000000	0.2231430
chr5	204000000	205000000	3213	197738	1000000	0.1977380
chr5	205000000	206000000	2836	187710	1000000	0.1877100
chr5	206000000	207000000	2902	259954	1000000	0.2599540
chr5	207000000	208000000	2508	208892	1000000	0.2088920
chr5	208000000	209000000	3358	193690	1000000	0.1936900
chr5	209000000	210000000	4561	200282	1000000	0.2002820
chr5	210000000	211000000	3942	238024	1000000	0.2380240
chr5	211000000	212000000	3060	252557	1000000	0.2525570
chr5	212000000	213000000	2752	267356	1000000	0.2673560
chr5	213000000	214000000	3348	194602	1000000	0.1946020
chr5	214000000	215000000	2852	206300	1000000	0.2063000
chr5	215000000	216000000	2894	263073	1000000	0.2630730
chr5	216000000	217000000	2905	245604	1000000	0.2456040
chr5	217000000	218000000	3130	262832	1000000	0.2628320
chr5	218000000	219000000	2856	149757	1000000	0.1497570
chr5	219000000	220000000	3385	195729	1000000	0.1957290
chr5	220000000	221000000	2789	230749	1000000	0.2307490
chr5	221000000	222000000	2718	220137	1000000	0.2201370
chr5	222000000	223000000	3159	158535	1000000	0.1585350
chr5	223000000	224000000	2449	276809	1000000	0.2768090
chr5	224000000	225000000	2548	384563	1000000	0.3845630
chr5	225000000	226000000	2614	201811	1000000	0.2018110
chr5	226000000	227000000	2520	221400	1000000	0.2214000
chr5	227000000	228000000	2718	220968	1000000	0.2209680
chr5	228000000	229000000	3021	261553	1000000	0.2615530
chr5	229000000	230000000	2796	134824	1000000	0.1348240
chr5	230000000	231000000	2970	247763	1000000	0.2477630
chr5	231000000	232000000	3248	238431	1000000	0.2384310
chr5	232000000	233000000	3216	247465	1000000	0.2474650
chr5	233000000	234000000	2600	274755	1000000	0.2747550
chr5	234000000	235000000	3299	303187	1000000	0.3031870
chr5	235000000	236000000	3194	128022	1000000	0.1280220
chr5	236000000	237000000	3751	166333	1000000	0.1663330
chr5	237000000	238000000	3180	270310	1000000	0.2703100
chr5	238000000	239000000	2409	236859	1000000	0.2368590
chr5	239000000	240000000	2778	227110	1000000	0.2271100
chr5	240000000	241000000	3290	222845	1000000	0.2228450
chr5	241000000	242000000	3158	307060	1000000	0.3070600
chr5	242000000	243000000	3463	171854	1000000	0.1718540
chr5	243000000	244000000	3310	206783	1000000	0.2067830
chr5	244000000	245000000	3645	209773	1000000	0.2097730
chr5	245000000	246000000	3528	155313	1000000	0.1553130
chr5	246000000	247000000	3145	231280	1000000	0.2312800
chr5	247000000	248000000	3065	309570	1000000	0.3095700
chr5	248000000	249000000	3615	274199	1000000	0.2741990
chr5	249000000	250000000	3420	302049	1000000	0.3020490
chr5	250000000	251000000	3188	272757	1000000	0.2727570
chr5	251000000	252000000	4122	299551	1000000	0.2995510
chr5	252000000	253000000	3421	284355	1000000	0.2843550
chr5	253000000	254000000	2994	294640	1000000	0.2946400
chr5	254000000	255000000	2770	320580	1000000	0.3205800
chr5	255000000	256000000	2785	209389	1000000	0.2093890
chr5	256000000	257000000	2156	111450	1000000	0.1114500
chr5	257000000	258000000	3408	340525	1000000	0.3405250
chr5	258000000	259000000	2598	249131	1000000	0.2491310
chr5	259000000	260000000	3385	119588	1000000	0.1195880
chr5	260000000	260439191	1783	38715	439191	0.0881507
chr6	0	1000000	4343	187206	1000000	0.1872060
chr6	1000000	2000000	4756	255118	1000000	0.2551180
chr6	2000000	3000000	4588	209852	1000000	0.2098520
chr6	3000000	4000000	4119	236418	1000000	0.2364180
chr6	4000000	5000000	3528	269905	1000000	0.2699050
chr6	5000000	6000000	4293	278121	1000000	0.2781210
chr6	6000000	7000000	3778	277864	1000000	0.2778640
chr6	7000000	8000000	4408	281641	1000000	0.2816410
chr6	8000000	9000000	3896	283732	1000000	0.2837320
chr6	9000000	10000000	4626	266942	1000000	0.2669420
chr6	10000000	11000000	3812	308055	1000000	0.3080550
chr6	11000000	12000000	2641	243344	1000000	0.2433440
chr6	12000000	13000000	2931	288578	1000000	0.2885780
chr6	13000000	14000000	2911	358367	1000000	0.3583670
chr6	14000000	15000000	3466	271519	1000000	0.2715190
chr6	15000000	16000000	4171	357636	1000000	0.3576360
chr6	16000000	17000000	3184	176336	1000000	0.1763360
chr6	17000000	18000000	3071	185598	1000000	0.1855980
chr6	18000000	19000000	2330	171268	1000000	0.1712680
chr6	19000000	20000000	2443	191693	1000000	0.1916930
chr6	20000000	21000000	2325	250681	1000000	0.2506810
chr6	21000000	22000000	3079	238728	1000000	0.2387280
chr6	22000000	23000000	2940	289698	1000000	0.2896980
chr6	23000000	24000000	2098	206696	1000000	0.2066960
chr6	24000000	25000000	2685	271291	1000000	0.2712910
chr6	25000000	26000000	2595	217611	1000000	0.2176110
chr6	26000000	27000000	2951	244222	1000000	0.2442220
chr6	27000000	28000000	2759	226054	1000000	0.2260540
chr6	28000000	29000000	2978	251678	1000000	0.2516780
chr6	29000000	30000000	3101	216128	1000000	0.2161280
chr6	30000000	31000000	3117	227045	1000000	0.2270450
chr6	31000000	32000000	2485	273251	1000000	0.2732510
chr6	32000000	33000000	2633	226470	1000000	0.2264700
chr6	33000000	34000000	2761	236117	1000000	0.2361170
chr6	34000000	35000000	3104	212889	1000000	0.2128890
chr6	35000000	36000000	2966	191636	1000000	0.1916360
chr6	36000000	37000000	4200	193275	1000000	0.1932750
chr6	37000000	38000000	2747	221064	1000000	0.2210640
chr6	38000000	39000000	3123	259383	1000000	0.2593830
chr6	39000000	40000000	3267	223701	1000000	0.2237010
chr6	40000000	41000000	3182	222670	1000000	0.2226700
chr6	41000000	42000000	2322	213528	1000000	0.2135280
chr6	42000000	43000000	2632	253258	1000000	0.2532580
chr6	43000000	44000000	3181	241614	1000000	0.2416140
chr6	44000000	45000000	2334	110750	1000000	0.1107500
chr6	45000000	46000000	3431	157895	1000000	0.1578950
chr6	46000000	47000000	2740	247013	1000000	0.2470130
chr6	47000000	48000000	2810	209414	1000000	0.2094140
chr6	48000000	49000000	3096	119327	1000000	0.1193270
chr6	49000000	50000000	2730	277567	1000000	0.2775670
chr6	50000000	51000000	2473	154048	1000000	0.1540480
chr6	51000000	52000000	2860	221964	1000000	0.2219640
chr6	52000000	53000000	2969	216147	1000000	0.2161470
chr6	53000000	54000000	2622	217857	1000000	0.2178570
chr6	54000000	55000000	2735	203254	1000000	0.2032540
chr6	55000000	56000000	3621	252334	1000000	0.2523340
chr6	56000000	57000000	2838	262878	1000000	0.2628780
chr6	57000000	58000000	2794	184541	1000000	0.1845410
chr6	58000000	59000000	2933	193275	1000000	0.1932750
chr6	59000000	60000000	3090	259359	1000000	0.2593590
chr6	60000000	61000000	3052	162989	1000000	0.1629890
chr6	61000000	62000000	2519	201991	1000000	0.2019910
chr6	62000000	63000000	2700	295418	1000000	0.2954180
chr6	63000000	64000000	3094	226059	1000000	0.2260590
chr6	64000000	65000000	2967	303271	1000000	0.3032710
chr6	65000000	66000000	2705	210133	1000000	0.2101330
chr6	66000000	67000000	2707	184870	1000000	0.1848700
chr6	67000000	68000000	2821	166122	1000000	0.1661220
chr6	68000000	69000000	2892	224456	1000000	0.2244560
chr6	69000000	70000000	3367	198506	1000000	0.1985060
chr6	70000000	71000000	3482	244954	1000000	0.2449540
chr6	71000000	72000000	2943	123672	1000000	0.1236720
chr6	72000000	73000000	2950	157929	1000000	0.1579290
chr6	73000000	74000000	3196	191826	1000000	0.1918260
chr6	74000000	75000000	3428	173080	1000000	0.1730800
chr6	75000000	76000000	3077	271559	1000000	0.2715590
chr6	76000000	77000000	3479	201251	1000000	0.2012510
chr6	77000000	78000000	3278	203280	1000000	0.2032800
chr6	78000000	79000000	3320	220556	1000000	0.2205560
chr6	79000000	80000000	2999	197881	1000000	0.1978810
chr6	80000000	81000000	3150	211383	1000000	0.2113830
chr6	81000000	82000000	2780	175013	1000000	0.1750130
chr6	82000000	83000000	3770	169175	1000000	0.1691750
chr6	83000000	84000000	2947	161565	1000000	0.1615650
chr6	84000000	85000000	2318	142435	1000000	0.1424350
chr6	85000000	86000000	2260	161343	1000000	0.1613430
chr6	86000000	87000000	3242	127863	1000000	0.1278630
chr6	87000000	88000000	3708	135365	1000000	0.1353650
chr6	88000000	89000000	3687	122978	1000000	0.1229780
chr6	89000000	90000000	3507	203607	1000000	0.2036070
chr6	90000000	91000000	2782	216375	1000000	0.2163750
chr6	91000000	92000000	3086	243009	1000000	0.2430090
chr6	92000000	93000000	2811	228913	1000000	0.2289130
chr6	93000000	94000000	3149	219171	1000000	0.2191710
chr6	94000000	95000000	3754	195227	1000000	0.1952270
chr6	95000000	96000000	3920	166185	1000000	0.1661850
chr6	96000000	97000000	3457	158456	1000000	0.1584560
chr6	97000000	98000000	4255	94338	1000000	0.0943380
chr6	98000000	99000000	3445	174535	1000000	0.1745350
chr6	99000000	100000000	2949	166548	1000000	0.1665480
chr6	100000000	101000000	3184	211867	1000000	0.2118670
chr6	101000000	102000000	3455	146127	1000000	0.1461270
chr6	102000000	103000000	3324	180244	1000000	0.1802440
chr6	103000000	104000000	3078	190802	1000000	0.1908020
chr6	104000000	105000000	2776	172825	1000000	0.1728250
chr6	105000000	106000000	3489	144201	1000000	0.1442010
chr6	106000000	107000000	3645	122606	1000000	0.1226060
chr6	107000000	108000000	3615	165522	1000000	0.1655220
chr6	108000000	109000000	3789	143491	1000000	0.1434910
chr6	109000000	110000000	1959	41640	1000000	0.0416400
chr6	110000000	111000000	3514	61374	1000000	0.0613740
chr6	111000000	112000000	3676	109693	1000000	0.1096930
chr6	112000000	113000000	3520	86470	1000000	0.0864700
chr6	113000000	114000000	3397	95838	1000000	0.0958380
chr6	114000000	115000000	3395	225455	1000000	0.2254550
chr6	115000000	116000000	3879	160975	1000000	0.1609750
chr6	116000000	117000000	3435	153848	1000000	0.1538480
chr6	117000000	118000000	3597	150126	1000000	0.1501260
chr6	118000000	119000000	2787	147495	1000000	0.1474950
chr6	119000000	120000000	3098	184083	1000000	0.1840830
chr6	120000000	121000000	3235	182939	1000000	0.1829390
chr6	121000000	122000000	3429	173383	1000000	0.1733830
chr6	122000000	123000000	3509	176274	1000000	0.1762740
chr6	123000000	124000000	2986	193171	1000000	0.1931710
chr6	124000000	125000000	2782	185424	1000000	0.1854240
chr6	125000000	126000000	2863	173444	1000000	0.1734440
chr6	126000000	127000000	2886	170701	1000000	0.1707010
chr6	127000000	128000000	4113	191151	1000000	0.1911510
chr6	128000000	129000000	3543	256460	1000000	0.2564600
chr6	129000000	130000000	3335	180646	1000000	0.1806460
chr6	130000000	131000000	2809	233286	1000000	0.2332860
chr6	131000000	132000000	3165	212624	1000000	0.2126240
chr6	132000000	133000000	3003	206503	1000000	0.2065030
chr6	133000000	134000000	2580	212247	1000000	0.2122470
chr6	134000000	135000000	3428	142435	1000000	0.1424350
chr6	135000000	136000000	2823	161025	1000000	0.1610250
chr6	136000000	137000000	2888	255840	1000000	0.2558400
chr6	137000000	138000000	2763	243551	1000000	0.2435510
chr6	138000000	139000000	2886	122536	1000000	0.1225360
chr6	139000000	140000000	3228	172644	1000000	0.1726440
chr6	140000000	141000000	2999	120437	1000000	0.1204370
chr6	141000000	142000000	2399	136486	1000000	0.1364860
chr6	142000000	143000000	2737	150667	1000000	0.1506670
chr6	143000000	144000000	2614	234644	1000000	0.2346440
chr6	144000000	145000000	2991	210581	1000000	0.2105810
chr6	145000000	146000000	2898	251162	1000000	0.2511620
chr6	146000000	147000000	3385	244465	1000000	0.2444650
chr6	147000000	148000000	3393	191043	1000000	0.1910430
chr6	148000000	149000000	2557	167213	1000000	0.1672130
chr6	149000000	150000000	2884	152060	1000000	0.1520600
chr6	150000000	151000000	2601	68404	1000000	0.0684040
chr6	151000000	152000000	2929	192529	1000000	0.1925290
chr6	152000000	153000000	2939	190558	1000000	0.1905580
chr6	153000000	154000000	3108	139493	1000000	0.1394930
chr6	154000000	155000000	3227	257374	1000000	0.2573740
chr6	155000000	156000000	3725	198195	1000000	0.1981950
chr6	156000000	157000000	3241	207702	1000000	0.2077020
chr6	157000000	158000000	2837	228433	1000000	0.2284330
chr6	158000000	159000000	2769	140548	1000000	0.1405480
chr6	159000000	160000000	3547	198230	1000000	0.1982300
chr6	160000000	161000000	3493	209299	1000000	0.2092990
chr6	161000000	162000000	3481	185034	1000000	0.1850340
chr6	162000000	163000000	3025	164910	1000000	0.1649100
chr6	163000000	164000000	2952	148726	1000000	0.1487260
chr6	164000000	165000000	3048	152541	1000000	0.1525410
chr6	165000000	166000000	3443	119433	1000000	0.1194330
chr6	166000000	167000000	3703	143073	1000000	0.1430730
chr6	167000000	168000000	3026	180036	1000000	0.1800360
chr6	168000000	169000000	3128	135698	1000000	0.1356980
chr6	169000000	170000000	3390	263659	1000000	0.2636590
chr6	170000000	171000000	2998	140291	1000000	0.1402910
chr6	171000000	172000000	3682	203401	1000000	0.2034010
chr6	172000000	173000000	3706	263389	1000000	0.2633890
chr6	173000000	174000000	3582	324750	1000000	0.3247500
chr6	174000000	175000000	3284	200715	1000000	0.2007150
chr6	175000000	176000000	3305	174843	1000000	0.1748430
chr6	176000000	177000000	3532	250273	1000000	0.2502730
chr6	177000000	178000000	2801	197080	1000000	0.1970800
chr6	178000000	179000000	3048	250174	1000000	0.2501740
chr6	179000000	180000000	2780	229244	1000000	0.2292440
chr6	180000000	181000000	2298	179541	1000000	0.1795410
chr6	181000000	182000000	3266	182649	1000000	0.1826490
chr6	182000000	183000000	3412	254255	1000000	0.2542550
chr6	183000000	184000000	3088	244371	1000000	0.2443710
chr6	184000000	185000000	2915	201772	1000000	0.2017720
chr6	185000000	186000000	2925	211775	1000000	0.2117750
chr6	186000000	187000000	3184	186712	1000000	0.1867120
chr6	187000000	188000000	3322	255724	1000000	0.2557240
chr6	188000000	189000000	3272	182279	1000000	0.1822790
chr6	189000000	190000000	3157	189125	1000000	0.1891250
chr6	190000000	191000000	2920	195131	1000000	0.1951310
chr6	191000000	192000000	2786	215296	1000000	0.2152960
chr6	192000000	193000000	2463	214388	1000000	0.2143880
chr6	193000000	194000000	2903	252963	1000000	0.2529630
chr6	194000000	195000000	2530	235650	1000000	0.2356500
chr6	195000000	196000000	2521	195468	1000000	0.1954680
chr6	196000000	197000000	2848	304452	1000000	0.3044520
chr6	197000000	198000000	3238	315233	1000000	0.3152330
chr6	198000000	199000000	3080	269823	1000000	0.2698230
chr6	199000000	200000000	3256	279582	1000000	0.2795820
chr6	200000000	201000000	2155	201095	1000000	0.2010950
chr6	201000000	202000000	2627	136637	1000000	0.1366370
chr6	202000000	203000000	2953	284996	1000000	0.2849960
chr6	203000000	204000000	2544	277688	1000000	0.2776880
chr6	204000000	205000000	3318	247764	1000000	0.2477640
chr6	205000000	206000000	3540	179010	1000000	0.1790100
chr6	206000000	207000000	3372	209077	1000000	0.2090770
chr6	207000000	208000000	2941	172939	1000000	0.1729390
chr6	208000000	209000000	3375	160256	1000000	0.1602560
chr6	209000000	210000000	3049	174269	1000000	0.1742690
chr6	210000000	211000000	3249	183806	1000000	0.1838060
chr6	211000000	212000000	2556	211457	1000000	0.2114570
chr6	212000000	213000000	2575	252266	1000000	0.2522660
chr6	213000000	214000000	2879	259397	1000000	0.2593970
chr6	214000000	215000000	2889	239659	1000000	0.2396590
chr6	215000000	216000000	3057	282332	1000000	0.2823320
chr6	216000000	217000000	2561	187235	1000000	0.1872350
chr6	217000000	218000000	3293	128950	1000000	0.1289500
chr6	218000000	219000000	3085	206458	1000000	0.2064580
chr6	219000000	220000000	3184	169985	1000000	0.1699850
chr6	220000000	221000000	3004	151638	1000000	0.1516380
chr6	221000000	222000000	2381	118423	1000000	0.1184230
chr6	222000000	223000000	3469	216325	1000000	0.2163250
chr6	223000000	224000000	2867	275376	1000000	0.2753760
chr6	224000000	225000000	3062	210550	1000000	0.2105500
chr6	225000000	226000000	2754	239416	1000000	0.2394160
chr6	226000000	227000000	2646	266108	1000000	0.2661080
chr6	227000000	228000000	2795	217527	1000000	0.2175270
chr6	228000000	229000000	3072	254559	1000000	0.2545590
chr6	229000000	230000000	2732	276159	1000000	0.2761590
chr6	230000000	231000000	2701	214789	1000000	0.2147890
chr6	231000000	232000000	3275	216936	1000000	0.2169360
chr6	232000000	233000000	3108	247068	1000000	0.2470680
chr6	233000000	234000000	2855	212751	1000000	0.2127510
chr6	234000000	235000000	3156	300825	1000000	0.3008250
chr6	235000000	236000000	3079	177044	1000000	0.1770440
chr6	236000000	237000000	3276	255466	1000000	0.2554660
chr6	237000000	238000000	3291	262240	1000000	0.2622400
chr6	238000000	239000000	2989	197301	1000000	0.1973010
chr6	239000000	240000000	3536	334431	1000000	0.3344310
chr6	240000000	241000000	2549	158019	1000000	0.1580190
chr6	241000000	242000000	2513	174925	1000000	0.1749250
chr6	242000000	243000000	3300	239423	1000000	0.2394230
chr6	243000000	244000000	3127	217470	1000000	0.2174700
chr6	244000000	245000000	2838	284725	1000000	0.2847250
chr6	245000000	246000000	2893	261056	1000000	0.2610560
chr6	246000000	247000000	2590	214441	1000000	0.2144410
chr6	247000000	248000000	3118	209873	1000000	0.2098730
chr6	248000000	249000000	3067	190965	1000000	0.1909650
chr6	249000000	250000000	3639	198139	1000000	0.1981390
chr6	250000000	251000000	2888	243505	1000000	0.2435050
chr6	251000000	252000000	2666	204664	1000000	0.2046640
chr6	252000000	253000000	2628	272418	1000000	0.2724180
chr6	253000000	254000000	2823	224229	1000000	0.2242290
chr6	254000000	255000000	2837	265563	1000000	0.2655630
chr6	255000000	256000000	2870	222660	1000000	0.2226600
chr6	256000000	257000000	2853	356298	1000000	0.3562980
chr6	257000000	258000000	2503	178340	1000000	0.1783400
chr6	258000000	259000000	2410	209965	1000000	0.2099650
chr6	259000000	260000000	3270	327712	1000000	0.3277120
chr6	260000000	261000000	3245	289191	1000000	0.2891910
chr6	261000000	262000000	2788	304914	1000000	0.3049140
chr6	262000000	263000000	3207	300720	1000000	0.3007200
chr6	263000000	264000000	3454	374514	1000000	0.3745140
chr6	264000000	265000000	2968	300649	1000000	0.3006490
chr6	265000000	266000000	3318	309728	1000000	0.3097280
chr6	266000000	267000000	3172	216321	1000000	0.2163210
chr6	267000000	268000000	3509	175084	1000000	0.1750840
chr6	268000000	269000000	3451	92507	1000000	0.0925070
chr6	269000000	270000000	3272	240468	1000000	0.2404680
chr6	270000000	271000000	3427	298640	1000000	0.2986400
chr6	271000000	272000000	5021	267686	1000000	0.2676860
chr6	272000000	273000000	5981	269524	1000000	0.2695240
chr6	273000000	273186030	1225	49412	186030	0.2656131
chr7	0	1000000	3591	144107	1000000	0.1441070
chr7	1000000	2000000	2916	169607	1000000	0.1696070
chr7	2000000	3000000	3156	179010	1000000	0.1790100
chr7	3000000	4000000	2724	280683	1000000	0.2806830
chr7	4000000	5000000	2727	221618	1000000	0.2216180
chr7	5000000	6000000	3013	277350	1000000	0.2773500
chr7	6000000	7000000	2946	137901	1000000	0.1379010
chr7	7000000	8000000	3112	211584	1000000	0.2115840
chr7	8000000	9000000	3110	310725	1000000	0.3107250
chr7	9000000	10000000	3014	262280	1000000	0.2622800
chr7	10000000	11000000	3403	124832	1000000	0.1248320
chr7	11000000	12000000	2835	256684	1000000	0.2566840
chr7	12000000	13000000	3120	166502	1000000	0.1665020
chr7	13000000	14000000	3262	264052	1000000	0.2640520
chr7	14000000	15000000	3186	232491	1000000	0.2324910
chr7	15000000	16000000	2534	199299	1000000	0.1992990
chr7	16000000	17000000	3319	152163	1000000	0.1521630
chr7	17000000	18000000	3946	237317	1000000	0.2373170
chr7	18000000	19000000	2926	257394	1000000	0.2573940
chr7	19000000	20000000	2885	162362	1000000	0.1623620
chr7	20000000	21000000	2931	306189	1000000	0.3061890
chr7	21000000	22000000	2728	241230	1000000	0.2412300
chr7	22000000	23000000	2869	177990	1000000	0.1779900
chr7	23000000	24000000	3033	202894	1000000	0.2028940
chr7	24000000	25000000	3159	222729	1000000	0.2227290
chr7	25000000	26000000	2633	147451	1000000	0.1474510
chr7	26000000	27000000	2300	202976	1000000	0.2029760
chr7	27000000	28000000	2716	272357	1000000	0.2723570
chr7	28000000	29000000	3091	239101	1000000	0.2391010
chr7	29000000	30000000	2934	188408	1000000	0.1884080
chr7	30000000	31000000	2627	190903	1000000	0.1909030
chr7	31000000	32000000	2785	257003	1000000	0.2570030
chr7	32000000	33000000	3469	245110	1000000	0.2451100
chr7	33000000	34000000	2880	235730	1000000	0.2357300
chr7	34000000	35000000	2648	206307	1000000	0.2063070
chr7	35000000	36000000	3085	276765	1000000	0.2767650
chr7	36000000	37000000	2358	256753	1000000	0.2567530
chr7	37000000	38000000	3057	228467	1000000	0.2284670
chr7	38000000	39000000	2624	209061	1000000	0.2090610
chr7	39000000	40000000	2578	193370	1000000	0.1933700
chr7	40000000	41000000	2655	242872	1000000	0.2428720
chr7	41000000	42000000	3004	234153	1000000	0.2341530
chr7	42000000	43000000	3345	212987	1000000	0.2129870
chr7	43000000	44000000	3193	219921	1000000	0.2199210
chr7	44000000	45000000	3768	225323	1000000	0.2253230
chr7	45000000	46000000	3263	141639	1000000	0.1416390
chr7	46000000	47000000	3237	175585	1000000	0.1755850
chr7	47000000	48000000	3070	177851	1000000	0.1778510
chr7	48000000	49000000	2638	166883	1000000	0.1668830
chr7	49000000	50000000	2837	158486	1000000	0.1584860
chr7	50000000	51000000	3141	193360	1000000	0.1933600
chr7	51000000	52000000	2980	148056	1000000	0.1480560
chr7	52000000	53000000	2826	149495	1000000	0.1494950
chr7	53000000	54000000	2662	254153	1000000	0.2541530
chr7	54000000	55000000	2552	94724	1000000	0.0947240
chr7	55000000	56000000	3246	226887	1000000	0.2268870
chr7	56000000	57000000	2943	272609	1000000	0.2726090
chr7	57000000	58000000	3000	148518	1000000	0.1485180
chr7	58000000	59000000	2852	239893	1000000	0.2398930
chr7	59000000	60000000	2510	174056	1000000	0.1740560
chr7	60000000	61000000	3066	253924	1000000	0.2539240
chr7	61000000	62000000	2861	221025	1000000	0.2210250
chr7	62000000	63000000	3810	224759	1000000	0.2247590
chr7	63000000	64000000	2725	221487	1000000	0.2214870
chr7	64000000	65000000	3463	266465	1000000	0.2664650
chr7	65000000	66000000	2762	190256	1000000	0.1902560
chr7	66000000	67000000	2876	196859	1000000	0.1968590
chr7	67000000	68000000	2337	208424	1000000	0.2084240
chr7	68000000	69000000	2695	173959	1000000	0.1739590
chr7	69000000	70000000	3474	263273	1000000	0.2632730
chr7	70000000	71000000	2863	232305	1000000	0.2323050
chr7	71000000	72000000	2489	92907	1000000	0.0929070
chr7	72000000	73000000	3111	182286	1000000	0.1822860
chr7	73000000	74000000	3078	159163	1000000	0.1591630
chr7	74000000	75000000	3628	256193	1000000	0.2561930
chr7	75000000	76000000	3506	182143	1000000	0.1821430
chr7	76000000	77000000	2868	250815	1000000	0.2508150
chr7	77000000	78000000	3048	245313	1000000	0.2453130
chr7	78000000	79000000	3549	258147	1000000	0.2581470
chr7	79000000	80000000	2750	229012	1000000	0.2290120
chr7	80000000	81000000	2724	244664	1000000	0.2446640
chr7	81000000	82000000	3047	197988	1000000	0.1979880
chr7	82000000	83000000	2694	193711	1000000	0.1937110
chr7	83000000	84000000	3324	243870	1000000	0.2438700
chr7	84000000	85000000	3480	249132	1000000	0.2491320
chr7	85000000	86000000	3301	199628	1000000	0.1996280
chr7	86000000	87000000	3219	233661	1000000	0.2336610
chr7	87000000	88000000	2578	137075	1000000	0.1370750
chr7	88000000	89000000	3136	200857	1000000	0.2008570
chr7	89000000	90000000	3079	240139	1000000	0.2401390
chr7	90000000	91000000	2999	154379	1000000	0.1543790
chr7	91000000	92000000	2369	239292	1000000	0.2392920
chr7	92000000	93000000	3476	162596	1000000	0.1625960
chr7	93000000	94000000	2503	153404	1000000	0.1534040
chr7	94000000	95000000	3276	230415	1000000	0.2304150
chr7	95000000	96000000	2602	226819	1000000	0.2268190
chr7	96000000	97000000	2815	189860	1000000	0.1898600
chr7	97000000	98000000	2393	194277	1000000	0.1942770
chr7	98000000	99000000	2846	221301	1000000	0.2213010
chr7	99000000	100000000	2672	189774	1000000	0.1897740
chr7	100000000	101000000	2753	127226	1000000	0.1272260
chr7	101000000	102000000	2989	255344	1000000	0.2553440
chr7	102000000	103000000	2897	199096	1000000	0.1990960
chr7	103000000	104000000	2899	156295	1000000	0.1562950
chr7	104000000	105000000	2545	225599	1000000	0.2255990
chr7	105000000	106000000	2846	153957	1000000	0.1539570
chr7	106000000	107000000	3350	227384	1000000	0.2273840
chr7	107000000	108000000	2963	166378	1000000	0.1663780
chr7	108000000	109000000	3508	225491	1000000	0.2254910
chr7	109000000	110000000	3161	200475	1000000	0.2004750
chr7	110000000	111000000	3258	195676	1000000	0.1956760
chr7	111000000	112000000	3210	161011	1000000	0.1610110
chr7	112000000	113000000	3011	175231	1000000	0.1752310
chr7	113000000	114000000	2807	290587	1000000	0.2905870
chr7	114000000	115000000	2948	163078	1000000	0.1630780
chr7	115000000	116000000	2946	152051	1000000	0.1520510
chr7	116000000	117000000	2706	188716	1000000	0.1887160
chr7	117000000	118000000	2743	240172	1000000	0.2401720
chr7	118000000	119000000	3649	227876	1000000	0.2278760
chr7	119000000	120000000	3047	259001	1000000	0.2590010
chr7	120000000	121000000	2944	305084	1000000	0.3050840
chr7	121000000	122000000	2930	211368	1000000	0.2113680
chr7	122000000	123000000	2897	180471	1000000	0.1804710
chr7	123000000	124000000	3208	229473	1000000	0.2294730
chr7	124000000	125000000	3269	189118	1000000	0.1891180
chr7	125000000	126000000	2894	278286	1000000	0.2782860
chr7	126000000	127000000	3485	172088	1000000	0.1720880
chr7	127000000	128000000	2691	190358	1000000	0.1903580
chr7	128000000	129000000	3031	176408	1000000	0.1764080
chr7	129000000	130000000	3337	196866	1000000	0.1968660
chr7	130000000	131000000	2977	200030	1000000	0.2000300
chr7	131000000	132000000	2898	206886	1000000	0.2068860
chr7	132000000	133000000	2834	167163	1000000	0.1671630
chr7	133000000	134000000	2872	126835	1000000	0.1268350
chr7	134000000	135000000	3105	186877	1000000	0.1868770
chr7	135000000	136000000	3361	214199	1000000	0.2141990
chr7	136000000	137000000	3296	200659	1000000	0.2006590
chr7	137000000	138000000	3695	204711	1000000	0.2047110
chr7	138000000	139000000	2976	223586	1000000	0.2235860
chr7	139000000	140000000	3538	169094	1000000	0.1690940
chr7	140000000	141000000	3352	195221	1000000	0.1952210
chr7	141000000	142000000	3354	216937	1000000	0.2169370
chr7	142000000	143000000	3384	217879	1000000	0.2178790
chr7	143000000	144000000	3327	194681	1000000	0.1946810
chr7	144000000	145000000	3092	260939	1000000	0.2609390
chr7	145000000	146000000	2940	164370	1000000	0.1643700
chr7	146000000	147000000	3421	212183	1000000	0.2121830
chr7	147000000	148000000	3060	208290	1000000	0.2082900
[truncated: 707 more rows]
