# Supplementary material for: Chromosome-level haplotype-resolved assembly of highly heterozygous grass genomes with PhaseGrass
Source: Nat Commun. 2025 Dec 20;17:12. doi: 10.1038/s41467-025-66377-5 (PMC12764793; doi:10.1038/s41467-025-66377-5)
Supplement: Supplementary file 6 — Source Data [file 41467_2025_66377_MOESM6_ESM.zip › Supplementary Fig. 11a/DH647_coverage/ref_windows_rep_cov.bed]

chr1	0	1000000	4196	867615	1000000	0.8676150
chr1	1000000	2000000	5143	735182	1000000	0.7351820
chr1	2000000	3000000	3939	801518	1000000	0.8015180
chr1	3000000	4000000	3917	697161	1000000	0.6971610
chr1	4000000	5000000	5377	773994	1000000	0.7739940
chr1	5000000	6000000	4457	726014	1000000	0.7260140
chr1	6000000	7000000	3439	739274	1000000	0.7392740
chr1	7000000	8000000	3393	731582	1000000	0.7315820
chr1	8000000	9000000	3176	793983	1000000	0.7939830
chr1	9000000	10000000	3397	815376	1000000	0.8153760
chr1	10000000	11000000	4053	847951	1000000	0.8479510
chr1	11000000	12000000	3473	882484	1000000	0.8824840
chr1	12000000	13000000	2813	843547	1000000	0.8435470
chr1	13000000	14000000	3440	810765	1000000	0.8107650
chr1	14000000	15000000	3066	726507	1000000	0.7265070
chr1	15000000	16000000	3152	802247	1000000	0.8022470
chr1	16000000	17000000	2949	893723	1000000	0.8937230
chr1	17000000	18000000	3091	791862	1000000	0.7918620
chr1	18000000	19000000	2961	730235	1000000	0.7302350
chr1	19000000	20000000	3347	711261	1000000	0.7112610
chr1	20000000	21000000	2755	904281	1000000	0.9042810
chr1	21000000	22000000	3447	724565	1000000	0.7245650
chr1	22000000	23000000	2251	937424	1000000	0.9374240
chr1	23000000	24000000	2864	765855	1000000	0.7658550
chr1	24000000	25000000	3195	830299	1000000	0.8302990
chr1	25000000	26000000	3083	738684	1000000	0.7386840
chr1	26000000	27000000	2767	821673	1000000	0.8216730
chr1	27000000	28000000	3438	810165	1000000	0.8101650
chr1	28000000	29000000	2704	722993	1000000	0.7229930
chr1	29000000	30000000	3257	817374	1000000	0.8173740
chr1	30000000	31000000	2632	902108	1000000	0.9021080
chr1	31000000	32000000	2654	754612	1000000	0.7546120
chr1	32000000	33000000	3109	812460	1000000	0.8124600
chr1	33000000	34000000	2507	884634	1000000	0.8846340
chr1	34000000	35000000	2822	809876	1000000	0.8098760
chr1	35000000	36000000	2929	806758	1000000	0.8067580
chr1	36000000	37000000	2933	846154	1000000	0.8461540
chr1	37000000	38000000	2908	818727	1000000	0.8187270
chr1	38000000	39000000	2901	876054	1000000	0.8760540
chr1	39000000	40000000	3065	797536	1000000	0.7975360
chr1	40000000	41000000	3138	789668	1000000	0.7896680
chr1	41000000	42000000	3613	853413	1000000	0.8534130
chr1	42000000	43000000	3163	828885	1000000	0.8288850
chr1	43000000	44000000	2793	793807	1000000	0.7938070
chr1	44000000	45000000	2597	830548	1000000	0.8305480
chr1	45000000	46000000	2722	764383	1000000	0.7643830
chr1	46000000	47000000	2789	849912	1000000	0.8499120
chr1	47000000	48000000	2552	860291	1000000	0.8602910
chr1	48000000	49000000	3848	866717	1000000	0.8667170
chr1	49000000	50000000	2440	844851	1000000	0.8448510
chr1	50000000	51000000	2713	809809	1000000	0.8098090
chr1	51000000	52000000	2540	761215	1000000	0.7612150
chr1	52000000	53000000	3597	803174	1000000	0.8031740
chr1	53000000	54000000	3345	812387	1000000	0.8123870
chr1	54000000	55000000	2967	864555	1000000	0.8645550
chr1	55000000	56000000	2875	725485	1000000	0.7254850
chr1	56000000	57000000	2884	772093	1000000	0.7720930
chr1	57000000	58000000	2091	868725	1000000	0.8687250
chr1	58000000	59000000	2546	809627	1000000	0.8096270
chr1	59000000	60000000	2592	831251	1000000	0.8312510
chr1	60000000	61000000	2736	817326	1000000	0.8173260
chr1	61000000	62000000	2552	808020	1000000	0.8080200
chr1	62000000	63000000	3396	816075	1000000	0.8160750
chr1	63000000	64000000	2665	816573	1000000	0.8165730
chr1	64000000	65000000	3054	884441	1000000	0.8844410
chr1	65000000	66000000	3560	783042	1000000	0.7830420
chr1	66000000	67000000	2825	811867	1000000	0.8118670
chr1	67000000	68000000	2360	854322	1000000	0.8543220
chr1	68000000	69000000	3240	816382	1000000	0.8163820
chr1	69000000	70000000	2831	846018	1000000	0.8460180
chr1	70000000	71000000	2905	842164	1000000	0.8421640
chr1	71000000	72000000	3074	820595	1000000	0.8205950
chr1	72000000	73000000	2831	850332	1000000	0.8503320
chr1	73000000	74000000	3308	869289	1000000	0.8692890
chr1	74000000	75000000	3366	878436	1000000	0.8784360
chr1	75000000	76000000	3256	927973	1000000	0.9279730
chr1	76000000	77000000	3218	902660	1000000	0.9026600
chr1	77000000	78000000	3817	908065	1000000	0.9080650
chr1	78000000	79000000	3614	919461	1000000	0.9194610
chr1	79000000	80000000	3822	901431	1000000	0.9014310
chr1	80000000	81000000	3755	918156	1000000	0.9181560
chr1	81000000	82000000	2249	947113	1000000	0.9471130
chr1	82000000	83000000	2231	959308	1000000	0.9593080
chr1	83000000	84000000	2453	936748	1000000	0.9367480
chr1	84000000	85000000	2070	963219	1000000	0.9632190
chr1	85000000	86000000	2769	950074	1000000	0.9500740
chr1	86000000	87000000	1971	966917	1000000	0.9669170
chr1	87000000	88000000	1816	949640	1000000	0.9496400
chr1	88000000	89000000	3521	882007	1000000	0.8820070
chr1	89000000	90000000	3713	899112	1000000	0.8991120
chr1	90000000	91000000	3604	898639	1000000	0.8986390
chr1	91000000	92000000	2842	871065	1000000	0.8710650
chr1	92000000	93000000	3264	873039	1000000	0.8730390
chr1	93000000	94000000	3128	811273	1000000	0.8112730
chr1	94000000	95000000	2828	841999	1000000	0.8419990
chr1	95000000	96000000	2810	820021	1000000	0.8200210
chr1	96000000	97000000	3098	890534	1000000	0.8905340
chr1	97000000	98000000	3208	861068	1000000	0.8610680
chr1	98000000	99000000	3851	859015	1000000	0.8590150
chr1	99000000	100000000	3200	897267	1000000	0.8972670
chr1	100000000	101000000	3388	893368	1000000	0.8933680
chr1	101000000	102000000	2948	805725	1000000	0.8057250
chr1	102000000	103000000	2759	826345	1000000	0.8263450
chr1	103000000	104000000	2564	835541	1000000	0.8355410
chr1	104000000	105000000	2220	842931	1000000	0.8429310
chr1	105000000	106000000	2889	843460	1000000	0.8434600
chr1	106000000	107000000	2791	805540	1000000	0.8055400
chr1	107000000	108000000	3419	820290	1000000	0.8202900
chr1	108000000	109000000	3258	847046	1000000	0.8470460
chr1	109000000	110000000	2776	805693	1000000	0.8056930
chr1	110000000	111000000	2814	869636	1000000	0.8696360
chr1	111000000	112000000	2635	819075	1000000	0.8190750
chr1	112000000	113000000	2891	799626	1000000	0.7996260
chr1	113000000	114000000	2713	857337	1000000	0.8573370
chr1	114000000	115000000	2001	857462	1000000	0.8574620
chr1	115000000	116000000	3077	818853	1000000	0.8188530
chr1	116000000	117000000	2915	832828	1000000	0.8328280
chr1	117000000	118000000	3130	817890	1000000	0.8178900
chr1	118000000	119000000	2950	796234	1000000	0.7962340
chr1	119000000	120000000	3206	882142	1000000	0.8821420
chr1	120000000	121000000	2568	775421	1000000	0.7754210
chr1	121000000	122000000	2731	798308	1000000	0.7983080
chr1	122000000	123000000	3270	831176	1000000	0.8311760
chr1	123000000	124000000	3096	868146	1000000	0.8681460
chr1	124000000	125000000	3083	776562	1000000	0.7765620
chr1	125000000	126000000	2736	858136	1000000	0.8581360
chr1	126000000	127000000	3070	859777	1000000	0.8597770
chr1	127000000	128000000	2361	908584	1000000	0.9085840
chr1	128000000	129000000	2708	820427	1000000	0.8204270
chr1	129000000	130000000	2881	796899	1000000	0.7968990
chr1	130000000	131000000	2689	775785	1000000	0.7757850
chr1	131000000	132000000	2391	814899	1000000	0.8148990
chr1	132000000	133000000	2827	827639	1000000	0.8276390
chr1	133000000	134000000	2744	766949	1000000	0.7669490
chr1	134000000	135000000	2668	768586	1000000	0.7685860
chr1	135000000	136000000	2905	774615	1000000	0.7746150
chr1	136000000	137000000	2096	835491	1000000	0.8354910
chr1	137000000	138000000	2420	794154	1000000	0.7941540
chr1	138000000	139000000	2715	859393	1000000	0.8593930
chr1	139000000	140000000	3634	733721	1000000	0.7337210
chr1	140000000	141000000	2493	835467	1000000	0.8354670
chr1	141000000	142000000	3254	848057	1000000	0.8480570
chr1	142000000	143000000	2838	802177	1000000	0.8021770
chr1	143000000	144000000	2755	826935	1000000	0.8269350
chr1	144000000	145000000	2848	831946	1000000	0.8319460
chr1	145000000	146000000	2411	764421	1000000	0.7644210
chr1	146000000	147000000	2474	786424	1000000	0.7864240
chr1	147000000	148000000	2916	762828	1000000	0.7628280
chr1	148000000	149000000	3539	837633	1000000	0.8376330
chr1	149000000	150000000	2629	753105	1000000	0.7531050
chr1	150000000	151000000	2626	775719	1000000	0.7757190
chr1	151000000	152000000	3184	835154	1000000	0.8351540
chr1	152000000	153000000	2730	815228	1000000	0.8152280
chr1	153000000	154000000	2932	819295	1000000	0.8192950
chr1	154000000	155000000	2779	820971	1000000	0.8209710
chr1	155000000	156000000	2737	824781	1000000	0.8247810
chr1	156000000	157000000	2422	755397	1000000	0.7553970
chr1	157000000	158000000	3029	848481	1000000	0.8484810
chr1	158000000	159000000	2756	726843	1000000	0.7268430
chr1	159000000	160000000	3135	733652	1000000	0.7336520
chr1	160000000	161000000	2928	893291	1000000	0.8932910
chr1	161000000	162000000	2696	800024	1000000	0.8000240
chr1	162000000	163000000	2766	796534	1000000	0.7965340
chr1	163000000	164000000	2907	769431	1000000	0.7694310
chr1	164000000	165000000	2715	793131	1000000	0.7931310
chr1	165000000	166000000	2789	749852	1000000	0.7498520
chr1	166000000	167000000	2513	751259	1000000	0.7512590
chr1	167000000	168000000	2305	764511	1000000	0.7645110
chr1	168000000	169000000	2588	785866	1000000	0.7858660
chr1	169000000	170000000	2244	796125	1000000	0.7961250
chr1	170000000	171000000	2951	768005	1000000	0.7680050
chr1	171000000	172000000	3308	826084	1000000	0.8260840
chr1	172000000	173000000	3035	832331	1000000	0.8323310
chr1	173000000	174000000	3003	703463	1000000	0.7034630
chr1	174000000	175000000	3097	736266	1000000	0.7362660
chr1	175000000	176000000	2541	732737	1000000	0.7327370
chr1	176000000	177000000	3169	736198	1000000	0.7361980
chr1	177000000	178000000	2389	777185	1000000	0.7771850
chr1	178000000	179000000	2615	808759	1000000	0.8087590
chr1	179000000	180000000	3168	750725	1000000	0.7507250
chr1	180000000	181000000	2972	786217	1000000	0.7862170
chr1	181000000	182000000	3067	798415	1000000	0.7984150
chr1	182000000	183000000	2709	739951	1000000	0.7399510
chr1	183000000	184000000	2817	802283	1000000	0.8022830
chr1	184000000	185000000	2932	669275	1000000	0.6692750
chr1	185000000	186000000	3097	706811	1000000	0.7068110
chr1	186000000	187000000	3189	725786	1000000	0.7257860
chr1	187000000	188000000	3528	767634	1000000	0.7676340
chr1	188000000	189000000	2921	704585	1000000	0.7045850
chr1	189000000	190000000	2525	891254	1000000	0.8912540
chr1	190000000	191000000	3440	826433	1000000	0.8264330
chr1	191000000	192000000	3337	861116	1000000	0.8611160
chr1	192000000	193000000	3113	767623	1000000	0.7676230
chr1	193000000	194000000	2882	732608	1000000	0.7326080
chr1	194000000	195000000	3082	696324	1000000	0.6963240
chr1	195000000	196000000	3759	761587	1000000	0.7615870
chr1	196000000	197000000	2732	765922	1000000	0.7659220
chr1	197000000	198000000	2434	778326	1000000	0.7783260
chr1	198000000	199000000	2948	686556	1000000	0.6865560
chr1	199000000	200000000	3135	743602	1000000	0.7436020
chr1	200000000	201000000	3033	770041	1000000	0.7700410
chr1	201000000	202000000	2989	839738	1000000	0.8397380
chr1	202000000	203000000	3693	797798	1000000	0.7977980
chr1	203000000	204000000	2872	746906	1000000	0.7469060
chr1	204000000	205000000	3145	799893	1000000	0.7998930
chr1	205000000	206000000	3200	738335	1000000	0.7383350
chr1	206000000	207000000	3039	799065	1000000	0.7990650
chr1	207000000	208000000	3019	707260	1000000	0.7072600
chr1	208000000	209000000	3135	822947	1000000	0.8229470
chr1	209000000	210000000	2763	747412	1000000	0.7474120
chr1	210000000	211000000	2964	760074	1000000	0.7600740
chr1	211000000	212000000	2518	856601	1000000	0.8566010
chr1	212000000	213000000	3138	799785	1000000	0.7997850
chr1	213000000	214000000	2903	720188	1000000	0.7201880
chr1	214000000	215000000	2885	783795	1000000	0.7837950
chr1	215000000	216000000	2630	679184	1000000	0.6791840
chr1	216000000	217000000	2769	763642	1000000	0.7636420
chr1	217000000	218000000	2910	749515	1000000	0.7495150
chr1	218000000	219000000	3664	701405	1000000	0.7014050
chr1	219000000	220000000	2802	877998	1000000	0.8779980
chr1	220000000	221000000	2764	839047	1000000	0.8390470
chr1	221000000	222000000	2989	784828	1000000	0.7848280
chr1	222000000	223000000	2749	749354	1000000	0.7493540
chr1	223000000	224000000	2722	747983	1000000	0.7479830
chr1	224000000	225000000	3355	769719	1000000	0.7697190
chr1	225000000	226000000	2325	787483	1000000	0.7874830
chr1	226000000	227000000	2539	779626	1000000	0.7796260
chr1	227000000	228000000	5294	829385	1000000	0.8293850
chr1	228000000	229000000	5571	829512	1000000	0.8295120
chr1	229000000	230000000	3182	735497	1000000	0.7354970
chr1	230000000	231000000	2468	742165	1000000	0.7421650
chr1	231000000	232000000	2485	784907	1000000	0.7849070
chr1	232000000	233000000	3545	806208	1000000	0.8062080
chr1	233000000	234000000	3266	700975	1000000	0.7009750
chr1	234000000	235000000	3845	755200	1000000	0.7552000
chr1	235000000	236000000	3014	855923	1000000	0.8559230
chr1	236000000	237000000	2352	822505	1000000	0.8225050
chr1	237000000	238000000	3930	830292	1000000	0.8302920
chr1	238000000	239000000	2878	883262	1000000	0.8832620
chr1	239000000	239341784	1489	308576	341784	0.9028392
chr2	0	1000000	4319	822275	1000000	0.8222750
chr2	1000000	2000000	2936	908134	1000000	0.9081340
chr2	2000000	3000000	3285	868263	1000000	0.8682630
chr2	3000000	4000000	2426	780824	1000000	0.7808240
chr2	4000000	5000000	3581	798240	1000000	0.7982400
chr2	5000000	6000000	2689	796581	1000000	0.7965810
chr2	6000000	7000000	3261	774611	1000000	0.7746110
chr2	7000000	8000000	3257	806572	1000000	0.8065720
chr2	8000000	9000000	3263	797877	1000000	0.7978770
chr2	9000000	10000000	4217	593794	1000000	0.5937940
chr2	10000000	11000000	2834	722998	1000000	0.7229980
chr2	11000000	12000000	4563	776224	1000000	0.7762240
chr2	12000000	13000000	3757	714952	1000000	0.7149520
chr2	13000000	14000000	3470	752809	1000000	0.7528090
chr2	14000000	15000000	3021	682338	1000000	0.6823380
chr2	15000000	16000000	2925	717777	1000000	0.7177770
chr2	16000000	17000000	2811	763402	1000000	0.7634020
chr2	17000000	18000000	3555	679256	1000000	0.6792560
chr2	18000000	19000000	3003	722506	1000000	0.7225060
chr2	19000000	20000000	3211	728833	1000000	0.7288330
chr2	20000000	21000000	2738	744170	1000000	0.7441700
chr2	21000000	22000000	2399	664348	1000000	0.6643480
chr2	22000000	23000000	2881	714260	1000000	0.7142600
chr2	23000000	24000000	2779	763239	1000000	0.7632390
chr2	24000000	25000000	2787	763615	1000000	0.7636150
chr2	25000000	26000000	2935	773711	1000000	0.7737110
chr2	26000000	27000000	2695	767121	1000000	0.7671210
chr2	27000000	28000000	3129	671050	1000000	0.6710500
chr2	28000000	29000000	3342	787020	1000000	0.7870200
chr2	29000000	30000000	2371	754294	1000000	0.7542940
chr2	30000000	31000000	2483	859418	1000000	0.8594180
chr2	31000000	32000000	2385	736618	1000000	0.7366180
chr2	32000000	33000000	2417	693115	1000000	0.6931150
chr2	33000000	34000000	3022	832727	1000000	0.8327270
chr2	34000000	35000000	2858	746340	1000000	0.7463400
chr2	35000000	36000000	2581	783116	1000000	0.7831160
chr2	36000000	37000000	2833	714370	1000000	0.7143700
chr2	37000000	38000000	3093	792591	1000000	0.7925910
chr2	38000000	39000000	2963	783435	1000000	0.7834350
chr2	39000000	40000000	3009	769421	1000000	0.7694210
chr2	40000000	41000000	3178	760092	1000000	0.7600920
chr2	41000000	42000000	2254	708140	1000000	0.7081400
chr2	42000000	43000000	2419	845024	1000000	0.8450240
chr2	43000000	44000000	3122	824502	1000000	0.8245020
chr2	44000000	45000000	2832	804669	1000000	0.8046690
chr2	45000000	46000000	3770	858017	1000000	0.8580170
chr2	46000000	47000000	2792	741828	1000000	0.7418280
chr2	47000000	48000000	3915	809004	1000000	0.8090040
chr2	48000000	49000000	2865	675031	1000000	0.6750310
chr2	49000000	50000000	2485	765399	1000000	0.7653990
chr2	50000000	51000000	3174	764323	1000000	0.7643230
chr2	51000000	52000000	2747	741223	1000000	0.7412230
chr2	52000000	53000000	2487	904675	1000000	0.9046750
chr2	53000000	54000000	2975	805880	1000000	0.8058800
chr2	54000000	55000000	3264	711132	1000000	0.7111320
chr2	55000000	56000000	3224	796016	1000000	0.7960160
chr2	56000000	57000000	3562	727185	1000000	0.7271850
chr2	57000000	58000000	3286	778838	1000000	0.7788380
chr2	58000000	59000000	2922	728602	1000000	0.7286020
chr2	59000000	60000000	2462	805583	1000000	0.8055830
chr2	60000000	61000000	2769	891172	1000000	0.8911720
chr2	61000000	62000000	3095	764855	1000000	0.7648550
chr2	62000000	63000000	2981	754950	1000000	0.7549500
chr2	63000000	64000000	3530	779125	1000000	0.7791250
chr2	64000000	65000000	3128	762181	1000000	0.7621810
chr2	65000000	66000000	2507	757403	1000000	0.7574030
chr2	66000000	67000000	3183	779194	1000000	0.7791940
chr2	67000000	68000000	2770	786148	1000000	0.7861480
chr2	68000000	69000000	3157	769962	1000000	0.7699620
chr2	69000000	70000000	3316	803928	1000000	0.8039280
chr2	70000000	71000000	2425	909822	1000000	0.9098220
chr2	71000000	72000000	3540	802421	1000000	0.8024210
chr2	72000000	73000000	2841	820744	1000000	0.8207440
chr2	73000000	74000000	3300	816211	1000000	0.8162110
chr2	74000000	75000000	2254	856180	1000000	0.8561800
chr2	75000000	76000000	2707	869593	1000000	0.8695930
chr2	76000000	77000000	2911	828138	1000000	0.8281380
chr2	77000000	78000000	3463	774834	1000000	0.7748340
chr2	78000000	79000000	3119	782853	1000000	0.7828530
chr2	79000000	80000000	3214	807367	1000000	0.8073670
chr2	80000000	81000000	3059	835278	1000000	0.8352780
chr2	81000000	82000000	2876	800737	1000000	0.8007370
chr2	82000000	83000000	3524	804389	1000000	0.8043890
chr2	83000000	84000000	3099	797378	1000000	0.7973780
chr2	84000000	85000000	2897	838434	1000000	0.8384340
chr2	85000000	86000000	3149	688830	1000000	0.6888300
chr2	86000000	87000000	3233	866713	1000000	0.8667130
chr2	87000000	88000000	4025	848776	1000000	0.8487760
chr2	88000000	89000000	3672	886036	1000000	0.8860360
chr2	89000000	90000000	3348	806898	1000000	0.8068980
chr2	90000000	91000000	2614	861322	1000000	0.8613220
chr2	91000000	92000000	3166	844094	1000000	0.8440940
chr2	92000000	93000000	3238	784377	1000000	0.7843770
chr2	93000000	94000000	3192	743479	1000000	0.7434790
chr2	94000000	95000000	3200	891176	1000000	0.8911760
chr2	95000000	96000000	3124	832183	1000000	0.8321830
chr2	96000000	97000000	3354	813228	1000000	0.8132280
chr2	97000000	98000000	2580	765374	1000000	0.7653740
chr2	98000000	99000000	3047	797449	1000000	0.7974490
chr2	99000000	100000000	3095	795557	1000000	0.7955570
chr2	100000000	101000000	3271	784432	1000000	0.7844320
chr2	101000000	102000000	3773	805763	1000000	0.8057630
chr2	102000000	103000000	3970	912887	1000000	0.9128870
chr2	103000000	104000000	3629	894236	1000000	0.8942360
chr2	104000000	105000000	4038	839184	1000000	0.8391840
chr2	105000000	106000000	3270	798741	1000000	0.7987410
chr2	106000000	107000000	2780	806129	1000000	0.8061290
chr2	107000000	108000000	2983	810761	1000000	0.8107610
chr2	108000000	109000000	3113	819825	1000000	0.8198250
chr2	109000000	110000000	3060	801837	1000000	0.8018370
chr2	110000000	111000000	3574	839787	1000000	0.8397870
chr2	111000000	112000000	2520	819306	1000000	0.8193060
chr2	112000000	113000000	3501	822954	1000000	0.8229540
chr2	113000000	114000000	3031	745102	1000000	0.7451020
chr2	114000000	115000000	3317	824970	1000000	0.8249700
chr2	115000000	116000000	3033	806658	1000000	0.8066580
chr2	116000000	117000000	3279	839868	1000000	0.8398680
chr2	117000000	118000000	2599	862918	1000000	0.8629180
chr2	118000000	119000000	3781	818318	1000000	0.8183180
chr2	119000000	120000000	3625	871449	1000000	0.8714490
chr2	120000000	121000000	4461	872316	1000000	0.8723160
chr2	121000000	122000000	3177	918181	1000000	0.9181810
chr2	122000000	123000000	3514	910166	1000000	0.9101660
chr2	123000000	124000000	3505	879593	1000000	0.8795930
chr2	124000000	125000000	3924	874100	1000000	0.8741000
chr2	125000000	126000000	3503	879724	1000000	0.8797240
chr2	126000000	127000000	3773	896178	1000000	0.8961780
chr2	127000000	128000000	4024	899923	1000000	0.8999230
chr2	128000000	129000000	3759	841170	1000000	0.8411700
chr2	129000000	130000000	3778	880938	1000000	0.8809380
chr2	130000000	131000000	3491	835052	1000000	0.8350520
chr2	131000000	132000000	3698	876548	1000000	0.8765480
chr2	132000000	133000000	3581	879535	1000000	0.8795350
chr2	133000000	134000000	3549	920932	1000000	0.9209320
chr2	134000000	135000000	3350	925589	1000000	0.9255890
chr2	135000000	136000000	3596	907927	1000000	0.9079270
chr2	136000000	137000000	2549	958685	1000000	0.9586850
chr2	137000000	138000000	2506	937110	1000000	0.9371100
chr2	138000000	139000000	1982	960556	1000000	0.9605560
chr2	139000000	140000000	2570	957810	1000000	0.9578100
chr2	140000000	141000000	3892	919782	1000000	0.9197820
chr2	141000000	142000000	3471	923665	1000000	0.9236650
chr2	142000000	143000000	3968	896447	1000000	0.8964470
chr2	143000000	144000000	3568	940672	1000000	0.9406720
chr2	144000000	145000000	3270	935172	1000000	0.9351720
chr2	145000000	146000000	3546	927525	1000000	0.9275250
chr2	146000000	147000000	3814	895058	1000000	0.8950580
chr2	147000000	148000000	3627	887824	1000000	0.8878240
chr2	148000000	149000000	4470	826616	1000000	0.8266160
chr2	149000000	150000000	3576	816288	1000000	0.8162880
chr2	150000000	151000000	3510	796003	1000000	0.7960030
chr2	151000000	152000000	2816	832659	1000000	0.8326590
chr2	152000000	153000000	2701	802726	1000000	0.8027260
chr2	153000000	154000000	3635	803356	1000000	0.8033560
chr2	154000000	155000000	3696	844943	1000000	0.8449430
chr2	155000000	156000000	3424	795298	1000000	0.7952980
chr2	156000000	157000000	3058	807364	1000000	0.8073640
chr2	157000000	158000000	3357	781759	1000000	0.7817590
chr2	158000000	159000000	3310	832947	1000000	0.8329470
chr2	159000000	160000000	3710	761020	1000000	0.7610200
chr2	160000000	161000000	2595	821782	1000000	0.8217820
chr2	161000000	162000000	3255	782990	1000000	0.7829900
chr2	162000000	163000000	2607	789431	1000000	0.7894310
chr2	163000000	164000000	3683	847169	1000000	0.8471690
chr2	164000000	165000000	3309	879906	1000000	0.8799060
chr2	165000000	166000000	3207	839513	1000000	0.8395130
chr2	166000000	167000000	3537	791304	1000000	0.7913040
chr2	167000000	168000000	3387	855286	1000000	0.8552860
chr2	168000000	169000000	3191	772124	1000000	0.7721240
chr2	169000000	170000000	2983	780724	1000000	0.7807240
chr2	170000000	171000000	3589	770385	1000000	0.7703850
chr2	171000000	172000000	3368	792255	1000000	0.7922550
chr2	172000000	173000000	3432	816712	1000000	0.8167120
chr2	173000000	174000000	3219	816604	1000000	0.8166040
chr2	174000000	175000000	2849	863944	1000000	0.8639440
chr2	175000000	176000000	3027	892000	1000000	0.8920000
chr2	176000000	177000000	3220	806488	1000000	0.8064880
chr2	177000000	178000000	3285	817980	1000000	0.8179800
chr2	178000000	179000000	3490	820108	1000000	0.8201080
chr2	179000000	180000000	3537	856202	1000000	0.8562020
chr2	180000000	181000000	3321	835131	1000000	0.8351310
chr2	181000000	182000000	3235	793593	1000000	0.7935930
chr2	182000000	183000000	3575	810962	1000000	0.8109620
chr2	183000000	184000000	3386	864464	1000000	0.8644640
chr2	184000000	185000000	4078	818917	1000000	0.8189170
chr2	185000000	186000000	3903	785517	1000000	0.7855170
chr2	186000000	187000000	3511	896170	1000000	0.8961700
chr2	187000000	188000000	2712	819779	1000000	0.8197790
chr2	188000000	189000000	2235	778913	1000000	0.7789130
chr2	189000000	190000000	2833	769972	1000000	0.7699720
chr2	190000000	191000000	3785	690517	1000000	0.6905170
chr2	191000000	192000000	3525	810424	1000000	0.8104240
chr2	192000000	193000000	3261	784505	1000000	0.7845050
chr2	193000000	194000000	3111	840507	1000000	0.8405070
chr2	194000000	195000000	2506	879704	1000000	0.8797040
chr2	195000000	196000000	3405	714930	1000000	0.7149300
chr2	196000000	197000000	2753	783632	1000000	0.7836320
chr2	197000000	198000000	2778	793722	1000000	0.7937220
chr2	198000000	199000000	2658	771683	1000000	0.7716830
chr2	199000000	200000000	3538	793291	1000000	0.7932910
chr2	200000000	201000000	3520	763780	1000000	0.7637800
chr2	201000000	202000000	2878	788982	1000000	0.7889820
chr2	202000000	203000000	2584	737373	1000000	0.7373730
chr2	203000000	204000000	3234	738104	1000000	0.7381040
chr2	204000000	205000000	3160	782603	1000000	0.7826030
chr2	205000000	206000000	2440	827081	1000000	0.8270810
chr2	206000000	207000000	2695	849517	1000000	0.8495170
chr2	207000000	208000000	2825	762948	1000000	0.7629480
chr2	208000000	209000000	3068	783527	1000000	0.7835270
chr2	209000000	210000000	3120	744550	1000000	0.7445500
chr2	210000000	211000000	2975	751004	1000000	0.7510040
chr2	211000000	212000000	3305	798186	1000000	0.7981860
chr2	212000000	213000000	3345	769584	1000000	0.7695840
chr2	213000000	214000000	2683	765703	1000000	0.7657030
chr2	214000000	215000000	2932	797379	1000000	0.7973790
chr2	215000000	216000000	3335	806548	1000000	0.8065480
chr2	216000000	217000000	2503	833467	1000000	0.8334670
chr2	217000000	218000000	2688	760938	1000000	0.7609380
chr2	218000000	219000000	3256	760428	1000000	0.7604280
chr2	219000000	220000000	3801	743194	1000000	0.7431940
chr2	220000000	221000000	3324	796393	1000000	0.7963930
chr2	221000000	222000000	3366	776651	1000000	0.7766510
chr2	222000000	223000000	2582	730628	1000000	0.7306280
chr2	223000000	224000000	2795	727568	1000000	0.7275680
chr2	224000000	225000000	2318	797271	1000000	0.7972710
chr2	225000000	226000000	2502	765718	1000000	0.7657180
chr2	226000000	227000000	3272	723826	1000000	0.7238260
chr2	227000000	228000000	3024	748877	1000000	0.7488770
chr2	228000000	229000000	2400	812560	1000000	0.8125600
chr2	229000000	230000000	2467	760150	1000000	0.7601500
chr2	230000000	231000000	2930	789768	1000000	0.7897680
chr2	231000000	232000000	2770	759441	1000000	0.7594410
chr2	232000000	233000000	2606	758081	1000000	0.7580810
chr2	233000000	234000000	2653	751351	1000000	0.7513510
chr2	234000000	235000000	2346	771180	1000000	0.7711800
chr2	235000000	236000000	3288	741910	1000000	0.7419100
chr2	236000000	237000000	3690	775178	1000000	0.7751780
chr2	237000000	238000000	3128	749565	1000000	0.7495650
chr2	238000000	239000000	2963	781517	1000000	0.7815170
chr2	239000000	240000000	3268	697162	1000000	0.6971620
chr2	240000000	241000000	3386	760151	1000000	0.7601510
chr2	241000000	242000000	2924	773660	1000000	0.7736600
chr2	242000000	243000000	2729	785322	1000000	0.7853220
chr2	243000000	244000000	2083	841714	1000000	0.8417140
chr2	244000000	245000000	2528	786796	1000000	0.7867960
chr2	245000000	246000000	2532	732538	1000000	0.7325380
chr2	246000000	247000000	2853	793052	1000000	0.7930520
chr2	247000000	248000000	3035	767354	1000000	0.7673540
chr2	248000000	249000000	2810	760062	1000000	0.7600620
chr2	249000000	250000000	3394	822614	1000000	0.8226140
chr2	250000000	251000000	2536	806222	1000000	0.8062220
chr2	251000000	252000000	2620	776485	1000000	0.7764850
chr2	252000000	253000000	3435	759363	1000000	0.7593630
chr2	253000000	254000000	3305	810023	1000000	0.8100230
chr2	254000000	255000000	2729	764286	1000000	0.7642860
chr2	255000000	256000000	3244	865453	1000000	0.8654530
chr2	256000000	257000000	2730	744369	1000000	0.7443690
chr2	257000000	258000000	3248	774573	1000000	0.7745730
chr2	258000000	259000000	3189	718957	1000000	0.7189570
chr2	259000000	260000000	3211	801151	1000000	0.8011510
chr2	260000000	261000000	2121	839166	1000000	0.8391660
chr2	261000000	262000000	2831	720872	1000000	0.7208720
chr2	262000000	263000000	2984	783116	1000000	0.7831160
chr2	263000000	264000000	2647	808063	1000000	0.8080630
chr2	264000000	265000000	2990	782057	1000000	0.7820570
chr2	265000000	266000000	2571	760598	1000000	0.7605980
chr2	266000000	267000000	2884	837008	1000000	0.8370080
chr2	267000000	268000000	3057	718405	1000000	0.7184050
chr2	268000000	269000000	2789	758366	1000000	0.7583660
chr2	269000000	270000000	3305	867733	1000000	0.8677330
chr2	270000000	271000000	3298	891352	1000000	0.8913520
chr2	271000000	272000000	3243	728193	1000000	0.7281930
chr2	272000000	273000000	3472	811065	1000000	0.8110650
chr2	273000000	274000000	2676	772309	1000000	0.7723090
chr2	274000000	275000000	2768	756502	1000000	0.7565020
chr2	275000000	276000000	3517	829009	1000000	0.8290090
chr2	276000000	277000000	3203	749497	1000000	0.7494970
chr2	277000000	278000000	2645	724702	1000000	0.7247020
chr2	278000000	279000000	3247	829447	1000000	0.8294470
chr2	279000000	280000000	3243	757093	1000000	0.7570930
chr2	280000000	281000000	2969	758286	1000000	0.7582860
chr2	281000000	282000000	2954	726752	1000000	0.7267520
chr2	282000000	283000000	2946	757430	1000000	0.7574300
chr2	283000000	284000000	2847	743040	1000000	0.7430400
chr2	284000000	285000000	3187	765330	1000000	0.7653300
chr2	285000000	286000000	3731	783176	1000000	0.7831760
chr2	286000000	287000000	2832	760791	1000000	0.7607910
chr2	287000000	288000000	2864	768816	1000000	0.7688160
chr2	288000000	289000000	2976	750278	1000000	0.7502780
chr2	289000000	290000000	3115	787001	1000000	0.7870010
chr2	290000000	291000000	2841	743361	1000000	0.7433610
chr2	291000000	292000000	3847	698823	1000000	0.6988230
chr2	292000000	293000000	3293	824023	1000000	0.8240230
chr2	293000000	294000000	3185	738963	1000000	0.7389630
chr2	294000000	295000000	2784	759897	1000000	0.7598970
chr2	295000000	296000000	2134	812254	1000000	0.8122540
chr2	296000000	297000000	2910	780874	1000000	0.7808740
chr2	297000000	298000000	2613	810168	1000000	0.8101680
chr2	298000000	299000000	3463	731732	1000000	0.7317320
chr2	299000000	300000000	2941	777277	1000000	0.7772770
chr2	300000000	301000000	2883	829731	1000000	0.8297310
chr2	301000000	302000000	2662	795972	1000000	0.7959720
chr2	302000000	303000000	2771	679825	1000000	0.6798250
chr2	303000000	304000000	3387	705673	1000000	0.7056730
chr2	304000000	305000000	2906	733511	1000000	0.7335110
chr2	305000000	306000000	3219	699036	1000000	0.6990360
chr2	306000000	307000000	2714	702561	1000000	0.7025610
chr2	307000000	308000000	2883	804771	1000000	0.8047710
chr2	308000000	309000000	2762	746037	1000000	0.7460370
chr2	309000000	310000000	3644	731504	1000000	0.7315040
chr2	310000000	311000000	3184	764078	1000000	0.7640780
chr2	311000000	312000000	3030	751862	1000000	0.7518620
chr2	312000000	313000000	3347	779350	1000000	0.7793500
chr2	313000000	314000000	2917	728178	1000000	0.7281780
chr2	314000000	315000000	3080	758891	1000000	0.7588910
chr2	315000000	316000000	2916	706812	1000000	0.7068120
chr2	316000000	317000000	3350	779906	1000000	0.7799060
chr2	317000000	318000000	3008	708240	1000000	0.7082400
chr2	318000000	319000000	3489	722430	1000000	0.7224300
chr2	319000000	320000000	3431	770104	1000000	0.7701040
chr2	320000000	321000000	3350	643413	1000000	0.6434130
chr2	321000000	322000000	2636	734444	1000000	0.7344440
chr2	322000000	323000000	3590	764636	1000000	0.7646360
chr2	323000000	324000000	3332	695457	1000000	0.6954570
chr2	324000000	325000000	4611	684483	1000000	0.6844830
chr2	325000000	326000000	3554	711810	1000000	0.7118100
chr2	326000000	327000000	4376	692911	1000000	0.6929110
chr2	327000000	328000000	2845	821908	1000000	0.8219080
chr2	328000000	329000000	2894	786435	1000000	0.7864350
chr2	329000000	330000000	2845	594076	1000000	0.5940760
chr2	330000000	331000000	3228	723970	1000000	0.7239700
chr2	331000000	332000000	2611	780903	1000000	0.7809030
chr2	332000000	333000000	4069	673428	1000000	0.6734280
chr2	333000000	334000000	4375	616247	1000000	0.6162470
chr2	334000000	335000000	3229	741453	1000000	0.7414530
chr2	335000000	336000000	2490	678054	1000000	0.6780540
chr2	336000000	337000000	3846	823904	1000000	0.8239040
chr2	337000000	338000000	2967	681383	1000000	0.6813830
chr2	338000000	339000000	2654	845927	1000000	0.8459270
chr2	339000000	340000000	3574	839094	1000000	0.8390940
chr2	340000000	340633437	2142	561209	633437	0.8859745
chr3	0	1000000	3452	745821	1000000	0.7458210
chr3	1000000	2000000	5090	795719	1000000	0.7957190
chr3	2000000	3000000	4026	732921	1000000	0.7329210
chr3	3000000	4000000	4520	764963	1000000	0.7649630
chr3	4000000	5000000	3495	727291	1000000	0.7272910
chr3	5000000	6000000	4587	620478	1000000	0.6204780
chr3	6000000	7000000	3621	715267	1000000	0.7152670
chr3	7000000	8000000	3977	867360	1000000	0.8673600
chr3	8000000	9000000	3669	718642	1000000	0.7186420
chr3	9000000	10000000	2772	836316	1000000	0.8363160
chr3	10000000	11000000	4857	712040	1000000	0.7120400
chr3	11000000	12000000	3875	651208	1000000	0.6512080
chr3	12000000	13000000	4309	729553	1000000	0.7295530
chr3	13000000	14000000	4134	774745	1000000	0.7747450
chr3	14000000	15000000	3359	687109	1000000	0.6871090
chr3	15000000	16000000	3139	764242	1000000	0.7642420
chr3	16000000	17000000	3225	817205	1000000	0.8172050
chr3	17000000	18000000	3559	800895	1000000	0.8008950
chr3	18000000	19000000	3304	759739	1000000	0.7597390
chr3	19000000	20000000	3340	655567	1000000	0.6555670
chr3	20000000	21000000	3180	810649	1000000	0.8106490
chr3	21000000	22000000	3562	709968	1000000	0.7099680
chr3	22000000	23000000	3231	792313	1000000	0.7923130
chr3	23000000	24000000	3819	740366	1000000	0.7403660
chr3	24000000	25000000	3317	782673	1000000	0.7826730
chr3	25000000	26000000	3361	745656	1000000	0.7456560
chr3	26000000	27000000	3200	789397	1000000	0.7893970
chr3	27000000	28000000	3798	793570	1000000	0.7935700
chr3	28000000	29000000	3641	905879	1000000	0.9058790
chr3	29000000	30000000	4647	887709	1000000	0.8877090
chr3	30000000	31000000	4527	809375	1000000	0.8093750
chr3	31000000	32000000	4215	859831	1000000	0.8598310
chr3	32000000	33000000	4696	835420	1000000	0.8354200
chr3	33000000	34000000	3939	801789	1000000	0.8017890
chr3	34000000	35000000	3669	722284	1000000	0.7222840
chr3	35000000	36000000	3776	714050	1000000	0.7140500
chr3	36000000	37000000	3461	730783	1000000	0.7307830
chr3	37000000	38000000	3006	728254	1000000	0.7282540
chr3	38000000	39000000	3092	691057	1000000	0.6910570
chr3	39000000	40000000	3622	711504	1000000	0.7115040
chr3	40000000	41000000	3508	781906	1000000	0.7819060
chr3	41000000	42000000	3598	780951	1000000	0.7809510
chr3	42000000	43000000	2939	836692	1000000	0.8366920
chr3	43000000	44000000	2882	717246	1000000	0.7172460
chr3	44000000	45000000	3416	784234	1000000	0.7842340
chr3	45000000	46000000	2821	798063	1000000	0.7980630
chr3	46000000	47000000	3276	783210	1000000	0.7832100
chr3	47000000	48000000	3716	834749	1000000	0.8347490
chr3	48000000	49000000	2846	758601	1000000	0.7586010
chr3	49000000	50000000	2857	670507	1000000	0.6705070
chr3	50000000	51000000	3076	804794	1000000	0.8047940
chr3	51000000	52000000	3281	802520	1000000	0.8025200
chr3	52000000	53000000	3163	799573	1000000	0.7995730
chr3	53000000	54000000	3026	795210	1000000	0.7952100
chr3	54000000	55000000	3680	805073	1000000	0.8050730
chr3	55000000	56000000	3512	811066	1000000	0.8110660
chr3	56000000	57000000	3182	771929	1000000	0.7719290
chr3	57000000	58000000	3562	711652	1000000	0.7116520
chr3	58000000	59000000	3196	778724	1000000	0.7787240
chr3	59000000	60000000	2743	918260	1000000	0.9182600
chr3	60000000	61000000	2872	783718	1000000	0.7837180
chr3	61000000	62000000	3432	854734	1000000	0.8547340
chr3	62000000	63000000	2675	818805	1000000	0.8188050
chr3	63000000	64000000	3613	731622	1000000	0.7316220
chr3	64000000	65000000	3615	796974	1000000	0.7969740
chr3	65000000	66000000	2502	809756	1000000	0.8097560
chr3	66000000	67000000	2771	835624	1000000	0.8356240
chr3	67000000	68000000	2930	837200	1000000	0.8372000
chr3	68000000	69000000	3164	744460	1000000	0.7444600
chr3	69000000	70000000	2692	815894	1000000	0.8158940
chr3	70000000	71000000	2863	819777	1000000	0.8197770
chr3	71000000	72000000	3204	748903	1000000	0.7489030
chr3	72000000	73000000	2667	761616	1000000	0.7616160
chr3	73000000	74000000	3250	789357	1000000	0.7893570
chr3	74000000	75000000	3407	818940	1000000	0.8189400
chr3	75000000	76000000	2607	843407	1000000	0.8434070
chr3	76000000	77000000	3049	758046	1000000	0.7580460
chr3	77000000	78000000	4003	889462	1000000	0.8894620
chr3	78000000	79000000	3557	822401	1000000	0.8224010
chr3	79000000	80000000	3117	769572	1000000	0.7695720
chr3	80000000	81000000	4317	844056	1000000	0.8440560
chr3	81000000	82000000	2994	790131	1000000	0.7901310
chr3	82000000	83000000	3063	827637	1000000	0.8276370
chr3	83000000	84000000	3442	857831	1000000	0.8578310
chr3	84000000	85000000	3005	872824	1000000	0.8728240
chr3	85000000	86000000	3063	790157	1000000	0.7901570
chr3	86000000	87000000	3203	807968	1000000	0.8079680
chr3	87000000	88000000	2874	673381	1000000	0.6733810
chr3	88000000	89000000	2686	773331	1000000	0.7733310
chr3	89000000	90000000	3326	744762	1000000	0.7447620
chr3	90000000	91000000	3244	848191	1000000	0.8481910
chr3	91000000	92000000	3476	839118	1000000	0.8391180
chr3	92000000	93000000	3016	897193	1000000	0.8971930
chr3	93000000	94000000	3122	798444	1000000	0.7984440
chr3	94000000	95000000	3379	862675	1000000	0.8626750
chr3	95000000	96000000	3988	814677	1000000	0.8146770
chr3	96000000	97000000	3294	812825	1000000	0.8128250
chr3	97000000	98000000	2874	853127	1000000	0.8531270
chr3	98000000	99000000	2960	817394	1000000	0.8173940
chr3	99000000	100000000	3226	730048	1000000	0.7300480
chr3	100000000	101000000	3055	734572	1000000	0.7345720
chr3	101000000	102000000	3080	836265	1000000	0.8362650
chr3	102000000	103000000	2962	758986	1000000	0.7589860
chr3	103000000	104000000	3234	871578	1000000	0.8715780
chr3	104000000	105000000	3274	758351	1000000	0.7583510
chr3	105000000	106000000	3230	922471	1000000	0.9224710
chr3	106000000	107000000	2673	953423	1000000	0.9534230
chr3	107000000	108000000	2860	908917	1000000	0.9089170
chr3	108000000	109000000	2800	954867	1000000	0.9548670
chr3	109000000	110000000	3801	881524	1000000	0.8815240
chr3	110000000	111000000	3454	914265	1000000	0.9142650
chr3	111000000	112000000	2933	922436	1000000	0.9224360
chr3	112000000	113000000	2727	955428	1000000	0.9554280
chr3	113000000	114000000	2481	948109	1000000	0.9481090
chr3	114000000	115000000	4131	903885	1000000	0.9038850
chr3	115000000	116000000	3306	863625	1000000	0.8636250
chr3	116000000	117000000	3048	806135	1000000	0.8061350
chr3	117000000	118000000	3201	828494	1000000	0.8284940
chr3	118000000	119000000	2795	788926	1000000	0.7889260
chr3	119000000	120000000	2834	835142	1000000	0.8351420
chr3	120000000	121000000	3154	921586	1000000	0.9215860
chr3	121000000	122000000	3241	902567	1000000	0.9025670
chr3	122000000	123000000	3387	773653	1000000	0.7736530
chr3	123000000	124000000	2959	779325	1000000	0.7793250
chr3	124000000	125000000	2910	817505	1000000	0.8175050
chr3	125000000	126000000	2870	867001	1000000	0.8670010
chr3	126000000	127000000	2686	818287	1000000	0.8182870
chr3	127000000	128000000	3394	755163	1000000	0.7551630
chr3	128000000	129000000	3269	851530	1000000	0.8515300
chr3	129000000	130000000	3348	914189	1000000	0.9141890
chr3	130000000	131000000	3421	888062	1000000	0.8880620
chr3	131000000	132000000	3358	742334	1000000	0.7423340
chr3	132000000	133000000	3090	816888	1000000	0.8168880
chr3	133000000	134000000	3468	788697	1000000	0.7886970
chr3	134000000	135000000	2946	790993	1000000	0.7909930
chr3	135000000	136000000	3121	788234	1000000	0.7882340
chr3	136000000	137000000	3840	766482	1000000	0.7664820
chr3	137000000	138000000	3749	796300	1000000	0.7963000
chr3	138000000	139000000	3839	779978	1000000	0.7799780
chr3	139000000	140000000	3539	845673	1000000	0.8456730
chr3	140000000	141000000	3739	747213	1000000	0.7472130
chr3	141000000	142000000	3254	767821	1000000	0.7678210
chr3	142000000	143000000	3549	816052	1000000	0.8160520
chr3	143000000	144000000	3387	804178	1000000	0.8041780
chr3	144000000	145000000	4056	824232	1000000	0.8242320
chr3	145000000	146000000	4493	799494	1000000	0.7994940
chr3	146000000	147000000	4792	854572	1000000	0.8545720
chr3	147000000	148000000	4065	854333	1000000	0.8543330
chr3	148000000	149000000	3969	833308	1000000	0.8333080
chr3	149000000	150000000	2557	914086	1000000	0.9140860
chr3	150000000	151000000	4178	861107	1000000	0.8611070
chr3	151000000	152000000	3790	868182	1000000	0.8681820
chr3	152000000	153000000	3439	863071	1000000	0.8630710
chr3	153000000	154000000	3097	906390	1000000	0.9063900
chr3	154000000	155000000	2718	932417	1000000	0.9324170
chr3	155000000	156000000	2289	933621	1000000	0.9336210
chr3	156000000	157000000	2719	910023	1000000	0.9100230
chr3	157000000	158000000	1844	965748	1000000	0.9657480
chr3	158000000	159000000	2494	946933	1000000	0.9469330
chr3	159000000	160000000	2876	949491	1000000	0.9494910
chr3	160000000	161000000	3977	874716	1000000	0.8747160
chr3	161000000	162000000	2889	925861	1000000	0.9258610
chr3	162000000	163000000	3546	912313	1000000	0.9123130
chr3	163000000	164000000	2827	953167	1000000	0.9531670
chr3	164000000	165000000	3565	883994	1000000	0.8839940
chr3	165000000	166000000	2786	812654	1000000	0.8126540
chr3	166000000	167000000	3344	770171	1000000	0.7701710
chr3	167000000	168000000	3646	840689	1000000	0.8406890
chr3	168000000	169000000	3386	825665	1000000	0.8256650
chr3	169000000	170000000	2829	787768	1000000	0.7877680
chr3	170000000	171000000	2877	870025	1000000	0.8700250
chr3	171000000	172000000	3458	797393	1000000	0.7973930
chr3	172000000	173000000	3910	757145	1000000	0.7571450
chr3	173000000	174000000	3226	786095	1000000	0.7860950
chr3	174000000	175000000	2591	858085	1000000	0.8580850
chr3	175000000	176000000	3027	843127	1000000	0.8431270
chr3	176000000	177000000	3234	712847	1000000	0.7128470
chr3	177000000	178000000	2593	804472	1000000	0.8044720
chr3	178000000	179000000	3176	852531	1000000	0.8525310
chr3	179000000	180000000	3518	827503	1000000	0.8275030
chr3	180000000	181000000	2336	940274	1000000	0.9402740
chr3	181000000	182000000	2758	809502	1000000	0.8095020
chr3	182000000	183000000	2617	882852	1000000	0.8828520
chr3	183000000	184000000	2557	824402	1000000	0.8244020
chr3	184000000	185000000	3061	787659	1000000	0.7876590
chr3	185000000	186000000	2169	831171	1000000	0.8311710
chr3	186000000	187000000	2961	816492	1000000	0.8164920
chr3	187000000	188000000	2774	824965	1000000	0.8249650
chr3	188000000	189000000	2467	966509	1000000	0.9665090
chr3	189000000	190000000	3297	811642	1000000	0.8116420
chr3	190000000	191000000	3300	801224	1000000	0.8012240
chr3	191000000	192000000	3011	753189	1000000	0.7531890
chr3	192000000	193000000	2740	777939	1000000	0.7779390
chr3	193000000	194000000	3445	807913	1000000	0.8079130
chr3	194000000	195000000	3460	794461	1000000	0.7944610
chr3	195000000	196000000	3208	774075	1000000	0.7740750
chr3	196000000	197000000	3054	814602	1000000	0.8146020
chr3	197000000	198000000	2698	902693	1000000	0.9026930
chr3	198000000	199000000	3553	893304	1000000	0.8933040
chr3	199000000	200000000	3205	873494	1000000	0.8734940
chr3	200000000	201000000	2482	818335	1000000	0.8183350
chr3	201000000	202000000	2990	787354	1000000	0.7873540
chr3	202000000	203000000	3105	762539	1000000	0.7625390
chr3	203000000	204000000	3217	822815	1000000	0.8228150
chr3	204000000	205000000	3144	754302	1000000	0.7543020
chr3	205000000	206000000	3285	733016	1000000	0.7330160
chr3	206000000	207000000	2910	758035	1000000	0.7580350
chr3	207000000	208000000	3326	782482	1000000	0.7824820
chr3	208000000	209000000	2648	752353	1000000	0.7523530
chr3	209000000	210000000	3654	829014	1000000	0.8290140
chr3	210000000	211000000	2882	748220	1000000	0.7482200
chr3	211000000	212000000	2849	780507	1000000	0.7805070
chr3	212000000	213000000	3026	757786	1000000	0.7577860
chr3	213000000	214000000	2942	816854	1000000	0.8168540
chr3	214000000	215000000	3196	786908	1000000	0.7869080
chr3	215000000	216000000	2866	783639	1000000	0.7836390
chr3	216000000	217000000	2768	786430	1000000	0.7864300
chr3	217000000	218000000	2800	660468	1000000	0.6604680
chr3	218000000	219000000	2759	804555	1000000	0.8045550
chr3	219000000	220000000	2918	784797	1000000	0.7847970
chr3	220000000	221000000	3224	796099	1000000	0.7960990
chr3	221000000	222000000	3931	839964	1000000	0.8399640
chr3	222000000	223000000	3199	782968	1000000	0.7829680
chr3	223000000	224000000	2972	814245	1000000	0.8142450
chr3	224000000	225000000	2363	838391	1000000	0.8383910
chr3	225000000	226000000	3415	766277	1000000	0.7662770
chr3	226000000	227000000	3695	769843	1000000	0.7698430
chr3	227000000	228000000	3060	806013	1000000	0.8060130
chr3	228000000	229000000	3769	839256	1000000	0.8392560
chr3	229000000	230000000	3154	747826	1000000	0.7478260
chr3	230000000	231000000	2771	778853	1000000	0.7788530
chr3	231000000	232000000	3588	807574	1000000	0.8075740
chr3	232000000	233000000	2896	862498	1000000	0.8624980
chr3	233000000	234000000	3137	722592	1000000	0.7225920
chr3	234000000	235000000	2897	679657	1000000	0.6796570
chr3	235000000	236000000	3553	822941	1000000	0.8229410
chr3	236000000	237000000	3441	689807	1000000	0.6898070
chr3	237000000	238000000	3316	690429	1000000	0.6904290
chr3	238000000	239000000	3141	858911	1000000	0.8589110
chr3	239000000	240000000	2961	878111	1000000	0.8781110
chr3	240000000	241000000	2958	811700	1000000	0.8117000
chr3	241000000	242000000	2524	686870	1000000	0.6868700
chr3	242000000	243000000	2608	771372	1000000	0.7713720
chr3	243000000	244000000	2662	768901	1000000	0.7689010
chr3	244000000	245000000	3153	791206	1000000	0.7912060
chr3	245000000	246000000	3051	687105	1000000	0.6871050
chr3	246000000	247000000	2983	752542	1000000	0.7525420
chr3	247000000	248000000	2751	796571	1000000	0.7965710
chr3	248000000	249000000	2749	811372	1000000	0.8113720
chr3	249000000	250000000	3239	732790	1000000	0.7327900
chr3	250000000	251000000	2675	738379	1000000	0.7383790
chr3	251000000	252000000	2983	779419	1000000	0.7794190
chr3	252000000	253000000	3105	744080	1000000	0.7440800
chr3	253000000	254000000	2863	732835	1000000	0.7328350
chr3	254000000	255000000	2687	780259	1000000	0.7802590
chr3	255000000	256000000	3178	830940	1000000	0.8309400
chr3	256000000	257000000	2610	809440	1000000	0.8094400
chr3	257000000	258000000	2940	727447	1000000	0.7274470
chr3	258000000	259000000	2974	786016	1000000	0.7860160
chr3	259000000	260000000	3303	640166	1000000	0.6401660
chr3	260000000	261000000	3008	827179	1000000	0.8271790
chr3	261000000	262000000	3222	786456	1000000	0.7864560
chr3	262000000	263000000	3546	606729	1000000	0.6067290
chr3	263000000	264000000	3105	896469	1000000	0.8964690
chr3	264000000	265000000	3478	680742	1000000	0.6807420
chr3	265000000	266000000	3080	729173	1000000	0.7291730
chr3	266000000	267000000	2787	778999	1000000	0.7789990
chr3	267000000	268000000	2968	724431	1000000	0.7244310
chr3	268000000	269000000	2935	698614	1000000	0.6986140
chr3	269000000	270000000	2995	771023	1000000	0.7710230
chr3	270000000	271000000	3366	745197	1000000	0.7451970
chr3	271000000	272000000	2636	846980	1000000	0.8469800
chr3	272000000	273000000	3114	829804	1000000	0.8298040
chr3	273000000	274000000	2666	880178	1000000	0.8801780
chr3	274000000	275000000	2907	800351	1000000	0.8003510
chr3	275000000	276000000	2891	802822	1000000	0.8028220
chr3	276000000	277000000	3033	689868	1000000	0.6898680
chr3	277000000	278000000	2553	735422	1000000	0.7354220
chr3	278000000	279000000	3054	776274	1000000	0.7762740
chr3	279000000	280000000	3246	779559	1000000	0.7795590
chr3	280000000	281000000	2930	740890	1000000	0.7408900
chr3	281000000	282000000	3802	802571	1000000	0.8025710
chr3	282000000	283000000	2747	827608	1000000	0.8276080
chr3	283000000	284000000	3336	855719	1000000	0.8557190
chr3	284000000	285000000	2949	749242	1000000	0.7492420
chr3	285000000	286000000	2648	778581	1000000	0.7785810
chr3	286000000	287000000	3511	788840	1000000	0.7888400
chr3	287000000	288000000	3586	627996	1000000	0.6279960
chr3	288000000	289000000	3127	750184	1000000	0.7501840
chr3	289000000	290000000	3287	727581	1000000	0.7275810
chr3	290000000	291000000	2950	703153	1000000	0.7031530
chr3	291000000	292000000	3070	832588	1000000	0.8325880
chr3	292000000	293000000	2209	792523	1000000	0.7925230
chr3	293000000	294000000	2494	811487	1000000	0.8114870
chr3	294000000	295000000	3005	789693	1000000	0.7896930
chr3	295000000	296000000	2624	690526	1000000	0.6905260
chr3	296000000	297000000	2728	815533	1000000	0.8155330
chr3	297000000	298000000	2974	765279	1000000	0.7652790
chr3	298000000	299000000	3617	813463	1000000	0.8134630
chr3	299000000	300000000	3252	784359	1000000	0.7843590
chr3	300000000	301000000	2800	826365	1000000	0.8263650
chr3	301000000	302000000	2971	804011	1000000	0.8040110
chr3	302000000	303000000	3087	721874	1000000	0.7218740
chr3	303000000	304000000	2622	752457	1000000	0.7524570
chr3	304000000	305000000	2619	758348	1000000	0.7583480
chr3	305000000	306000000	2555	760543	1000000	0.7605430
chr3	306000000	307000000	3059	757945	1000000	0.7579450
chr3	307000000	308000000	2749	858074	1000000	0.8580740
chr3	308000000	309000000	3410	791394	1000000	0.7913940
chr3	309000000	310000000	2864	790369	1000000	0.7903690
chr3	310000000	311000000	3184	809416	1000000	0.8094160
chr3	311000000	312000000	3172	732842	1000000	0.7328420
chr3	312000000	313000000	3333	760973	1000000	0.7609730
chr3	313000000	314000000	3123	794499	1000000	0.7944990
chr3	314000000	315000000	2614	843987	1000000	0.8439870
chr3	315000000	316000000	3234	717223	1000000	0.7172230
chr3	316000000	317000000	3258	795934	1000000	0.7959340
chr3	317000000	318000000	2700	752266	1000000	0.7522660
chr3	318000000	319000000	2833	755271	1000000	0.7552710
chr3	319000000	320000000	3459	794293	1000000	0.7942930
chr3	320000000	321000000	2705	791158	1000000	0.7911580
chr3	321000000	322000000	3631	680693	1000000	0.6806930
chr3	322000000	323000000	3056	815084	1000000	0.8150840
chr3	323000000	324000000	2570	888821	1000000	0.8888210
chr3	324000000	325000000	3221	819860	1000000	0.8198600
chr3	325000000	326000000	3577	861756	1000000	0.8617560
chr3	326000000	327000000	2953	842417	1000000	0.8424170
chr3	327000000	328000000	3031	742263	1000000	0.7422630
chr3	328000000	329000000	2651	780573	1000000	0.7805730
chr3	329000000	330000000	3370	773583	1000000	0.7735830
chr3	330000000	331000000	3450	760747	1000000	0.7607470
chr3	331000000	332000000	3075	701715	1000000	0.7017150
chr3	332000000	333000000	4528	682378	1000000	0.6823780
chr3	333000000	334000000	3553	706006	1000000	0.7060060
chr3	334000000	335000000	4043	693244	1000000	0.6932440
chr3	335000000	336000000	3477	775501	1000000	0.7755010
chr3	336000000	337000000	3746	765460	1000000	0.7654600
chr3	337000000	338000000	2860	794462	1000000	0.7944620
chr3	338000000	339000000	3843	819507	1000000	0.8195070
chr3	339000000	340000000	3024	813690	1000000	0.8136900
chr3	340000000	341000000	4100	708328	1000000	0.7083280
chr3	341000000	342000000	3632	766903	1000000	0.7669030
chr3	342000000	343000000	2682	727074	1000000	0.7270740
chr3	343000000	344000000	2565	885214	1000000	0.8852140
chr3	344000000	345000000	3254	896195	1000000	0.8961950
chr3	345000000	345635295	1633	579840	635295	0.9127098
chr4	0	1000000	2647	870991	1000000	0.8709910
chr4	1000000	2000000	3340	813086	1000000	0.8130860
chr4	2000000	3000000	3596	877517	1000000	0.8775170
chr4	3000000	4000000	4925	786697	1000000	0.7866970
chr4	4000000	5000000	5152	790222	1000000	0.7902220
chr4	5000000	6000000	3121	752513	1000000	0.7525130
chr4	6000000	7000000	3341	780492	1000000	0.7804920
chr4	7000000	8000000	4493	805756	1000000	0.8057560
chr4	8000000	9000000	3234	798929	1000000	0.7989290
chr4	9000000	10000000	3420	836424	1000000	0.8364240
chr4	10000000	11000000	3595	650275	1000000	0.6502750
chr4	11000000	12000000	2951	726345	1000000	0.7263450
chr4	12000000	13000000	2979	769059	1000000	0.7690590
chr4	13000000	14000000	2936	789996	1000000	0.7899960
chr4	14000000	15000000	3137	787402	1000000	0.7874020
chr4	15000000	16000000	2952	884376	1000000	0.8843760
chr4	16000000	17000000	3077	920657	1000000	0.9206570
chr4	17000000	18000000	4108	778818	1000000	0.7788180
chr4	18000000	19000000	3408	815604	1000000	0.8156040
chr4	19000000	20000000	3142	756402	1000000	0.7564020
chr4	20000000	21000000	3232	753626	1000000	0.7536260
chr4	21000000	22000000	2990	744518	1000000	0.7445180
chr4	22000000	23000000	3069	703325	1000000	0.7033250
chr4	23000000	24000000	3088	692121	1000000	0.6921210
chr4	24000000	25000000	3252	732169	1000000	0.7321690
chr4	25000000	26000000	2947	816624	1000000	0.8166240
chr4	26000000	27000000	2701	763091	1000000	0.7630910
chr4	27000000	28000000	2578	747703	1000000	0.7477030
chr4	28000000	29000000	2842	757251	1000000	0.7572510
chr4	29000000	30000000	3068	681238	1000000	0.6812380
chr4	30000000	31000000	4298	657265	1000000	0.6572650
chr4	31000000	32000000	2152	806112	1000000	0.8061120
chr4	32000000	33000000	2693	784341	1000000	0.7843410
chr4	33000000	34000000	3348	797645	1000000	0.7976450
chr4	34000000	35000000	2240	862662	1000000	0.8626620
chr4	35000000	36000000	2821	788256	1000000	0.7882560
chr4	36000000	37000000	2287	800567	1000000	0.8005670
chr4	37000000	38000000	2416	757368	1000000	0.7573680
chr4	38000000	39000000	2675	777587	1000000	0.7775870
chr4	39000000	40000000	3190	777534	1000000	0.7775340
chr4	40000000	41000000	2811	760514	1000000	0.7605140
chr4	41000000	42000000	2792	708604	1000000	0.7086040
chr4	42000000	43000000	2660	782587	1000000	0.7825870
chr4	43000000	44000000	2775	761397	1000000	0.7613970
chr4	44000000	45000000	2976	751876	1000000	0.7518760
chr4	45000000	46000000	2819	758844	1000000	0.7588440
chr4	46000000	47000000	2908	807624	1000000	0.8076240
chr4	47000000	48000000	3000	696352	1000000	0.6963520
chr4	48000000	49000000	2684	755797	1000000	0.7557970
chr4	49000000	50000000	2322	751086	1000000	0.7510860
chr4	50000000	51000000	2775	744282	1000000	0.7442820
chr4	51000000	52000000	2897	742196	1000000	0.7421960
chr4	52000000	53000000	2360	762374	1000000	0.7623740
chr4	53000000	54000000	3060	801893	1000000	0.8018930
chr4	54000000	55000000	2726	699381	1000000	0.6993810
chr4	55000000	56000000	3707	724351	1000000	0.7243510
chr4	56000000	57000000	2827	784674	1000000	0.7846740
chr4	57000000	58000000	3215	805231	1000000	0.8052310
chr4	58000000	59000000	2422	887666	1000000	0.8876660
chr4	59000000	60000000	2778	683744	1000000	0.6837440
chr4	60000000	61000000	2882	793276	1000000	0.7932760
chr4	61000000	62000000	2585	829569	1000000	0.8295690
chr4	62000000	63000000	2942	795501	1000000	0.7955010
chr4	63000000	64000000	2217	728839	1000000	0.7288390
chr4	64000000	65000000	3020	744610	1000000	0.7446100
chr4	65000000	66000000	2375	736918	1000000	0.7369180
chr4	66000000	67000000	2817	782517	1000000	0.7825170
chr4	67000000	68000000	3152	754891	1000000	0.7548910
chr4	68000000	69000000	4126	747601	1000000	0.7476010
chr4	69000000	70000000	3316	790739	1000000	0.7907390
chr4	70000000	71000000	2584	849882	1000000	0.8498820
chr4	71000000	72000000	2177	841584	1000000	0.8415840
chr4	72000000	73000000	2765	766478	1000000	0.7664780
chr4	73000000	74000000	3094	738632	1000000	0.7386320
chr4	74000000	75000000	3412	747688	1000000	0.7476880
chr4	75000000	76000000	2888	766957	1000000	0.7669570
chr4	76000000	77000000	2749	765415	1000000	0.7654150
chr4	77000000	78000000	2174	833009	1000000	0.8330090
chr4	78000000	79000000	2808	766586	1000000	0.7665860
chr4	79000000	80000000	2945	731507	1000000	0.7315070
chr4	80000000	81000000	1971	900076	1000000	0.9000760
chr4	81000000	82000000	2874	824962	1000000	0.8249620
chr4	82000000	83000000	3000	814834	1000000	0.8148340
chr4	83000000	84000000	2627	758100	1000000	0.7581000
chr4	84000000	85000000	3241	784811	1000000	0.7848110
chr4	85000000	86000000	2912	724341	1000000	0.7243410
chr4	86000000	87000000	2361	775619	1000000	0.7756190
chr4	87000000	88000000	2759	843836	1000000	0.8438360
chr4	88000000	89000000	2821	813898	1000000	0.8138980
chr4	89000000	90000000	3106	701592	1000000	0.7015920
chr4	90000000	91000000	2889	784132	1000000	0.7841320
chr4	91000000	92000000	2840	799988	1000000	0.7999880
chr4	92000000	93000000	2634	808768	1000000	0.8087680
chr4	93000000	94000000	2918	777228	1000000	0.7772280
chr4	94000000	95000000	3278	826966	1000000	0.8269660
chr4	95000000	96000000	2905	770483	1000000	0.7704830
chr4	96000000	97000000	3496	816813	1000000	0.8168130
chr4	97000000	98000000	2933	798117	1000000	0.7981170
chr4	98000000	99000000	2482	788721	1000000	0.7887210
chr4	99000000	100000000	2816	853677	1000000	0.8536770
chr4	100000000	101000000	2506	728281	1000000	0.7282810
chr4	101000000	102000000	2347	730213	1000000	0.7302130
chr4	102000000	103000000	3077	884508	1000000	0.8845080
chr4	103000000	104000000	3086	871444	1000000	0.8714440
chr4	104000000	105000000	2882	759748	1000000	0.7597480
chr4	105000000	106000000	2679	867013	1000000	0.8670130
chr4	106000000	107000000	3033	740388	1000000	0.7403880
chr4	107000000	108000000	3510	819064	1000000	0.8190640
chr4	108000000	109000000	2642	826489	1000000	0.8264890
chr4	109000000	110000000	2757	801806	1000000	0.8018060
chr4	110000000	111000000	2605	823587	1000000	0.8235870
chr4	111000000	112000000	3064	801254	1000000	0.8012540
chr4	112000000	113000000	2836	777732	1000000	0.7777320
chr4	113000000	114000000	3302	811113	1000000	0.8111130
chr4	114000000	115000000	2524	742690	1000000	0.7426900
chr4	115000000	116000000	3235	764640	1000000	0.7646400
chr4	116000000	117000000	2789	880296	1000000	0.8802960
chr4	117000000	118000000	2602	801894	1000000	0.8018940
chr4	118000000	119000000	3446	761909	1000000	0.7619090
chr4	119000000	120000000	3166	807835	1000000	0.8078350
chr4	120000000	121000000	3298	780459	1000000	0.7804590
chr4	121000000	122000000	3387	815459	1000000	0.8154590
chr4	122000000	123000000	2962	890747	1000000	0.8907470
chr4	123000000	124000000	2308	768478	1000000	0.7684780
chr4	124000000	125000000	2459	812332	1000000	0.8123320
chr4	125000000	126000000	2931	796244	1000000	0.7962440
chr4	126000000	127000000	2585	855360	1000000	0.8553600
chr4	127000000	128000000	3224	793195	1000000	0.7931950
chr4	128000000	129000000	3200	755561	1000000	0.7555610
chr4	129000000	130000000	2765	746784	1000000	0.7467840
chr4	130000000	131000000	3187	813901	1000000	0.8139010
chr4	131000000	132000000	2933	778974	1000000	0.7789740
chr4	132000000	133000000	2990	693693	1000000	0.6936930
chr4	133000000	134000000	3209	829993	1000000	0.8299930
chr4	134000000	135000000	2453	777019	1000000	0.7770190
chr4	135000000	136000000	3273	786311	1000000	0.7863110
chr4	136000000	137000000	3131	757437	1000000	0.7574370
chr4	137000000	138000000	3784	702171	1000000	0.7021710
chr4	138000000	139000000	3989	685484	1000000	0.6854840
chr4	139000000	140000000	2940	794604	1000000	0.7946040
chr4	140000000	141000000	2781	837874	1000000	0.8378740
chr4	141000000	142000000	3010	806483	1000000	0.8064830
chr4	142000000	143000000	2907	851908	1000000	0.8519080
chr4	143000000	144000000	2766	787988	1000000	0.7879880
chr4	144000000	145000000	3650	803636	1000000	0.8036360
chr4	145000000	146000000	3693	818526	1000000	0.8185260
chr4	146000000	147000000	2757	692235	1000000	0.6922350
chr4	147000000	148000000	3020	795948	1000000	0.7959480
chr4	148000000	149000000	3295	777017	1000000	0.7770170
chr4	149000000	150000000	3317	727350	1000000	0.7273500
chr4	150000000	151000000	3237	755766	1000000	0.7557660
chr4	151000000	152000000	2886	720874	1000000	0.7208740
chr4	152000000	153000000	2952	768269	1000000	0.7682690
chr4	153000000	154000000	2714	740108	1000000	0.7401080
chr4	154000000	155000000	2422	814840	1000000	0.8148400
chr4	155000000	156000000	2836	820441	1000000	0.8204410
chr4	156000000	157000000	3085	774602	1000000	0.7746020
chr4	157000000	158000000	3306	732620	1000000	0.7326200
chr4	158000000	159000000	2677	760307	1000000	0.7603070
chr4	159000000	160000000	3886	762976	1000000	0.7629760
chr4	160000000	161000000	3278	782323	1000000	0.7823230
chr4	161000000	162000000	3034	757107	1000000	0.7571070
chr4	162000000	163000000	2729	759477	1000000	0.7594770
chr4	163000000	164000000	3507	738815	1000000	0.7388150
chr4	164000000	165000000	3696	781420	1000000	0.7814200
chr4	165000000	166000000	3806	738581	1000000	0.7385810
chr4	166000000	167000000	3727	795349	1000000	0.7953490
chr4	167000000	168000000	3226	768601	1000000	0.7686010
chr4	168000000	169000000	3317	795769	1000000	0.7957690
chr4	169000000	170000000	3445	842070	1000000	0.8420700
chr4	170000000	171000000	3269	715132	1000000	0.7151320
chr4	171000000	172000000	2726	904046	1000000	0.9040460
chr4	172000000	173000000	2735	832330	1000000	0.8323300
chr4	173000000	174000000	3245	805770	1000000	0.8057700
chr4	174000000	175000000	3564	784948	1000000	0.7849480
chr4	175000000	176000000	3455	835224	1000000	0.8352240
chr4	176000000	177000000	3257	749057	1000000	0.7490570
chr4	177000000	178000000	2738	798773	1000000	0.7987730
chr4	178000000	179000000	2768	869895	1000000	0.8698950
chr4	179000000	180000000	2869	835848	1000000	0.8358480
chr4	180000000	181000000	2827	791989	1000000	0.7919890
chr4	181000000	182000000	2760	776054	1000000	0.7760540
chr4	182000000	183000000	2544	868900	1000000	0.8689000
chr4	183000000	184000000	2614	818626	1000000	0.8186260
chr4	184000000	185000000	2705	767282	1000000	0.7672820
chr4	185000000	186000000	2743	767242	1000000	0.7672420
chr4	186000000	187000000	3412	804823	1000000	0.8048230
chr4	187000000	188000000	2989	747666	1000000	0.7476660
chr4	188000000	189000000	2539	774379	1000000	0.7743790
chr4	189000000	190000000	2670	820642	1000000	0.8206420
chr4	190000000	191000000	3481	833077	1000000	0.8330770
chr4	191000000	192000000	2557	847029	1000000	0.8470290
chr4	192000000	193000000	4221	792700	1000000	0.7927000
chr4	193000000	194000000	3308	866736	1000000	0.8667360
chr4	194000000	195000000	4187	848704	1000000	0.8487040
chr4	195000000	196000000	3258	920903	1000000	0.9209030
chr4	196000000	197000000	2696	919056	1000000	0.9190560
chr4	197000000	198000000	1616	979521	1000000	0.9795210
chr4	198000000	199000000	1284	972670	1000000	0.9726700
chr4	199000000	200000000	1277	970462	1000000	0.9704620
chr4	200000000	201000000	2447	957222	1000000	0.9572220
chr4	201000000	202000000	3573	887342	1000000	0.8873420
chr4	202000000	203000000	2886	931254	1000000	0.9312540
chr4	203000000	204000000	3535	896883	1000000	0.8968830
chr4	204000000	205000000	3209	898529	1000000	0.8985290
chr4	205000000	206000000	3785	876388	1000000	0.8763880
chr4	206000000	207000000	3990	840177	1000000	0.8401770
chr4	207000000	208000000	3417	896732	1000000	0.8967320
chr4	208000000	209000000	3477	846971	1000000	0.8469710
chr4	209000000	210000000	4058	832169	1000000	0.8321690
chr4	210000000	211000000	3527	865518	1000000	0.8655180
chr4	211000000	212000000	3160	879212	1000000	0.8792120
chr4	212000000	213000000	3445	872402	1000000	0.8724020
chr4	213000000	214000000	3770	899758	1000000	0.8997580
chr4	214000000	215000000	3684	902326	1000000	0.9023260
chr4	215000000	216000000	2753	951111	1000000	0.9511110
chr4	216000000	217000000	3882	780184	1000000	0.7801840
chr4	217000000	218000000	3449	850126	1000000	0.8501260
chr4	218000000	219000000	3654	795581	1000000	0.7955810
chr4	219000000	220000000	2970	857671	1000000	0.8576710
chr4	220000000	221000000	2475	831030	1000000	0.8310300
chr4	221000000	222000000	2954	830517	1000000	0.8305170
chr4	222000000	223000000	2605	843517	1000000	0.8435170
chr4	223000000	224000000	2978	856842	1000000	0.8568420
chr4	224000000	225000000	3070	879304	1000000	0.8793040
chr4	225000000	226000000	3060	801813	1000000	0.8018130
chr4	226000000	227000000	3445	777508	1000000	0.7775080
chr4	227000000	228000000	2594	832864	1000000	0.8328640
chr4	228000000	229000000	2609	847775	1000000	0.8477750
chr4	229000000	230000000	2722	833168	1000000	0.8331680
chr4	230000000	231000000	3056	833078	1000000	0.8330780
chr4	231000000	232000000	2831	742333	1000000	0.7423330
chr4	232000000	233000000	2922	821284	1000000	0.8212840
chr4	233000000	234000000	2910	728841	1000000	0.7288410
chr4	234000000	235000000	3183	773163	1000000	0.7731630
chr4	235000000	236000000	3058	791492	1000000	0.7914920
chr4	236000000	237000000	2830	870247	1000000	0.8702470
chr4	237000000	238000000	2516	768449	1000000	0.7684490
chr4	238000000	239000000	2818	806217	1000000	0.8062170
chr4	239000000	240000000	2866	759903	1000000	0.7599030
chr4	240000000	241000000	2409	825711	1000000	0.8257110
chr4	241000000	242000000	2871	833143	1000000	0.8331430
chr4	242000000	243000000	2520	756391	1000000	0.7563910
chr4	243000000	244000000	2659	842392	1000000	0.8423920
chr4	244000000	245000000	2808	762229	1000000	0.7622290
chr4	245000000	246000000	3458	800822	1000000	0.8008220
chr4	246000000	247000000	2776	804670	1000000	0.8046700
chr4	247000000	248000000	2897	797003	1000000	0.7970030
chr4	248000000	249000000	2885	791391	1000000	0.7913910
chr4	249000000	250000000	2278	835738	1000000	0.8357380
chr4	250000000	251000000	2732	781748	1000000	0.7817480
chr4	251000000	252000000	3179	852804	1000000	0.8528040
chr4	252000000	253000000	3189	836302	1000000	0.8363020
chr4	253000000	254000000	3406	869946	1000000	0.8699460
chr4	254000000	255000000	2802	808852	1000000	0.8088520
chr4	255000000	256000000	2915	784184	1000000	0.7841840
chr4	256000000	257000000	2457	817682	1000000	0.8176820
chr4	257000000	258000000	3262	789666	1000000	0.7896660
chr4	258000000	259000000	2373	834911	1000000	0.8349110
chr4	259000000	260000000	2941	754996	1000000	0.7549960
chr4	260000000	261000000	3445	803574	1000000	0.8035740
chr4	261000000	262000000	2968	842634	1000000	0.8426340
chr4	262000000	263000000	4577	830979	1000000	0.8309790
chr4	263000000	264000000	2820	898934	1000000	0.8989340
chr4	264000000	265000000	2991	837100	1000000	0.8371000
chr4	265000000	266000000	2857	830563	1000000	0.8305630
chr4	266000000	267000000	2970	769783	1000000	0.7697830
chr4	267000000	268000000	2508	746539	1000000	0.7465390
chr4	268000000	269000000	2819	819208	1000000	0.8192080
chr4	269000000	270000000	2795	814242	1000000	0.8142420
chr4	270000000	271000000	2825	842918	1000000	0.8429180
chr4	271000000	272000000	2719	788448	1000000	0.7884480
chr4	272000000	273000000	2701	755477	1000000	0.7554770
chr4	273000000	274000000	2710	815394	1000000	0.8153940
chr4	274000000	275000000	3092	822272	1000000	0.8222720
chr4	275000000	276000000	3087	768858	1000000	0.7688580
chr4	276000000	277000000	2814	822480	1000000	0.8224800
chr4	277000000	278000000	2499	764065	1000000	0.7640650
chr4	278000000	279000000	2768	773268	1000000	0.7732680
chr4	279000000	280000000	3194	846092	1000000	0.8460920
chr4	280000000	281000000	3546	798383	1000000	0.7983830
chr4	281000000	282000000	2998	814541	1000000	0.8145410
chr4	282000000	283000000	3266	797999	1000000	0.7979990
chr4	283000000	284000000	2346	843731	1000000	0.8437310
chr4	284000000	285000000	2503	799899	1000000	0.7998990
chr4	285000000	286000000	2382	794725	1000000	0.7947250
chr4	286000000	287000000	2749	832259	1000000	0.8322590
chr4	287000000	288000000	2627	847522	1000000	0.8475220
chr4	288000000	289000000	2966	770218	1000000	0.7702180
chr4	289000000	290000000	2914	800453	1000000	0.8004530
chr4	290000000	291000000	2584	802077	1000000	0.8020770
chr4	291000000	292000000	2863	836478	1000000	0.8364780
chr4	292000000	293000000	2765	867002	1000000	0.8670020
chr4	293000000	294000000	2517	774552	1000000	0.7745520
chr4	294000000	295000000	3529	765514	1000000	0.7655140
chr4	295000000	296000000	2497	846637	1000000	0.8466370
chr4	296000000	297000000	2975	776510	1000000	0.7765100
chr4	297000000	298000000	3051	855474	1000000	0.8554740
chr4	298000000	299000000	3159	803431	1000000	0.8034310
chr4	299000000	300000000	2814	803654	1000000	0.8036540
chr4	300000000	301000000	2993	778698	1000000	0.7786980
chr4	301000000	302000000	2321	812268	1000000	0.8122680
chr4	302000000	303000000	2635	789215	1000000	0.7892150
chr4	303000000	304000000	3103	771769	1000000	0.7717690
chr4	304000000	305000000	3335	731584	1000000	0.7315840
chr4	305000000	306000000	2883	799412	1000000	0.7994120
chr4	306000000	307000000	3461	769492	1000000	0.7694920
chr4	307000000	308000000	3324	784038	1000000	0.7840380
chr4	308000000	309000000	2855	853634	1000000	0.8536340
chr4	309000000	310000000	3030	779902	1000000	0.7799020
chr4	310000000	311000000	3101	766642	1000000	0.7666420
chr4	311000000	312000000	2710	808228	1000000	0.8082280
chr4	312000000	313000000	3090	750372	1000000	0.7503720
chr4	313000000	314000000	2757	794178	1000000	0.7941780
chr4	314000000	315000000	3070	708264	1000000	0.7082640
chr4	315000000	316000000	3221	707644	1000000	0.7076440
chr4	316000000	317000000	2598	796043	1000000	0.7960430
chr4	317000000	318000000	3116	696879	1000000	0.6968790
chr4	318000000	319000000	3218	726343	1000000	0.7263430
chr4	319000000	320000000	3034	754346	1000000	0.7543460
chr4	320000000	321000000	3367	801936	1000000	0.8019360
chr4	321000000	322000000	2449	832130	1000000	0.8321300
chr4	322000000	323000000	2922	714004	1000000	0.7140040
chr4	323000000	324000000	3685	777246	1000000	0.7772460
chr4	324000000	325000000	2605	824073	1000000	0.8240730
chr4	325000000	326000000	2690	826244	1000000	0.8262440
chr4	326000000	327000000	2836	769842	1000000	0.7698420
chr4	327000000	328000000	3041	762491	1000000	0.7624910
chr4	328000000	329000000	2521	868637	1000000	0.8686370
chr4	329000000	330000000	2742	746471	1000000	0.7464710
chr4	330000000	331000000	2864	701856	1000000	0.7018560
chr4	331000000	332000000	2753	732864	1000000	0.7328640
chr4	332000000	333000000	3042	658111	1000000	0.6581110
chr4	333000000	334000000	3112	737036	1000000	0.7370360
chr4	334000000	335000000	3372	757214	1000000	0.7572140
chr4	335000000	336000000	2867	789090	1000000	0.7890900
chr4	336000000	337000000	3730	840241	1000000	0.8402410
chr4	337000000	338000000	2619	843267	1000000	0.8432670
chr4	338000000	339000000	3923	776934	1000000	0.7769340
chr4	339000000	340000000	3411	689514	1000000	0.6895140
chr4	340000000	341000000	2827	754167	1000000	0.7541670
chr4	341000000	342000000	3039	823693	1000000	0.8236930
chr4	342000000	343000000	2560	817907	1000000	0.8179070
chr4	343000000	344000000	2734	726336	1000000	0.7263360
chr4	344000000	345000000	2990	764896	1000000	0.7648960
chr4	345000000	346000000	3169	806468	1000000	0.8064680
chr4	346000000	347000000	2919	706127	1000000	0.7061270
chr4	347000000	348000000	3026	790178	1000000	0.7901780
chr4	348000000	349000000	3357	753537	1000000	0.7535370
chr4	349000000	350000000	3293	713395	1000000	0.7133950
chr4	350000000	351000000	2569	714542	1000000	0.7145420
chr4	351000000	352000000	3010	752364	1000000	0.7523640
chr4	352000000	353000000	2387	785913	1000000	0.7859130
chr4	353000000	354000000	2319	853904	1000000	0.8539040
chr4	354000000	355000000	3329	779575	1000000	0.7795750
chr4	355000000	356000000	2623	902628	1000000	0.9026280
chr4	356000000	357000000	2396	953620	1000000	0.9536200
chr4	357000000	358000000	2243	944736	1000000	0.9447360
chr4	358000000	359000000	2353	805131	1000000	0.8051310
chr4	359000000	360000000	2666	751311	1000000	0.7513110
chr4	360000000	361000000	3824	796621	1000000	0.7966210
chr4	361000000	362000000	3908	768869	1000000	0.7688690
chr4	362000000	363000000	2910	652312	1000000	0.6523120
chr4	363000000	364000000	2573	718330	1000000	0.7183300
chr4	364000000	365000000	2836	797699	1000000	0.7976990
chr4	365000000	366000000	3065	750144	1000000	0.7501440
chr4	366000000	367000000	2801	730259	1000000	0.7302590
chr4	367000000	368000000	2993	831253	1000000	0.8312530
chr4	368000000	369000000	3168	786716	1000000	0.7867160
chr4	369000000	370000000	2695	785939	1000000	0.7859390
chr4	370000000	371000000	2756	751817	1000000	0.7518170
chr4	371000000	372000000	2005	893754	1000000	0.8937540
chr4	372000000	373000000	3885	812216	1000000	0.8122160
chr4	373000000	374000000	2773	722312	1000000	0.7223120
chr4	374000000	375000000	2621	833009	1000000	0.8330090
chr4	375000000	376000000	2741	867638	1000000	0.8676380
chr4	376000000	377000000	3443	815620	1000000	0.8156200
chr4	377000000	378000000	3054	709280	1000000	0.7092800
chr4	378000000	379000000	5404	751494	1000000	0.7514940
chr4	379000000	380000000	3613	771985	1000000	0.7719850
chr4	380000000	381000000	3050	695378	1000000	0.6953780
chr4	381000000	382000000	3149	795392	1000000	0.7953920
chr4	382000000	383000000	3479	746524	1000000	0.7465240
chr4	383000000	384000000	3289	714261	1000000	0.7142610
chr4	384000000	385000000	5401	766227	1000000	0.7662270
chr4	385000000	386000000	5534	713783	1000000	0.7137830
chr4	386000000	387000000	3358	724974	1000000	0.7249740
chr4	387000000	388000000	3596	752635	1000000	0.7526350
chr4	388000000	389000000	3958	739017	1000000	0.7390170
chr4	389000000	389683328	2223	556573	683328	0.8145034
chr5	0	1000000	3451	798341	1000000	0.7983410
chr5	1000000	2000000	5065	732424	1000000	0.7324240
chr5	2000000	3000000	5969	736659	1000000	0.7366590
chr5	3000000	4000000	5132	784894	1000000	0.7848940
chr5	4000000	5000000	5036	626891	1000000	0.6268910
chr5	5000000	6000000	3426	826524	1000000	0.8265240
chr5	6000000	7000000	4753	749533	1000000	0.7495330
chr5	7000000	8000000	2806	760525	1000000	0.7605250
chr5	8000000	9000000	3327	783391	1000000	0.7833910
chr5	9000000	10000000	3277	708314	1000000	0.7083140
chr5	10000000	11000000	3422	644760	1000000	0.6447600
chr5	11000000	12000000	4208	752620	1000000	0.7526200
chr5	12000000	13000000	4070	802370	1000000	0.8023700
chr5	13000000	14000000	4196	692019	1000000	0.6920190
chr5	14000000	15000000	3593	691763	1000000	0.6917630
chr5	15000000	16000000	3011	747089	1000000	0.7470890
chr5	16000000	17000000	3036	717549	1000000	0.7175490
chr5	17000000	18000000	3256	816631	1000000	0.8166310
chr5	18000000	19000000	3084	872403	1000000	0.8724030
chr5	19000000	20000000	2955	729305	1000000	0.7293050
chr5	20000000	21000000	3186	748798	1000000	0.7487980
chr5	21000000	22000000	3232	733495	1000000	0.7334950
chr5	22000000	23000000	2650	789085	1000000	0.7890850
chr5	23000000	24000000	2595	813404	1000000	0.8134040
chr5	24000000	25000000	3594	760176	1000000	0.7601760
chr5	25000000	26000000	3005	808508	1000000	0.8085080
chr5	26000000	27000000	3252	797426	1000000	0.7974260
chr5	27000000	28000000	3189	823254	1000000	0.8232540
chr5	28000000	29000000	3518	754934	1000000	0.7549340
chr5	29000000	30000000	4082	744851	1000000	0.7448510
chr5	30000000	31000000	2632	760677	1000000	0.7606770
chr5	31000000	32000000	3245	865061	1000000	0.8650610
chr5	32000000	33000000	3643	893375	1000000	0.8933750
chr5	33000000	34000000	2902	918927	1000000	0.9189270
chr5	34000000	35000000	3311	816260	1000000	0.8162600
chr5	35000000	36000000	3294	806324	1000000	0.8063240
chr5	36000000	37000000	2787	766891	1000000	0.7668910
chr5	37000000	38000000	3256	774994	1000000	0.7749940
chr5	38000000	39000000	2962	730903	1000000	0.7309030
chr5	39000000	40000000	2781	739548	1000000	0.7395480
chr5	40000000	41000000	3189	797670	1000000	0.7976700
chr5	41000000	42000000	2751	817963	1000000	0.8179630
chr5	42000000	43000000	2712	844441	1000000	0.8444410
chr5	43000000	44000000	3802	808112	1000000	0.8081120
chr5	44000000	45000000	3451	791499	1000000	0.7914990
chr5	45000000	46000000	3755	663194	1000000	0.6631940
chr5	46000000	47000000	4342	715017	1000000	0.7150170
chr5	47000000	48000000	3589	670861	1000000	0.6708610
chr5	48000000	49000000	4291	720642	1000000	0.7206420
chr5	49000000	50000000	3189	767768	1000000	0.7677680
chr5	50000000	51000000	3660	745969	1000000	0.7459690
chr5	51000000	52000000	3515	719610	1000000	0.7196100
chr5	52000000	53000000	3713	731226	1000000	0.7312260
chr5	53000000	54000000	4487	784129	1000000	0.7841290
chr5	54000000	55000000	4323	702175	1000000	0.7021750
chr5	55000000	56000000	3749	715682	1000000	0.7156820
chr5	56000000	57000000	3663	723129	1000000	0.7231290
chr5	57000000	58000000	3930	766650	1000000	0.7666500
chr5	58000000	59000000	4122	771336	1000000	0.7713360
chr5	59000000	60000000	2919	801045	1000000	0.8010450
chr5	60000000	61000000	3776	792801	1000000	0.7928010
chr5	61000000	62000000	3784	821865	1000000	0.8218650
chr5	62000000	63000000	3710	751615	1000000	0.7516150
chr5	63000000	64000000	3790	703639	1000000	0.7036390
chr5	64000000	65000000	2446	814481	1000000	0.8144810
chr5	65000000	66000000	3419	798467	1000000	0.7984670
chr5	66000000	67000000	3465	861614	1000000	0.8616140
chr5	67000000	68000000	3910	862499	1000000	0.8624990
chr5	68000000	69000000	3690	869102	1000000	0.8691020
chr5	69000000	70000000	3653	777113	1000000	0.7771130
chr5	70000000	71000000	3381	754424	1000000	0.7544240
chr5	71000000	72000000	3326	781742	1000000	0.7817420
chr5	72000000	73000000	3969	750862	1000000	0.7508620
chr5	73000000	74000000	3507	881628	1000000	0.8816280
chr5	74000000	75000000	3629	711958	1000000	0.7119580
chr5	75000000	76000000	4422	823865	1000000	0.8238650
chr5	76000000	77000000	4264	861881	1000000	0.8618810
chr5	77000000	78000000	4537	805994	1000000	0.8059940
chr5	78000000	79000000	3213	820016	1000000	0.8200160
chr5	79000000	80000000	2933	816138	1000000	0.8161380
chr5	80000000	81000000	3815	731779	1000000	0.7317790
chr5	81000000	82000000	3837	816226	1000000	0.8162260
chr5	82000000	83000000	3989	760760	1000000	0.7607600
chr5	83000000	84000000	4848	817055	1000000	0.8170550
chr5	84000000	85000000	4392	818368	1000000	0.8183680
chr5	85000000	86000000	3825	797146	1000000	0.7971460
chr5	86000000	87000000	3354	835916	1000000	0.8359160
chr5	87000000	88000000	4073	921108	1000000	0.9211080
chr5	88000000	89000000	3530	916644	1000000	0.9166440
chr5	89000000	90000000	4116	904390	1000000	0.9043900
chr5	90000000	91000000	3146	940013	1000000	0.9400130
chr5	91000000	92000000	2327	964364	1000000	0.9643640
chr5	92000000	93000000	2421	956543	1000000	0.9565430
chr5	93000000	94000000	2839	950458	1000000	0.9504580
chr5	94000000	95000000	3223	945535	1000000	0.9455350
chr5	95000000	96000000	2892	941763	1000000	0.9417630
chr5	96000000	97000000	4405	866287	1000000	0.8662870
chr5	97000000	98000000	4565	803589	1000000	0.8035890
chr5	98000000	99000000	4593	785547	1000000	0.7855470
chr5	99000000	100000000	3293	763797	1000000	0.7637970
chr5	100000000	101000000	4318	775394	1000000	0.7753940
chr5	101000000	102000000	4244	700290	1000000	0.7002900
chr5	102000000	103000000	3332	839707	1000000	0.8397070
chr5	103000000	104000000	3314	789517	1000000	0.7895170
chr5	104000000	105000000	4696	747154	1000000	0.7471540
chr5	105000000	106000000	3232	801875	1000000	0.8018750
chr5	106000000	107000000	3544	791726	1000000	0.7917260
chr5	107000000	108000000	3258	781643	1000000	0.7816430
chr5	108000000	109000000	3536	916910	1000000	0.9169100
chr5	109000000	110000000	3573	872680	1000000	0.8726800
chr5	110000000	111000000	3434	829010	1000000	0.8290100
chr5	111000000	112000000	3097	813135	1000000	0.8131350
chr5	112000000	113000000	2684	811087	1000000	0.8110870
chr5	113000000	114000000	3291	760918	1000000	0.7609180
chr5	114000000	115000000	3034	758007	1000000	0.7580070
chr5	115000000	116000000	2999	771844	1000000	0.7718440
chr5	116000000	117000000	3153	765945	1000000	0.7659450
chr5	117000000	118000000	4111	740218	1000000	0.7402180
chr5	118000000	119000000	3550	783535	1000000	0.7835350
chr5	119000000	120000000	3227	749617	1000000	0.7496170
chr5	120000000	121000000	3242	770275	1000000	0.7702750
chr5	121000000	122000000	2463	854581	1000000	0.8545810
chr5	122000000	123000000	3182	811140	1000000	0.8111400
chr5	123000000	124000000	2661	759856	1000000	0.7598560
chr5	124000000	125000000	2866	688109	1000000	0.6881090
chr5	125000000	126000000	2737	829545	1000000	0.8295450
chr5	126000000	127000000	3277	767537	1000000	0.7675370
chr5	127000000	128000000	3202	777068	1000000	0.7770680
chr5	128000000	129000000	3079	766352	1000000	0.7663520
chr5	129000000	130000000	3745	803101	1000000	0.8031010
chr5	130000000	131000000	2827	761837	1000000	0.7618370
chr5	131000000	132000000	3697	774713	1000000	0.7747130
chr5	132000000	133000000	3645	834391	1000000	0.8343910
chr5	133000000	134000000	2942	779604	1000000	0.7796040
chr5	134000000	135000000	2775	804931	1000000	0.8049310
chr5	135000000	136000000	2722	779737	1000000	0.7797370
chr5	136000000	137000000	2986	674814	1000000	0.6748140
chr5	137000000	138000000	3561	864578	1000000	0.8645780
chr5	138000000	139000000	3228	840887	1000000	0.8408870
chr5	139000000	140000000	3344	730040	1000000	0.7300400
chr5	140000000	141000000	3539	774836	1000000	0.7748360
chr5	141000000	142000000	2979	763029	1000000	0.7630290
chr5	142000000	143000000	2887	842641	1000000	0.8426410
chr5	143000000	144000000	3051	752382	1000000	0.7523820
chr5	144000000	145000000	2838	844943	1000000	0.8449430
chr5	145000000	146000000	2892	758415	1000000	0.7584150
chr5	146000000	147000000	2433	776090	1000000	0.7760900
chr5	147000000	148000000	3560	742661	1000000	0.7426610
chr5	148000000	149000000	4244	824436	1000000	0.8244360
chr5	149000000	150000000	3190	813539	1000000	0.8135390
chr5	150000000	151000000	3719	778804	1000000	0.7788040
chr5	151000000	152000000	3185	791628	1000000	0.7916280
chr5	152000000	153000000	2617	807759	1000000	0.8077590
chr5	153000000	154000000	3123	754377	1000000	0.7543770
chr5	154000000	155000000	2701	763168	1000000	0.7631680
chr5	155000000	156000000	3132	816190	1000000	0.8161900
chr5	156000000	157000000	2180	591290	1000000	0.5912900
chr5	157000000	158000000	2688	849350	1000000	0.8493500
chr5	158000000	159000000	3085	772392	1000000	0.7723920
chr5	159000000	160000000	2953	789117	1000000	0.7891170
chr5	160000000	161000000	3373	786907	1000000	0.7869070
chr5	161000000	162000000	4040	798548	1000000	0.7985480
chr5	162000000	163000000	2752	753652	1000000	0.7536520
chr5	163000000	164000000	2708	790418	1000000	0.7904180
chr5	164000000	165000000	2986	801447	1000000	0.8014470
chr5	165000000	166000000	3087	749320	1000000	0.7493200
chr5	166000000	167000000	3161	778947	1000000	0.7789470
chr5	167000000	168000000	3213	748089	1000000	0.7480890
chr5	168000000	169000000	3070	798476	1000000	0.7984760
chr5	169000000	170000000	2562	835876	1000000	0.8358760
chr5	170000000	171000000	2909	771117	1000000	0.7711170
chr5	171000000	172000000	3043	817084	1000000	0.8170840
chr5	172000000	173000000	2788	698658	1000000	0.6986580
chr5	173000000	174000000	2805	810235	1000000	0.8102350
chr5	174000000	175000000	3487	744847	1000000	0.7448470
chr5	175000000	176000000	2902	798112	1000000	0.7981120
chr5	176000000	177000000	2538	776044	1000000	0.7760440
chr5	177000000	178000000	2475	761082	1000000	0.7610820
chr5	178000000	179000000	3226	808118	1000000	0.8081180
chr5	179000000	180000000	3319	770804	1000000	0.7708040
chr5	180000000	181000000	3412	820072	1000000	0.8200720
chr5	181000000	182000000	2954	802238	1000000	0.8022380
chr5	182000000	183000000	3545	735647	1000000	0.7356470
chr5	183000000	184000000	2695	742453	1000000	0.7424530
chr5	184000000	185000000	2954	676572	1000000	0.6765720
chr5	185000000	186000000	2893	732592	1000000	0.7325920
chr5	186000000	187000000	3647	814626	1000000	0.8146260
chr5	187000000	188000000	2880	772896	1000000	0.7728960
chr5	188000000	189000000	3070	762331	1000000	0.7623310
chr5	189000000	190000000	3210	808465	1000000	0.8084650
chr5	190000000	191000000	3493	752514	1000000	0.7525140
chr5	191000000	192000000	3040	830273	1000000	0.8302730
chr5	192000000	193000000	3240	724097	1000000	0.7240970
chr5	193000000	194000000	3059	750571	1000000	0.7505710
chr5	194000000	195000000	2854	794476	1000000	0.7944760
chr5	195000000	196000000	3316	809273	1000000	0.8092730
chr5	196000000	197000000	2891	712174	1000000	0.7121740
chr5	197000000	198000000	3022	667052	1000000	0.6670520
chr5	198000000	199000000	2582	852960	1000000	0.8529600
chr5	199000000	200000000	3190	739058	1000000	0.7390580
chr5	200000000	201000000	3101	750591	1000000	0.7505910
chr5	201000000	202000000	2883	719321	1000000	0.7193210
chr5	202000000	203000000	2493	812219	1000000	0.8122190
chr5	203000000	204000000	2963	776857	1000000	0.7768570
chr5	204000000	205000000	3214	802262	1000000	0.8022620
chr5	205000000	206000000	2835	811890	1000000	0.8118900
chr5	206000000	207000000	2903	740046	1000000	0.7400460
chr5	207000000	208000000	2509	790908	1000000	0.7909080
chr5	208000000	209000000	3358	806310	1000000	0.8063100
chr5	209000000	210000000	4559	799518	1000000	0.7995180
chr5	210000000	211000000	3941	761576	1000000	0.7615760
chr5	211000000	212000000	3059	747043	1000000	0.7470430
chr5	212000000	213000000	2751	732044	1000000	0.7320440
chr5	213000000	214000000	3348	805198	1000000	0.8051980
chr5	214000000	215000000	2853	793700	1000000	0.7937000
chr5	215000000	216000000	2893	736727	1000000	0.7367270
chr5	216000000	217000000	2904	754196	1000000	0.7541960
chr5	217000000	218000000	3131	736968	1000000	0.7369680
chr5	218000000	219000000	2857	850243	1000000	0.8502430
chr5	219000000	220000000	3380	803771	1000000	0.8037710
chr5	220000000	221000000	2790	769251	1000000	0.7692510
chr5	221000000	222000000	2719	779763	1000000	0.7797630
chr5	222000000	223000000	3159	841265	1000000	0.8412650
chr5	223000000	224000000	2449	723191	1000000	0.7231910
chr5	224000000	225000000	2548	615437	1000000	0.6154370
chr5	225000000	226000000	2614	798189	1000000	0.7981890
chr5	226000000	227000000	2521	778400	1000000	0.7784000
chr5	227000000	228000000	2717	778632	1000000	0.7786320
chr5	228000000	229000000	3021	738447	1000000	0.7384470
chr5	229000000	230000000	2795	864776	1000000	0.8647760
chr5	230000000	231000000	2969	751737	1000000	0.7517370
chr5	231000000	232000000	3248	761269	1000000	0.7612690
chr5	232000000	233000000	3216	752335	1000000	0.7523350
chr5	233000000	234000000	2601	725045	1000000	0.7250450
chr5	234000000	235000000	3298	696413	1000000	0.6964130
chr5	235000000	236000000	3192	871378	1000000	0.8713780
chr5	236000000	237000000	3751	833467	1000000	0.8334670
chr5	237000000	238000000	3180	729290	1000000	0.7292900
chr5	238000000	239000000	2409	763141	1000000	0.7631410
chr5	239000000	240000000	2778	772890	1000000	0.7728900
chr5	240000000	241000000	3288	776555	1000000	0.7765550
chr5	241000000	242000000	3157	692140	1000000	0.6921400
chr5	242000000	243000000	3463	827646	1000000	0.8276460
chr5	243000000	244000000	3310	793017	1000000	0.7930170
chr5	244000000	245000000	3644	789727	1000000	0.7897270
chr5	245000000	246000000	3527	844487	1000000	0.8444870
chr5	246000000	247000000	3143	767920	1000000	0.7679200
chr5	247000000	248000000	3065	690130	1000000	0.6901300
chr5	248000000	249000000	3614	725501	1000000	0.7255010
chr5	249000000	250000000	3420	697751	1000000	0.6977510
chr5	250000000	251000000	3187	726843	1000000	0.7268430
chr5	251000000	252000000	4120	699849	1000000	0.6998490
chr5	252000000	253000000	3422	715245	1000000	0.7152450
chr5	253000000	254000000	2995	705160	1000000	0.7051600
chr5	254000000	255000000	2771	679020	1000000	0.6790200
chr5	255000000	256000000	2786	790411	1000000	0.7904110
chr5	256000000	257000000	2155	888050	1000000	0.8880500
chr5	257000000	258000000	3407	659075	1000000	0.6590750
chr5	258000000	259000000	2598	750469	1000000	0.7504690
chr5	259000000	260000000	3385	880012	1000000	0.8800120
chr5	260000000	260439191	1784	400176	439191	0.9111662
chr6	0	1000000	4342	812194	1000000	0.8121940
chr6	1000000	2000000	4755	744382	1000000	0.7443820
chr6	2000000	3000000	4589	789748	1000000	0.7897480
chr6	3000000	4000000	4119	763582	1000000	0.7635820
chr6	4000000	5000000	3527	730095	1000000	0.7300950
chr6	5000000	6000000	4293	721879	1000000	0.7218790
chr6	6000000	7000000	3779	722136	1000000	0.7221360
chr6	7000000	8000000	4408	718159	1000000	0.7181590
chr6	8000000	9000000	3895	715868	1000000	0.7158680
chr6	9000000	10000000	4625	732858	1000000	0.7328580
chr6	10000000	11000000	3810	691545	1000000	0.6915450
chr6	11000000	12000000	2641	756456	1000000	0.7564560
chr6	12000000	13000000	2931	711422	1000000	0.7114220
chr6	13000000	14000000	2910	641433	1000000	0.6414330
chr6	14000000	15000000	3466	728481	1000000	0.7284810
chr6	15000000	16000000	4170	642364	1000000	0.6423640
chr6	16000000	17000000	3184	823664	1000000	0.8236640
chr6	17000000	18000000	3071	814302	1000000	0.8143020
chr6	18000000	19000000	2331	828532	1000000	0.8285320
chr6	19000000	20000000	2444	808307	1000000	0.8083070
chr6	20000000	21000000	2326	749319	1000000	0.7493190
chr6	21000000	22000000	3079	761072	1000000	0.7610720
chr6	22000000	23000000	2941	710302	1000000	0.7103020
chr6	23000000	24000000	2098	793104	1000000	0.7931040
chr6	24000000	25000000	2686	728509	1000000	0.7285090
chr6	25000000	26000000	2596	782389	1000000	0.7823890
chr6	26000000	27000000	2952	755778	1000000	0.7557780
chr6	27000000	28000000	2759	773746	1000000	0.7737460
chr6	28000000	29000000	2978	748322	1000000	0.7483220
chr6	29000000	30000000	3102	783672	1000000	0.7836720
chr6	30000000	31000000	3118	772955	1000000	0.7729550
chr6	31000000	32000000	2486	726749	1000000	0.7267490
chr6	32000000	33000000	2634	773530	1000000	0.7735300
chr6	33000000	34000000	2762	763883	1000000	0.7638830
chr6	34000000	35000000	3102	786411	1000000	0.7864110
chr6	35000000	36000000	2966	808364	1000000	0.8083640
chr6	36000000	37000000	4200	806425	1000000	0.8064250
chr6	37000000	38000000	2748	778936	1000000	0.7789360
chr6	38000000	39000000	3124	740617	1000000	0.7406170
chr6	39000000	40000000	3266	775799	1000000	0.7757990
chr6	40000000	41000000	3182	777230	1000000	0.7772300
chr6	41000000	42000000	2323	786472	1000000	0.7864720
chr6	42000000	43000000	2633	746742	1000000	0.7467420
chr6	43000000	44000000	3182	758386	1000000	0.7583860
chr6	44000000	45000000	2335	889050	1000000	0.8890500
chr6	45000000	46000000	3429	841705	1000000	0.8417050
chr6	46000000	47000000	2739	752687	1000000	0.7526870
chr6	47000000	48000000	2809	790186	1000000	0.7901860
chr6	48000000	49000000	3097	880673	1000000	0.8806730
chr6	49000000	50000000	2729	722033	1000000	0.7220330
chr6	50000000	51000000	2473	845752	1000000	0.8457520
chr6	51000000	52000000	2859	777836	1000000	0.7778360
chr6	52000000	53000000	2970	783853	1000000	0.7838530
chr6	53000000	54000000	2622	781743	1000000	0.7817430
chr6	54000000	55000000	2736	796746	1000000	0.7967460
chr6	55000000	56000000	3622	747666	1000000	0.7476660
chr6	56000000	57000000	2838	737122	1000000	0.7371220
chr6	57000000	58000000	2794	815459	1000000	0.8154590
chr6	58000000	59000000	2933	806525	1000000	0.8065250
chr6	59000000	60000000	3091	740441	1000000	0.7404410
chr6	60000000	61000000	3053	836811	1000000	0.8368110
chr6	61000000	62000000	2520	797809	1000000	0.7978090
chr6	62000000	63000000	2701	704582	1000000	0.7045820
chr6	63000000	64000000	3095	773941	1000000	0.7739410
chr6	64000000	65000000	2968	696529	1000000	0.6965290
chr6	65000000	66000000	2705	789667	1000000	0.7896670
chr6	66000000	67000000	2707	815130	1000000	0.8151300
chr6	67000000	68000000	2822	833878	1000000	0.8338780
chr6	68000000	69000000	2893	775544	1000000	0.7755440
chr6	69000000	70000000	3368	801494	1000000	0.8014940
chr6	70000000	71000000	3482	754846	1000000	0.7548460
chr6	71000000	72000000	2944	876128	1000000	0.8761280
chr6	72000000	73000000	2950	841671	1000000	0.8416710
chr6	73000000	74000000	3194	807574	1000000	0.8075740
chr6	74000000	75000000	3429	826720	1000000	0.8267200
chr6	75000000	76000000	3078	728441	1000000	0.7284410
chr6	76000000	77000000	3480	798749	1000000	0.7987490
chr6	77000000	78000000	3278	796520	1000000	0.7965200
chr6	78000000	79000000	3320	778644	1000000	0.7786440
chr6	79000000	80000000	2999	801919	1000000	0.8019190
chr6	80000000	81000000	3149	788417	1000000	0.7884170
chr6	81000000	82000000	2780	824587	1000000	0.8245870
chr6	82000000	83000000	3771	830625	1000000	0.8306250
chr6	83000000	84000000	2947	837935	1000000	0.8379350
chr6	84000000	85000000	2318	857365	1000000	0.8573650
chr6	85000000	86000000	2261	838657	1000000	0.8386570
chr6	86000000	87000000	3242	872137	1000000	0.8721370
chr6	87000000	88000000	3708	864235	1000000	0.8642350
chr6	88000000	89000000	3685	876722	1000000	0.8767220
chr6	89000000	90000000	3507	795993	1000000	0.7959930
chr6	90000000	91000000	2782	783225	1000000	0.7832250
chr6	91000000	92000000	3086	756791	1000000	0.7567910
chr6	92000000	93000000	2811	771087	1000000	0.7710870
chr6	93000000	94000000	3149	780829	1000000	0.7808290
chr6	94000000	95000000	3755	804573	1000000	0.8045730
chr6	95000000	96000000	3921	833815	1000000	0.8338150
chr6	96000000	97000000	3458	841544	1000000	0.8415440
chr6	97000000	98000000	4256	905662	1000000	0.9056620
chr6	98000000	99000000	3445	825265	1000000	0.8252650
chr6	99000000	100000000	2950	833452	1000000	0.8334520
chr6	100000000	101000000	3185	788133	1000000	0.7881330
chr6	101000000	102000000	3455	853873	1000000	0.8538730
chr6	102000000	103000000	3322	819456	1000000	0.8194560
chr6	103000000	104000000	3078	809198	1000000	0.8091980
chr6	104000000	105000000	2775	826975	1000000	0.8269750
chr6	105000000	106000000	3490	855799	1000000	0.8557990
chr6	106000000	107000000	3645	877194	1000000	0.8771940
chr6	107000000	108000000	3614	834178	1000000	0.8341780
chr6	108000000	109000000	3790	856509	1000000	0.8565090
chr6	109000000	110000000	1958	958060	1000000	0.9580600
chr6	110000000	111000000	3514	938426	1000000	0.9384260
chr6	111000000	112000000	3675	889707	1000000	0.8897070
chr6	112000000	113000000	3520	913530	1000000	0.9135300
chr6	113000000	114000000	3398	903962	1000000	0.9039620
chr6	114000000	115000000	3396	774145	1000000	0.7741450
chr6	115000000	116000000	3879	838825	1000000	0.8388250
chr6	116000000	117000000	3435	845952	1000000	0.8459520
chr6	117000000	118000000	3598	849874	1000000	0.8498740
chr6	118000000	119000000	2788	852305	1000000	0.8523050
chr6	119000000	120000000	3099	815917	1000000	0.8159170
chr6	120000000	121000000	3236	817061	1000000	0.8170610
chr6	121000000	122000000	3430	826617	1000000	0.8266170
chr6	122000000	123000000	3510	823726	1000000	0.8237260
chr6	123000000	124000000	2987	806829	1000000	0.8068290
chr6	124000000	125000000	2783	814576	1000000	0.8145760
chr6	125000000	126000000	2864	826556	1000000	0.8265560
chr6	126000000	127000000	2886	829099	1000000	0.8290990
chr6	127000000	128000000	4113	808849	1000000	0.8088490
chr6	128000000	129000000	3544	743540	1000000	0.7435400
chr6	129000000	130000000	3336	818954	1000000	0.8189540
chr6	130000000	131000000	2810	766714	1000000	0.7667140
chr6	131000000	132000000	3166	787376	1000000	0.7873760
chr6	132000000	133000000	3004	793497	1000000	0.7934970
chr6	133000000	134000000	2581	787753	1000000	0.7877530
chr6	134000000	135000000	3428	856865	1000000	0.8568650
chr6	135000000	136000000	2824	838875	1000000	0.8388750
chr6	136000000	137000000	2889	744160	1000000	0.7441600
chr6	137000000	138000000	2764	756449	1000000	0.7564490
chr6	138000000	139000000	2887	877464	1000000	0.8774640
chr6	139000000	140000000	3227	826956	1000000	0.8269560
chr6	140000000	141000000	2998	879163	1000000	0.8791630
chr6	141000000	142000000	2400	863214	1000000	0.8632140
chr6	142000000	143000000	2738	849333	1000000	0.8493330
chr6	143000000	144000000	2614	765156	1000000	0.7651560
chr6	144000000	145000000	2992	789419	1000000	0.7894190
chr6	145000000	146000000	2899	748838	1000000	0.7488380
chr6	146000000	147000000	3384	755135	1000000	0.7551350
chr6	147000000	148000000	3392	808357	1000000	0.8083570
chr6	148000000	149000000	2558	832787	1000000	0.8327870
chr6	149000000	150000000	2884	847740	1000000	0.8477400
chr6	150000000	151000000	2601	931196	1000000	0.9311960
chr6	151000000	152000000	2928	806871	1000000	0.8068710
chr6	152000000	153000000	2940	809242	1000000	0.8092420
chr6	153000000	154000000	3109	860307	1000000	0.8603070
chr6	154000000	155000000	3228	742626	1000000	0.7426260
chr6	155000000	156000000	3726	801605	1000000	0.8016050
chr6	156000000	157000000	3240	791898	1000000	0.7918980
chr6	157000000	158000000	2837	771567	1000000	0.7715670
chr6	158000000	159000000	2770	859452	1000000	0.8594520
chr6	159000000	160000000	3547	801770	1000000	0.8017700
chr6	160000000	161000000	3493	790501	1000000	0.7905010
chr6	161000000	162000000	3480	814766	1000000	0.8147660
chr6	162000000	163000000	3025	835090	1000000	0.8350900
chr6	163000000	164000000	2953	851074	1000000	0.8510740
chr6	164000000	165000000	3049	847459	1000000	0.8474590
chr6	165000000	166000000	3444	880567	1000000	0.8805670
chr6	166000000	167000000	3702	856327	1000000	0.8563270
chr6	167000000	168000000	3025	819764	1000000	0.8197640
chr6	168000000	169000000	3129	864302	1000000	0.8643020
chr6	169000000	170000000	3391	736341	1000000	0.7363410
chr6	170000000	171000000	2999	859709	1000000	0.8597090
chr6	171000000	172000000	3682	796599	1000000	0.7965990
chr6	172000000	173000000	3706	736611	1000000	0.7366110
chr6	173000000	174000000	3583	675250	1000000	0.6752500
chr6	174000000	175000000	3285	799285	1000000	0.7992850
chr6	175000000	176000000	3305	825157	1000000	0.8251570
chr6	176000000	177000000	3531	749527	1000000	0.7495270
chr6	177000000	178000000	2801	802520	1000000	0.8025200
chr6	178000000	179000000	3049	749826	1000000	0.7498260
chr6	179000000	180000000	2780	770756	1000000	0.7707560
chr6	180000000	181000000	2297	820459	1000000	0.8204590
chr6	181000000	182000000	3266	817351	1000000	0.8173510
chr6	182000000	183000000	3413	745745	1000000	0.7457450
chr6	183000000	184000000	3089	755629	1000000	0.7556290
chr6	184000000	185000000	2916	798228	1000000	0.7982280
chr6	185000000	186000000	2926	788225	1000000	0.7882250
chr6	186000000	187000000	3185	813288	1000000	0.8132880
chr6	187000000	188000000	3322	744276	1000000	0.7442760
chr6	188000000	189000000	3272	817721	1000000	0.8177210
chr6	189000000	190000000	3158	810875	1000000	0.8108750
chr6	190000000	191000000	2920	804469	1000000	0.8044690
chr6	191000000	192000000	2787	784304	1000000	0.7843040
chr6	192000000	193000000	2463	785412	1000000	0.7854120
chr6	193000000	194000000	2903	746637	1000000	0.7466370
chr6	194000000	195000000	2531	764150	1000000	0.7641500
chr6	195000000	196000000	2522	804532	1000000	0.8045320
chr6	196000000	197000000	2847	695148	1000000	0.6951480
chr6	197000000	198000000	3239	684767	1000000	0.6847670
chr6	198000000	199000000	3081	730177	1000000	0.7301770
chr6	199000000	200000000	3257	720418	1000000	0.7204180
chr6	200000000	201000000	2156	798905	1000000	0.7989050
chr6	201000000	202000000	2628	863363	1000000	0.8633630
chr6	202000000	203000000	2953	715004	1000000	0.7150040
chr6	203000000	204000000	2543	722112	1000000	0.7221120
chr6	204000000	205000000	3319	752236	1000000	0.7522360
chr6	205000000	206000000	3540	820690	1000000	0.8206900
chr6	206000000	207000000	3372	790723	1000000	0.7907230
chr6	207000000	208000000	2940	826661	1000000	0.8266610
chr6	208000000	209000000	3375	839544	1000000	0.8395440
chr6	209000000	210000000	3049	825731	1000000	0.8257310
chr6	210000000	211000000	3250	815994	1000000	0.8159940
chr6	211000000	212000000	2557	788543	1000000	0.7885430
chr6	212000000	213000000	2576	747734	1000000	0.7477340
chr6	213000000	214000000	2880	740403	1000000	0.7404030
chr6	214000000	215000000	2888	760241	1000000	0.7602410
chr6	215000000	216000000	3057	717468	1000000	0.7174680
chr6	216000000	217000000	2561	812665	1000000	0.8126650
chr6	217000000	218000000	3293	870950	1000000	0.8709500
chr6	218000000	219000000	3086	793342	1000000	0.7933420
chr6	219000000	220000000	3185	829815	1000000	0.8298150
chr6	220000000	221000000	3005	848362	1000000	0.8483620
chr6	221000000	222000000	2381	881377	1000000	0.8813770
chr6	222000000	223000000	3469	783375	1000000	0.7833750
chr6	223000000	224000000	2866	724324	1000000	0.7243240
chr6	224000000	225000000	3062	789250	1000000	0.7892500
chr6	225000000	226000000	2755	760584	1000000	0.7605840
chr6	226000000	227000000	2647	733892	1000000	0.7338920
chr6	227000000	228000000	2796	782473	1000000	0.7824730
chr6	228000000	229000000	3073	745241	1000000	0.7452410
chr6	229000000	230000000	2733	723841	1000000	0.7238410
chr6	230000000	231000000	2702	785211	1000000	0.7852110
chr6	231000000	232000000	3275	782864	1000000	0.7828640
chr6	232000000	233000000	3109	752932	1000000	0.7529320
chr6	233000000	234000000	2856	787249	1000000	0.7872490
chr6	234000000	235000000	3156	698975	1000000	0.6989750
chr6	235000000	236000000	3080	822956	1000000	0.8229560
chr6	236000000	237000000	3276	744534	1000000	0.7445340
chr6	237000000	238000000	3290	737560	1000000	0.7375600
chr6	238000000	239000000	2989	802299	1000000	0.8022990
chr6	239000000	240000000	3535	665369	1000000	0.6653690
chr6	240000000	241000000	2550	841881	1000000	0.8418810
chr6	241000000	242000000	2513	824875	1000000	0.8248750
chr6	242000000	243000000	3301	760577	1000000	0.7605770
chr6	243000000	244000000	3128	782530	1000000	0.7825300
chr6	244000000	245000000	2837	715075	1000000	0.7150750
chr6	245000000	246000000	2893	738944	1000000	0.7389440
chr6	246000000	247000000	2591	785559	1000000	0.7855590
chr6	247000000	248000000	3119	790127	1000000	0.7901270
chr6	248000000	249000000	3067	808835	1000000	0.8088350
chr6	249000000	250000000	3639	801861	1000000	0.8018610
chr6	250000000	251000000	2887	756295	1000000	0.7562950
chr6	251000000	252000000	2666	795136	1000000	0.7951360
chr6	252000000	253000000	2628	726982	1000000	0.7269820
chr6	253000000	254000000	2823	775471	1000000	0.7754710
chr6	254000000	255000000	2836	734037	1000000	0.7340370
chr6	255000000	256000000	2871	777340	1000000	0.7773400
chr6	256000000	257000000	2853	643502	1000000	0.6435020
chr6	257000000	258000000	2503	821360	1000000	0.8213600
chr6	258000000	259000000	2410	789835	1000000	0.7898350
chr6	259000000	260000000	3270	672088	1000000	0.6720880
chr6	260000000	261000000	3244	710609	1000000	0.7106090
chr6	261000000	262000000	2787	695086	1000000	0.6950860
chr6	262000000	263000000	3207	699080	1000000	0.6990800
chr6	263000000	264000000	3455	625286	1000000	0.6252860
chr6	264000000	265000000	2967	698951	1000000	0.6989510
chr6	265000000	266000000	3317	690272	1000000	0.6902720
chr6	266000000	267000000	3171	783679	1000000	0.7836790
chr6	267000000	268000000	3508	824516	1000000	0.8245160
chr6	268000000	269000000	3451	907293	1000000	0.9072930
chr6	269000000	270000000	3272	759532	1000000	0.7595320
chr6	270000000	271000000	3426	701160	1000000	0.7011600
chr6	271000000	272000000	5021	732314	1000000	0.7323140
chr6	272000000	273000000	5979	730276	1000000	0.7302760
chr6	273000000	273186030	1225	136418	186030	0.7333118
chr7	0	1000000	3588	855193	1000000	0.8551930
chr7	1000000	2000000	2916	830393	1000000	0.8303930
chr7	2000000	3000000	3156	820990	1000000	0.8209900
chr7	3000000	4000000	2725	719117	1000000	0.7191170
chr7	4000000	5000000	2725	777982	1000000	0.7779820
chr7	5000000	6000000	3013	722050	1000000	0.7220500
chr7	6000000	7000000	2947	861899	1000000	0.8618990
chr7	7000000	8000000	3110	787816	1000000	0.7878160
chr7	8000000	9000000	3109	688875	1000000	0.6888750
chr7	9000000	10000000	3013	737320	1000000	0.7373200
chr7	10000000	11000000	3402	874968	1000000	0.8749680
chr7	11000000	12000000	2835	743316	1000000	0.7433160
chr7	12000000	13000000	3116	832898	1000000	0.8328980
chr7	13000000	14000000	3262	735748	1000000	0.7357480
chr7	14000000	15000000	3187	767509	1000000	0.7675090
chr7	15000000	16000000	2535	800701	1000000	0.8007010
chr7	16000000	17000000	3320	847637	1000000	0.8476370
chr7	17000000	18000000	3945	762283	1000000	0.7622830
chr7	18000000	19000000	2926	742606	1000000	0.7426060
chr7	19000000	20000000	2886	837438	1000000	0.8374380
chr7	20000000	21000000	2932	693811	1000000	0.6938110
chr7	21000000	22000000	2729	758570	1000000	0.7585700
chr7	22000000	23000000	2870	821810	1000000	0.8218100
chr7	23000000	24000000	3032	796906	1000000	0.7969060
chr7	24000000	25000000	3158	777071	1000000	0.7770710
chr7	25000000	26000000	2634	852349	1000000	0.8523490
chr7	26000000	27000000	2301	797024	1000000	0.7970240
chr7	27000000	28000000	2716	727643	1000000	0.7276430
chr7	28000000	29000000	3091	760899	1000000	0.7608990
chr7	29000000	30000000	2934	811192	1000000	0.8111920
chr7	30000000	31000000	2628	808897	1000000	0.8088970
chr7	31000000	32000000	2786	742997	1000000	0.7429970
chr7	32000000	33000000	3470	754690	1000000	0.7546900
chr7	33000000	34000000	2880	764070	1000000	0.7640700
chr7	34000000	35000000	2649	793693	1000000	0.7936930
chr7	35000000	36000000	3085	722835	1000000	0.7228350
chr7	36000000	37000000	2359	743247	1000000	0.7432470
chr7	37000000	38000000	3058	771533	1000000	0.7715330
chr7	38000000	39000000	2625	790939	1000000	0.7909390
chr7	39000000	40000000	2578	806630	1000000	0.8066300
chr7	40000000	41000000	2655	756928	1000000	0.7569280
chr7	41000000	42000000	3005	765647	1000000	0.7656470
chr7	42000000	43000000	3345	786813	1000000	0.7868130
chr7	43000000	44000000	3193	780079	1000000	0.7800790
chr7	44000000	45000000	3767	773877	1000000	0.7738770
chr7	45000000	46000000	3260	857561	1000000	0.8575610
chr7	46000000	47000000	3236	824015	1000000	0.8240150
chr7	47000000	48000000	3070	821749	1000000	0.8217490
chr7	48000000	49000000	2639	833117	1000000	0.8331170
chr7	49000000	50000000	2838	841514	1000000	0.8415140
chr7	50000000	51000000	3141	806440	1000000	0.8064400
chr7	51000000	52000000	2981	851944	1000000	0.8519440
chr7	52000000	53000000	2827	850505	1000000	0.8505050
chr7	53000000	54000000	2663	745847	1000000	0.7458470
chr7	54000000	55000000	2553	904876	1000000	0.9048760
chr7	55000000	56000000	3247	773113	1000000	0.7731130
chr7	56000000	57000000	2943	727391	1000000	0.7273910
chr7	57000000	58000000	3000	851282	1000000	0.8512820
chr7	58000000	59000000	2853	760107	1000000	0.7601070
chr7	59000000	60000000	2510	825744	1000000	0.8257440
chr7	60000000	61000000	3065	745876	1000000	0.7458760
chr7	61000000	62000000	2861	778975	1000000	0.7789750
chr7	62000000	63000000	3809	774741	1000000	0.7747410
chr7	63000000	64000000	2724	778513	1000000	0.7785130
chr7	64000000	65000000	3463	733535	1000000	0.7335350
chr7	65000000	66000000	2761	809344	1000000	0.8093440
chr7	66000000	67000000	2875	802741	1000000	0.8027410
chr7	67000000	68000000	2338	791576	1000000	0.7915760
chr7	68000000	69000000	2696	825841	1000000	0.8258410
chr7	69000000	70000000	3475	736727	1000000	0.7367270
chr7	70000000	71000000	2863	767495	1000000	0.7674950
chr7	71000000	72000000	2490	907093	1000000	0.9070930
chr7	72000000	73000000	3112	817714	1000000	0.8177140
chr7	73000000	74000000	3078	840837	1000000	0.8408370
chr7	74000000	75000000	3626	743407	1000000	0.7434070
chr7	75000000	76000000	3506	817457	1000000	0.8174570
chr7	76000000	77000000	2867	748985	1000000	0.7489850
chr7	77000000	78000000	3046	754487	1000000	0.7544870
chr7	78000000	79000000	3549	741853	1000000	0.7418530
chr7	79000000	80000000	2751	770988	1000000	0.7709880
chr7	80000000	81000000	2724	755136	1000000	0.7551360
chr7	81000000	82000000	3047	801812	1000000	0.8018120
chr7	82000000	83000000	2695	806289	1000000	0.8062890
chr7	83000000	84000000	3325	756130	1000000	0.7561300
chr7	84000000	85000000	3480	750468	1000000	0.7504680
chr7	85000000	86000000	3302	800372	1000000	0.8003720
chr7	86000000	87000000	3220	766339	1000000	0.7663390
chr7	87000000	88000000	2576	862525	1000000	0.8625250
chr7	88000000	89000000	3135	799043	1000000	0.7990430
chr7	89000000	90000000	3078	759861	1000000	0.7598610
chr7	90000000	91000000	2999	845421	1000000	0.8454210
chr7	91000000	92000000	2369	760108	1000000	0.7601080
chr7	92000000	93000000	3475	837004	1000000	0.8370040
chr7	93000000	94000000	2503	846596	1000000	0.8465960
chr7	94000000	95000000	3276	769585	1000000	0.7695850
chr7	95000000	96000000	2603	773181	1000000	0.7731810
chr7	96000000	97000000	2816	810140	1000000	0.8101400
chr7	97000000	98000000	2394	805523	1000000	0.8055230
chr7	98000000	99000000	2847	778399	1000000	0.7783990
chr7	99000000	100000000	2673	810226	1000000	0.8102260
chr7	100000000	101000000	2754	872774	1000000	0.8727740
chr7	101000000	102000000	2989	744656	1000000	0.7446560
chr7	102000000	103000000	2896	800804	1000000	0.8008040
chr7	103000000	104000000	2897	843005	1000000	0.8430050
chr7	104000000	105000000	2545	774201	1000000	0.7742010
chr7	105000000	106000000	2847	845843	1000000	0.8458430
chr7	106000000	107000000	3350	772416	1000000	0.7724160
chr7	107000000	108000000	2962	833422	1000000	0.8334220
chr7	108000000	109000000	3508	773909	1000000	0.7739090
chr7	109000000	110000000	3161	799325	1000000	0.7993250
chr7	110000000	111000000	3258	804024	1000000	0.8040240
chr7	111000000	112000000	3211	838989	1000000	0.8389890
chr7	112000000	113000000	3012	824769	1000000	0.8247690
chr7	113000000	114000000	2807	709413	1000000	0.7094130
chr7	114000000	115000000	2945	836522	1000000	0.8365220
chr7	115000000	116000000	2944	847349	1000000	0.8473490
chr7	116000000	117000000	2707	811284	1000000	0.8112840
chr7	117000000	118000000	2744	759828	1000000	0.7598280
chr7	118000000	119000000	3649	771924	1000000	0.7719240
chr7	119000000	120000000	3046	740999	1000000	0.7409990
chr7	120000000	121000000	2944	694916	1000000	0.6949160
chr7	121000000	122000000	2931	788632	1000000	0.7886320
chr7	122000000	123000000	2898	819329	1000000	0.8193290
chr7	123000000	124000000	3208	770527	1000000	0.7705270
chr7	124000000	125000000	3269	810682	1000000	0.8106820
chr7	125000000	126000000	2895	721714	1000000	0.7217140
chr7	126000000	127000000	3486	827812	1000000	0.8278120
chr7	127000000	128000000	2692	809642	1000000	0.8096420
chr7	128000000	129000000	3031	823092	1000000	0.8230920
chr7	129000000	130000000	3338	802734	1000000	0.8027340
chr7	130000000	131000000	2978	799970	1000000	0.7999700
chr7	131000000	132000000	2899	793114	1000000	0.7931140
chr7	132000000	133000000	2835	832837	1000000	0.8328370
chr7	133000000	134000000	2873	872965	1000000	0.8729650
chr7	134000000	135000000	3106	812923	1000000	0.8129230
chr7	135000000	136000000	3362	785801	1000000	0.7858010
chr7	136000000	137000000	3296	799341	1000000	0.7993410
chr7	137000000	138000000	3695	795289	1000000	0.7952890
chr7	138000000	139000000	2977	776214	1000000	0.7762140
chr7	139000000	140000000	3539	830806	1000000	0.8308060
chr7	140000000	141000000	3352	804379	1000000	0.8043790
chr7	141000000	142000000	3353	782863	1000000	0.7828630
chr7	142000000	143000000	3383	781721	1000000	0.7817210
chr7	143000000	144000000	3328	805319	1000000	0.8053190
chr7	144000000	145000000	3093	739061	1000000	0.7390610
chr7	145000000	146000000	2940	835630	1000000	0.8356300
chr7	146000000	147000000	3421	787817	1000000	0.7878170
chr7	147000000	148000000	3060	791310	1000000	0.7913100
[truncated: 707 more rows]
