# Supplementary material for: Chromosome-level haplotype-resolved assembly of highly heterozygous grass genomes with PhaseGrass
Source: Nat Commun. 2025 Dec 20;17:12. doi: 10.1038/s41467-025-66377-5 (PMC12764793; doi:10.1038/s41467-025-66377-5)
Supplement: Supplementary file 6 — Source Data [file 41467_2025_66377_MOESM6_ESM.zip › Supplementary Fig. 11a/DH647_Sikem_HEN17_viz_pav_suppfig11a.R]

# plot fraction of nonrep and rep seq in each haplotype of redclover

# set working directory
setwd("P:/Yutangchen/DH647/DH647_nextpolish/chr_align_chr/DH647_h1_vs_h2")

# load library
library(stringr)
library(ggplot2)
library(ggh4x)

##################################################################################################################################
bed2df <- function(nonreph1 = nonreph1, 
                   nonreph2 = nonreph2,
                   reph1 = reph1,
                   reph2 = reph2,
                   h1 = 'H1',
                   h2 = 'H2',
                   genome = 'test'){
  
  # name columns
  colnames(nonreph1) <- c('chr', 'start', 'end', 'B', 'A', 'wlen', 'fraction')
  colnames(nonreph2) <- c('chr', 'start', 'end', 'B', 'A', 'wlen', 'fraction')
  
  colnames(reph1) <- c('chr', 'start', 'end', 'B', 'A', 'wlen', 'fraction')
  colnames(reph2) <- c('chr', 'start', 'end', 'B', 'A', 'wlen', 'fraction')
  
  # only secelt chromosomes
  nonreph1 <- nonreph1[grep('chr', nonreph1$chr), ]
  nonreph2 <- nonreph2[grep('chr', nonreph2$chr), ]
  
  reph1 <- reph1[grep('chr', reph1$chr), ]
  reph2 <- reph2[grep('chr', reph2$chr), ]
  
  # add haplotype
  nonreph1$hap <- rep(h1, nrow(nonreph1))
  nonreph2$hap <- rep(h2, nrow(nonreph2))
  
  reph1$hap <- rep(h1, nrow(reph1))
  reph2$hap <- rep(h2, nrow(reph2))
  
  # combine two pavh1 and pavh2
  nonrepall <- rbind.data.frame(nonreph1, nonreph2)
  repall <- rbind.data.frame(reph1, reph2)
  
  # make chr capital
  nonrepall$chr <- str_to_title(nonrepall$chr)
  repall$chr <- str_to_title(repall$chr)
  
  # add tag to pav and rep
  nonrepall$tag <- rep('Nonrepetitive', nrow(nonrepall))
  repall$tag <- rep('Repetitive', nrow(repall))
  myall <- rbind.data.frame(nonrepall, repall)
  
  # add genome ID to myall
  myall$genome <- rep(genome, nrow(myall))
  
  return(myall)
}
##################################################################################################################################
# import data
DH647_nonreph1 <- read.table("coverage/ref_windows_nonrep_cov.bed", header = F, stringsAsFactors = F)
DH647_nonreph2 <- read.table("coverage/query_windows_nonrep_cov.bed", header = F, stringsAsFactors = F)
DH647_reph1 <- read.table('coverage/ref_windows_rep_cov.bed', header = F, stringsAsFactors = F)
DH647_reph2 <- read.table('coverage/query_windows_rep_cov.bed', header = F, stringsAsFactors = F)

Sikem_nonreph1 <- read.table("../../../../Sikem_hifi/chr_align_chr/sikem_h1_vs_h2/coverage/ref_windows_nonrep_cov.bed", header = F, stringsAsFactors = F)
Sikem_nonreph2 <- read.table("../../../../Sikem_hifi/chr_align_chr/sikem_h1_vs_h2/coverage/query_windows_nonrep_cov.bed", header = F, stringsAsFactors = F)
Sikem_reph1 <- read.table('../../../../Sikem_hifi/chr_align_chr/sikem_h1_vs_h2/coverage/ref_windows_rep_cov.bed', header = F, stringsAsFactors = F)
Sikem_reph2 <- read.table('../../../../Sikem_hifi/chr_align_chr/sikem_h1_vs_h2/coverage/query_windows_rep_cov.bed', header = F, stringsAsFactors = F)

HEN17_nonreph1 <- read.table("../../../../Sikem_hifi/chr_align_chr/redclover_h1_vs_h2/coverage/ref_windows_nonrep_cov.bed", header = F, stringsAsFactors = F)
HEN17_nonreph2 <- read.table("../../../../Sikem_hifi/chr_align_chr/redclover_h1_vs_h2/coverage/query_windows_nonrep_cov.bed", header = F, stringsAsFactors = F)
HEN17_reph1 <- read.table('../../../../Sikem_hifi/chr_align_chr/redclover_h1_vs_h2/coverage/ref_windows_rep_cov.bed', header = F, stringsAsFactors = F)
HEN17_reph2 <- read.table('../../../../Sikem_hifi/chr_align_chr/redclover_h1_vs_h2/coverage/query_windows_rep_cov.bed', header = F, stringsAsFactors = F)

# apply bed2df
DH647_cov <- bed2df(nonreph1 = DH647_nonreph1, nonreph2 = DH647_nonreph2, reph1 = DH647_reph1, reph2 = DH647_reph2, genome = 'DH647')
Sikem_cov <- bed2df(nonreph1 = Sikem_nonreph1, nonreph2 = Sikem_nonreph2, reph1 = Sikem_reph1, reph2 = Sikem_reph2, genome = 'Sikem')
HEN17_cov <- bed2df(nonreph1 = HEN17_nonreph1, nonreph2 = HEN17_nonreph2, reph1 = HEN17_reph1, reph2 = HEN17_reph2, genome = 'HEN17')

combine_df <- rbind.data.frame(DH647_cov, Sikem_cov, HEN17_cov)
combine_df$genome <- factor(combine_df$genome, levels = c('DH647', 'Sikem', 'HEN17'))

# visualize the coverage
ggplot(combine_df, aes(x = ((start + end)/2)/10^6, y = fraction*100)) +
  geom_line(aes(color = tag), linewidth = 1,  alpha = 0.5) +
  facet_grid2(cols = vars(chr), rows = vars(genome, hap), scales = "free_x", independent = "x") + 
  labs(x = 'Base pair position in pseudo-chromosomes (Mb)', y = 'Proportion of total length per 1 Mb', color = 'Sequence') +
  scale_color_manual(values = c('purple', 'green4')) +
  ylim(0, 100) + 
  theme(strip.text.x = element_text(face = "plain", size = 15),
        strip.text.y = element_text(face = "plain", size = 15),
        strip.background = element_blank(),
        legend.position = 'top',
        legend.key = element_blank(),
        panel.background = element_rect(fill = "white", colour = "black", linewidth = 0.5, linetype = "solid"),
        panel.grid.major = element_line(linewidth = 0.5, linetype = 'solid', colour = "gray90"),
        panel.grid.minor = element_line(linewidth = 0.5, linetype = 'solid', colour = "gray90"),
        axis.text.y = element_text(size = 15),
        axis.text.x = element_text(size = 10),
        axis.title.x = element_text(color="black", size=20, face="plain"),
        axis.title.y = element_text(color="black", size=20, face="plain"),
        legend.title = element_text(size = 15),
        legend.text = element_text(size = 15))

ggsave('DH647_Sikem_HEN17_rep_nonrep_cov.pdf', device = 'pdf', width = 20, height = 10)

# calculate mean cov per haplotype per genome
# DH647
mean(combine_df[combine_df$hap == 'H1' & combine_df$tag == 'Nonrepetitive' & combine_df$genome == 'DH647', 7]) # 20.50%
mean(combine_df[combine_df$hap == 'H2' & combine_df$tag == 'Nonrepetitive' & combine_df$genome == 'DH647', 7]) # 20.50%
mean(combine_df[combine_df$hap == 'H1' & combine_df$tag == 'Repetitive' & combine_df$genome == 'DH647', 7]) # 79.47%
mean(combine_df[combine_df$hap == 'H2' & combine_df$tag == 'Repetitive' & combine_df$genome == 'DH647', 7]) # 79.47%

# Sikem
mean(combine_df[combine_df$hap == 'H1' & combine_df$tag == 'Nonrepetitive' & combine_df$genome == 'Sikem', 7]) # 21.42%
mean(combine_df[combine_df$hap == 'H2' & combine_df$tag == 'Nonrepetitive' & combine_df$genome == 'Sikem', 7]) # 21.66%
mean(combine_df[combine_df$hap == 'H1' & combine_df$tag == 'Repetitive' & combine_df$genome == 'Sikem', 7]) # 78.56%
mean(combine_df[combine_df$hap == 'H2' & combine_df$tag == 'Repetitive' & combine_df$genome == 'Sikem', 7]) # 78.32%

# HEN17
mean(combine_df[combine_df$hap == 'H1' & combine_df$tag == 'Nonrepetitive' & combine_df$genome == 'HEN17', 7]) # 53.82%
mean(combine_df[combine_df$hap == 'H2' & combine_df$tag == 'Nonrepetitive' & combine_df$genome == 'HEN17', 7]) # 52.92%
mean(combine_df[combine_df$hap == 'H1' & combine_df$tag == 'Repetitive' & combine_df$genome == 'HEN17', 7]) # 46.18%
mean(combine_df[combine_df$hap == 'H2' & combine_df$tag == 'Repetitive' & combine_df$genome == 'HEN17', 7]) # 47.08%
