# Supplementary material for: Chromosome-level haplotype-resolved assembly of highly heterozygous grass genomes with PhaseGrass
Source: Nat Commun. 2025 Dec 20;17:12. doi: 10.1038/s41467-025-66377-5 (PMC12764793; doi:10.1038/s41467-025-66377-5)
Supplement: Supplementary file 6 — Source Data [file 41467_2025_66377_MOESM6_ESM.zip › Supplementary Fig. 11a/HEN17_coverage/query_windows_nonrep_cov.bed]

chr1	0	1000000	2681	696473	1000000	0.6964730
chr1	1000000	2000000	3450	738913	1000000	0.7389130
chr1	2000000	3000000	3056	710548	1000000	0.7105480
chr1	3000000	4000000	3445	692094	1000000	0.6920940
chr1	4000000	5000000	2895	731991	1000000	0.7319910
chr1	5000000	6000000	3296	713083	1000000	0.7130830
chr1	6000000	7000000	3009	735328	1000000	0.7353280
chr1	7000000	8000000	3161	684460	1000000	0.6844600
chr1	8000000	9000000	3104	722362	1000000	0.7223620
chr1	9000000	10000000	2872	670456	1000000	0.6704560
chr1	10000000	11000000	2927	693582	1000000	0.6935820
chr1	11000000	12000000	2815	673255	1000000	0.6732550
chr1	12000000	13000000	3607	669235	1000000	0.6692350
chr1	13000000	14000000	3421	553067	1000000	0.5530670
chr1	14000000	15000000	3665	634583	1000000	0.6345830
chr1	15000000	16000000	3283	645285	1000000	0.6452850
chr1	16000000	17000000	3987	479074	1000000	0.4790740
chr1	17000000	18000000	4001	571473	1000000	0.5714730
chr1	18000000	19000000	4092	526450	1000000	0.5264500
chr1	19000000	20000000	3809	461861	1000000	0.4618610
chr1	20000000	21000000	4155	493676	1000000	0.4936760
chr1	21000000	22000000	4126	559894	1000000	0.5598940
chr1	22000000	23000000	4319	359713	1000000	0.3597130
chr1	23000000	24000000	4990	276642	1000000	0.2766420
chr1	24000000	25000000	5389	329612	1000000	0.3296120
chr1	25000000	26000000	3784	434833	1000000	0.4348330
chr1	26000000	27000000	4410	370250	1000000	0.3702500
chr1	27000000	28000000	4504	531931	1000000	0.5319310
chr1	28000000	29000000	4119	356857	1000000	0.3568570
chr1	29000000	30000000	3984	582818	1000000	0.5828180
chr1	30000000	31000000	4589	507784	1000000	0.5077840
chr1	31000000	32000000	3649	409311	1000000	0.4093110
chr1	32000000	33000000	3992	339464	1000000	0.3394640
chr1	33000000	34000000	3968	474768	1000000	0.4747680
chr1	34000000	35000000	3383	358075	1000000	0.3580750
chr1	35000000	36000000	4043	601379	1000000	0.6013790
chr1	36000000	37000000	5163	463468	1000000	0.4634680
chr1	37000000	38000000	4120	552351	1000000	0.5523510
chr1	38000000	39000000	3943	546234	1000000	0.5462340
chr1	39000000	40000000	3878	565631	1000000	0.5656310
chr1	40000000	41000000	3885	584962	1000000	0.5849620
chr1	41000000	42000000	3536	669942	1000000	0.6699420
chr1	42000000	43000000	3337	685734	1000000	0.6857340
chr1	43000000	44000000	3598	644898	1000000	0.6448980
chr1	44000000	45000000	3157	720835	1000000	0.7208350
chr1	45000000	46000000	4009	577473	1000000	0.5774730
chr1	46000000	47000000	2790	755146	1000000	0.7551460
chr1	47000000	48000000	2919	756223	1000000	0.7562230
chr1	48000000	49000000	2596	738334	1000000	0.7383340
chr1	49000000	50000000	2998	740965	1000000	0.7409650
chr1	50000000	51000000	3659	625518	1000000	0.6255180
chr1	51000000	51467587	1530	314962	467587	0.6735902
chr2	0	1000000	4233	609912	1000000	0.6099120
chr2	1000000	2000000	3177	605941	1000000	0.6059410
chr2	2000000	3000000	2972	716494	1000000	0.7164940
chr2	3000000	4000000	3486	666502	1000000	0.6665020
chr2	4000000	5000000	3676	627726	1000000	0.6277260
chr2	5000000	6000000	3938	554466	1000000	0.5544660
chr2	6000000	7000000	4282	422718	1000000	0.4227180
chr2	7000000	8000000	4377	579134	1000000	0.5791340
chr2	8000000	9000000	4308	471102	1000000	0.4711020
chr2	9000000	10000000	4841	488645	1000000	0.4886450
chr2	10000000	11000000	4578	504363	1000000	0.5043630
chr2	11000000	12000000	3562	445965	1000000	0.4459650
chr2	12000000	13000000	4456	325508	1000000	0.3255080
chr2	13000000	14000000	4561	499680	1000000	0.4996800
chr2	14000000	15000000	3071	201147	1000000	0.2011470
chr2	15000000	16000000	4745	320944	1000000	0.3209440
chr2	16000000	17000000	4060	572875	1000000	0.5728750
chr2	17000000	18000000	4106	525956	1000000	0.5259560
chr2	18000000	19000000	3373	595065	1000000	0.5950650
chr2	19000000	20000000	3574	569355	1000000	0.5693550
chr2	20000000	21000000	4060	516705	1000000	0.5167050
chr2	21000000	22000000	3888	549928	1000000	0.5499280
chr2	22000000	23000000	3855	563082	1000000	0.5630820
chr2	23000000	24000000	4471	394869	1000000	0.3948690
chr2	24000000	25000000	2451	242656	1000000	0.2426560
chr2	25000000	26000000	2993	80700	1000000	0.0807000
chr2	26000000	27000000	3365	312119	1000000	0.3121190
chr2	27000000	28000000	4323	264230	1000000	0.2642300
chr2	28000000	29000000	4268	410982	1000000	0.4109820
chr2	29000000	30000000	4469	300139	1000000	0.3001390
chr2	30000000	31000000	4987	289493	1000000	0.2894930
chr2	31000000	32000000	3644	172324	1000000	0.1723240
chr2	32000000	33000000	4389	261681	1000000	0.2616810
chr2	33000000	34000000	3961	162232	1000000	0.1622320
chr2	34000000	35000000	3592	555783	1000000	0.5557830
chr2	35000000	36000000	3092	583388	1000000	0.5833880
chr2	36000000	37000000	3095	549944	1000000	0.5499440
chr2	37000000	38000000	4020	585165	1000000	0.5851650
chr2	38000000	39000000	3446	610654	1000000	0.6106540
chr2	39000000	40000000	3893	601071	1000000	0.6010710
chr2	40000000	41000000	3305	646781	1000000	0.6467810
chr2	41000000	42000000	4369	410625	1000000	0.4106250
chr2	42000000	43000000	3726	610472	1000000	0.6104720
chr2	43000000	44000000	4040	613364	1000000	0.6133640
chr2	44000000	45000000	3612	609255	1000000	0.6092550
chr2	45000000	46000000	4081	545662	1000000	0.5456620
chr2	46000000	47000000	3552	681474	1000000	0.6814740
chr2	47000000	48000000	4121	518541	1000000	0.5185410
chr2	48000000	49000000	4179	511276	1000000	0.5112760
chr2	49000000	50000000	3904	557505	1000000	0.5575050
chr2	50000000	51000000	3746	651606	1000000	0.6516060
chr2	51000000	52000000	4579	565905	1000000	0.5659050
chr2	52000000	53000000	3660	662990	1000000	0.6629900
chr2	53000000	54000000	3639	584897	1000000	0.5848970
chr2	54000000	55000000	3768	623232	1000000	0.6232320
chr2	55000000	56000000	3259	608404	1000000	0.6084040
chr2	56000000	57000000	3837	634967	1000000	0.6349670
chr2	57000000	58000000	3236	708631	1000000	0.7086310
chr2	58000000	59000000	2797	769470	1000000	0.7694700
chr2	59000000	60000000	2718	771140	1000000	0.7711400
chr2	60000000	61000000	2723	706970	1000000	0.7069700
chr2	61000000	62000000	2512	766222	1000000	0.7662220
chr2	62000000	63000000	2497	796865	1000000	0.7968650
chr2	63000000	64000000	3290	737993	1000000	0.7379930
chr2	64000000	65000000	3318	750407	1000000	0.7504070
chr2	65000000	66000000	3098	725130	1000000	0.7251300
chr2	66000000	67000000	3224	731136	1000000	0.7311360
chr2	67000000	67447885	1093	307167	447885	0.6858166
chr3	0	1000000	3276	731333	1000000	0.7313330
chr3	1000000	2000000	3522	711714	1000000	0.7117140
chr3	2000000	3000000	2766	738839	1000000	0.7388390
chr3	3000000	4000000	2549	754888	1000000	0.7548880
chr3	4000000	5000000	2213	801338	1000000	0.8013380
chr3	5000000	6000000	2816	757603	1000000	0.7576030
chr3	6000000	7000000	3272	676186	1000000	0.6761860
chr3	7000000	8000000	3433	704797	1000000	0.7047970
chr3	8000000	9000000	3186	702488	1000000	0.7024880
chr3	9000000	10000000	2705	756663	1000000	0.7566630
chr3	10000000	11000000	3930	586529	1000000	0.5865290
chr3	11000000	12000000	3404	653048	1000000	0.6530480
chr3	12000000	13000000	3998	602575	1000000	0.6025750
chr3	13000000	14000000	4758	568960	1000000	0.5689600
chr3	14000000	15000000	3769	547944	1000000	0.5479440
chr3	15000000	16000000	3911	430798	1000000	0.4307980
chr3	16000000	17000000	4406	504779	1000000	0.5047790
chr3	17000000	18000000	4178	591052	1000000	0.5910520
chr3	18000000	19000000	4072	565280	1000000	0.5652800
chr3	19000000	20000000	4315	511569	1000000	0.5115690
chr3	20000000	21000000	3940	433260	1000000	0.4332600
chr3	21000000	22000000	4071	603594	1000000	0.6035940
chr3	22000000	23000000	3743	480436	1000000	0.4804360
chr3	23000000	24000000	3320	291992	1000000	0.2919920
chr3	24000000	25000000	3735	276591	1000000	0.2765910
chr3	25000000	26000000	3658	297005	1000000	0.2970050
chr3	26000000	27000000	4323	304562	1000000	0.3045620
chr3	27000000	28000000	4042	230674	1000000	0.2306740
chr3	28000000	29000000	3597	200102	1000000	0.2001020
chr3	29000000	30000000	3716	334731	1000000	0.3347310
chr3	30000000	31000000	3627	382714	1000000	0.3827140
chr3	31000000	32000000	3682	416884	1000000	0.4168840
chr3	32000000	33000000	3748	631978	1000000	0.6319780
chr3	33000000	34000000	3568	638899	1000000	0.6388990
chr3	34000000	35000000	3361	542759	1000000	0.5427590
chr3	35000000	36000000	3466	676267	1000000	0.6762670
chr3	36000000	37000000	3990	558201	1000000	0.5582010
chr3	37000000	38000000	4491	499032	1000000	0.4990320
chr3	38000000	39000000	4212	577831	1000000	0.5778310
chr3	39000000	40000000	4197	549260	1000000	0.5492600
chr3	40000000	41000000	4124	567253	1000000	0.5672530
chr3	41000000	42000000	3563	609438	1000000	0.6094380
chr3	42000000	43000000	3407	665079	1000000	0.6650790
chr3	43000000	44000000	4921	530995	1000000	0.5309950
chr3	44000000	45000000	4277	630458	1000000	0.6304580
chr3	45000000	46000000	4069	611900	1000000	0.6119000
chr3	46000000	47000000	5065	548251	1000000	0.5482510
chr3	47000000	48000000	4029	652207	1000000	0.6522070
chr3	48000000	49000000	3375	684642	1000000	0.6846420
chr3	49000000	50000000	3588	722799	1000000	0.7227990
chr3	50000000	51000000	4703	610863	1000000	0.6108630
chr3	51000000	52000000	3550	720626	1000000	0.7206260
chr3	52000000	53000000	3416	700897	1000000	0.7008970
chr3	53000000	53173086	494	140585	173086	0.8122263
chr4	0	1000000	3027	732325	1000000	0.7323250
chr4	1000000	2000000	4150	561192	1000000	0.5611920
chr4	2000000	3000000	5232	475672	1000000	0.4756720
chr4	3000000	4000000	5122	505155	1000000	0.5051550
chr4	4000000	5000000	3926	680800	1000000	0.6808000
chr4	5000000	6000000	2922	779975	1000000	0.7799750
chr4	6000000	7000000	3744	653118	1000000	0.6531180
chr4	7000000	8000000	2951	704959	1000000	0.7049590
chr4	8000000	9000000	3132	685832	1000000	0.6858320
chr4	9000000	10000000	4044	619460	1000000	0.6194600
chr4	10000000	11000000	3753	593816	1000000	0.5938160
chr4	11000000	12000000	3345	595859	1000000	0.5958590
chr4	12000000	13000000	3858	565520	1000000	0.5655200
chr4	13000000	14000000	3636	619128	1000000	0.6191280
chr4	14000000	15000000	3959	559096	1000000	0.5590960
chr4	15000000	16000000	4169	564082	1000000	0.5640820
chr4	16000000	17000000	4638	506490	1000000	0.5064900
chr4	17000000	18000000	4397	486791	1000000	0.4867910
chr4	18000000	19000000	3478	543206	1000000	0.5432060
chr4	19000000	20000000	4116	483830	1000000	0.4838300
chr4	20000000	21000000	725	2532	1000000	0.0025320
chr4	21000000	22000000	1490	81882	1000000	0.0818820
chr4	22000000	23000000	4609	355272	1000000	0.3552720
chr4	23000000	24000000	3471	148694	1000000	0.1486940
chr4	24000000	25000000	4058	173076	1000000	0.1730760
chr4	25000000	26000000	4343	161656	1000000	0.1616560
chr4	26000000	27000000	4369	280824	1000000	0.2808240
chr4	27000000	28000000	4443	441175	1000000	0.4411750
chr4	28000000	29000000	4445	540701	1000000	0.5407010
chr4	29000000	30000000	4592	453280	1000000	0.4532800
chr4	30000000	31000000	4519	474733	1000000	0.4747330
chr4	31000000	32000000	4818	456887	1000000	0.4568870
chr4	32000000	33000000	4546	503326	1000000	0.5033260
chr4	33000000	34000000	3849	242695	1000000	0.2426950
chr4	34000000	35000000	4393	506842	1000000	0.5068420
chr4	35000000	36000000	4527	509250	1000000	0.5092500
chr4	36000000	37000000	4632	557844	1000000	0.5578440
chr4	37000000	38000000	4344	563376	1000000	0.5633760
chr4	38000000	39000000	3647	527574	1000000	0.5275740
chr4	39000000	40000000	4284	568037	1000000	0.5680370
chr4	40000000	41000000	4362	490793	1000000	0.4907930
chr4	41000000	42000000	3061	711169	1000000	0.7111690
chr4	42000000	43000000	3243	560989	1000000	0.5609890
chr4	43000000	44000000	3963	616731	1000000	0.6167310
chr4	44000000	45000000	3283	619696	1000000	0.6196960
chr4	45000000	46000000	3444	567582	1000000	0.5675820
chr4	46000000	47000000	3742	624491	1000000	0.6244910
chr4	47000000	48000000	3305	679857	1000000	0.6798570
chr4	48000000	49000000	3255	672951	1000000	0.6729510
chr4	49000000	50000000	3842	685853	1000000	0.6858530
chr4	50000000	51000000	3303	718720	1000000	0.7187200
chr4	51000000	52000000	3655	667740	1000000	0.6677400
chr4	52000000	53000000	3703	629874	1000000	0.6298740
chr4	53000000	54000000	3642	562592	1000000	0.5625920
chr4	54000000	55000000	3901	676994	1000000	0.6769940
chr4	55000000	56000000	3374	616768	1000000	0.6167680
chr4	56000000	57000000	3322	711422	1000000	0.7114220
chr4	57000000	58000000	3816	654005	1000000	0.6540050
chr4	58000000	58167559	502	115587	167559	0.6898286
chr5	0	1000000	4127	473738	1000000	0.4737380
chr5	1000000	2000000	4749	489818	1000000	0.4898180
chr5	2000000	3000000	3601	588134	1000000	0.5881340
chr5	3000000	4000000	4204	490337	1000000	0.4903370
chr5	4000000	5000000	4242	446957	1000000	0.4469570
chr5	5000000	6000000	4874	514070	1000000	0.5140700
chr5	6000000	7000000	4335	540402	1000000	0.5404020
chr5	7000000	8000000	4288	490602	1000000	0.4906020
chr5	8000000	9000000	3285	108146	1000000	0.1081460
chr5	9000000	10000000	4792	262261	1000000	0.2622610
chr5	10000000	11000000	4633	417579	1000000	0.4175790
chr5	11000000	12000000	4235	241607	1000000	0.2416070
chr5	12000000	13000000	4101	363411	1000000	0.3634110
chr5	13000000	14000000	4120	466760	1000000	0.4667600
chr5	14000000	15000000	5457	312630	1000000	0.3126300
chr5	15000000	16000000	3882	221641	1000000	0.2216410
chr5	16000000	17000000	4145	221736	1000000	0.2217360
chr5	17000000	18000000	4075	163979	1000000	0.1639790
chr5	18000000	19000000	3662	120349	1000000	0.1203490
chr5	19000000	20000000	3044	190442	1000000	0.1904420
chr5	20000000	21000000	521	9701	1000000	0.0097010
chr5	21000000	22000000	219	510	1000000	0.0005100
chr5	22000000	23000000	3240	14983	1000000	0.0149830
chr5	23000000	24000000	4334	205736	1000000	0.2057360
chr5	24000000	25000000	3230	103232	1000000	0.1032320
chr5	25000000	26000000	4450	269924	1000000	0.2699240
chr5	26000000	27000000	4428	236126	1000000	0.2361260
chr5	27000000	28000000	4870	201172	1000000	0.2011720
chr5	28000000	29000000	4022	115707	1000000	0.1157070
chr5	29000000	30000000	3950	230981	1000000	0.2309810
chr5	30000000	31000000	4293	245670	1000000	0.2456700
chr5	31000000	32000000	4190	232862	1000000	0.2328620
chr5	32000000	33000000	4462	126083	1000000	0.1260830
chr5	33000000	34000000	4627	166778	1000000	0.1667780
chr5	34000000	35000000	4590	258768	1000000	0.2587680
chr5	35000000	36000000	4951	382867	1000000	0.3828670
chr5	36000000	37000000	4400	366319	1000000	0.3663190
chr5	37000000	38000000	4193	250495	1000000	0.2504950
chr5	38000000	39000000	4308	278643	1000000	0.2786430
chr5	39000000	40000000	3997	412616	1000000	0.4126160
chr5	40000000	41000000	4759	270873	1000000	0.2708730
chr5	41000000	42000000	5052	352685	1000000	0.3526850
chr5	42000000	43000000	4675	406183	1000000	0.4061830
chr5	43000000	44000000	4005	529118	1000000	0.5291180
chr5	44000000	45000000	3980	515892	1000000	0.5158920
chr5	45000000	46000000	4877	479465	1000000	0.4794650
chr5	46000000	47000000	4844	440166	1000000	0.4401660
chr5	47000000	48000000	3829	579375	1000000	0.5793750
chr5	48000000	49000000	4216	565528	1000000	0.5655280
chr5	49000000	50000000	5086	467216	1000000	0.4672160
chr5	50000000	51000000	4331	549240	1000000	0.5492400
chr5	51000000	52000000	4166	489347	1000000	0.4893470
chr5	52000000	53000000	3603	597908	1000000	0.5979080
chr5	53000000	54000000	3004	725286	1000000	0.7252860
chr5	54000000	55000000	4281	686587	1000000	0.6865870
chr5	55000000	56000000	2601	766477	1000000	0.7664770
chr5	56000000	57000000	3004	736682	1000000	0.7366820
chr5	57000000	58000000	5049	499140	1000000	0.4991400
chr5	58000000	59000000	3132	698807	1000000	0.6988070
chr5	59000000	59598083	1512	311955	598083	0.5215915
chr6	0	1000000	3127	736775	1000000	0.7367750
chr6	1000000	2000000	3345	724356	1000000	0.7243560
chr6	2000000	3000000	3177	733871	1000000	0.7338710
chr6	3000000	4000000	3604	634140	1000000	0.6341400
chr6	4000000	5000000	3173	707631	1000000	0.7076310
chr6	5000000	6000000	3023	727248	1000000	0.7272480
chr6	6000000	7000000	3191	688032	1000000	0.6880320
chr6	7000000	8000000	3125	650053	1000000	0.6500530
chr6	8000000	9000000	3919	612543	1000000	0.6125430
chr6	9000000	10000000	4553	536628	1000000	0.5366280
chr6	10000000	11000000	3900	619684	1000000	0.6196840
chr6	11000000	12000000	2526	267544	1000000	0.2675440
chr6	12000000	13000000	3033	193343	1000000	0.1933430
chr6	13000000	14000000	1885	59138	1000000	0.0591380
chr6	14000000	15000000	5007	430333	1000000	0.4303330
chr6	15000000	16000000	4211	337755	1000000	0.3377550
chr6	16000000	17000000	4681	265120	1000000	0.2651200
chr6	17000000	18000000	4742	425419	1000000	0.4254190
chr6	18000000	19000000	4245	385171	1000000	0.3851710
chr6	19000000	20000000	3942	501646	1000000	0.5016460
chr6	20000000	21000000	4597	376746	1000000	0.3767460
chr6	21000000	22000000	4080	581571	1000000	0.5815710
chr6	22000000	23000000	4974	573856	1000000	0.5738560
chr6	23000000	24000000	4505	415882	1000000	0.4158820
chr6	24000000	25000000	4073	523344	1000000	0.5233440
chr6	25000000	26000000	4579	607482	1000000	0.6074820
chr6	26000000	27000000	3343	585726	1000000	0.5857260
chr6	27000000	28000000	3889	611540	1000000	0.6115400
chr6	28000000	29000000	3157	676715	1000000	0.6767150
chr6	29000000	30000000	3405	702110	1000000	0.7021100
chr6	30000000	31000000	3986	664532	1000000	0.6645320
chr6	31000000	32000000	3938	678628	1000000	0.6786280
chr6	32000000	33000000	4643	495185	1000000	0.4951850
chr6	33000000	34000000	4503	426573	1000000	0.4265730
chr6	34000000	35000000	3767	683988	1000000	0.6839880
chr6	35000000	36000000	3951	727658	1000000	0.7276580
chr6	36000000	37000000	3670	638941	1000000	0.6389410
chr6	37000000	38000000	4195	610802	1000000	0.6108020
chr6	38000000	39000000	3082	723004	1000000	0.7230040
chr6	39000000	40000000	3329	718648	1000000	0.7186480
chr6	40000000	41000000	3304	679959	1000000	0.6799590
chr6	41000000	42000000	3932	656056	1000000	0.6560560
chr6	42000000	43000000	3908	626187	1000000	0.6261870
chr6	43000000	44000000	3783	665451	1000000	0.6654510
chr6	44000000	44267000	760	177383	267000	0.6643558
chr7	0	1000000	2724	739065	1000000	0.7390650
chr7	1000000	2000000	3093	712314	1000000	0.7123140
chr7	2000000	3000000	2585	724302	1000000	0.7243020
chr7	3000000	4000000	2920	688150	1000000	0.6881500
chr7	4000000	5000000	3054	621137	1000000	0.6211370
chr7	5000000	6000000	3785	576548	1000000	0.5765480
chr7	6000000	7000000	3351	614827	1000000	0.6148270
chr7	7000000	8000000	3375	679655	1000000	0.6796550
chr7	8000000	9000000	4337	558892	1000000	0.5588920
chr7	9000000	10000000	4355	460065	1000000	0.4600650
chr7	10000000	11000000	4254	570273	1000000	0.5702730
chr7	11000000	12000000	4357	511695	1000000	0.5116950
chr7	12000000	13000000	4434	329105	1000000	0.3291050
chr7	13000000	14000000	3627	175659	1000000	0.1756590
chr7	14000000	15000000	4198	204066	1000000	0.2040660
chr7	15000000	16000000	3785	277987	1000000	0.2779870
chr7	16000000	17000000	4567	306214	1000000	0.3062140
chr7	17000000	18000000	3733	456891	1000000	0.4568910
chr7	18000000	19000000	4562	364931	1000000	0.3649310
chr7	19000000	20000000	4791	498688	1000000	0.4986880
chr7	20000000	21000000	4515	423221	1000000	0.4232210
chr7	21000000	22000000	4247	537116	1000000	0.5371160
chr7	22000000	23000000	4562	527520	1000000	0.5275200
chr7	23000000	24000000	4166	429449	1000000	0.4294490
chr7	24000000	25000000	3519	392013	1000000	0.3920130
chr7	25000000	26000000	4180	503815	1000000	0.5038150
chr7	26000000	27000000	4178	613204	1000000	0.6132040
chr7	27000000	28000000	3953	600006	1000000	0.6000060
chr7	28000000	29000000	3451	646442	1000000	0.6464420
chr7	29000000	30000000	3237	613360	1000000	0.6133600
chr7	30000000	31000000	3977	621467	1000000	0.6214670
chr7	31000000	32000000	3628	672725	1000000	0.6727250
chr7	32000000	33000000	3525	661089	1000000	0.6610890
chr7	33000000	34000000	3566	688303	1000000	0.6883030
chr7	34000000	35000000	3989	597454	1000000	0.5974540
chr7	35000000	36000000	4333	613915	1000000	0.6139150
chr7	36000000	37000000	3170	473798	1000000	0.4737980
chr7	37000000	38000000	4331	597560	1000000	0.5975600
chr7	38000000	39000000	4623	601844	1000000	0.6018440
chr7	39000000	40000000	3269	606138	1000000	0.6061380
chr7	40000000	41000000	4035	637755	1000000	0.6377550
chr7	41000000	42000000	3718	602848	1000000	0.6028480
chr7	42000000	43000000	3586	597456	1000000	0.5974560
chr7	43000000	44000000	3194	712279	1000000	0.7122790
chr7	44000000	45000000	3321	704290	1000000	0.7042900
chr7	45000000	46000000	3228	701116	1000000	0.7011160
chr7	46000000	47000000	3108	697579	1000000	0.6975790
chr7	47000000	48000000	3213	771909	1000000	0.7719090
chr7	48000000	49000000	3348	716747	1000000	0.7167470
chr7	49000000	50000000	3213	672287	1000000	0.6722870
chr7	50000000	50503000	2100	290015	503000	0.5765706
unplaced8	0	1000000	1632	6025	1000000	0.0060250
unplaced8	1000000	1396082	879	3917	396082	0.0098894
unplaced9	0	1000000	2878	85039	1000000	0.0850390
unplaced9	1000000	1354865	1185	34279	354865	0.0965973
unplaced10	0	1000000	227	540	1000000	0.0005400
unplaced10	1000000	1135374	11	22	135374	0.0001625
unplaced11	0	1000000	3667	23485	1000000	0.0234850
unplaced11	1000000	1125000	776	6970	125000	0.0557600
unplaced12	0	528814	46	103	528814	0.0001948
unplaced13	0	434506	66	238	434506	0.0005477
unplaced14	0	420962	15	29	420962	0.0000689
unplaced15	0	411236	35	68	411236	0.0001654
unplaced16	0	363049	8	14	363049	0.0000386
unplaced17	0	355530	23	46	355530	0.0001294
unplaced18	0	345196	24	46	345196	0.0001333
unplaced19	0	332365	31	86	332365	0.0002588
unplaced20	0	328174	28	54	328174	0.0001645
unplaced21	0	324407	28	52	324407	0.0001603
unplaced22	0	324101	1248	90478	324101	0.2791661
unplaced23	0	311663	11	21	311663	0.0000674
unplaced24	0	310671	21	46	310671	0.0001481
unplaced25	0	289325	23	49	289325	0.0001694
unplaced26	0	287732	8	16	287732	0.0000556
unplaced27	0	285631	15	33	285631	0.0001155
unplaced28	0	283930	12	21	283930	0.0000740
unplaced29	0	273510	5	8	273510	0.0000292
unplaced30	0	268023	17	32	268023	0.0001194
unplaced31	0	266794	8	15	266794	0.0000562
unplaced32	0	266623	18	34	266623	0.0001275
unplaced33	0	264388	14	31	264388	0.0001173
unplaced34	0	255728	63	395	255728	0.0015446
unplaced35	0	253347	10	26	253347	0.0001026
unplaced36	0	227774	32	67	227774	0.0002942
unplaced37	0	227269	13	24	227269	0.0001056
unplaced38	0	225984	13	25	225984	0.0001106
unplaced39	0	223373	12	23	223373	0.0001030
unplaced40	0	220981	30	221	220981	0.0010001
unplaced41	0	218386	19	36	218386	0.0001648
unplaced42	0	217857	14	26	217857	0.0001193
unplaced43	0	212952	14	27	212952	0.0001268
unplaced44	0	211156	57	188	211156	0.0008903
unplaced45	0	202832	7	13	202832	0.0000641
unplaced46	0	200355	32	67	200355	0.0003344
unplaced47	0	200132	23	44	200132	0.0002199
unplaced48	0	195782	6	18	195782	0.0000919
unplaced49	0	192684	4	7	192684	0.0000363
unplaced50	0	192653	27	50	192653	0.0002595
unplaced51	0	190753	7	11	190753	0.0000577
unplaced52	0	189097	450	4076	189097	0.0215551
unplaced53	0	184434	18	63	184434	0.0003416
unplaced54	0	183220	8	44	183220	0.0002401
unplaced55	0	182418	8	15	182418	0.0000822
unplaced56	0	179188	12	39	179188	0.0002176
unplaced57	0	176552	5	8	176552	0.0000453
unplaced58	0	176327	12	27	176327	0.0001531
unplaced59	0	174645	23	131	174645	0.0007501
unplaced60	0	164059	11	21	164059	0.0001280
unplaced61	0	162411	14	37	162411	0.0002278
unplaced62	0	161759	80	508	161759	0.0031405
unplaced63	0	160810	11	55	160810	0.0003420
unplaced64	0	158762	5	8	158762	0.0000504
unplaced65	0	155766	11	37	155766	0.0002375
unplaced66	0	152164	8	13	152164	0.0000854
unplaced67	0	151963	11	20	151963	0.0001316
unplaced68	0	150708	13	25	150708	0.0001659
unplaced69	0	149079	7	12	149079	0.0000805
unplaced70	0	148867	5	7	148867	0.0000470
unplaced71	0	148457	20	38	148457	0.0002560
unplaced72	0	147682	5	13	147682	0.0000880
unplaced73	0	144089	86	470	144089	0.0032619
unplaced74	0	143653	13	92	143653	0.0006404
unplaced75	0	143577	27	55	143577	0.0003831
unplaced76	0	142971	9	15	142971	0.0001049
unplaced77	0	142144	20	31	142144	0.0002181
unplaced78	0	140525	33	123	140525	0.0008753
unplaced79	0	139527	8	14	139527	0.0001003
unplaced80	0	138165	31	140	138165	0.0010133
unplaced81	0	137414	6	10	137414	0.0000728
unplaced82	0	135034	9	17	135034	0.0001259
unplaced83	0	134818	7	12	134818	0.0000890
unplaced84	0	134422	13	21	134422	0.0001562
unplaced85	0	134396	8	37	134396	0.0002753
unplaced86	0	132744	13	18	132744	0.0001356
unplaced87	0	131113	57	1361	131113	0.0103804
unplaced88	0	130952	3	5	130952	0.0000382
unplaced89	0	130442	14	26	130442	0.0001993
unplaced90	0	124788	8	15	124788	0.0001202
unplaced91	0	124242	6	10	124242	0.0000805
unplaced92	0	122247	8	15	122247	0.0001227
unplaced93	0	121926	16	126	121926	0.0010334
unplaced94	0	120999	10	31	120999	0.0002562
unplaced95	0	120797	3	5	120797	0.0000414
unplaced96	0	120266	5	9	120266	0.0000748
unplaced97	0	120207	81	592	120207	0.0049248
unplaced98	0	118565	19	113	118565	0.0009531
unplaced99	0	116935	25	63	116935	0.0005388
unplaced100	0	116920	68	491	116920	0.0041995
unplaced101	0	116717	51	260	116717	0.0022276
unplaced102	0	116209	8	14	116209	0.0001205
unplaced103	0	115324	3	5	115324	0.0000434
unplaced104	0	114910	478	44770	114910	0.3896092
unplaced105	0	114734	39	132	114734	0.0011505
unplaced106	0	114096	5	7	114096	0.0000614
unplaced107	0	114008	11	20	114008	0.0001754
unplaced108	0	113674	6	37	113674	0.0003255
unplaced109	0	113659	124	1217	113659	0.0107075
unplaced110	0	111450	6	11	111450	0.0000987
unplaced111	0	110952	52	451	110952	0.0040648
unplaced112	0	110925	3	5	110925	0.0000451
unplaced113	0	110702	6	11	110702	0.0000994
unplaced114	0	109923	6	10	109923	0.0000910
unplaced115	0	109463	10	17	109463	0.0001553
unplaced116	0	108932	12	64	108932	0.0005875
unplaced117	0	108824	30	55	108824	0.0005054
unplaced118	0	108596	5	14	108596	0.0001289
unplaced119	0	108176	99	796	108176	0.0073584
unplaced120	0	107170	29	133	107170	0.0012410
unplaced121	0	106569	12	23	106569	0.0002158
unplaced122	0	105802	3	5	105802	0.0000473
unplaced123	0	105787	17	101	105787	0.0009547
unplaced124	0	105258	10	17	105258	0.0001615
unplaced125	0	104952	5	9	104952	0.0000858
unplaced126	0	104268	5	9	104268	0.0000863
unplaced127	0	104188	98	686	104188	0.0065843
unplaced128	0	102410	6	122	102410	0.0011913
unplaced129	0	101733	53	369	101733	0.0036271
unplaced130	0	100531	4	6	100531	0.0000597
unplaced131	0	99174	11	19	99174	0.0001916
unplaced132	0	98304	7	13	98304	0.0001322
unplaced133	0	97725	462	3789	97725	0.0387721
unplaced134	0	96827	59	309	96827	0.0031913
unplaced135	0	95736	2	2	95736	0.0000209
unplaced136	0	94640	12	22	94640	0.0002325
unplaced137	0	94298	21	305	94298	0.0032344
unplaced138	0	94096	4	6	94096	0.0000638
unplaced139	0	91228	5	9	91228	0.0000987
unplaced140	0	91157	14	27	91157	0.0002962
unplaced141	0	90346	32	115	90346	0.0012729
unplaced142	0	89525	4	6	89525	0.0000670
unplaced143	0	89187	7	13	89187	0.0001458
unplaced144	0	89181	54	353	89181	0.0039582
unplaced145	0	88372	74	354	88372	0.0040058
unplaced146	0	88115	5	9	88115	0.0001021
unplaced147	0	87962	49	192	87962	0.0021828
unplaced148	0	87013	9	17	87013	0.0001954
unplaced149	0	86739	47	429	86739	0.0049459
unplaced150	0	86595	10	57	86595	0.0006582
unplaced151	0	86351	59	335	86351	0.0038795
unplaced152	0	85978	47	296	85978	0.0034427
unplaced153	0	85890	80	400	85890	0.0046571
unplaced154	0	84711	5	8	84711	0.0000944
unplaced155	0	84548	3	5	84548	0.0000591
unplaced156	0	84529	1	1	84529	0.0000118
unplaced157	0	84463	3	5	84463	0.0000592
unplaced158	0	84130	4	7	84130	0.0000832
unplaced159	0	83598	14	26	83598	0.0003110
unplaced160	0	82910	8	21	82910	0.0002533
unplaced161	0	82504	5	8	82504	0.0000970
unplaced162	0	82306	37	188	82306	0.0022842
unplaced163	0	82112	79	433	82112	0.0052733
unplaced164	0	81629	1	1	81629	0.0000123
unplaced165	0	80787	2	3	80787	0.0000371
unplaced166	0	80686	35	274	80686	0.0033959
unplaced167	0	80513	89	484	80513	0.0060115
unplaced168	0	80184	236	1279	80184	0.0159508
unplaced169	0	80104	5	7	80104	0.0000874
unplaced170	0	80023	6	11	80023	0.0001375
unplaced171	0	80019	1	1	80019	0.0000125
unplaced172	0	79992	4	6	79992	0.0000750
unplaced173	0	79681	10	14	79681	0.0001757
unplaced174	0	78164	50	338	78164	0.0043242
unplaced175	0	78008	100	548	78008	0.0070249
unplaced176	0	77836	16	45	77836	0.0005781
unplaced177	0	77467	8	13	77467	0.0001678
unplaced178	0	77193	8	14	77193	0.0001814
unplaced179	0	76906	3	5	76906	0.0000650
unplaced180	0	76768	4	7	76768	0.0000912
unplaced181	0	75993	301	2189	75993	0.0288053
unplaced182	0	75174	18	35	75174	0.0004656
unplaced183	0	74253	4	7	74253	0.0000943
unplaced184	0	73847	23	194	73847	0.0026271
unplaced185	0	73634	17	57	73634	0.0007741
unplaced186	0	73511	10	17	73511	0.0002313
unplaced187	0	73192	4	7	73192	0.0000956
unplaced188	0	72765	10	43	72765	0.0005909
unplaced189	0	72540	6	10	72540	0.0001379
unplaced190	0	72532	7	12	72532	0.0001654
unplaced191	0	72523	6	12	72523	0.0001655
unplaced192	0	72514	8	14	72514	0.0001931
unplaced193	0	72312	264	6063	72312	0.0838450
unplaced194	0	72248	5	25	72248	0.0003460
unplaced195	0	72232	87	736	72232	0.0101894
unplaced196	0	72011	4	5	72011	0.0000694
unplaced197	0	71921	3	5	71921	0.0000695
unplaced198	0	71158	3	4	71158	0.0000562
unplaced199	0	70911	5	7	70911	0.0000987
unplaced200	0	70136	34	200	70136	0.0028516
unplaced201	0	70097	4	8	70097	0.0001141
unplaced202	0	69962	6	11	69962	0.0001572
unplaced203	0	69684	7	12	69684	0.0001722
unplaced204	0	69505	5	7	69505	0.0001007
unplaced205	0	68922	80	667	68922	0.0096776
unplaced206	0	68489	7	8	68489	0.0001168
unplaced207	0	68146	4	7	68146	0.0001027
unplaced208	0	66900	5	6	66900	0.0000897
unplaced209	0	66409	44	223	66409	0.0033580
unplaced210	0	66000	321	3664	66000	0.0555152
unplaced211	0	65778	92	405	65778	0.0061571
unplaced212	0	65680	30	111	65680	0.0016900
unplaced213	0	65582	6	7	65582	0.0001067
unplaced214	0	65405	12	45	65405	0.0006880
unplaced215	0	65347	26	119	65347	0.0018210
unplaced216	0	65319	39	175	65319	0.0026792
unplaced217	0	64157	3	5	64157	0.0000779
unplaced218	0	64080	7	39	64080	0.0006086
unplaced219	0	63649	12	38	63649	0.0005970
unplaced220	0	63548	9	22	63548	0.0003462
unplaced221	0	63268	32	198	63268	0.0031295
unplaced222	0	63221	8	14	63221	0.0002214
unplaced223	0	63151	50	121	63151	0.0019160
unplaced224	0	62549	2	3	62549	0.0000480
unplaced225	0	62472	7	10	62472	0.0001601
unplaced226	0	61138	34	224	61138	0.0036638
unplaced227	0	61097	7	10	61097	0.0001637
unplaced228	0	61094	4	11	61094	0.0001801
unplaced229	0	61000	471	14048	61000	0.2302951
unplaced230	0	60620	26	90	60620	0.0014847
unplaced231	0	60581	7	13	60581	0.0002146
unplaced232	0	60407	101	712	60407	0.0117867
unplaced233	0	60245	3	5	60245	0.0000830
unplaced234	0	60138	15	21	60138	0.0003492
unplaced235	0	60080	24	114	60080	0.0018975
unplaced236	0	60000	120	1456	60000	0.0242667
unplaced237	0	59590	22	95	59590	0.0015942
unplaced238	0	59276	3	14	59276	0.0002362
unplaced239	0	59250	3	5	59250	0.0000844
unplaced240	0	59237	7	11	59237	0.0001857
unplaced241	0	59166	12	39	59166	0.0006592
unplaced242	0	58867	4	6	58867	0.0001019
unplaced243	0	58490	5	21	58490	0.0003590
unplaced244	0	58329	1	1	58329	0.0000171
unplaced245	0	58099	2	3	58099	0.0000516
unplaced246	0	57957	3	18	57957	0.0003106
unplaced247	0	57770	39	416	57770	0.0072010
unplaced248	0	57528	131	1763	57528	0.0306459
unplaced249	0	57408	19	53	57408	0.0009232
unplaced250	0	57000	36	340	57000	0.0059649
unplaced251	0	56939	3	5	56939	0.0000878
unplaced252	0	56759	24	119	56759	0.0020966
unplaced253	0	56663	4	4	56663	0.0000706
unplaced254	0	56533	6	11	56533	0.0001946
unplaced255	0	56435	3	4	56435	0.0000709
unplaced256	0	56326	21	118	56326	0.0020949
unplaced257	0	56015	4	5	56015	0.0000893
unplaced258	0	56000	97	797	56000	0.0142321
unplaced259	0	55884	4	6	55884	0.0001074
unplaced260	0	55837	5	7	55837	0.0001254
unplaced261	0	55827	2	3	55827	0.0000537
unplaced262	0	55813	6	8	55813	0.0001433
unplaced263	0	55375	24	191	55375	0.0034492
unplaced264	0	55247	3	5	55247	0.0000905
unplaced265	0	54951	7	11	54951	0.0002002
unplaced266	0	54066	3	5	54066	0.0000925
unplaced267	0	53970	3	5	53970	0.0000926
unplaced268	0	53810	1	1	53810	0.0000186
unplaced269	0	53161	9	13	53161	0.0002445
unplaced270	0	52899	19	72	52899	0.0013611
unplaced271	0	52758	1	1	52758	0.0000190
unplaced272	0	52627	179	2833	52627	0.0538317
unplaced273	0	52595	13	23	52595	0.0004373
unplaced274	0	52528	106	488	52528	0.0092903
unplaced275	0	52374	113	950	52374	0.0181388
unplaced276	0	52090	3	5	52090	0.0000960
unplaced277	0	51786	7	13	51786	0.0002510
unplaced278	0	51770	4	30	51770	0.0005795
unplaced279	0	51587	5	8	51587	0.0001551
unplaced280	0	51455	59	324	51455	0.0062968
unplaced281	0	51148	1	1	51148	0.0000196
unplaced282	0	51000	114	343	51000	0.0067255
unplaced283	0	50792	7	10	50792	0.0001969
unplaced284	0	50700	17	129	50700	0.0025444
unplaced285	0	50176	28	123	50176	0.0024514
unplaced286	0	50000	155	872	50000	0.0174400
unplaced287	0	49952	3	5	49952	0.0001001
unplaced288	0	49920	4	8	49920	0.0001603
unplaced289	0	49446	12	41	49446	0.0008292
unplaced290	0	48799	7	8	48799	0.0001639
unplaced291	0	47721	4	4	47721	0.0000838
unplaced292	0	47661	2	3	47661	0.0000629
unplaced293	0	47391	33	258	47391	0.0054441
unplaced294	0	47299	2	3	47299	0.0000634
unplaced295	0	47284	2	3	47284	0.0000634
unplaced296	0	46817	4	4	46817	0.0000854
unplaced297	0	45699	68	193	45699	0.0042233
unplaced298	0	45353	52	518	45353	0.0114215
unplaced299	0	44986	2	3	44986	0.0000667
unplaced300	0	44893	3	5	44893	0.0001114
unplaced301	0	44667	4	16	44667	0.0003582
unplaced302	0	44000	31	77	44000	0.0017500
unplaced303	0	43758	1	1	43758	0.0000229
unplaced304	0	43497	1	1	43497	0.0000230
unplaced305	0	42597	1	1	42597	0.0000235
unplaced306	0	42375	49	350	42375	0.0082596
unplaced307	0	42349	9	85	42349	0.0020071
unplaced308	0	42329	4	7	42329	0.0001654
unplaced309	0	42264	1	1	42264	0.0000237
unplaced310	0	42208	16	86	42208	0.0020375
unplaced311	0	42198	2	3	42198	0.0000711
unplaced312	0	42068	1	1	42068	0.0000238
unplaced313	0	41962	4	5	41962	0.0001192
unplaced314	0	41590	8	35	41590	0.0008415
unplaced315	0	41540	3	5	41540	0.0001204
unplaced316	0	41137	15	67	41137	0.0016287
unplaced317	0	41122	16	158	41122	0.0038422
unplaced318	0	40831	1	1	40831	0.0000245
unplaced319	0	40829	11	17	40829	0.0004164
unplaced320	0	40662	4	7	40662	0.0001722
unplaced321	0	40507	10	15	40507	0.0003703
unplaced322	0	40465	4	29	40465	0.0007167
unplaced323	0	40408	2	3	40408	0.0000742
unplaced324	0	40355	2	3	40355	0.0000743
unplaced325	0	40334	1	1	40334	0.0000248
unplaced326	0	40095	2	3	40095	0.0000748
unplaced327	0	39943	2	5	39943	0.0001252
unplaced328	0	39921	6	48	39921	0.0012024
unplaced329	0	39815	6	8	39815	0.0002009
unplaced330	0	39692	95	33040	39692	0.8324096
unplaced331	0	39561	7	11	39561	0.0002781
unplaced332	0	39513	5	7	39513	0.0001772
unplaced333	0	39405	6	7	39405	0.0001776
unplaced334	0	39041	1	1	39041	0.0000256
unplaced335	0	38396	71	539	38396	0.0140379
unplaced336	0	37996	5	9	37996	0.0002369
unplaced337	0	37811	6	11	37811	0.0002909
unplaced338	0	37779	4	5	37779	0.0001323
unplaced339	0	37343	4	7	37343	0.0001875
unplaced340	0	36917	31	196	36917	0.0053092
unplaced341	0	36833	1	1	36833	0.0000271
unplaced342	0	36727	11	17	36727	0.0004629
unplaced343	0	36551	16	61	36551	0.0016689
unplaced344	0	36463	6	54	36463	0.0014810
unplaced345	0	36319	3	4	36319	0.0001101
unplaced346	0	36241	3	7	36241	0.0001932
unplaced347	0	36000	33	187	36000	0.0051944
unplaced348	0	35700	2	3	35700	0.0000840
unplaced349	0	35667	87	470	35667	0.0131774
unplaced350	0	35327	3	5	35327	0.0001415
unplaced351	0	35307	99	480	35307	0.0135950
unplaced352	0	35000	214	4608	35000	0.1316571
unplaced353	0	34730	6	17	34730	0.0004895
unplaced354	0	33552	42	90	33552	0.0026824
unplaced355	0	33397	1	1	33397	0.0000299
unplaced356	0	33335	16	113	33335	0.0033898
unplaced357	0	33000	166	1104	33000	0.0334545
unplaced358	0	32512	3	4	32512	0.0001230
unplaced359	0	32021	2	3	32021	0.0000937
unplaced360	0	31950	3	4	31950	0.0001252
unplaced361	0	31785	49	25009	31785	0.7868177
unplaced362	0	31727	2	3	31727	0.0000946
unplaced363	0	31335	1	1	31335	0.0000319
unplaced364	0	30514	3	4	30514	0.0001311
unplaced365	0	30167	2	5	30167	0.0001657
unplaced366	0	30000	3	4	30000	0.0001333
unplaced367	0	29507	1	1	29507	0.0000339
unplaced368	0	29082	7	40	29082	0.0013754
unplaced369	0	29082	3	4	29082	0.0001375
unplaced370	0	28475	15	116	28475	0.0040737
unplaced371	0	28275	2	3	28275	0.0001061
unplaced372	0	27591	2	3	27591	0.0001087
unplaced373	0	27555	10	14	27555	0.0005081
unplaced374	0	27358	3	5	27358	0.0001828
unplaced375	0	26952	5	11	26952	0.0004081
unplaced376	0	26892	2	3	26892	0.0001116
unplaced377	0	26794	4	7	26794	0.0002613
unplaced378	0	26411	82	642	26411	0.0243081
unplaced379	0	26153	3	4	26153	0.0001529
unplaced380	0	25824	2	3	25824	0.0001162
unplaced381	0	25740	4	30	25740	0.0011655
unplaced382	0	25607	5	28	25607	0.0010935
unplaced383	0	25606	1	1	25606	0.0000391
unplaced384	0	25561	3	4	25561	0.0001565
unplaced385	0	25372	3	4	25372	0.0001577
unplaced386	0	25067	2	3	25067	0.0001197
unplaced387	0	24854	22	191	24854	0.0076849
unplaced388	0	24598	2	3	24598	0.0001220
unplaced389	0	24261	2	2	24261	0.0000824
unplaced390	0	24235	3	3	24235	0.0001238
unplaced391	0	24120	3	4	24120	0.0001658
unplaced392	0	24029	4	7	24029	0.0002913
unplaced393	0	24000	11	80	24000	0.0033333
unplaced394	0	23712	57	334	23712	0.0140857
unplaced395	0	23702	58	494	23702	0.0208421
unplaced396	0	23652	84	1053	23652	0.0445205
unplaced397	0	23651	4	7	23651	0.0002960
unplaced398	0	23430	41	235	23430	0.0100299
unplaced399	0	23144	42	303	23144	0.0130919
unplaced400	0	22162	4	37	22162	0.0016695
unplaced401	0	22009	39	381	22009	0.0173111
unplaced402	0	21240	2	2	21240	0.0000942
unplaced403	0	21000	32	346	21000	0.0164762
unplaced404	0	21000	82	446	21000	0.0212381
unplaced405	0	19000	98	8731	19000	0.4595263
unplaced406	0	18504	17	146	18504	0.0078902
unplaced407	0	17958	3	6	17958	0.0003341
unplaced408	0	17695	4	6	17695	0.0003391
unplaced409	0	15470	1	18	15470	0.0011635
unplaced410	0	15000	108	1401	15000	0.0934000
unplaced411	0	14000	53	400	14000	0.0285714
unplaced412	0	4000	35	2015	4000	0.5037500
unplaced413	0	4000	30	1883	4000	0.4707500
unplaced414	0	3000	2	7	3000	0.0023333
unplaced415	0	3000	1	1	3000	0.0003333
unplaced416	0	2000	6	38	2000	0.0190000
unplaced417	0	1000	6	53	1000	0.0530000
unplaced418	0	1000	1	1	1000	0.0010000
unplaced419	0	1000	8	61	1000	0.0610000
unplaced420	0	1000	3	830	1000	0.8300000
unplaced421	0	5000	15	136	5000	0.0272000
unplaced422	0	5000	11	1182	5000	0.2364000
unplaced423	0	3000	10	98	3000	0.0326667
unplaced424	0	953030	4785	185222	953030	0.1943506
