# Supplementary material for: Chromosome-level haplotype-resolved assembly of highly heterozygous grass genomes with PhaseGrass
Source: Nat Commun. 2025 Dec 20;17:12. doi: 10.1038/s41467-025-66377-5 (PMC12764793; doi:10.1038/s41467-025-66377-5)
Supplement: Supplementary file 6 — Source Data [file 41467_2025_66377_MOESM6_ESM.zip › Supplementary Fig. 11a/HEN17_coverage/query_windows_rep_cov.bed]

chr1	0	1000000	2680	303527	1000000	0.3035270
chr1	1000000	2000000	3450	261087	1000000	0.2610870
chr1	2000000	3000000	3056	289452	1000000	0.2894520
chr1	3000000	4000000	3444	307906	1000000	0.3079060
chr1	4000000	5000000	2894	268009	1000000	0.2680090
chr1	5000000	6000000	3295	286917	1000000	0.2869170
chr1	6000000	7000000	3008	264672	1000000	0.2646720
chr1	7000000	8000000	3161	315540	1000000	0.3155400
chr1	8000000	9000000	3104	277638	1000000	0.2776380
chr1	9000000	10000000	2871	329544	1000000	0.3295440
chr1	10000000	11000000	2926	306418	1000000	0.3064180
chr1	11000000	12000000	2813	326545	1000000	0.3265450
chr1	12000000	13000000	3604	330165	1000000	0.3301650
chr1	13000000	14000000	3421	446933	1000000	0.4469330
chr1	14000000	15000000	3665	365417	1000000	0.3654170
chr1	15000000	16000000	3282	354715	1000000	0.3547150
chr1	16000000	17000000	3987	520926	1000000	0.5209260
chr1	17000000	18000000	4001	428527	1000000	0.4285270
chr1	18000000	19000000	4091	473550	1000000	0.4735500
chr1	19000000	20000000	3808	538139	1000000	0.5381390
chr1	20000000	21000000	4154	506324	1000000	0.5063240
chr1	21000000	22000000	4124	439706	1000000	0.4397060
chr1	22000000	23000000	4320	640087	1000000	0.6400870
chr1	23000000	24000000	4990	723158	1000000	0.7231580
chr1	24000000	25000000	5388	670188	1000000	0.6701880
chr1	25000000	26000000	3784	564967	1000000	0.5649670
chr1	26000000	27000000	4410	629350	1000000	0.6293500
chr1	27000000	28000000	4504	467869	1000000	0.4678690
chr1	28000000	29000000	4118	643143	1000000	0.6431430
chr1	29000000	30000000	3983	417182	1000000	0.4171820
chr1	30000000	31000000	4588	492216	1000000	0.4922160
chr1	31000000	32000000	3648	590689	1000000	0.5906890
chr1	32000000	33000000	3992	660536	1000000	0.6605360
chr1	33000000	34000000	3968	525232	1000000	0.5252320
chr1	34000000	35000000	3383	641925	1000000	0.6419250
chr1	35000000	36000000	4044	398621	1000000	0.3986210
chr1	36000000	37000000	5163	536532	1000000	0.5365320
chr1	37000000	38000000	4119	447649	1000000	0.4476490
chr1	38000000	39000000	3942	453766	1000000	0.4537660
chr1	39000000	40000000	3877	434369	1000000	0.4343690
chr1	40000000	41000000	3884	415038	1000000	0.4150380
chr1	41000000	42000000	3536	330058	1000000	0.3300580
chr1	42000000	43000000	3337	314266	1000000	0.3142660
chr1	43000000	44000000	3598	355102	1000000	0.3551020
chr1	44000000	45000000	3158	279165	1000000	0.2791650
chr1	45000000	46000000	4010	422527	1000000	0.4225270
chr1	46000000	47000000	2791	244854	1000000	0.2448540
chr1	47000000	48000000	2919	243777	1000000	0.2437770
chr1	48000000	49000000	2595	261666	1000000	0.2616660
chr1	49000000	50000000	2997	259035	1000000	0.2590350
chr1	50000000	51000000	3659	374482	1000000	0.3744820
chr1	51000000	51467587	1530	152625	467587	0.3264098
chr2	0	1000000	4232	390088	1000000	0.3900880
chr2	1000000	2000000	3176	394059	1000000	0.3940590
chr2	2000000	3000000	2972	283506	1000000	0.2835060
chr2	3000000	4000000	3487	333498	1000000	0.3334980
chr2	4000000	5000000	3677	372274	1000000	0.3722740
chr2	5000000	6000000	3937	445334	1000000	0.4453340
chr2	6000000	7000000	4280	577082	1000000	0.5770820
chr2	7000000	8000000	4375	420666	1000000	0.4206660
chr2	8000000	9000000	4308	528898	1000000	0.5288980
chr2	9000000	10000000	4841	511355	1000000	0.5113550
chr2	10000000	11000000	4577	495637	1000000	0.4956370
chr2	11000000	12000000	3562	553835	1000000	0.5538350
chr2	12000000	13000000	4456	674492	1000000	0.6744920
chr2	13000000	14000000	4561	500320	1000000	0.5003200
chr2	14000000	15000000	3072	798853	1000000	0.7988530
chr2	15000000	16000000	4745	679056	1000000	0.6790560
chr2	16000000	17000000	4058	426925	1000000	0.4269250
chr2	17000000	18000000	4106	474044	1000000	0.4740440
chr2	18000000	19000000	3374	404935	1000000	0.4049350
chr2	19000000	20000000	3574	430445	1000000	0.4304450
chr2	20000000	21000000	4059	482895	1000000	0.4828950
chr2	21000000	22000000	3888	449872	1000000	0.4498720
chr2	22000000	23000000	3854	436918	1000000	0.4369180
chr2	23000000	24000000	4471	605131	1000000	0.6051310
chr2	24000000	25000000	2452	757344	1000000	0.7573440
chr2	25000000	26000000	2994	919300	1000000	0.9193000
chr2	26000000	27000000	3364	687681	1000000	0.6876810
chr2	27000000	28000000	4323	735770	1000000	0.7357700
chr2	28000000	29000000	4269	589018	1000000	0.5890180
chr2	29000000	30000000	4467	699061	1000000	0.6990610
chr2	30000000	31000000	4987	710507	1000000	0.7105070
chr2	31000000	32000000	3644	827276	1000000	0.8272760
chr2	32000000	33000000	4389	737919	1000000	0.7379190
chr2	33000000	34000000	3960	837668	1000000	0.8376680
chr2	34000000	35000000	3591	444217	1000000	0.4442170
chr2	35000000	36000000	3092	416612	1000000	0.4166120
chr2	36000000	37000000	3096	449856	1000000	0.4498560
chr2	37000000	38000000	4020	414835	1000000	0.4148350
chr2	38000000	39000000	3446	389346	1000000	0.3893460
chr2	39000000	40000000	3893	398929	1000000	0.3989290
chr2	40000000	41000000	3304	353219	1000000	0.3532190
chr2	41000000	42000000	4368	589375	1000000	0.5893750
chr2	42000000	43000000	3725	389528	1000000	0.3895280
chr2	43000000	44000000	4040	386636	1000000	0.3866360
chr2	44000000	45000000	3613	390745	1000000	0.3907450
chr2	45000000	46000000	4081	454338	1000000	0.4543380
chr2	46000000	47000000	3552	318526	1000000	0.3185260
chr2	47000000	48000000	4122	481459	1000000	0.4814590
chr2	48000000	49000000	4179	488724	1000000	0.4887240
chr2	49000000	50000000	3904	442495	1000000	0.4424950
chr2	50000000	51000000	3746	348394	1000000	0.3483940
chr2	51000000	52000000	4579	434095	1000000	0.4340950
chr2	52000000	53000000	3661	337010	1000000	0.3370100
chr2	53000000	54000000	3639	415103	1000000	0.4151030
chr2	54000000	55000000	3767	376768	1000000	0.3767680
chr2	55000000	56000000	3259	391596	1000000	0.3915960
chr2	56000000	57000000	3838	365033	1000000	0.3650330
chr2	57000000	58000000	3236	291369	1000000	0.2913690
chr2	58000000	59000000	2794	230130	1000000	0.2301300
chr2	59000000	60000000	2717	228860	1000000	0.2288600
chr2	60000000	61000000	2723	293030	1000000	0.2930300
chr2	61000000	62000000	2512	233778	1000000	0.2337780
chr2	62000000	63000000	2497	203135	1000000	0.2031350
chr2	63000000	64000000	3290	262007	1000000	0.2620070
chr2	64000000	65000000	3318	249593	1000000	0.2495930
chr2	65000000	66000000	3097	274870	1000000	0.2748700
chr2	66000000	67000000	3223	268864	1000000	0.2688640
chr2	67000000	67447885	1091	140518	447885	0.3137368
chr3	0	1000000	3275	268667	1000000	0.2686670
chr3	1000000	2000000	3520	288086	1000000	0.2880860
chr3	2000000	3000000	2766	261161	1000000	0.2611610
chr3	3000000	4000000	2550	245112	1000000	0.2451120
chr3	4000000	5000000	2213	198662	1000000	0.1986620
chr3	5000000	6000000	2816	242397	1000000	0.2423970
chr3	6000000	7000000	3273	323814	1000000	0.3238140
chr3	7000000	8000000	3433	295203	1000000	0.2952030
chr3	8000000	9000000	3186	297512	1000000	0.2975120
chr3	9000000	10000000	2705	243337	1000000	0.2433370
chr3	10000000	11000000	3929	413471	1000000	0.4134710
chr3	11000000	12000000	3403	346752	1000000	0.3467520
chr3	12000000	13000000	3998	397425	1000000	0.3974250
chr3	13000000	14000000	4759	431040	1000000	0.4310400
chr3	14000000	15000000	3770	452056	1000000	0.4520560
chr3	15000000	16000000	3912	569202	1000000	0.5692020
chr3	16000000	17000000	4407	495221	1000000	0.4952210
chr3	17000000	18000000	4178	408948	1000000	0.4089480
chr3	18000000	19000000	4071	434720	1000000	0.4347200
chr3	19000000	20000000	4315	488431	1000000	0.4884310
chr3	20000000	21000000	3941	566740	1000000	0.5667400
chr3	21000000	22000000	4071	396206	1000000	0.3962060
chr3	22000000	23000000	3744	519364	1000000	0.5193640
chr3	23000000	24000000	3320	707608	1000000	0.7076080
chr3	24000000	25000000	3735	723409	1000000	0.7234090
chr3	25000000	26000000	3657	702795	1000000	0.7027950
chr3	26000000	27000000	4324	695038	1000000	0.6950380
chr3	27000000	28000000	4041	768726	1000000	0.7687260
chr3	28000000	29000000	3596	799698	1000000	0.7996980
chr3	29000000	30000000	3716	664869	1000000	0.6648690
chr3	30000000	31000000	3627	617286	1000000	0.6172860
chr3	31000000	32000000	3682	583116	1000000	0.5831160
chr3	32000000	33000000	3748	367822	1000000	0.3678220
chr3	33000000	34000000	3568	361101	1000000	0.3611010
chr3	34000000	35000000	3359	457041	1000000	0.4570410
chr3	35000000	36000000	3466	323733	1000000	0.3237330
chr3	36000000	37000000	3989	441599	1000000	0.4415990
chr3	37000000	38000000	4489	500568	1000000	0.5005680
chr3	38000000	39000000	4213	422169	1000000	0.4221690
chr3	39000000	40000000	4198	450740	1000000	0.4507400
chr3	40000000	41000000	4124	432747	1000000	0.4327470
chr3	41000000	42000000	3563	390562	1000000	0.3905620
chr3	42000000	43000000	3407	334721	1000000	0.3347210
chr3	43000000	44000000	4921	468805	1000000	0.4688050
chr3	44000000	45000000	4276	369542	1000000	0.3695420
chr3	45000000	46000000	4069	388100	1000000	0.3881000
chr3	46000000	47000000	5065	451749	1000000	0.4517490
chr3	47000000	48000000	4029	347793	1000000	0.3477930
chr3	48000000	49000000	3375	315358	1000000	0.3153580
chr3	49000000	50000000	3587	277201	1000000	0.2772010
chr3	50000000	51000000	4702	389137	1000000	0.3891370
chr3	51000000	52000000	3550	279374	1000000	0.2793740
chr3	52000000	53000000	3416	299103	1000000	0.2991030
chr3	53000000	53173086	493	32501	173086	0.1877737
chr4	0	1000000	3026	267675	1000000	0.2676750
chr4	1000000	2000000	4150	438808	1000000	0.4388080
chr4	2000000	3000000	5233	524328	1000000	0.5243280
chr4	3000000	4000000	5122	494845	1000000	0.4948450
chr4	4000000	5000000	3925	319200	1000000	0.3192000
chr4	5000000	6000000	2921	220025	1000000	0.2200250
chr4	6000000	7000000	3744	346882	1000000	0.3468820
chr4	7000000	8000000	2951	295041	1000000	0.2950410
chr4	8000000	9000000	3131	314168	1000000	0.3141680
chr4	9000000	10000000	4043	380540	1000000	0.3805400
chr4	10000000	11000000	3752	406184	1000000	0.4061840
chr4	11000000	12000000	3344	404141	1000000	0.4041410
chr4	12000000	13000000	3857	434480	1000000	0.4344800
chr4	13000000	14000000	3635	380872	1000000	0.3808720
chr4	14000000	15000000	3959	440904	1000000	0.4409040
chr4	15000000	16000000	4170	435718	1000000	0.4357180
chr4	16000000	17000000	4638	493510	1000000	0.4935100
chr4	17000000	18000000	4397	513009	1000000	0.5130090
chr4	18000000	19000000	3478	456194	1000000	0.4561940
chr4	19000000	20000000	4116	515970	1000000	0.5159700
chr4	20000000	21000000	726	997468	1000000	0.9974680
chr4	21000000	22000000	1490	918118	1000000	0.9181180
chr4	22000000	23000000	4608	644328	1000000	0.6443280
chr4	23000000	24000000	3471	851306	1000000	0.8513060
chr4	24000000	25000000	4057	826924	1000000	0.8269240
chr4	25000000	26000000	4342	837344	1000000	0.8373440
chr4	26000000	27000000	4369	718976	1000000	0.7189760
chr4	27000000	28000000	4443	558825	1000000	0.5588250
chr4	28000000	29000000	4444	459299	1000000	0.4592990
chr4	29000000	30000000	4591	546720	1000000	0.5467200
chr4	30000000	31000000	4518	525267	1000000	0.5252670
chr4	31000000	32000000	4817	543113	1000000	0.5431130
chr4	32000000	33000000	4545	496674	1000000	0.4966740
chr4	33000000	34000000	3849	757305	1000000	0.7573050
chr4	34000000	35000000	4393	493158	1000000	0.4931580
chr4	35000000	36000000	4526	490750	1000000	0.4907500
chr4	36000000	37000000	4632	442156	1000000	0.4421560
chr4	37000000	38000000	4345	436624	1000000	0.4366240
chr4	38000000	39000000	3647	472426	1000000	0.4724260
chr4	39000000	40000000	4284	431963	1000000	0.4319630
chr4	40000000	41000000	4363	509207	1000000	0.5092070
chr4	41000000	42000000	3061	288831	1000000	0.2888310
chr4	42000000	43000000	3243	439011	1000000	0.4390110
chr4	43000000	44000000	3964	383269	1000000	0.3832690
chr4	44000000	45000000	3283	380304	1000000	0.3803040
chr4	45000000	46000000	3443	432218	1000000	0.4322180
chr4	46000000	47000000	3742	375509	1000000	0.3755090
chr4	47000000	48000000	3305	320143	1000000	0.3201430
chr4	48000000	49000000	3254	327049	1000000	0.3270490
chr4	49000000	50000000	3841	314147	1000000	0.3141470
chr4	50000000	51000000	3303	281280	1000000	0.2812800
chr4	51000000	52000000	3655	332260	1000000	0.3322600
chr4	52000000	53000000	3702	370126	1000000	0.3701260
chr4	53000000	54000000	3641	437408	1000000	0.4374080
chr4	54000000	55000000	3901	323006	1000000	0.3230060
chr4	55000000	56000000	3374	383232	1000000	0.3832320
chr4	56000000	57000000	3321	288578	1000000	0.2885780
chr4	57000000	58000000	3816	345795	1000000	0.3457950
chr4	58000000	58167559	501	51772	167559	0.3089777
chr5	0	1000000	4127	526262	1000000	0.5262620
chr5	1000000	2000000	4749	509982	1000000	0.5099820
chr5	2000000	3000000	3602	411866	1000000	0.4118660
chr5	3000000	4000000	4205	509663	1000000	0.5096630
chr5	4000000	5000000	4242	553043	1000000	0.5530430
chr5	5000000	6000000	4873	485930	1000000	0.4859300
chr5	6000000	7000000	4334	459398	1000000	0.4593980
chr5	7000000	8000000	4288	509398	1000000	0.5093980
chr5	8000000	9000000	3286	891854	1000000	0.8918540
chr5	9000000	10000000	4792	737739	1000000	0.7377390
chr5	10000000	11000000	4633	582421	1000000	0.5824210
chr5	11000000	12000000	4236	758193	1000000	0.7581930
chr5	12000000	13000000	4102	636589	1000000	0.6365890
chr5	13000000	14000000	4121	533240	1000000	0.5332400
chr5	14000000	15000000	5458	687370	1000000	0.6873700
chr5	15000000	16000000	3883	778359	1000000	0.7783590
chr5	16000000	17000000	4146	778264	1000000	0.7782640
chr5	17000000	18000000	4076	836021	1000000	0.8360210
chr5	18000000	19000000	3663	879651	1000000	0.8796510
chr5	19000000	20000000	3045	809558	1000000	0.8095580
chr5	20000000	21000000	522	990299	1000000	0.9902990
chr5	21000000	22000000	220	999490	1000000	0.9994900
chr5	22000000	23000000	3241	984917	1000000	0.9849170
chr5	23000000	24000000	4335	794164	1000000	0.7941640
chr5	24000000	25000000	3231	896768	1000000	0.8967680
chr5	25000000	26000000	4450	729876	1000000	0.7298760
chr5	26000000	27000000	4428	763874	1000000	0.7638740
chr5	27000000	28000000	4870	798828	1000000	0.7988280
chr5	28000000	29000000	4022	884193	1000000	0.8841930
chr5	29000000	30000000	3949	769019	1000000	0.7690190
chr5	30000000	31000000	4293	754130	1000000	0.7541300
chr5	31000000	32000000	4191	767138	1000000	0.7671380
chr5	32000000	33000000	4463	873917	1000000	0.8739170
chr5	33000000	34000000	4628	833222	1000000	0.8332220
chr5	34000000	35000000	4589	740832	1000000	0.7408320
chr5	35000000	36000000	4952	617133	1000000	0.6171330
chr5	36000000	37000000	4400	633681	1000000	0.6336810
chr5	37000000	38000000	4193	749505	1000000	0.7495050
chr5	38000000	39000000	4308	721357	1000000	0.7213570
chr5	39000000	40000000	3997	587384	1000000	0.5873840
chr5	40000000	41000000	4760	729127	1000000	0.7291270
chr5	41000000	42000000	5053	647315	1000000	0.6473150
chr5	42000000	43000000	4676	593817	1000000	0.5938170
chr5	43000000	44000000	4005	470882	1000000	0.4708820
chr5	44000000	45000000	3979	484108	1000000	0.4841080
chr5	45000000	46000000	4877	520535	1000000	0.5205350
chr5	46000000	47000000	4845	559834	1000000	0.5598340
chr5	47000000	48000000	3829	420625	1000000	0.4206250
chr5	48000000	49000000	4215	434472	1000000	0.4344720
chr5	49000000	50000000	5085	532784	1000000	0.5327840
chr5	50000000	51000000	4330	450760	1000000	0.4507600
chr5	51000000	52000000	4166	510653	1000000	0.5106530
chr5	52000000	53000000	3602	401892	1000000	0.4018920
chr5	53000000	54000000	3002	274514	1000000	0.2745140
chr5	54000000	55000000	4281	313213	1000000	0.3132130
chr5	55000000	56000000	2601	233523	1000000	0.2335230
chr5	56000000	57000000	3004	263318	1000000	0.2633180
chr5	57000000	58000000	5049	500860	1000000	0.5008600
chr5	58000000	59000000	3131	301193	1000000	0.3011930
chr5	59000000	59598083	1511	286128	598083	0.4784085
chr6	0	1000000	3124	262825	1000000	0.2628250
chr6	1000000	2000000	3344	275644	1000000	0.2756440
chr6	2000000	3000000	3176	266129	1000000	0.2661290
chr6	3000000	4000000	3604	365860	1000000	0.3658600
chr6	4000000	5000000	3173	292169	1000000	0.2921690
chr6	5000000	6000000	3023	272752	1000000	0.2727520
chr6	6000000	7000000	3190	311968	1000000	0.3119680
chr6	7000000	8000000	3124	349947	1000000	0.3499470
chr6	8000000	9000000	3919	387457	1000000	0.3874570
chr6	9000000	10000000	4553	463172	1000000	0.4631720
chr6	10000000	11000000	3901	380316	1000000	0.3803160
chr6	11000000	12000000	2527	732456	1000000	0.7324560
chr6	12000000	13000000	3034	806657	1000000	0.8066570
chr6	13000000	14000000	1885	940862	1000000	0.9408620
chr6	14000000	15000000	5007	569667	1000000	0.5696670
chr6	15000000	16000000	4212	662045	1000000	0.6620450
chr6	16000000	17000000	4681	734480	1000000	0.7344800
chr6	17000000	18000000	4741	574581	1000000	0.5745810
chr6	18000000	19000000	4243	614029	1000000	0.6140290
chr6	19000000	20000000	3941	498354	1000000	0.4983540
chr6	20000000	21000000	4597	623254	1000000	0.6232540
chr6	21000000	22000000	4080	418429	1000000	0.4184290
chr6	22000000	23000000	4974	426144	1000000	0.4261440
chr6	23000000	24000000	4506	583918	1000000	0.5839180
chr6	24000000	25000000	4073	476656	1000000	0.4766560
chr6	25000000	26000000	4578	392518	1000000	0.3925180
chr6	26000000	27000000	3343	414274	1000000	0.4142740
chr6	27000000	28000000	3889	388460	1000000	0.3884600
chr6	28000000	29000000	3156	323285	1000000	0.3232850
chr6	29000000	30000000	3405	297890	1000000	0.2978900
chr6	30000000	31000000	3986	335468	1000000	0.3354680
chr6	31000000	32000000	3936	321172	1000000	0.3211720
chr6	32000000	33000000	4642	504615	1000000	0.5046150
chr6	33000000	34000000	4502	573427	1000000	0.5734270
chr6	34000000	35000000	3767	316012	1000000	0.3160120
chr6	35000000	36000000	3951	272342	1000000	0.2723420
chr6	36000000	37000000	3670	361059	1000000	0.3610590
chr6	37000000	38000000	4195	389198	1000000	0.3891980
chr6	38000000	39000000	3082	276996	1000000	0.2769960
chr6	39000000	40000000	3329	281352	1000000	0.2813520
chr6	40000000	41000000	3302	319841	1000000	0.3198410
chr6	41000000	42000000	3931	343944	1000000	0.3439440
chr6	42000000	43000000	3908	373813	1000000	0.3738130
chr6	43000000	44000000	3784	334549	1000000	0.3345490
chr6	44000000	44267000	760	89617	267000	0.3356442
chr7	0	1000000	2722	260735	1000000	0.2607350
chr7	1000000	2000000	3093	287686	1000000	0.2876860
chr7	2000000	3000000	2585	275698	1000000	0.2756980
chr7	3000000	4000000	2919	311850	1000000	0.3118500
chr7	4000000	5000000	3054	378863	1000000	0.3788630
chr7	5000000	6000000	3786	423452	1000000	0.4234520
chr7	6000000	7000000	3351	385173	1000000	0.3851730
chr7	7000000	8000000	3375	320345	1000000	0.3203450
chr7	8000000	9000000	4338	441108	1000000	0.4411080
chr7	9000000	10000000	4355	539935	1000000	0.5399350
chr7	10000000	11000000	4254	429727	1000000	0.4297270
chr7	11000000	12000000	4357	488305	1000000	0.4883050
chr7	12000000	13000000	4434	670895	1000000	0.6708950
chr7	13000000	14000000	3628	823941	1000000	0.8239410
chr7	14000000	15000000	4197	795534	1000000	0.7955340
chr7	15000000	16000000	3785	721413	1000000	0.7214130
chr7	16000000	17000000	4567	693786	1000000	0.6937860
chr7	17000000	18000000	3732	542509	1000000	0.5425090
chr7	18000000	19000000	4563	635069	1000000	0.6350690
chr7	19000000	20000000	4790	500912	1000000	0.5009120
chr7	20000000	21000000	4514	576579	1000000	0.5765790
chr7	21000000	22000000	4246	462684	1000000	0.4626840
chr7	22000000	23000000	4561	472280	1000000	0.4722800
chr7	23000000	24000000	4167	570551	1000000	0.5705510
chr7	24000000	25000000	3519	607787	1000000	0.6077870
chr7	25000000	26000000	4180	495985	1000000	0.4959850
chr7	26000000	27000000	4178	386796	1000000	0.3867960
chr7	27000000	28000000	3953	399994	1000000	0.3999940
chr7	28000000	29000000	3452	353358	1000000	0.3533580
chr7	29000000	30000000	3235	386040	1000000	0.3860400
chr7	30000000	31000000	3976	378533	1000000	0.3785330
chr7	31000000	32000000	3627	327275	1000000	0.3272750
chr7	32000000	33000000	3524	338911	1000000	0.3389110
chr7	33000000	34000000	3565	311697	1000000	0.3116970
chr7	34000000	35000000	3988	402546	1000000	0.4025460
chr7	35000000	36000000	4333	386085	1000000	0.3860850
chr7	36000000	37000000	3170	526202	1000000	0.5262020
chr7	37000000	38000000	4330	402440	1000000	0.4024400
chr7	38000000	39000000	4623	398156	1000000	0.3981560
chr7	39000000	40000000	3269	393862	1000000	0.3938620
chr7	40000000	41000000	4035	362245	1000000	0.3622450
chr7	41000000	42000000	3718	397152	1000000	0.3971520
chr7	42000000	43000000	3585	402544	1000000	0.4025440
chr7	43000000	44000000	3193	287721	1000000	0.2877210
chr7	44000000	45000000	3320	295710	1000000	0.2957100
chr7	45000000	46000000	3227	298884	1000000	0.2988840
chr7	46000000	47000000	3107	302221	1000000	0.3022210
chr7	47000000	48000000	3212	228091	1000000	0.2280910
chr7	48000000	49000000	3347	283253	1000000	0.2832530
chr7	49000000	50000000	3213	327513	1000000	0.3275130
chr7	50000000	50503000	2101	212985	503000	0.4234294
unplaced8	0	1000000	1632	993975	1000000	0.9939750
unplaced8	1000000	1396082	880	392165	396082	0.9901106
unplaced9	0	1000000	2878	914961	1000000	0.9149610
unplaced9	1000000	1354865	1186	320586	354865	0.9034027
unplaced10	0	1000000	227	999460	1000000	0.9994600
unplaced10	1000000	1135374	12	135352	135374	0.9998375
unplaced11	0	1000000	3667	976515	1000000	0.9765150
unplaced11	1000000	1125000	777	118030	125000	0.9442400
unplaced12	0	528814	46	528711	528814	0.9998052
unplaced13	0	434506	66	434268	434506	0.9994522
unplaced14	0	420962	15	420933	420962	0.9999311
unplaced15	0	411236	35	411168	411236	0.9998347
unplaced16	0	363049	8	363035	363049	0.9999614
unplaced17	0	355530	23	355484	355530	0.9998706
unplaced18	0	345196	24	345150	345196	0.9998667
unplaced19	0	332365	31	332279	332365	0.9997413
unplaced20	0	328174	28	328120	328174	0.9998354
unplaced21	0	324407	28	324355	324407	0.9998397
unplaced22	0	324101	1248	233623	324101	0.7208340
unplaced23	0	311663	11	311642	311663	0.9999326
unplaced24	0	310671	21	310625	310671	0.9998519
unplaced25	0	289325	23	289276	289325	0.9998307
unplaced26	0	287732	8	287716	287732	0.9999444
unplaced27	0	285631	15	285598	285631	0.9998845
unplaced28	0	283930	12	283909	283930	0.9999260
unplaced29	0	273510	5	273502	273510	0.9999707
unplaced30	0	268023	17	267991	268023	0.9998806
unplaced31	0	266794	8	266779	266794	0.9999438
unplaced32	0	266623	18	266589	266623	0.9998725
unplaced33	0	264388	14	264357	264388	0.9998828
unplaced34	0	255728	63	255333	255728	0.9984554
unplaced35	0	253347	10	253321	253347	0.9998974
unplaced36	0	227774	32	227707	227774	0.9997059
unplaced37	0	227269	13	227245	227269	0.9998944
unplaced38	0	225984	13	225959	225984	0.9998894
unplaced39	0	223373	12	223350	223373	0.9998971
unplaced40	0	220981	30	220760	220981	0.9989999
unplaced41	0	218386	19	218350	218386	0.9998351
unplaced42	0	217857	14	217831	217857	0.9998807
unplaced43	0	212952	14	212925	212952	0.9998732
unplaced44	0	211156	57	210968	211156	0.9991097
unplaced45	0	202832	7	202819	202832	0.9999359
unplaced46	0	200355	32	200288	200355	0.9996656
unplaced47	0	200132	23	200088	200132	0.9997801
unplaced48	0	195782	6	195764	195782	0.9999081
unplaced49	0	192684	4	192677	192684	0.9999637
unplaced50	0	192653	27	192603	192653	0.9997405
unplaced51	0	190753	7	190742	190753	0.9999424
unplaced52	0	189097	450	185021	189097	0.9784449
unplaced53	0	184434	18	184371	184434	0.9996584
unplaced54	0	183220	8	183176	183220	0.9997599
unplaced55	0	182418	8	182403	182418	0.9999177
unplaced56	0	179188	12	179149	179188	0.9997823
unplaced57	0	176552	5	176544	176552	0.9999547
unplaced58	0	176327	12	176300	176327	0.9998469
unplaced59	0	174645	23	174514	174645	0.9992499
unplaced60	0	164059	11	164038	164059	0.9998720
unplaced61	0	162411	14	162374	162411	0.9997722
unplaced62	0	161759	80	161251	161759	0.9968596
unplaced63	0	160810	11	160755	160810	0.9996580
unplaced64	0	158762	5	158754	158762	0.9999496
unplaced65	0	155766	11	155729	155766	0.9997625
unplaced66	0	152164	8	152151	152164	0.9999146
unplaced67	0	151963	11	151943	151963	0.9998684
unplaced68	0	150708	13	150683	150708	0.9998341
unplaced69	0	149079	7	149067	149079	0.9999195
unplaced70	0	148867	5	148860	148867	0.9999530
unplaced71	0	148457	20	148419	148457	0.9997441
unplaced72	0	147682	5	147669	147682	0.9999120
unplaced73	0	144089	86	143619	144089	0.9967381
unplaced74	0	143653	13	143561	143653	0.9993595
unplaced75	0	143577	27	143522	143577	0.9996169
unplaced76	0	142971	9	142956	142971	0.9998951
unplaced77	0	142144	20	142113	142144	0.9997819
unplaced78	0	140525	33	140402	140525	0.9991247
unplaced79	0	139527	8	139513	139527	0.9998997
unplaced80	0	138165	31	138025	138165	0.9989867
unplaced81	0	137414	6	137404	137414	0.9999272
unplaced82	0	135034	9	135017	135034	0.9998741
unplaced83	0	134818	7	134806	134818	0.9999110
unplaced84	0	134422	13	134401	134422	0.9998438
unplaced85	0	134396	8	134359	134396	0.9997247
unplaced86	0	132744	13	132726	132744	0.9998644
unplaced87	0	131113	57	129752	131113	0.9896196
unplaced88	0	130952	3	130947	130952	0.9999618
unplaced89	0	130442	14	130416	130442	0.9998007
unplaced90	0	124788	8	124773	124788	0.9998798
unplaced91	0	124242	6	124232	124242	0.9999195
unplaced92	0	122247	8	122232	122247	0.9998773
unplaced93	0	121926	16	121800	121926	0.9989666
unplaced94	0	120999	10	120968	120999	0.9997438
unplaced95	0	120797	3	120792	120797	0.9999586
unplaced96	0	120266	5	120257	120266	0.9999251
unplaced97	0	120207	81	119615	120207	0.9950752
unplaced98	0	118565	19	118452	118565	0.9990469
unplaced99	0	116935	25	116872	116935	0.9994612
unplaced100	0	116920	68	116429	116920	0.9958006
unplaced101	0	116717	51	116457	116717	0.9977724
unplaced102	0	116209	8	116195	116209	0.9998795
unplaced103	0	115324	3	115319	115324	0.9999567
unplaced104	0	114910	478	70140	114910	0.6103907
unplaced105	0	114734	39	114602	114734	0.9988495
unplaced106	0	114096	5	114089	114096	0.9999387
unplaced107	0	114008	11	113988	114008	0.9998246
unplaced108	0	113674	6	113637	113674	0.9996745
unplaced109	0	113659	124	112442	113659	0.9892926
unplaced110	0	111450	6	111439	111450	0.9999013
unplaced111	0	110952	51	110501	110952	0.9959352
unplaced112	0	110925	3	110920	110925	0.9999549
unplaced113	0	110702	6	110691	110702	0.9999006
unplaced114	0	109923	6	109913	109923	0.9999090
unplaced115	0	109463	10	109446	109463	0.9998447
unplaced116	0	108932	12	108868	108932	0.9994125
unplaced117	0	108824	30	108769	108824	0.9994946
unplaced118	0	108596	4	108582	108596	0.9998711
unplaced119	0	108176	99	107380	108176	0.9926416
unplaced120	0	107170	29	107037	107170	0.9987590
unplaced121	0	106569	12	106546	106569	0.9997842
unplaced122	0	105802	3	105797	105802	0.9999527
unplaced123	0	105787	17	105686	105787	0.9990453
unplaced124	0	105258	10	105241	105258	0.9998385
unplaced125	0	104952	5	104943	104952	0.9999142
unplaced126	0	104268	5	104259	104268	0.9999137
unplaced127	0	104188	98	103502	104188	0.9934158
unplaced128	0	102410	6	102288	102410	0.9988087
unplaced129	0	101733	53	101364	101733	0.9963729
unplaced130	0	100531	4	100525	100531	0.9999403
unplaced131	0	99174	11	99155	99174	0.9998084
unplaced132	0	98304	7	98291	98304	0.9998677
unplaced133	0	97725	462	93936	97725	0.9612280
unplaced134	0	96827	59	96518	96827	0.9968088
unplaced135	0	95736	2	95734	95736	0.9999791
unplaced136	0	94640	12	94618	94640	0.9997675
unplaced137	0	94298	21	93993	94298	0.9967656
unplaced138	0	94096	4	94090	94096	0.9999362
unplaced139	0	91228	5	91219	91228	0.9999014
unplaced140	0	91157	14	91130	91157	0.9997038
unplaced141	0	90346	32	90231	90346	0.9987271
unplaced142	0	89525	4	89519	89525	0.9999330
unplaced143	0	89187	7	89174	89187	0.9998543
unplaced144	0	89181	54	88828	89181	0.9960418
unplaced145	0	88372	74	88018	88372	0.9959942
unplaced146	0	88115	5	88106	88115	0.9998978
unplaced147	0	87962	49	87770	87962	0.9978172
unplaced148	0	87013	9	86996	87013	0.9998046
unplaced149	0	86739	47	86310	86739	0.9950541
unplaced150	0	86595	10	86538	86595	0.9993418
unplaced151	0	86351	59	86016	86351	0.9961205
unplaced152	0	85978	47	85682	85978	0.9965572
unplaced153	0	85890	80	85490	85890	0.9953429
unplaced154	0	84711	5	84703	84711	0.9999056
unplaced155	0	84548	3	84543	84548	0.9999409
unplaced156	0	84529	1	84528	84529	0.9999882
unplaced157	0	84463	3	84458	84463	0.9999408
unplaced158	0	84130	4	84123	84130	0.9999168
unplaced159	0	83598	14	83572	83598	0.9996890
unplaced160	0	82910	8	82889	82910	0.9997467
unplaced161	0	82504	5	82496	82504	0.9999030
unplaced162	0	82306	37	82118	82306	0.9977158
unplaced163	0	82112	79	81679	82112	0.9947267
unplaced164	0	81629	1	81628	81629	0.9999877
unplaced165	0	80787	2	80784	80787	0.9999629
unplaced166	0	80686	35	80412	80686	0.9966041
unplaced167	0	80513	89	80029	80513	0.9939886
unplaced168	0	80184	235	78905	80184	0.9840492
unplaced169	0	80104	5	80097	80104	0.9999126
unplaced170	0	80023	6	80012	80023	0.9998626
unplaced171	0	80019	1	80018	80019	0.9999875
unplaced172	0	79992	4	79986	79992	0.9999250
unplaced173	0	79681	10	79667	79681	0.9998243
unplaced174	0	78164	50	77826	78164	0.9956757
unplaced175	0	78008	100	77460	78008	0.9929751
unplaced176	0	77836	16	77791	77836	0.9994218
unplaced177	0	77467	8	77454	77467	0.9998322
unplaced178	0	77193	8	77179	77193	0.9998186
unplaced179	0	76906	3	76901	76906	0.9999350
unplaced180	0	76768	4	76761	76768	0.9999088
unplaced181	0	75993	300	73804	75993	0.9711947
unplaced182	0	75174	18	75139	75174	0.9995344
unplaced183	0	74253	4	74246	74253	0.9999057
unplaced184	0	73847	22	73653	73847	0.9973729
unplaced185	0	73634	17	73577	73634	0.9992259
unplaced186	0	73511	10	73494	73511	0.9997687
unplaced187	0	73192	4	73185	73192	0.9999043
unplaced188	0	72765	10	72722	72765	0.9994091
unplaced189	0	72540	6	72530	72540	0.9998621
unplaced190	0	72532	7	72520	72532	0.9998345
unplaced191	0	72523	6	72511	72523	0.9998345
unplaced192	0	72514	8	72500	72514	0.9998069
unplaced193	0	72312	264	66249	72312	0.9161550
unplaced194	0	72248	5	72223	72248	0.9996540
unplaced195	0	72232	87	71496	72232	0.9898106
unplaced196	0	72011	4	72006	72011	0.9999306
unplaced197	0	71921	3	71916	71921	0.9999305
unplaced198	0	71158	3	71154	71158	0.9999438
unplaced199	0	70911	5	70904	70911	0.9999013
unplaced200	0	70136	34	69936	70136	0.9971484
unplaced201	0	70097	4	70089	70097	0.9998859
unplaced202	0	69962	6	69951	69962	0.9998428
unplaced203	0	69684	7	69672	69684	0.9998278
unplaced204	0	69505	5	69498	69505	0.9998993
unplaced205	0	68922	80	68255	68922	0.9903224
unplaced206	0	68489	7	68481	68489	0.9998832
unplaced207	0	68146	4	68139	68146	0.9998973
unplaced208	0	66900	5	66894	66900	0.9999103
unplaced209	0	66409	44	66186	66409	0.9966420
unplaced210	0	66000	321	62336	66000	0.9444848
unplaced211	0	65778	92	65373	65778	0.9938429
unplaced212	0	65680	30	65569	65680	0.9983100
unplaced213	0	65582	6	65575	65582	0.9998932
unplaced214	0	65405	12	65360	65405	0.9993120
unplaced215	0	65347	25	65228	65347	0.9981790
unplaced216	0	65319	39	65144	65319	0.9973208
unplaced217	0	64157	3	64152	64157	0.9999220
unplaced218	0	64080	6	64041	64080	0.9993914
unplaced219	0	63649	12	63611	63649	0.9994030
unplaced220	0	63548	9	63526	63548	0.9996538
unplaced221	0	63268	32	63070	63268	0.9968705
unplaced222	0	63221	8	63207	63221	0.9997786
unplaced223	0	63151	50	63030	63151	0.9980839
unplaced224	0	62549	2	62546	62549	0.9999520
unplaced225	0	62472	7	62462	62472	0.9998399
unplaced226	0	61138	34	60914	61138	0.9963362
unplaced227	0	61097	7	61087	61097	0.9998363
unplaced228	0	61094	4	61083	61094	0.9998199
unplaced229	0	61000	470	46952	61000	0.7697049
unplaced230	0	60620	26	60530	60620	0.9985154
unplaced231	0	60581	7	60568	60581	0.9997854
unplaced232	0	60407	101	59695	60407	0.9882133
unplaced233	0	60245	3	60240	60245	0.9999170
unplaced234	0	60138	15	60117	60138	0.9996508
unplaced235	0	60080	24	59966	60080	0.9981025
unplaced236	0	60000	120	58544	60000	0.9757333
unplaced237	0	59590	22	59495	59590	0.9984058
unplaced238	0	59276	3	59262	59276	0.9997638
unplaced239	0	59250	3	59245	59250	0.9999156
unplaced240	0	59237	7	59226	59237	0.9998143
unplaced241	0	59166	12	59127	59166	0.9993408
unplaced242	0	58867	4	58861	58867	0.9998981
unplaced243	0	58490	5	58469	58490	0.9996409
unplaced244	0	58329	1	58328	58329	0.9999828
unplaced245	0	58099	2	58096	58099	0.9999484
unplaced246	0	57957	3	57939	57957	0.9996894
unplaced247	0	57770	39	57354	57770	0.9927990
unplaced248	0	57528	130	55765	57528	0.9693540
unplaced249	0	57408	19	57355	57408	0.9990768
unplaced250	0	57000	36	56660	57000	0.9940351
unplaced251	0	56939	3	56934	56939	0.9999122
unplaced252	0	56759	24	56640	56759	0.9979034
unplaced253	0	56663	4	56659	56663	0.9999294
unplaced254	0	56533	6	56522	56533	0.9998055
unplaced255	0	56435	3	56431	56435	0.9999291
unplaced256	0	56326	21	56208	56326	0.9979051
unplaced257	0	56015	4	56010	56015	0.9999107
unplaced258	0	56000	97	55203	56000	0.9857678
unplaced259	0	55884	4	55878	55884	0.9998927
unplaced260	0	55837	5	55830	55837	0.9998747
unplaced261	0	55827	2	55824	55827	0.9999462
unplaced262	0	55813	6	55805	55813	0.9998567
unplaced263	0	55375	24	55184	55375	0.9965508
unplaced264	0	55247	3	55242	55247	0.9999095
unplaced265	0	54951	7	54940	54951	0.9997998
unplaced266	0	54066	3	54061	54066	0.9999075
unplaced267	0	53970	3	53965	53970	0.9999074
unplaced268	0	53810	1	53809	53810	0.9999814
unplaced269	0	53161	9	53148	53161	0.9997554
unplaced270	0	52899	19	52827	52899	0.9986389
unplaced271	0	52758	1	52757	52758	0.9999810
unplaced272	0	52627	179	49794	52627	0.9461683
unplaced273	0	52595	13	52572	52595	0.9995627
unplaced274	0	52528	106	52040	52528	0.9907097
unplaced275	0	52374	113	51424	52374	0.9818612
unplaced276	0	52090	3	52085	52090	0.9999040
unplaced277	0	51786	7	51773	51786	0.9997489
unplaced278	0	51770	4	51740	51770	0.9994205
unplaced279	0	51587	5	51579	51587	0.9998449
unplaced280	0	51455	59	51131	51455	0.9937032
unplaced281	0	51148	1	51147	51148	0.9999804
unplaced282	0	51000	114	50657	51000	0.9932745
unplaced283	0	50792	7	50782	50792	0.9998031
unplaced284	0	50700	17	50571	50700	0.9974556
unplaced285	0	50176	28	50053	50176	0.9975486
unplaced286	0	50000	155	49128	50000	0.9825600
unplaced287	0	49952	3	49947	49952	0.9998999
unplaced288	0	49920	4	49912	49920	0.9998397
unplaced289	0	49446	12	49405	49446	0.9991708
unplaced290	0	48799	7	48791	48799	0.9998361
unplaced291	0	47721	4	47717	47721	0.9999162
unplaced292	0	47661	2	47658	47661	0.9999371
unplaced293	0	47391	33	47133	47391	0.9945560
unplaced294	0	47299	2	47296	47299	0.9999366
unplaced295	0	47284	2	47281	47284	0.9999366
unplaced296	0	46817	4	46813	46817	0.9999146
unplaced297	0	45699	68	45506	45699	0.9957767
unplaced298	0	45353	52	44835	45353	0.9885785
unplaced299	0	44986	2	44983	44986	0.9999333
unplaced300	0	44893	3	44888	44893	0.9998886
unplaced301	0	44667	4	44651	44667	0.9996418
unplaced302	0	44000	31	43923	44000	0.9982500
unplaced303	0	43758	1	43757	43758	0.9999772
unplaced304	0	43497	1	43496	43497	0.9999770
unplaced305	0	42597	1	42596	42597	0.9999765
unplaced306	0	42375	49	42025	42375	0.9917404
unplaced307	0	42349	9	42264	42349	0.9979929
unplaced308	0	42329	4	42322	42329	0.9998347
unplaced309	0	42264	1	42263	42264	0.9999763
unplaced310	0	42208	16	42122	42208	0.9979625
unplaced311	0	42198	2	42195	42198	0.9999289
unplaced312	0	42068	1	42067	42068	0.9999762
unplaced313	0	41962	4	41957	41962	0.9998809
unplaced314	0	41590	8	41555	41590	0.9991584
unplaced315	0	41540	3	41535	41540	0.9998797
unplaced316	0	41137	15	41070	41137	0.9983713
unplaced317	0	41122	16	40964	41122	0.9961578
unplaced318	0	40831	1	40830	40831	0.9999755
unplaced319	0	40829	11	40812	40829	0.9995836
unplaced320	0	40662	4	40655	40662	0.9998279
unplaced321	0	40507	10	40492	40507	0.9996297
unplaced322	0	40465	4	40436	40465	0.9992833
unplaced323	0	40408	2	40405	40408	0.9999257
unplaced324	0	40355	2	40352	40355	0.9999257
unplaced325	0	40334	1	40333	40334	0.9999752
unplaced326	0	40095	2	40092	40095	0.9999252
unplaced327	0	39943	2	39938	39943	0.9998748
unplaced328	0	39921	6	39873	39921	0.9987977
unplaced329	0	39815	6	39807	39815	0.9997991
unplaced330	0	39692	94	6652	39692	0.1675904
unplaced331	0	39561	7	39550	39561	0.9997219
unplaced332	0	39513	5	39506	39513	0.9998229
unplaced333	0	39405	6	39398	39405	0.9998224
unplaced334	0	39041	1	39040	39041	0.9999744
unplaced335	0	38396	70	37857	38396	0.9859621
unplaced336	0	37996	5	37987	37996	0.9997631
unplaced337	0	37811	6	37800	37811	0.9997091
unplaced338	0	37779	4	37774	37779	0.9998677
unplaced339	0	37343	4	37336	37343	0.9998125
unplaced340	0	36917	30	36721	36917	0.9946908
unplaced341	0	36833	1	36832	36833	0.9999729
unplaced342	0	36727	11	36710	36727	0.9995371
unplaced343	0	36551	16	36490	36551	0.9983311
unplaced344	0	36463	6	36409	36463	0.9985191
unplaced345	0	36319	3	36315	36319	0.9998899
unplaced346	0	36241	3	36234	36241	0.9998068
unplaced347	0	36000	33	35813	36000	0.9948056
unplaced348	0	35700	2	35697	35700	0.9999160
unplaced349	0	35667	87	35197	35667	0.9868225
unplaced350	0	35327	3	35322	35327	0.9998584
unplaced351	0	35307	98	34827	35307	0.9864050
unplaced352	0	35000	214	30392	35000	0.8683429
unplaced353	0	34730	6	34713	34730	0.9995105
unplaced354	0	33552	42	33462	33552	0.9973176
unplaced355	0	33397	1	33396	33397	0.9999701
unplaced356	0	33335	16	33222	33335	0.9966102
unplaced357	0	33000	166	31896	33000	0.9665455
unplaced358	0	32512	3	32508	32512	0.9998770
unplaced359	0	32021	2	32018	32021	0.9999063
unplaced360	0	31950	3	31946	31950	0.9998748
unplaced361	0	31785	48	6776	31785	0.2131823
unplaced362	0	31727	2	31724	31727	0.9999055
unplaced363	0	31335	1	31334	31335	0.9999681
unplaced364	0	30514	3	30510	30514	0.9998689
unplaced365	0	30167	2	30162	30167	0.9998342
unplaced366	0	30000	3	29996	30000	0.9998667
unplaced367	0	29507	1	29506	29507	0.9999661
unplaced368	0	29082	7	29042	29082	0.9986246
unplaced369	0	29082	3	29078	29082	0.9998624
unplaced370	0	28475	15	28359	28475	0.9959263
unplaced371	0	28275	2	28272	28275	0.9998939
unplaced372	0	27591	2	27588	27591	0.9998913
unplaced373	0	27555	10	27541	27555	0.9994919
unplaced374	0	27358	3	27353	27358	0.9998173
unplaced375	0	26952	5	26941	26952	0.9995919
unplaced376	0	26892	2	26889	26892	0.9998884
unplaced377	0	26794	4	26787	26794	0.9997388
unplaced378	0	26411	82	25769	26411	0.9756920
unplaced379	0	26153	3	26149	26153	0.9998471
unplaced380	0	25824	2	25821	25824	0.9998838
unplaced381	0	25740	4	25710	25740	0.9988345
unplaced382	0	25607	4	25579	25607	0.9989066
unplaced383	0	25606	1	25605	25606	0.9999610
unplaced384	0	25561	3	25557	25561	0.9998435
unplaced385	0	25372	3	25368	25372	0.9998423
unplaced386	0	25067	2	25064	25067	0.9998803
unplaced387	0	24854	22	24663	24854	0.9923151
unplaced388	0	24598	2	24595	24598	0.9998780
unplaced389	0	24261	2	24259	24261	0.9999176
unplaced390	0	24235	3	24232	24235	0.9998762
unplaced391	0	24120	3	24116	24120	0.9998342
unplaced392	0	24029	4	24022	24029	0.9997087
unplaced393	0	24000	11	23920	24000	0.9966667
unplaced394	0	23712	57	23378	23712	0.9859143
unplaced395	0	23702	58	23208	23702	0.9791579
unplaced396	0	23652	84	22599	23652	0.9554794
unplaced397	0	23651	4	23644	23651	0.9997040
unplaced398	0	23430	41	23195	23430	0.9899701
unplaced399	0	23144	42	22841	23144	0.9869081
unplaced400	0	22162	4	22125	22162	0.9983305
unplaced401	0	22009	39	21628	22009	0.9826889
unplaced402	0	21240	2	21238	21240	0.9999058
unplaced403	0	21000	32	20654	21000	0.9835238
unplaced404	0	21000	82	20554	21000	0.9787619
unplaced405	0	19000	97	10269	19000	0.5404737
unplaced406	0	18504	17	18358	18504	0.9921098
unplaced407	0	17958	3	17952	17958	0.9996659
unplaced408	0	17695	4	17689	17695	0.9996609
unplaced409	0	15470	1	15452	15470	0.9988365
unplaced410	0	15000	107	13599	15000	0.9066000
unplaced411	0	14000	52	13600	14000	0.9714286
unplaced412	0	4000	34	1985	4000	0.4962500
unplaced413	0	4000	29	2117	4000	0.5292500
unplaced414	0	3000	2	2993	3000	0.9976667
unplaced415	0	3000	1	2999	3000	0.9996667
unplaced416	0	2000	6	1962	2000	0.9810000
unplaced417	0	1000	6	947	1000	0.9470000
unplaced418	0	1000	1	999	1000	0.9990000
unplaced419	0	1000	8	939	1000	0.9390000
unplaced420	0	1000	2	170	1000	0.1700000
unplaced421	0	5000	14	4864	5000	0.9728000
unplaced422	0	5000	10	3818	5000	0.7636000
unplaced423	0	3000	9	2902	3000	0.9673333
unplaced424	0	953030	4785	767808	953030	0.8056493
