# Supplementary material for: Chromosome-level haplotype-resolved assembly of highly heterozygous grass genomes with PhaseGrass
Source: Nat Commun. 2025 Dec 20;17:12. doi: 10.1038/s41467-025-66377-5 (PMC12764793; doi:10.1038/s41467-025-66377-5)
Supplement: Supplementary file 6 — Source Data [file 41467_2025_66377_MOESM6_ESM.zip › Supplementary Fig. 11a/HEN17_coverage/ref_windows_nonrep_cov.bed]

chr1	0	1000000	2819	702518	1000000	0.7025180
chr1	1000000	2000000	3450	705811	1000000	0.7058110
chr1	2000000	3000000	3057	748378	1000000	0.7483780
chr1	3000000	4000000	3375	677151	1000000	0.6771510
chr1	4000000	5000000	2967	763190	1000000	0.7631900
chr1	5000000	6000000	3311	672551	1000000	0.6725510
chr1	6000000	7000000	3019	780161	1000000	0.7801610
chr1	7000000	8000000	3376	671132	1000000	0.6711320
chr1	8000000	9000000	3163	664871	1000000	0.6648710
chr1	9000000	10000000	2756	690585	1000000	0.6905850
chr1	10000000	11000000	2802	700297	1000000	0.7002970
chr1	11000000	12000000	2911	694771	1000000	0.6947710
chr1	12000000	13000000	3991	569151	1000000	0.5691510
chr1	13000000	14000000	3176	615501	1000000	0.6155010
chr1	14000000	15000000	3897	671601	1000000	0.6716010
chr1	15000000	16000000	3311	654172	1000000	0.6541720
chr1	16000000	17000000	3870	589391	1000000	0.5893910
chr1	17000000	18000000	3508	484779	1000000	0.4847790
chr1	18000000	19000000	4239	463350	1000000	0.4633500
chr1	19000000	20000000	3842	381063	1000000	0.3810630
chr1	20000000	21000000	4274	457199	1000000	0.4571990
chr1	21000000	22000000	3833	575215	1000000	0.5752150
chr1	22000000	23000000	4038	500470	1000000	0.5004700
chr1	23000000	24000000	4686	386800	1000000	0.3868000
chr1	24000000	25000000	4005	475530	1000000	0.4755300
chr1	25000000	26000000	4273	356450	1000000	0.3564500
chr1	26000000	27000000	4982	257184	1000000	0.2571840
chr1	27000000	28000000	4655	409577	1000000	0.4095770
chr1	28000000	29000000	4321	391554	1000000	0.3915540
chr1	29000000	30000000	4036	443257	1000000	0.4432570
chr1	30000000	31000000	4525	493293	1000000	0.4932930
chr1	31000000	32000000	4550	465682	1000000	0.4656820
chr1	32000000	33000000	3763	389037	1000000	0.3890370
chr1	33000000	34000000	4195	490830	1000000	0.4908300
chr1	34000000	35000000	3670	415972	1000000	0.4159720
chr1	35000000	36000000	3948	511028	1000000	0.5110280
chr1	36000000	37000000	4634	487299	1000000	0.4872990
chr1	37000000	38000000	4045	508812	1000000	0.5088120
chr1	38000000	39000000	4463	596911	1000000	0.5969110
chr1	39000000	40000000	3400	592414	1000000	0.5924140
chr1	40000000	41000000	4090	570858	1000000	0.5708580
chr1	41000000	42000000	3597	640959	1000000	0.6409590
chr1	42000000	43000000	3457	617760	1000000	0.6177600
chr1	43000000	44000000	3823	658756	1000000	0.6587560
chr1	44000000	45000000	3361	693382	1000000	0.6933820
chr1	45000000	46000000	3433	653769	1000000	0.6537690
chr1	46000000	47000000	3352	680020	1000000	0.6800200
chr1	47000000	48000000	2978	751645	1000000	0.7516450
chr1	48000000	49000000	2773	734456	1000000	0.7344560
chr1	49000000	50000000	2840	732808	1000000	0.7328080
chr1	50000000	51000000	3176	696090	1000000	0.6960900
chr1	51000000	51942048	3286	583303	942048	0.6191860
chr2	0	1000000	4161	553105	1000000	0.5531050
chr2	1000000	2000000	3762	643005	1000000	0.6430050
chr2	2000000	3000000	3330	673434	1000000	0.6734340
chr2	3000000	4000000	3404	680864	1000000	0.6808640
chr2	4000000	5000000	3569	601410	1000000	0.6014100
chr2	5000000	6000000	3710	597501	1000000	0.5975010
chr2	6000000	7000000	3789	553514	1000000	0.5535140
chr2	7000000	8000000	4302	545434	1000000	0.5454340
chr2	8000000	9000000	4169	467678	1000000	0.4676780
chr2	9000000	10000000	4667	509417	1000000	0.5094170
chr2	10000000	11000000	4742	558003	1000000	0.5580030
chr2	11000000	12000000	3929	352819	1000000	0.3528190
chr2	12000000	13000000	4224	385303	1000000	0.3853030
chr2	13000000	14000000	4202	497422	1000000	0.4974220
chr2	14000000	15000000	4158	444855	1000000	0.4448550
chr2	15000000	16000000	1566	91759	1000000	0.0917590
chr2	16000000	17000000	3999	593292	1000000	0.5932920
chr2	17000000	18000000	4007	531689	1000000	0.5316890
chr2	18000000	19000000	3714	611649	1000000	0.6116490
chr2	19000000	20000000	3690	536596	1000000	0.5365960
chr2	20000000	21000000	3709	580902	1000000	0.5809020
chr2	21000000	22000000	4074	531711	1000000	0.5317110
chr2	22000000	23000000	3729	573093	1000000	0.5730930
chr2	23000000	24000000	4282	495977	1000000	0.4959770
chr2	24000000	25000000	2382	193567	1000000	0.1935670
chr2	25000000	26000000	3771	293194	1000000	0.2931940
chr2	26000000	27000000	3879	246235	1000000	0.2462350
chr2	27000000	28000000	4373	367971	1000000	0.3679710
chr2	28000000	29000000	3260	204826	1000000	0.2048260
chr2	29000000	30000000	4993	309120	1000000	0.3091200
chr2	30000000	31000000	4495	213802	1000000	0.2138020
chr2	31000000	32000000	3456	183059	1000000	0.1830590
chr2	32000000	33000000	3737	156813	1000000	0.1568130
chr2	33000000	34000000	3781	258529	1000000	0.2585290
chr2	34000000	35000000	3001	607045	1000000	0.6070450
chr2	35000000	36000000	3249	544457	1000000	0.5444570
chr2	36000000	37000000	3470	577336	1000000	0.5773360
chr2	37000000	38000000	3674	583250	1000000	0.5832500
chr2	38000000	39000000	3731	580229	1000000	0.5802290
chr2	39000000	40000000	3898	563867	1000000	0.5638670
chr2	40000000	41000000	3418	600495	1000000	0.6004950
chr2	41000000	42000000	4317	554879	1000000	0.5548790
chr2	42000000	43000000	4070	582247	1000000	0.5822470
chr2	43000000	44000000	3577	625735	1000000	0.6257350
chr2	44000000	45000000	4041	594484	1000000	0.5944840
chr2	45000000	46000000	4026	573817	1000000	0.5738170
chr2	46000000	47000000	3968	551872	1000000	0.5518720
chr2	47000000	48000000	3746	543901	1000000	0.5439010
chr2	48000000	49000000	3872	654875	1000000	0.6548750
chr2	49000000	50000000	4035	604020	1000000	0.6040200
chr2	50000000	51000000	4281	627397	1000000	0.6273970
chr2	51000000	52000000	4205	635838	1000000	0.6358380
chr2	52000000	53000000	3681	640845	1000000	0.6408450
chr2	53000000	54000000	3441	667952	1000000	0.6679520
chr2	54000000	55000000	3345	693760	1000000	0.6937600
chr2	55000000	56000000	4178	670982	1000000	0.6709820
chr2	56000000	57000000	3165	724076	1000000	0.7240760
chr2	57000000	58000000	2742	760515	1000000	0.7605150
chr2	58000000	59000000	2575	768426	1000000	0.7684260
chr2	59000000	60000000	2606	753458	1000000	0.7534580
chr2	60000000	61000000	2526	779270	1000000	0.7792700
chr2	61000000	62000000	2808	788170	1000000	0.7881700
chr2	62000000	63000000	3249	718288	1000000	0.7182880
chr2	63000000	64000000	3117	713342	1000000	0.7133420
chr2	64000000	65000000	2874	737274	1000000	0.7372740
chr2	65000000	66000000	3029	741472	1000000	0.7414720
chr2	66000000	66230000	604	161855	230000	0.7037174
chr3	0	1000000	3305	698887	1000000	0.6988870
chr3	1000000	2000000	3594	691241	1000000	0.6912410
chr3	2000000	3000000	2716	724728	1000000	0.7247280
chr3	3000000	4000000	2621	795464	1000000	0.7954640
chr3	4000000	5000000	2461	746900	1000000	0.7469000
chr3	5000000	6000000	2846	735940	1000000	0.7359400
chr3	6000000	7000000	3089	714211	1000000	0.7142110
chr3	7000000	8000000	3005	744290	1000000	0.7442900
chr3	8000000	9000000	3038	751156	1000000	0.7511560
chr3	9000000	10000000	2929	698140	1000000	0.6981400
chr3	10000000	11000000	3992	598569	1000000	0.5985690
chr3	11000000	12000000	3733	692214	1000000	0.6922140
chr3	12000000	13000000	4501	566570	1000000	0.5665700
chr3	13000000	14000000	4262	631333	1000000	0.6313330
chr3	14000000	15000000	3751	578103	1000000	0.5781030
chr3	15000000	16000000	4286	511685	1000000	0.5116850
chr3	16000000	17000000	4535	573090	1000000	0.5730900
chr3	17000000	18000000	4251	569078	1000000	0.5690780
chr3	18000000	19000000	4328	535194	1000000	0.5351940
chr3	19000000	20000000	4493	516852	1000000	0.5168520
chr3	20000000	21000000	3842	553375	1000000	0.5533750
chr3	21000000	22000000	3662	514803	1000000	0.5148030
chr3	22000000	23000000	3492	285232	1000000	0.2852320
chr3	23000000	24000000	3774	289374	1000000	0.2893740
chr3	24000000	25000000	3795	319567	1000000	0.3195670
chr3	25000000	26000000	4581	317907	1000000	0.3179070
chr3	26000000	27000000	3834	232249	1000000	0.2322490
chr3	27000000	28000000	3275	282651	1000000	0.2826510
chr3	28000000	29000000	3732	249420	1000000	0.2494200
chr3	29000000	30000000	3881	449270	1000000	0.4492700
chr3	30000000	31000000	3551	464569	1000000	0.4645690
chr3	31000000	32000000	3565	569565	1000000	0.5695650
chr3	32000000	33000000	3517	563492	1000000	0.5634920
chr3	33000000	34000000	3663	613652	1000000	0.6136520
chr3	34000000	35000000	3488	629878	1000000	0.6298780
chr3	35000000	36000000	3903	507297	1000000	0.5072970
chr3	36000000	37000000	4283	575568	1000000	0.5755680
chr3	37000000	38000000	4085	599251	1000000	0.5992510
chr3	38000000	39000000	3983	526977	1000000	0.5269770
chr3	39000000	40000000	4729	488299	1000000	0.4882990
chr3	40000000	41000000	3331	694712	1000000	0.6947120
chr3	41000000	42000000	3483	646320	1000000	0.6463200
chr3	42000000	43000000	4415	582365	1000000	0.5823650
chr3	43000000	44000000	4245	580412	1000000	0.5804120
chr3	44000000	45000000	4479	540191	1000000	0.5401910
chr3	45000000	46000000	4590	572338	1000000	0.5723380
chr3	46000000	47000000	4208	652777	1000000	0.6527770
chr3	47000000	48000000	3523	697603	1000000	0.6976030
chr3	48000000	49000000	3570	717235	1000000	0.7172350
chr3	49000000	50000000	4829	563124	1000000	0.5631240
chr3	50000000	51000000	3677	699139	1000000	0.6991390
chr3	51000000	52000000	3305	729407	1000000	0.7294070
chr3	52000000	52077808	444	33263	77808	0.4275010
chr4	0	1000000	3102	723256	1000000	0.7232560
chr4	1000000	2000000	4425	637942	1000000	0.6379420
chr4	2000000	3000000	5211	448611	1000000	0.4486110
chr4	3000000	4000000	4617	638445	1000000	0.6384450
chr4	4000000	5000000	3717	675531	1000000	0.6755310
chr4	5000000	6000000	3571	673882	1000000	0.6738820
chr4	6000000	7000000	3335	676116	1000000	0.6761160
chr4	7000000	8000000	2867	685777	1000000	0.6857770
chr4	8000000	9000000	3624	662435	1000000	0.6624350
chr4	9000000	10000000	4012	606766	1000000	0.6067660
chr4	10000000	11000000	3435	632713	1000000	0.6327130
chr4	11000000	12000000	3650	610793	1000000	0.6107930
chr4	12000000	13000000	4103	575916	1000000	0.5759160
chr4	13000000	14000000	3947	608631	1000000	0.6086310
chr4	14000000	15000000	4186	568644	1000000	0.5686440
chr4	15000000	16000000	4650	543032	1000000	0.5430320
chr4	16000000	17000000	5113	347893	1000000	0.3478930
chr4	17000000	18000000	3602	599873	1000000	0.5998730
chr4	18000000	19000000	4178	499370	1000000	0.4993700
chr4	19000000	20000000	1306	101810	1000000	0.1018100
chr4	20000000	21000000	1280	9737	1000000	0.0097370
chr4	21000000	22000000	2732	275956	1000000	0.2759560
chr4	22000000	23000000	4340	398693	1000000	0.3986930
chr4	23000000	24000000	4333	166990	1000000	0.1669900
chr4	24000000	25000000	4239	199784	1000000	0.1997840
chr4	25000000	26000000	4572	342706	1000000	0.3427060
chr4	26000000	27000000	4547	487018	1000000	0.4870180
chr4	27000000	28000000	4540	462523	1000000	0.4625230
chr4	28000000	29000000	4830	434747	1000000	0.4347470
chr4	29000000	30000000	4243	420212	1000000	0.4202120
chr4	30000000	31000000	4633	493134	1000000	0.4931340
chr4	31000000	32000000	4315	429639	1000000	0.4296390
chr4	32000000	33000000	4269	413829	1000000	0.4138290
chr4	33000000	34000000	4350	528939	1000000	0.5289390
chr4	34000000	35000000	4472	545184	1000000	0.5451840
chr4	35000000	36000000	4128	535904	1000000	0.5359040
chr4	36000000	37000000	3402	594016	1000000	0.5940160
chr4	37000000	38000000	3971	551807	1000000	0.5518070
chr4	38000000	39000000	4536	492426	1000000	0.4924260
chr4	39000000	40000000	3437	648233	1000000	0.6482330
chr4	40000000	41000000	3285	610371	1000000	0.6103710
chr4	41000000	42000000	3817	595080	1000000	0.5950800
chr4	42000000	43000000	3581	604922	1000000	0.6049220
chr4	43000000	44000000	3332	560257	1000000	0.5602570
chr4	44000000	45000000	3638	549420	1000000	0.5494200
chr4	45000000	46000000	3448	613400	1000000	0.6134000
chr4	46000000	47000000	3854	626940	1000000	0.6269400
chr4	47000000	48000000	3307	703077	1000000	0.7030770
chr4	48000000	49000000	3578	688417	1000000	0.6884170
chr4	49000000	50000000	3677	688672	1000000	0.6886720
chr4	50000000	51000000	3466	624913	1000000	0.6249130
chr4	51000000	52000000	4101	667842	1000000	0.6678420
chr4	52000000	53000000	3610	637674	1000000	0.6376740
chr4	53000000	54000000	3751	613016	1000000	0.6130160
chr4	54000000	55000000	3939	670641	1000000	0.6706410
chr4	55000000	56000000	3399	712864	1000000	0.7128640
chr4	56000000	57000000	3992	648909	1000000	0.6489090
chr4	57000000	57105356	212	61900	105356	0.5875318
chr5	0	1000000	4302	510210	1000000	0.5102100
chr5	1000000	2000000	4543	541794	1000000	0.5417940
chr5	2000000	3000000	3783	594193	1000000	0.5941930
chr5	3000000	4000000	4310	479805	1000000	0.4798050
chr5	4000000	5000000	4446	480537	1000000	0.4805370
chr5	5000000	6000000	4481	404331	1000000	0.4043310
chr5	6000000	7000000	4358	466540	1000000	0.4665400
chr5	7000000	8000000	4219	546013	1000000	0.5460130
chr5	8000000	9000000	3999	178132	1000000	0.1781320
chr5	9000000	10000000	4562	282142	1000000	0.2821420
chr5	10000000	11000000	4516	420422	1000000	0.4204220
chr5	11000000	12000000	5271	243078	1000000	0.2430780
chr5	12000000	13000000	4009	332805	1000000	0.3328050
chr5	13000000	14000000	4253	483137	1000000	0.4831370
chr5	14000000	15000000	4814	340831	1000000	0.3408310
chr5	15000000	16000000	4279	245394	1000000	0.2453940
chr5	16000000	17000000	4062	246397	1000000	0.2463970
chr5	17000000	18000000	3646	156165	1000000	0.1561650
chr5	18000000	19000000	4056	124248	1000000	0.1242480
chr5	19000000	20000000	2671	96520	1000000	0.0965200
chr5	20000000	21000000	796	17541	1000000	0.0175410
chr5	21000000	22000000	143	347	1000000	0.0003470
chr5	22000000	23000000	1889	40850	1000000	0.0408500
chr5	23000000	24000000	4350	296432	1000000	0.2964320
chr5	24000000	25000000	4155	188491	1000000	0.1884910
chr5	25000000	26000000	4555	172371	1000000	0.1723710
chr5	26000000	27000000	4100	113327	1000000	0.1133270
chr5	27000000	28000000	3627	215268	1000000	0.2152680
chr5	28000000	29000000	4735	187970	1000000	0.1879700
chr5	29000000	30000000	4378	236090	1000000	0.2360900
chr5	30000000	31000000	4447	145615	1000000	0.1456150
chr5	31000000	32000000	4435	205009	1000000	0.2050090
chr5	32000000	33000000	3779	201204	1000000	0.2012040
chr5	33000000	34000000	4713	266596	1000000	0.2665960
chr5	34000000	35000000	4625	393916	1000000	0.3939160
chr5	35000000	36000000	4819	361119	1000000	0.3611190
chr5	36000000	37000000	4466	351901	1000000	0.3519010
chr5	37000000	38000000	5325	454543	1000000	0.4545430
chr5	38000000	39000000	5261	333485	1000000	0.3334850
chr5	39000000	40000000	4822	507023	1000000	0.5070230
chr5	40000000	41000000	3885	571086	1000000	0.5710860
chr5	41000000	42000000	4439	527374	1000000	0.5273740
chr5	42000000	43000000	4516	444040	1000000	0.4440400
chr5	43000000	44000000	3958	529930	1000000	0.5299300
chr5	44000000	45000000	4220	573689	1000000	0.5736890
chr5	45000000	46000000	4895	488332	1000000	0.4883320
chr5	46000000	47000000	4708	521615	1000000	0.5216150
chr5	47000000	48000000	4394	544948	1000000	0.5449480
chr5	48000000	49000000	3732	447588	1000000	0.4475880
chr5	49000000	50000000	4114	554085	1000000	0.5540850
chr5	50000000	51000000	3202	696038	1000000	0.6960380
chr5	51000000	52000000	3222	735052	1000000	0.7350520
chr5	52000000	53000000	2747	746551	1000000	0.7465510
chr5	53000000	54000000	2833	753986	1000000	0.7539860
chr5	54000000	55000000	4971	551045	1000000	0.5510450
chr5	55000000	56000000	3271	640656	1000000	0.6406560
chr5	56000000	56491249	1208	248631	491249	0.5061201
chr6	0	1000000	2844	742846	1000000	0.7428460
chr6	1000000	2000000	3090	715986	1000000	0.7159860
chr6	2000000	3000000	3245	712030	1000000	0.7120300
chr6	3000000	4000000	3308	684715	1000000	0.6847150
chr6	4000000	5000000	3250	653514	1000000	0.6535140
chr6	5000000	6000000	3065	700993	1000000	0.7009930
chr6	6000000	7000000	3461	627505	1000000	0.6275050
chr6	7000000	8000000	3327	622202	1000000	0.6222020
chr6	8000000	9000000	3286	633353	1000000	0.6333530
chr6	9000000	10000000	4152	535774	1000000	0.5357740
chr6	10000000	11000000	3762	547580	1000000	0.5475800
chr6	11000000	12000000	3509	567838	1000000	0.5678380
chr6	12000000	13000000	5203	463198	1000000	0.4631980
chr6	13000000	14000000	4515	324579	1000000	0.3245790
chr6	14000000	15000000	4507	306770	1000000	0.3067700
chr6	15000000	16000000	4744	408516	1000000	0.4085160
chr6	16000000	17000000	5222	384289	1000000	0.3842890
chr6	17000000	18000000	4082	483189	1000000	0.4831890
chr6	18000000	19000000	4096	299953	1000000	0.2999530
chr6	19000000	20000000	4377	433191	1000000	0.4331910
chr6	20000000	21000000	4991	521955	1000000	0.5219550
chr6	21000000	22000000	4358	482778	1000000	0.4827780
chr6	22000000	23000000	4222	554467	1000000	0.5544670
chr6	23000000	24000000	4518	594188	1000000	0.5941880
chr6	24000000	25000000	3374	698428	1000000	0.6984280
chr6	25000000	26000000	3634	690371	1000000	0.6903710
chr6	26000000	27000000	3411	693501	1000000	0.6935010
chr6	27000000	28000000	3719	656945	1000000	0.6569450
chr6	28000000	29000000	3939	661172	1000000	0.6611720
chr6	29000000	30000000	3882	570551	1000000	0.5705510
chr6	30000000	31000000	5022	500104	1000000	0.5001040
chr6	31000000	32000000	4016	522339	1000000	0.5223390
chr6	32000000	33000000	3466	666990	1000000	0.6669900
chr6	33000000	34000000	3799	709111	1000000	0.7091110
chr6	34000000	35000000	3956	661304	1000000	0.6613040
chr6	35000000	36000000	4200	564774	1000000	0.5647740
chr6	36000000	37000000	3290	716274	1000000	0.7162740
chr6	37000000	38000000	3420	694228	1000000	0.6942280
chr6	38000000	39000000	3305	741006	1000000	0.7410060
chr6	39000000	40000000	3808	654885	1000000	0.6548850
chr6	40000000	41000000	3775	652970	1000000	0.6529700
chr6	41000000	42000000	3949	685589	1000000	0.6855890
chr6	42000000	42267091	772	178318	267091	0.6676301
chr7	0	1000000	2795	735959	1000000	0.7359590
chr7	1000000	2000000	3181	701767	1000000	0.7017670
chr7	2000000	3000000	2700	761690	1000000	0.7616900
chr7	3000000	4000000	2762	704800	1000000	0.7048000
chr7	4000000	5000000	3272	631395	1000000	0.6313950
chr7	5000000	6000000	3596	626347	1000000	0.6263470
chr7	6000000	7000000	3314	662797	1000000	0.6627970
chr7	7000000	8000000	3748	622888	1000000	0.6228880
chr7	8000000	9000000	4300	579666	1000000	0.5796660
chr7	9000000	10000000	4072	524529	1000000	0.5245290
chr7	10000000	11000000	4335	502580	1000000	0.5025800
chr7	11000000	12000000	4203	460114	1000000	0.4601140
chr7	12000000	13000000	4456	270123	1000000	0.2701230
chr7	13000000	14000000	4328	223150	1000000	0.2231500
chr7	14000000	15000000	3991	259418	1000000	0.2594180
chr7	15000000	16000000	4659	322720	1000000	0.3227200
chr7	16000000	17000000	4168	549733	1000000	0.5497330
chr7	17000000	18000000	4065	342198	1000000	0.3421980
chr7	18000000	19000000	4665	452073	1000000	0.4520730
chr7	19000000	20000000	5037	515306	1000000	0.5153060
chr7	20000000	21000000	4410	460386	1000000	0.4603860
chr7	21000000	22000000	4662	455009	1000000	0.4550090
chr7	22000000	23000000	4306	553529	1000000	0.5535290
chr7	23000000	24000000	3768	494598	1000000	0.4945980
chr7	24000000	25000000	4706	477213	1000000	0.4772130
chr7	25000000	26000000	4174	572137	1000000	0.5721370
chr7	26000000	27000000	3803	675866	1000000	0.6758660
chr7	27000000	28000000	3393	585013	1000000	0.5850130
chr7	28000000	29000000	3353	623047	1000000	0.6230470
chr7	29000000	30000000	3965	666915	1000000	0.6669150
chr7	30000000	31000000	3344	673060	1000000	0.6730600
chr7	31000000	32000000	3243	656066	1000000	0.6560660
chr7	32000000	33000000	3807	654481	1000000	0.6544810
chr7	33000000	34000000	3783	707609	1000000	0.7076090
chr7	34000000	35000000	4102	623205	1000000	0.6232050
chr7	35000000	36000000	3665	457228	1000000	0.4572280
chr7	36000000	37000000	4752	610699	1000000	0.6106990
chr7	37000000	38000000	4253	590908	1000000	0.5909080
chr7	38000000	39000000	3603	682835	1000000	0.6828350
chr7	39000000	40000000	3752	651833	1000000	0.6518330
chr7	40000000	41000000	3267	574254	1000000	0.5742540
chr7	41000000	42000000	3582	607864	1000000	0.6078640
chr7	42000000	43000000	3285	720650	1000000	0.7206500
chr7	43000000	44000000	3218	774832	1000000	0.7748320
chr7	44000000	45000000	3236	719442	1000000	0.7194420
chr7	45000000	46000000	3409	737749	1000000	0.7377490
chr7	46000000	47000000	3079	753040	1000000	0.7530400
chr7	47000000	48000000	3255	775054	1000000	0.7750540
chr7	48000000	48733837	2994	478241	733837	0.6516992
unplaced8	0	1000000	4324	147091	1000000	0.1470910
unplaced8	1000000	1529899	2212	94696	529899	0.1787058
unplaced9	0	497595	13	24	497595	0.0000482
unplaced10	0	361862	5	8	361862	0.0000221
unplaced11	0	360408	8	18	360408	0.0000499
unplaced12	0	331393	13	5203	331393	0.0157004
unplaced13	0	330218	16	31	330218	0.0000939
unplaced14	0	324101	1632	133396	324101	0.4115877
unplaced15	0	312320	18	45	312320	0.0001441
unplaced16	0	310955	13	24	310955	0.0000772
unplaced17	0	292629	54	391	292629	0.0013362
unplaced18	0	283160	10	19	283160	0.0000671
unplaced19	0	269423	14	26	269423	0.0000965
unplaced20	0	256563	5	9	256563	0.0000351
unplaced21	0	241477	55	105	241477	0.0004348
unplaced22	0	234410	6	61	234410	0.0002602
unplaced23	0	221125	7	12	221125	0.0000543
unplaced24	0	220224	11	37	220224	0.0001680
unplaced25	0	218229	6	11	218229	0.0000504
unplaced26	0	209345	5	8	209345	0.0000382
unplaced27	0	203238	7	13	203238	0.0000640
unplaced28	0	197522	6	13	197522	0.0000658
unplaced29	0	194908	32	134	194908	0.0006875
unplaced30	0	191277	9	17	191277	0.0000889
unplaced31	0	190414	588	7684	190414	0.0403542
unplaced32	0	177196	4	7	177196	0.0000395
unplaced33	0	176809	6	19	176809	0.0001075
unplaced34	0	175911	4	7	175911	0.0000398
unplaced35	0	171567	2	3	171567	0.0000175
unplaced36	0	167941	7	22	167941	0.0001310
unplaced37	0	167067	86	772	167067	0.0046209
unplaced38	0	165663	51	525	165663	0.0031691
unplaced39	0	163499	7	12	163499	0.0000734
unplaced40	0	163034	17	152	163034	0.0009323
unplaced41	0	160938	8	15	160938	0.0000932
unplaced42	0	158436	4	7	158436	0.0000442
unplaced43	0	157487	4	7	157487	0.0000444
unplaced44	0	155783	17	48	155783	0.0003081
unplaced45	0	154155	90	712	154155	0.0046187
unplaced46	0	151199	7	32	151199	0.0002116
unplaced47	0	151160	10	29	151160	0.0001918
unplaced48	0	149097	536	89751	149097	0.6019638
unplaced49	0	147666	51	187	147666	0.0012664
unplaced50	0	144898	4	7	144898	0.0000483
unplaced51	0	144000	10	21	144000	0.0001458
unplaced52	0	143000	586	19124	143000	0.1337343
unplaced53	0	142829	68	379	142829	0.0026535
unplaced54	0	142122	59	304	142122	0.0021390
unplaced55	0	142071	29	148	142071	0.0010417
unplaced56	0	141148	4	7	141148	0.0000496
unplaced57	0	139710	5	9	139710	0.0000644
unplaced58	0	139111	591	9447	139111	0.0679098
unplaced59	0	138928	109	737	138928	0.0053049
unplaced60	0	136817	7	13	136817	0.0000950
unplaced61	0	136522	4	7	136522	0.0000513
unplaced62	0	136249	25	48	136249	0.0003523
unplaced63	0	135270	17	58	135270	0.0004288
unplaced64	0	133819	2	3	133819	0.0000224
unplaced65	0	133324	7	13	133324	0.0000975
unplaced66	0	132402	41	246	132402	0.0018580
unplaced67	0	128751	4	7	128751	0.0000544
unplaced68	0	127410	5	8	127410	0.0000628
unplaced69	0	125331	68	828	125331	0.0066065
unplaced70	0	124183	72	444	124183	0.0035754
unplaced71	0	121358	11	21	121358	0.0001730
unplaced72	0	121030	2	3	121030	0.0000248
unplaced73	0	120734	629	64188	120734	0.5316481
unplaced74	0	120102	4	7	120102	0.0000583
unplaced75	0	119923	4	6	119923	0.0000500
unplaced76	0	119794	236	17908	119794	0.1494900
unplaced77	0	119461	2	3	119461	0.0000251
unplaced78	0	119411	3	5	119411	0.0000419
unplaced79	0	118968	61	476	118968	0.0040011
unplaced80	0	118768	85	663	118768	0.0055823
unplaced81	0	118524	10	43	118524	0.0003628
unplaced82	0	117864	5	33	117864	0.0002800
unplaced83	0	117715	8	28	117715	0.0002379
unplaced84	0	115489	2	3	115489	0.0000260
unplaced85	0	115296	61	358	115296	0.0031051
unplaced86	0	115182	62	454	115182	0.0039416
unplaced87	0	114734	40	182	114734	0.0015863
unplaced88	0	113249	8	59	113249	0.0005210
unplaced89	0	113085	1	1	113085	0.0000088
unplaced90	0	111194	88	665	111194	0.0059805
unplaced91	0	110811	6	13	110811	0.0001173
unplaced92	0	110438	3	5	110438	0.0000453
unplaced93	0	108857	4	7	108857	0.0000643
unplaced94	0	108563	3	31	108563	0.0002855
unplaced95	0	108286	6	11	108286	0.0001016
unplaced96	0	107656	2	3	107656	0.0000279
unplaced97	0	105985	1	1	105985	0.0000094
unplaced98	0	105963	47	209	105963	0.0019724
unplaced99	0	105627	5	9	105627	0.0000852
unplaced100	0	104771	35	361	104771	0.0034456
unplaced101	0	104629	77	789	104629	0.0075409
unplaced102	0	104430	42	89	104430	0.0008522
unplaced103	0	104332	6	11	104332	0.0001054
unplaced104	0	103002	2	3	103002	0.0000291
unplaced105	0	102798	4	6	102798	0.0000584
unplaced106	0	102768	1	1	102768	0.0000097
unplaced107	0	102616	6	10	102616	0.0000975
unplaced108	0	102368	45	259	102368	0.0025301
unplaced109	0	101941	2	3	101941	0.0000294
unplaced110	0	101049	51	327	101049	0.0032361
unplaced111	0	100981	4	5	100981	0.0000495
unplaced112	0	100924	72	569	100924	0.0056379
unplaced113	0	100531	54	407	100531	0.0040485
unplaced114	0	100343	40	317	100343	0.0031592
unplaced115	0	100341	15	87	100341	0.0008670
unplaced116	0	99079	12	23	99079	0.0002321
unplaced117	0	99039	21	83	99039	0.0008381
unplaced118	0	98172	4	7	98172	0.0000713
unplaced119	0	98157	3	5	98157	0.0000509
unplaced120	0	98020	91	629	98020	0.0064171
unplaced121	0	97874	2	3	97874	0.0000307
unplaced122	0	96708	52	314	96708	0.0032469
unplaced123	0	96315	16	67	96315	0.0006956
unplaced124	0	96134	6	10	96134	0.0001040
unplaced125	0	95801	4	8	95801	0.0000835
unplaced126	0	95248	210	2940	95248	0.0308668
unplaced127	0	93756	43	392	93756	0.0041811
unplaced128	0	92875	5	8	92875	0.0000861
unplaced129	0	92156	78	611	92156	0.0066301
unplaced130	0	92048	3	5	92048	0.0000543
unplaced131	0	90773	42	220	90773	0.0024236
unplaced132	0	90605	2	3	90605	0.0000331
unplaced133	0	90545	36	267	90545	0.0029488
unplaced134	0	90139	12	51	90139	0.0005658
unplaced135	0	90087	27	76	90087	0.0008436
unplaced136	0	89881	11	306	89881	0.0034045
unplaced137	0	89450	3	5	89450	0.0000559
unplaced138	0	88821	3	5	88821	0.0000563
unplaced139	0	88513	8	48	88513	0.0005423
unplaced140	0	87392	7	8	87392	0.0000915
unplaced141	0	87111	4	7	87111	0.0000804
unplaced142	0	87061	27	77	87061	0.0008844
unplaced143	0	86000	125	514	86000	0.0059767
unplaced144	0	84747	30	147	84747	0.0017346
unplaced145	0	84481	1	1	84481	0.0000118
unplaced146	0	84449	8	13	84449	0.0001539
unplaced147	0	84389	5	7	84389	0.0000829
unplaced148	0	84084	19	111	84084	0.0013201
unplaced149	0	83407	38	314	83407	0.0037647
unplaced150	0	82641	5	17	82641	0.0002057
unplaced151	0	81940	4	5	81940	0.0000610
unplaced152	0	81725	131	539	81725	0.0065953
unplaced153	0	81660	4	7	81660	0.0000857
unplaced154	0	81423	32	220	81423	0.0027019
unplaced155	0	81372	103	729	81372	0.0089589
unplaced156	0	81141	12	24	81141	0.0002958
unplaced157	0	81000	138	2878	81000	0.0355309
unplaced158	0	80855	52	367	80855	0.0045390
unplaced159	0	80533	12	17	80533	0.0002111
unplaced160	0	80124	103	449	80124	0.0056038
unplaced161	0	80124	67	517	80124	0.0064525
unplaced162	0	79481	335	3938	79481	0.0495464
unplaced163	0	79053	1	1	79053	0.0000126
unplaced164	0	79010	4	7	79010	0.0000886
unplaced165	0	78832	11	30	78832	0.0003806
unplaced166	0	78605	5	9	78605	0.0001145
unplaced167	0	78314	42	195	78314	0.0024900
unplaced168	0	78301	1	1	78301	0.0000128
unplaced169	0	78280	12	95	78280	0.0012136
unplaced170	0	77861	31	153	77861	0.0019650
unplaced171	0	77682	3	4	77682	0.0000515
unplaced172	0	77587	7	14	77587	0.0001804
unplaced173	0	77436	14	72	77436	0.0009298
unplaced174	0	77289	1	1	77289	0.0000129
unplaced175	0	77025	29	163	77025	0.0021162
unplaced176	0	76996	3	5	76996	0.0000649
unplaced177	0	76994	96	676	76994	0.0087799
unplaced178	0	76885	39	150	76885	0.0019510
unplaced179	0	76795	60	505	76795	0.0065759
unplaced180	0	76598	27	129	76598	0.0016841
unplaced181	0	76597	8	10	76597	0.0001306
unplaced182	0	76246	27	219	76246	0.0028723
unplaced183	0	76043	3	5	76043	0.0000658
unplaced184	0	75912	18	74	75912	0.0009748
unplaced185	0	75787	40	142	75787	0.0018737
unplaced186	0	75590	88	564	75590	0.0074613
unplaced187	0	75497	5	8	75497	0.0001060
unplaced188	0	75377	22	144	75377	0.0019104
unplaced189	0	75109	13	104	75109	0.0013847
unplaced190	0	74964	22	106	74964	0.0014140
unplaced191	0	74648	2	2	74648	0.0000268
unplaced192	0	74344	37	343	74344	0.0046137
unplaced193	0	74279	6	19	74279	0.0002558
unplaced194	0	74218	18	40	74218	0.0005390
unplaced195	0	74063	5	7	74063	0.0000945
unplaced196	0	73850	6	10	73850	0.0001354
unplaced197	0	73713	9	23	73713	0.0003120
unplaced198	0	73675	160	1375	73675	0.0186630
unplaced199	0	73562	3	4	73562	0.0000544
unplaced200	0	73396	3	5	73396	0.0000681
unplaced201	0	73208	200	767	73208	0.0104770
unplaced202	0	73188	2	3	73188	0.0000410
unplaced203	0	73050	9	18	73050	0.0002464
unplaced204	0	72966	1	1	72966	0.0000137
unplaced205	0	72735	19	44	72735	0.0006049
unplaced206	0	72245	14	43	72245	0.0005952
unplaced207	0	72000	365	2595	72000	0.0360417
unplaced208	0	71993	6	23	71993	0.0003195
unplaced209	0	71661	39	314	71661	0.0043817
unplaced210	0	71570	4	6	71570	0.0000838
unplaced211	0	71539	6	30	71539	0.0004194
unplaced212	0	71025	5	7	71025	0.0000986
unplaced213	0	71000	418	9305	71000	0.1310563
unplaced214	0	70709	34	176	70709	0.0024891
unplaced215	0	69775	13	51	69775	0.0007309
unplaced216	0	69689	17	105	69689	0.0015067
unplaced217	0	69648	19	121	69648	0.0017373
unplaced218	0	69390	10	63	69390	0.0009079
unplaced219	0	69241	3	3	69241	0.0000433
unplaced220	0	68375	2	3	68375	0.0000439
unplaced221	0	67694	2	3	67694	0.0000443
unplaced222	0	67630	5	9	67630	0.0001331
unplaced223	0	67392	2	3	67392	0.0000445
unplaced224	0	67161	35	315	67161	0.0046902
unplaced225	0	67114	1	1	67114	0.0000149
unplaced226	0	66901	6	11	66901	0.0001644
unplaced227	0	66817	11	94	66817	0.0014068
unplaced228	0	66595	21	104	66595	0.0015617
unplaced229	0	66554	9	12	66554	0.0001803
unplaced230	0	66301	34	246	66301	0.0037104
unplaced231	0	66218	2	3	66218	0.0000453
unplaced232	0	66179	6	11	66179	0.0001662
unplaced233	0	65864	5	9	65864	0.0001366
unplaced234	0	65803	15	54	65803	0.0008206
unplaced235	0	65796	4	11	65796	0.0001672
unplaced236	0	65523	68	488	65523	0.0074478
unplaced237	0	65518	2	8	65518	0.0001221
unplaced238	0	65473	14	55	65473	0.0008400
unplaced239	0	65215	6	9	65215	0.0001380
unplaced240	0	65094	17	38	65094	0.0005838
unplaced241	0	65063	33	145	65063	0.0022286
unplaced242	0	64639	303	32605	64639	0.5044168
unplaced243	0	64638	7	31	64638	0.0004796
unplaced244	0	64503	11	62	64503	0.0009612
unplaced245	0	64498	26	247	64498	0.0038296
unplaced246	0	64432	50	336	64432	0.0052148
unplaced247	0	64395	9	14	64395	0.0002174
unplaced248	0	64387	9	13	64387	0.0002019
unplaced249	0	64228	2	3	64228	0.0000467
unplaced250	0	64203	2	3	64203	0.0000467
unplaced251	0	64054	1	1	64054	0.0000156
unplaced252	0	63744	6	10	63744	0.0001569
unplaced253	0	63632	5	8	63632	0.0001257
unplaced254	0	63343	25	244	63343	0.0038520
unplaced255	0	63308	4	7	63308	0.0001106
unplaced256	0	63270	3	5	63270	0.0000790
unplaced257	0	63123	5	30	63123	0.0004753
unplaced258	0	63006	12	18	63006	0.0002857
unplaced259	0	62980	2	3	62980	0.0000476
unplaced260	0	62864	19	112	62864	0.0017816
unplaced261	0	62861	4	22	62861	0.0003500
unplaced262	0	62846	4	7	62846	0.0001114
unplaced263	0	62549	64	369	62549	0.0058994
unplaced264	0	62540	49	409	62540	0.0065398
unplaced265	0	62488	2	3	62488	0.0000480
unplaced266	0	62423	4	6	62423	0.0000961
unplaced267	0	62267	64	465	62267	0.0074678
unplaced268	0	61803	2	3	61803	0.0000485
unplaced269	0	61497	22	196	61497	0.0031871
unplaced270	0	61439	31	112	61439	0.0018229
unplaced271	0	61210	4	6	61210	0.0000980
unplaced272	0	61097	6	9	61097	0.0001473
unplaced273	0	61092	10	87	61092	0.0014241
unplaced274	0	61000	276	1551	61000	0.0254262
unplaced275	0	60966	7	76	60966	0.0012466
unplaced276	0	60919	6	9	60919	0.0001477
unplaced277	0	60876	31	301	60876	0.0049445
unplaced278	0	60839	25	97	60839	0.0015944
unplaced279	0	60786	9	127	60786	0.0020893
unplaced280	0	60768	3	5	60768	0.0000823
unplaced281	0	60761	31	108	60761	0.0017775
unplaced282	0	60757	1	1	60757	0.0000165
unplaced283	0	60552	1	1	60552	0.0000165
unplaced284	0	60536	2	3	60536	0.0000496
unplaced285	0	60456	2	2	60456	0.0000331
unplaced286	0	60454	6	22	60454	0.0003639
unplaced287	0	60306	31	159	60306	0.0026366
unplaced288	0	60306	6	25	60306	0.0004146
unplaced289	0	60117	8	12	60117	0.0001996
unplaced290	0	59520	36	613	59520	0.0102991
unplaced291	0	59435	9	25	59435	0.0004206
unplaced292	0	59421	7	12	59421	0.0002019
unplaced293	0	59367	5	8	59367	0.0001348
unplaced294	0	59183	5	9	59183	0.0001521
unplaced295	0	59165	4	6	59165	0.0001014
unplaced296	0	59144	26	148	59144	0.0025024
unplaced297	0	59112	5	8	59112	0.0001353
unplaced298	0	58998	4	6	58998	0.0001017
unplaced299	0	58987	12	42	58987	0.0007120
unplaced300	0	58635	13	78	58635	0.0013303
unplaced301	0	58477	3	4	58477	0.0000684
unplaced302	0	58472	3	4	58472	0.0000684
unplaced303	0	58342	12	76	58342	0.0013027
unplaced304	0	58277	8	28	58277	0.0004805
unplaced305	0	58177	14	29	58177	0.0004985
unplaced306	0	58093	2	2	58093	0.0000344
unplaced307	0	57968	6	7	57968	0.0001208
unplaced308	0	57745	21	91	57745	0.0015759
unplaced309	0	57436	5	6	57436	0.0001045
unplaced310	0	57007	2	3	57007	0.0000526
unplaced311	0	56815	42	232	56815	0.0040834
unplaced312	0	56697	5	7	56697	0.0001235
unplaced313	0	56593	12	23	56593	0.0004064
unplaced314	0	56408	4	7	56408	0.0001241
unplaced315	0	56206	2	3	56206	0.0000534
unplaced316	0	56116	7	30	56116	0.0005346
unplaced317	0	55923	2	3	55923	0.0000536
unplaced318	0	55863	9	65	55863	0.0011636
unplaced319	0	55859	17	281	55859	0.0050305
unplaced320	0	55765	58	467	55765	0.0083744
unplaced321	0	55679	3	5	55679	0.0000898
unplaced322	0	55673	113	891	55673	0.0160042
unplaced323	0	55661	9	28	55661	0.0005030
unplaced324	0	55298	3	5	55298	0.0000904
unplaced325	0	55226	2	2	55226	0.0000362
unplaced326	0	54800	12	118	54800	0.0021533
unplaced327	0	54759	3	5	54759	0.0000913
unplaced328	0	54372	17	51	54372	0.0009380
unplaced329	0	54342	25	188	54342	0.0034596
unplaced330	0	54092	2	2	54092	0.0000370
unplaced331	0	54088	47	294	54088	0.0054356
unplaced332	0	53839	4	6	53839	0.0001114
unplaced333	0	53815	10	37	53815	0.0006875
unplaced334	0	53769	7	53	53769	0.0009857
unplaced335	0	53671	2	3	53671	0.0000559
unplaced336	0	53523	1	1	53523	0.0000187
unplaced337	0	53507	6	9	53507	0.0001682
unplaced338	0	53503	3	3	53503	0.0000561
unplaced339	0	53421	23	113	53421	0.0021153
unplaced340	0	53419	6	9	53419	0.0001685
unplaced341	0	53340	19	175	53340	0.0032808
unplaced342	0	53141	47	147	53141	0.0027662
unplaced343	0	53057	3	5	53057	0.0000942
unplaced344	0	52934	6	22	52934	0.0004156
unplaced345	0	52926	30	151	52926	0.0028530
unplaced346	0	52903	3	5	52903	0.0000945
unplaced347	0	52875	4	6	52875	0.0001135
unplaced348	0	52604	6	9	52604	0.0001711
unplaced349	0	52588	5	7	52588	0.0001331
unplaced350	0	52578	9	38	52578	0.0007227
unplaced351	0	52561	45	426	52561	0.0081049
unplaced352	0	52559	2	3	52559	0.0000571
unplaced353	0	52451	10	65	52451	0.0012393
unplaced354	0	52390	2	3	52390	0.0000573
unplaced355	0	52378	5	10	52378	0.0001909
unplaced356	0	52260	20	142	52260	0.0027172
unplaced357	0	52098	7	20	52098	0.0003839
unplaced358	0	52061	7	30	52061	0.0005762
unplaced359	0	51958	6	8	51958	0.0001540
unplaced360	0	51926	8	24	51926	0.0004622
unplaced361	0	51925	2	3	51925	0.0000578
unplaced362	0	51917	2	3	51917	0.0000578
unplaced363	0	51897	2	3	51897	0.0000578
unplaced364	0	51896	25	198	51896	0.0038153
unplaced365	0	51858	6	31	51858	0.0005978
unplaced366	0	51834	1	1	51834	0.0000193
unplaced367	0	51754	41	235	51754	0.0045407
unplaced368	0	51729	4	6	51729	0.0001160
unplaced369	0	51724	25	163	51724	0.0031513
unplaced370	0	51722	2	3	51722	0.0000580
unplaced371	0	51604	87	581	51604	0.0112588
unplaced372	0	51500	1	1	51500	0.0000194
unplaced373	0	51438	3	3	51438	0.0000583
unplaced374	0	51413	3	4	51413	0.0000778
unplaced375	0	51351	14	76	51351	0.0014800
unplaced376	0	51319	21	113	51319	0.0022019
unplaced377	0	51300	28	234	51300	0.0045614
unplaced378	0	51269	21	133	51269	0.0025942
unplaced379	0	51170	9	117	51170	0.0022865
unplaced380	0	51145	20	96	51145	0.0018770
unplaced381	0	51028	7	7	51028	0.0001372
unplaced382	0	50970	2	3	50970	0.0000589
unplaced383	0	50968	6	9	50968	0.0001766
unplaced384	0	50849	2	3	50849	0.0000590
unplaced385	0	50772	7	18	50772	0.0003545
unplaced386	0	50771	36	287	50771	0.0056528
unplaced387	0	50641	6	53	50641	0.0010466
unplaced388	0	50606	3	4	50606	0.0000790
unplaced389	0	50570	17	92	50570	0.0018193
unplaced390	0	50442	7	49	50442	0.0009714
unplaced391	0	50416	10	15	50416	0.0002975
unplaced392	0	50399	5	9	50399	0.0001786
unplaced393	0	50318	4	5	50318	0.0000994
unplaced394	0	50302	3	5	50302	0.0000994
unplaced395	0	50201	4	7	50201	0.0001394
unplaced396	0	50181	42	288	50181	0.0057392
unplaced397	0	49999	5	8	49999	0.0001600
unplaced398	0	49952	5	8	49952	0.0001602
unplaced399	0	49917	3	17	49917	0.0003406
unplaced400	0	49516	13	57	49516	0.0011511
unplaced401	0	49479	5	8	49479	0.0001617
unplaced402	0	49473	3	4	49473	0.0000809
unplaced403	0	49422	3	5	49422	0.0001012
unplaced404	0	49408	3	15	49408	0.0003036
unplaced405	0	49380	14	93	49380	0.0018834
unplaced406	0	49311	13	77	49311	0.0015615
unplaced407	0	49235	1	1	49235	0.0000203
unplaced408	0	49083	5	8	49083	0.0001630
unplaced409	0	49000	210	10416	49000	0.2125714
unplaced410	0	48959	3	4	48959	0.0000817
unplaced411	0	48918	1	1	48918	0.0000204
unplaced412	0	48903	9	47	48903	0.0009611
unplaced413	0	48881	76	264	48881	0.0054009
unplaced414	0	48867	24	102	48867	0.0020873
unplaced415	0	48804	2	26	48804	0.0005327
unplaced416	0	48771	5	7	48771	0.0001435
unplaced417	0	48698	7	16	48698	0.0003286
unplaced418	0	48636	7	17	48636	0.0003495
unplaced419	0	48553	3	5	48553	0.0001030
unplaced420	0	48497	3	25	48497	0.0005155
unplaced421	0	48493	6	8	48493	0.0001650
unplaced422	0	48267	8	11	48267	0.0002279
unplaced423	0	48227	3	3	48227	0.0000622
unplaced424	0	48192	3	5	48192	0.0001038
unplaced425	0	48148	5	6	48148	0.0001246
unplaced426	0	48131	10	37	48131	0.0007687
unplaced427	0	48077	5	9	48077	0.0001872
unplaced428	0	48065	4	5	48065	0.0001040
unplaced429	0	48064	1	1	48064	0.0000208
unplaced430	0	47944	9	19	47944	0.0003963
unplaced431	0	47935	3	5	47935	0.0001043
unplaced432	0	47779	2	21	47779	0.0004395
unplaced433	0	47749	10	38	47749	0.0007958
unplaced434	0	47726	4	6	47726	0.0001257
unplaced435	0	47725	4	7	47725	0.0001467
unplaced436	0	47615	3	3	47615	0.0000630
unplaced437	0	47578	5	29	47578	0.0006095
unplaced438	0	47512	6	11	47512	0.0002315
unplaced439	0	47456	24	166	47456	0.0034980
unplaced440	0	47454	21	147	47454	0.0030977
unplaced441	0	47449	4	6	47449	0.0001265
unplaced442	0	47405	4	18	47405	0.0003797
unplaced443	0	47356	1	1	47356	0.0000211
unplaced444	0	47302	5	10	47302	0.0002114
unplaced445	0	47280	3	4	47280	0.0000846
unplaced446	0	47265	5	13	47265	0.0002750
unplaced447	0	47255	3	3	47255	0.0000635
unplaced448	0	47196	26	136	47196	0.0028816
unplaced449	0	47195	3	5	47195	0.0001059
unplaced450	0	47120	4	7	47120	0.0001486
unplaced451	0	47071	6	34	47071	0.0007223
unplaced452	0	46990	14	57	46990	0.0012130
unplaced453	0	46984	221	1890	46984	0.0402265
unplaced454	0	46919	14	65	46919	0.0013854
unplaced455	0	46866	5	13	46866	0.0002774
unplaced456	0	46832	2	3	46832	0.0000641
unplaced457	0	46831	7	13	46831	0.0002776
unplaced458	0	46792	2	3	46792	0.0000641
unplaced459	0	46774	4	5	46774	0.0001069
unplaced460	0	46721	2	3	46721	0.0000642
unplaced461	0	46690	2	4	46690	0.0000857
unplaced462	0	46636	4	5	46636	0.0001072
unplaced463	0	46623	16	90	46623	0.0019304
unplaced464	0	46615	4	5	46615	0.0001073
unplaced465	0	46590	5	6	46590	0.0001288
unplaced466	0	46547	2	3	46547	0.0000645
unplaced467	0	46543	4	15	46543	0.0003223
unplaced468	0	46422	6	11	46422	0.0002370
unplaced469	0	46419	3	4	46419	0.0000862
unplaced470	0	46299	6	20	46299	0.0004320
unplaced471	0	46291	2	3	46291	0.0000648
unplaced472	0	46225	5	9	46225	0.0001947
unplaced473	0	46214	4	5	46214	0.0001082
unplaced474	0	46208	2	3	46208	0.0000649
unplaced475	0	46208	3	4	46208	0.0000866
unplaced476	0	46079	2	3	46079	0.0000651
unplaced477	0	46036	6	8	46036	0.0001738
unplaced478	0	46032	1	1	46032	0.0000217
unplaced479	0	46002	3	3	46002	0.0000652
unplaced480	0	46000	195	1145	46000	0.0248913
unplaced481	0	45942	2	3	45942	0.0000653
unplaced482	0	45936	3	4	45936	0.0000871
unplaced483	0	45936	13	31	45936	0.0006749
unplaced484	0	45872	4	5	45872	0.0001090
unplaced485	0	45842	3	5	45842	0.0001091
unplaced486	0	45798	3	6	45798	0.0001310
unplaced487	0	45758	12	164	45758	0.0035841
unplaced488	0	45722	5	6	45722	0.0001312
unplaced489	0	45642	2	2	45642	0.0000438
unplaced490	0	45630	5	18	45630	0.0003945
unplaced491	0	45575	6	8	45575	0.0001755
unplaced492	0	45435	6	9	45435	0.0001981
unplaced493	0	45428	5	9	45428	0.0001981
unplaced494	0	45411	1	1	45411	0.0000220
unplaced495	0	45361	13	85	45361	0.0018739
unplaced496	0	45333	3	5	45333	0.0001103
unplaced497	0	45314	5	7	45314	0.0001545
unplaced498	0	45296	7	10	45296	0.0002208
unplaced499	0	45210	3	4	45210	0.0000885
unplaced500	0	45171	3	4	45171	0.0000886
unplaced501	0	45160	1	1	45160	0.0000221
unplaced502	0	45135	6	38	45135	0.0008419
unplaced503	0	45099	3	16	45099	0.0003548
unplaced504	0	45096	157	705	45096	0.0156333
unplaced505	0	45044	3	4	45044	0.0000888
unplaced506	0	45031	29	1552	45031	0.0344651
unplaced507	0	45019	5	5	45019	0.0001111
unplaced508	0	44957	5	7	44957	0.0001557
unplaced509	0	44924	6	11	44924	0.0002449
unplaced510	0	44914	116	968	44914	0.0215523
unplaced511	0	44807	3	3	44807	0.0000670
unplaced512	0	44759	5	37	44759	0.0008266
unplaced513	0	44677	8	54	44677	0.0012087
unplaced514	0	44667	60	325	44667	0.0072761
unplaced515	0	44645	4	5	44645	0.0001120
unplaced516	0	44633	14	67	44633	0.0015011
unplaced517	0	44630	5	7	44630	0.0001568
unplaced518	0	44608	3	6	44608	0.0001345
unplaced519	0	44590	3	4	44590	0.0000897
unplaced520	0	44580	5	7	44580	0.0001570
unplaced521	0	44557	4	30	44557	0.0006733
unplaced522	0	44552	8	26	44552	0.0005836
unplaced523	0	44524	226	22596	44524	0.5075015
unplaced524	0	44512	7	12	44512	0.0002696
unplaced525	0	44491	12	35	44491	0.0007867
unplaced526	0	44486	5	8	44486	0.0001798
unplaced527	0	44478	4	7	44478	0.0001574
unplaced528	0	44455	2	5	44455	0.0001125
unplaced529	0	44338	2	3	44338	0.0000677
unplaced530	0	44219	6	6	44219	0.0001357
unplaced531	0	44208	4	6	44208	0.0001357
unplaced532	0	44159	195	14217	44159	0.3219502
unplaced533	0	44142	20	87	44142	0.0019709
unplaced534	0	44130	5	26	44130	0.0005892
unplaced535	0	44106	17	96	44106	0.0021766
unplaced536	0	44093	13	81	44093	0.0018370
unplaced537	0	44087	1	1	44087	0.0000227
unplaced538	0	44064	7	27	44064	0.0006127
unplaced539	0	43849	12	79	43849	0.0018016
unplaced540	0	43759	16	23	43759	0.0005256
unplaced541	0	43740	4	6	43740	0.0001372
unplaced542	0	43725	13	63	43725	0.0014408
unplaced543	0	43724	7	11	43724	0.0002516
unplaced544	0	43661	4	6	43661	0.0001374
unplaced545	0	43652	5	8	43652	0.0001833
unplaced546	0	43501	8	36	43501	0.0008276
unplaced547	0	43499	2	3	43499	0.0000690
unplaced548	0	43493	5	8	43493	0.0001839
unplaced549	0	43446	83	6065	43446	0.1395986
unplaced550	0	43421	6	7	43421	0.0001612
unplaced551	0	43389	10	64	43389	0.0014750
unplaced552	0	43334	5	8	43334	0.0001846
unplaced553	0	43324	4	36	43324	0.0008309
unplaced554	0	43262	2	3	43262	0.0000693
unplaced555	0	43262	19	86	43262	0.0019879
unplaced556	0	43254	2	3	43254	0.0000694
unplaced557	0	43243	4	7	43243	0.0001619
unplaced558	0	43149	158	2793	43149	0.0647292
unplaced559	0	43121	4	7	43121	0.0001623
unplaced560	0	43106	1	1	43106	0.0000232
unplaced561	0	43052	16	66	43052	0.0015330
unplaced562	0	42965	67	182	42965	0.0042360
unplaced563	0	42864	2	2	42864	0.0000467
unplaced564	0	42843	10	38	42843	0.0008870
unplaced565	0	42825	5	6	42825	0.0001401
unplaced566	0	42821	3	4	42821	0.0000934
unplaced567	0	42517	3	5	42517	0.0001176
unplaced568	0	42469	2	3	42469	0.0000706
unplaced569	0	42437	5	9	42437	0.0002121
unplaced570	0	42436	54	351	42436	0.0082713
unplaced571	0	42419	6	8	42419	0.0001886
unplaced572	0	42409	2	3	42409	0.0000707
unplaced573	0	42322	2	3	42322	0.0000709
unplaced574	0	42181	13	75	42181	0.0017781
unplaced575	0	42150	3	5	42150	0.0001186
unplaced576	0	42092	5	8	42092	0.0001901
unplaced577	0	42058	3	4	42058	0.0000951
unplaced578	0	41890	7	46	41890	0.0010981
unplaced579	0	41841	48	284	41841	0.0067876
unplaced580	0	41802	6	24	41802	0.0005741
unplaced581	0	41749	3	5	41749	0.0001198
unplaced582	0	41741	4	23	41741	0.0005510
unplaced583	0	41731	4	5	41731	0.0001198
unplaced584	0	41707	3	5	41707	0.0001199
unplaced585	0	41645	7	38	41645	0.0009125
unplaced586	0	41631	3	4	41631	0.0000961
unplaced587	0	41628	3	4	41628	0.0000961
unplaced588	0	41606	4	5	41606	0.0001202
unplaced589	0	41605	1	1	41605	0.0000240
unplaced590	0	41601	6	23	41601	0.0005529
unplaced591	0	41579	5	7	41579	0.0001684
unplaced592	0	41503	10	50	41503	0.0012047
unplaced593	0	41499	5	17	41499	0.0004096
unplaced594	0	41449	25	84	41449	0.0020266
unplaced595	0	41433	7	66	41433	0.0015929
unplaced596	0	41416	21	127	41416	0.0030664
unplaced597	0	41387	88	25912	41387	0.6260903
unplaced598	0	41342	2	2	41342	0.0000484
unplaced599	0	41290	4	7	41290	0.0001695
unplaced600	0	41288	95	10545	41288	0.2554011
unplaced601	0	41286	2	4	41286	0.0000969
unplaced602	0	41200	5	15	41200	0.0003641
unplaced603	0	41165	6	7	41165	0.0001700
unplaced604	0	41150	4	6	41150	0.0001458
unplaced605	0	41143	7	11	41143	0.0002674
unplaced606	0	41133	2	3	41133	0.0000729
unplaced607	0	41124	3	4	41124	0.0000973
unplaced608	0	41097	2	2	41097	0.0000487
unplaced609	0	41090	4	6	41090	0.0001460
unplaced610	0	41016	4	6	41016	0.0001463
unplaced611	0	41012	33	172	41012	0.0041939
unplaced612	0	40914	21	81	40914	0.0019798
unplaced613	0	40910	2	18	40910	0.0004400
unplaced614	0	40875	1	1	40875	0.0000245
unplaced615	0	40835	6	10	40835	0.0002449
unplaced616	0	40831	1	1	40831	0.0000245
unplaced617	0	40823	1	1	40823	0.0000245
unplaced618	0	40807	288	20561	40807	0.5038596
unplaced619	0	40787	2	3	40787	0.0000736
unplaced620	0	40779	2	3	40779	0.0000736
unplaced621	0	40733	6	50	40733	0.0012275
unplaced622	0	40730	11	89	40730	0.0021851
unplaced623	0	40676	52	423	40676	0.0103993
unplaced624	0	40636	3	5	40636	0.0001230
unplaced625	0	40621	1	1	40621	0.0000246
unplaced626	0	40576	1	1	40576	0.0000246
unplaced627	0	40566	8	90	40566	0.0022186
unplaced628	0	40556	2	3	40556	0.0000740
unplaced629	0	40467	3	4	40467	0.0000988
unplaced630	0	40467	5	8	40467	0.0001977
unplaced631	0	40453	2	3	40453	0.0000742
unplaced632	0	40401	5	14	40401	0.0003465
unplaced633	0	40392	4	17	40392	0.0004209
unplaced634	0	40373	5	6	40373	0.0001486
unplaced635	0	40345	3	3	40345	0.0000744
unplaced636	0	40314	3	4	40314	0.0000992
unplaced637	0	40285	5	14	40285	0.0003475
unplaced638	0	40261	15	185	40261	0.0045950
unplaced639	0	40259	6	9	40259	0.0002236
unplaced640	0	40229	2	3	40229	0.0000746
unplaced641	0	40191	12	110	40191	0.0027369
unplaced642	0	40167	5	8	40167	0.0001992
unplaced643	0	40114	4	6	40114	0.0001496
unplaced644	0	40060	2	3	40060	0.0000749
unplaced645	0	40052	3	5	40052	0.0001248
unplaced646	0	40021	3	5	40021	0.0001249
unplaced647	0	40017	6	8	40017	0.0001999
unplaced648	0	40013	4	5	40013	0.0001250
unplaced649	0	40001	4	6	40001	0.0001500
unplaced650	0	39997	4	34	39997	0.0008501
unplaced651	0	39991	4	5	39991	0.0001250
unplaced652	0	39975	1	1	39975	0.0000250
unplaced653	0	39893	5	10	39893	0.0002507
unplaced654	0	39863	4	5	39863	0.0001254
unplaced655	0	39855	16	107	39855	0.0026847
unplaced656	0	39798	2	3	39798	0.0000754
unplaced657	0	39755	2	6	39755	0.0001509
unplaced658	0	39747	5	7	39747	0.0001761
unplaced659	0	39725	8	118	39725	0.0029704
unplaced660	0	39724	67	484	39724	0.0121841
unplaced661	0	39666	9	15	39666	0.0003782
unplaced662	0	39579	11	90	39579	0.0022739
unplaced663	0	39552	10	81	39552	0.0020479
unplaced664	0	39479	255	10576	39479	0.2678893
unplaced665	0	39430	11	38	39430	0.0009637
unplaced666	0	39425	3	3	39425	0.0000761
unplaced667	0	39392	1	1	39392	0.0000254
unplaced668	0	39319	6	48	39319	0.0012208
unplaced669	0	39315	1	1	39315	0.0000254
unplaced670	0	39273	5	26	39273	0.0006620
unplaced671	0	39229	3	4	39229	0.0001020
unplaced672	0	39164	2	2	39164	0.0000511
unplaced673	0	39129	7	19	39129	0.0004856
unplaced674	0	39118	5	9	39118	0.0002301
unplaced675	0	39090	2	3	39090	0.0000767
unplaced676	0	39074	7	13	39074	0.0003327
unplaced677	0	39015	12	29	39015	0.0007433
unplaced678	0	38943	4	6	38943	0.0001541
unplaced679	0	38889	1	1	38889	0.0000257
unplaced680	0	38887	2	2	38887	0.0000514
unplaced681	0	38864	4	7	38864	0.0001801
unplaced682	0	38863	10	22	38863	0.0005661
unplaced683	0	38821	2	3	38821	0.0000773
unplaced684	0	38764	2	3	38764	0.0000774
unplaced685	0	38749	18	47	38749	0.0012129
unplaced686	0	38688	1	1	38688	0.0000258
unplaced687	0	38670	6	6	38670	0.0001552
unplaced688	0	38653	1	1	38653	0.0000259
unplaced689	0	38607	174	17174	38607	0.4448416
unplaced690	0	38600	2	2	38600	0.0000518
unplaced691	0	38572	18	141	38572	0.0036555
unplaced692	0	38510	2	2	38510	0.0000519
unplaced693	0	38406	2	3	38406	0.0000781
unplaced694	0	38395	3	4	38395	0.0001042
unplaced695	0	38378	4	7	38378	0.0001824
unplaced696	0	38349	4	6	38349	0.0001565
unplaced697	0	38345	5	10	38345	0.0002608
unplaced698	0	38325	12	23	38325	0.0006001
unplaced699	0	38322	2	18	38322	0.0004697
unplaced700	0	38280	4	6	38280	0.0001567
unplaced701	0	38278	3	5	38278	0.0001306
unplaced702	0	38272	3	10	38272	0.0002613
unplaced703	0	38262	10	80	38262	0.0020908
unplaced704	0	38242	2	16	38242	0.0004184
unplaced705	0	38135	4	17	38135	0.0004458
unplaced706	0	38129	1	1	38129	0.0000262
unplaced707	0	38114	4	6	38114	0.0001574
unplaced708	0	38100	14	59	38100	0.0015486
unplaced709	0	38088	12	17	38088	0.0004463
unplaced710	0	38069	6	26	38069	0.0006830
unplaced711	0	38013	1	1	38013	0.0000263
unplaced712	0	38012	4	8	38012	0.0002105
unplaced713	0	37966	2	2	37966	0.0000527
unplaced714	0	37950	2	3	37950	0.0000791
unplaced715	0	37927	2	3	37927	0.0000791
unplaced716	0	37883	2	3	37883	0.0000792
unplaced717	0	37818	2	3	37818	0.0000793
unplaced718	0	37806	4	22	37806	0.0005819
unplaced719	0	37803	2	5	37803	0.0001323
unplaced720	0	37772	6	8	37772	0.0002118
unplaced721	0	37751	184	19154	37751	0.5073773
unplaced722	0	37685	2	3	37685	0.0000796
unplaced723	0	37670	6	8	37670	0.0002124
unplaced724	0	37656	3	5	37656	0.0001328
unplaced725	0	37640	4	7	37640	0.0001860
unplaced726	0	37597	4	14	37597	0.0003724
unplaced727	0	37596	18	124	37596	0.0032982
unplaced728	0	37591	2	4	37591	0.0001064
unplaced729	0	37567	4	9	37567	0.0002396
unplaced730	0	37557	6	9	37557	0.0002396
unplaced731	0	37418	6	7	37418	0.0001871
unplaced732	0	37397	2	2	37397	0.0000535
unplaced733	0	37389	2	3	37389	0.0000802
unplaced734	0	37366	3	4	37366	0.0001070
unplaced735	0	37366	1	1	37366	0.0000268
unplaced736	0	37365	3	5	37365	0.0001338
unplaced737	0	37350	2	2	37350	0.0000535
unplaced738	0	37339	5	10	37339	0.0002678
unplaced739	0	37283	8	24	37283	0.0006437
unplaced740	0	37282	3	4	37282	0.0001073
unplaced741	0	37254	25	203	37254	0.0054491
unplaced742	0	37220	4	5	37220	0.0001343
unplaced743	0	37199	3	12	37199	0.0003226
unplaced744	0	37189	7	9	37189	0.0002420
unplaced745	0	37187	2	3	37187	0.0000807
unplaced746	0	37182	2	2	37182	0.0000538
unplaced747	0	37158	8	36	37158	0.0009688
unplaced748	0	37132	3	16	37132	0.0004309
unplaced749	0	37130	3	3	37130	0.0000808
unplaced750	0	37102	4	5	37102	0.0001348
unplaced751	0	37089	44	178	37089	0.0047993
unplaced752	0	37042	16	160	37042	0.0043194
unplaced753	0	36987	11	40	36987	0.0010815
unplaced754	0	36962	2	3	36962	0.0000812
unplaced755	0	36938	26	273	36938	0.0073908
unplaced756	0	36937	5	7	36937	0.0001895
unplaced757	0	36930	16	145	36930	0.0039263
unplaced758	0	36923	2	3	36923	0.0000813
unplaced759	0	36879	2	2	36879	0.0000542
unplaced760	0	36843	2	3	36843	0.0000814
unplaced761	0	36815	2	3	36815	0.0000815
unplaced762	0	36768	2	3	36768	0.0000816
unplaced763	0	36745	1	1	36745	0.0000272
unplaced764	0	36716	3	5	36716	0.0001362
unplaced765	0	36713	3	5	36713	0.0001362
unplaced766	0	36708	1	1	36708	0.0000272
unplaced767	0	36700	4	5	36700	0.0001362
unplaced768	0	36677	20	124	36677	0.0033809
unplaced769	0	36610	2	3	36610	0.0000819
unplaced770	0	36582	8	10	36582	0.0002734
unplaced771	0	36570	4	23	36570	0.0006289
unplaced772	0	36548	2	3	36548	0.0000821
unplaced773	0	36537	13	21	36537	0.0005748
unplaced774	0	36519	4	5	36519	0.0001369
unplaced775	0	36505	2	3	36505	0.0000822
unplaced776	0	36494	2	3	36494	0.0000822
unplaced777	0	36486	26	169	36486	0.0046319
unplaced778	0	36384	8	58	36384	0.0015941
unplaced779	0	36310	2	2	36310	0.0000551
unplaced780	0	36303	4	13	36303	0.0003581
unplaced781	0	36285	1	1	36285	0.0000276
unplaced782	0	36243	1	1	36243	0.0000276
unplaced783	0	36236	4	7	36236	0.0001932
unplaced784	0	36164	3	3	36164	0.0000830
unplaced785	0	36120	4	6	36120	0.0001661
unplaced786	0	36104	2	6	36104	0.0001662
unplaced787	0	36093	4	22	36093	0.0006095
unplaced788	0	36088	12	77	36088	0.0021337
unplaced789	0	36078	15	51	36078	0.0014136
unplaced790	0	36037	2	3	36037	0.0000832
unplaced791	0	35990	5	8	35990	0.0002223
unplaced792	0	35963	34	154	35963	0.0042822
unplaced793	0	35931	7	49	35931	0.0013637
unplaced794	0	35916	2	3	35916	0.0000835
unplaced795	0	35913	1	1	35913	0.0000278
unplaced796	0	35902	2	3	35902	0.0000836
unplaced797	0	35882	1	1	35882	0.0000279
unplaced798	0	35840	3	3	35840	0.0000837
unplaced799	0	35803	3	4	35803	0.0001117
unplaced800	0	35803	3	4	35803	0.0001117
unplaced801	0	35777	16	113	35777	0.0031585
unplaced802	0	35751	8	32	35751	0.0008951
unplaced803	0	35688	1	1	35688	0.0000280
unplaced804	0	35679	15	52	35679	0.0014574
unplaced805	0	35667	1	1	35667	0.0000280
unplaced806	0	35663	2	3	35663	0.0000841
unplaced807	0	35644	4	8	35644	0.0002244
unplaced808	0	35623	3	4	35623	0.0001123
unplaced809	0	35572	7	26	35572	0.0007309
unplaced810	0	35557	5	7	35557	0.0001969
unplaced811	0	35557	1	1	35557	0.0000281
unplaced812	0	35543	7	8	35543	0.0002251
unplaced813	0	35513	5	8	35513	0.0002253
unplaced814	0	35431	3	13	35431	0.0003669
unplaced815	0	35368	2	3	35368	0.0000848
unplaced816	0	35315	3	3	35315	0.0000849
unplaced817	0	35314	2	3	35314	0.0000850
unplaced818	0	35302	4	5	35302	0.0001416
unplaced819	0	35218	29	139	35218	0.0039468
unplaced820	0	35157	3	6	35157	0.0001707
unplaced821	0	35152	3	4	35152	0.0001138
unplaced822	0	35148	7	58	35148	0.0016502
unplaced823	0	35142	4	17	35142	0.0004838
unplaced824	0	35105	1	1	35105	0.0000285
unplaced825	0	35087	4	5	35087	0.0001425
unplaced826	0	35031	1	1	35031	0.0000285
unplaced827	0	35015	3	4	35015	0.0001142
unplaced828	0	35000	249	19697	35000	0.5627714
unplaced829	0	34914	9	31	34914	0.0008879
unplaced830	0	34913	1	1	34913	0.0000286
unplaced831	0	34876	1	1	34876	0.0000287
unplaced832	0	34862	4	41	34862	0.0011761
unplaced833	0	34845	1	1	34845	0.0000287
unplaced834	0	34823	1	1	34823	0.0000287
unplaced835	0	34809	1	1	34809	0.0000287
unplaced836	0	34802	4	6	34802	0.0001724
unplaced837	0	34742	72	1065	34742	0.0306545
unplaced838	0	34720	12	64	34720	0.0018433
unplaced839	0	34716	49	447	34716	0.0128759
unplaced840	0	34705	2	3	34705	0.0000864
unplaced841	0	34669	3	7	34669	0.0002019
unplaced842	0	34601	2	2	34601	0.0000578
unplaced843	0	34591	6	26	34591	0.0007516
unplaced844	0	34482	1	1	34482	0.0000290
unplaced845	0	34411	7	33	34411	0.0009590
unplaced846	0	34297	1	1	34297	0.0000292
unplaced847	0	34256	1	1	34256	0.0000292
unplaced848	0	34141	85	519	34141	0.0152017
unplaced849	0	34098	14	65	34098	0.0019063
unplaced850	0	34098	1	2	34098	0.0000587
unplaced851	0	34094	3	5	34094	0.0001467
unplaced852	0	34084	40	2783	34084	0.0816512
unplaced853	0	34081	3	10	34081	0.0002934
unplaced854	0	34054	1	1	34054	0.0000294
unplaced855	0	34052	3	9	34052	0.0002643
unplaced856	0	34051	9	44	34051	0.0012922
unplaced857	0	34049	1	1	34049	0.0000294
unplaced858	0	34000	4	7	34000	0.0002059
unplaced859	0	33996	2	3	33996	0.0000882
unplaced860	0	33986	1	1	33986	0.0000294
unplaced861	0	33969	2	3	33969	0.0000883
unplaced862	0	33928	2	3	33928	0.0000884
unplaced863	0	33841	2	2	33841	0.0000591
unplaced864	0	33834	4	6	33834	0.0001773
unplaced865	0	33795	2	3	33795	0.0000888
unplaced866	0	33705	2	2	33705	0.0000593
unplaced867	0	33640	5	19	33640	0.0005648
unplaced868	0	33571	23	89	33571	0.0026511
unplaced869	0	33565	5	6	33565	0.0001788
unplaced870	0	33549	2	2	33549	0.0000596
unplaced871	0	33519	3	4	33519	0.0001193
unplaced872	0	33510	2	3	33510	0.0000895
unplaced873	0	33510	2	3	33510	0.0000895
unplaced874	0	33505	62	440	33505	0.0131324
unplaced875	0	33500	1	1	33500	0.0000299
unplaced876	0	33369	3	5	33369	0.0001498
unplaced877	0	33366	1	1	33366	0.0000300
unplaced878	0	33342	100	28477	33342	0.8540879
unplaced879	0	33334	11	133	33334	0.0039899
unplaced880	0	33333	2	2	33333	0.0000600
unplaced881	0	33314	3	5	33314	0.0001501
unplaced882	0	33298	3	3	33298	0.0000901
unplaced883	0	33249	13	78	33249	0.0023459
unplaced884	0	33239	1	1	33239	0.0000301
unplaced885	0	33209	3	4	33209	0.0001204
unplaced886	0	33179	1	1	33179	0.0000301
unplaced887	0	33102	12	129	33102	0.0038970
unplaced888	0	33099	35	196	33099	0.0059216
unplaced889	0	33000	108	689	33000	0.0208788
unplaced890	0	32996	1	1	32996	0.0000303
unplaced891	0	32871	1	1	32871	0.0000304
unplaced892	0	32845	3	4	32845	0.0001218
unplaced893	0	32758	6	44	32758	0.0013432
unplaced894	0	32748	2	3	32748	0.0000916
unplaced895	0	32709	3	3	32709	0.0000917
unplaced896	0	32669	3	4	32669	0.0001224
unplaced897	0	32636	2	2	32636	0.0000613
unplaced898	0	32532	1	1	32532	0.0000307
unplaced899	0	32511	2	3	32511	0.0000923
unplaced900	0	32506	1	1	32506	0.0000308
unplaced901	0	32506	4	6	32506	0.0001846
unplaced902	0	32462	2	2	32462	0.0000616
unplaced903	0	32329	3	6	32329	0.0001856
unplaced904	0	32325	7	30	32325	0.0009281
unplaced905	0	32310	15	81	32310	0.0025070
unplaced906	0	32183	2	3	32183	0.0000932
unplaced907	0	32161	1	1	32161	0.0000311
unplaced908	0	32116	3	11	32116	0.0003425
unplaced909	0	31880	3	4	31880	0.0001255
unplaced910	0	31827	2	3	31827	0.0000943
unplaced911	0	31809	7	9	31809	0.0002829
unplaced912	0	31791	2	3	31791	0.0000944
unplaced913	0	31754	2	3	31754	0.0000945
unplaced914	0	31669	4	5	31669	0.0001579
unplaced915	0	31633	5	26	31633	0.0008219
unplaced916	0	31456	1	1	31456	0.0000318
unplaced917	0	31436	2	1544	31436	0.0491157
unplaced918	0	31410	3	4	31410	0.0001273
unplaced919	0	31354	7	11	31354	0.0003508
unplaced920	0	31326	1	1	31326	0.0000319
unplaced921	0	31319	5	135	31319	0.0043105
unplaced922	0	31206	2	3	31206	0.0000961
unplaced923	0	31176	3	3	31176	0.0000962
unplaced924	0	31148	3	5	31148	0.0001605
unplaced925	0	31094	2	3	31094	0.0000965
unplaced926	0	31088	175	15625	31088	0.5026055
unplaced927	0	31079	3	3	31079	0.0000965
unplaced928	0	31004	2	3	31004	0.0000968
unplaced929	0	31000	33	147	31000	0.0047419
unplaced930	0	30930	2	3	30930	0.0000970
unplaced931	0	30922	2	2	30922	0.0000647
unplaced932	0	30915	41	224	30915	0.0072457
unplaced933	0	30854	9	15	30854	0.0004862
unplaced934	0	30843	4	7	30843	0.0002270
unplaced935	0	30712	2	3	30712	0.0000977
unplaced936	0	30630	72	750	30630	0.0244858
unplaced937	0	30525	2	3	30525	0.0000983
unplaced938	0	30488	6	16	30488	0.0005248
unplaced939	0	30484	2	7	30484	0.0002296
unplaced940	0	30462	4	5	30462	0.0001641
unplaced941	0	30386	3	3	30386	0.0000987
unplaced942	0	30363	3	8	30363	0.0002635
unplaced943	0	30353	2	3	30353	0.0000988
unplaced944	0	30228	4	7	30228	0.0002316
unplaced945	0	30186	2	3	30186	0.0000994
unplaced946	0	30185	2	2	30185	0.0000663
unplaced947	0	30164	2	2	30164	0.0000663
unplaced948	0	30140	10	39	30140	0.0012940
unplaced949	0	30093	9	15	30093	0.0004985
unplaced950	0	30045	1	1	30045	0.0000333
unplaced951	0	30042	28	270	30042	0.0089874
unplaced952	0	30040	33	342	30040	0.0113848
unplaced953	0	30000	121	2854	30000	0.0951333
unplaced954	0	29936	2	2	29936	0.0000668
unplaced955	0	29876	2	3	29876	0.0001004
unplaced956	0	29826	2	3	29826	0.0001006
unplaced957	0	29636	26	1173	29636	0.0395802
unplaced958	0	29628	4	6	29628	0.0002025
unplaced959	0	29527	6	11	29527	0.0003725
unplaced960	0	29526	2	2	29526	0.0000677
unplaced961	0	29375	2	3	29375	0.0001021
unplaced962	0	29263	12	16	29263	0.0005468
unplaced963	0	29231	3	5	29231	0.0001711
unplaced964	0	29155	2	3	29155	0.0001029
unplaced965	0	29027	5	33	29027	0.0011369
unplaced966	0	28908	4	6	28908	0.0002076
unplaced967	0	28849	144	19430	28849	0.6735069
unplaced968	0	28809	41	3589	28809	0.1245791
unplaced969	0	28794	47	26866	28794	0.9330416
unplaced970	0	28542	4	7	28542	0.0002453
unplaced971	0	28496	4	19	28496	0.0006668
unplaced972	0	28343	221	17192	28343	0.6065695
unplaced973	0	28301	2	3	28301	0.0001060
unplaced974	0	28109	2	4	28109	0.0001423
unplaced975	0	28057	3	4	28057	0.0001426
unplaced976	0	27855	3	11	27855	0.0003949
unplaced977	0	27848	42	3915	27848	0.1405846
unplaced978	0	27832	4	29	27832	0.0010420
unplaced979	0	27813	2	3	27813	0.0001079
unplaced980	0	27677	1	1	27677	0.0000361
unplaced981	0	27646	67	400	27646	0.0144686
unplaced982	0	27645	6	8	27645	0.0002894
unplaced983	0	27503	1	1	27503	0.0000364
unplaced984	0	27402	4	6	27402	0.0002190
unplaced985	0	27319	3	4	27319	0.0001464
unplaced986	0	27292	20	113	27292	0.0041404
unplaced987	0	27206	2	3	27206	0.0001103
unplaced988	0	27196	1	1	27196	0.0000368
unplaced989	0	27194	2	3	27194	0.0001103
unplaced990	0	27019	1	1	27019	0.0000370
unplaced991	0	26996	35	2459	26996	0.0910876
unplaced992	0	26989	16	142	26989	0.0052614
unplaced993	0	26912	1	1	26912	0.0000372
unplaced994	0	26772	2	3	26772	0.0001121
unplaced995	0	26723	6	106	26723	0.0039666
unplaced996	0	26448	1	1	26448	0.0000378
unplaced997	0	26446	1	1	26446	0.0000378
unplaced998	0	26443	2	3	26443	0.0001135
unplaced999	0	26286	76	21554	26286	0.8199802
unplaced1000	0	26246	1	1	26246	0.0000381
unplaced1001	0	26078	1	1	26078	0.0000383
unplaced1002	0	25940	34	213	25940	0.0082113
unplaced1003	0	25695	1	1	25695	0.0000389
unplaced1004	0	25653	11	85	25653	0.0033135
unplaced1005	0	25644	2	3	25644	0.0001170
unplaced1006	0	25569	58	1604	25569	0.0627322
unplaced1007	0	25564	2	2	25564	0.0000782
unplaced1008	0	25543	60	568	25543	0.0222370
unplaced1009	0	25532	1	1	25532	0.0000392
unplaced1010	0	25502	8	92	25502	0.0036076
unplaced1011	0	25382	3	5	25382	0.0001970
unplaced1012	0	25315	15	1170	25315	0.0462177
unplaced1013	0	25138	2	3	25138	0.0001193
unplaced1014	0	25110	2	3	25110	0.0001195
unplaced1015	0	24859	1	1	24859	0.0000402
unplaced1016	0	24769	1	1	24769	0.0000404
unplaced1017	0	24762	32	987	24762	0.0398595
unplaced1018	0	24748	1	1	24748	0.0000404
unplaced1019	0	24477	8	77	24477	0.0031458
unplaced1020	0	24388	3	4	24388	0.0001640
unplaced1021	0	24203	1	9	24203	0.0003719
unplaced1022	0	24146	2	7	24146	0.0002899
unplaced1023	0	24115	3	4	24115	0.0001659
unplaced1024	0	23944	1	1	23944	0.0000418
unplaced1025	0	23913	2	3	23913	0.0001255
unplaced1026	0	23792	4	22	23792	0.0009247
unplaced1027	0	23633	1	1	23633	0.0000423
unplaced1028	0	23466	1	1	23466	0.0000426
unplaced1029	0	23438	4	26	23438	0.0011093
unplaced1030	0	23414	1	1	23414	0.0000427
unplaced1031	0	23362	1	1	23362	0.0000428
unplaced1032	0	23286	104	8315	23286	0.3570815
unplaced1033	0	23000	26	185	23000	0.0080435
unplaced1034	0	22448	11	139	22448	0.0061921
unplaced1035	0	22290	3	5	22290	0.0002243
unplaced1036	0	22000	51	477	22000	0.0216818
unplaced1037	0	21838	1	1	21838	0.0000458
unplaced1038	0	21823	2	3	21823	0.0001375
unplaced1039	0	21776	167	13098	21776	0.6014879
unplaced1040	0	21688	1	1	21688	0.0000461
unplaced1041	0	21315	1	1	21315	0.0000469
unplaced1042	0	21201	1	1	21201	0.0000472
unplaced1043	0	20777	3	5	20777	0.0002407
unplaced1044	0	20729	5	19	20729	0.0009166
unplaced1045	0	20597	110	12009	20597	0.5830461
unplaced1046	0	20058	1	1	20058	0.0000499
unplaced1047	0	19862	1	1	19862	0.0000503
unplaced1048	0	19215	23	129	19215	0.0067135
unplaced1049	0	19095	1	1	19095	0.0000524
unplaced1050	0	18475	48	222	18475	0.0120162
unplaced1051	0	18397	1	1	18397	0.0000544
unplaced1052	0	18346	3	16	18346	0.0008721
unplaced1053	0	18292	26	144	18292	0.0078723
unplaced1054	0	18016	2	3	18016	0.0001665
unplaced1055	0	17819	80	11555	17819	0.6484651
unplaced1056	0	16000	45	284	16000	0.0177500
unplaced1057	0	16000	47	372	16000	0.0232500
unplaced1058	0	15745	1	1	15745	0.0000635
unplaced1059	0	15150	2	3	15150	0.0001980
unplaced1060	0	14406	1	26	14406	0.0018048
unplaced1061	0	14146	1	1	14146	0.0000707
unplaced1062	0	14000	1	1	14000	0.0000714
unplaced1063	0	13535	1	1	13535	0.0000739
unplaced1064	0	2000	14	1406	2000	0.7030000
unplaced1065	0	2000	7	74	2000	0.0370000
unplaced1066	0	1000	4	868	1000	0.8680000
unplaced1067	0	1000	1	1	1000	0.0010000
unplaced1068	0	1000	6	501	1000	0.5010000
unplaced1069	0	1000	5	54	1000	0.0540000
unplaced1070	0	1000	1	1	1000	0.0010000
unplaced1071	0	3000	9	489	3000	0.1630000
