# Supplementary material for: Chromosome-level haplotype-resolved assembly of highly heterozygous grass genomes with PhaseGrass
Source: Nat Commun. 2025 Dec 20;17:12. doi: 10.1038/s41467-025-66377-5 (PMC12764793; doi:10.1038/s41467-025-66377-5)
Supplement: Supplementary file 6 — Source Data [file 41467_2025_66377_MOESM6_ESM.zip › Supplementary Fig. 11a/HEN17_coverage/ref_windows_rep_cov.bed]

chr1	0	1000000	2818	297282	1000000	0.2972820
chr1	1000000	2000000	3448	293989	1000000	0.2939890
chr1	2000000	3000000	3056	251622	1000000	0.2516220
chr1	3000000	4000000	3374	322849	1000000	0.3228490
chr1	4000000	5000000	2966	236810	1000000	0.2368100
chr1	5000000	6000000	3310	327449	1000000	0.3274490
chr1	6000000	7000000	3018	219839	1000000	0.2198390
chr1	7000000	8000000	3374	328668	1000000	0.3286680
chr1	8000000	9000000	3162	335129	1000000	0.3351290
chr1	9000000	10000000	2755	309415	1000000	0.3094150
chr1	10000000	11000000	2802	299703	1000000	0.2997030
chr1	11000000	12000000	2911	305229	1000000	0.3052290
chr1	12000000	13000000	3991	430849	1000000	0.4308490
chr1	13000000	14000000	3176	384499	1000000	0.3844990
chr1	14000000	15000000	3896	328399	1000000	0.3283990
chr1	15000000	16000000	3310	345828	1000000	0.3458280
chr1	16000000	17000000	3869	410609	1000000	0.4106090
chr1	17000000	18000000	3507	515221	1000000	0.5152210
chr1	18000000	19000000	4238	536650	1000000	0.5366500
chr1	19000000	20000000	3841	618937	1000000	0.6189370
chr1	20000000	21000000	4274	542601	1000000	0.5426010
chr1	21000000	22000000	3834	424785	1000000	0.4247850
chr1	22000000	23000000	4038	499530	1000000	0.4995300
chr1	23000000	24000000	4685	612800	1000000	0.6128000
chr1	24000000	25000000	4004	524270	1000000	0.5242700
chr1	25000000	26000000	4272	643150	1000000	0.6431500
chr1	26000000	27000000	4981	742616	1000000	0.7426160
chr1	27000000	28000000	4655	590223	1000000	0.5902230
chr1	28000000	29000000	4321	608446	1000000	0.6084460
chr1	29000000	30000000	4036	556743	1000000	0.5567430
chr1	30000000	31000000	4524	506707	1000000	0.5067070
chr1	31000000	32000000	4549	534318	1000000	0.5343180
chr1	32000000	33000000	3763	610963	1000000	0.6109630
chr1	33000000	34000000	4195	509170	1000000	0.5091700
chr1	34000000	35000000	3669	584028	1000000	0.5840280
chr1	35000000	36000000	3947	488972	1000000	0.4889720
chr1	36000000	37000000	4633	512701	1000000	0.5127010
chr1	37000000	38000000	4045	491188	1000000	0.4911880
chr1	38000000	39000000	4463	403089	1000000	0.4030890
chr1	39000000	40000000	3400	407586	1000000	0.4075860
chr1	40000000	41000000	4091	429142	1000000	0.4291420
chr1	41000000	42000000	3597	359041	1000000	0.3590410
chr1	42000000	43000000	3456	382240	1000000	0.3822400
chr1	43000000	44000000	3822	341244	1000000	0.3412440
chr1	44000000	45000000	3360	306618	1000000	0.3066180
chr1	45000000	46000000	3433	346231	1000000	0.3462310
chr1	46000000	47000000	3352	319980	1000000	0.3199800
chr1	47000000	48000000	2977	248355	1000000	0.2483550
chr1	48000000	49000000	2773	265544	1000000	0.2655440
chr1	49000000	50000000	2841	267192	1000000	0.2671920
chr1	50000000	51000000	3175	303710	1000000	0.3037100
chr1	51000000	51942048	3286	358745	942048	0.3808139
chr2	0	1000000	4161	446895	1000000	0.4468950
chr2	1000000	2000000	3763	356995	1000000	0.3569950
chr2	2000000	3000000	3330	326566	1000000	0.3265660
chr2	3000000	4000000	3403	319136	1000000	0.3191360
chr2	4000000	5000000	3568	398590	1000000	0.3985900
chr2	5000000	6000000	3710	402499	1000000	0.4024990
chr2	6000000	7000000	3789	446486	1000000	0.4464860
chr2	7000000	8000000	4301	454366	1000000	0.4543660
chr2	8000000	9000000	4168	532322	1000000	0.5323220
chr2	9000000	10000000	4667	490583	1000000	0.4905830
chr2	10000000	11000000	4743	441997	1000000	0.4419970
chr2	11000000	12000000	3929	647181	1000000	0.6471810
chr2	12000000	13000000	4223	614697	1000000	0.6146970
chr2	13000000	14000000	4201	502178	1000000	0.5021780
chr2	14000000	15000000	4156	554745	1000000	0.5547450
chr2	15000000	16000000	1567	908241	1000000	0.9082410
chr2	16000000	17000000	4000	406708	1000000	0.4067080
chr2	17000000	18000000	4007	468311	1000000	0.4683110
chr2	18000000	19000000	3713	388351	1000000	0.3883510
chr2	19000000	20000000	3690	463404	1000000	0.4634040
chr2	20000000	21000000	3709	419098	1000000	0.4190980
chr2	21000000	22000000	4073	468289	1000000	0.4682890
chr2	22000000	23000000	3729	426907	1000000	0.4269070
chr2	23000000	24000000	4282	504023	1000000	0.5040230
chr2	24000000	25000000	2382	806433	1000000	0.8064330
chr2	25000000	26000000	3772	706606	1000000	0.7066060
chr2	26000000	27000000	3879	753765	1000000	0.7537650
chr2	27000000	28000000	4372	631829	1000000	0.6318290
chr2	28000000	29000000	3261	795174	1000000	0.7951740
chr2	29000000	30000000	4994	690880	1000000	0.6908800
chr2	30000000	31000000	4496	785598	1000000	0.7855980
chr2	31000000	32000000	3457	816941	1000000	0.8169410
chr2	32000000	33000000	3736	842787	1000000	0.8427870
chr2	33000000	34000000	3782	741271	1000000	0.7412710
chr2	34000000	35000000	3002	392955	1000000	0.3929550
chr2	35000000	36000000	3249	455343	1000000	0.4553430
chr2	36000000	37000000	3470	422664	1000000	0.4226640
chr2	37000000	38000000	3675	416750	1000000	0.4167500
chr2	38000000	39000000	3731	419771	1000000	0.4197710
chr2	39000000	40000000	3897	436133	1000000	0.4361330
chr2	40000000	41000000	3417	399505	1000000	0.3995050
chr2	41000000	42000000	4317	445121	1000000	0.4451210
chr2	42000000	43000000	4070	417753	1000000	0.4177530
chr2	43000000	44000000	3576	374265	1000000	0.3742650
chr2	44000000	45000000	4041	405516	1000000	0.4055160
chr2	45000000	46000000	4027	426183	1000000	0.4261830
chr2	46000000	47000000	3969	448128	1000000	0.4481280
chr2	47000000	48000000	3746	456099	1000000	0.4560990
chr2	48000000	49000000	3871	345125	1000000	0.3451250
chr2	49000000	50000000	4034	395980	1000000	0.3959800
chr2	50000000	51000000	4281	372603	1000000	0.3726030
chr2	51000000	52000000	4206	364162	1000000	0.3641620
chr2	52000000	53000000	3681	359155	1000000	0.3591550
chr2	53000000	54000000	3439	331848	1000000	0.3318480
chr2	54000000	55000000	3344	306240	1000000	0.3062400
chr2	55000000	56000000	4177	328818	1000000	0.3288180
chr2	56000000	57000000	3164	275924	1000000	0.2759240
chr2	57000000	58000000	2741	239485	1000000	0.2394850
chr2	58000000	59000000	2574	231574	1000000	0.2315740
chr2	59000000	60000000	2605	246542	1000000	0.2465420
chr2	60000000	61000000	2525	220730	1000000	0.2207300
chr2	61000000	62000000	2807	211830	1000000	0.2118300
chr2	62000000	63000000	3249	281712	1000000	0.2817120
chr2	63000000	64000000	3117	286658	1000000	0.2866580
chr2	64000000	65000000	2873	262726	1000000	0.2627260
chr2	65000000	66000000	3029	258528	1000000	0.2585280
chr2	66000000	66230000	604	68145	230000	0.2962826
chr3	0	1000000	3305	301113	1000000	0.3011130
chr3	1000000	2000000	3594	308759	1000000	0.3087590
chr3	2000000	3000000	2715	275272	1000000	0.2752720
chr3	3000000	4000000	2620	204536	1000000	0.2045360
chr3	4000000	5000000	2460	253100	1000000	0.2531000
chr3	5000000	6000000	2846	264060	1000000	0.2640600
chr3	6000000	7000000	3090	285789	1000000	0.2857890
chr3	7000000	8000000	3005	255710	1000000	0.2557100
chr3	8000000	9000000	3037	248844	1000000	0.2488440
chr3	9000000	10000000	2928	301860	1000000	0.3018600
chr3	10000000	11000000	3991	401431	1000000	0.4014310
chr3	11000000	12000000	3732	307786	1000000	0.3077860
chr3	12000000	13000000	4500	433230	1000000	0.4332300
chr3	13000000	14000000	4262	368667	1000000	0.3686670
chr3	14000000	15000000	3750	421897	1000000	0.4218970
chr3	15000000	16000000	4286	488315	1000000	0.4883150
chr3	16000000	17000000	4535	426710	1000000	0.4267100
chr3	17000000	18000000	4252	430922	1000000	0.4309220
chr3	18000000	19000000	4329	464806	1000000	0.4648060
chr3	19000000	20000000	4494	483148	1000000	0.4831480
chr3	20000000	21000000	3843	446625	1000000	0.4466250
chr3	21000000	22000000	3663	484997	1000000	0.4849970
chr3	22000000	23000000	3493	714568	1000000	0.7145680
chr3	23000000	24000000	3774	710426	1000000	0.7104260
chr3	24000000	25000000	3795	680233	1000000	0.6802330
chr3	25000000	26000000	4581	682093	1000000	0.6820930
chr3	26000000	27000000	3834	767351	1000000	0.7673510
chr3	27000000	28000000	3275	717349	1000000	0.7173490
chr3	28000000	29000000	3732	750380	1000000	0.7503800
chr3	29000000	30000000	3881	550730	1000000	0.5507300
chr3	30000000	31000000	3550	535431	1000000	0.5354310
chr3	31000000	32000000	3564	430435	1000000	0.4304350
chr3	32000000	33000000	3515	435908	1000000	0.4359080
chr3	33000000	34000000	3663	386348	1000000	0.3863480
chr3	34000000	35000000	3488	370122	1000000	0.3701220
chr3	35000000	36000000	3901	492303	1000000	0.4923030
chr3	36000000	37000000	4283	424432	1000000	0.4244320
chr3	37000000	38000000	4085	400749	1000000	0.4007490
chr3	38000000	39000000	3982	473023	1000000	0.4730230
chr3	39000000	40000000	4728	511701	1000000	0.5117010
chr3	40000000	41000000	3330	305288	1000000	0.3052880
chr3	41000000	42000000	3482	353680	1000000	0.3536800
chr3	42000000	43000000	4414	417635	1000000	0.4176350
chr3	43000000	44000000	4244	419588	1000000	0.4195880
chr3	44000000	45000000	4478	459809	1000000	0.4598090
chr3	45000000	46000000	4590	427662	1000000	0.4276620
chr3	46000000	47000000	4209	347223	1000000	0.3472230
chr3	47000000	48000000	3523	302397	1000000	0.3023970
chr3	48000000	49000000	3570	282765	1000000	0.2827650
chr3	49000000	50000000	4829	436676	1000000	0.4366760
chr3	50000000	51000000	3677	300861	1000000	0.3008610
chr3	51000000	52000000	3305	270593	1000000	0.2705930
chr3	52000000	52077808	445	44545	77808	0.5724990
chr4	0	1000000	3100	276544	1000000	0.2765440
chr4	1000000	2000000	4425	362058	1000000	0.3620580
chr4	2000000	3000000	5211	551389	1000000	0.5513890
chr4	3000000	4000000	4616	361555	1000000	0.3615550
chr4	4000000	5000000	3717	324469	1000000	0.3244690
chr4	5000000	6000000	3571	326118	1000000	0.3261180
chr4	6000000	7000000	3333	323684	1000000	0.3236840
chr4	7000000	8000000	2866	314223	1000000	0.3142230
chr4	8000000	9000000	3623	337565	1000000	0.3375650
chr4	9000000	10000000	4008	392634	1000000	0.3926340
chr4	10000000	11000000	3434	367287	1000000	0.3672870
chr4	11000000	12000000	3649	389207	1000000	0.3892070
chr4	12000000	13000000	4102	424084	1000000	0.4240840
chr4	13000000	14000000	3947	391369	1000000	0.3913690
chr4	14000000	15000000	4187	431356	1000000	0.4313560
chr4	15000000	16000000	4650	456968	1000000	0.4569680
chr4	16000000	17000000	5112	651907	1000000	0.6519070
chr4	17000000	18000000	3600	399927	1000000	0.3999270
chr4	18000000	19000000	4177	500630	1000000	0.5006300
chr4	19000000	20000000	1306	898190	1000000	0.8981900
chr4	20000000	21000000	1281	990263	1000000	0.9902630
chr4	21000000	22000000	2733	724044	1000000	0.7240440
chr4	22000000	23000000	4341	601307	1000000	0.6013070
chr4	23000000	24000000	4334	833010	1000000	0.8330100
chr4	24000000	25000000	4239	800016	1000000	0.8000160
chr4	25000000	26000000	4571	657094	1000000	0.6570940
chr4	26000000	27000000	4546	512982	1000000	0.5129820
chr4	27000000	28000000	4540	537477	1000000	0.5374770
chr4	28000000	29000000	4830	565253	1000000	0.5652530
chr4	29000000	30000000	4242	579788	1000000	0.5797880
chr4	30000000	31000000	4632	506866	1000000	0.5068660
chr4	31000000	32000000	4315	570361	1000000	0.5703610
chr4	32000000	33000000	4269	586171	1000000	0.5861710
chr4	33000000	34000000	4350	471061	1000000	0.4710610
chr4	34000000	35000000	4473	454816	1000000	0.4548160
chr4	35000000	36000000	4129	464096	1000000	0.4640960
chr4	36000000	37000000	3402	405984	1000000	0.4059840
chr4	37000000	38000000	3970	448193	1000000	0.4481930
chr4	38000000	39000000	4535	507374	1000000	0.5073740
chr4	39000000	40000000	3438	351767	1000000	0.3517670
chr4	40000000	41000000	3286	389629	1000000	0.3896290
chr4	41000000	42000000	3817	404920	1000000	0.4049200
chr4	42000000	43000000	3580	395078	1000000	0.3950780
chr4	43000000	44000000	3332	439743	1000000	0.4397430
chr4	44000000	45000000	3638	450580	1000000	0.4505800
chr4	45000000	46000000	3448	386600	1000000	0.3866000
chr4	46000000	47000000	3854	373060	1000000	0.3730600
chr4	47000000	48000000	3306	296923	1000000	0.2969230
chr4	48000000	49000000	3577	311583	1000000	0.3115830
chr4	49000000	50000000	3676	311328	1000000	0.3113280
chr4	50000000	51000000	3465	375087	1000000	0.3750870
chr4	51000000	52000000	4100	332158	1000000	0.3321580
chr4	52000000	53000000	3609	362326	1000000	0.3623260
chr4	53000000	54000000	3750	386984	1000000	0.3869840
chr4	54000000	55000000	3938	329359	1000000	0.3293590
chr4	55000000	56000000	3398	287136	1000000	0.2871360
chr4	56000000	57000000	3991	351091	1000000	0.3510910
chr4	57000000	57105356	212	43456	105356	0.4124682
chr5	0	1000000	4302	489790	1000000	0.4897900
chr5	1000000	2000000	4544	458206	1000000	0.4582060
chr5	2000000	3000000	3784	405807	1000000	0.4058070
chr5	3000000	4000000	4310	520195	1000000	0.5201950
chr5	4000000	5000000	4445	519463	1000000	0.5194630
chr5	5000000	6000000	4481	595669	1000000	0.5956690
chr5	6000000	7000000	4359	533460	1000000	0.5334600
chr5	7000000	8000000	4219	453987	1000000	0.4539870
chr5	8000000	9000000	4000	821868	1000000	0.8218680
chr5	9000000	10000000	4562	717858	1000000	0.7178580
chr5	10000000	11000000	4516	579578	1000000	0.5795780
chr5	11000000	12000000	5272	756922	1000000	0.7569220
chr5	12000000	13000000	4009	667195	1000000	0.6671950
chr5	13000000	14000000	4252	516863	1000000	0.5168630
chr5	14000000	15000000	4813	659169	1000000	0.6591690
chr5	15000000	16000000	4279	754606	1000000	0.7546060
chr5	16000000	17000000	4062	753603	1000000	0.7536030
chr5	17000000	18000000	3646	843835	1000000	0.8438350
chr5	18000000	19000000	4057	875752	1000000	0.8757520
chr5	19000000	20000000	2672	903480	1000000	0.9034800
chr5	20000000	21000000	797	982459	1000000	0.9824590
chr5	21000000	22000000	144	999653	1000000	0.9996530
chr5	22000000	23000000	1890	959050	1000000	0.9590500
chr5	23000000	24000000	4351	703568	1000000	0.7035680
chr5	24000000	25000000	4156	811309	1000000	0.8113090
chr5	25000000	26000000	4556	827429	1000000	0.8274290
chr5	26000000	27000000	4101	886673	1000000	0.8866730
chr5	27000000	28000000	3628	784732	1000000	0.7847320
chr5	28000000	29000000	4735	812030	1000000	0.8120300
chr5	29000000	30000000	4378	763710	1000000	0.7637100
chr5	30000000	31000000	4448	854385	1000000	0.8543850
chr5	31000000	32000000	4435	794591	1000000	0.7945910
chr5	32000000	33000000	3780	798796	1000000	0.7987960
chr5	33000000	34000000	4713	733404	1000000	0.7334040
chr5	34000000	35000000	4625	606084	1000000	0.6060840
chr5	35000000	36000000	4820	638881	1000000	0.6388810
chr5	36000000	37000000	4466	647899	1000000	0.6478990
chr5	37000000	38000000	5323	545257	1000000	0.5452570
chr5	38000000	39000000	5260	666515	1000000	0.6665150
chr5	39000000	40000000	4821	492977	1000000	0.4929770
chr5	40000000	41000000	3884	428714	1000000	0.4287140
chr5	41000000	42000000	4438	472626	1000000	0.4726260
chr5	42000000	43000000	4515	555960	1000000	0.5559600
chr5	43000000	44000000	3957	470070	1000000	0.4700700
chr5	44000000	45000000	4220	426111	1000000	0.4261110
chr5	45000000	46000000	4895	511668	1000000	0.5116680
chr5	46000000	47000000	4708	478385	1000000	0.4783850
chr5	47000000	48000000	4394	455052	1000000	0.4550520
chr5	48000000	49000000	3733	552412	1000000	0.5524120
chr5	49000000	50000000	4114	445915	1000000	0.4459150
chr5	50000000	51000000	3201	303962	1000000	0.3039620
chr5	51000000	52000000	3221	264748	1000000	0.2647480
chr5	52000000	53000000	2746	253449	1000000	0.2534490
chr5	53000000	54000000	2832	246014	1000000	0.2460140
chr5	54000000	55000000	4970	448955	1000000	0.4489550
chr5	55000000	56000000	3271	359344	1000000	0.3593440
chr5	56000000	56491249	1208	242618	491249	0.4938799
chr6	0	1000000	2843	257154	1000000	0.2571540
chr6	1000000	2000000	3089	284014	1000000	0.2840140
chr6	2000000	3000000	3244	287970	1000000	0.2879700
chr6	3000000	4000000	3308	315085	1000000	0.3150850
chr6	4000000	5000000	3251	346486	1000000	0.3464860
chr6	5000000	6000000	3065	299007	1000000	0.2990070
chr6	6000000	7000000	3460	372495	1000000	0.3724950
chr6	7000000	8000000	3326	377798	1000000	0.3777980
chr6	8000000	9000000	3285	366647	1000000	0.3666470
chr6	9000000	10000000	4152	464226	1000000	0.4642260
chr6	10000000	11000000	3762	452220	1000000	0.4522200
chr6	11000000	12000000	3509	432162	1000000	0.4321620
chr6	12000000	13000000	5202	536802	1000000	0.5368020
chr6	13000000	14000000	4514	675021	1000000	0.6750210
chr6	14000000	15000000	4507	692630	1000000	0.6926300
chr6	15000000	16000000	4745	591484	1000000	0.5914840
chr6	16000000	17000000	5222	615511	1000000	0.6155110
chr6	17000000	18000000	4082	516811	1000000	0.5168110
chr6	18000000	19000000	4097	700047	1000000	0.7000470
chr6	19000000	20000000	4378	566809	1000000	0.5668090
chr6	20000000	21000000	4991	478045	1000000	0.4780450
chr6	21000000	22000000	4357	517222	1000000	0.5172220
chr6	22000000	23000000	4222	445533	1000000	0.4455330
chr6	23000000	24000000	4519	405812	1000000	0.4058120
chr6	24000000	25000000	3373	301172	1000000	0.3011720
chr6	25000000	26000000	3634	309629	1000000	0.3096290
chr6	26000000	27000000	3411	306499	1000000	0.3064990
chr6	27000000	28000000	3719	343055	1000000	0.3430550
chr6	28000000	29000000	3939	338828	1000000	0.3388280
chr6	29000000	30000000	3883	429449	1000000	0.4294490
chr6	30000000	31000000	5021	499496	1000000	0.4994960
chr6	31000000	32000000	4016	477661	1000000	0.4776610
chr6	32000000	33000000	3465	333010	1000000	0.3330100
chr6	33000000	34000000	3798	290689	1000000	0.2906890
chr6	34000000	35000000	3956	338696	1000000	0.3386960
chr6	35000000	36000000	4200	435226	1000000	0.4352260
chr6	36000000	37000000	3290	283726	1000000	0.2837260
chr6	37000000	38000000	3419	305772	1000000	0.3057720
chr6	38000000	39000000	3304	258994	1000000	0.2589940
chr6	39000000	40000000	3807	345115	1000000	0.3451150
chr6	40000000	41000000	3775	347030	1000000	0.3470300
chr6	41000000	42000000	3950	314211	1000000	0.3142110
chr6	42000000	42267091	773	88773	267091	0.3323699
chr7	0	1000000	2794	264041	1000000	0.2640410
chr7	1000000	2000000	3181	298233	1000000	0.2982330
chr7	2000000	3000000	2700	238310	1000000	0.2383100
chr7	3000000	4000000	2761	295200	1000000	0.2952000
chr7	4000000	5000000	3271	368405	1000000	0.3684050
chr7	5000000	6000000	3596	373453	1000000	0.3734530
chr7	6000000	7000000	3314	337203	1000000	0.3372030
chr7	7000000	8000000	3749	377112	1000000	0.3771120
chr7	8000000	9000000	4300	420334	1000000	0.4203340
chr7	9000000	10000000	4072	475471	1000000	0.4754710
chr7	10000000	11000000	4336	497420	1000000	0.4974200
chr7	11000000	12000000	4204	539886	1000000	0.5398860
chr7	12000000	13000000	4457	729677	1000000	0.7296770
chr7	13000000	14000000	4327	776250	1000000	0.7762500
chr7	14000000	15000000	3989	740382	1000000	0.7403820
chr7	15000000	16000000	4658	677280	1000000	0.6772800
chr7	16000000	17000000	4165	449867	1000000	0.4498670
chr7	17000000	18000000	4065	657802	1000000	0.6578020
chr7	18000000	19000000	4666	547927	1000000	0.5479270
chr7	19000000	20000000	5036	484494	1000000	0.4844940
chr7	20000000	21000000	4408	539414	1000000	0.5394140
chr7	21000000	22000000	4662	544991	1000000	0.5449910
chr7	22000000	23000000	4307	446471	1000000	0.4464710
chr7	23000000	24000000	3768	505402	1000000	0.5054020
chr7	24000000	25000000	4706	522787	1000000	0.5227870
chr7	25000000	26000000	4174	427863	1000000	0.4278630
chr7	26000000	27000000	3802	324134	1000000	0.3241340
chr7	27000000	28000000	3393	414987	1000000	0.4149870
chr7	28000000	29000000	3352	376553	1000000	0.3765530
chr7	29000000	30000000	3965	333085	1000000	0.3330850
chr7	30000000	31000000	3343	326940	1000000	0.3269400
chr7	31000000	32000000	3242	343934	1000000	0.3439340
chr7	32000000	33000000	3806	345519	1000000	0.3455190
chr7	33000000	34000000	3782	292391	1000000	0.2923910
chr7	34000000	35000000	4102	376595	1000000	0.3765950
chr7	35000000	36000000	3665	542772	1000000	0.5427720
chr7	36000000	37000000	4751	389301	1000000	0.3893010
chr7	37000000	38000000	4253	409092	1000000	0.4090920
chr7	38000000	39000000	3603	317165	1000000	0.3171650
chr7	39000000	40000000	3750	347967	1000000	0.3479670
chr7	40000000	41000000	3265	425346	1000000	0.4253460
chr7	41000000	42000000	3581	391936	1000000	0.3919360
chr7	42000000	43000000	3285	279350	1000000	0.2793500
chr7	43000000	44000000	3218	225168	1000000	0.2251680
chr7	44000000	45000000	3237	280558	1000000	0.2805580
chr7	45000000	46000000	3409	262251	1000000	0.2622510
chr7	46000000	47000000	3078	246960	1000000	0.2469600
chr7	47000000	48000000	3254	224946	1000000	0.2249460
chr7	48000000	48733837	2994	255596	733837	0.3483008
unplaced8	0	1000000	4323	852909	1000000	0.8529090
unplaced8	1000000	1529899	2212	435203	529899	0.8212942
unplaced9	0	497595	13	497571	497595	0.9999518
unplaced10	0	361862	5	361854	361862	0.9999779
unplaced11	0	360408	8	360390	360408	0.9999501
unplaced12	0	331393	13	326190	331393	0.9842996
unplaced13	0	330218	16	330187	330218	0.9999061
unplaced14	0	324101	1632	190705	324101	0.5884122
unplaced15	0	312320	18	312275	312320	0.9998559
unplaced16	0	310955	13	310931	310955	0.9999228
unplaced17	0	292629	54	292238	292629	0.9986638
unplaced18	0	283160	10	283141	283160	0.9999329
unplaced19	0	269423	14	269397	269423	0.9999035
unplaced20	0	256563	5	256554	256563	0.9999649
unplaced21	0	241477	55	241372	241477	0.9995652
unplaced22	0	234410	6	234349	234410	0.9997398
unplaced23	0	221125	7	221113	221125	0.9999458
unplaced24	0	220224	11	220187	220224	0.9998320
unplaced25	0	218229	6	218218	218229	0.9999496
unplaced26	0	209345	5	209337	209345	0.9999618
unplaced27	0	203238	7	203225	203238	0.9999360
unplaced28	0	197522	6	197509	197522	0.9999342
unplaced29	0	194908	32	194774	194908	0.9993125
unplaced30	0	191277	9	191260	191277	0.9999111
unplaced31	0	190414	588	182730	190414	0.9596458
unplaced32	0	177196	4	177189	177196	0.9999605
unplaced33	0	176809	6	176790	176809	0.9998925
unplaced34	0	175911	4	175904	175911	0.9999602
unplaced35	0	171567	2	171564	171567	0.9999825
unplaced36	0	167941	7	167919	167941	0.9998690
unplaced37	0	167067	86	166295	167067	0.9953791
unplaced38	0	165663	50	165138	165663	0.9968309
unplaced39	0	163499	7	163487	163499	0.9999266
unplaced40	0	163034	17	162882	163034	0.9990677
unplaced41	0	160938	8	160923	160938	0.9999068
unplaced42	0	158436	4	158429	158436	0.9999558
unplaced43	0	157487	4	157480	157487	0.9999555
unplaced44	0	155783	17	155735	155783	0.9996919
unplaced45	0	154155	90	153443	154155	0.9953813
unplaced46	0	151199	7	151167	151199	0.9997883
unplaced47	0	151160	10	151131	151160	0.9998081
unplaced48	0	149097	535	59346	149097	0.3980362
unplaced49	0	147666	51	147479	147666	0.9987336
unplaced50	0	144898	4	144891	144898	0.9999517
unplaced51	0	144000	10	143979	144000	0.9998541
unplaced52	0	143000	586	123876	143000	0.8662657
unplaced53	0	142829	68	142450	142829	0.9973465
unplaced54	0	142122	59	141818	142122	0.9978610
unplaced55	0	142071	29	141923	142071	0.9989583
unplaced56	0	141148	4	141141	141148	0.9999504
unplaced57	0	139710	5	139701	139710	0.9999356
unplaced58	0	139111	591	129664	139111	0.9320902
unplaced59	0	138928	109	138191	138928	0.9946951
unplaced60	0	136817	7	136804	136817	0.9999050
unplaced61	0	136522	4	136515	136522	0.9999487
unplaced62	0	136249	25	136201	136249	0.9996477
unplaced63	0	135270	17	135212	135270	0.9995712
unplaced64	0	133819	2	133816	133819	0.9999776
unplaced65	0	133324	7	133311	133324	0.9999025
unplaced66	0	132402	41	132156	132402	0.9981420
unplaced67	0	128751	4	128744	128751	0.9999456
unplaced68	0	127410	5	127402	127410	0.9999372
unplaced69	0	125331	68	124503	125331	0.9933935
unplaced70	0	124183	72	123739	124183	0.9964246
unplaced71	0	121358	11	121337	121358	0.9998270
unplaced72	0	121030	2	121027	121030	0.9999752
unplaced73	0	120734	628	56546	120734	0.4683519
unplaced74	0	120102	4	120095	120102	0.9999417
unplaced75	0	119923	4	119917	119923	0.9999500
unplaced76	0	119794	235	101886	119794	0.8505101
unplaced77	0	119461	2	119458	119461	0.9999749
unplaced78	0	119411	3	119406	119411	0.9999582
unplaced79	0	118968	61	118492	118968	0.9959989
unplaced80	0	118768	85	118105	118768	0.9944177
unplaced81	0	118524	10	118481	118524	0.9996372
unplaced82	0	117864	5	117831	117864	0.9997200
unplaced83	0	117715	8	117687	117715	0.9997621
unplaced84	0	115489	2	115486	115489	0.9999740
unplaced85	0	115296	61	114938	115296	0.9968950
unplaced86	0	115182	62	114728	115182	0.9960584
unplaced87	0	114734	40	114552	114734	0.9984137
unplaced88	0	113249	8	113190	113249	0.9994790
unplaced89	0	113085	1	113084	113085	0.9999912
unplaced90	0	111194	88	110529	111194	0.9940194
unplaced91	0	110811	6	110798	110811	0.9998827
unplaced92	0	110438	3	110433	110438	0.9999547
unplaced93	0	108857	4	108850	108857	0.9999357
unplaced94	0	108563	3	108532	108563	0.9997144
unplaced95	0	108286	6	108275	108286	0.9998984
unplaced96	0	107656	2	107653	107656	0.9999721
unplaced97	0	105985	1	105984	105985	0.9999906
unplaced98	0	105963	47	105754	105963	0.9980276
unplaced99	0	105627	5	105618	105627	0.9999148
unplaced100	0	104771	35	104410	104771	0.9965544
unplaced101	0	104629	77	103840	104629	0.9924591
unplaced102	0	104430	42	104341	104430	0.9991478
unplaced103	0	104332	6	104321	104332	0.9998946
unplaced104	0	103002	2	102999	103002	0.9999709
unplaced105	0	102798	4	102792	102798	0.9999416
unplaced106	0	102768	1	102767	102768	0.9999903
unplaced107	0	102616	6	102606	102616	0.9999025
unplaced108	0	102368	45	102109	102368	0.9974699
unplaced109	0	101941	2	101938	101941	0.9999706
unplaced110	0	101049	51	100722	101049	0.9967639
unplaced111	0	100981	4	100976	100981	0.9999505
unplaced112	0	100924	72	100355	100924	0.9943621
unplaced113	0	100531	54	100124	100531	0.9959515
unplaced114	0	100343	40	100026	100343	0.9968408
unplaced115	0	100341	15	100254	100341	0.9991329
unplaced116	0	99079	12	99056	99079	0.9997678
unplaced117	0	99039	21	98956	99039	0.9991620
unplaced118	0	98172	4	98165	98172	0.9999287
unplaced119	0	98157	3	98152	98157	0.9999490
unplaced120	0	98020	91	97391	98020	0.9935830
unplaced121	0	97874	2	97871	97874	0.9999694
unplaced122	0	96708	52	96394	96708	0.9967531
unplaced123	0	96315	16	96248	96315	0.9993044
unplaced124	0	96134	6	96124	96134	0.9998960
unplaced125	0	95801	4	95793	95801	0.9999165
unplaced126	0	95248	210	92308	95248	0.9691332
unplaced127	0	93756	43	93364	93756	0.9958189
unplaced128	0	92875	4	92867	92875	0.9999139
unplaced129	0	92156	78	91545	92156	0.9933699
unplaced130	0	92048	3	92043	92048	0.9999457
unplaced131	0	90773	42	90553	90773	0.9975764
unplaced132	0	90605	2	90602	90605	0.9999669
unplaced133	0	90545	36	90278	90545	0.9970512
unplaced134	0	90139	12	90088	90139	0.9994342
unplaced135	0	90087	27	90011	90087	0.9991564
unplaced136	0	89881	10	89575	89881	0.9965955
unplaced137	0	89450	3	89445	89450	0.9999441
unplaced138	0	88821	3	88816	88821	0.9999437
unplaced139	0	88513	8	88465	88513	0.9994577
unplaced140	0	87392	7	87384	87392	0.9999084
unplaced141	0	87111	4	87104	87111	0.9999197
unplaced142	0	87061	27	86984	87061	0.9991156
unplaced143	0	86000	124	85486	86000	0.9940233
unplaced144	0	84747	30	84600	84747	0.9982654
unplaced145	0	84481	1	84480	84481	0.9999881
unplaced146	0	84449	8	84436	84449	0.9998460
unplaced147	0	84389	5	84382	84389	0.9999170
unplaced148	0	84084	19	83973	84084	0.9986799
unplaced149	0	83407	38	83093	83407	0.9962353
unplaced150	0	82641	5	82624	82641	0.9997943
unplaced151	0	81940	4	81935	81940	0.9999390
unplaced152	0	81725	131	81186	81725	0.9934047
unplaced153	0	81660	4	81653	81660	0.9999143
unplaced154	0	81423	32	81203	81423	0.9972981
unplaced155	0	81372	102	80643	81372	0.9910411
unplaced156	0	81141	12	81117	81141	0.9997042
unplaced157	0	81000	138	78122	81000	0.9644691
unplaced158	0	80855	52	80488	80855	0.9954610
unplaced159	0	80533	12	80516	80533	0.9997889
unplaced160	0	80124	103	79675	80124	0.9943962
unplaced161	0	80124	67	79607	80124	0.9935475
unplaced162	0	79481	335	75543	79481	0.9504536
unplaced163	0	79053	1	79052	79053	0.9999874
unplaced164	0	79010	4	79003	79010	0.9999114
unplaced165	0	78832	11	78802	78832	0.9996194
unplaced166	0	78605	5	78596	78605	0.9998855
unplaced167	0	78314	42	78119	78314	0.9975100
unplaced168	0	78301	1	78300	78301	0.9999872
unplaced169	0	78280	12	78185	78280	0.9987864
unplaced170	0	77861	31	77708	77861	0.9980350
unplaced171	0	77682	3	77678	77682	0.9999485
unplaced172	0	77587	7	77573	77587	0.9998196
unplaced173	0	77436	14	77364	77436	0.9990702
unplaced174	0	77289	1	77288	77289	0.9999871
unplaced175	0	77025	29	76862	77025	0.9978838
unplaced176	0	76996	3	76991	76996	0.9999351
unplaced177	0	76994	96	76318	76994	0.9912201
unplaced178	0	76885	39	76735	76885	0.9980490
unplaced179	0	76795	60	76290	76795	0.9934241
unplaced180	0	76598	27	76469	76598	0.9983159
unplaced181	0	76597	8	76587	76597	0.9998695
unplaced182	0	76246	27	76027	76246	0.9971277
unplaced183	0	76043	3	76038	76043	0.9999343
unplaced184	0	75912	18	75838	75912	0.9990252
unplaced185	0	75787	40	75645	75787	0.9981263
unplaced186	0	75590	87	75026	75590	0.9925387
unplaced187	0	75497	5	75489	75497	0.9998940
unplaced188	0	75377	22	75233	75377	0.9980896
unplaced189	0	75109	13	75005	75109	0.9986153
unplaced190	0	74964	22	74858	74964	0.9985860
unplaced191	0	74648	2	74646	74648	0.9999732
unplaced192	0	74344	37	74001	74344	0.9953863
unplaced193	0	74279	5	74260	74279	0.9997442
unplaced194	0	74218	18	74178	74218	0.9994611
unplaced195	0	74063	5	74056	74063	0.9999055
unplaced196	0	73850	6	73840	73850	0.9998646
unplaced197	0	73713	9	73690	73713	0.9996880
unplaced198	0	73675	160	72300	73675	0.9813370
unplaced199	0	73562	3	73558	73562	0.9999456
unplaced200	0	73396	3	73391	73396	0.9999319
unplaced201	0	73208	200	72441	73208	0.9895230
unplaced202	0	73188	2	73185	73188	0.9999590
unplaced203	0	73050	9	73032	73050	0.9997536
unplaced204	0	72966	1	72965	72966	0.9999863
unplaced205	0	72735	19	72691	72735	0.9993951
unplaced206	0	72245	14	72202	72245	0.9994048
unplaced207	0	72000	365	69405	72000	0.9639583
unplaced208	0	71993	6	71970	71993	0.9996805
unplaced209	0	71661	39	71347	71661	0.9956183
unplaced210	0	71570	4	71564	71570	0.9999161
unplaced211	0	71539	6	71509	71539	0.9995806
unplaced212	0	71025	5	71018	71025	0.9999014
unplaced213	0	71000	418	61695	71000	0.8689437
unplaced214	0	70709	34	70533	70709	0.9975109
unplaced215	0	69775	13	69724	69775	0.9992691
unplaced216	0	69689	17	69584	69689	0.9984933
unplaced217	0	69648	19	69527	69648	0.9982627
unplaced218	0	69390	10	69327	69390	0.9990921
unplaced219	0	69241	3	69238	69241	0.9999567
unplaced220	0	68375	2	68372	68375	0.9999561
unplaced221	0	67694	2	67691	67694	0.9999557
unplaced222	0	67630	5	67621	67630	0.9998669
unplaced223	0	67392	2	67389	67392	0.9999555
unplaced224	0	67161	35	66846	67161	0.9953098
unplaced225	0	67114	1	67113	67114	0.9999851
unplaced226	0	66901	6	66890	66901	0.9998356
unplaced227	0	66817	11	66723	66817	0.9985932
unplaced228	0	66595	21	66491	66595	0.9984383
unplaced229	0	66554	9	66542	66554	0.9998197
unplaced230	0	66301	34	66055	66301	0.9962897
unplaced231	0	66218	2	66215	66218	0.9999547
unplaced232	0	66179	6	66168	66179	0.9998338
unplaced233	0	65864	5	65855	65864	0.9998633
unplaced234	0	65803	15	65749	65803	0.9991794
unplaced235	0	65796	4	65785	65796	0.9998328
unplaced236	0	65523	68	65035	65523	0.9925522
unplaced237	0	65518	2	65510	65518	0.9998779
unplaced238	0	65473	14	65418	65473	0.9991599
unplaced239	0	65215	6	65206	65215	0.9998620
unplaced240	0	65094	17	65056	65094	0.9994162
unplaced241	0	65063	33	64918	65063	0.9977714
unplaced242	0	64639	302	32034	64639	0.4955832
unplaced243	0	64638	7	64607	64638	0.9995204
unplaced244	0	64503	11	64441	64503	0.9990388
unplaced245	0	64498	26	64251	64498	0.9961704
unplaced246	0	64432	50	64096	64432	0.9947852
unplaced247	0	64395	9	64381	64395	0.9997826
unplaced248	0	64387	9	64374	64387	0.9997981
unplaced249	0	64228	2	64225	64228	0.9999533
unplaced250	0	64203	2	64200	64203	0.9999533
unplaced251	0	64054	1	64053	64054	0.9999844
unplaced252	0	63744	6	63734	63744	0.9998431
unplaced253	0	63632	5	63624	63632	0.9998743
unplaced254	0	63343	25	63099	63343	0.9961479
unplaced255	0	63308	4	63301	63308	0.9998894
unplaced256	0	63270	3	63265	63270	0.9999210
unplaced257	0	63123	5	63093	63123	0.9995247
unplaced258	0	63006	12	62988	63006	0.9997143
unplaced259	0	62980	2	62977	62980	0.9999524
unplaced260	0	62864	19	62752	62864	0.9982184
unplaced261	0	62861	4	62839	62861	0.9996500
unplaced262	0	62846	4	62839	62846	0.9998886
unplaced263	0	62549	64	62180	62549	0.9941006
unplaced264	0	62540	49	62131	62540	0.9934602
unplaced265	0	62488	2	62485	62488	0.9999520
unplaced266	0	62423	4	62417	62423	0.9999039
unplaced267	0	62267	64	61802	62267	0.9925321
unplaced268	0	61803	2	61800	61803	0.9999515
unplaced269	0	61497	22	61301	61497	0.9968129
unplaced270	0	61439	31	61327	61439	0.9981771
unplaced271	0	61210	4	61204	61210	0.9999020
unplaced272	0	61097	6	61088	61097	0.9998527
unplaced273	0	61092	10	61005	61092	0.9985759
unplaced274	0	61000	276	59449	61000	0.9745738
unplaced275	0	60966	7	60890	60966	0.9987534
unplaced276	0	60919	6	60910	60919	0.9998522
unplaced277	0	60876	31	60575	60876	0.9950555
unplaced278	0	60839	25	60742	60839	0.9984056
unplaced279	0	60786	9	60659	60786	0.9979107
unplaced280	0	60768	3	60763	60768	0.9999177
unplaced281	0	60761	31	60653	60761	0.9982225
unplaced282	0	60757	1	60756	60757	0.9999835
unplaced283	0	60552	1	60551	60552	0.9999835
unplaced284	0	60536	2	60533	60536	0.9999505
unplaced285	0	60456	2	60454	60456	0.9999669
unplaced286	0	60454	6	60432	60454	0.9996361
unplaced287	0	60306	31	60147	60306	0.9973634
unplaced288	0	60306	6	60281	60306	0.9995854
unplaced289	0	60117	8	60105	60117	0.9998004
unplaced290	0	59520	35	58907	59520	0.9897009
unplaced291	0	59435	9	59410	59435	0.9995794
unplaced292	0	59421	7	59409	59421	0.9997981
unplaced293	0	59367	5	59359	59367	0.9998652
unplaced294	0	59183	5	59174	59183	0.9998479
unplaced295	0	59165	4	59159	59165	0.9998986
unplaced296	0	59144	26	58996	59144	0.9974976
unplaced297	0	59112	5	59104	59112	0.9998646
unplaced298	0	58998	4	58992	58998	0.9998983
unplaced299	0	58987	12	58945	58987	0.9992880
unplaced300	0	58635	13	58557	58635	0.9986697
unplaced301	0	58477	3	58473	58477	0.9999316
unplaced302	0	58472	3	58468	58472	0.9999316
unplaced303	0	58342	12	58266	58342	0.9986973
unplaced304	0	58277	8	58249	58277	0.9995195
unplaced305	0	58177	14	58148	58177	0.9995015
unplaced306	0	58093	2	58091	58093	0.9999655
unplaced307	0	57968	6	57961	57968	0.9998792
unplaced308	0	57745	21	57654	57745	0.9984241
unplaced309	0	57436	5	57430	57436	0.9998955
unplaced310	0	57007	2	57004	57007	0.9999474
unplaced311	0	56815	41	56583	56815	0.9959165
unplaced312	0	56697	5	56690	56697	0.9998766
unplaced313	0	56593	12	56570	56593	0.9995936
unplaced314	0	56408	4	56401	56408	0.9998759
unplaced315	0	56206	2	56203	56206	0.9999467
unplaced316	0	56116	7	56086	56116	0.9994654
unplaced317	0	55923	2	55920	55923	0.9999464
unplaced318	0	55863	9	55798	55863	0.9988365
unplaced319	0	55859	17	55578	55859	0.9949695
unplaced320	0	55765	58	55298	55765	0.9916255
unplaced321	0	55679	3	55674	55679	0.9999102
unplaced322	0	55673	113	54782	55673	0.9839959
unplaced323	0	55661	9	55633	55661	0.9994969
unplaced324	0	55298	3	55293	55298	0.9999096
unplaced325	0	55226	2	55224	55226	0.9999638
unplaced326	0	54800	12	54682	54800	0.9978467
unplaced327	0	54759	3	54754	54759	0.9999087
unplaced328	0	54372	17	54321	54372	0.9990620
unplaced329	0	54342	25	54154	54342	0.9965404
unplaced330	0	54092	2	54090	54092	0.9999630
unplaced331	0	54088	47	53794	54088	0.9945644
unplaced332	0	53839	4	53833	53839	0.9998885
unplaced333	0	53815	10	53778	53815	0.9993125
unplaced334	0	53769	7	53716	53769	0.9990143
unplaced335	0	53671	2	53668	53671	0.9999441
unplaced336	0	53523	1	53522	53523	0.9999813
unplaced337	0	53507	5	53498	53507	0.9998318
unplaced338	0	53503	2	53500	53503	0.9999439
unplaced339	0	53421	23	53308	53421	0.9978848
unplaced340	0	53419	6	53410	53419	0.9998315
unplaced341	0	53340	19	53165	53340	0.9967192
unplaced342	0	53141	47	52994	53141	0.9972337
unplaced343	0	53057	3	53052	53057	0.9999058
unplaced344	0	52934	6	52912	52934	0.9995844
unplaced345	0	52926	30	52775	52926	0.9971470
unplaced346	0	52903	3	52898	52903	0.9999055
unplaced347	0	52875	4	52869	52875	0.9998865
unplaced348	0	52604	6	52595	52604	0.9998289
unplaced349	0	52588	5	52581	52588	0.9998669
unplaced350	0	52578	9	52540	52578	0.9992773
unplaced351	0	52561	45	52135	52561	0.9918951
unplaced352	0	52559	2	52556	52559	0.9999429
unplaced353	0	52451	10	52386	52451	0.9987608
unplaced354	0	52390	2	52387	52390	0.9999427
unplaced355	0	52378	5	52368	52378	0.9998091
unplaced356	0	52260	20	52118	52260	0.9972828
unplaced357	0	52098	7	52078	52098	0.9996161
unplaced358	0	52061	7	52031	52061	0.9994237
unplaced359	0	51958	6	51950	51958	0.9998460
unplaced360	0	51926	8	51902	51926	0.9995378
unplaced361	0	51925	2	51922	51925	0.9999422
unplaced362	0	51917	2	51914	51917	0.9999422
unplaced363	0	51897	2	51894	51897	0.9999422
unplaced364	0	51896	25	51698	51896	0.9961847
unplaced365	0	51858	6	51827	51858	0.9994022
unplaced366	0	51834	1	51833	51834	0.9999807
unplaced367	0	51754	41	51519	51754	0.9954593
unplaced368	0	51729	4	51723	51729	0.9998840
unplaced369	0	51724	25	51561	51724	0.9968486
unplaced370	0	51722	2	51719	51722	0.9999420
unplaced371	0	51604	87	51023	51604	0.9887412
unplaced372	0	51500	1	51499	51500	0.9999806
unplaced373	0	51438	3	51435	51438	0.9999417
unplaced374	0	51413	3	51409	51413	0.9999222
unplaced375	0	51351	13	51275	51351	0.9985200
unplaced376	0	51319	21	51206	51319	0.9977981
unplaced377	0	51300	28	51066	51300	0.9954386
unplaced378	0	51269	21	51136	51269	0.9974058
unplaced379	0	51170	9	51053	51170	0.9977135
unplaced380	0	51145	20	51049	51145	0.9981230
unplaced381	0	51028	7	51021	51028	0.9998628
unplaced382	0	50970	2	50967	50970	0.9999412
unplaced383	0	50968	6	50959	50968	0.9998234
unplaced384	0	50849	2	50846	50849	0.9999410
unplaced385	0	50772	7	50754	50772	0.9996455
unplaced386	0	50771	36	50484	50771	0.9943472
unplaced387	0	50641	6	50588	50641	0.9989534
unplaced388	0	50606	3	50602	50606	0.9999210
unplaced389	0	50570	16	50478	50570	0.9981807
unplaced390	0	50442	7	50393	50442	0.9990286
unplaced391	0	50416	10	50401	50416	0.9997025
unplaced392	0	50399	5	50390	50399	0.9998214
unplaced393	0	50318	4	50313	50318	0.9999006
unplaced394	0	50302	3	50297	50302	0.9999006
unplaced395	0	50201	4	50194	50201	0.9998606
unplaced396	0	50181	42	49893	50181	0.9942608
unplaced397	0	49999	5	49991	49999	0.9998400
unplaced398	0	49952	5	49944	49952	0.9998398
unplaced399	0	49917	3	49900	49917	0.9996594
unplaced400	0	49516	13	49459	49516	0.9988489
unplaced401	0	49479	5	49471	49479	0.9998383
unplaced402	0	49473	3	49469	49473	0.9999192
unplaced403	0	49422	3	49417	49422	0.9998989
unplaced404	0	49408	3	49393	49408	0.9996964
unplaced405	0	49380	14	49287	49380	0.9981167
unplaced406	0	49311	12	49234	49311	0.9984385
unplaced407	0	49235	1	49234	49235	0.9999797
unplaced408	0	49083	5	49075	49083	0.9998370
unplaced409	0	49000	210	38584	49000	0.7874286
unplaced410	0	48959	3	48955	48959	0.9999183
unplaced411	0	48918	1	48917	48918	0.9999796
unplaced412	0	48903	9	48856	48903	0.9990389
unplaced413	0	48881	76	48617	48881	0.9945991
unplaced414	0	48867	24	48765	48867	0.9979127
unplaced415	0	48804	2	48778	48804	0.9994673
unplaced416	0	48771	5	48764	48771	0.9998565
unplaced417	0	48698	7	48682	48698	0.9996715
unplaced418	0	48636	7	48619	48636	0.9996505
unplaced419	0	48553	3	48548	48553	0.9998970
unplaced420	0	48497	3	48472	48497	0.9994845
unplaced421	0	48493	6	48485	48493	0.9998350
unplaced422	0	48267	8	48256	48267	0.9997721
unplaced423	0	48227	3	48224	48227	0.9999378
unplaced424	0	48192	3	48187	48192	0.9998962
unplaced425	0	48148	5	48142	48148	0.9998754
unplaced426	0	48131	10	48094	48131	0.9992313
unplaced427	0	48077	5	48068	48077	0.9998128
unplaced428	0	48065	4	48060	48065	0.9998960
unplaced429	0	48064	1	48063	48064	0.9999792
unplaced430	0	47944	8	47925	47944	0.9996037
unplaced431	0	47935	3	47930	47935	0.9998957
unplaced432	0	47779	2	47758	47779	0.9995605
unplaced433	0	47749	10	47711	47749	0.9992042
unplaced434	0	47726	4	47720	47726	0.9998743
unplaced435	0	47725	3	47718	47725	0.9998533
unplaced436	0	47615	3	47612	47615	0.9999370
unplaced437	0	47578	5	47549	47578	0.9993905
unplaced438	0	47512	6	47501	47512	0.9997685
unplaced439	0	47456	24	47290	47456	0.9965020
unplaced440	0	47454	20	47307	47454	0.9969023
unplaced441	0	47449	4	47443	47449	0.9998735
unplaced442	0	47405	4	47387	47405	0.9996203
unplaced443	0	47356	1	47355	47356	0.9999789
unplaced444	0	47302	5	47292	47302	0.9997886
unplaced445	0	47280	3	47276	47280	0.9999154
unplaced446	0	47265	5	47252	47265	0.9997250
unplaced447	0	47255	3	47252	47255	0.9999365
unplaced448	0	47196	26	47060	47196	0.9971184
unplaced449	0	47195	3	47190	47195	0.9998941
unplaced450	0	47120	4	47113	47120	0.9998515
unplaced451	0	47071	6	47037	47071	0.9992777
unplaced452	0	46990	14	46933	46990	0.9987870
unplaced453	0	46984	221	45094	46984	0.9597735
unplaced454	0	46919	14	46854	46919	0.9986146
unplaced455	0	46866	5	46853	46866	0.9997226
unplaced456	0	46832	2	46829	46832	0.9999359
unplaced457	0	46831	7	46818	46831	0.9997224
unplaced458	0	46792	2	46789	46792	0.9999359
unplaced459	0	46774	3	46769	46774	0.9998931
unplaced460	0	46721	2	46718	46721	0.9999358
unplaced461	0	46690	2	46686	46690	0.9999143
unplaced462	0	46636	4	46631	46636	0.9998928
unplaced463	0	46623	16	46533	46623	0.9980696
unplaced464	0	46615	4	46610	46615	0.9998927
unplaced465	0	46590	5	46584	46590	0.9998712
unplaced466	0	46547	2	46544	46547	0.9999356
unplaced467	0	46543	4	46528	46543	0.9996777
unplaced468	0	46422	6	46411	46422	0.9997631
unplaced469	0	46419	3	46415	46419	0.9999138
unplaced470	0	46299	5	46279	46299	0.9995680
unplaced471	0	46291	2	46288	46291	0.9999352
unplaced472	0	46225	5	46216	46225	0.9998053
unplaced473	0	46214	4	46209	46214	0.9998918
unplaced474	0	46208	2	46205	46208	0.9999351
unplaced475	0	46208	3	46204	46208	0.9999135
unplaced476	0	46079	2	46076	46079	0.9999349
unplaced477	0	46036	6	46028	46036	0.9998263
unplaced478	0	46032	1	46031	46032	0.9999783
unplaced479	0	46002	3	45999	46002	0.9999348
unplaced480	0	46000	195	44855	46000	0.9751087
unplaced481	0	45942	2	45939	45942	0.9999347
unplaced482	0	45936	3	45932	45936	0.9999129
unplaced483	0	45936	13	45905	45936	0.9993252
unplaced484	0	45872	4	45867	45872	0.9998910
unplaced485	0	45842	3	45837	45842	0.9998909
unplaced486	0	45798	3	45792	45798	0.9998690
unplaced487	0	45758	12	45594	45758	0.9964159
unplaced488	0	45722	5	45716	45722	0.9998688
unplaced489	0	45642	2	45640	45642	0.9999562
unplaced490	0	45630	5	45612	45630	0.9996055
unplaced491	0	45575	6	45567	45575	0.9998245
unplaced492	0	45435	6	45426	45435	0.9998019
unplaced493	0	45428	5	45419	45428	0.9998019
unplaced494	0	45411	1	45410	45411	0.9999780
unplaced495	0	45361	12	45276	45361	0.9981261
unplaced496	0	45333	3	45328	45333	0.9998897
unplaced497	0	45314	5	45307	45314	0.9998455
unplaced498	0	45296	7	45286	45296	0.9997792
unplaced499	0	45210	3	45206	45210	0.9999115
unplaced500	0	45171	2	45167	45171	0.9999114
unplaced501	0	45160	1	45159	45160	0.9999778
unplaced502	0	45135	6	45097	45135	0.9991581
unplaced503	0	45099	3	45083	45099	0.9996452
unplaced504	0	45096	157	44391	45096	0.9843667
unplaced505	0	45044	3	45040	45044	0.9999112
unplaced506	0	45031	29	43479	45031	0.9655349
unplaced507	0	45019	5	45014	45019	0.9998890
unplaced508	0	44957	5	44950	44957	0.9998443
unplaced509	0	44924	6	44913	44924	0.9997551
unplaced510	0	44914	115	43946	44914	0.9784477
unplaced511	0	44807	3	44804	44807	0.9999331
unplaced512	0	44759	5	44722	44759	0.9991733
unplaced513	0	44677	8	44623	44677	0.9987913
unplaced514	0	44667	60	44342	44667	0.9927239
unplaced515	0	44645	4	44640	44645	0.9998880
unplaced516	0	44633	14	44566	44633	0.9984989
unplaced517	0	44630	5	44623	44630	0.9998432
unplaced518	0	44608	3	44602	44608	0.9998655
unplaced519	0	44590	3	44586	44590	0.9999103
unplaced520	0	44580	5	44573	44580	0.9998430
unplaced521	0	44557	4	44527	44557	0.9993267
unplaced522	0	44552	8	44526	44552	0.9994164
unplaced523	0	44524	225	21928	44524	0.4924984
unplaced524	0	44512	7	44500	44512	0.9997304
unplaced525	0	44491	12	44456	44491	0.9992133
unplaced526	0	44486	5	44478	44486	0.9998202
unplaced527	0	44478	4	44471	44478	0.9998426
unplaced528	0	44455	2	44450	44455	0.9998875
unplaced529	0	44338	2	44335	44338	0.9999323
unplaced530	0	44219	6	44213	44219	0.9998643
unplaced531	0	44208	4	44202	44208	0.9998643
unplaced532	0	44159	195	29942	44159	0.6780498
unplaced533	0	44142	20	44055	44142	0.9980291
unplaced534	0	44130	5	44104	44130	0.9994108
unplaced535	0	44106	17	44010	44106	0.9978234
unplaced536	0	44093	12	44012	44093	0.9981630
unplaced537	0	44087	1	44086	44087	0.9999773
unplaced538	0	44064	7	44037	44064	0.9993873
unplaced539	0	43849	12	43770	43849	0.9981984
unplaced540	0	43759	16	43736	43759	0.9994744
unplaced541	0	43740	4	43734	43740	0.9998628
unplaced542	0	43725	13	43662	43725	0.9985592
unplaced543	0	43724	7	43713	43724	0.9997484
unplaced544	0	43661	4	43655	43661	0.9998626
unplaced545	0	43652	5	43644	43652	0.9998167
unplaced546	0	43501	8	43465	43501	0.9991724
unplaced547	0	43499	2	43496	43499	0.9999310
unplaced548	0	43493	5	43485	43493	0.9998161
unplaced549	0	43446	82	37381	43446	0.8604014
unplaced550	0	43421	6	43414	43421	0.9998388
unplaced551	0	43389	9	43325	43389	0.9985250
unplaced552	0	43334	5	43326	43334	0.9998154
unplaced553	0	43324	3	43288	43324	0.9991691
unplaced554	0	43262	2	43259	43262	0.9999307
unplaced555	0	43262	19	43176	43262	0.9980121
unplaced556	0	43254	2	43251	43254	0.9999306
unplaced557	0	43243	4	43236	43243	0.9998381
unplaced558	0	43149	158	40356	43149	0.9352708
unplaced559	0	43121	4	43114	43121	0.9998376
unplaced560	0	43106	1	43105	43106	0.9999768
unplaced561	0	43052	16	42986	43052	0.9984670
unplaced562	0	42965	67	42783	42965	0.9957640
unplaced563	0	42864	2	42862	42864	0.9999533
unplaced564	0	42843	10	42805	42843	0.9991130
unplaced565	0	42825	5	42819	42825	0.9998599
unplaced566	0	42821	3	42817	42821	0.9999066
unplaced567	0	42517	3	42512	42517	0.9998824
unplaced568	0	42469	2	42466	42469	0.9999294
unplaced569	0	42437	5	42428	42437	0.9997879
unplaced570	0	42436	54	42085	42436	0.9917287
unplaced571	0	42419	6	42411	42419	0.9998114
unplaced572	0	42409	2	42406	42409	0.9999292
unplaced573	0	42322	2	42319	42322	0.9999291
unplaced574	0	42181	13	42106	42181	0.9982219
unplaced575	0	42150	3	42145	42150	0.9998814
unplaced576	0	42092	5	42084	42092	0.9998099
unplaced577	0	42058	3	42054	42058	0.9999049
unplaced578	0	41890	7	41844	41890	0.9989019
unplaced579	0	41841	48	41557	41841	0.9932124
unplaced580	0	41802	5	41778	41802	0.9994259
unplaced581	0	41749	3	41744	41749	0.9998803
unplaced582	0	41741	3	41718	41741	0.9994490
unplaced583	0	41731	4	41726	41731	0.9998802
unplaced584	0	41707	2	41702	41707	0.9998801
unplaced585	0	41645	7	41607	41645	0.9990875
unplaced586	0	41631	3	41627	41631	0.9999039
unplaced587	0	41628	3	41624	41628	0.9999039
unplaced588	0	41606	4	41601	41606	0.9998798
unplaced589	0	41605	1	41604	41605	0.9999760
unplaced590	0	41601	6	41578	41601	0.9994471
unplaced591	0	41579	5	41572	41579	0.9998316
unplaced592	0	41503	10	41453	41503	0.9987953
unplaced593	0	41499	5	41482	41499	0.9995903
unplaced594	0	41449	25	41365	41449	0.9979734
unplaced595	0	41433	7	41367	41433	0.9984071
unplaced596	0	41416	21	41289	41416	0.9969336
unplaced597	0	41387	87	15475	41387	0.3739097
unplaced598	0	41342	2	41340	41342	0.9999516
unplaced599	0	41290	4	41283	41290	0.9998305
unplaced600	0	41288	95	30743	41288	0.7445989
unplaced601	0	41286	2	41282	41286	0.9999031
unplaced602	0	41200	5	41185	41200	0.9996359
unplaced603	0	41165	6	41158	41165	0.9998299
unplaced604	0	41150	4	41144	41150	0.9998542
unplaced605	0	41143	7	41132	41143	0.9997326
unplaced606	0	41133	2	41130	41133	0.9999270
unplaced607	0	41124	3	41120	41124	0.9999027
unplaced608	0	41097	2	41095	41097	0.9999514
unplaced609	0	41090	4	41084	41090	0.9998540
unplaced610	0	41016	4	41010	41016	0.9998537
unplaced611	0	41012	33	40840	41012	0.9958061
unplaced612	0	40914	21	40833	40914	0.9980202
unplaced613	0	40910	1	40892	40910	0.9995600
unplaced614	0	40875	1	40874	40875	0.9999756
unplaced615	0	40835	6	40825	40835	0.9997551
unplaced616	0	40831	1	40830	40831	0.9999755
unplaced617	0	40823	1	40822	40823	0.9999755
unplaced618	0	40807	287	20246	40807	0.4961404
unplaced619	0	40787	2	40784	40787	0.9999264
unplaced620	0	40779	2	40776	40779	0.9999264
unplaced621	0	40733	6	40683	40733	0.9987725
unplaced622	0	40730	11	40641	40730	0.9978149
unplaced623	0	40676	52	40253	40676	0.9896007
unplaced624	0	40636	3	40631	40636	0.9998770
unplaced625	0	40621	1	40620	40621	0.9999754
unplaced626	0	40576	1	40575	40576	0.9999754
unplaced627	0	40566	8	40476	40566	0.9977814
unplaced628	0	40556	2	40553	40556	0.9999260
unplaced629	0	40467	3	40463	40467	0.9999012
unplaced630	0	40467	5	40459	40467	0.9998023
unplaced631	0	40453	2	40450	40453	0.9999259
unplaced632	0	40401	5	40387	40401	0.9996535
unplaced633	0	40392	4	40375	40392	0.9995791
unplaced634	0	40373	5	40367	40373	0.9998514
unplaced635	0	40345	3	40342	40345	0.9999256
unplaced636	0	40314	3	40310	40314	0.9999008
unplaced637	0	40285	4	40271	40285	0.9996525
unplaced638	0	40261	15	40076	40261	0.9954050
unplaced639	0	40259	5	40250	40259	0.9997764
unplaced640	0	40229	2	40226	40229	0.9999254
unplaced641	0	40191	12	40081	40191	0.9972631
unplaced642	0	40167	5	40159	40167	0.9998009
unplaced643	0	40114	4	40108	40114	0.9998505
unplaced644	0	40060	2	40057	40060	0.9999251
unplaced645	0	40052	3	40047	40052	0.9998752
unplaced646	0	40021	3	40016	40021	0.9998751
unplaced647	0	40017	6	40009	40017	0.9998001
unplaced648	0	40013	4	40008	40013	0.9998751
unplaced649	0	40001	4	39995	40001	0.9998500
unplaced650	0	39997	4	39963	39997	0.9991499
unplaced651	0	39991	4	39986	39991	0.9998749
unplaced652	0	39975	1	39974	39975	0.9999750
unplaced653	0	39893	5	39883	39893	0.9997493
unplaced654	0	39863	4	39858	39863	0.9998746
unplaced655	0	39855	16	39748	39855	0.9973153
unplaced656	0	39798	2	39795	39798	0.9999246
unplaced657	0	39755	2	39749	39755	0.9998491
unplaced658	0	39747	5	39740	39747	0.9998239
unplaced659	0	39725	7	39607	39725	0.9970296
unplaced660	0	39724	67	39240	39724	0.9878159
unplaced661	0	39666	9	39651	39666	0.9996219
unplaced662	0	39579	11	39489	39579	0.9977261
unplaced663	0	39552	10	39471	39552	0.9979520
unplaced664	0	39479	254	28903	39479	0.7321107
unplaced665	0	39430	11	39392	39430	0.9990363
unplaced666	0	39425	3	39422	39425	0.9999239
unplaced667	0	39392	1	39391	39392	0.9999746
unplaced668	0	39319	6	39271	39319	0.9987792
unplaced669	0	39315	1	39314	39315	0.9999745
unplaced670	0	39273	5	39247	39273	0.9993380
unplaced671	0	39229	3	39225	39229	0.9998980
unplaced672	0	39164	2	39162	39164	0.9999489
unplaced673	0	39129	7	39110	39129	0.9995144
unplaced674	0	39118	5	39109	39118	0.9997699
unplaced675	0	39090	2	39087	39090	0.9999232
unplaced676	0	39074	7	39061	39074	0.9996673
unplaced677	0	39015	12	38986	39015	0.9992567
unplaced678	0	38943	4	38937	38943	0.9998459
unplaced679	0	38889	1	38888	38889	0.9999743
unplaced680	0	38887	2	38885	38887	0.9999486
unplaced681	0	38864	4	38857	38864	0.9998199
unplaced682	0	38863	10	38841	38863	0.9994339
unplaced683	0	38821	2	38818	38821	0.9999227
unplaced684	0	38764	2	38761	38764	0.9999226
unplaced685	0	38749	17	38702	38749	0.9987870
unplaced686	0	38688	1	38687	38688	0.9999741
unplaced687	0	38670	6	38664	38670	0.9998448
unplaced688	0	38653	1	38652	38653	0.9999741
unplaced689	0	38607	174	21433	38607	0.5551584
unplaced690	0	38600	2	38598	38600	0.9999482
unplaced691	0	38572	18	38431	38572	0.9963445
unplaced692	0	38510	2	38508	38510	0.9999481
unplaced693	0	38406	2	38403	38406	0.9999219
unplaced694	0	38395	3	38391	38395	0.9998958
unplaced695	0	38378	4	38371	38378	0.9998176
unplaced696	0	38349	4	38343	38349	0.9998435
unplaced697	0	38345	5	38335	38345	0.9997392
unplaced698	0	38325	12	38302	38325	0.9993998
unplaced699	0	38322	2	38304	38322	0.9995303
unplaced700	0	38280	4	38274	38280	0.9998432
unplaced701	0	38278	3	38273	38278	0.9998694
unplaced702	0	38272	3	38262	38272	0.9997387
unplaced703	0	38262	10	38182	38262	0.9979091
unplaced704	0	38242	2	38226	38242	0.9995816
unplaced705	0	38135	4	38118	38135	0.9995542
unplaced706	0	38129	1	38128	38129	0.9999738
unplaced707	0	38114	4	38108	38114	0.9998426
unplaced708	0	38100	14	38041	38100	0.9984515
unplaced709	0	38088	12	38071	38088	0.9995537
unplaced710	0	38069	6	38043	38069	0.9993170
unplaced711	0	38013	1	38012	38013	0.9999737
unplaced712	0	38012	4	38004	38012	0.9997895
unplaced713	0	37966	2	37964	37966	0.9999473
unplaced714	0	37950	2	37947	37950	0.9999210
unplaced715	0	37927	2	37924	37927	0.9999209
unplaced716	0	37883	2	37880	37883	0.9999208
unplaced717	0	37818	2	37815	37818	0.9999207
unplaced718	0	37806	3	37784	37806	0.9994181
unplaced719	0	37803	2	37798	37803	0.9998677
unplaced720	0	37772	6	37764	37772	0.9997882
unplaced721	0	37751	183	18597	37751	0.4926227
unplaced722	0	37685	2	37682	37685	0.9999204
unplaced723	0	37670	6	37662	37670	0.9997876
unplaced724	0	37656	3	37651	37656	0.9998672
unplaced725	0	37640	4	37633	37640	0.9998140
unplaced726	0	37597	4	37583	37597	0.9996276
unplaced727	0	37596	18	37472	37596	0.9967018
unplaced728	0	37591	2	37587	37591	0.9998936
unplaced729	0	37567	4	37558	37567	0.9997604
unplaced730	0	37557	6	37548	37557	0.9997604
unplaced731	0	37418	6	37411	37418	0.9998129
unplaced732	0	37397	2	37395	37397	0.9999465
unplaced733	0	37389	2	37386	37389	0.9999198
unplaced734	0	37366	3	37362	37366	0.9998930
unplaced735	0	37366	1	37365	37366	0.9999732
unplaced736	0	37365	3	37360	37365	0.9998662
unplaced737	0	37350	2	37348	37350	0.9999465
unplaced738	0	37339	5	37329	37339	0.9997322
unplaced739	0	37283	8	37259	37283	0.9993563
unplaced740	0	37282	3	37278	37282	0.9998927
unplaced741	0	37254	24	37051	37254	0.9945509
unplaced742	0	37220	4	37215	37220	0.9998657
unplaced743	0	37199	3	37187	37199	0.9996774
unplaced744	0	37189	7	37180	37189	0.9997580
unplaced745	0	37187	2	37184	37187	0.9999194
unplaced746	0	37182	2	37180	37182	0.9999462
unplaced747	0	37158	7	37122	37158	0.9990312
unplaced748	0	37132	3	37116	37132	0.9995691
unplaced749	0	37130	3	37127	37130	0.9999192
unplaced750	0	37102	4	37097	37102	0.9998652
unplaced751	0	37089	43	36911	37089	0.9952008
unplaced752	0	37042	16	36882	37042	0.9956806
unplaced753	0	36987	11	36947	36987	0.9989185
unplaced754	0	36962	2	36959	36962	0.9999188
unplaced755	0	36938	26	36665	36938	0.9926093
unplaced756	0	36937	5	36930	36937	0.9998105
unplaced757	0	36930	16	36785	36930	0.9960737
unplaced758	0	36923	2	36920	36923	0.9999188
unplaced759	0	36879	2	36877	36879	0.9999458
unplaced760	0	36843	2	36840	36843	0.9999186
unplaced761	0	36815	2	36812	36815	0.9999185
unplaced762	0	36768	2	36765	36768	0.9999184
unplaced763	0	36745	1	36744	36745	0.9999728
unplaced764	0	36716	3	36711	36716	0.9998638
unplaced765	0	36713	3	36708	36713	0.9998638
unplaced766	0	36708	1	36707	36708	0.9999728
unplaced767	0	36700	4	36695	36700	0.9998637
unplaced768	0	36677	20	36553	36677	0.9966191
unplaced769	0	36610	2	36607	36610	0.9999180
unplaced770	0	36582	8	36572	36582	0.9997267
unplaced771	0	36570	4	36547	36570	0.9993711
unplaced772	0	36548	2	36545	36548	0.9999179
unplaced773	0	36537	13	36516	36537	0.9994252
unplaced774	0	36519	4	36514	36519	0.9998631
unplaced775	0	36505	2	36502	36505	0.9999178
unplaced776	0	36494	2	36491	36494	0.9999178
unplaced777	0	36486	26	36317	36486	0.9953681
unplaced778	0	36384	8	36326	36384	0.9984059
unplaced779	0	36310	2	36308	36310	0.9999449
unplaced780	0	36303	4	36290	36303	0.9996419
unplaced781	0	36285	1	36284	36285	0.9999725
unplaced782	0	36243	1	36242	36243	0.9999724
unplaced783	0	36236	4	36229	36236	0.9998068
unplaced784	0	36164	3	36161	36164	0.9999170
unplaced785	0	36120	4	36114	36120	0.9998339
unplaced786	0	36104	2	36098	36104	0.9998338
unplaced787	0	36093	4	36071	36093	0.9993905
unplaced788	0	36088	12	36011	36088	0.9978663
unplaced789	0	36078	15	36027	36078	0.9985864
unplaced790	0	36037	2	36034	36037	0.9999167
unplaced791	0	35990	5	35982	35990	0.9997777
unplaced792	0	35963	33	35809	35963	0.9957178
unplaced793	0	35931	7	35882	35931	0.9986362
unplaced794	0	35916	2	35913	35916	0.9999165
unplaced795	0	35913	1	35912	35913	0.9999722
unplaced796	0	35902	2	35899	35902	0.9999164
unplaced797	0	35882	1	35881	35882	0.9999721
unplaced798	0	35840	3	35837	35840	0.9999163
unplaced799	0	35803	3	35799	35803	0.9998883
unplaced800	0	35803	3	35799	35803	0.9998883
unplaced801	0	35777	16	35664	35777	0.9968415
unplaced802	0	35751	7	35719	35751	0.9991049
unplaced803	0	35688	1	35687	35688	0.9999720
unplaced804	0	35679	15	35627	35679	0.9985425
unplaced805	0	35667	1	35666	35667	0.9999720
unplaced806	0	35663	2	35660	35663	0.9999159
unplaced807	0	35644	4	35636	35644	0.9997755
unplaced808	0	35623	3	35619	35623	0.9998877
unplaced809	0	35572	7	35546	35572	0.9992691
unplaced810	0	35557	5	35550	35557	0.9998031
unplaced811	0	35557	1	35556	35557	0.9999719
unplaced812	0	35543	7	35535	35543	0.9997749
unplaced813	0	35513	5	35505	35513	0.9997748
unplaced814	0	35431	3	35418	35431	0.9996331
unplaced815	0	35368	2	35365	35368	0.9999152
unplaced816	0	35315	3	35312	35315	0.9999151
unplaced817	0	35314	2	35311	35314	0.9999151
unplaced818	0	35302	4	35297	35302	0.9998584
unplaced819	0	35218	29	35079	35218	0.9960532
unplaced820	0	35157	3	35151	35157	0.9998294
unplaced821	0	35152	3	35148	35152	0.9998862
unplaced822	0	35148	7	35090	35148	0.9983498
unplaced823	0	35142	3	35125	35142	0.9995162
unplaced824	0	35105	1	35104	35105	0.9999715
unplaced825	0	35087	4	35082	35087	0.9998575
unplaced826	0	35031	1	35030	35031	0.9999714
unplaced827	0	35015	3	35011	35015	0.9998857
unplaced828	0	35000	249	15303	35000	0.4372286
unplaced829	0	34914	9	34883	34914	0.9991121
unplaced830	0	34913	1	34912	34913	0.9999713
unplaced831	0	34876	1	34875	34876	0.9999713
unplaced832	0	34862	4	34821	34862	0.9988239
unplaced833	0	34845	1	34844	34845	0.9999713
unplaced834	0	34823	1	34822	34823	0.9999713
unplaced835	0	34809	1	34808	34809	0.9999713
unplaced836	0	34802	4	34796	34802	0.9998276
unplaced837	0	34742	72	33677	34742	0.9693455
unplaced838	0	34720	12	34656	34720	0.9981567
unplaced839	0	34716	49	34269	34716	0.9871241
unplaced840	0	34705	2	34702	34705	0.9999136
unplaced841	0	34669	3	34662	34669	0.9997981
unplaced842	0	34601	2	34599	34601	0.9999422
unplaced843	0	34591	5	34565	34591	0.9992484
unplaced844	0	34482	1	34481	34482	0.9999710
unplaced845	0	34411	7	34378	34411	0.9990410
unplaced846	0	34297	1	34296	34297	0.9999709
unplaced847	0	34256	1	34255	34256	0.9999708
unplaced848	0	34141	85	33622	34141	0.9847983
unplaced849	0	34098	14	34033	34098	0.9980937
unplaced850	0	34098	1	34096	34098	0.9999413
unplaced851	0	34094	3	34089	34094	0.9998534
unplaced852	0	34084	39	31301	34084	0.9183488
unplaced853	0	34081	3	34071	34081	0.9997066
unplaced854	0	34054	1	34053	34054	0.9999706
unplaced855	0	34052	3	34043	34052	0.9997357
unplaced856	0	34051	9	34007	34051	0.9987078
unplaced857	0	34049	1	34048	34049	0.9999706
unplaced858	0	34000	4	33993	34000	0.9997941
unplaced859	0	33996	2	33993	33996	0.9999117
unplaced860	0	33986	1	33985	33986	0.9999706
unplaced861	0	33969	2	33966	33969	0.9999117
unplaced862	0	33928	2	33925	33928	0.9999116
unplaced863	0	33841	2	33839	33841	0.9999409
unplaced864	0	33834	4	33828	33834	0.9998227
unplaced865	0	33795	2	33792	33795	0.9999112
unplaced866	0	33705	2	33703	33705	0.9999406
unplaced867	0	33640	5	33621	33640	0.9994352
unplaced868	0	33571	23	33482	33571	0.9973489
unplaced869	0	33565	5	33559	33565	0.9998212
unplaced870	0	33549	2	33547	33549	0.9999404
unplaced871	0	33519	3	33515	33519	0.9998807
unplaced872	0	33510	2	33507	33510	0.9999105
unplaced873	0	33510	2	33507	33510	0.9999105
unplaced874	0	33505	62	33065	33505	0.9868676
unplaced875	0	33500	1	33499	33500	0.9999701
unplaced876	0	33369	3	33364	33369	0.9998502
unplaced877	0	33366	1	33365	33366	0.9999700
unplaced878	0	33342	99	4865	33342	0.1459121
unplaced879	0	33334	11	33201	33334	0.9960101
unplaced880	0	33333	2	33331	33333	0.9999400
unplaced881	0	33314	3	33309	33314	0.9998499
unplaced882	0	33298	3	33295	33298	0.9999099
unplaced883	0	33249	13	33171	33249	0.9976541
unplaced884	0	33239	1	33238	33239	0.9999699
unplaced885	0	33209	3	33205	33209	0.9998795
unplaced886	0	33179	1	33178	33179	0.9999698
unplaced887	0	33102	12	32973	33102	0.9961029
unplaced888	0	33099	35	32903	33099	0.9940784
unplaced889	0	33000	108	32311	33000	0.9791212
unplaced890	0	32996	1	32995	32996	0.9999697
unplaced891	0	32871	1	32870	32871	0.9999696
unplaced892	0	32845	3	32841	32845	0.9998782
unplaced893	0	32758	5	32714	32758	0.9986568
unplaced894	0	32748	2	32745	32748	0.9999084
unplaced895	0	32709	3	32706	32709	0.9999083
unplaced896	0	32669	3	32665	32669	0.9998776
unplaced897	0	32636	2	32634	32636	0.9999387
unplaced898	0	32532	1	32531	32532	0.9999692
unplaced899	0	32511	2	32508	32511	0.9999077
unplaced900	0	32506	1	32505	32506	0.9999692
unplaced901	0	32506	4	32500	32506	0.9998154
unplaced902	0	32462	2	32460	32462	0.9999384
unplaced903	0	32329	2	32323	32329	0.9998144
unplaced904	0	32325	7	32295	32325	0.9990719
unplaced905	0	32310	14	32229	32310	0.9974930
unplaced906	0	32183	2	32180	32183	0.9999068
unplaced907	0	32161	1	32160	32161	0.9999689
unplaced908	0	32116	2	32105	32116	0.9996575
unplaced909	0	31880	3	31876	31880	0.9998745
unplaced910	0	31827	2	31824	31827	0.9999058
unplaced911	0	31809	7	31800	31809	0.9997171
unplaced912	0	31791	2	31788	31791	0.9999056
unplaced913	0	31754	2	31751	31754	0.9999055
unplaced914	0	31669	4	31664	31669	0.9998421
unplaced915	0	31633	5	31607	31633	0.9991781
unplaced916	0	31456	1	31455	31456	0.9999682
unplaced917	0	31436	2	29892	31436	0.9508843
unplaced918	0	31410	3	31406	31410	0.9998726
unplaced919	0	31354	7	31343	31354	0.9996492
unplaced920	0	31326	1	31325	31326	0.9999681
unplaced921	0	31319	5	31184	31319	0.9956895
unplaced922	0	31206	2	31203	31206	0.9999039
unplaced923	0	31176	3	31173	31176	0.9999038
unplaced924	0	31148	3	31143	31148	0.9998395
unplaced925	0	31094	2	31091	31094	0.9999035
unplaced926	0	31088	175	15463	31088	0.4973945
unplaced927	0	31079	3	31076	31079	0.9999035
unplaced928	0	31004	2	31001	31004	0.9999033
unplaced929	0	31000	33	30853	31000	0.9952581
unplaced930	0	30930	2	30927	30930	0.9999030
unplaced931	0	30922	2	30920	30922	0.9999353
unplaced932	0	30915	41	30691	30915	0.9927543
unplaced933	0	30854	9	30839	30854	0.9995139
unplaced934	0	30843	4	30836	30843	0.9997730
unplaced935	0	30712	2	30709	30712	0.9999023
unplaced936	0	30630	72	29880	30630	0.9755142
unplaced937	0	30525	2	30522	30525	0.9999017
unplaced938	0	30488	6	30472	30488	0.9994752
unplaced939	0	30484	2	30477	30484	0.9997703
unplaced940	0	30462	4	30457	30462	0.9998358
unplaced941	0	30386	3	30383	30386	0.9999013
unplaced942	0	30363	3	30355	30363	0.9997365
unplaced943	0	30353	2	30350	30353	0.9999012
unplaced944	0	30228	3	30221	30228	0.9997684
unplaced945	0	30186	2	30183	30186	0.9999006
unplaced946	0	30185	2	30183	30185	0.9999337
unplaced947	0	30164	2	30162	30164	0.9999337
unplaced948	0	30140	10	30101	30140	0.9987060
unplaced949	0	30093	9	30078	30093	0.9995015
unplaced950	0	30045	1	30044	30045	0.9999667
unplaced951	0	30042	28	29772	30042	0.9910126
unplaced952	0	30040	33	29698	30040	0.9886152
unplaced953	0	30000	121	27146	30000	0.9048667
unplaced954	0	29936	2	29934	29936	0.9999332
unplaced955	0	29876	2	29873	29876	0.9998996
unplaced956	0	29826	2	29823	29826	0.9998994
unplaced957	0	29636	26	28463	29636	0.9604198
unplaced958	0	29628	4	29622	29628	0.9997975
unplaced959	0	29527	6	29516	29527	0.9996275
unplaced960	0	29526	2	29524	29526	0.9999323
unplaced961	0	29375	2	29372	29375	0.9998979
unplaced962	0	29263	12	29247	29263	0.9994532
unplaced963	0	29231	3	29226	29231	0.9998289
unplaced964	0	29155	2	29152	29155	0.9998971
unplaced965	0	29027	5	28994	29027	0.9988631
unplaced966	0	28908	4	28902	28908	0.9997925
unplaced967	0	28849	144	9419	28849	0.3264931
unplaced968	0	28809	40	25220	28809	0.8754209
unplaced969	0	28794	46	1928	28794	0.0669584
unplaced970	0	28542	4	28535	28542	0.9997547
unplaced971	0	28496	4	28477	28496	0.9993333
unplaced972	0	28343	220	11151	28343	0.3934305
unplaced973	0	28301	2	28298	28301	0.9998940
unplaced974	0	28109	2	28105	28109	0.9998577
unplaced975	0	28057	3	28053	28057	0.9998574
unplaced976	0	27855	3	27844	27855	0.9996051
unplaced977	0	27848	42	23933	27848	0.8594154
unplaced978	0	27832	4	27803	27832	0.9989581
unplaced979	0	27813	2	27810	27813	0.9998921
unplaced980	0	27677	1	27676	27677	0.9999639
unplaced981	0	27646	67	27246	27646	0.9855314
unplaced982	0	27645	6	27637	27645	0.9997106
unplaced983	0	27503	1	27502	27503	0.9999636
unplaced984	0	27402	4	27396	27402	0.9997810
unplaced985	0	27319	3	27315	27319	0.9998536
unplaced986	0	27292	20	27179	27292	0.9958596
unplaced987	0	27206	2	27203	27206	0.9998897
unplaced988	0	27196	1	27195	27196	0.9999632
unplaced989	0	27194	2	27191	27194	0.9998897
unplaced990	0	27019	1	27018	27019	0.9999630
unplaced991	0	26996	34	24537	26996	0.9089124
unplaced992	0	26989	16	26847	26989	0.9947386
unplaced993	0	26912	1	26911	26912	0.9999629
unplaced994	0	26772	2	26769	26772	0.9998879
unplaced995	0	26723	6	26617	26723	0.9960334
unplaced996	0	26448	1	26447	26448	0.9999622
unplaced997	0	26446	1	26445	26446	0.9999622
unplaced998	0	26443	2	26440	26443	0.9998866
unplaced999	0	26286	75	4732	26286	0.1800198
unplaced1000	0	26246	1	26245	26246	0.9999619
unplaced1001	0	26078	1	26077	26078	0.9999617
unplaced1002	0	25940	34	25727	25940	0.9917887
unplaced1003	0	25695	1	25694	25695	0.9999611
unplaced1004	0	25653	10	25568	25653	0.9966865
unplaced1005	0	25644	2	25641	25644	0.9998830
unplaced1006	0	25569	58	23965	25569	0.9372678
unplaced1007	0	25564	2	25562	25564	0.9999217
unplaced1008	0	25543	60	24975	25543	0.9777630
unplaced1009	0	25532	1	25531	25532	0.9999608
unplaced1010	0	25502	8	25410	25502	0.9963924
unplaced1011	0	25382	3	25377	25382	0.9998030
unplaced1012	0	25315	14	24145	25315	0.9537823
unplaced1013	0	25138	2	25135	25138	0.9998807
unplaced1014	0	25110	2	25107	25110	0.9998806
unplaced1015	0	24859	1	24858	24859	0.9999598
unplaced1016	0	24769	1	24768	24769	0.9999596
unplaced1017	0	24762	31	23775	24762	0.9601405
unplaced1018	0	24748	1	24747	24748	0.9999596
unplaced1019	0	24477	8	24400	24477	0.9968542
unplaced1020	0	24388	3	24384	24388	0.9998360
unplaced1021	0	24203	1	24194	24203	0.9996281
unplaced1022	0	24146	1	24139	24146	0.9997101
unplaced1023	0	24115	3	24111	24115	0.9998341
unplaced1024	0	23944	1	23943	23944	0.9999582
unplaced1025	0	23913	2	23910	23913	0.9998745
unplaced1026	0	23792	4	23770	23792	0.9990753
unplaced1027	0	23633	1	23632	23633	0.9999577
unplaced1028	0	23466	1	23465	23466	0.9999574
unplaced1029	0	23438	3	23412	23438	0.9988907
unplaced1030	0	23414	1	23413	23414	0.9999573
unplaced1031	0	23362	1	23361	23362	0.9999572
unplaced1032	0	23286	104	14971	23286	0.6429185
unplaced1033	0	23000	26	22815	23000	0.9919565
unplaced1034	0	22448	11	22309	22448	0.9938079
unplaced1035	0	22290	3	22285	22290	0.9997757
unplaced1036	0	22000	50	21523	22000	0.9783182
unplaced1037	0	21838	1	21837	21838	0.9999542
unplaced1038	0	21823	2	21820	21823	0.9998626
unplaced1039	0	21776	166	8678	21776	0.3985121
unplaced1040	0	21688	1	21687	21688	0.9999539
unplaced1041	0	21315	1	21314	21315	0.9999531
unplaced1042	0	21201	1	21200	21201	0.9999529
unplaced1043	0	20777	3	20772	20777	0.9997594
unplaced1044	0	20729	5	20710	20729	0.9990834
unplaced1045	0	20597	109	8588	20597	0.4169539
unplaced1046	0	20058	1	20057	20058	0.9999502
unplaced1047	0	19862	1	19861	19862	0.9999496
unplaced1048	0	19215	23	19086	19215	0.9932865
unplaced1049	0	19095	1	19094	19095	0.9999476
unplaced1050	0	18475	48	18253	18475	0.9879838
unplaced1051	0	18397	1	18396	18397	0.9999456
unplaced1052	0	18346	3	18330	18346	0.9991279
unplaced1053	0	18292	25	18148	18292	0.9921277
unplaced1054	0	18016	2	18013	18016	0.9998335
unplaced1055	0	17819	79	6264	17819	0.3515349
unplaced1056	0	16000	45	15716	16000	0.9822500
unplaced1057	0	16000	47	15628	16000	0.9767500
unplaced1058	0	15745	1	15744	15745	0.9999365
unplaced1059	0	15150	2	15147	15150	0.9998020
unplaced1060	0	14406	1	14380	14406	0.9981952
unplaced1061	0	14146	1	14145	14146	0.9999293
unplaced1062	0	14000	1	13999	14000	0.9999286
unplaced1063	0	13535	1	13534	13535	0.9999261
unplaced1064	0	2000	13	594	2000	0.2970000
unplaced1065	0	2000	7	1926	2000	0.9630000
unplaced1066	0	1000	3	132	1000	0.1320000
unplaced1067	0	1000	1	999	1000	0.9990000
unplaced1068	0	1000	5	499	1000	0.4990000
unplaced1069	0	1000	5	946	1000	0.9460000
unplaced1070	0	1000	1	999	1000	0.9990000
unplaced1071	0	3000	8	2311	3000	0.7703333
