# Supplementary material for: Chromosome-level haplotype-resolved assembly of highly heterozygous grass genomes with PhaseGrass
Source: Nat Commun. 2025 Dec 20;17:12. doi: 10.1038/s41467-025-66377-5 (PMC12764793; doi:10.1038/s41467-025-66377-5)
Supplement: Supplementary file 6 — Source Data [file 41467_2025_66377_MOESM6_ESM.zip › Supplementary Fig. 11a/Sikem_coverage/query_windows_nonrep_cov.bed]

chr1	0	1000000	3223	97408	1000000	0.0974080
chr1	1000000	2000000	3646	189472	1000000	0.1894720
chr1	2000000	3000000	5161	285925	1000000	0.2859250
chr1	3000000	4000000	4772	250893	1000000	0.2508930
chr1	4000000	5000000	3774	179903	1000000	0.1799030
chr1	5000000	6000000	3434	109208	1000000	0.1092080
chr1	6000000	7000000	3985	287103	1000000	0.2871030
chr1	7000000	8000000	4241	256745	1000000	0.2567450
chr1	8000000	9000000	5191	340913	1000000	0.3409130
chr1	9000000	10000000	2553	380782	1000000	0.3807820
chr1	10000000	11000000	3042	370333	1000000	0.3703330
chr1	11000000	12000000	3653	362475	1000000	0.3624750
chr1	12000000	13000000	2386	212625	1000000	0.2126250
chr1	13000000	14000000	2836	152428	1000000	0.1524280
chr1	14000000	15000000	3095	191808	1000000	0.1918080
chr1	15000000	16000000	2391	245385	1000000	0.2453850
chr1	16000000	17000000	2637	343104	1000000	0.3431040
chr1	17000000	18000000	2187	127163	1000000	0.1271630
chr1	18000000	19000000	2403	202559	1000000	0.2025590
chr1	19000000	20000000	3340	345819	1000000	0.3458190
chr1	20000000	21000000	2772	347282	1000000	0.3472820
chr1	21000000	22000000	3004	260390	1000000	0.2603900
chr1	22000000	23000000	2607	266608	1000000	0.2666080
chr1	23000000	24000000	3186	220663	1000000	0.2206630
chr1	24000000	25000000	3317	239246	1000000	0.2392460
chr1	25000000	26000000	3258	305794	1000000	0.3057940
chr1	26000000	27000000	2643	293999	1000000	0.2939990
chr1	27000000	28000000	3032	339875	1000000	0.3398750
chr1	28000000	29000000	3883	261971	1000000	0.2619710
chr1	29000000	30000000	2237	189097	1000000	0.1890970
chr1	30000000	31000000	2754	207859	1000000	0.2078590
chr1	31000000	32000000	1986	143607	1000000	0.1436070
chr1	32000000	33000000	2273	276006	1000000	0.2760060
chr1	33000000	34000000	2631	199442	1000000	0.1994420
chr1	34000000	35000000	1903	273811	1000000	0.2738110
chr1	35000000	36000000	3141	254763	1000000	0.2547630
chr1	36000000	37000000	2891	143966	1000000	0.1439660
chr1	37000000	38000000	3368	195992	1000000	0.1959920
chr1	38000000	39000000	2730	88240	1000000	0.0882400
chr1	39000000	40000000	3365	218002	1000000	0.2180020
chr1	40000000	41000000	3143	244766	1000000	0.2447660
chr1	41000000	42000000	3428	299717	1000000	0.2997170
chr1	42000000	43000000	2585	142644	1000000	0.1426440
chr1	43000000	44000000	2302	140377	1000000	0.1403770
chr1	44000000	45000000	1959	169162	1000000	0.1691620
chr1	45000000	46000000	2365	327818	1000000	0.3278180
chr1	46000000	47000000	3198	250430	1000000	0.2504300
chr1	47000000	48000000	2231	219219	1000000	0.2192190
chr1	48000000	49000000	3066	137489	1000000	0.1374890
chr1	49000000	50000000	1788	174855	1000000	0.1748550
chr1	50000000	51000000	3018	254016	1000000	0.2540160
chr1	51000000	52000000	2640	254632	1000000	0.2546320
chr1	52000000	53000000	3490	265685	1000000	0.2656850
chr1	53000000	54000000	3821	266529	1000000	0.2665290
chr1	54000000	55000000	2937	144023	1000000	0.1440230
chr1	55000000	56000000	3266	189080	1000000	0.1890800
chr1	56000000	57000000	2970	225936	1000000	0.2259360
chr1	57000000	58000000	2625	180193	1000000	0.1801930
chr1	58000000	59000000	3034	160547	1000000	0.1605470
chr1	59000000	60000000	3033	262614	1000000	0.2626140
chr1	60000000	61000000	3261	252802	1000000	0.2528020
chr1	61000000	62000000	2620	208680	1000000	0.2086800
chr1	62000000	63000000	2248	236072	1000000	0.2360720
chr1	63000000	64000000	2213	219353	1000000	0.2193530
chr1	64000000	65000000	2216	228844	1000000	0.2288440
chr1	65000000	66000000	2627	202307	1000000	0.2023070
chr1	66000000	67000000	2954	220760	1000000	0.2207600
chr1	67000000	68000000	2710	149063	1000000	0.1490630
chr1	68000000	69000000	3592	237081	1000000	0.2370810
chr1	69000000	70000000	2409	248180	1000000	0.2481800
chr1	70000000	71000000	2503	248096	1000000	0.2480960
chr1	71000000	72000000	3330	247391	1000000	0.2473910
chr1	72000000	73000000	2253	178250	1000000	0.1782500
chr1	73000000	74000000	2004	240888	1000000	0.2408880
chr1	74000000	75000000	3059	236968	1000000	0.2369680
chr1	75000000	76000000	2961	223365	1000000	0.2233650
chr1	76000000	77000000	2400	165986	1000000	0.1659860
chr1	77000000	78000000	2386	70336	1000000	0.0703360
chr1	78000000	79000000	2793	160434	1000000	0.1604340
chr1	79000000	80000000	1767	169270	1000000	0.1692700
chr1	80000000	81000000	1722	152623	1000000	0.1526230
chr1	81000000	82000000	3092	203809	1000000	0.2038090
chr1	82000000	83000000	3530	224974	1000000	0.2249740
chr1	83000000	84000000	2786	101463	1000000	0.1014630
chr1	84000000	85000000	3428	120801	1000000	0.1208010
chr1	85000000	86000000	3326	148661	1000000	0.1486610
chr1	86000000	87000000	3062	94740	1000000	0.0947400
chr1	87000000	88000000	2559	140993	1000000	0.1409930
chr1	88000000	89000000	2782	119407	1000000	0.1194070
chr1	89000000	90000000	1931	68304	1000000	0.0683040
chr1	90000000	91000000	1286	12694	1000000	0.0126940
chr1	91000000	92000000	1075	11992	1000000	0.0119920
chr1	92000000	93000000	1019	14167	1000000	0.0141670
chr1	93000000	94000000	904	14386	1000000	0.0143860
chr1	94000000	95000000	1151	14483	1000000	0.0144830
chr1	95000000	96000000	1105	17578	1000000	0.0175780
chr1	96000000	97000000	1314	15162	1000000	0.0151620
chr1	97000000	98000000	1316	15008	1000000	0.0150080
chr1	98000000	99000000	1097	18199	1000000	0.0181990
chr1	99000000	100000000	1646	13472	1000000	0.0134720
chr1	100000000	101000000	1681	20732	1000000	0.0207320
chr1	101000000	102000000	414	7799	1000000	0.0077990
chr1	102000000	103000000	272	8672	1000000	0.0086720
chr1	103000000	104000000	1038	19844	1000000	0.0198440
chr1	104000000	105000000	2671	62631	1000000	0.0626310
chr1	105000000	106000000	3024	71047	1000000	0.0710470
chr1	106000000	107000000	2973	80967	1000000	0.0809670
chr1	107000000	108000000	3034	76584	1000000	0.0765840
chr1	108000000	109000000	3534	110525	1000000	0.1105250
chr1	109000000	110000000	2505	34431	1000000	0.0344310
chr1	110000000	111000000	2390	76365	1000000	0.0763650
chr1	111000000	112000000	2566	168611	1000000	0.1686110
chr1	112000000	113000000	3234	206130	1000000	0.2061300
chr1	113000000	114000000	2111	135094	1000000	0.1350940
chr1	114000000	115000000	2193	125932	1000000	0.1259320
chr1	115000000	116000000	2426	227942	1000000	0.2279420
chr1	116000000	117000000	2505	124231	1000000	0.1242310
chr1	117000000	118000000	3290	196999	1000000	0.1969990
chr1	118000000	119000000	1909	129184	1000000	0.1291840
chr1	119000000	120000000	2477	184773	1000000	0.1847730
chr1	120000000	121000000	2846	262310	1000000	0.2623100
chr1	121000000	122000000	2805	275554	1000000	0.2755540
chr1	122000000	123000000	2750	209227	1000000	0.2092270
chr1	123000000	124000000	2177	216785	1000000	0.2167850
chr1	124000000	125000000	2957	285594	1000000	0.2855940
chr1	125000000	126000000	2976	268347	1000000	0.2683470
chr1	126000000	127000000	2678	179459	1000000	0.1794590
chr1	127000000	128000000	2511	178897	1000000	0.1788970
chr1	128000000	129000000	2675	232347	1000000	0.2323470
chr1	129000000	130000000	2902	234677	1000000	0.2346770
chr1	130000000	131000000	2509	242406	1000000	0.2424060
chr1	131000000	132000000	2603	248989	1000000	0.2489890
chr1	132000000	133000000	1759	151067	1000000	0.1510670
chr1	133000000	134000000	1943	219794	1000000	0.2197940
chr1	134000000	135000000	2158	146883	1000000	0.1468830
chr1	135000000	136000000	2720	179991	1000000	0.1799910
chr1	136000000	137000000	2851	244583	1000000	0.2445830
chr1	137000000	138000000	2345	158757	1000000	0.1587570
chr1	138000000	139000000	2150	220262	1000000	0.2202620
chr1	139000000	140000000	2161	211778	1000000	0.2117780
chr1	140000000	141000000	2910	333074	1000000	0.3330740
chr1	141000000	142000000	2337	215379	1000000	0.2153790
chr1	142000000	143000000	2654	196744	1000000	0.1967440
chr1	143000000	144000000	3119	247526	1000000	0.2475260
chr1	144000000	145000000	1938	140586	1000000	0.1405860
chr1	145000000	146000000	3586	258914	1000000	0.2589140
chr1	146000000	147000000	2637	164258	1000000	0.1642580
chr1	147000000	148000000	1960	160710	1000000	0.1607100
chr1	148000000	149000000	2090	136393	1000000	0.1363930
chr1	149000000	150000000	1797	263888	1000000	0.2638880
chr1	150000000	151000000	1960	184541	1000000	0.1845410
chr1	151000000	152000000	2079	220950	1000000	0.2209500
chr1	152000000	153000000	2492	241614	1000000	0.2416140
chr1	153000000	154000000	2713	207096	1000000	0.2070960
chr1	154000000	155000000	2328	184053	1000000	0.1840530
chr1	155000000	156000000	1929	197494	1000000	0.1974940
chr1	156000000	157000000	2302	310715	1000000	0.3107150
chr1	157000000	158000000	1845	236849	1000000	0.2368490
chr1	158000000	159000000	2455	235752	1000000	0.2357520
chr1	159000000	160000000	3094	197152	1000000	0.1971520
chr1	160000000	161000000	2411	148202	1000000	0.1482020
chr1	161000000	162000000	2860	307556	1000000	0.3075560
chr1	162000000	163000000	2087	234484	1000000	0.2344840
chr1	163000000	164000000	2505	259617	1000000	0.2596170
chr1	164000000	165000000	3455	239645	1000000	0.2396450
chr1	165000000	166000000	1974	211782	1000000	0.2117820
chr1	166000000	167000000	2253	284431	1000000	0.2844310
chr1	167000000	168000000	2326	167048	1000000	0.1670480
chr1	168000000	169000000	2255	177699	1000000	0.1776990
chr1	169000000	170000000	3153	211936	1000000	0.2119360
chr1	170000000	171000000	2414	307146	1000000	0.3071460
chr1	171000000	172000000	2872	246625	1000000	0.2466250
chr1	172000000	173000000	2447	242781	1000000	0.2427810
chr1	173000000	174000000	1678	127278	1000000	0.1272780
chr1	174000000	175000000	3284	343888	1000000	0.3438880
chr1	175000000	176000000	2598	232693	1000000	0.2326930
chr1	176000000	177000000	2137	230996	1000000	0.2309960
chr1	177000000	178000000	2282	263993	1000000	0.2639930
chr1	178000000	179000000	1892	253839	1000000	0.2538390
chr1	179000000	180000000	3202	249707	1000000	0.2497070
chr1	180000000	181000000	2891	245819	1000000	0.2458190
chr1	181000000	182000000	3060	268153	1000000	0.2681530
chr1	182000000	183000000	2791	198298	1000000	0.1982980
chr1	183000000	184000000	2406	244371	1000000	0.2443710
chr1	184000000	185000000	2228	285242	1000000	0.2852420
chr1	185000000	186000000	2433	239645	1000000	0.2396450
chr1	186000000	187000000	2191	271537	1000000	0.2715370
chr1	187000000	188000000	2796	242101	1000000	0.2421010
chr1	188000000	189000000	1968	189864	1000000	0.1898640
chr1	189000000	190000000	2751	227299	1000000	0.2272990
chr1	190000000	191000000	2418	290932	1000000	0.2909320
chr1	191000000	192000000	3329	315545	1000000	0.3155450
chr1	192000000	193000000	2637	261970	1000000	0.2619700
chr1	193000000	194000000	2254	247502	1000000	0.2475020
chr1	194000000	195000000	2811	299419	1000000	0.2994190
chr1	195000000	196000000	2931	337874	1000000	0.3378740
chr1	196000000	197000000	2304	247423	1000000	0.2474230
chr1	197000000	198000000	2531	288827	1000000	0.2888270
chr1	198000000	199000000	2087	210673	1000000	0.2106730
chr1	199000000	200000000	2571	241925	1000000	0.2419250
chr1	200000000	201000000	2229	267958	1000000	0.2679580
chr1	201000000	202000000	2234	313276	1000000	0.3132760
chr1	202000000	203000000	2759	251749	1000000	0.2517490
chr1	203000000	204000000	1826	162249	1000000	0.1622490
chr1	204000000	205000000	2978	257106	1000000	0.2571060
chr1	205000000	206000000	1654	134795	1000000	0.1347950
chr1	206000000	207000000	2189	161408	1000000	0.1614080
chr1	207000000	208000000	2429	202077	1000000	0.2020770
chr1	208000000	209000000	2934	196308	1000000	0.1963080
chr1	209000000	210000000	3344	240978	1000000	0.2409780
chr1	210000000	211000000	3700	354361	1000000	0.3543610
chr1	211000000	212000000	2869	332613	1000000	0.3326130
chr1	212000000	213000000	3079	296837	1000000	0.2968370
chr1	213000000	214000000	2312	263493	1000000	0.2634930
chr1	214000000	215000000	2283	265666	1000000	0.2656660
chr1	215000000	216000000	2526	266504	1000000	0.2665040
chr1	216000000	217000000	2497	286043	1000000	0.2860430
chr1	217000000	218000000	2813	324494	1000000	0.3244940
chr1	218000000	219000000	2717	263395	1000000	0.2633950
chr1	219000000	220000000	3053	287520	1000000	0.2875200
chr1	220000000	221000000	2826	277703	1000000	0.2777030
chr1	221000000	222000000	3247	261553	1000000	0.2615530
chr1	222000000	223000000	2729	263182	1000000	0.2631820
chr1	223000000	224000000	2445	342395	1000000	0.3423950
chr1	224000000	225000000	2101	205858	1000000	0.2058580
chr1	225000000	226000000	2872	349541	1000000	0.3495410
chr1	226000000	227000000	3192	319947	1000000	0.3199470
chr1	227000000	228000000	1881	302209	1000000	0.3022090
chr1	228000000	229000000	1923	268549	1000000	0.2685490
chr1	229000000	230000000	2646	222057	1000000	0.2220570
chr1	230000000	231000000	2765	363015	1000000	0.3630150
chr1	231000000	232000000	2648	161715	1000000	0.1617150
chr1	232000000	233000000	3874	330442	1000000	0.3304420
chr1	233000000	234000000	3301	332228	1000000	0.3322280
chr1	234000000	235000000	2090	259616	1000000	0.2596160
chr1	235000000	236000000	2248	232486	1000000	0.2324860
chr1	236000000	237000000	2213	254848	1000000	0.2548480
chr1	237000000	238000000	2227	117118	1000000	0.1171180
chr1	238000000	239000000	2972	235681	1000000	0.2356810
chr1	239000000	240000000	3233	359571	1000000	0.3595710
chr1	240000000	241000000	2288	305227	1000000	0.3052270
chr1	241000000	242000000	3169	239548	1000000	0.2395480
chr1	242000000	243000000	2773	478928	1000000	0.4789280
chr1	243000000	244000000	2183	290992	1000000	0.2909920
chr1	244000000	245000000	2348	204844	1000000	0.2048440
chr1	245000000	246000000	2424	251666	1000000	0.2516660
chr1	246000000	247000000	3178	390466	1000000	0.3904660
chr1	247000000	248000000	2911	376381	1000000	0.3763810
chr1	248000000	249000000	3439	200361	1000000	0.2003610
chr1	249000000	250000000	3160	286457	1000000	0.2864570
chr1	250000000	251000000	3544	215383	1000000	0.2153830
chr1	251000000	252000000	2098	301118	1000000	0.3011180
chr1	252000000	253000000	1775	123936	1000000	0.1239360
chr1	253000000	254000000	2994	122165	1000000	0.1221650
chr1	254000000	254899717	1017	21048	899717	0.0233940
chr2	0	1000000	5140	258282	1000000	0.2582820
chr2	1000000	2000000	4395	407433	1000000	0.4074330
chr2	2000000	3000000	4514	295894	1000000	0.2958940
chr2	3000000	4000000	3375	301489	1000000	0.3014890
chr2	4000000	5000000	4009	319903	1000000	0.3199030
chr2	5000000	6000000	3204	201113	1000000	0.2011130
chr2	6000000	7000000	2635	251825	1000000	0.2518250
chr2	7000000	8000000	2562	221897	1000000	0.2218970
chr2	8000000	9000000	2142	197282	1000000	0.1972820
chr2	9000000	10000000	1911	154369	1000000	0.1543690
chr2	10000000	11000000	2857	234441	1000000	0.2344410
chr2	11000000	12000000	2506	297532	1000000	0.2975320
chr2	12000000	13000000	2027	297847	1000000	0.2978470
chr2	13000000	14000000	2753	280890	1000000	0.2808900
chr2	14000000	15000000	2744	308089	1000000	0.3080890
chr2	15000000	16000000	2245	339818	1000000	0.3398180
chr2	16000000	17000000	2402	342981	1000000	0.3429810
chr2	17000000	18000000	1895	204403	1000000	0.2044030
chr2	18000000	19000000	2281	298489	1000000	0.2984890
chr2	19000000	20000000	2277	297582	1000000	0.2975820
chr2	20000000	21000000	2271	400723	1000000	0.4007230
chr2	21000000	22000000	2414	214901	1000000	0.2149010
chr2	22000000	23000000	2657	338536	1000000	0.3385360
chr2	23000000	24000000	2163	312181	1000000	0.3121810
chr2	24000000	25000000	2239	344898	1000000	0.3448980
chr2	25000000	26000000	2661	306672	1000000	0.3066720
chr2	26000000	27000000	3309	160948	1000000	0.1609480
chr2	27000000	28000000	2783	279864	1000000	0.2798640
chr2	28000000	29000000	2350	227170	1000000	0.2271700
chr2	29000000	30000000	1969	186823	1000000	0.1868230
chr2	30000000	31000000	2567	287524	1000000	0.2875240
chr2	31000000	32000000	3724	200890	1000000	0.2008900
chr2	32000000	33000000	2587	349064	1000000	0.3490640
chr2	33000000	34000000	2502	345943	1000000	0.3459430
chr2	34000000	35000000	2989	305448	1000000	0.3054480
chr2	35000000	36000000	2535	260581	1000000	0.2605810
chr2	36000000	37000000	2628	306077	1000000	0.3060770
chr2	37000000	38000000	1869	148703	1000000	0.1487030
chr2	38000000	39000000	2969	234421	1000000	0.2344210
chr2	39000000	40000000	2995	312277	1000000	0.3122770
chr2	40000000	41000000	2582	269927	1000000	0.2699270
chr2	41000000	42000000	2713	215820	1000000	0.2158200
chr2	42000000	43000000	3054	172299	1000000	0.1722990
chr2	43000000	44000000	2552	293527	1000000	0.2935270
chr2	44000000	45000000	3135	206775	1000000	0.2067750
chr2	45000000	46000000	4089	248085	1000000	0.2480850
chr2	46000000	47000000	2059	242823	1000000	0.2428230
chr2	47000000	48000000	2069	256986	1000000	0.2569860
chr2	48000000	49000000	2853	153360	1000000	0.1533600
chr2	49000000	50000000	2604	226859	1000000	0.2268590
chr2	50000000	51000000	2693	256496	1000000	0.2564960
chr2	51000000	52000000	2958	300703	1000000	0.3007030
chr2	52000000	53000000	2393	214006	1000000	0.2140060
chr2	53000000	54000000	2073	191955	1000000	0.1919550
chr2	54000000	55000000	2196	209260	1000000	0.2092600
chr2	55000000	56000000	2301	287470	1000000	0.2874700
chr2	56000000	57000000	2024	228915	1000000	0.2289150
chr2	57000000	58000000	2499	173386	1000000	0.1733860
chr2	58000000	59000000	2141	250496	1000000	0.2504960
chr2	59000000	60000000	2603	184894	1000000	0.1848940
chr2	60000000	61000000	2080	167847	1000000	0.1678470
chr2	61000000	62000000	2503	119403	1000000	0.1194030
chr2	62000000	63000000	2381	75872	1000000	0.0758720
chr2	63000000	64000000	3632	224798	1000000	0.2247980
chr2	64000000	65000000	2984	247043	1000000	0.2470430
chr2	65000000	66000000	2590	269124	1000000	0.2691240
chr2	66000000	67000000	2500	261939	1000000	0.2619390
chr2	67000000	68000000	2958	313085	1000000	0.3130850
chr2	68000000	69000000	2140	188117	1000000	0.1881170
chr2	69000000	70000000	2161	192510	1000000	0.1925100
chr2	70000000	71000000	2512	159105	1000000	0.1591050
chr2	71000000	72000000	2729	210130	1000000	0.2101300
chr2	72000000	73000000	1804	158434	1000000	0.1584340
chr2	73000000	74000000	2828	261373	1000000	0.2613730
chr2	74000000	75000000	1947	160179	1000000	0.1601790
chr2	75000000	76000000	3263	209491	1000000	0.2094910
chr2	76000000	77000000	1947	202924	1000000	0.2029240
chr2	77000000	78000000	3289	137508	1000000	0.1375080
chr2	78000000	79000000	2612	151132	1000000	0.1511320
chr2	79000000	80000000	2123	165409	1000000	0.1654090
chr2	80000000	81000000	2974	222728	1000000	0.2227280
chr2	81000000	82000000	2560	235492	1000000	0.2354920
chr2	82000000	83000000	2618	183776	1000000	0.1837760
chr2	83000000	84000000	1766	232856	1000000	0.2328560
chr2	84000000	85000000	2198	163619	1000000	0.1636190
chr2	85000000	86000000	2571	177342	1000000	0.1773420
chr2	86000000	87000000	3084	235615	1000000	0.2356150
chr2	87000000	88000000	1767	87707	1000000	0.0877070
chr2	88000000	89000000	1764	58895	1000000	0.0588950
chr2	89000000	90000000	2605	171439	1000000	0.1714390
chr2	90000000	91000000	2253	191787	1000000	0.1917870
chr2	91000000	92000000	2139	206156	1000000	0.2061560
chr2	92000000	93000000	2502	181221	1000000	0.1812210
chr2	93000000	94000000	2810	184106	1000000	0.1841060
chr2	94000000	95000000	2930	218517	1000000	0.2185170
chr2	95000000	96000000	2029	122671	1000000	0.1226710
chr2	96000000	97000000	2175	212321	1000000	0.2123210
chr2	97000000	98000000	2292	145613	1000000	0.1456130
chr2	98000000	99000000	2842	235905	1000000	0.2359050
chr2	99000000	100000000	2834	166606	1000000	0.1666060
chr2	100000000	101000000	1935	131546	1000000	0.1315460
chr2	101000000	102000000	2468	60166	1000000	0.0601660
chr2	102000000	103000000	3607	174787	1000000	0.1747870
chr2	103000000	104000000	2415	97942	1000000	0.0979420
chr2	104000000	105000000	3840	77783	1000000	0.0777830
chr2	105000000	106000000	2921	114793	1000000	0.1147930
chr2	106000000	107000000	2755	105696	1000000	0.1056960
chr2	107000000	108000000	2971	89446	1000000	0.0894460
chr2	108000000	109000000	3463	156512	1000000	0.1565120
chr2	109000000	110000000	3153	102678	1000000	0.1026780
chr2	110000000	111000000	3054	93108	1000000	0.0931080
chr2	111000000	112000000	2705	115769	1000000	0.1157690
chr2	112000000	113000000	3820	248953	1000000	0.2489530
chr2	113000000	114000000	2702	196038	1000000	0.1960380
chr2	114000000	115000000	2525	157921	1000000	0.1579210
chr2	115000000	116000000	2334	209943	1000000	0.2099430
chr2	116000000	117000000	2357	135209	1000000	0.1352090
chr2	117000000	118000000	3587	177873	1000000	0.1778730
chr2	118000000	119000000	1750	125145	1000000	0.1251450
chr2	119000000	120000000	2048	179613	1000000	0.1796130
chr2	120000000	121000000	1347	87550	1000000	0.0875500
chr2	121000000	122000000	2358	164503	1000000	0.1645030
chr2	122000000	123000000	2731	180860	1000000	0.1808600
chr2	123000000	124000000	2723	205738	1000000	0.2057380
chr2	124000000	125000000	2473	185905	1000000	0.1859050
chr2	125000000	126000000	3022	204922	1000000	0.2049220
chr2	126000000	127000000	3473	162021	1000000	0.1620210
chr2	127000000	128000000	2841	206878	1000000	0.2068780
chr2	128000000	129000000	2535	241855	1000000	0.2418550
chr2	129000000	130000000	2511	171922	1000000	0.1719220
chr2	130000000	131000000	3153	235763	1000000	0.2357630
chr2	131000000	132000000	3240	149025	1000000	0.1490250
chr2	132000000	133000000	2863	216084	1000000	0.2160840
chr2	133000000	134000000	2038	264074	1000000	0.2640740
chr2	134000000	135000000	2570	199326	1000000	0.1993260
chr2	135000000	136000000	2636	162448	1000000	0.1624480
chr2	136000000	137000000	3260	244815	1000000	0.2448150
chr2	137000000	138000000	3209	150387	1000000	0.1503870
chr2	138000000	139000000	2712	201782	1000000	0.2017820
chr2	139000000	140000000	2739	210546	1000000	0.2105460
chr2	140000000	141000000	3008	153972	1000000	0.1539720
chr2	141000000	142000000	819	28683	1000000	0.0286830
chr2	142000000	143000000	410	6793	1000000	0.0067930
chr2	143000000	144000000	1497	82985	1000000	0.0829850
chr2	144000000	145000000	2158	124074	1000000	0.1240740
chr2	145000000	146000000	2244	137680	1000000	0.1376800
chr2	146000000	147000000	2805	201067	1000000	0.2010670
chr2	147000000	148000000	2890	211788	1000000	0.2117880
chr2	148000000	149000000	2161	150873	1000000	0.1508730
chr2	149000000	150000000	2162	197820	1000000	0.1978200
chr2	150000000	151000000	1857	158912	1000000	0.1589120
chr2	151000000	152000000	2202	196150	1000000	0.1961500
chr2	152000000	153000000	3107	298129	1000000	0.2981290
chr2	153000000	154000000	2517	165465	1000000	0.1654650
chr2	154000000	155000000	2769	176936	1000000	0.1769360
chr2	155000000	156000000	1657	142497	1000000	0.1424970
chr2	156000000	157000000	2403	138681	1000000	0.1386810
chr2	157000000	158000000	2595	103062	1000000	0.1030620
chr2	158000000	159000000	2422	217468	1000000	0.2174680
chr2	159000000	160000000	2463	172327	1000000	0.1723270
chr2	160000000	161000000	2511	262454	1000000	0.2624540
chr2	161000000	162000000	2405	228389	1000000	0.2283890
chr2	162000000	163000000	2281	141004	1000000	0.1410040
chr2	163000000	164000000	2164	175910	1000000	0.1759100
chr2	164000000	165000000	1579	245480	1000000	0.2454800
chr2	165000000	166000000	2292	162753	1000000	0.1627530
chr2	166000000	167000000	1763	118578	1000000	0.1185780
chr2	167000000	168000000	2731	140964	1000000	0.1409640
chr2	168000000	169000000	2025	160651	1000000	0.1606510
chr2	169000000	170000000	2492	270772	1000000	0.2707720
chr2	170000000	171000000	1786	171185	1000000	0.1711850
chr2	171000000	172000000	2091	172382	1000000	0.1723820
chr2	172000000	173000000	2534	164808	1000000	0.1648080
chr2	173000000	174000000	2623	263934	1000000	0.2639340
chr2	174000000	175000000	2294	183512	1000000	0.1835120
chr2	175000000	176000000	2175	195651	1000000	0.1956510
chr2	176000000	177000000	3616	332331	1000000	0.3323310
chr2	177000000	178000000	2115	268943	1000000	0.2689430
chr2	178000000	179000000	2757	150215	1000000	0.1502150
chr2	179000000	180000000	2963	176253	1000000	0.1762530
chr2	180000000	181000000	2334	268701	1000000	0.2687010
chr2	181000000	182000000	2217	174240	1000000	0.1742400
chr2	182000000	183000000	2762	200132	1000000	0.2001320
chr2	183000000	184000000	3207	189098	1000000	0.1890980
chr2	184000000	185000000	2389	125346	1000000	0.1253460
chr2	185000000	186000000	2911	220461	1000000	0.2204610
chr2	186000000	187000000	2074	237378	1000000	0.2373780
chr2	187000000	188000000	3514	234826	1000000	0.2348260
chr2	188000000	189000000	2737	232260	1000000	0.2322600
chr2	189000000	190000000	2671	163335	1000000	0.1633350
chr2	190000000	191000000	3370	244876	1000000	0.2448760
chr2	191000000	192000000	2570	331019	1000000	0.3310190
chr2	192000000	193000000	3180	236454	1000000	0.2364540
chr2	193000000	194000000	2987	153102	1000000	0.1531020
chr2	194000000	195000000	2434	208426	1000000	0.2084260
chr2	195000000	196000000	2851	305096	1000000	0.3050960
chr2	196000000	197000000	3036	266591	1000000	0.2665910
chr2	197000000	198000000	2166	276578	1000000	0.2765780
chr2	198000000	199000000	2296	256429	1000000	0.2564290
chr2	199000000	200000000	1848	227774	1000000	0.2277740
chr2	200000000	201000000	3373	315366	1000000	0.3153660
chr2	201000000	202000000	3156	250881	1000000	0.2508810
chr2	202000000	203000000	2036	225632	1000000	0.2256320
chr2	203000000	204000000	2478	158327	1000000	0.1583270
chr2	204000000	205000000	2220	176779	1000000	0.1767790
chr2	205000000	206000000	2916	254600	1000000	0.2546000
chr2	206000000	207000000	2090	234823	1000000	0.2348230
chr2	207000000	208000000	2805	255109	1000000	0.2551090
chr2	208000000	209000000	2560	299133	1000000	0.2991330
chr2	209000000	210000000	2282	259670	1000000	0.2596700
chr2	210000000	211000000	2124	159744	1000000	0.1597440
chr2	211000000	212000000	1943	251383	1000000	0.2513830
chr2	212000000	213000000	2351	314111	1000000	0.3141110
chr2	213000000	214000000	1585	163540	1000000	0.1635400
chr2	214000000	215000000	2813	292696	1000000	0.2926960
chr2	215000000	216000000	3418	294288	1000000	0.2942880
chr2	216000000	217000000	2519	248269	1000000	0.2482690
chr2	217000000	218000000	2271	226079	1000000	0.2260790
chr2	218000000	219000000	2506	241260	1000000	0.2412600
chr2	219000000	220000000	2350	179273	1000000	0.1792730
chr2	220000000	221000000	4324	319835	1000000	0.3198350
chr2	221000000	222000000	2504	209751	1000000	0.2097510
chr2	222000000	223000000	2509	248803	1000000	0.2488030
chr2	223000000	224000000	2636	247001	1000000	0.2470010
chr2	224000000	225000000	2456	208064	1000000	0.2080640
chr2	225000000	226000000	3140	287727	1000000	0.2877270
chr2	226000000	227000000	2890	201481	1000000	0.2014810
chr2	227000000	228000000	3179	298366	1000000	0.2983660
chr2	228000000	229000000	2877	269077	1000000	0.2690770
chr2	229000000	230000000	3182	324913	1000000	0.3249130
chr2	230000000	231000000	2665	241908	1000000	0.2419080
chr2	231000000	232000000	3030	245064	1000000	0.2450640
chr2	232000000	233000000	3951	156888	1000000	0.1568880
chr2	233000000	234000000	2226	151447	1000000	0.1514470
chr2	234000000	235000000	2379	322050	1000000	0.3220500
chr2	235000000	236000000	2471	283512	1000000	0.2835120
chr2	236000000	237000000	2503	212366	1000000	0.2123660
chr2	237000000	238000000	2914	304211	1000000	0.3042110
chr2	238000000	239000000	2716	245065	1000000	0.2450650
chr2	239000000	240000000	2594	232668	1000000	0.2326680
chr2	240000000	241000000	2855	233136	1000000	0.2331360
chr2	241000000	242000000	2470	125334	1000000	0.1253340
chr2	242000000	243000000	2932	240607	1000000	0.2406070
chr2	243000000	244000000	2590	294208	1000000	0.2942080
chr2	244000000	245000000	3374	217438	1000000	0.2174380
chr2	245000000	246000000	2863	200067	1000000	0.2000670
chr2	246000000	247000000	3000	357809	1000000	0.3578090
chr2	247000000	248000000	3457	247020	1000000	0.2470200
chr2	248000000	249000000	3701	281382	1000000	0.2813820
chr2	249000000	250000000	2948	275735	1000000	0.2757350
chr2	250000000	251000000	2506	252390	1000000	0.2523900
chr2	251000000	252000000	3377	184847	1000000	0.1848470
chr2	252000000	253000000	3279	263062	1000000	0.2630620
chr2	253000000	254000000	2249	239980	1000000	0.2399800
chr2	254000000	255000000	2568	349327	1000000	0.3493270
chr2	255000000	256000000	2719	288532	1000000	0.2885320
chr2	256000000	257000000	2370	271974	1000000	0.2719740
chr2	257000000	258000000	2551	235801	1000000	0.2358010
chr2	258000000	259000000	1943	271428	1000000	0.2714280
chr2	259000000	260000000	2812	258893	1000000	0.2588930
chr2	260000000	261000000	3235	356441	1000000	0.3564410
chr2	261000000	262000000	3469	172755	1000000	0.1727550
chr2	262000000	263000000	3427	190611	1000000	0.1906110
chr2	263000000	264000000	2789	273985	1000000	0.2739850
chr2	264000000	265000000	3166	285103	1000000	0.2851030
chr2	265000000	266000000	3376	287657	1000000	0.2876570
chr2	266000000	267000000	2073	230645	1000000	0.2306450
chr2	267000000	268000000	2572	283641	1000000	0.2836410
chr2	268000000	269000000	3050	394957	1000000	0.3949570
chr2	269000000	270000000	2736	280675	1000000	0.2806750
chr2	270000000	271000000	3416	289568	1000000	0.2895680
chr2	271000000	272000000	2352	189279	1000000	0.1892790
chr2	272000000	273000000	2453	323757	1000000	0.3237570
chr2	273000000	274000000	2320	253533	1000000	0.2535330
chr2	274000000	275000000	2518	213317	1000000	0.2133170
chr2	275000000	276000000	2299	346836	1000000	0.3468360
chr2	276000000	277000000	2812	274129	1000000	0.2741290
chr2	277000000	278000000	1904	260552	1000000	0.2605520
chr2	278000000	279000000	2157	112688	1000000	0.1126880
chr2	279000000	280000000	3340	285489	1000000	0.2854890
chr2	280000000	281000000	2800	231078	1000000	0.2310780
chr2	281000000	282000000	2341	257878	1000000	0.2578780
chr2	282000000	283000000	2829	256348	1000000	0.2563480
chr2	283000000	284000000	2491	262709	1000000	0.2627090
chr2	284000000	285000000	3221	335278	1000000	0.3352780
chr2	285000000	286000000	3910	143819	1000000	0.1438190
chr2	286000000	287000000	3482	277542	1000000	0.2775420
chr2	287000000	288000000	3662	174441	1000000	0.1744410
chr2	288000000	289000000	2996	246759	1000000	0.2467590
chr2	289000000	290000000	2216	389636	1000000	0.3896360
chr2	290000000	291000000	2877	313842	1000000	0.3138420
chr2	291000000	292000000	3737	256868	1000000	0.2568680
chr2	292000000	292879888	2979	113938	879888	0.1294915
chr3	0	1000000	546	7679	1000000	0.0076790
chr3	1000000	2000000	2857	179613	1000000	0.1796130
chr3	2000000	3000000	3463	250561	1000000	0.2505610
chr3	3000000	4000000	4116	312632	1000000	0.3126320
chr3	4000000	5000000	3866	328685	1000000	0.3286850
chr3	5000000	6000000	4019	369307	1000000	0.3693070
chr3	6000000	7000000	4007	359948	1000000	0.3599480
chr3	7000000	8000000	4283	330774	1000000	0.3307740
chr3	8000000	9000000	4081	254142	1000000	0.2541420
chr3	9000000	10000000	4353	299400	1000000	0.2994000
chr3	10000000	11000000	4794	372019	1000000	0.3720190
chr3	11000000	12000000	3128	330368	1000000	0.3303680
chr3	12000000	13000000	2849	267094	1000000	0.2670940
chr3	13000000	14000000	2676	231957	1000000	0.2319570
chr3	14000000	15000000	3065	294989	1000000	0.2949890
chr3	15000000	16000000	2996	339951	1000000	0.3399510
chr3	16000000	17000000	3481	224998	1000000	0.2249980
chr3	17000000	18000000	4182	242650	1000000	0.2426500
chr3	18000000	19000000	3091	256096	1000000	0.2560960
chr3	19000000	20000000	2719	173743	1000000	0.1737430
chr3	20000000	21000000	1343	109212	1000000	0.1092120
chr3	21000000	22000000	3041	235588	1000000	0.2355880
chr3	22000000	23000000	2271	247308	1000000	0.2473080
chr3	23000000	24000000	3048	227184	1000000	0.2271840
chr3	24000000	25000000	2365	345605	1000000	0.3456050
chr3	25000000	26000000	2036	137423	1000000	0.1374230
chr3	26000000	27000000	2305	221031	1000000	0.2210310
chr3	27000000	28000000	2169	188573	1000000	0.1885730
chr3	28000000	29000000	2333	280912	1000000	0.2809120
chr3	29000000	30000000	2449	245875	1000000	0.2458750
chr3	30000000	31000000	2869	202985	1000000	0.2029850
chr3	31000000	32000000	2440	237441	1000000	0.2374410
chr3	32000000	33000000	2373	252598	1000000	0.2525980
chr3	33000000	34000000	3530	211072	1000000	0.2110720
chr3	34000000	35000000	3217	216991	1000000	0.2169910
chr3	35000000	36000000	3123	308170	1000000	0.3081700
chr3	36000000	37000000	2947	265410	1000000	0.2654100
chr3	37000000	38000000	2554	335297	1000000	0.3352970
chr3	38000000	39000000	3860	209167	1000000	0.2091670
chr3	39000000	40000000	3738	215982	1000000	0.2159820
chr3	40000000	41000000	3314	242725	1000000	0.2427250
chr3	41000000	42000000	3943	262052	1000000	0.2620520
chr3	42000000	43000000	3643	251633	1000000	0.2516330
chr3	43000000	44000000	3425	246369	1000000	0.2463690
chr3	44000000	45000000	2754	259651	1000000	0.2596510
chr3	45000000	46000000	2636	308164	1000000	0.3081640
chr3	46000000	47000000	2584	272287	1000000	0.2722870
chr3	47000000	48000000	2820	317483	1000000	0.3174830
chr3	48000000	49000000	2761	316549	1000000	0.3165490
chr3	49000000	50000000	2605	330550	1000000	0.3305500
chr3	50000000	51000000	2516	195266	1000000	0.1952660
chr3	51000000	52000000	2750	356755	1000000	0.3567550
chr3	52000000	53000000	2042	194994	1000000	0.1949940
chr3	53000000	54000000	1878	279666	1000000	0.2796660
chr3	54000000	55000000	2616	226513	1000000	0.2265130
chr3	55000000	56000000	3766	179326	1000000	0.1793260
chr3	56000000	57000000	3029	295496	1000000	0.2954960
chr3	57000000	58000000	1742	203965	1000000	0.2039650
chr3	58000000	59000000	2561	401480	1000000	0.4014800
chr3	59000000	60000000	3457	187148	1000000	0.1871480
chr3	60000000	61000000	3086	243752	1000000	0.2437520
chr3	61000000	62000000	2482	204844	1000000	0.2048440
chr3	62000000	63000000	2001	145360	1000000	0.1453600
chr3	63000000	64000000	2800	242979	1000000	0.2429790
chr3	64000000	65000000	1934	198412	1000000	0.1984120
chr3	65000000	66000000	2015	185218	1000000	0.1852180
chr3	66000000	67000000	2202	226166	1000000	0.2261660
chr3	67000000	68000000	2849	159760	1000000	0.1597600
chr3	68000000	69000000	2054	207099	1000000	0.2070990
chr3	69000000	70000000	1896	165666	1000000	0.1656660
chr3	70000000	71000000	2306	251877	1000000	0.2518770
chr3	71000000	72000000	2287	272250	1000000	0.2722500
chr3	72000000	73000000	2031	125050	1000000	0.1250500
chr3	73000000	74000000	3024	204303	1000000	0.2043030
chr3	74000000	75000000	2627	252349	1000000	0.2523490
chr3	75000000	76000000	3104	225472	1000000	0.2254720
chr3	76000000	77000000	2150	254460	1000000	0.2544600
chr3	77000000	78000000	2147	169845	1000000	0.1698450
chr3	78000000	79000000	189	5509	1000000	0.0055090
chr3	79000000	80000000	2806	75965	1000000	0.0759650
chr3	80000000	81000000	3134	185195	1000000	0.1851950
chr3	81000000	82000000	2279	169879	1000000	0.1698790
chr3	82000000	83000000	3103	144873	1000000	0.1448730
chr3	83000000	84000000	2946	227569	1000000	0.2275690
chr3	84000000	85000000	2936	133658	1000000	0.1336580
chr3	85000000	86000000	2211	210112	1000000	0.2101120
chr3	86000000	87000000	2941	157072	1000000	0.1570720
chr3	87000000	88000000	2776	228932	1000000	0.2289320
chr3	88000000	89000000	2335	240370	1000000	0.2403700
chr3	89000000	90000000	3254	231662	1000000	0.2316620
chr3	90000000	91000000	3137	222703	1000000	0.2227030
chr3	91000000	92000000	2414	169340	1000000	0.1693400
chr3	92000000	93000000	1881	209550	1000000	0.2095500
chr3	93000000	94000000	2592	212585	1000000	0.2125850
chr3	94000000	95000000	2369	189149	1000000	0.1891490
chr3	95000000	96000000	2364	227751	1000000	0.2277510
chr3	96000000	97000000	1575	102353	1000000	0.1023530
chr3	97000000	98000000	1896	129319	1000000	0.1293190
chr3	98000000	99000000	2164	123750	1000000	0.1237500
chr3	99000000	100000000	3142	286602	1000000	0.2866020
chr3	100000000	101000000	2436	189665	1000000	0.1896650
chr3	101000000	102000000	2329	137532	1000000	0.1375320
chr3	102000000	103000000	2440	71195	1000000	0.0711950
chr3	103000000	104000000	2867	141114	1000000	0.1411140
chr3	104000000	105000000	3620	137707	1000000	0.1377070
chr3	105000000	106000000	4320	169042	1000000	0.1690420
chr3	106000000	107000000	2373	88681	1000000	0.0886810
chr3	107000000	108000000	914	15771	1000000	0.0157710
chr3	108000000	109000000	2414	124164	1000000	0.1241640
chr3	109000000	110000000	2457	177816	1000000	0.1778160
chr3	110000000	111000000	2701	161269	1000000	0.1612690
chr3	111000000	112000000	2519	113167	1000000	0.1131670
chr3	112000000	113000000	2051	213675	1000000	0.2136750
chr3	113000000	114000000	2236	186422	1000000	0.1864220
chr3	114000000	115000000	2572	248585	1000000	0.2485850
chr3	115000000	116000000	2764	208303	1000000	0.2083030
chr3	116000000	117000000	2139	255381	1000000	0.2553810
chr3	117000000	118000000	2637	234142	1000000	0.2341420
chr3	118000000	119000000	3071	172228	1000000	0.1722280
chr3	119000000	120000000	3463	170832	1000000	0.1708320
chr3	120000000	121000000	2757	201777	1000000	0.2017770
chr3	121000000	122000000	3131	238749	1000000	0.2387490
chr3	122000000	123000000	2751	143422	1000000	0.1434220
chr3	123000000	124000000	1850	99439	1000000	0.0994390
chr3	124000000	125000000	2167	40751	1000000	0.0407510
chr3	125000000	126000000	2207	182613	1000000	0.1826130
chr3	126000000	127000000	2579	144889	1000000	0.1448890
chr3	127000000	128000000	1855	133332	1000000	0.1333320
chr3	128000000	129000000	2396	157478	1000000	0.1574780
chr3	129000000	130000000	1940	198980	1000000	0.1989800
chr3	130000000	131000000	2653	215469	1000000	0.2154690
chr3	131000000	132000000	1728	143514	1000000	0.1435140
chr3	132000000	133000000	1971	153633	1000000	0.1536330
chr3	133000000	134000000	2365	185524	1000000	0.1855240
chr3	134000000	135000000	2595	175744	1000000	0.1757440
chr3	135000000	136000000	2469	174715	1000000	0.1747150
chr3	136000000	137000000	3395	190408	1000000	0.1904080
chr3	137000000	138000000	2805	150394	1000000	0.1503940
chr3	138000000	139000000	3352	119200	1000000	0.1192000
chr3	139000000	140000000	2739	53949	1000000	0.0539490
chr3	140000000	141000000	3012	73520	1000000	0.0735200
chr3	141000000	142000000	2610	95394	1000000	0.0953940
chr3	142000000	143000000	2852	65172	1000000	0.0651720
chr3	143000000	144000000	2338	81244	1000000	0.0812440
chr3	144000000	145000000	2654	71251	1000000	0.0712510
chr3	145000000	146000000	1702	63917	1000000	0.0639170
chr3	146000000	147000000	1854	31480	1000000	0.0314800
chr3	147000000	148000000	1071	10102	1000000	0.0101020
chr3	148000000	149000000	1231	19355	1000000	0.0193550
chr3	149000000	150000000	1258	17979	1000000	0.0179790
chr3	150000000	151000000	821	7753	1000000	0.0077530
chr3	151000000	152000000	1468	20334	1000000	0.0203340
chr3	152000000	153000000	1519	26668	1000000	0.0266680
chr3	153000000	154000000	1842	26944	1000000	0.0269440
chr3	154000000	155000000	2109	24688	1000000	0.0246880
chr3	155000000	156000000	2755	60522	1000000	0.0605220
chr3	156000000	157000000	1822	52532	1000000	0.0525320
chr3	157000000	158000000	3277	147134	1000000	0.1471340
chr3	158000000	159000000	2628	118082	1000000	0.1180820
chr3	159000000	160000000	2868	108588	1000000	0.1085880
chr3	160000000	161000000	3298	132927	1000000	0.1329270
chr3	161000000	162000000	1971	109136	1000000	0.1091360
chr3	162000000	163000000	2897	173698	1000000	0.1736980
chr3	163000000	164000000	3035	307614	1000000	0.3076140
chr3	164000000	165000000	2345	164381	1000000	0.1643810
chr3	165000000	166000000	1996	164632	1000000	0.1646320
chr3	166000000	167000000	2333	147204	1000000	0.1472040
chr3	167000000	168000000	2379	211030	1000000	0.2110300
chr3	168000000	169000000	2567	201445	1000000	0.2014450
chr3	169000000	170000000	2145	241264	1000000	0.2412640
chr3	170000000	171000000	2552	292636	1000000	0.2926360
chr3	171000000	172000000	2649	204583	1000000	0.2045830
chr3	172000000	173000000	2817	266238	1000000	0.2662380
chr3	173000000	174000000	2127	120887	1000000	0.1208870
chr3	174000000	175000000	2560	177992	1000000	0.1779920
chr3	175000000	176000000	2371	211484	1000000	0.2114840
chr3	176000000	177000000	2291	177447	1000000	0.1774470
chr3	177000000	178000000	2210	173973	1000000	0.1739730
chr3	178000000	179000000	1720	87871	1000000	0.0878710
chr3	179000000	180000000	2578	129572	1000000	0.1295720
chr3	180000000	181000000	2592	239475	1000000	0.2394750
chr3	181000000	182000000	3048	185798	1000000	0.1857980
chr3	182000000	183000000	2164	210462	1000000	0.2104620
chr3	183000000	184000000	2611	218106	1000000	0.2181060
chr3	184000000	185000000	2438	206499	1000000	0.2064990
chr3	185000000	186000000	2659	213218	1000000	0.2132180
chr3	186000000	187000000	1951	186518	1000000	0.1865180
chr3	187000000	188000000	2727	250896	1000000	0.2508960
chr3	188000000	189000000	3033	167407	1000000	0.1674070
chr3	189000000	190000000	2943	199418	1000000	0.1994180
chr3	190000000	191000000	3299	172874	1000000	0.1728740
chr3	191000000	192000000	2852	202001	1000000	0.2020010
chr3	192000000	193000000	2983	259924	1000000	0.2599240
chr3	193000000	194000000	2536	217555	1000000	0.2175550
chr3	194000000	195000000	1826	142368	1000000	0.1423680
chr3	195000000	196000000	2289	185952	1000000	0.1859520
chr3	196000000	197000000	2343	177785	1000000	0.1777850
chr3	197000000	198000000	2982	194548	1000000	0.1945480
chr3	198000000	199000000	2045	193350	1000000	0.1933500
chr3	199000000	200000000	3036	276965	1000000	0.2769650
chr3	200000000	201000000	2696	268446	1000000	0.2684460
chr3	201000000	202000000	2580	315003	1000000	0.3150030
chr3	202000000	203000000	2961	292614	1000000	0.2926140
chr3	203000000	204000000	2588	236235	1000000	0.2362350
chr3	204000000	205000000	2382	202707	1000000	0.2027070
chr3	205000000	206000000	2624	247305	1000000	0.2473050
chr3	206000000	207000000	2246	171152	1000000	0.1711520
chr3	207000000	208000000	3052	235026	1000000	0.2350260
chr3	208000000	209000000	2463	160552	1000000	0.1605520
chr3	209000000	210000000	3389	212026	1000000	0.2120260
chr3	210000000	211000000	3307	268225	1000000	0.2682250
chr3	211000000	212000000	2921	284303	1000000	0.2843030
chr3	212000000	213000000	2079	220228	1000000	0.2202280
chr3	213000000	214000000	3350	329218	1000000	0.3292180
chr3	214000000	215000000	3197	229819	1000000	0.2298190
chr3	215000000	216000000	2574	249009	1000000	0.2490090
chr3	216000000	217000000	2633	289213	1000000	0.2892130
chr3	217000000	218000000	2458	213329	1000000	0.2133290
chr3	218000000	219000000	2843	216574	1000000	0.2165740
chr3	219000000	220000000	2273	275807	1000000	0.2758070
chr3	220000000	221000000	2221	226791	1000000	0.2267910
chr3	221000000	222000000	2851	262560	1000000	0.2625600
chr3	222000000	223000000	2840	331102	1000000	0.3311020
chr3	223000000	224000000	2308	281873	1000000	0.2818730
chr3	224000000	225000000	2255	282429	1000000	0.2824290
chr3	225000000	226000000	2554	311254	1000000	0.3112540
chr3	226000000	227000000	2976	352913	1000000	0.3529130
chr3	227000000	228000000	3373	238985	1000000	0.2389850
chr3	228000000	229000000	1949	240035	1000000	0.2400350
chr3	229000000	230000000	2360	294778	1000000	0.2947780
chr3	230000000	231000000	3435	262383	1000000	0.2623830
chr3	231000000	232000000	2896	188317	1000000	0.1883170
chr3	232000000	233000000	2299	224157	1000000	0.2241570
chr3	233000000	234000000	3225	292587	1000000	0.2925870
chr3	234000000	235000000	3062	168022	1000000	0.1680220
chr3	235000000	236000000	2645	249426	1000000	0.2494260
chr3	236000000	237000000	2433	168678	1000000	0.1686780
chr3	237000000	238000000	2816	253901	1000000	0.2539010
chr3	238000000	239000000	2466	266859	1000000	0.2668590
chr3	239000000	240000000	3155	305151	1000000	0.3051510
chr3	240000000	241000000	2533	257997	1000000	0.2579970
chr3	241000000	242000000	2938	255572	1000000	0.2555720
chr3	242000000	243000000	2895	260592	1000000	0.2605920
chr3	243000000	244000000	2923	339528	1000000	0.3395280
chr3	244000000	245000000	3279	343801	1000000	0.3438010
chr3	245000000	246000000	2606	228062	1000000	0.2280620
chr3	246000000	247000000	2988	326824	1000000	0.3268240
chr3	247000000	248000000	3495	262321	1000000	0.2623210
chr3	248000000	249000000	3024	302838	1000000	0.3028380
chr3	249000000	250000000	2478	256188	1000000	0.2561880
chr3	250000000	251000000	1874	55677	1000000	0.0556770
chr3	251000000	252000000	1097	41314	1000000	0.0413140
chr3	252000000	253000000	2991	228358	1000000	0.2283580
chr3	253000000	254000000	2572	240888	1000000	0.2408880
chr3	254000000	255000000	2799	262667	1000000	0.2626670
chr3	255000000	256000000	2724	132352	1000000	0.1323520
chr3	256000000	257000000	2391	363966	1000000	0.3639660
chr3	257000000	258000000	2942	255729	1000000	0.2557290
chr3	258000000	259000000	2412	269333	1000000	0.2693330
chr3	259000000	260000000	2306	219499	1000000	0.2194990
chr3	260000000	261000000	2494	91930	1000000	0.0919300
chr3	261000000	262000000	2995	82115	1000000	0.0821150
chr3	262000000	263000000	1796	155018	1000000	0.1550180
chr3	263000000	264000000	2525	189582	1000000	0.1895820
chr3	264000000	265000000	2246	288628	1000000	0.2886280
chr3	265000000	266000000	2241	314630	1000000	0.3146300
chr3	266000000	267000000	2274	301951	1000000	0.3019510
chr3	267000000	268000000	3218	210504	1000000	0.2105040
chr3	268000000	269000000	2768	228013	1000000	0.2280130
chr3	269000000	270000000	2797	305151	1000000	0.3051510
chr3	270000000	271000000	2568	278328	1000000	0.2783280
chr3	271000000	272000000	2659	224002	1000000	0.2240020
chr3	272000000	273000000	3517	242950	1000000	0.2429500
chr3	273000000	274000000	2668	215228	1000000	0.2152280
chr3	274000000	275000000	3203	194301	1000000	0.1943010
chr3	275000000	276000000	2700	337780	1000000	0.3377800
chr3	276000000	277000000	2841	367955	1000000	0.3679550
chr3	277000000	278000000	2318	209489	1000000	0.2094890
chr3	278000000	279000000	2109	147120	1000000	0.1471200
chr3	279000000	280000000	2397	189217	1000000	0.1892170
chr3	280000000	281000000	2407	247624	1000000	0.2476240
chr3	281000000	282000000	2800	275587	1000000	0.2755870
chr3	282000000	283000000	2356	258183	1000000	0.2581830
chr3	283000000	284000000	2156	221049	1000000	0.2210490
chr3	284000000	285000000	2653	260818	1000000	0.2608180
chr3	285000000	286000000	2405	235904	1000000	0.2359040
chr3	286000000	287000000	3606	243474	1000000	0.2434740
chr3	287000000	288000000	2346	213131	1000000	0.2131310
chr3	288000000	289000000	2187	315919	1000000	0.3159190
chr3	289000000	290000000	2430	341388	1000000	0.3413880
chr3	290000000	291000000	2241	286442	1000000	0.2864420
chr3	291000000	292000000	2604	300760	1000000	0.3007600
chr3	292000000	293000000	2886	238779	1000000	0.2387790
chr3	293000000	294000000	2372	230308	1000000	0.2303080
chr3	294000000	295000000	2539	403828	1000000	0.4038280
chr3	295000000	296000000	1986	188578	1000000	0.1885780
chr3	296000000	297000000	2220	275748	1000000	0.2757480
chr3	297000000	298000000	2570	221196	1000000	0.2211960
chr3	298000000	299000000	2123	169756	1000000	0.1697560
chr3	299000000	300000000	2801	290717	1000000	0.2907170
chr3	300000000	301000000	2847	259911	1000000	0.2599110
chr3	301000000	302000000	2488	240466	1000000	0.2404660
chr3	302000000	303000000	2653	260069	1000000	0.2600690
chr3	303000000	304000000	2308	259972	1000000	0.2599720
chr3	304000000	305000000	2885	185990	1000000	0.1859900
chr3	305000000	306000000	2089	210661	1000000	0.2106610
chr3	306000000	307000000	2269	244419	1000000	0.2444190
chr3	307000000	308000000	2609	335264	1000000	0.3352640
chr3	308000000	309000000	2591	256231	1000000	0.2562310
chr3	309000000	310000000	2445	203573	1000000	0.2035730
chr3	310000000	311000000	2321	150308	1000000	0.1503080
chr3	311000000	312000000	3088	364127	1000000	0.3641270
chr3	312000000	313000000	2909	291135	1000000	0.2911350
chr3	313000000	314000000	2598	255059	1000000	0.2550590
chr3	314000000	315000000	2910	288437	1000000	0.2884370
chr3	315000000	316000000	2991	278637	1000000	0.2786370
chr3	316000000	317000000	2539	334141	1000000	0.3341410
chr3	317000000	318000000	3368	172888	1000000	0.1728880
chr3	318000000	319000000	3448	211147	1000000	0.2111470
chr3	319000000	319847998	2632	142592	847998	0.1681513
chr4	0	1000000	3508	183872	1000000	0.1838720
chr4	1000000	2000000	4301	247957	1000000	0.2479570
chr4	2000000	3000000	5979	352142	1000000	0.3521420
chr4	3000000	4000000	7101	311624	1000000	0.3116240
chr4	4000000	5000000	6097	280954	1000000	0.2809540
chr4	5000000	6000000	4976	169402	1000000	0.1694020
chr4	6000000	7000000	5140	282600	1000000	0.2826000
chr4	7000000	8000000	5318	250159	1000000	0.2501590
chr4	8000000	9000000	3336	300463	1000000	0.3004630
chr4	9000000	10000000	3543	281587	1000000	0.2815870
chr4	10000000	11000000	3921	224345	1000000	0.2243450
chr4	11000000	12000000	3987	294614	1000000	0.2946140
chr4	12000000	13000000	3580	345192	1000000	0.3451920
chr4	13000000	14000000	3184	312976	1000000	0.3129760
chr4	14000000	15000000	2239	328478	1000000	0.3284780
chr4	15000000	16000000	2375	221572	1000000	0.2215720
chr4	16000000	17000000	2649	232147	1000000	0.2321470
chr4	17000000	18000000	2786	254713	1000000	0.2547130
chr4	18000000	19000000	2391	271909	1000000	0.2719090
chr4	19000000	20000000	2986	319960	1000000	0.3199600
chr4	20000000	21000000	2731	305808	1000000	0.3058080
chr4	21000000	22000000	2471	265821	1000000	0.2658210
chr4	22000000	23000000	2544	337955	1000000	0.3379550
chr4	23000000	24000000	1987	353555	1000000	0.3535550
chr4	24000000	25000000	2332	188367	1000000	0.1883670
chr4	25000000	26000000	2616	369158	1000000	0.3691580
chr4	26000000	27000000	2918	308712	1000000	0.3087120
chr4	27000000	28000000	2325	285745	1000000	0.2857450
chr4	28000000	29000000	2372	374473	1000000	0.3744730
chr4	29000000	30000000	1768	170840	1000000	0.1708400
chr4	30000000	31000000	2676	227520	1000000	0.2275200
chr4	31000000	32000000	2736	315277	1000000	0.3152770
chr4	32000000	33000000	3096	321168	1000000	0.3211680
chr4	33000000	34000000	2198	288355	1000000	0.2883550
chr4	34000000	35000000	2521	184204	1000000	0.1842040
chr4	35000000	36000000	1934	254389	1000000	0.2543890
chr4	36000000	37000000	2573	261709	1000000	0.2617090
chr4	37000000	38000000	2384	258660	1000000	0.2586600
chr4	38000000	39000000	2155	319275	1000000	0.3192750
chr4	39000000	40000000	2506	238948	1000000	0.2389480
chr4	40000000	41000000	3166	195998	1000000	0.1959980
chr4	41000000	42000000	2107	275346	1000000	0.2753460
chr4	42000000	43000000	2384	287181	1000000	0.2871810
chr4	43000000	44000000	2470	220546	1000000	0.2205460
chr4	44000000	45000000	3114	340164	1000000	0.3401640
chr4	45000000	46000000	2761	270127	1000000	0.2701270
chr4	46000000	47000000	1445	169007	1000000	0.1690070
chr4	47000000	48000000	3395	193671	1000000	0.1936710
chr4	48000000	49000000	2829	286978	1000000	0.2869780
chr4	49000000	50000000	2783	291035	1000000	0.2910350
chr4	50000000	51000000	3129	227843	1000000	0.2278430
chr4	51000000	52000000	2683	292025	1000000	0.2920250
chr4	52000000	53000000	3201	328251	1000000	0.3282510
chr4	53000000	54000000	3365	253101	1000000	0.2531010
chr4	54000000	55000000	3926	280114	1000000	0.2801140
chr4	55000000	56000000	2971	283075	1000000	0.2830750
chr4	56000000	57000000	3058	277663	1000000	0.2776630
chr4	57000000	58000000	2642	284248	1000000	0.2842480
chr4	58000000	59000000	3570	211516	1000000	0.2115160
chr4	59000000	60000000	3440	297428	1000000	0.2974280
chr4	60000000	61000000	3137	257453	1000000	0.2574530
chr4	61000000	62000000	2880	276502	1000000	0.2765020
chr4	62000000	63000000	2102	200127	1000000	0.2001270
chr4	63000000	64000000	2286	149053	1000000	0.1490530
chr4	64000000	65000000	3156	282300	1000000	0.2823000
chr4	65000000	66000000	2837	305427	1000000	0.3054270
chr4	66000000	67000000	2592	156259	1000000	0.1562590
chr4	67000000	68000000	2329	112133	1000000	0.1121330
chr4	68000000	69000000	2418	260223	1000000	0.2602230
chr4	69000000	70000000	2562	223722	1000000	0.2237220
chr4	70000000	71000000	2585	260900	1000000	0.2609000
chr4	71000000	72000000	2540	274585	1000000	0.2745850
chr4	72000000	73000000	2408	316908	1000000	0.3169080
chr4	73000000	74000000	2139	247442	1000000	0.2474420
chr4	74000000	75000000	3028	259878	1000000	0.2598780
chr4	75000000	76000000	3253	301795	1000000	0.3017950
chr4	76000000	77000000	3203	326663	1000000	0.3266630
chr4	77000000	78000000	2911	259715	1000000	0.2597150
chr4	78000000	79000000	3143	230343	1000000	0.2303430
chr4	79000000	80000000	2389	101307	1000000	0.1013070
chr4	80000000	81000000	2797	363074	1000000	0.3630740
chr4	81000000	82000000	2864	319803	1000000	0.3198030
chr4	82000000	83000000	2723	268910	1000000	0.2689100
chr4	83000000	84000000	2294	197939	1000000	0.1979390
chr4	84000000	85000000	3041	189477	1000000	0.1894770
chr4	85000000	86000000	2263	236739	1000000	0.2367390
chr4	86000000	87000000	3004	192321	1000000	0.1923210
chr4	87000000	88000000	2561	330123	1000000	0.3301230
chr4	88000000	89000000	4556	153970	1000000	0.1539700
chr4	89000000	90000000	2330	192797	1000000	0.1927970
chr4	90000000	91000000	2444	199402	1000000	0.1994020
chr4	91000000	92000000	2400	252528	1000000	0.2525280
chr4	92000000	93000000	2289	305987	1000000	0.3059870
chr4	93000000	94000000	2011	217401	1000000	0.2174010
chr4	94000000	95000000	2723	331714	1000000	0.3317140
chr4	95000000	96000000	3826	205370	1000000	0.2053700
chr4	96000000	97000000	2896	246939	1000000	0.2469390
chr4	97000000	98000000	2065	215104	1000000	0.2151040
chr4	98000000	99000000	3531	202710	1000000	0.2027100
chr4	99000000	100000000	3107	197352	1000000	0.1973520
chr4	100000000	101000000	2611	352431	1000000	0.3524310
chr4	101000000	102000000	2507	240126	1000000	0.2401260
chr4	102000000	103000000	2269	307203	1000000	0.3072030
chr4	103000000	104000000	2158	222094	1000000	0.2220940
chr4	104000000	105000000	2465	242210	1000000	0.2422100
chr4	105000000	106000000	2954	199281	1000000	0.1992810
chr4	106000000	107000000	3313	196629	1000000	0.1966290
chr4	107000000	108000000	2724	259865	1000000	0.2598650
chr4	108000000	109000000	3379	176578	1000000	0.1765780
chr4	109000000	110000000	2399	172244	1000000	0.1722440
chr4	110000000	111000000	2783	224850	1000000	0.2248500
chr4	111000000	112000000	2707	302845	1000000	0.3028450
chr4	112000000	113000000	2479	201996	1000000	0.2019960
chr4	113000000	114000000	2476	253714	1000000	0.2537140
chr4	114000000	115000000	2329	202254	1000000	0.2022540
chr4	115000000	116000000	2400	158126	1000000	0.1581260
chr4	116000000	117000000	2422	184556	1000000	0.1845560
chr4	117000000	118000000	3216	290555	1000000	0.2905550
chr4	118000000	119000000	2699	205678	1000000	0.2056780
chr4	119000000	120000000	2175	207332	1000000	0.2073320
chr4	120000000	121000000	2341	121441	1000000	0.1214410
chr4	121000000	122000000	1809	174179	1000000	0.1741790
chr4	122000000	123000000	3267	224102	1000000	0.2241020
chr4	123000000	124000000	2595	193597	1000000	0.1935970
chr4	124000000	125000000	1918	109681	1000000	0.1096810
chr4	125000000	126000000	2403	269632	1000000	0.2696320
chr4	126000000	127000000	2140	230463	1000000	0.2304630
chr4	127000000	128000000	2604	191292	1000000	0.1912920
chr4	128000000	129000000	2944	208738	1000000	0.2087380
chr4	129000000	130000000	2350	153172	1000000	0.1531720
chr4	130000000	131000000	1705	247635	1000000	0.2476350
chr4	131000000	132000000	2688	171140	1000000	0.1711400
chr4	132000000	133000000	2792	209513	1000000	0.2095130
chr4	133000000	134000000	2525	298020	1000000	0.2980200
chr4	134000000	135000000	2330	236925	1000000	0.2369250
chr4	135000000	136000000	2821	297856	1000000	0.2978560
chr4	136000000	137000000	3107	207685	1000000	0.2076850
chr4	137000000	138000000	2621	185809	1000000	0.1858090
chr4	138000000	139000000	2632	150222	1000000	0.1502220
chr4	139000000	140000000	3292	237408	1000000	0.2374080
chr4	140000000	141000000	2731	217577	1000000	0.2175770
chr4	141000000	142000000	3075	222466	1000000	0.2224660
chr4	142000000	143000000	3028	255326	1000000	0.2553260
chr4	143000000	144000000	2034	139479	1000000	0.1394790
chr4	144000000	145000000	2362	179328	1000000	0.1793280
chr4	145000000	146000000	2598	189127	1000000	0.1891270
chr4	146000000	147000000	2635	245642	1000000	0.2456420
chr4	147000000	148000000	1450	117145	1000000	0.1171450
chr4	148000000	149000000	3374	300844	1000000	0.3008440
chr4	149000000	150000000	2413	173039	1000000	0.1730390
chr4	150000000	151000000	1795	117473	1000000	0.1174730
chr4	151000000	152000000	2361	232436	1000000	0.2324360
chr4	152000000	153000000	2718	155689	1000000	0.1556890
chr4	153000000	154000000	1950	139037	1000000	0.1390370
chr4	154000000	155000000	2166	178735	1000000	0.1787350
chr4	155000000	156000000	2495	236742	1000000	0.2367420
chr4	156000000	157000000	1985	174926	1000000	0.1749260
chr4	157000000	158000000	2740	177277	1000000	0.1772770
chr4	158000000	159000000	2802	309622	1000000	0.3096220
chr4	159000000	160000000	3019	242505	1000000	0.2425050
chr4	160000000	161000000	2368	170183	1000000	0.1701830
chr4	161000000	162000000	1888	216426	1000000	0.2164260
chr4	162000000	163000000	1721	114510	1000000	0.1145100
chr4	163000000	164000000	1918	144563	1000000	0.1445630
chr4	164000000	165000000	2148	252000	1000000	0.2520000
chr4	165000000	166000000	2306	239754	1000000	0.2397540
chr4	166000000	167000000	2923	212660	1000000	0.2126600
chr4	167000000	168000000	2380	179326	1000000	0.1793260
chr4	168000000	169000000	2776	194920	1000000	0.1949200
chr4	169000000	170000000	2416	234739	1000000	0.2347390
chr4	170000000	171000000	2387	221795	1000000	0.2217950
chr4	171000000	172000000	2044	150982	1000000	0.1509820
chr4	172000000	173000000	2892	290684	1000000	0.2906840
chr4	173000000	174000000	2359	221063	1000000	0.2210630
chr4	174000000	175000000	2416	113979	1000000	0.1139790
chr4	175000000	176000000	3240	213393	1000000	0.2133930
chr4	176000000	177000000	2406	102377	1000000	0.1023770
chr4	177000000	178000000	2480	182212	1000000	0.1822120
chr4	178000000	179000000	2202	196489	1000000	0.1964890
chr4	179000000	180000000	2862	172741	1000000	0.1727410
chr4	180000000	181000000	3061	222569	1000000	0.2225690
chr4	181000000	182000000	2910	185261	1000000	0.1852610
chr4	182000000	183000000	2961	181092	1000000	0.1810920
chr4	183000000	184000000	1391	129298	1000000	0.1292980
chr4	184000000	185000000	2700	221607	1000000	0.2216070
chr4	185000000	186000000	2215	185250	1000000	0.1852500
chr4	186000000	187000000	2256	178013	1000000	0.1780130
chr4	187000000	188000000	2461	193888	1000000	0.1938880
chr4	188000000	189000000	3668	216571	1000000	0.2165710
chr4	189000000	190000000	2502	216858	1000000	0.2168580
chr4	190000000	191000000	2204	145982	1000000	0.1459820
chr4	191000000	192000000	2408	122414	1000000	0.1224140
chr4	192000000	193000000	2178	171462	1000000	0.1714620
chr4	193000000	194000000	2284	175448	1000000	0.1754480
chr4	194000000	195000000	2383	192632	1000000	0.1926320
chr4	195000000	196000000	2072	168403	1000000	0.1684030
chr4	196000000	197000000	3379	249690	1000000	0.2496900
chr4	197000000	198000000	2350	131471	1000000	0.1314710
chr4	198000000	199000000	2510	199708	1000000	0.1997080
chr4	199000000	200000000	2202	123013	1000000	0.1230130
chr4	200000000	201000000	2585	115836	1000000	0.1158360
chr4	201000000	202000000	3276	128591	1000000	0.1285910
chr4	202000000	203000000	2911	85541	1000000	0.0855410
chr4	203000000	204000000	2991	106576	1000000	0.1065760
chr4	204000000	205000000	2291	125993	1000000	0.1259930
chr4	205000000	206000000	1842	44061	1000000	0.0440610
chr4	206000000	207000000	1552	23015	1000000	0.0230150
chr4	207000000	208000000	1471	20892	1000000	0.0208920
chr4	208000000	209000000	2185	70882	1000000	0.0708820
chr4	209000000	210000000	1618	32802	1000000	0.0328020
chr4	210000000	211000000	381	3600	1000000	0.0036000
chr4	211000000	212000000	867	9111	1000000	0.0091110
chr4	212000000	213000000	2147	54597	1000000	0.0545970
chr4	213000000	214000000	1846	62290	1000000	0.0622900
chr4	214000000	215000000	2195	93725	1000000	0.0937250
chr4	215000000	216000000	2457	115982	1000000	0.1159820
chr4	216000000	217000000	2413	62255	1000000	0.0622550
chr4	217000000	218000000	3555	108889	1000000	0.1088890
chr4	218000000	219000000	3553	100849	1000000	0.1008490
chr4	219000000	220000000	3143	198176	1000000	0.1981760
chr4	220000000	221000000	2940	115334	1000000	0.1153340
chr4	221000000	222000000	3527	145472	1000000	0.1454720
chr4	222000000	223000000	3559	189530	1000000	0.1895300
chr4	223000000	224000000	3128	116174	1000000	0.1161740
chr4	224000000	225000000	2161	122419	1000000	0.1224190
chr4	225000000	226000000	3420	192528	1000000	0.1925280
chr4	226000000	227000000	1977	123446	1000000	0.1234460
chr4	227000000	228000000	1938	177708	1000000	0.1777080
chr4	228000000	229000000	2135	176856	1000000	0.1768560
chr4	229000000	230000000	2019	128358	1000000	0.1283580
chr4	230000000	231000000	2983	105057	1000000	0.1050570
chr4	231000000	232000000	2034	52717	1000000	0.0527170
chr4	232000000	233000000	2778	90260	1000000	0.0902600
chr4	233000000	234000000	2048	145318	1000000	0.1453180
chr4	234000000	235000000	2259	179735	1000000	0.1797350
chr4	235000000	236000000	2454	214084	1000000	0.2140840
chr4	236000000	237000000	2367	158747	1000000	0.1587470
chr4	237000000	238000000	2260	191525	1000000	0.1915250
chr4	238000000	239000000	2672	185897	1000000	0.1858970
chr4	239000000	240000000	2824	215226	1000000	0.2152260
chr4	240000000	241000000	2203	154755	1000000	0.1547550
chr4	241000000	242000000	2509	210324	1000000	0.2103240
chr4	242000000	243000000	2607	95592	1000000	0.0955920
chr4	243000000	244000000	2461	174255	1000000	0.1742550
chr4	244000000	245000000	3140	257546	1000000	0.2575460
chr4	245000000	246000000	2752	222191	1000000	0.2221910
chr4	246000000	247000000	2197	189556	1000000	0.1895560
chr4	247000000	248000000	2346	220529	1000000	0.2205290
chr4	248000000	249000000	3709	249757	1000000	0.2497570
chr4	249000000	250000000	3680	222060	1000000	0.2220600
chr4	250000000	251000000	2601	150392	1000000	0.1503920
chr4	251000000	252000000	2138	88762	1000000	0.0887620
chr4	252000000	253000000	3024	226726	1000000	0.2267260
chr4	253000000	254000000	2442	228567	1000000	0.2285670
chr4	254000000	255000000	2437	182106	1000000	0.1821060
chr4	255000000	256000000	3507	274301	1000000	0.2743010
chr4	256000000	257000000	2922	185386	1000000	0.1853860
chr4	257000000	258000000	3010	243120	1000000	0.2431200
chr4	258000000	259000000	3537	213427	1000000	0.2134270
chr4	259000000	260000000	3144	237925	1000000	0.2379250
chr4	260000000	261000000	2360	177002	1000000	0.1770020
chr4	261000000	262000000	2803	243607	1000000	0.2436070
chr4	262000000	263000000	3366	117079	1000000	0.1170790
chr4	263000000	264000000	3149	214381	1000000	0.2143810
chr4	264000000	265000000	2088	209893	1000000	0.2098930
chr4	265000000	266000000	2250	173392	1000000	0.1733920
chr4	266000000	267000000	2152	205555	1000000	0.2055550
chr4	267000000	268000000	2962	129378	1000000	0.1293780
chr4	268000000	269000000	1698	124944	1000000	0.1249440
chr4	269000000	270000000	2137	151190	1000000	0.1511900
chr4	270000000	271000000	2416	183205	1000000	0.1832050
chr4	271000000	272000000	2699	217941	1000000	0.2179410
chr4	272000000	273000000	2042	167183	1000000	0.1671830
chr4	273000000	274000000	2393	161494	1000000	0.1614940
chr4	274000000	275000000	2426	234041	1000000	0.2340410
chr4	275000000	276000000	2256	171866	1000000	0.1718660
chr4	276000000	277000000	2944	265535	1000000	0.2655350
chr4	277000000	278000000	3551	226020	1000000	0.2260200
chr4	278000000	279000000	2872	224794	1000000	0.2247940
chr4	279000000	280000000	3012	169964	1000000	0.1699640
chr4	280000000	281000000	2146	171180	1000000	0.1711800
chr4	281000000	282000000	3280	191385	1000000	0.1913850
chr4	282000000	283000000	3024	220402	1000000	0.2204020
chr4	283000000	284000000	2645	208743	1000000	0.2087430
chr4	284000000	285000000	1947	228182	1000000	0.2281820
chr4	285000000	286000000	2254	188281	1000000	0.1882810
chr4	286000000	287000000	2093	179767	1000000	0.1797670
chr4	287000000	288000000	2373	224195	1000000	0.2241950
chr4	288000000	289000000	1897	99688	1000000	0.0996880
chr4	289000000	290000000	3394	284939	1000000	0.2849390
chr4	290000000	291000000	3009	163175	1000000	0.1631750
chr4	291000000	292000000	2239	171418	1000000	0.1714180
chr4	292000000	293000000	2289	108954	1000000	0.1089540
chr4	293000000	294000000	3428	267035	1000000	0.2670350
chr4	294000000	295000000	2451	210318	1000000	0.2103180
chr4	295000000	296000000	3219	242689	1000000	0.2426890
chr4	296000000	297000000	3445	300239	1000000	0.3002390
chr4	297000000	298000000	2187	260585	1000000	0.2605850
chr4	298000000	299000000	1685	168631	1000000	0.1686310
chr4	299000000	300000000	1714	165752	1000000	0.1657520
chr4	300000000	301000000	2433	279616	1000000	0.2796160
chr4	301000000	302000000	2749	279797	1000000	0.2797970
chr4	302000000	303000000	3155	222445	1000000	0.2224450
chr4	303000000	304000000	2376	229872	1000000	0.2298720
chr4	304000000	305000000	2779	134326	1000000	0.1343260
chr4	305000000	306000000	2085	246941	1000000	0.2469410
chr4	306000000	307000000	3400	323402	1000000	0.3234020
chr4	307000000	308000000	3061	281488	1000000	0.2814880
chr4	308000000	309000000	3068	193887	1000000	0.1938870
chr4	309000000	310000000	2970	321884	1000000	0.3218840
chr4	310000000	311000000	2474	239771	1000000	0.2397710
chr4	311000000	312000000	2979	175230	1000000	0.1752300
chr4	312000000	313000000	2934	192335	1000000	0.1923350
chr4	313000000	314000000	3604	229276	1000000	0.2292760
chr4	314000000	315000000	2602	266270	1000000	0.2662700
chr4	315000000	316000000	2878	121777	1000000	0.1217770
chr4	316000000	317000000	2792	188524	1000000	0.1885240
chr4	317000000	318000000	3078	218558	1000000	0.2185580
chr4	318000000	319000000	3151	261396	1000000	0.2613960
chr4	319000000	320000000	2945	239385	1000000	0.2393850
chr4	320000000	321000000	3389	246082	1000000	0.2460820
chr4	321000000	322000000	3204	191784	1000000	0.1917840
chr4	322000000	323000000	2526	177605	1000000	0.1776050
chr4	323000000	324000000	2144	125195	1000000	0.1251950
chr4	324000000	325000000	2402	234032	1000000	0.2340320
chr4	325000000	326000000	3789	197827	1000000	0.1978270
chr4	326000000	327000000	3152	271786	1000000	0.2717860
chr4	327000000	328000000	3134	198387	1000000	0.1983870
chr4	328000000	329000000	3451	240999	1000000	0.2409990
chr4	329000000	330000000	2417	203731	1000000	0.2037310
chr4	330000000	331000000	2309	325840	1000000	0.3258400
chr4	331000000	332000000	2716	219564	1000000	0.2195640
chr4	332000000	333000000	3075	245227	1000000	0.2452270
chr4	333000000	334000000	3119	128166	1000000	0.1281660
chr4	334000000	335000000	2326	113864	1000000	0.1138640
chr4	335000000	336000000	2741	257181	1000000	0.2571810
chr4	336000000	337000000	3152	269711	1000000	0.2697110
chr4	337000000	338000000	2972	335068	1000000	0.3350680
chr4	338000000	339000000	2531	250923	1000000	0.2509230
chr4	339000000	340000000	2736	217037	1000000	0.2170370
chr4	340000000	341000000	3116	199243	1000000	0.1992430
chr4	341000000	342000000	2950	314025	1000000	0.3140250
chr4	342000000	343000000	3105	263646	1000000	0.2636460
chr4	343000000	344000000	1994	195247	1000000	0.1952470
chr4	344000000	345000000	1887	238377	1000000	0.2383770
chr4	345000000	346000000	2658	208507	1000000	0.2085070
chr4	346000000	347000000	2262	235117	1000000	0.2351170
chr4	347000000	348000000	2112	179290	1000000	0.1792900
chr4	348000000	349000000	2944	185808	1000000	0.1858080
chr4	349000000	350000000	3175	280894	1000000	0.2808940
chr4	350000000	351000000	2541	228644	1000000	0.2286440
chr4	351000000	352000000	2640	314303	1000000	0.3143030
chr4	352000000	353000000	2794	273861	1000000	0.2738610
chr4	353000000	354000000	2865	295775	1000000	0.2957750
chr4	354000000	355000000	2795	308935	1000000	0.3089350
chr4	355000000	356000000	3015	297272	1000000	0.2972720
chr4	356000000	357000000	1955	281889	1000000	0.2818890
chr4	357000000	358000000	2744	284364	1000000	0.2843640
chr4	358000000	359000000	3116	307184	1000000	0.3071840
chr4	359000000	360000000	2749	318867	1000000	0.3188670
chr4	360000000	361000000	2572	267619	1000000	0.2676190
chr4	361000000	362000000	3030	296302	1000000	0.2963020
chr4	362000000	363000000	2801	264270	1000000	0.2642700
chr4	363000000	364000000	2967	325921	1000000	0.3259210
chr4	364000000	365000000	2758	229498	1000000	0.2294980
chr4	365000000	366000000	1715	261342	1000000	0.2613420
chr4	366000000	367000000	2429	288726	1000000	0.2887260
chr4	367000000	368000000	2490	268611	1000000	0.2686110
chr4	368000000	369000000	3372	246835	1000000	0.2468350
chr4	369000000	370000000	3189	307975	1000000	0.3079750
chr4	370000000	371000000	3569	305398	1000000	0.3053980
chr4	371000000	372000000	3481	241677	1000000	0.2416770
chr4	372000000	373000000	2940	212240	1000000	0.2122400
chr4	373000000	374000000	2411	281737	1000000	0.2817370
chr4	374000000	375000000	2371	305203	1000000	0.3052030
chr4	375000000	376000000	2323	277738	1000000	0.2777380
chr4	376000000	377000000	2527	278186	1000000	0.2781860
chr4	377000000	378000000	2457	170470	1000000	0.1704700
chr4	378000000	379000000	3050	219080	1000000	0.2190800
chr4	379000000	380000000	3912	237439	1000000	0.2374390
chr4	380000000	381000000	2929	250729	1000000	0.2507290
chr4	381000000	382000000	2663	272253	1000000	0.2722530
chr4	382000000	383000000	3125	252291	1000000	0.2522910
chr4	383000000	384000000	2623	199244	1000000	0.1992440
chr4	384000000	385000000	2219	176140	1000000	0.1761400
chr4	385000000	386000000	2994	166304	1000000	0.1663040
chr4	386000000	387000000	2010	106987	1000000	0.1069870
chr4	387000000	387456523	903	92170	456523	0.2018956
chr5	0	1000000	1205	36402	1000000	0.0364020
chr5	1000000	2000000	1523	173672	1000000	0.1736720
chr5	2000000	3000000	2477	168215	1000000	0.1682150
chr5	3000000	4000000	3446	241323	1000000	0.2413230
chr5	4000000	5000000	2922	244595	1000000	0.2445950
chr5	5000000	6000000	3494	319002	1000000	0.3190020
chr5	6000000	7000000	3659	264062	1000000	0.2640620
chr5	7000000	8000000	4003	292683	1000000	0.2926830
chr5	8000000	9000000	4769	360974	1000000	0.3609740
chr5	9000000	10000000	3980	427621	1000000	0.4276210
chr5	10000000	11000000	3743	281022	1000000	0.2810220
chr5	11000000	12000000	3206	338144	1000000	0.3381440
chr5	12000000	13000000	3147	368226	1000000	0.3682260
chr5	13000000	14000000	2964	358582	1000000	0.3585820
chr5	14000000	15000000	2518	278202	1000000	0.2782020
chr5	15000000	16000000	2993	236537	1000000	0.2365370
chr5	16000000	17000000	2840	281360	1000000	0.2813600
chr5	17000000	18000000	2924	275831	1000000	0.2758310
chr5	18000000	19000000	3341	266226	1000000	0.2662260
chr5	19000000	20000000	4186	293525	1000000	0.2935250
chr5	20000000	21000000	2339	217295	1000000	0.2172950
chr5	21000000	22000000	1939	236346	1000000	0.2363460
chr5	22000000	23000000	3306	277382	1000000	0.2773820
chr5	23000000	24000000	2886	236051	1000000	0.2360510
chr5	24000000	25000000	2914	242190	1000000	0.2421900
chr5	25000000	26000000	2993	352636	1000000	0.3526360
chr5	26000000	27000000	3069	231671	1000000	0.2316710
chr5	27000000	28000000	3357	255042	1000000	0.2550420
chr5	28000000	29000000	3208	316534	1000000	0.3165340
chr5	29000000	30000000	2285	176342	1000000	0.1763420
chr5	30000000	31000000	2801	221001	1000000	0.2210010
chr5	31000000	32000000	2775	176240	1000000	0.1762400
chr5	32000000	33000000	2651	258121	1000000	0.2581210
chr5	33000000	34000000	2830	251501	1000000	0.2515010
chr5	34000000	35000000	2487	203504	1000000	0.2035040
chr5	35000000	36000000	2537	269633	1000000	0.2696330
chr5	36000000	37000000	2395	316321	1000000	0.3163210
chr5	37000000	38000000	3620	200256	1000000	0.2002560
chr5	38000000	39000000	3196	223691	1000000	0.2236910
chr5	39000000	40000000	3109	237741	1000000	0.2377410
chr5	40000000	41000000	2153	166788	1000000	0.1667880
chr5	41000000	42000000	2074	183489	1000000	0.1834890
chr5	42000000	43000000	2879	122246	1000000	0.1222460
chr5	43000000	44000000	2182	175037	1000000	0.1750370
chr5	44000000	45000000	2738	289241	1000000	0.2892410
chr5	45000000	46000000	3348	237902	1000000	0.2379020
chr5	46000000	47000000	1625	161447	1000000	0.1614470
chr5	47000000	48000000	3002	223087	1000000	0.2230870
chr5	48000000	49000000	1825	197285	1000000	0.1972850
chr5	49000000	50000000	2326	136473	1000000	0.1364730
chr5	50000000	51000000	2291	157353	1000000	0.1573530
chr5	51000000	52000000	2279	169500	1000000	0.1695000
chr5	52000000	53000000	2160	132869	1000000	0.1328690
chr5	53000000	54000000	2163	261255	1000000	0.2612550
chr5	54000000	55000000	2137	216098	1000000	0.2160980
chr5	55000000	56000000	2142	117821	1000000	0.1178210
chr5	56000000	57000000	2407	137952	1000000	0.1379520
chr5	57000000	58000000	2902	134336	1000000	0.1343360
chr5	58000000	59000000	3133	180160	1000000	0.1801600
chr5	59000000	60000000	2026	109113	1000000	0.1091130
chr5	60000000	61000000	1364	13622	1000000	0.0136220
chr5	61000000	62000000	1494	37474	1000000	0.0374740
chr5	62000000	63000000	1548	12171	1000000	0.0121710
chr5	63000000	64000000	1104	11882	1000000	0.0118820
chr5	64000000	65000000	637	7832	1000000	0.0078320
chr5	65000000	66000000	1111	13206	1000000	0.0132060
chr5	66000000	67000000	1179	10687	1000000	0.0106870
chr5	67000000	68000000	1454	18588	1000000	0.0185880
chr5	68000000	69000000	1723	41451	1000000	0.0414510
chr5	69000000	70000000	137	2022	1000000	0.0020220
chr5	70000000	71000000	231	10018	1000000	0.0100180
chr5	71000000	72000000	692	11608	1000000	0.0116080
chr5	72000000	73000000	2825	124910	1000000	0.1249100
chr5	73000000	74000000	1759	138145	1000000	0.1381450
chr5	74000000	75000000	2803	198328	1000000	0.1983280
chr5	75000000	76000000	2762	227419	1000000	0.2274190
chr5	76000000	77000000	2508	254681	1000000	0.2546810
chr5	77000000	78000000	2231	245291	1000000	0.2452910
chr5	78000000	79000000	2352	101564	1000000	0.1015640
chr5	79000000	80000000	2037	146360	1000000	0.1463600
chr5	80000000	81000000	2712	216778	1000000	0.2167780
chr5	81000000	82000000	2677	235638	1000000	0.2356380
chr5	82000000	83000000	2451	235682	1000000	0.2356820
chr5	83000000	84000000	2039	167045	1000000	0.1670450
chr5	84000000	85000000	3046	165087	1000000	0.1650870
chr5	85000000	86000000	2601	168627	1000000	0.1686270
chr5	86000000	87000000	2365	161739	1000000	0.1617390
chr5	87000000	88000000	3556	211791	1000000	0.2117910
chr5	88000000	89000000	2208	116732	1000000	0.1167320
chr5	89000000	90000000	2570	210231	1000000	0.2102310
chr5	90000000	91000000	3655	219020	1000000	0.2190200
chr5	91000000	92000000	2674	225510	1000000	0.2255100
chr5	92000000	93000000	2466	168923	1000000	0.1689230
chr5	93000000	94000000	2129	149444	1000000	0.1494440
chr5	94000000	95000000	2293	265287	1000000	0.2652870
chr5	95000000	96000000	2892	224397	1000000	0.2243970
chr5	96000000	97000000	2389	177723	1000000	0.1777230
chr5	97000000	98000000	2252	226064	1000000	0.2260640
chr5	98000000	99000000	2289	233555	1000000	0.2335550
chr5	99000000	100000000	2890	222507	1000000	0.2225070
chr5	100000000	101000000	1765	238320	1000000	0.2383200
chr5	101000000	102000000	1925	169590	1000000	0.1695900
chr5	102000000	103000000	2831	194400	1000000	0.1944000
chr5	103000000	104000000	2322	243164	1000000	0.2431640
chr5	104000000	105000000	3156	161538	1000000	0.1615380
chr5	105000000	106000000	3808	243629	1000000	0.2436290
chr5	106000000	107000000	1938	186793	1000000	0.1867930
chr5	107000000	108000000	3269	125262	1000000	0.1252620
chr5	108000000	109000000	3499	121423	1000000	0.1214230
chr5	109000000	110000000	2770	200344	1000000	0.2003440
chr5	110000000	111000000	2110	120274	1000000	0.1202740
chr5	111000000	112000000	2379	144060	1000000	0.1440600
chr5	112000000	113000000	2418	176365	1000000	0.1763650
chr5	113000000	114000000	2497	162908	1000000	0.1629080
chr5	114000000	115000000	1882	225838	1000000	0.2258380
chr5	115000000	116000000	2048	145945	1000000	0.1459450
chr5	116000000	117000000	2605	170798	1000000	0.1707980
chr5	117000000	118000000	2558	332713	1000000	0.3327130
chr5	118000000	119000000	3329	254523	1000000	0.2545230
chr5	119000000	120000000	2476	216600	1000000	0.2166000
chr5	120000000	121000000	2562	332271	1000000	0.3322710
chr5	121000000	122000000	2354	218679	1000000	0.2186790
chr5	122000000	123000000	2388	219953	1000000	0.2199530
chr5	123000000	124000000	2171	169107	1000000	0.1691070
chr5	124000000	125000000	1931	215088	1000000	0.2150880
chr5	125000000	126000000	1906	218134	1000000	0.2181340
chr5	126000000	127000000	2449	267613	1000000	0.2676130
chr5	127000000	128000000	2362	176379	1000000	0.1763790
chr5	128000000	129000000	2715	252144	1000000	0.2521440
chr5	129000000	130000000	2579	215450	1000000	0.2154500
chr5	130000000	131000000	2431	238636	1000000	0.2386360
chr5	131000000	132000000	3064	230457	1000000	0.2304570
chr5	132000000	133000000	1762	147233	1000000	0.1472330
chr5	133000000	134000000	2679	234611	1000000	0.2346110
chr5	134000000	135000000	2475	273777	1000000	0.2737770
chr5	135000000	136000000	2933	280059	1000000	0.2800590
chr5	136000000	137000000	2762	265499	1000000	0.2654990
chr5	137000000	138000000	3204	273469	1000000	0.2734690
chr5	138000000	139000000	3047	276768	1000000	0.2767680
chr5	139000000	140000000	2359	180137	1000000	0.1801370
chr5	140000000	141000000	2521	202506	1000000	0.2025060
chr5	141000000	142000000	3059	236435	1000000	0.2364350
chr5	142000000	143000000	2855	275681	1000000	0.2756810
chr5	143000000	144000000	2949	248584	1000000	0.2485840
chr5	144000000	145000000	2382	275210	1000000	0.2752100
chr5	145000000	146000000	2365	262949	1000000	0.2629490
chr5	146000000	147000000	2551	201410	1000000	0.2014100
chr5	147000000	148000000	2483	224608	1000000	0.2246080
chr5	148000000	149000000	2932	200303	1000000	0.2003030
chr5	149000000	150000000	3742	302421	1000000	0.3024210
chr5	150000000	151000000	2920	347239	1000000	0.3472390
chr5	151000000	152000000	3175	170508	1000000	0.1705080
chr5	152000000	153000000	2747	225965	1000000	0.2259650
chr5	153000000	154000000	2879	219319	1000000	0.2193190
chr5	154000000	155000000	2201	286198	1000000	0.2861980
chr5	155000000	156000000	2722	308187	1000000	0.3081870
chr5	156000000	157000000	2771	266660	1000000	0.2666600
chr5	157000000	158000000	1922	225162	1000000	0.2251620
chr5	158000000	159000000	1758	181672	1000000	0.1816720
chr5	159000000	160000000	2951	278376	1000000	0.2783760
chr5	160000000	161000000	2662	263212	1000000	0.2632120
chr5	161000000	162000000	2984	225983	1000000	0.2259830
chr5	162000000	163000000	2638	265169	1000000	0.2651690
chr5	163000000	164000000	2732	311858	1000000	0.3118580
chr5	164000000	165000000	2227	225621	1000000	0.2256210
chr5	165000000	166000000	2752	229007	1000000	0.2290070
chr5	166000000	167000000	3309	298212	1000000	0.2982120
chr5	167000000	168000000	2571	222559	1000000	0.2225590
chr5	168000000	169000000	2798	248242	1000000	0.2482420
chr5	169000000	170000000	2766	265562	1000000	0.2655620
chr5	170000000	171000000	2713	269989	1000000	0.2699890
chr5	171000000	172000000	3603	285403	1000000	0.2854030
chr5	172000000	173000000	2662	267178	1000000	0.2671780
chr5	173000000	174000000	2705	189193	1000000	0.1891930
chr5	174000000	175000000	2703	300503	1000000	0.3005030
chr5	175000000	176000000	3670	210355	1000000	0.2103550
chr5	176000000	177000000	2488	252644	1000000	0.2526440
chr5	177000000	178000000	2621	222988	1000000	0.2229880
chr5	178000000	179000000	2746	269461	1000000	0.2694610
chr5	179000000	180000000	3189	260904	1000000	0.2609040
chr5	180000000	181000000	3068	314036	1000000	0.3140360
chr5	181000000	182000000	2954	215710	1000000	0.2157100
chr5	182000000	183000000	3086	239225	1000000	0.2392250
chr5	183000000	184000000	2339	303087	1000000	0.3030870
chr5	184000000	185000000	3122	269209	1000000	0.2692090
chr5	185000000	186000000	3460	222048	1000000	0.2220480
chr5	186000000	187000000	3477	166202	1000000	0.1662020
chr5	187000000	188000000	1592	241944	1000000	0.2419440
chr5	188000000	189000000	2332	257359	1000000	0.2573590
chr5	189000000	190000000	3573	150906	1000000	0.1509060
chr5	190000000	191000000	3635	331535	1000000	0.3315350
chr5	191000000	192000000	3016	239335	1000000	0.2393350
chr5	192000000	193000000	2811	318562	1000000	0.3185620
chr5	193000000	194000000	2545	288605	1000000	0.2886050
chr5	194000000	195000000	2756	341524	1000000	0.3415240
chr5	195000000	196000000	3474	385972	1000000	0.3859720
chr5	196000000	197000000	3468	318536	1000000	0.3185360
chr5	197000000	198000000	2540	276623	1000000	0.2766230
chr5	198000000	199000000	2631	249957	1000000	0.2499570
chr5	199000000	200000000	2806	280661	1000000	0.2806610
chr5	200000000	201000000	2941	274109	1000000	0.2741090
chr5	201000000	202000000	3378	369751	1000000	0.3697510
chr5	202000000	203000000	3305	205947	1000000	0.2059470
chr5	203000000	204000000	2853	244142	1000000	0.2441420
chr5	204000000	205000000	3012	342422	1000000	0.3424220
chr5	205000000	206000000	2612	339338	1000000	0.3393380
chr5	206000000	207000000	2415	355167	1000000	0.3551670
chr5	207000000	208000000	3417	373664	1000000	0.3736640
chr5	208000000	209000000	2833	371545	1000000	0.3715450
chr5	209000000	210000000	2577	255490	1000000	0.2554900
chr5	210000000	211000000	3263	163096	1000000	0.1630960
chr5	211000000	211649110	1536	82761	649110	0.1274992
chr6	0	1000000	5357	341770	1000000	0.3417700
chr6	1000000	2000000	5182	311208	1000000	0.3112080
chr6	2000000	3000000	4179	272553	1000000	0.2725530
chr6	3000000	4000000	5152	345568	1000000	0.3455680
chr6	4000000	5000000	5160	377664	1000000	0.3776640
chr6	5000000	6000000	5575	393036	1000000	0.3930360
chr6	6000000	7000000	4346	321870	1000000	0.3218700
chr6	7000000	8000000	3248	249873	1000000	0.2498730
chr6	8000000	9000000	3060	225709	1000000	0.2257090
chr6	9000000	10000000	3675	332127	1000000	0.3321270
chr6	10000000	11000000	2744	344176	1000000	0.3441760
chr6	11000000	12000000	2747	296732	1000000	0.2967320
chr6	12000000	13000000	2338	225448	1000000	0.2254480
chr6	13000000	14000000	2478	162128	1000000	0.1621280
chr6	14000000	15000000	2330	231888	1000000	0.2318880
chr6	15000000	16000000	2545	227024	1000000	0.2270240
chr6	16000000	17000000	2861	301306	1000000	0.3013060
chr6	17000000	18000000	3953	286701	1000000	0.2867010
chr6	18000000	19000000	5451	305834	1000000	0.3058340
chr6	19000000	20000000	2538	270034	1000000	0.2700340
chr6	20000000	21000000	2303	233388	1000000	0.2333880
chr6	21000000	22000000	2282	259620	1000000	0.2596200
chr6	22000000	23000000	2180	188173	1000000	0.1881730
chr6	23000000	24000000	2685	291107	1000000	0.2911070
chr6	24000000	25000000	2068	340809	1000000	0.3408090
chr6	25000000	26000000	2467	308505	1000000	0.3085050
chr6	26000000	27000000	2502	305624	1000000	0.3056240
chr6	27000000	28000000	2821	314305	1000000	0.3143050
chr6	28000000	29000000	2213	326637	1000000	0.3266370
chr6	29000000	30000000	2470	296039	1000000	0.2960390
chr6	30000000	31000000	2265	246842	1000000	0.2468420
chr6	31000000	32000000	2774	309406	1000000	0.3094060
chr6	32000000	33000000	2470	249855	1000000	0.2498550
chr6	33000000	34000000	1888	184779	1000000	0.1847790
chr6	34000000	35000000	2402	177903	1000000	0.1779030
chr6	35000000	36000000	2146	160091	1000000	0.1600910
chr6	36000000	37000000	2529	257431	1000000	0.2574310
chr6	37000000	38000000	3136	211379	1000000	0.2113790
chr6	38000000	39000000	2243	173487	1000000	0.1734870
chr6	39000000	40000000	2740	247618	1000000	0.2476180
chr6	40000000	41000000	2268	279117	1000000	0.2791170
chr6	41000000	42000000	2820	282268	1000000	0.2822680
chr6	42000000	43000000	1919	203410	1000000	0.2034100
chr6	43000000	44000000	2497	195500	1000000	0.1955000
chr6	44000000	45000000	2436	217828	1000000	0.2178280
chr6	45000000	46000000	2433	276810	1000000	0.2768100
chr6	46000000	47000000	2859	280570	1000000	0.2805700
chr6	47000000	48000000	3098	216347	1000000	0.2163470
chr6	48000000	49000000	2695	228931	1000000	0.2289310
chr6	49000000	50000000	2478	213712	1000000	0.2137120
chr6	50000000	51000000	2491	214931	1000000	0.2149310
chr6	51000000	52000000	2996	353576	1000000	0.3535760
chr6	52000000	53000000	1501	108525	1000000	0.1085250
chr6	53000000	54000000	2375	159382	1000000	0.1593820
chr6	54000000	55000000	2144	158636	1000000	0.1586360
chr6	55000000	56000000	2366	188866	1000000	0.1888660
chr6	56000000	57000000	2416	226844	1000000	0.2268440
chr6	57000000	58000000	2132	230860	1000000	0.2308600
chr6	58000000	59000000	2376	175522	1000000	0.1755220
chr6	59000000	60000000	2959	212081	1000000	0.2120810
chr6	60000000	61000000	2526	202306	1000000	0.2023060
chr6	61000000	62000000	2468	131116	1000000	0.1311160
chr6	62000000	63000000	2348	208769	1000000	0.2087690
chr6	63000000	64000000	2806	119542	1000000	0.1195420
chr6	64000000	65000000	2415	240483	1000000	0.2404830
chr6	65000000	66000000	2001	178607	1000000	0.1786070
chr6	66000000	67000000	2022	160708	1000000	0.1607080
chr6	67000000	68000000	2146	183539	1000000	0.1835390
chr6	68000000	69000000	2630	262612	1000000	0.2626120
chr6	69000000	70000000	2754	195805	1000000	0.1958050
chr6	70000000	71000000	1796	186745	1000000	0.1867450
chr6	71000000	72000000	2702	144603	1000000	0.1446030
chr6	72000000	73000000	2704	157765	1000000	0.1577650
chr6	73000000	74000000	1992	167369	1000000	0.1673690
chr6	74000000	75000000	2525	238640	1000000	0.2386400
chr6	75000000	76000000	2166	143776	1000000	0.1437760
chr6	76000000	77000000	2282	201860	1000000	0.2018600
chr6	77000000	78000000	2146	180844	1000000	0.1808440
chr6	78000000	79000000	3020	167434	1000000	0.1674340
chr6	79000000	80000000	3352	100867	1000000	0.1008670
chr6	80000000	81000000	3044	205392	1000000	0.2053920
chr6	81000000	82000000	3172	172830	1000000	0.1728300
chr6	82000000	83000000	3087	172006	1000000	0.1720060
chr6	83000000	84000000	3203	141780	1000000	0.1417800
chr6	84000000	85000000	2193	170999	1000000	0.1709990
chr6	85000000	86000000	2769	234570	1000000	0.2345700
chr6	86000000	87000000	2306	178145	1000000	0.1781450
chr6	87000000	88000000	2926	135555	1000000	0.1355550
chr6	88000000	89000000	2148	100474	1000000	0.1004740
chr6	89000000	90000000	2867	123802	1000000	0.1238020
chr6	90000000	91000000	309	6055	1000000	0.0060550
chr6	91000000	92000000	3156	101471	1000000	0.1014710
chr6	92000000	93000000	2234	119857	1000000	0.1198570
chr6	93000000	94000000	2450	104558	1000000	0.1045580
chr6	94000000	95000000	2589	147026	1000000	0.1470260
chr6	95000000	96000000	2030	128667	1000000	0.1286670
chr6	96000000	97000000	2535	218410	1000000	0.2184100
chr6	97000000	98000000	2310	172572	1000000	0.1725720
chr6	98000000	99000000	2671	194250	1000000	0.1942500
chr6	99000000	100000000	3086	109093	1000000	0.1090930
chr6	100000000	101000000	2020	100182	1000000	0.1001820
chr6	101000000	102000000	2878	238184	1000000	0.2381840
chr6	102000000	103000000	3039	140854	1000000	0.1408540
chr6	103000000	104000000	1975	78625	1000000	0.0786250
chr6	104000000	105000000	2574	115528	1000000	0.1155280
chr6	105000000	106000000	2302	213038	1000000	0.2130380
chr6	106000000	107000000	2144	180728	1000000	0.1807280
chr6	107000000	108000000	2458	221660	1000000	0.2216600
chr6	108000000	109000000	2057	180206	1000000	0.1802060
chr6	109000000	110000000	2615	136854	1000000	0.1368540
chr6	110000000	111000000	2424	249377	1000000	0.2493770
chr6	111000000	112000000	2749	236610	1000000	0.2366100
chr6	112000000	113000000	1657	143044	1000000	0.1430440
chr6	113000000	114000000	2665	140091	1000000	0.1400910
chr6	114000000	115000000	2453	176849	1000000	0.1768490
chr6	115000000	116000000	2056	142290	1000000	0.1422900
chr6	116000000	117000000	2347	189124	1000000	0.1891240
chr6	117000000	118000000	1935	156347	1000000	0.1563470
chr6	118000000	119000000	2086	174757	1000000	0.1747570
chr6	119000000	120000000	2117	118799	1000000	0.1187990
chr6	120000000	121000000	2079	189989	1000000	0.1899890
chr6	121000000	122000000	2347	192452	1000000	0.1924520
chr6	122000000	123000000	2579	151568	1000000	0.1515680
chr6	123000000	124000000	1922	165460	1000000	0.1654600
chr6	124000000	125000000	2688	261582	1000000	0.2615820
chr6	125000000	126000000	2678	220434	1000000	0.2204340
chr6	126000000	127000000	2103	117051	1000000	0.1170510
chr6	127000000	128000000	2801	199103	1000000	0.1991030
chr6	128000000	129000000	2379	249693	1000000	0.2496930
chr6	129000000	130000000	3719	210609	1000000	0.2106090
chr6	130000000	131000000	2814	157859	1000000	0.1578590
chr6	131000000	132000000	1505	121569	1000000	0.1215690
chr6	132000000	133000000	2347	139620	1000000	0.1396200
chr6	133000000	134000000	1981	186745	1000000	0.1867450
chr6	134000000	135000000	2552	206708	1000000	0.2067080
chr6	135000000	136000000	3082	224495	1000000	0.2244950
chr6	136000000	137000000	3861	214336	1000000	0.2143360
chr6	137000000	138000000	3140	230770	1000000	0.2307700
chr6	138000000	139000000	2715	216502	1000000	0.2165020
chr6	139000000	140000000	2584	318568	1000000	0.3185680
chr6	140000000	141000000	2583	220043	1000000	0.2200430
chr6	141000000	142000000	2579	185760	1000000	0.1857600
chr6	142000000	143000000	2727	190974	1000000	0.1909740
chr6	143000000	144000000	3507	221195	1000000	0.2211950
chr6	144000000	145000000	3498	197801	1000000	0.1978010
chr6	145000000	146000000	2866	250657	1000000	0.2506570
chr6	146000000	147000000	3660	275955	1000000	0.2759550
chr6	147000000	148000000	2920	212900	1000000	0.2129000
chr6	148000000	149000000	3717	244410	1000000	0.2444100
chr6	149000000	150000000	3259	206663	1000000	0.2066630
chr6	150000000	151000000	3502	273844	1000000	0.2738440
chr6	151000000	152000000	3073	220017	1000000	0.2200170
chr6	152000000	153000000	3483	284619	1000000	0.2846190
chr6	153000000	154000000	3350	192010	1000000	0.1920100
chr6	154000000	155000000	3357	299310	1000000	0.2993100
chr6	155000000	156000000	3480	204041	1000000	0.2040410
chr6	156000000	157000000	3778	236176	1000000	0.2361760
chr6	157000000	158000000	3343	277222	1000000	0.2772220
chr6	158000000	159000000	3989	233381	1000000	0.2333810
chr6	159000000	160000000	3953	217098	1000000	0.2170980
chr6	160000000	161000000	3204	246947	1000000	0.2469470
chr6	161000000	162000000	3245	240179	1000000	0.2401790
chr6	162000000	163000000	3393	305668	1000000	0.3056680
chr6	163000000	164000000	3047	233001	1000000	0.2330010
chr6	164000000	165000000	3073	257580	1000000	0.2575800
chr6	165000000	166000000	2923	176539	1000000	0.1765390
chr6	166000000	167000000	2475	327658	1000000	0.3276580
chr6	167000000	168000000	3368	267443	1000000	0.2674430
chr6	168000000	169000000	2699	169617	1000000	0.1696170
chr6	169000000	170000000	2590	228878	1000000	0.2288780
chr6	170000000	171000000	3025	375174	1000000	0.3751740
chr6	171000000	172000000	2270	302640	1000000	0.3026400
chr6	172000000	173000000	2259	171963	1000000	0.1719630
chr6	173000000	174000000	2094	238829	1000000	0.2388290
chr6	174000000	175000000	1862	256031	1000000	0.2560310
chr6	175000000	176000000	2622	242558	1000000	0.2425580
chr6	176000000	177000000	2683	252965	1000000	0.2529650
chr6	177000000	178000000	2591	317944	1000000	0.3179440
chr6	178000000	179000000	3331	225021	1000000	0.2250210
chr6	179000000	180000000	3293	220528	1000000	0.2205280
chr6	180000000	181000000	2942	270313	1000000	0.2703130
chr6	181000000	182000000	2805	257767	1000000	0.2577670
chr6	182000000	183000000	2649	264216	1000000	0.2642160
chr6	183000000	184000000	2972	291301	1000000	0.2913010
chr6	184000000	185000000	3600	235043	1000000	0.2350430
chr6	185000000	186000000	3035	255572	1000000	0.2555720
chr6	186000000	187000000	2057	222071	1000000	0.2220710
chr6	187000000	188000000	2717	238361	1000000	0.2383610
chr6	188000000	189000000	2551	131445	1000000	0.1314450
chr6	189000000	190000000	2491	346087	1000000	0.3460870
chr6	190000000	191000000	2234	226115	1000000	0.2261150
chr6	191000000	192000000	2461	194602	1000000	0.1946020
chr6	192000000	193000000	2914	213274	1000000	0.2132740
chr6	193000000	194000000	2898	262277	1000000	0.2622770
chr6	194000000	195000000	2809	298985	1000000	0.2989850
chr6	195000000	196000000	2732	256685	1000000	0.2566850
chr6	196000000	197000000	3534	215766	1000000	0.2157660
chr6	197000000	198000000	3023	275173	1000000	0.2751730
chr6	198000000	199000000	2341	239519	1000000	0.2395190
chr6	199000000	200000000	2660	343879	1000000	0.3438790
chr6	200000000	201000000	2279	256625	1000000	0.2566250
chr6	201000000	202000000	3040	331837	1000000	0.3318370
chr6	202000000	203000000	3256	258910	1000000	0.2589100
chr6	203000000	204000000	2741	383301	1000000	0.3833010
chr6	204000000	205000000	2668	234478	1000000	0.2344780
chr6	205000000	206000000	2551	313127	1000000	0.3131270
chr6	206000000	207000000	3421	171535	1000000	0.1715350
chr6	207000000	208000000	3232	176349	1000000	0.1763490
chr6	208000000	209000000	2503	294442	1000000	0.2944420
chr6	209000000	210000000	1814	192144	1000000	0.1921440
chr6	210000000	211000000	3194	322196	1000000	0.3221960
chr6	211000000	212000000	3205	357175	1000000	0.3571750
chr6	212000000	213000000	2081	189219	1000000	0.1892190
chr6	213000000	214000000	3914	276480	1000000	0.2764800
chr6	214000000	215000000	2952	310859	1000000	0.3108590
chr6	215000000	216000000	3099	221884	1000000	0.2218840
chr6	216000000	217000000	2569	270461	1000000	0.2704610
chr6	217000000	218000000	3300	346117	1000000	0.3461170
chr6	218000000	219000000	3140	315166	1000000	0.3151660
chr6	219000000	220000000	3694	371243	1000000	0.3712430
chr6	220000000	221000000	3229	223273	1000000	0.2232730
chr6	221000000	222000000	3686	301904	1000000	0.3019040
chr6	222000000	223000000	2571	234894	1000000	0.2348940
chr6	223000000	224000000	3842	264634	1000000	0.2646340
chr6	224000000	225000000	4358	149362	1000000	0.1493620
chr6	225000000	226000000	3055	300222	1000000	0.3002220
chr6	226000000	226693804	1295	48750	693804	0.0702648
chr7	0	1000000	3593	185636	1000000	0.1856360
chr7	1000000	2000000	2299	231383	1000000	0.2313830
chr7	2000000	3000000	2828	258238	1000000	0.2582380
chr7	3000000	4000000	2034	323030	1000000	0.3230300
chr7	4000000	5000000	2468	336295	1000000	0.3362950
chr7	5000000	6000000	2880	193727	1000000	0.1937270
chr7	6000000	7000000	2993	336509	1000000	0.3365090
chr7	7000000	8000000	2635	413509	1000000	0.4135090
chr7	8000000	9000000	2354	260035	1000000	0.2600350
chr7	9000000	10000000	3538	296481	1000000	0.2964810
chr7	10000000	11000000	3204	226676	1000000	0.2266760
chr7	11000000	12000000	3064	272527	1000000	0.2725270
chr7	12000000	13000000	3162	309912	1000000	0.3099120
chr7	13000000	14000000	2429	247748	1000000	0.2477480
chr7	14000000	15000000	2193	208741	1000000	0.2087410
chr7	15000000	16000000	2337	209157	1000000	0.2091570
chr7	16000000	17000000	2919	234262	1000000	0.2342620
chr7	17000000	18000000	4099	337100	1000000	0.3371000
chr7	18000000	19000000	4556	241544	1000000	0.2415440
chr7	19000000	20000000	4773	236043	1000000	0.2360430
chr7	20000000	21000000	3148	333466	1000000	0.3334660
chr7	21000000	22000000	3104	228127	1000000	0.2281270
chr7	22000000	23000000	2476	219031	1000000	0.2190310
chr7	23000000	24000000	2896	304868	1000000	0.3048680
chr7	24000000	25000000	2908	223876	1000000	0.2238760
chr7	25000000	26000000	2660	339296	1000000	0.3392960
chr7	26000000	27000000	2695	285177	1000000	0.2851770
chr7	27000000	28000000	2480	182888	1000000	0.1828880
chr7	28000000	29000000	2754	310389	1000000	0.3103890
chr7	29000000	30000000	2813	230848	1000000	0.2308480
chr7	30000000	31000000	2727	281463	1000000	0.2814630
chr7	31000000	32000000	3345	256831	1000000	0.2568310
chr7	32000000	33000000	3088	253766	1000000	0.2537660
chr7	33000000	34000000	2566	215919	1000000	0.2159190
chr7	34000000	35000000	2674	158565	1000000	0.1585650
chr7	35000000	36000000	2685	210877	1000000	0.2108770
chr7	36000000	37000000	2613	195217	1000000	0.1952170
chr7	37000000	38000000	2887	271340	1000000	0.2713400
chr7	38000000	39000000	3384	103845	1000000	0.1038450
chr7	39000000	40000000	3123	80711	1000000	0.0807110
chr7	40000000	41000000	3430	186863	1000000	0.1868630
chr7	41000000	42000000	3238	213927	1000000	0.2139270
chr7	42000000	43000000	2663	231030	1000000	0.2310300
chr7	43000000	44000000	2556	240001	1000000	0.2400010
chr7	44000000	45000000	2030	192888	1000000	0.1928880
chr7	45000000	46000000	2931	167106	1000000	0.1671060
chr7	46000000	47000000	2026	186301	1000000	0.1863010
chr7	47000000	48000000	2606	340500	1000000	0.3405000
chr7	48000000	49000000	3040	245027	1000000	0.2450270
chr7	49000000	50000000	2992	226911	1000000	0.2269110
chr7	50000000	51000000	2416	136819	1000000	0.1368190
chr7	51000000	52000000	3058	270140	1000000	0.2701400
chr7	52000000	53000000	2838	317705	1000000	0.3177050
chr7	53000000	54000000	2584	133102	1000000	0.1331020
chr7	54000000	55000000	3360	262050	1000000	0.2620500
chr7	55000000	56000000	3039	119008	1000000	0.1190080
chr7	56000000	57000000	2899	75239	1000000	0.0752390
chr7	57000000	58000000	2386	159935	1000000	0.1599350
chr7	58000000	59000000	3378	233625	1000000	0.2336250
chr7	59000000	60000000	1866	130727	1000000	0.1307270
chr7	60000000	61000000	3016	176519	1000000	0.1765190
chr7	61000000	62000000	2570	243669	1000000	0.2436690
chr7	62000000	63000000	2548	274350	1000000	0.2743500
chr7	63000000	64000000	2243	202028	1000000	0.2020280
chr7	64000000	65000000	2866	236103	1000000	0.2361030
chr7	65000000	66000000	2752	180036	1000000	0.1800360
chr7	66000000	67000000	2598	137554	1000000	0.1375540
chr7	67000000	68000000	2301	182304	1000000	0.1823040
chr7	68000000	69000000	1942	166780	1000000	0.1667800
chr7	69000000	70000000	2266	282426	1000000	0.2824260
chr7	70000000	71000000	3272	260354	1000000	0.2603540
chr7	71000000	72000000	1874	124787	1000000	0.1247870
chr7	72000000	73000000	2929	285208	1000000	0.2852080
chr7	73000000	74000000	1939	124295	1000000	0.1242950
chr7	74000000	75000000	3084	220321	1000000	0.2203210
chr7	75000000	76000000	2105	195442	1000000	0.1954420
chr7	76000000	77000000	2950	230326	1000000	0.2303260
chr7	77000000	78000000	2651	97041	1000000	0.0970410
chr7	78000000	79000000	2500	280754	1000000	0.2807540
chr7	79000000	80000000	3070	241941	1000000	0.2419410
chr7	80000000	81000000	3092	146702	1000000	0.1467020
chr7	81000000	82000000	2565	224355	1000000	0.2243550
chr7	82000000	83000000	2447	242670	1000000	0.2426700
chr7	83000000	84000000	2290	182252	1000000	0.1822520
chr7	84000000	85000000	2982	250127	1000000	0.2501270
chr7	85000000	86000000	2781	256930	1000000	0.2569300
chr7	86000000	87000000	3312	282128	1000000	0.2821280
chr7	87000000	88000000	2823	285496	1000000	0.2854960
chr7	88000000	89000000	2632	247836	1000000	0.2478360
chr7	89000000	90000000	2725	215398	1000000	0.2153980
chr7	90000000	91000000	2455	158466	1000000	0.1584660
chr7	91000000	92000000	3173	247471	1000000	0.2474710
chr7	92000000	93000000	1918	123841	1000000	0.1238410
chr7	93000000	94000000	2737	261664	1000000	0.2616640
chr7	94000000	95000000	3555	250520	1000000	0.2505200
chr7	95000000	96000000	2761	176430	1000000	0.1764300
chr7	96000000	97000000	3186	208049	1000000	0.2080490
chr7	97000000	98000000	3473	233668	1000000	0.2336680
chr7	98000000	99000000	2527	170561	1000000	0.1705610
chr7	99000000	100000000	2359	193341	1000000	0.1933410
chr7	100000000	101000000	2876	286582	1000000	0.2865820
chr7	101000000	102000000	1727	143808	1000000	0.1438080
chr7	102000000	103000000	2090	161397	1000000	0.1613970
chr7	103000000	104000000	2473	216278	1000000	0.2162780
chr7	104000000	105000000	2698	268649	1000000	0.2686490
chr7	105000000	106000000	2046	218962	1000000	0.2189620
chr7	106000000	107000000	2097	185120	1000000	0.1851200
chr7	107000000	108000000	1571	196461	1000000	0.1964610
chr7	108000000	109000000	1958	128285	1000000	0.1282850
chr7	109000000	110000000	1496	117187	1000000	0.1171870
chr7	110000000	111000000	2676	325851	1000000	0.3258510
chr7	111000000	112000000	2189	144940	1000000	0.1449400
chr7	112000000	113000000	2308	184967	1000000	0.1849670
chr7	113000000	114000000	2706	177093	1000000	0.1770930
chr7	114000000	115000000	2254	171173	1000000	0.1711730
chr7	115000000	116000000	3010	246115	1000000	0.2461150
chr7	116000000	117000000	2123	133752	1000000	0.1337520
chr7	117000000	118000000	2600	186018	1000000	0.1860180
chr7	118000000	119000000	2143	214058	1000000	0.2140580
chr7	119000000	120000000	2325	172582	1000000	0.1725820
chr7	120000000	121000000	2249	162027	1000000	0.1620270
chr7	121000000	122000000	2390	202231	1000000	0.2022310
chr7	122000000	123000000	1928	139062	1000000	0.1390620
chr7	123000000	124000000	2368	201051	1000000	0.2010510
chr7	124000000	125000000	2278	204043	1000000	0.2040430
chr7	125000000	126000000	1905	122666	1000000	0.1226660
chr7	126000000	127000000	2619	132936	1000000	0.1329360
chr7	127000000	128000000	2129	170211	1000000	0.1702110
chr7	128000000	129000000	2920	194429	1000000	0.1944290
chr7	129000000	130000000	2194	209593	1000000	0.2095930
chr7	130000000	131000000	2228	167451	1000000	0.1674510
chr7	131000000	132000000	2556	133253	1000000	0.1332530
chr7	132000000	133000000	2538	78116	1000000	0.0781160
chr7	133000000	134000000	2460	149196	1000000	0.1491960
chr7	134000000	135000000	2385	84966	1000000	0.0849660
chr7	135000000	136000000	2515	178719	1000000	0.1787190
chr7	136000000	137000000	2433	89000	1000000	0.0890000
chr7	137000000	138000000	1961	96198	1000000	0.0961980
chr7	138000000	139000000	2752	190586	1000000	0.1905860
chr7	139000000	140000000	1750	107709	1000000	0.1077090
chr7	140000000	141000000	2013	142207	1000000	0.1422070
chr7	141000000	142000000	2374	204530	1000000	0.2045300
chr7	142000000	143000000	2653	139254	1000000	0.1392540
chr7	143000000	144000000	2639	100925	1000000	0.1009250
chr7	144000000	145000000	3260	83413	1000000	0.0834130
chr7	145000000	146000000	2122	44623	1000000	0.0446230
chr7	146000000	147000000	1297	20990	1000000	0.0209900
chr7	147000000	148000000	1184	13198	1000000	0.0131980
chr7	148000000	149000000	1527	18278	1000000	0.0182780
chr7	149000000	150000000	1075	11109	1000000	0.0111090
chr7	150000000	151000000	775	8687	1000000	0.0086870
chr7	151000000	152000000	845	69364	1000000	0.0693640
chr7	152000000	153000000	2839	168926	1000000	0.1689260
chr7	153000000	154000000	2689	145257	1000000	0.1452570
chr7	154000000	155000000	2631	142199	1000000	0.1421990
chr7	155000000	156000000	2020	138126	1000000	0.1381260
chr7	156000000	157000000	2258	184959	1000000	0.1849590
chr7	157000000	158000000	2424	139118	1000000	0.1391180
chr7	158000000	159000000	3528	101172	1000000	0.1011720
chr7	159000000	160000000	3014	106316	1000000	0.1063160
chr7	160000000	161000000	2216	65469	1000000	0.0654690
chr7	161000000	162000000	2662	138136	1000000	0.1381360
chr7	162000000	163000000	2513	143631	1000000	0.1436310
chr7	163000000	164000000	2752	194272	1000000	0.1942720
chr7	164000000	165000000	2035	62025	1000000	0.0620250
chr7	165000000	166000000	1691	129820	1000000	0.1298200
chr7	166000000	167000000	2183	188180	1000000	0.1881800
chr7	167000000	168000000	2466	234214	1000000	0.2342140
chr7	168000000	169000000	2797	190043	1000000	0.1900430
chr7	169000000	170000000	3011	228230	1000000	0.2282300
chr7	170000000	171000000	4006	254431	1000000	0.2544310
chr7	171000000	172000000	3507	269125	1000000	0.2691250
chr7	172000000	173000000	2220	229944	1000000	0.2299440
chr7	173000000	174000000	2855	166373	1000000	0.1663730
chr7	174000000	175000000	2093	210108	1000000	0.2101080
chr7	175000000	176000000	2750	153618	1000000	0.1536180
chr7	176000000	177000000	3705	241717	1000000	0.2417170
chr7	177000000	178000000	3351	171728	1000000	0.1717280
chr7	178000000	179000000	2125	182606	1000000	0.1826060
chr7	179000000	180000000	2555	207253	1000000	0.2072530
chr7	180000000	181000000	2480	221843	1000000	0.2218430
chr7	181000000	182000000	2420	230841	1000000	0.2308410
chr7	182000000	183000000	2296	140043	1000000	0.1400430
chr7	183000000	184000000	2286	200678	1000000	0.2006780
chr7	184000000	185000000	2322	200982	1000000	0.2009820
chr7	185000000	186000000	2069	222878	1000000	0.2228780
chr7	186000000	187000000	2231	177314	1000000	0.1773140
chr7	187000000	188000000	3074	164420	1000000	0.1644200
chr7	188000000	189000000	2281	225942	1000000	0.2259420
chr7	189000000	190000000	3457	269215	1000000	0.2692150
chr7	190000000	191000000	3065	212455	1000000	0.2124550
chr7	191000000	192000000	3383	200566	1000000	0.2005660
chr7	192000000	193000000	2776	167526	1000000	0.1675260
chr7	193000000	194000000	2438	136357	1000000	0.1363570
chr7	194000000	195000000	2553	216168	1000000	0.2161680
chr7	195000000	196000000	2137	132634	1000000	0.1326340
chr7	196000000	197000000	1927	218251	1000000	0.2182510
chr7	197000000	198000000	2390	150308	1000000	0.1503080
chr7	198000000	199000000	2970	160852	1000000	0.1608520
chr7	199000000	200000000	2475	308121	1000000	0.3081210
chr7	200000000	201000000	3467	284152	1000000	0.2841520
chr7	201000000	202000000	2681	200240	1000000	0.2002400
chr7	202000000	203000000	2270	142838	1000000	0.1428380
chr7	203000000	204000000	2876	141794	1000000	0.1417940
chr7	204000000	205000000	2156	217460	1000000	0.2174600
chr7	205000000	206000000	1869	185946	1000000	0.1859460
chr7	206000000	207000000	1969	173684	1000000	0.1736840
chr7	207000000	208000000	2694	263609	1000000	0.2636090
chr7	208000000	209000000	3405	229224	1000000	0.2292240
chr7	209000000	210000000	3902	199411	1000000	0.1994110
chr7	210000000	211000000	3835	88611	1000000	0.0886110
chr7	211000000	212000000	4044	172081	1000000	0.1720810
chr7	212000000	213000000	3314	199653	1000000	0.1996530
chr7	213000000	214000000	3767	254806	1000000	0.2548060
chr7	214000000	215000000	2716	138481	1000000	0.1384810
chr7	215000000	216000000	1984	201211	1000000	0.2012110
chr7	216000000	217000000	1689	137449	1000000	0.1374490
chr7	217000000	218000000	3162	275153	1000000	0.2751530
chr7	218000000	219000000	3114	178964	1000000	0.1789640
chr7	219000000	220000000	2158	229441	1000000	0.2294410
chr7	220000000	221000000	2735	252721	1000000	0.2527210
chr7	221000000	222000000	2838	157368	1000000	0.1573680
chr7	222000000	223000000	3805	175320	1000000	0.1753200
chr7	223000000	224000000	2860	225343	1000000	0.2253430
chr7	224000000	225000000	1807	196239	1000000	0.1962390
chr7	225000000	226000000	2163	206888	1000000	0.2068880
chr7	226000000	227000000	2920	169548	1000000	0.1695480
chr7	227000000	228000000	2266	199336	1000000	0.1993360
chr7	228000000	229000000	2991	224839	1000000	0.2248390
chr7	229000000	230000000	3585	188328	1000000	0.1883280
chr7	230000000	231000000	3299	176487	1000000	0.1764870
chr7	231000000	232000000	3117	218612	1000000	0.2186120
chr7	232000000	233000000	2768	229801	1000000	0.2298010
chr7	233000000	234000000	2771	190354	1000000	0.1903540
chr7	234000000	235000000	3400	207454	1000000	0.2074540
chr7	235000000	236000000	2653	301662	1000000	0.3016620
chr7	236000000	237000000	2733	243839	1000000	0.2438390
chr7	237000000	238000000	2339	223641	1000000	0.2236410
chr7	238000000	239000000	3064	242495	1000000	0.2424950
chr7	239000000	240000000	3007	169666	1000000	0.1696660
chr7	240000000	241000000	2445	186669	1000000	0.1866690
chr7	241000000	242000000	3158	205843	1000000	0.2058430
chr7	242000000	243000000	4097	247520	1000000	0.2475200
chr7	243000000	244000000	3006	180611	1000000	0.1806110
chr7	244000000	245000000	3154	206843	1000000	0.2068430
chr7	245000000	246000000	3597	260632	1000000	0.2606320
chr7	246000000	247000000	2395	194526	1000000	0.1945260
chr7	247000000	248000000	2855	180332	1000000	0.1803320
chr7	248000000	249000000	2177	236439	1000000	0.2364390
chr7	249000000	250000000	2362	292880	1000000	0.2928800
chr7	250000000	251000000	3001	271989	1000000	0.2719890
chr7	251000000	252000000	2536	253134	1000000	0.2531340
chr7	252000000	253000000	2896	181436	1000000	0.1814360
chr7	253000000	254000000	2594	203736	1000000	0.2037360
chr7	254000000	255000000	3124	349650	1000000	0.3496500
chr7	255000000	256000000	2609	253413	1000000	0.2534130
chr7	256000000	257000000	2409	277401	1000000	0.2774010
chr7	257000000	258000000	1780	92650	1000000	0.0926500
chr7	258000000	259000000	3267	222344	1000000	0.2223440
chr7	259000000	260000000	2508	104674	1000000	0.1046740
chr7	260000000	261000000	2692	225213	1000000	0.2252130
chr7	261000000	262000000	3139	260079	1000000	0.2600790
chr7	262000000	263000000	3412	265596	1000000	0.2655960
chr7	263000000	264000000	2847	216896	1000000	0.2168960
chr7	264000000	265000000	3733	195726	1000000	0.1957260
chr7	265000000	266000000	3815	209390	1000000	0.2093900
chr7	266000000	267000000	3296	277991	1000000	0.2779910
chr7	267000000	268000000	3644	382811	1000000	0.3828110
chr7	268000000	269000000	3460	140360	1000000	0.1403600
chr7	269000000	270000000	3038	347854	1000000	0.3478540
chr7	270000000	271000000	3427	238185	1000000	0.2381850
chr7	271000000	272000000	2765	275374	1000000	0.2753740
chr7	272000000	273000000	3900	266593	1000000	0.2665930
chr7	273000000	274000000	3792	173692	1000000	0.1736920
chr7	274000000	275000000	3826	171861	1000000	0.1718610
chr7	275000000	276000000	2855	299863	1000000	0.2998630
chr7	276000000	277000000	3190	270054	1000000	0.2700540
chr7	277000000	278000000	2608	239988	1000000	0.2399880
chr7	278000000	279000000	2329	217989	1000000	0.2179890
chr7	279000000	280000000	3239	290249	1000000	0.2902490
chr7	280000000	281000000	3367	281865	1000000	0.2818650
chr7	281000000	282000000	3029	315645	1000000	0.3156450
chr7	282000000	283000000	2612	274547	1000000	0.2745470
chr7	283000000	284000000	2889	364827	1000000	0.3648270
chr7	284000000	285000000	3215	282965	1000000	0.2829650
chr7	285000000	286000000	3053	220237	1000000	0.2202370
chr7	286000000	287000000	3431	203645	1000000	0.2036450
chr7	287000000	288000000	2978	201409	1000000	0.2014090
chr7	288000000	289000000	3282	136382	1000000	0.1363820
chr7	289000000	290000000	2902	212601	1000000	0.2126010
chr7	290000000	291000000	3148	241487	1000000	0.2414870
chr7	291000000	292000000	3562	218652	1000000	0.2186520
chr7	292000000	293000000	3881	202740	1000000	0.2027400
chr7	293000000	294000000	1982	128236	1000000	0.1282360
chr7	294000000	295000000	3222	322395	1000000	0.3223950
chr7	295000000	296000000	3347	434787	1000000	0.4347870
chr7	296000000	297000000	2773	349435	1000000	0.3494350
chr7	297000000	298000000	2989	373539	1000000	0.3735390
chr7	298000000	299000000	3088	187715	1000000	0.1877150
chr7	299000000	300000000	3713	331106	1000000	0.3311060
chr7	300000000	301000000	3532	344237	1000000	0.3442370
chr7	301000000	302000000	2271	263508	1000000	0.2635080
chr7	302000000	303000000	3370	283050	1000000	0.2830500
chr7	303000000	304000000	4564	246211	1000000	0.2462110
chr7	304000000	305000000	2446	179958	1000000	0.1799580
[truncated: 10,263 more rows]
