# Supplementary material for: Chromosome-level haplotype-resolved assembly of highly heterozygous grass genomes with PhaseGrass
Source: Nat Commun. 2025 Dec 20;17:12. doi: 10.1038/s41467-025-66377-5 (PMC12764793; doi:10.1038/s41467-025-66377-5)
Supplement: Supplementary file 6 — Source Data [file 41467_2025_66377_MOESM6_ESM.zip › Supplementary Fig. 11a/Sikem_coverage/query_windows_rep_cov.bed]

chr1	0	1000000	3223	902492	1000000	0.9024920
chr1	1000000	2000000	3647	810328	1000000	0.8103280
chr1	2000000	3000000	5161	714075	1000000	0.7140750
chr1	3000000	4000000	4770	748907	1000000	0.7489070
chr1	4000000	5000000	3774	819897	1000000	0.8198970
chr1	5000000	6000000	3434	890592	1000000	0.8905920
chr1	6000000	7000000	3985	712697	1000000	0.7126970
chr1	7000000	8000000	4241	743255	1000000	0.7432550
chr1	8000000	9000000	5192	658887	1000000	0.6588870
chr1	9000000	10000000	2549	618018	1000000	0.6180180
chr1	10000000	11000000	3041	629467	1000000	0.6294670
chr1	11000000	12000000	3652	637125	1000000	0.6371250
chr1	12000000	13000000	2387	787175	1000000	0.7871750
chr1	13000000	14000000	2835	846472	1000000	0.8464720
chr1	14000000	15000000	3096	808192	1000000	0.8081920
chr1	15000000	16000000	2392	754415	1000000	0.7544150
chr1	16000000	17000000	2637	656696	1000000	0.6566960
chr1	17000000	18000000	2188	872637	1000000	0.8726370
chr1	18000000	19000000	2403	797241	1000000	0.7972410
chr1	19000000	20000000	3340	653981	1000000	0.6539810
chr1	20000000	21000000	2771	652318	1000000	0.6523180
chr1	21000000	22000000	3003	739210	1000000	0.7392100
chr1	22000000	23000000	2607	732892	1000000	0.7328920
chr1	23000000	24000000	3187	779337	1000000	0.7793370
chr1	24000000	25000000	3318	760554	1000000	0.7605540
chr1	25000000	26000000	3258	693006	1000000	0.6930060
chr1	26000000	27000000	2643	705501	1000000	0.7055010
chr1	27000000	28000000	3033	660125	1000000	0.6601250
chr1	28000000	29000000	3884	737829	1000000	0.7378290
chr1	29000000	30000000	2237	810603	1000000	0.8106030
chr1	30000000	31000000	2754	791541	1000000	0.7915410
chr1	31000000	32000000	1987	855293	1000000	0.8552930
chr1	32000000	33000000	2273	723794	1000000	0.7237940
chr1	33000000	34000000	2630	800358	1000000	0.8003580
chr1	34000000	35000000	1903	726089	1000000	0.7260890
chr1	35000000	36000000	3142	744737	1000000	0.7447370
chr1	36000000	37000000	2892	856034	1000000	0.8560340
chr1	37000000	38000000	3369	803808	1000000	0.8038080
chr1	38000000	39000000	2731	911560	1000000	0.9115600
chr1	39000000	40000000	3365	781798	1000000	0.7817980
chr1	40000000	41000000	3143	755234	1000000	0.7552340
chr1	41000000	42000000	3428	700083	1000000	0.7000830
chr1	42000000	43000000	2586	857156	1000000	0.8571560
chr1	43000000	44000000	2302	859323	1000000	0.8593230
chr1	44000000	45000000	1959	830538	1000000	0.8305380
chr1	45000000	46000000	2366	671482	1000000	0.6714820
chr1	46000000	47000000	3199	749470	1000000	0.7494700
chr1	47000000	48000000	2231	780781	1000000	0.7807810
chr1	48000000	49000000	3065	862311	1000000	0.8623110
chr1	49000000	50000000	1788	824945	1000000	0.8249450
chr1	50000000	51000000	3019	745784	1000000	0.7457840
chr1	51000000	52000000	2641	744968	1000000	0.7449680
chr1	52000000	53000000	3487	733515	1000000	0.7335150
chr1	53000000	54000000	3821	733271	1000000	0.7332710
chr1	54000000	55000000	2938	855977	1000000	0.8559770
chr1	55000000	56000000	3267	810920	1000000	0.8109200
chr1	56000000	57000000	2970	773864	1000000	0.7738640
chr1	57000000	58000000	2624	819407	1000000	0.8194070
chr1	58000000	59000000	3035	839253	1000000	0.8392530
chr1	59000000	60000000	3034	737386	1000000	0.7373860
chr1	60000000	61000000	3262	746998	1000000	0.7469980
chr1	61000000	62000000	2621	791120	1000000	0.7911200
chr1	62000000	63000000	2249	763928	1000000	0.7639280
chr1	63000000	64000000	2214	780347	1000000	0.7803470
chr1	64000000	65000000	2216	770656	1000000	0.7706560
chr1	65000000	66000000	2625	797393	1000000	0.7973930
chr1	66000000	67000000	2952	778740	1000000	0.7787400
chr1	67000000	68000000	2711	850737	1000000	0.8507370
chr1	68000000	69000000	3591	762519	1000000	0.7625190
chr1	69000000	70000000	2407	751520	1000000	0.7515200
chr1	70000000	71000000	2504	751704	1000000	0.7517040
chr1	71000000	72000000	3331	752609	1000000	0.7526090
chr1	72000000	73000000	2254	821350	1000000	0.8213500
chr1	73000000	74000000	2005	759012	1000000	0.7590120
chr1	74000000	75000000	3060	762732	1000000	0.7627320
chr1	75000000	76000000	2962	776635	1000000	0.7766350
chr1	76000000	77000000	2401	834014	1000000	0.8340140
chr1	77000000	78000000	2387	929464	1000000	0.9294640
chr1	78000000	79000000	2794	839566	1000000	0.8395660
chr1	79000000	80000000	1768	830330	1000000	0.8303300
chr1	80000000	81000000	1723	847077	1000000	0.8470770
chr1	81000000	82000000	3093	795891	1000000	0.7958910
chr1	82000000	83000000	3530	774626	1000000	0.7746260
chr1	83000000	84000000	2786	898437	1000000	0.8984370
chr1	84000000	85000000	3428	878999	1000000	0.8789990
chr1	85000000	86000000	3327	851339	1000000	0.8513390
chr1	86000000	87000000	3063	905160	1000000	0.9051600
chr1	87000000	88000000	2560	858607	1000000	0.8586070
chr1	88000000	89000000	2783	880493	1000000	0.8804930
chr1	89000000	90000000	1931	931196	1000000	0.9311960
chr1	90000000	91000000	1286	987106	1000000	0.9871060
chr1	91000000	92000000	1076	987908	1000000	0.9879080
chr1	92000000	93000000	1020	985633	1000000	0.9856330
chr1	93000000	94000000	905	985614	1000000	0.9856140
chr1	94000000	95000000	1152	985417	1000000	0.9854170
chr1	95000000	96000000	1106	982422	1000000	0.9824220
chr1	96000000	97000000	1315	984838	1000000	0.9848380
chr1	97000000	98000000	1317	984992	1000000	0.9849920
chr1	98000000	99000000	1098	981701	1000000	0.9817010
chr1	99000000	100000000	1647	986428	1000000	0.9864280
chr1	100000000	101000000	1682	979268	1000000	0.9792680
chr1	101000000	102000000	415	991801	1000000	0.9918010
chr1	102000000	103000000	273	991328	1000000	0.9913280
chr1	103000000	104000000	1039	980056	1000000	0.9800560
chr1	104000000	105000000	2672	937269	1000000	0.9372690
chr1	105000000	106000000	3025	928953	1000000	0.9289530
chr1	106000000	107000000	2973	918933	1000000	0.9189330
chr1	107000000	108000000	3035	923416	1000000	0.9234160
chr1	108000000	109000000	3534	889275	1000000	0.8892750
chr1	109000000	110000000	2505	965569	1000000	0.9655690
chr1	110000000	111000000	2389	923535	1000000	0.9235350
chr1	111000000	112000000	2563	830789	1000000	0.8307890
chr1	112000000	113000000	3233	793370	1000000	0.7933700
chr1	113000000	114000000	2112	864706	1000000	0.8647060
chr1	114000000	115000000	2194	874068	1000000	0.8740680
chr1	115000000	116000000	2427	771658	1000000	0.7716580
chr1	116000000	117000000	2506	875569	1000000	0.8755690
chr1	117000000	118000000	3291	802801	1000000	0.8028010
chr1	118000000	119000000	1910	870716	1000000	0.8707160
chr1	119000000	120000000	2476	814527	1000000	0.8145270
chr1	120000000	121000000	2845	737290	1000000	0.7372900
chr1	121000000	122000000	2804	724046	1000000	0.7240460
chr1	122000000	123000000	2750	790573	1000000	0.7905730
chr1	123000000	124000000	2177	783015	1000000	0.7830150
chr1	124000000	125000000	2957	714206	1000000	0.7142060
chr1	125000000	126000000	2976	731253	1000000	0.7312530
chr1	126000000	127000000	2678	820541	1000000	0.8205410
chr1	127000000	128000000	2512	821103	1000000	0.8211030
chr1	128000000	129000000	2675	767053	1000000	0.7670530
chr1	129000000	130000000	2902	765123	1000000	0.7651230
chr1	130000000	131000000	2510	757394	1000000	0.7573940
chr1	131000000	132000000	2604	750811	1000000	0.7508110
chr1	132000000	133000000	1760	848733	1000000	0.8487330
chr1	133000000	134000000	1944	780206	1000000	0.7802060
chr1	134000000	135000000	2159	852717	1000000	0.8527170
chr1	135000000	136000000	2721	820009	1000000	0.8200090
chr1	136000000	137000000	2852	755417	1000000	0.7554170
chr1	137000000	138000000	2346	841043	1000000	0.8410430
chr1	138000000	139000000	2151	779738	1000000	0.7797380
chr1	139000000	140000000	2162	788222	1000000	0.7882220
chr1	140000000	141000000	2911	666726	1000000	0.6667260
chr1	141000000	142000000	2337	784321	1000000	0.7843210
chr1	142000000	143000000	2655	803056	1000000	0.8030560
chr1	143000000	144000000	3120	752274	1000000	0.7522740
chr1	144000000	145000000	1938	859214	1000000	0.8592140
chr1	145000000	146000000	3585	740886	1000000	0.7408860
chr1	146000000	147000000	2636	835342	1000000	0.8353420
chr1	147000000	148000000	1960	839090	1000000	0.8390900
chr1	148000000	149000000	2090	862907	1000000	0.8629070
chr1	149000000	150000000	1798	735912	1000000	0.7359120
chr1	150000000	151000000	1961	815259	1000000	0.8152590
chr1	151000000	152000000	2080	778850	1000000	0.7788500
chr1	152000000	153000000	2493	758186	1000000	0.7581860
chr1	153000000	154000000	2714	792804	1000000	0.7928040
chr1	154000000	155000000	2328	815947	1000000	0.8159470
chr1	155000000	156000000	1928	802506	1000000	0.8025060
chr1	156000000	157000000	2299	688385	1000000	0.6883850
chr1	157000000	158000000	1842	762151	1000000	0.7621510
chr1	158000000	159000000	2456	764248	1000000	0.7642480
chr1	159000000	160000000	3095	802848	1000000	0.8028480
chr1	160000000	161000000	2412	851798	1000000	0.8517980
chr1	161000000	162000000	2859	691844	1000000	0.6918440
chr1	162000000	163000000	2087	765216	1000000	0.7652160
chr1	163000000	164000000	2506	740183	1000000	0.7401830
chr1	164000000	165000000	3456	760355	1000000	0.7603550
chr1	165000000	166000000	1974	787618	1000000	0.7876180
chr1	166000000	167000000	2252	714869	1000000	0.7148690
chr1	167000000	168000000	2323	831752	1000000	0.8317520
chr1	168000000	169000000	2255	821901	1000000	0.8219010
chr1	169000000	170000000	3152	787964	1000000	0.7879640
chr1	170000000	171000000	2413	692654	1000000	0.6926540
chr1	171000000	172000000	2872	752975	1000000	0.7529750
chr1	172000000	173000000	2447	757019	1000000	0.7570190
chr1	173000000	174000000	1679	872722	1000000	0.8727220
chr1	174000000	175000000	3285	655712	1000000	0.6557120
chr1	175000000	176000000	2599	767307	1000000	0.7673070
chr1	176000000	177000000	2137	769004	1000000	0.7690040
chr1	177000000	178000000	2282	735507	1000000	0.7355070
chr1	178000000	179000000	1892	745461	1000000	0.7454610
chr1	179000000	180000000	3203	750293	1000000	0.7502930
chr1	180000000	181000000	2892	754181	1000000	0.7541810
chr1	181000000	182000000	3061	731447	1000000	0.7314470
chr1	182000000	183000000	2792	801702	1000000	0.8017020
chr1	183000000	184000000	2407	755629	1000000	0.7556290
chr1	184000000	185000000	2229	714758	1000000	0.7147580
chr1	185000000	186000000	2434	760155	1000000	0.7601550
chr1	186000000	187000000	2191	728463	1000000	0.7284630
chr1	187000000	188000000	2796	757899	1000000	0.7578990
chr1	188000000	189000000	1968	809936	1000000	0.8099360
chr1	189000000	190000000	2750	772501	1000000	0.7725010
chr1	190000000	191000000	2417	708568	1000000	0.7085680
chr1	191000000	192000000	3328	684255	1000000	0.6842550
chr1	192000000	193000000	2636	737830	1000000	0.7378300
chr1	193000000	194000000	2254	752498	1000000	0.7524980
chr1	194000000	195000000	2811	700381	1000000	0.7003810
chr1	195000000	196000000	2932	662126	1000000	0.6621260
chr1	196000000	197000000	2305	752177	1000000	0.7521770
chr1	197000000	198000000	2531	710973	1000000	0.7109730
chr1	198000000	199000000	2087	788127	1000000	0.7881270
chr1	199000000	200000000	2571	757575	1000000	0.7575750
chr1	200000000	201000000	2230	731842	1000000	0.7318420
chr1	201000000	202000000	2234	685924	1000000	0.6859240
chr1	202000000	203000000	2758	747851	1000000	0.7478510
chr1	203000000	204000000	1826	837151	1000000	0.8371510
chr1	204000000	205000000	2977	742894	1000000	0.7428940
chr1	205000000	206000000	1654	864805	1000000	0.8648050
chr1	206000000	207000000	2190	838392	1000000	0.8383920
chr1	207000000	208000000	2430	797523	1000000	0.7975230
chr1	208000000	209000000	2935	803492	1000000	0.8034920
chr1	209000000	210000000	3344	758822	1000000	0.7588220
chr1	210000000	211000000	3700	645639	1000000	0.6456390
chr1	211000000	212000000	2869	667187	1000000	0.6671870
chr1	212000000	213000000	3079	702963	1000000	0.7029630
chr1	213000000	214000000	2313	736507	1000000	0.7365070
chr1	214000000	215000000	2283	733934	1000000	0.7339340
chr1	215000000	216000000	2527	733196	1000000	0.7331960
chr1	216000000	217000000	2497	713457	1000000	0.7134570
chr1	217000000	218000000	2813	675206	1000000	0.6752060
chr1	218000000	219000000	2717	736605	1000000	0.7366050
chr1	219000000	220000000	3054	712280	1000000	0.7122800
chr1	220000000	221000000	2827	722097	1000000	0.7220970
chr1	221000000	222000000	3248	738447	1000000	0.7384470
chr1	222000000	223000000	2730	736818	1000000	0.7368180
chr1	223000000	224000000	2445	657405	1000000	0.6574050
chr1	224000000	225000000	2101	794142	1000000	0.7941420
chr1	225000000	226000000	2871	650259	1000000	0.6502590
chr1	226000000	227000000	3191	679853	1000000	0.6798530
chr1	227000000	228000000	1880	697391	1000000	0.6973910
chr1	228000000	229000000	1922	731251	1000000	0.7312510
chr1	229000000	230000000	2646	777743	1000000	0.7777430
chr1	230000000	231000000	2765	636685	1000000	0.6366850
chr1	231000000	232000000	2648	838085	1000000	0.8380850
chr1	232000000	233000000	3874	669458	1000000	0.6694580
chr1	233000000	234000000	3301	667572	1000000	0.6675720
chr1	234000000	235000000	2091	739884	1000000	0.7398840
chr1	235000000	236000000	2249	767214	1000000	0.7672140
chr1	236000000	237000000	2214	744752	1000000	0.7447520
chr1	237000000	238000000	2228	882682	1000000	0.8826820
chr1	238000000	239000000	2973	764119	1000000	0.7641190
chr1	239000000	240000000	3233	640329	1000000	0.6403290
chr1	240000000	241000000	2289	694773	1000000	0.6947730
chr1	241000000	242000000	3169	760152	1000000	0.7601520
chr1	242000000	243000000	2773	521072	1000000	0.5210720
chr1	243000000	244000000	2183	708808	1000000	0.7088080
chr1	244000000	245000000	2349	794956	1000000	0.7949560
chr1	245000000	246000000	2425	748334	1000000	0.7483340
chr1	246000000	247000000	3177	609134	1000000	0.6091340
chr1	247000000	248000000	2911	623119	1000000	0.6231190
chr1	248000000	249000000	3439	799439	1000000	0.7994390
chr1	249000000	250000000	3160	713543	1000000	0.7135430
chr1	250000000	251000000	3544	784417	1000000	0.7844170
chr1	251000000	252000000	2097	698682	1000000	0.6986820
chr1	252000000	253000000	1775	875664	1000000	0.8756640
chr1	253000000	254000000	2995	877835	1000000	0.8778350
chr1	254000000	254899717	1017	878469	899717	0.9763837
chr2	0	1000000	5137	741018	1000000	0.7410180
chr2	1000000	2000000	4395	592467	1000000	0.5924670
chr2	2000000	3000000	4513	704106	1000000	0.7041060
chr2	3000000	4000000	3374	697811	1000000	0.6978110
chr2	4000000	5000000	4010	680097	1000000	0.6800970
chr2	5000000	6000000	3204	798687	1000000	0.7986870
chr2	6000000	7000000	2635	747975	1000000	0.7479750
chr2	7000000	8000000	2562	777903	1000000	0.7779030
chr2	8000000	9000000	2141	802118	1000000	0.8021180
chr2	9000000	10000000	1911	845231	1000000	0.8452310
chr2	10000000	11000000	2856	765059	1000000	0.7650590
chr2	11000000	12000000	2505	702468	1000000	0.7024680
chr2	12000000	13000000	2026	701953	1000000	0.7019530
chr2	13000000	14000000	2753	719110	1000000	0.7191100
chr2	14000000	15000000	2743	691411	1000000	0.6914110
chr2	15000000	16000000	2246	659982	1000000	0.6599820
chr2	16000000	17000000	2403	656719	1000000	0.6567190
chr2	17000000	18000000	1896	795597	1000000	0.7955970
chr2	18000000	19000000	2282	701311	1000000	0.7013110
chr2	19000000	20000000	2278	701818	1000000	0.7018180
chr2	20000000	21000000	2272	599277	1000000	0.5992770
chr2	21000000	22000000	2414	784899	1000000	0.7848990
chr2	22000000	23000000	2658	661264	1000000	0.6612640
chr2	23000000	24000000	2162	687519	1000000	0.6875190
chr2	24000000	25000000	2239	654902	1000000	0.6549020
chr2	25000000	26000000	2662	693328	1000000	0.6933280
chr2	26000000	27000000	3310	839052	1000000	0.8390520
chr2	27000000	28000000	2782	719336	1000000	0.7193360
chr2	28000000	29000000	2350	772630	1000000	0.7726300
chr2	29000000	30000000	1969	812877	1000000	0.8128770
chr2	30000000	31000000	2568	712276	1000000	0.7122760
chr2	31000000	32000000	3724	798610	1000000	0.7986100
chr2	32000000	33000000	2588	650936	1000000	0.6509360
chr2	33000000	34000000	2503	654057	1000000	0.6540570
chr2	34000000	35000000	2989	694552	1000000	0.6945520
chr2	35000000	36000000	2535	739419	1000000	0.7394190
chr2	36000000	37000000	2628	693723	1000000	0.6937230
chr2	37000000	38000000	1870	850597	1000000	0.8505970
chr2	38000000	39000000	2969	764879	1000000	0.7648790
chr2	39000000	40000000	2996	687723	1000000	0.6877230
chr2	40000000	41000000	2583	730073	1000000	0.7300730
chr2	41000000	42000000	2714	783980	1000000	0.7839800
chr2	42000000	43000000	3054	827701	1000000	0.8277010
chr2	43000000	44000000	2551	705973	1000000	0.7059730
chr2	44000000	45000000	3135	793025	1000000	0.7930250
chr2	45000000	46000000	4089	751715	1000000	0.7517150
chr2	46000000	47000000	2060	756977	1000000	0.7569770
chr2	47000000	48000000	2069	742614	1000000	0.7426140
chr2	48000000	49000000	2853	846340	1000000	0.8463400
chr2	49000000	50000000	2604	773141	1000000	0.7731410
chr2	50000000	51000000	2693	743504	1000000	0.7435040
chr2	51000000	52000000	2958	699097	1000000	0.6990970
chr2	52000000	53000000	2394	785794	1000000	0.7857940
chr2	53000000	54000000	2074	808045	1000000	0.8080450
chr2	54000000	55000000	2196	790540	1000000	0.7905400
chr2	55000000	56000000	2299	712030	1000000	0.7120300
chr2	56000000	57000000	2023	770785	1000000	0.7707850
chr2	57000000	58000000	2500	826614	1000000	0.8266140
chr2	58000000	59000000	2142	748904	1000000	0.7489040
chr2	59000000	60000000	2604	815006	1000000	0.8150060
chr2	60000000	61000000	2081	831853	1000000	0.8318530
chr2	61000000	62000000	2504	880597	1000000	0.8805970
chr2	62000000	63000000	2382	924128	1000000	0.9241280
chr2	63000000	64000000	3633	775202	1000000	0.7752020
chr2	64000000	65000000	2985	752957	1000000	0.7529570
chr2	65000000	66000000	2591	730876	1000000	0.7308760
chr2	66000000	67000000	2501	737661	1000000	0.7376610
chr2	67000000	68000000	2959	686715	1000000	0.6867150
chr2	68000000	69000000	2141	811683	1000000	0.8116830
chr2	69000000	70000000	2162	807490	1000000	0.8074900
chr2	70000000	71000000	2513	840895	1000000	0.8408950
chr2	71000000	72000000	2730	789270	1000000	0.7892700
chr2	72000000	73000000	1805	841366	1000000	0.8413660
chr2	73000000	74000000	2829	738427	1000000	0.7384270
chr2	74000000	75000000	1948	839621	1000000	0.8396210
chr2	75000000	76000000	3264	790509	1000000	0.7905090
chr2	76000000	77000000	1948	796976	1000000	0.7969760
chr2	77000000	78000000	3290	862492	1000000	0.8624920
chr2	78000000	79000000	2612	848468	1000000	0.8484680
chr2	79000000	80000000	2124	834391	1000000	0.8343910
chr2	80000000	81000000	2974	777272	1000000	0.7772720
chr2	81000000	82000000	2561	764508	1000000	0.7645080
chr2	82000000	83000000	2619	816224	1000000	0.8162240
chr2	83000000	84000000	1767	766944	1000000	0.7669440
chr2	84000000	85000000	2198	836081	1000000	0.8360810
chr2	85000000	86000000	2571	822458	1000000	0.8224580
chr2	86000000	87000000	3085	764185	1000000	0.7641850
chr2	87000000	88000000	1768	911893	1000000	0.9118930
chr2	88000000	89000000	1765	940805	1000000	0.9408050
chr2	89000000	90000000	2606	828561	1000000	0.8285610
chr2	90000000	91000000	2254	807613	1000000	0.8076130
chr2	91000000	92000000	2140	793344	1000000	0.7933440
chr2	92000000	93000000	2501	817879	1000000	0.8178790
chr2	93000000	94000000	2809	815894	1000000	0.8158940
chr2	94000000	95000000	2930	781483	1000000	0.7814830
chr2	95000000	96000000	2030	877329	1000000	0.8773290
chr2	96000000	97000000	2176	787079	1000000	0.7870790
chr2	97000000	98000000	2293	854387	1000000	0.8543870
chr2	98000000	99000000	2842	763895	1000000	0.7638950
chr2	99000000	100000000	2835	833394	1000000	0.8333940
chr2	100000000	101000000	1935	867354	1000000	0.8673540
chr2	101000000	102000000	2468	938434	1000000	0.9384340
chr2	102000000	103000000	3607	824813	1000000	0.8248130
chr2	103000000	104000000	2413	901258	1000000	0.9012580
chr2	104000000	105000000	3841	921317	1000000	0.9213170
chr2	105000000	106000000	2918	884107	1000000	0.8841070
chr2	106000000	107000000	2755	893404	1000000	0.8934040
chr2	107000000	108000000	2972	910054	1000000	0.9100540
chr2	108000000	109000000	3462	843188	1000000	0.8431880
chr2	109000000	110000000	3153	896322	1000000	0.8963220
chr2	110000000	111000000	3053	906092	1000000	0.9060920
chr2	111000000	112000000	2705	883431	1000000	0.8834310
chr2	112000000	113000000	3818	749847	1000000	0.7498470
chr2	113000000	114000000	2702	803462	1000000	0.8034620
chr2	114000000	115000000	2524	841679	1000000	0.8416790
chr2	115000000	116000000	2334	789657	1000000	0.7896570
chr2	116000000	117000000	2358	864491	1000000	0.8644910
chr2	117000000	118000000	3588	822127	1000000	0.8221270
chr2	118000000	119000000	1750	874755	1000000	0.8747550
chr2	119000000	120000000	2049	820187	1000000	0.8201870
chr2	120000000	121000000	1347	912150	1000000	0.9121500
chr2	121000000	122000000	2357	835497	1000000	0.8354970
chr2	122000000	123000000	2731	818940	1000000	0.8189400
chr2	123000000	124000000	2724	794062	1000000	0.7940620
chr2	124000000	125000000	2474	814095	1000000	0.8140950
chr2	125000000	126000000	3023	795078	1000000	0.7950780
chr2	126000000	127000000	3473	837979	1000000	0.8379790
chr2	127000000	128000000	2841	793122	1000000	0.7931220
chr2	128000000	129000000	2535	758145	1000000	0.7581450
chr2	129000000	130000000	2510	827478	1000000	0.8274780
chr2	130000000	131000000	3153	764237	1000000	0.7642370
chr2	131000000	132000000	3240	850775	1000000	0.8507750
chr2	132000000	133000000	2864	783916	1000000	0.7839160
chr2	133000000	134000000	2039	735726	1000000	0.7357260
chr2	134000000	135000000	2571	800674	1000000	0.8006740
chr2	135000000	136000000	2637	837152	1000000	0.8371520
chr2	136000000	137000000	3260	754485	1000000	0.7544850
chr2	137000000	138000000	3210	849513	1000000	0.8495130
chr2	138000000	139000000	2713	798218	1000000	0.7982180
chr2	139000000	140000000	2740	789154	1000000	0.7891540
chr2	140000000	141000000	3008	845628	1000000	0.8456280
chr2	141000000	142000000	820	971017	1000000	0.9710170
chr2	142000000	143000000	411	993207	1000000	0.9932070
chr2	143000000	144000000	1496	916415	1000000	0.9164150
chr2	144000000	145000000	2159	875926	1000000	0.8759260
chr2	145000000	146000000	2245	862220	1000000	0.8622200
chr2	146000000	147000000	2806	798833	1000000	0.7988330
chr2	147000000	148000000	2889	787712	1000000	0.7877120
chr2	148000000	149000000	2162	848827	1000000	0.8488270
chr2	149000000	150000000	2161	801780	1000000	0.8017800
chr2	150000000	151000000	1857	840788	1000000	0.8407880
chr2	151000000	152000000	2202	803750	1000000	0.8037500
chr2	152000000	153000000	3106	701571	1000000	0.7015710
chr2	153000000	154000000	2517	833835	1000000	0.8338350
chr2	154000000	155000000	2770	823064	1000000	0.8230640
chr2	155000000	156000000	1658	857303	1000000	0.8573030
chr2	156000000	157000000	2404	861319	1000000	0.8613190
chr2	157000000	158000000	2595	896738	1000000	0.8967380
chr2	158000000	159000000	2423	782532	1000000	0.7825320
chr2	159000000	160000000	2464	827473	1000000	0.8274730
chr2	160000000	161000000	2511	737146	1000000	0.7371460
chr2	161000000	162000000	2405	771411	1000000	0.7714110
chr2	162000000	163000000	2282	858796	1000000	0.8587960
chr2	163000000	164000000	2165	824090	1000000	0.8240900
chr2	164000000	165000000	1580	754320	1000000	0.7543200
chr2	165000000	166000000	2293	836847	1000000	0.8368470
chr2	166000000	167000000	1764	881122	1000000	0.8811220
chr2	167000000	168000000	2732	859036	1000000	0.8590360
chr2	168000000	169000000	2026	839149	1000000	0.8391490
chr2	169000000	170000000	2492	729028	1000000	0.7290280
chr2	170000000	171000000	1786	828615	1000000	0.8286150
chr2	171000000	172000000	2092	827618	1000000	0.8276180
chr2	172000000	173000000	2535	835192	1000000	0.8351920
chr2	173000000	174000000	2622	735866	1000000	0.7358660
chr2	174000000	175000000	2293	816088	1000000	0.8160880
chr2	175000000	176000000	2174	804149	1000000	0.8041490
chr2	176000000	177000000	3615	667669	1000000	0.6676690
chr2	177000000	178000000	2115	730857	1000000	0.7308570
chr2	178000000	179000000	2757	849585	1000000	0.8495850
chr2	179000000	180000000	2963	823747	1000000	0.8237470
chr2	180000000	181000000	2335	731299	1000000	0.7312990
chr2	181000000	182000000	2218	825460	1000000	0.8254600
chr2	182000000	183000000	2763	799868	1000000	0.7998680
chr2	183000000	184000000	3207	810902	1000000	0.8109020
chr2	184000000	185000000	2389	874654	1000000	0.8746540
chr2	185000000	186000000	2910	779139	1000000	0.7791390
chr2	186000000	187000000	2074	762622	1000000	0.7626220
chr2	187000000	188000000	3515	764974	1000000	0.7649740
chr2	188000000	189000000	2738	767340	1000000	0.7673400
chr2	189000000	190000000	2671	836665	1000000	0.8366650
chr2	190000000	191000000	3370	755124	1000000	0.7551240
chr2	191000000	192000000	2571	668981	1000000	0.6689810
chr2	192000000	193000000	3180	763346	1000000	0.7633460
chr2	193000000	194000000	2988	846898	1000000	0.8468980
chr2	194000000	195000000	2431	790874	1000000	0.7908740
chr2	195000000	196000000	2851	694904	1000000	0.6949040
chr2	196000000	197000000	3037	733209	1000000	0.7332090
chr2	197000000	198000000	2167	723222	1000000	0.7232220
chr2	198000000	199000000	2297	743371	1000000	0.7433710
chr2	199000000	200000000	1849	772026	1000000	0.7720260
chr2	200000000	201000000	3373	684634	1000000	0.6846340
chr2	201000000	202000000	3156	749119	1000000	0.7491190
chr2	202000000	203000000	2037	774168	1000000	0.7741680
chr2	203000000	204000000	2479	841673	1000000	0.8416730
chr2	204000000	205000000	2220	823021	1000000	0.8230210
chr2	205000000	206000000	2915	745400	1000000	0.7454000
chr2	206000000	207000000	2090	765177	1000000	0.7651770
chr2	207000000	208000000	2804	744291	1000000	0.7442910
chr2	208000000	209000000	2561	700667	1000000	0.7006670
chr2	209000000	210000000	2282	740330	1000000	0.7403300
chr2	210000000	211000000	2121	839556	1000000	0.8395560
chr2	211000000	212000000	1942	748317	1000000	0.7483170
chr2	212000000	213000000	2350	685589	1000000	0.6855890
chr2	213000000	214000000	1585	836060	1000000	0.8360600
chr2	214000000	215000000	2813	707104	1000000	0.7071040
chr2	215000000	216000000	3414	704712	1000000	0.7047120
chr2	216000000	217000000	2519	751731	1000000	0.7517310
chr2	217000000	218000000	2271	773621	1000000	0.7736210
chr2	218000000	219000000	2505	758540	1000000	0.7585400
chr2	219000000	220000000	2351	820727	1000000	0.8207270
chr2	220000000	221000000	4324	679765	1000000	0.6797650
chr2	221000000	222000000	2502	789849	1000000	0.7898490
chr2	222000000	223000000	2508	750997	1000000	0.7509970
chr2	223000000	224000000	2635	752599	1000000	0.7525990
chr2	224000000	225000000	2456	791936	1000000	0.7919360
chr2	225000000	226000000	3141	711973	1000000	0.7119730
chr2	226000000	227000000	2891	798119	1000000	0.7981190
chr2	227000000	228000000	3180	701634	1000000	0.7016340
chr2	228000000	229000000	2878	730923	1000000	0.7309230
chr2	229000000	230000000	3182	675087	1000000	0.6750870
chr2	230000000	231000000	2665	758092	1000000	0.7580920
chr2	231000000	232000000	3030	754736	1000000	0.7547360
chr2	232000000	233000000	3952	843112	1000000	0.8431120
chr2	233000000	234000000	2227	848553	1000000	0.8485530
chr2	234000000	235000000	2379	677550	1000000	0.6775500
chr2	235000000	236000000	2472	716488	1000000	0.7164880
chr2	236000000	237000000	2504	787634	1000000	0.7876340
chr2	237000000	238000000	2914	695389	1000000	0.6953890
chr2	238000000	239000000	2716	754835	1000000	0.7548350
chr2	239000000	240000000	2594	767032	1000000	0.7670320
chr2	240000000	241000000	2855	766764	1000000	0.7667640
chr2	241000000	242000000	2470	874666	1000000	0.8746660
chr2	242000000	243000000	2932	759393	1000000	0.7593930
chr2	243000000	244000000	2591	705592	1000000	0.7055920
chr2	244000000	245000000	3374	782362	1000000	0.7823620
chr2	245000000	246000000	2863	799933	1000000	0.7999330
chr2	246000000	247000000	3000	641991	1000000	0.6419910
chr2	247000000	248000000	3458	752980	1000000	0.7529800
chr2	248000000	249000000	3701	718018	1000000	0.7180180
chr2	249000000	250000000	2946	724065	1000000	0.7240650
chr2	250000000	251000000	2505	747610	1000000	0.7476100
chr2	251000000	252000000	3377	814953	1000000	0.8149530
chr2	252000000	253000000	3280	736938	1000000	0.7369380
chr2	253000000	254000000	2250	759820	1000000	0.7598200
chr2	254000000	255000000	2567	650573	1000000	0.6505730
chr2	255000000	256000000	2719	711468	1000000	0.7114680
chr2	256000000	257000000	2371	728026	1000000	0.7280260
chr2	257000000	258000000	2552	763999	1000000	0.7639990
chr2	258000000	259000000	1944	728472	1000000	0.7284720
chr2	259000000	260000000	2813	741007	1000000	0.7410070
chr2	260000000	261000000	3236	643559	1000000	0.6435590
chr2	261000000	262000000	3470	827245	1000000	0.8272450
chr2	262000000	263000000	3427	809389	1000000	0.8093890
chr2	263000000	264000000	2789	725815	1000000	0.7258150
chr2	264000000	265000000	3166	714697	1000000	0.7146970
chr2	265000000	266000000	3377	712343	1000000	0.7123430
chr2	266000000	267000000	2073	768955	1000000	0.7689550
chr2	267000000	268000000	2573	716359	1000000	0.7163590
chr2	268000000	269000000	3051	605043	1000000	0.6050430
chr2	269000000	270000000	2737	719125	1000000	0.7191250
chr2	270000000	271000000	3417	710232	1000000	0.7102320
chr2	271000000	272000000	2353	810221	1000000	0.8102210
chr2	272000000	273000000	2454	676243	1000000	0.6762430
chr2	273000000	274000000	2320	746067	1000000	0.7460670
chr2	274000000	275000000	2518	786683	1000000	0.7866830
chr2	275000000	276000000	2299	653164	1000000	0.6531640
chr2	276000000	277000000	2811	725371	1000000	0.7253710
chr2	277000000	278000000	1904	738948	1000000	0.7389480
chr2	278000000	279000000	2158	887112	1000000	0.8871120
chr2	279000000	280000000	3340	714311	1000000	0.7143110
chr2	280000000	281000000	2800	768922	1000000	0.7689220
chr2	281000000	282000000	2342	742122	1000000	0.7421220
chr2	282000000	283000000	2829	743652	1000000	0.7436520
chr2	283000000	284000000	2490	736991	1000000	0.7369910
chr2	284000000	285000000	3222	664722	1000000	0.6647220
chr2	285000000	286000000	3911	856181	1000000	0.8561810
chr2	286000000	287000000	3483	721858	1000000	0.7218580
chr2	287000000	288000000	3662	825359	1000000	0.8253590
chr2	288000000	289000000	2997	753241	1000000	0.7532410
chr2	289000000	290000000	2217	610364	1000000	0.6103640
chr2	290000000	291000000	2878	686158	1000000	0.6861580
chr2	291000000	292000000	3738	742932	1000000	0.7429320
chr2	292000000	292879888	2980	765950	879888	0.8705085
chr3	0	1000000	546	991821	1000000	0.9918210
chr3	1000000	2000000	2857	820287	1000000	0.8202870
chr3	2000000	3000000	3463	749239	1000000	0.7492390
chr3	3000000	4000000	4117	687368	1000000	0.6873680
chr3	4000000	5000000	3867	671315	1000000	0.6713150
chr3	5000000	6000000	4019	630693	1000000	0.6306930
chr3	6000000	7000000	4006	640052	1000000	0.6400520
chr3	7000000	8000000	4281	668626	1000000	0.6686260
chr3	8000000	9000000	4080	745058	1000000	0.7450580
chr3	9000000	10000000	4352	700300	1000000	0.7003000
chr3	10000000	11000000	4794	627781	1000000	0.6277810
chr3	11000000	12000000	3129	668832	1000000	0.6688320
chr3	12000000	13000000	2850	732706	1000000	0.7327060
chr3	13000000	14000000	2677	768043	1000000	0.7680430
chr3	14000000	15000000	3066	705011	1000000	0.7050110
chr3	15000000	16000000	2997	659849	1000000	0.6598490
chr3	16000000	17000000	3482	775002	1000000	0.7750020
chr3	17000000	18000000	4183	757150	1000000	0.7571500
chr3	18000000	19000000	3090	743704	1000000	0.7437040
chr3	19000000	20000000	2716	825557	1000000	0.8255570
chr3	20000000	21000000	1343	890088	1000000	0.8900880
chr3	21000000	22000000	3042	764212	1000000	0.7642120
chr3	22000000	23000000	2270	752392	1000000	0.7523920
chr3	23000000	24000000	3047	772416	1000000	0.7724160
chr3	24000000	25000000	2366	654195	1000000	0.6541950
chr3	25000000	26000000	2037	862577	1000000	0.8625770
chr3	26000000	27000000	2306	778769	1000000	0.7787690
chr3	27000000	28000000	2169	811227	1000000	0.8112270
chr3	28000000	29000000	2331	718688	1000000	0.7186880
chr3	29000000	30000000	2449	754025	1000000	0.7540250
chr3	30000000	31000000	2870	797015	1000000	0.7970150
chr3	31000000	32000000	2441	762159	1000000	0.7621590
chr3	32000000	33000000	2374	747202	1000000	0.7472020
chr3	33000000	34000000	3531	788928	1000000	0.7889280
chr3	34000000	35000000	3218	783009	1000000	0.7830090
chr3	35000000	36000000	3124	691830	1000000	0.6918300
chr3	36000000	37000000	2948	734190	1000000	0.7341900
chr3	37000000	38000000	2553	664303	1000000	0.6643030
chr3	38000000	39000000	3859	790633	1000000	0.7906330
chr3	39000000	40000000	3738	783818	1000000	0.7838180
chr3	40000000	41000000	3314	757075	1000000	0.7570750
chr3	41000000	42000000	3942	737548	1000000	0.7375480
chr3	42000000	43000000	3644	748167	1000000	0.7481670
chr3	43000000	44000000	3424	752931	1000000	0.7529310
chr3	44000000	45000000	2755	740349	1000000	0.7403490
chr3	45000000	46000000	2637	691636	1000000	0.6916360
chr3	46000000	47000000	2585	727513	1000000	0.7275130
chr3	47000000	48000000	2819	682317	1000000	0.6823170
chr3	48000000	49000000	2761	683451	1000000	0.6834510
chr3	49000000	50000000	2605	668650	1000000	0.6686500
chr3	50000000	51000000	2515	803934	1000000	0.8039340
chr3	51000000	52000000	2748	642645	1000000	0.6426450
chr3	52000000	53000000	2040	804506	1000000	0.8045060
chr3	53000000	54000000	1877	719834	1000000	0.7198340
chr3	54000000	55000000	2616	773087	1000000	0.7730870
chr3	55000000	56000000	3765	820674	1000000	0.8206740
chr3	56000000	57000000	3029	704504	1000000	0.7045040
chr3	57000000	58000000	1742	795835	1000000	0.7958350
chr3	58000000	59000000	2560	598020	1000000	0.5980200
chr3	59000000	60000000	3458	812452	1000000	0.8124520
chr3	60000000	61000000	3086	756248	1000000	0.7562480
chr3	61000000	62000000	2482	794856	1000000	0.7948560
chr3	62000000	63000000	2001	854440	1000000	0.8544400
chr3	63000000	64000000	2798	756621	1000000	0.7566210
chr3	64000000	65000000	1934	801388	1000000	0.8013880
chr3	65000000	66000000	2016	814682	1000000	0.8146820
chr3	66000000	67000000	2203	773634	1000000	0.7736340
chr3	67000000	68000000	2850	840040	1000000	0.8400400
chr3	68000000	69000000	2055	792901	1000000	0.7929010
chr3	69000000	70000000	1897	834134	1000000	0.8341340
chr3	70000000	71000000	2307	747823	1000000	0.7478230
chr3	71000000	72000000	2287	727350	1000000	0.7273500
chr3	72000000	73000000	2031	874750	1000000	0.8747500
chr3	73000000	74000000	3024	795697	1000000	0.7956970
chr3	74000000	75000000	2628	747251	1000000	0.7472510
chr3	75000000	76000000	3103	773528	1000000	0.7735280
chr3	76000000	77000000	2150	745540	1000000	0.7455400
chr3	77000000	78000000	2147	830055	1000000	0.8300550
chr3	78000000	79000000	190	994491	1000000	0.9944910
chr3	79000000	80000000	2806	923635	1000000	0.9236350
chr3	80000000	81000000	3134	814605	1000000	0.8146050
chr3	81000000	82000000	2279	830121	1000000	0.8301210
chr3	82000000	83000000	3104	854527	1000000	0.8545270
chr3	83000000	84000000	2946	772431	1000000	0.7724310
chr3	84000000	85000000	2936	866342	1000000	0.8663420
chr3	85000000	86000000	2211	789488	1000000	0.7894880
chr3	86000000	87000000	2940	842728	1000000	0.8427280
chr3	87000000	88000000	2776	770668	1000000	0.7706680
chr3	88000000	89000000	2333	759130	1000000	0.7591300
chr3	89000000	90000000	3255	768338	1000000	0.7683380
chr3	90000000	91000000	3137	776497	1000000	0.7764970
chr3	91000000	92000000	2415	830660	1000000	0.8306600
chr3	92000000	93000000	1882	790450	1000000	0.7904500
chr3	93000000	94000000	2593	787415	1000000	0.7874150
chr3	94000000	95000000	2370	810351	1000000	0.8103510
chr3	95000000	96000000	2365	771949	1000000	0.7719490
chr3	96000000	97000000	1576	897647	1000000	0.8976470
chr3	97000000	98000000	1897	870681	1000000	0.8706810
chr3	98000000	99000000	2165	876250	1000000	0.8762500
chr3	99000000	100000000	3143	713298	1000000	0.7132980
chr3	100000000	101000000	2437	810135	1000000	0.8101350
chr3	101000000	102000000	2330	862068	1000000	0.8620680
chr3	102000000	103000000	2441	928305	1000000	0.9283050
chr3	103000000	104000000	2867	858686	1000000	0.8586860
chr3	104000000	105000000	3617	861493	1000000	0.8614930
chr3	105000000	106000000	4315	829558	1000000	0.8295580
chr3	106000000	107000000	2373	909719	1000000	0.9097190
chr3	107000000	108000000	914	982429	1000000	0.9824290
chr3	108000000	109000000	2413	875136	1000000	0.8751360
chr3	109000000	110000000	2457	821484	1000000	0.8214840
chr3	110000000	111000000	2700	838031	1000000	0.8380310
chr3	111000000	112000000	2520	886733	1000000	0.8867330
chr3	112000000	113000000	2051	786125	1000000	0.7861250
chr3	113000000	114000000	2237	813178	1000000	0.8131780
chr3	114000000	115000000	2573	751415	1000000	0.7514150
chr3	115000000	116000000	2764	791697	1000000	0.7916970
chr3	116000000	117000000	2138	744619	1000000	0.7446190
chr3	117000000	118000000	2637	765858	1000000	0.7658580
chr3	118000000	119000000	3072	827772	1000000	0.8277720
chr3	119000000	120000000	3464	829168	1000000	0.8291680
chr3	120000000	121000000	2758	798223	1000000	0.7982230
chr3	121000000	122000000	3132	760851	1000000	0.7608510
chr3	122000000	123000000	2752	856478	1000000	0.8564780
chr3	123000000	124000000	1851	900561	1000000	0.9005610
chr3	124000000	125000000	2167	958749	1000000	0.9587490
chr3	125000000	126000000	2208	816987	1000000	0.8169870
chr3	126000000	127000000	2580	854911	1000000	0.8549110
chr3	127000000	128000000	1855	866168	1000000	0.8661680
chr3	128000000	129000000	2397	842322	1000000	0.8423220
chr3	129000000	130000000	1940	801020	1000000	0.8010200
chr3	130000000	131000000	2653	784531	1000000	0.7845310
chr3	131000000	132000000	1729	856486	1000000	0.8564860
chr3	132000000	133000000	1972	846167	1000000	0.8461670
chr3	133000000	134000000	2366	814476	1000000	0.8144760
chr3	134000000	135000000	2596	824156	1000000	0.8241560
chr3	135000000	136000000	2470	825285	1000000	0.8252850
chr3	136000000	137000000	3396	809592	1000000	0.8095920
chr3	137000000	138000000	2806	849606	1000000	0.8496060
chr3	138000000	139000000	3353	880800	1000000	0.8808000
chr3	139000000	140000000	2740	946051	1000000	0.9460510
chr3	140000000	141000000	3013	926080	1000000	0.9260800
chr3	141000000	142000000	2611	904206	1000000	0.9042060
chr3	142000000	143000000	2853	934628	1000000	0.9346280
chr3	143000000	144000000	2339	918556	1000000	0.9185560
chr3	144000000	145000000	2654	928749	1000000	0.9287490
chr3	145000000	146000000	1702	935983	1000000	0.9359830
chr3	146000000	147000000	1855	968120	1000000	0.9681200
chr3	147000000	148000000	1072	989898	1000000	0.9898980
chr3	148000000	149000000	1232	980645	1000000	0.9806450
chr3	149000000	150000000	1258	982021	1000000	0.9820210
chr3	150000000	151000000	821	992147	1000000	0.9921470
chr3	151000000	152000000	1469	979666	1000000	0.9796660
chr3	152000000	153000000	1520	973332	1000000	0.9733320
chr3	153000000	154000000	1843	973056	1000000	0.9730560
chr3	154000000	155000000	2110	975012	1000000	0.9750120
chr3	155000000	156000000	2756	939478	1000000	0.9394780
chr3	156000000	157000000	1823	947268	1000000	0.9472680
chr3	157000000	158000000	3278	852866	1000000	0.8528660
chr3	158000000	159000000	2629	881718	1000000	0.8817180
chr3	159000000	160000000	2869	890912	1000000	0.8909120
chr3	160000000	161000000	3297	866773	1000000	0.8667730
chr3	161000000	162000000	1971	890764	1000000	0.8907640
chr3	162000000	163000000	2897	826102	1000000	0.8261020
chr3	163000000	164000000	3034	691986	1000000	0.6919860
chr3	164000000	165000000	2346	835619	1000000	0.8356190
chr3	165000000	166000000	1997	835368	1000000	0.8353680
chr3	166000000	167000000	2333	852496	1000000	0.8524960
chr3	167000000	168000000	2379	788470	1000000	0.7884700
chr3	168000000	169000000	2568	798555	1000000	0.7985550
chr3	169000000	170000000	2146	758536	1000000	0.7585360
chr3	170000000	171000000	2551	707264	1000000	0.7072640
chr3	171000000	172000000	2649	795417	1000000	0.7954170
chr3	172000000	173000000	2817	733562	1000000	0.7335620
chr3	173000000	174000000	2127	878613	1000000	0.8786130
chr3	174000000	175000000	2561	821808	1000000	0.8218080
chr3	175000000	176000000	2371	787916	1000000	0.7879160
chr3	176000000	177000000	2292	822553	1000000	0.8225530
chr3	177000000	178000000	2210	825727	1000000	0.8257270
chr3	178000000	179000000	1721	911829	1000000	0.9118290
chr3	179000000	180000000	2578	869728	1000000	0.8697280
chr3	180000000	181000000	2592	759925	1000000	0.7599250
chr3	181000000	182000000	3048	813502	1000000	0.8135020
chr3	182000000	183000000	2163	788938	1000000	0.7889380
chr3	183000000	184000000	2612	781894	1000000	0.7818940
chr3	184000000	185000000	2439	793501	1000000	0.7935010
chr3	185000000	186000000	2659	786382	1000000	0.7863820
chr3	186000000	187000000	1951	813082	1000000	0.8130820
chr3	187000000	188000000	2727	748504	1000000	0.7485040
chr3	188000000	189000000	3032	832393	1000000	0.8323930
chr3	189000000	190000000	2943	800582	1000000	0.8005820
chr3	190000000	191000000	3299	826926	1000000	0.8269260
chr3	191000000	192000000	2853	797799	1000000	0.7977990
chr3	192000000	193000000	2984	740076	1000000	0.7400760
chr3	193000000	194000000	2536	782045	1000000	0.7820450
chr3	194000000	195000000	1827	857132	1000000	0.8571320
chr3	195000000	196000000	2290	813848	1000000	0.8138480
chr3	196000000	197000000	2344	822215	1000000	0.8222150
chr3	197000000	198000000	2983	805452	1000000	0.8054520
chr3	198000000	199000000	2045	806450	1000000	0.8064500
chr3	199000000	200000000	3036	723035	1000000	0.7230350
chr3	200000000	201000000	2697	731154	1000000	0.7311540
chr3	201000000	202000000	2581	684897	1000000	0.6848970
chr3	202000000	203000000	2962	706986	1000000	0.7069860
chr3	203000000	204000000	2588	763365	1000000	0.7633650
chr3	204000000	205000000	2382	797093	1000000	0.7970930
chr3	205000000	206000000	2624	752495	1000000	0.7524950
chr3	206000000	207000000	2245	828248	1000000	0.8282480
chr3	207000000	208000000	3052	764774	1000000	0.7647740
chr3	208000000	209000000	2463	839448	1000000	0.8394480
chr3	209000000	210000000	3390	787774	1000000	0.7877740
chr3	210000000	211000000	3307	731575	1000000	0.7315750
chr3	211000000	212000000	2922	715497	1000000	0.7154970
chr3	212000000	213000000	2079	779572	1000000	0.7795720
chr3	213000000	214000000	3350	670382	1000000	0.6703820
chr3	214000000	215000000	3198	769981	1000000	0.7699810
chr3	215000000	216000000	2574	750691	1000000	0.7506910
chr3	216000000	217000000	2633	710587	1000000	0.7105870
chr3	217000000	218000000	2458	785971	1000000	0.7859710
chr3	218000000	219000000	2843	782926	1000000	0.7829260
chr3	219000000	220000000	2274	723593	1000000	0.7235930
chr3	220000000	221000000	2222	772809	1000000	0.7728090
chr3	221000000	222000000	2852	736840	1000000	0.7368400
chr3	222000000	223000000	2841	668898	1000000	0.6688980
chr3	223000000	224000000	2308	718127	1000000	0.7181270
chr3	224000000	225000000	2254	717371	1000000	0.7173710
chr3	225000000	226000000	2553	687646	1000000	0.6876460
chr3	226000000	227000000	2976	646687	1000000	0.6466870
chr3	227000000	228000000	3373	760815	1000000	0.7608150
chr3	228000000	229000000	1948	759465	1000000	0.7594650
chr3	229000000	230000000	2361	705222	1000000	0.7052220
chr3	230000000	231000000	3435	737617	1000000	0.7376170
chr3	231000000	232000000	2896	811283	1000000	0.8112830
chr3	232000000	233000000	2300	775643	1000000	0.7756430
chr3	233000000	234000000	3225	707213	1000000	0.7072130
chr3	234000000	235000000	3063	831978	1000000	0.8319780
chr3	235000000	236000000	2645	750374	1000000	0.7503740
chr3	236000000	237000000	2433	831122	1000000	0.8311220
chr3	237000000	238000000	2817	746099	1000000	0.7460990
chr3	238000000	239000000	2467	733141	1000000	0.7331410
chr3	239000000	240000000	3156	694649	1000000	0.6946490
chr3	240000000	241000000	2534	742003	1000000	0.7420030
chr3	241000000	242000000	2938	744028	1000000	0.7440280
chr3	242000000	243000000	2895	739208	1000000	0.7392080
chr3	243000000	244000000	2924	660472	1000000	0.6604720
chr3	244000000	245000000	3280	656199	1000000	0.6561990
chr3	245000000	246000000	2606	771938	1000000	0.7719380
chr3	246000000	247000000	2988	673076	1000000	0.6730760
chr3	247000000	248000000	3494	736679	1000000	0.7366790
chr3	248000000	249000000	3025	697162	1000000	0.6971620
chr3	249000000	250000000	2478	743612	1000000	0.7436120
chr3	250000000	251000000	1874	944023	1000000	0.9440230
chr3	251000000	252000000	1098	958086	1000000	0.9580860
chr3	252000000	253000000	2991	771242	1000000	0.7712420
chr3	253000000	254000000	2573	758912	1000000	0.7589120
chr3	254000000	255000000	2799	737133	1000000	0.7371330
chr3	255000000	256000000	2724	867648	1000000	0.8676480
chr3	256000000	257000000	2392	635834	1000000	0.6358340
chr3	257000000	258000000	2941	743871	1000000	0.7438710
chr3	258000000	259000000	2412	730467	1000000	0.7304670
chr3	259000000	260000000	2307	780501	1000000	0.7805010
chr3	260000000	261000000	2494	907570	1000000	0.9075700
chr3	261000000	262000000	2996	917885	1000000	0.9178850
chr3	262000000	263000000	1796	844982	1000000	0.8449820
chr3	263000000	264000000	2525	810218	1000000	0.8102180
chr3	264000000	265000000	2247	711372	1000000	0.7113720
chr3	265000000	266000000	2241	685170	1000000	0.6851700
chr3	266000000	267000000	2274	697649	1000000	0.6976490
chr3	267000000	268000000	3219	789096	1000000	0.7890960
chr3	268000000	269000000	2769	771987	1000000	0.7719870
chr3	269000000	270000000	2797	694649	1000000	0.6946490
chr3	270000000	271000000	2569	721672	1000000	0.7216720
chr3	271000000	272000000	2658	775598	1000000	0.7755980
chr3	272000000	273000000	3518	756850	1000000	0.7568500
chr3	273000000	274000000	2669	784772	1000000	0.7847720
chr3	274000000	275000000	3202	805299	1000000	0.8052990
chr3	275000000	276000000	2698	662020	1000000	0.6620200
chr3	276000000	277000000	2840	631145	1000000	0.6311450
chr3	277000000	278000000	2319	790311	1000000	0.7903110
chr3	278000000	279000000	2110	852880	1000000	0.8528800
chr3	279000000	280000000	2398	810383	1000000	0.8103830
chr3	280000000	281000000	2408	752176	1000000	0.7521760
chr3	281000000	282000000	2800	724413	1000000	0.7244130
chr3	282000000	283000000	2356	741817	1000000	0.7418170
chr3	283000000	284000000	2156	778551	1000000	0.7785510
chr3	284000000	285000000	2654	739182	1000000	0.7391820
chr3	285000000	286000000	2406	763796	1000000	0.7637960
chr3	286000000	287000000	3607	756526	1000000	0.7565260
chr3	287000000	288000000	2345	786569	1000000	0.7865690
chr3	288000000	289000000	2188	684081	1000000	0.6840810
chr3	289000000	290000000	2431	658612	1000000	0.6586120
chr3	290000000	291000000	2241	713558	1000000	0.7135580
chr3	291000000	292000000	2604	699040	1000000	0.6990400
chr3	292000000	293000000	2886	761021	1000000	0.7610210
chr3	293000000	294000000	2371	769292	1000000	0.7692920
chr3	294000000	295000000	2536	595272	1000000	0.5952720
chr3	295000000	296000000	1987	811022	1000000	0.8110220
chr3	296000000	297000000	2220	724052	1000000	0.7240520
chr3	297000000	298000000	2570	778804	1000000	0.7788040
chr3	298000000	299000000	2122	829344	1000000	0.8293440
chr3	299000000	300000000	2801	709283	1000000	0.7092830
chr3	300000000	301000000	2848	739889	1000000	0.7398890
chr3	301000000	302000000	2489	759534	1000000	0.7595340
chr3	302000000	303000000	2654	739731	1000000	0.7397310
chr3	303000000	304000000	2307	739728	1000000	0.7397280
chr3	304000000	305000000	2885	813610	1000000	0.8136100
chr3	305000000	306000000	2090	788939	1000000	0.7889390
chr3	306000000	307000000	2270	755181	1000000	0.7551810
chr3	307000000	308000000	2609	664636	1000000	0.6646360
chr3	308000000	309000000	2592	743569	1000000	0.7435690
chr3	309000000	310000000	2446	796027	1000000	0.7960270
chr3	310000000	311000000	2322	849192	1000000	0.8491920
chr3	311000000	312000000	3088	635673	1000000	0.6356730
chr3	312000000	313000000	2910	708865	1000000	0.7088650
chr3	313000000	314000000	2598	744741	1000000	0.7447410
chr3	314000000	315000000	2911	711563	1000000	0.7115630
chr3	315000000	316000000	2992	721163	1000000	0.7211630
chr3	316000000	317000000	2539	665459	1000000	0.6654590
chr3	317000000	318000000	3369	827112	1000000	0.8271120
chr3	318000000	319000000	3447	788553	1000000	0.7885530
chr3	319000000	319847998	2632	705006	847998	0.8313770
chr4	0	1000000	3508	815528	1000000	0.8155280
chr4	1000000	2000000	4302	752043	1000000	0.7520430
chr4	2000000	3000000	5979	647258	1000000	0.6472580
chr4	3000000	4000000	7102	688376	1000000	0.6883760
chr4	4000000	5000000	6097	718246	1000000	0.7182460
chr4	5000000	6000000	4977	830598	1000000	0.8305980
chr4	6000000	7000000	5141	717400	1000000	0.7174000
chr4	7000000	8000000	5319	749841	1000000	0.7498410
chr4	8000000	9000000	3335	698937	1000000	0.6989370
chr4	9000000	10000000	3544	718413	1000000	0.7184130
chr4	10000000	11000000	3922	775655	1000000	0.7756550
chr4	11000000	12000000	3987	705386	1000000	0.7053860
chr4	12000000	13000000	3580	654608	1000000	0.6546080
chr4	13000000	14000000	3185	686824	1000000	0.6868240
chr4	14000000	15000000	2240	671222	1000000	0.6712220
chr4	15000000	16000000	2375	777928	1000000	0.7779280
chr4	16000000	17000000	2649	766953	1000000	0.7669530
chr4	17000000	18000000	2787	745087	1000000	0.7450870
chr4	18000000	19000000	2391	727891	1000000	0.7278910
chr4	19000000	20000000	2986	680040	1000000	0.6800400
chr4	20000000	21000000	2732	694192	1000000	0.6941920
chr4	21000000	22000000	2469	733379	1000000	0.7333790
chr4	22000000	23000000	2544	661545	1000000	0.6615450
chr4	23000000	24000000	1988	646045	1000000	0.6460450
chr4	24000000	25000000	2333	810533	1000000	0.8105330
chr4	25000000	26000000	2616	630642	1000000	0.6306420
chr4	26000000	27000000	2918	690988	1000000	0.6909880
chr4	27000000	28000000	2326	714055	1000000	0.7140550
chr4	28000000	29000000	2372	625527	1000000	0.6255270
chr4	29000000	30000000	1768	829060	1000000	0.8290600
chr4	30000000	31000000	2677	772380	1000000	0.7723800
chr4	31000000	32000000	2737	684723	1000000	0.6847230
chr4	32000000	33000000	3096	678232	1000000	0.6782320
chr4	33000000	34000000	2198	711045	1000000	0.7110450
chr4	34000000	35000000	2521	815296	1000000	0.8152960
chr4	35000000	36000000	1933	745111	1000000	0.7451110
chr4	36000000	37000000	2574	738091	1000000	0.7380910
chr4	37000000	38000000	2385	741140	1000000	0.7411400
chr4	38000000	39000000	2156	680725	1000000	0.6807250
chr4	39000000	40000000	2507	760852	1000000	0.7608520
chr4	40000000	41000000	3167	803402	1000000	0.8034020
chr4	41000000	42000000	2107	724654	1000000	0.7246540
chr4	42000000	43000000	2383	712419	1000000	0.7124190
chr4	43000000	44000000	2470	779254	1000000	0.7792540
chr4	44000000	45000000	3111	659136	1000000	0.6591360
chr4	45000000	46000000	2760	729473	1000000	0.7294730
chr4	46000000	47000000	1444	830293	1000000	0.8302930
chr4	47000000	48000000	3396	806329	1000000	0.8063290
chr4	48000000	49000000	2829	712422	1000000	0.7124220
chr4	49000000	50000000	2783	708765	1000000	0.7087650
chr4	50000000	51000000	3130	771757	1000000	0.7717570
chr4	51000000	52000000	2684	707775	1000000	0.7077750
chr4	52000000	53000000	3202	671349	1000000	0.6713490
chr4	53000000	54000000	3365	746899	1000000	0.7468990
chr4	54000000	55000000	3925	719586	1000000	0.7195860
chr4	55000000	56000000	2971	716425	1000000	0.7164250
chr4	56000000	57000000	3058	722137	1000000	0.7221370
chr4	57000000	58000000	2642	715752	1000000	0.7157520
chr4	58000000	59000000	3571	788084	1000000	0.7880840
chr4	59000000	60000000	3440	702372	1000000	0.7023720
chr4	60000000	61000000	3137	742247	1000000	0.7422470
chr4	61000000	62000000	2880	723398	1000000	0.7233980
chr4	62000000	63000000	2103	799573	1000000	0.7995730
chr4	63000000	64000000	2286	850347	1000000	0.8503470
chr4	64000000	65000000	3155	717200	1000000	0.7172000
chr4	65000000	66000000	2838	694573	1000000	0.6945730
chr4	66000000	67000000	2592	843341	1000000	0.8433410
chr4	67000000	68000000	2330	887767	1000000	0.8877670
chr4	68000000	69000000	2417	739377	1000000	0.7393770
chr4	69000000	70000000	2561	776178	1000000	0.7761780
chr4	70000000	71000000	2583	738900	1000000	0.7389000
chr4	71000000	72000000	2539	725415	1000000	0.7254150
chr4	72000000	73000000	2407	683092	1000000	0.6830920
chr4	73000000	74000000	2139	752558	1000000	0.7525580
chr4	74000000	75000000	3028	739722	1000000	0.7397220
chr4	75000000	76000000	3253	698205	1000000	0.6982050
chr4	76000000	77000000	3204	673137	1000000	0.6731370
chr4	77000000	78000000	2912	739885	1000000	0.7398850
chr4	78000000	79000000	3143	769357	1000000	0.7693570
chr4	79000000	80000000	2388	897793	1000000	0.8977930
chr4	80000000	81000000	2797	636326	1000000	0.6363260
chr4	81000000	82000000	2865	679797	1000000	0.6797970
chr4	82000000	83000000	2724	731090	1000000	0.7310900
chr4	83000000	84000000	2294	801861	1000000	0.8018610
chr4	84000000	85000000	3042	810323	1000000	0.8103230
chr4	85000000	86000000	2264	763261	1000000	0.7632610
chr4	86000000	87000000	3004	807279	1000000	0.8072790
chr4	87000000	88000000	2561	669877	1000000	0.6698770
chr4	88000000	89000000	4557	846030	1000000	0.8460300
chr4	89000000	90000000	2331	807203	1000000	0.8072030
chr4	90000000	91000000	2445	800398	1000000	0.8003980
chr4	91000000	92000000	2401	747472	1000000	0.7474720
chr4	92000000	93000000	2289	693613	1000000	0.6936130
chr4	93000000	94000000	2008	782199	1000000	0.7821990
chr4	94000000	95000000	2723	668086	1000000	0.6680860
chr4	95000000	96000000	3827	794630	1000000	0.7946300
chr4	96000000	97000000	2897	753061	1000000	0.7530610
chr4	97000000	98000000	2064	784396	1000000	0.7843960
chr4	98000000	99000000	3532	797090	1000000	0.7970900
chr4	99000000	100000000	3106	802448	1000000	0.8024480
chr4	100000000	101000000	2610	647569	1000000	0.6475690
chr4	101000000	102000000	2506	759474	1000000	0.7594740
chr4	102000000	103000000	2269	692797	1000000	0.6927970
chr4	103000000	104000000	2158	777906	1000000	0.7779060
chr4	104000000	105000000	2465	757790	1000000	0.7577900
chr4	105000000	106000000	2955	800419	1000000	0.8004190
chr4	106000000	107000000	3314	803371	1000000	0.8033710
chr4	107000000	108000000	2723	740035	1000000	0.7400350
chr4	108000000	109000000	3379	823422	1000000	0.8234220
chr4	109000000	110000000	2399	827256	1000000	0.8272560
chr4	110000000	111000000	2781	774750	1000000	0.7747500
chr4	111000000	112000000	2707	697155	1000000	0.6971550
chr4	112000000	113000000	2479	797604	1000000	0.7976040
chr4	113000000	114000000	2477	746286	1000000	0.7462860
chr4	114000000	115000000	2330	797146	1000000	0.7971460
chr4	115000000	116000000	2401	841674	1000000	0.8416740
chr4	116000000	117000000	2422	815044	1000000	0.8150440
chr4	117000000	118000000	3217	709445	1000000	0.7094450
chr4	118000000	119000000	2697	793722	1000000	0.7937220
chr4	119000000	120000000	2175	792268	1000000	0.7922680
chr4	120000000	121000000	2342	878559	1000000	0.8785590
chr4	121000000	122000000	1810	825821	1000000	0.8258210
chr4	122000000	123000000	3268	775498	1000000	0.7754980
chr4	123000000	124000000	2595	805803	1000000	0.8058030
chr4	124000000	125000000	1918	890119	1000000	0.8901190
chr4	125000000	126000000	2403	730368	1000000	0.7303680
chr4	126000000	127000000	2140	769137	1000000	0.7691370
chr4	127000000	128000000	2605	808708	1000000	0.8087080
chr4	128000000	129000000	2945	790762	1000000	0.7907620
chr4	129000000	130000000	2351	846828	1000000	0.8468280
chr4	130000000	131000000	1706	752165	1000000	0.7521650
chr4	131000000	132000000	2688	828860	1000000	0.8288600
chr4	132000000	133000000	2792	789887	1000000	0.7898870
chr4	133000000	134000000	2525	701780	1000000	0.7017800
chr4	134000000	135000000	2327	762375	1000000	0.7623750
chr4	135000000	136000000	2821	701944	1000000	0.7019440
chr4	136000000	137000000	3106	792215	1000000	0.7922150
chr4	137000000	138000000	2622	814191	1000000	0.8141910
chr4	138000000	139000000	2632	849778	1000000	0.8497780
chr4	139000000	140000000	3289	762192	1000000	0.7621920
chr4	140000000	141000000	2731	781923	1000000	0.7819230
chr4	141000000	142000000	3076	777334	1000000	0.7773340
chr4	142000000	143000000	3027	744474	1000000	0.7444740
chr4	143000000	144000000	2034	860221	1000000	0.8602210
chr4	144000000	145000000	2363	820672	1000000	0.8206720
chr4	145000000	146000000	2599	810873	1000000	0.8108730
chr4	146000000	147000000	2636	754158	1000000	0.7541580
chr4	147000000	148000000	1451	882455	1000000	0.8824550
chr4	148000000	149000000	3375	699156	1000000	0.6991560
chr4	149000000	150000000	2414	826561	1000000	0.8265610
chr4	150000000	151000000	1795	882127	1000000	0.8821270
chr4	151000000	152000000	2362	767164	1000000	0.7671640
chr4	152000000	153000000	2719	844311	1000000	0.8443110
chr4	153000000	154000000	1949	859463	1000000	0.8594630
chr4	154000000	155000000	2165	820365	1000000	0.8203650
chr4	155000000	156000000	2495	763158	1000000	0.7631580
chr4	156000000	157000000	1985	824874	1000000	0.8248740
chr4	157000000	158000000	2741	822523	1000000	0.8225230
chr4	158000000	159000000	2802	690378	1000000	0.6903780
chr4	159000000	160000000	3019	757495	1000000	0.7574950
chr4	160000000	161000000	2368	829617	1000000	0.8296170
chr4	161000000	162000000	1889	783574	1000000	0.7835740
chr4	162000000	163000000	1721	884990	1000000	0.8849900
chr4	163000000	164000000	1917	855037	1000000	0.8550370
chr4	164000000	165000000	2149	747800	1000000	0.7478000
chr4	165000000	166000000	2305	760046	1000000	0.7600460
chr4	166000000	167000000	2924	787340	1000000	0.7873400
chr4	167000000	168000000	2381	820674	1000000	0.8206740
chr4	168000000	169000000	2776	804880	1000000	0.8048800
chr4	169000000	170000000	2417	764661	1000000	0.7646610
chr4	170000000	171000000	2386	777605	1000000	0.7776050
chr4	171000000	172000000	2045	848818	1000000	0.8488180
chr4	172000000	173000000	2892	709116	1000000	0.7091160
chr4	173000000	174000000	2360	778737	1000000	0.7787370
chr4	174000000	175000000	2417	886021	1000000	0.8860210
chr4	175000000	176000000	3241	786407	1000000	0.7864070
chr4	176000000	177000000	2407	897623	1000000	0.8976230
chr4	177000000	178000000	2479	817188	1000000	0.8171880
chr4	178000000	179000000	2202	803111	1000000	0.8031110
chr4	179000000	180000000	2862	826759	1000000	0.8267590
chr4	180000000	181000000	3061	776831	1000000	0.7768310
chr4	181000000	182000000	2911	813739	1000000	0.8137390
chr4	182000000	183000000	2960	817508	1000000	0.8175080
chr4	183000000	184000000	1391	870502	1000000	0.8705020
chr4	184000000	185000000	2699	777993	1000000	0.7779930
chr4	185000000	186000000	2212	814150	1000000	0.8141500
chr4	186000000	187000000	2257	821587	1000000	0.8215870
chr4	187000000	188000000	2461	805312	1000000	0.8053120
chr4	188000000	189000000	3668	782629	1000000	0.7826290
chr4	189000000	190000000	2503	782942	1000000	0.7829420
chr4	190000000	191000000	2204	853918	1000000	0.8539180
chr4	191000000	192000000	2407	877086	1000000	0.8770860
chr4	192000000	193000000	2179	828338	1000000	0.8283380
chr4	193000000	194000000	2285	824552	1000000	0.8245520
chr4	194000000	195000000	2384	807368	1000000	0.8073680
chr4	195000000	196000000	2073	831397	1000000	0.8313970
chr4	196000000	197000000	3377	749610	1000000	0.7496100
chr4	197000000	198000000	2350	868529	1000000	0.8685290
chr4	198000000	199000000	2511	800292	1000000	0.8002920
chr4	199000000	200000000	2203	876787	1000000	0.8767870
chr4	200000000	201000000	2586	883964	1000000	0.8839640
chr4	201000000	202000000	3277	871209	1000000	0.8712090
chr4	202000000	203000000	2912	914459	1000000	0.9144590
chr4	203000000	204000000	2992	893224	1000000	0.8932240
chr4	204000000	205000000	2291	873607	1000000	0.8736070
chr4	205000000	206000000	1843	955739	1000000	0.9557390
chr4	206000000	207000000	1553	976985	1000000	0.9769850
chr4	207000000	208000000	1472	979108	1000000	0.9791080
chr4	208000000	209000000	2184	928618	1000000	0.9286180
chr4	209000000	210000000	1617	966898	1000000	0.9668980
chr4	210000000	211000000	382	996300	1000000	0.9963000
chr4	211000000	212000000	868	990889	1000000	0.9908890
chr4	212000000	213000000	2148	945003	1000000	0.9450030
chr4	213000000	214000000	1847	937710	1000000	0.9377100
chr4	214000000	215000000	2196	906175	1000000	0.9061750
chr4	215000000	216000000	2457	883918	1000000	0.8839180
chr4	216000000	217000000	2412	937745	1000000	0.9377450
chr4	217000000	218000000	3555	891011	1000000	0.8910110
chr4	218000000	219000000	3554	899151	1000000	0.8991510
chr4	219000000	220000000	3144	801624	1000000	0.8016240
chr4	220000000	221000000	2940	884266	1000000	0.8842660
chr4	221000000	222000000	3527	854428	1000000	0.8544280
chr4	222000000	223000000	3559	810270	1000000	0.8102700
chr4	223000000	224000000	3129	883826	1000000	0.8838260
chr4	224000000	225000000	2162	877181	1000000	0.8771810
chr4	225000000	226000000	3420	807072	1000000	0.8070720
chr4	226000000	227000000	1977	876454	1000000	0.8764540
chr4	227000000	228000000	1939	822092	1000000	0.8220920
chr4	228000000	229000000	2134	822744	1000000	0.8227440
chr4	229000000	230000000	2020	871642	1000000	0.8716420
chr4	230000000	231000000	2984	894443	1000000	0.8944430
chr4	231000000	232000000	2035	947283	1000000	0.9472830
chr4	232000000	233000000	2779	909740	1000000	0.9097400
chr4	233000000	234000000	2048	854482	1000000	0.8544820
chr4	234000000	235000000	2260	820065	1000000	0.8200650
chr4	235000000	236000000	2454	785716	1000000	0.7857160
chr4	236000000	237000000	2367	840653	1000000	0.8406530
chr4	237000000	238000000	2261	808475	1000000	0.8084750
chr4	238000000	239000000	2673	813903	1000000	0.8139030
chr4	239000000	240000000	2822	784174	1000000	0.7841740
chr4	240000000	241000000	2202	845045	1000000	0.8450450
chr4	241000000	242000000	2509	789676	1000000	0.7896760
chr4	242000000	243000000	2608	904408	1000000	0.9044080
chr4	243000000	244000000	2461	824945	1000000	0.8249450
chr4	244000000	245000000	3139	742354	1000000	0.7423540
chr4	245000000	246000000	2750	777309	1000000	0.7773090
chr4	246000000	247000000	2198	810244	1000000	0.8102440
chr4	247000000	248000000	2345	778471	1000000	0.7784710
chr4	248000000	249000000	3710	749843	1000000	0.7498430
chr4	249000000	250000000	3681	777940	1000000	0.7779400
chr4	250000000	251000000	2602	848608	1000000	0.8486080
chr4	251000000	252000000	2139	911038	1000000	0.9110380
chr4	252000000	253000000	3025	773274	1000000	0.7732740
chr4	253000000	254000000	2443	771033	1000000	0.7710330
chr4	254000000	255000000	2438	817894	1000000	0.8178940
chr4	255000000	256000000	3506	725499	1000000	0.7254990
chr4	256000000	257000000	2921	814314	1000000	0.8143140
chr4	257000000	258000000	3011	756880	1000000	0.7568800
chr4	258000000	259000000	3538	786573	1000000	0.7865730
chr4	259000000	260000000	3144	761875	1000000	0.7618750
chr4	260000000	261000000	2361	822998	1000000	0.8229980
chr4	261000000	262000000	2804	755993	1000000	0.7559930
chr4	262000000	263000000	3367	882921	1000000	0.8829210
chr4	263000000	264000000	3149	785019	1000000	0.7850190
chr4	264000000	265000000	2089	789507	1000000	0.7895070
chr4	265000000	266000000	2251	826408	1000000	0.8264080
chr4	266000000	267000000	2152	794245	1000000	0.7942450
chr4	267000000	268000000	2962	870622	1000000	0.8706220
chr4	268000000	269000000	1699	874856	1000000	0.8748560
chr4	269000000	270000000	2138	848810	1000000	0.8488100
chr4	270000000	271000000	2417	816195	1000000	0.8161950
chr4	271000000	272000000	2700	781859	1000000	0.7818590
chr4	272000000	273000000	2043	832617	1000000	0.8326170
chr4	273000000	274000000	2394	838506	1000000	0.8385060
chr4	274000000	275000000	2427	765759	1000000	0.7657590
chr4	275000000	276000000	2257	828134	1000000	0.8281340
chr4	276000000	277000000	2945	734465	1000000	0.7344650
chr4	277000000	278000000	3552	773980	1000000	0.7739800
chr4	278000000	279000000	2871	775006	1000000	0.7750060
chr4	279000000	280000000	3012	830036	1000000	0.8300360
chr4	280000000	281000000	2147	828620	1000000	0.8286200
chr4	281000000	282000000	3281	808015	1000000	0.8080150
chr4	282000000	283000000	3024	779098	1000000	0.7790980
chr4	283000000	284000000	2646	791057	1000000	0.7910570
chr4	284000000	285000000	1948	771618	1000000	0.7716180
chr4	285000000	286000000	2255	811519	1000000	0.8115190
chr4	286000000	287000000	2094	819833	1000000	0.8198330
chr4	287000000	288000000	2373	775605	1000000	0.7756050
chr4	288000000	289000000	1896	900312	1000000	0.9003120
chr4	289000000	290000000	3393	715061	1000000	0.7150610
chr4	290000000	291000000	3008	836525	1000000	0.8365250
chr4	291000000	292000000	2240	828582	1000000	0.8285820
chr4	292000000	293000000	2290	891046	1000000	0.8910460
chr4	293000000	294000000	3429	732965	1000000	0.7329650
chr4	294000000	295000000	2451	789282	1000000	0.7892820
chr4	295000000	296000000	3217	756911	1000000	0.7569110
chr4	296000000	297000000	3444	699761	1000000	0.6997610
chr4	297000000	298000000	2185	738815	1000000	0.7388150
chr4	298000000	299000000	1685	830969	1000000	0.8309690
chr4	299000000	300000000	1715	834248	1000000	0.8342480
chr4	300000000	301000000	2432	720284	1000000	0.7202840
chr4	301000000	302000000	2746	719603	1000000	0.7196030
chr4	302000000	303000000	3154	777055	1000000	0.7770550
chr4	303000000	304000000	2375	769728	1000000	0.7697280
chr4	304000000	305000000	2779	865574	1000000	0.8655740
chr4	305000000	306000000	2086	753059	1000000	0.7530590
chr4	306000000	307000000	3401	676598	1000000	0.6765980
chr4	307000000	308000000	3061	718312	1000000	0.7183120
chr4	308000000	309000000	3068	806113	1000000	0.8061130
chr4	309000000	310000000	2970	677616	1000000	0.6776160
chr4	310000000	311000000	2475	760229	1000000	0.7602290
chr4	311000000	312000000	2980	824470	1000000	0.8244700
chr4	312000000	313000000	2935	807665	1000000	0.8076650
chr4	313000000	314000000	3605	770324	1000000	0.7703240
chr4	314000000	315000000	2603	733730	1000000	0.7337300
chr4	315000000	316000000	2879	878023	1000000	0.8780230
chr4	316000000	317000000	2793	811476	1000000	0.8114760
chr4	317000000	318000000	3079	780842	1000000	0.7808420
chr4	318000000	319000000	3150	738004	1000000	0.7380040
chr4	319000000	320000000	2945	760615	1000000	0.7606150
chr4	320000000	321000000	3390	753918	1000000	0.7539180
chr4	321000000	322000000	3203	807816	1000000	0.8078160
chr4	322000000	323000000	2526	822395	1000000	0.8223950
chr4	323000000	324000000	2143	874405	1000000	0.8744050
chr4	324000000	325000000	2403	765968	1000000	0.7659680
chr4	325000000	326000000	3790	802173	1000000	0.8021730
chr4	326000000	327000000	3153	727614	1000000	0.7276140
chr4	327000000	328000000	3134	801213	1000000	0.8012130
chr4	328000000	329000000	3452	759001	1000000	0.7590010
chr4	329000000	330000000	2418	796069	1000000	0.7960690
chr4	330000000	331000000	2309	673560	1000000	0.6735600
chr4	331000000	332000000	2716	779736	1000000	0.7797360
chr4	332000000	333000000	3075	753873	1000000	0.7538730
chr4	333000000	334000000	3119	871534	1000000	0.8715340
chr4	334000000	335000000	2324	885636	1000000	0.8856360
chr4	335000000	336000000	2741	742219	1000000	0.7422190
chr4	336000000	337000000	3151	729889	1000000	0.7298890
chr4	337000000	338000000	2973	664732	1000000	0.6647320
chr4	338000000	339000000	2532	748877	1000000	0.7488770
chr4	339000000	340000000	2736	782763	1000000	0.7827630
chr4	340000000	341000000	3116	800757	1000000	0.8007570
chr4	341000000	342000000	2949	685375	1000000	0.6853750
chr4	342000000	343000000	3105	736254	1000000	0.7362540
chr4	343000000	344000000	1995	804553	1000000	0.8045530
chr4	344000000	345000000	1888	761623	1000000	0.7616230
chr4	345000000	346000000	2659	791293	1000000	0.7912930
chr4	346000000	347000000	2263	764683	1000000	0.7646830
chr4	347000000	348000000	2112	820510	1000000	0.8205100
chr4	348000000	349000000	2944	813792	1000000	0.8137920
chr4	349000000	350000000	3176	718906	1000000	0.7189060
chr4	350000000	351000000	2542	771356	1000000	0.7713560
chr4	351000000	352000000	2641	685497	1000000	0.6854970
chr4	352000000	353000000	2793	725639	1000000	0.7256390
chr4	353000000	354000000	2864	704225	1000000	0.7042250
chr4	354000000	355000000	2795	691065	1000000	0.6910650
chr4	355000000	356000000	3016	702728	1000000	0.7027280
chr4	356000000	357000000	1956	718111	1000000	0.7181110
chr4	357000000	358000000	2744	715436	1000000	0.7154360
chr4	358000000	359000000	3114	692616	1000000	0.6926160
chr4	359000000	360000000	2748	680733	1000000	0.6807330
chr4	360000000	361000000	2572	732181	1000000	0.7321810
chr4	361000000	362000000	3030	703298	1000000	0.7032980
chr4	362000000	363000000	2801	735730	1000000	0.7357300
chr4	363000000	364000000	2968	674079	1000000	0.6740790
chr4	364000000	365000000	2758	770502	1000000	0.7705020
chr4	365000000	366000000	1714	738458	1000000	0.7384580
chr4	366000000	367000000	2428	710874	1000000	0.7108740
chr4	367000000	368000000	2490	731189	1000000	0.7311890
chr4	368000000	369000000	3371	752965	1000000	0.7529650
chr4	369000000	370000000	3189	692025	1000000	0.6920250
chr4	370000000	371000000	3569	694202	1000000	0.6942020
chr4	371000000	372000000	3482	758323	1000000	0.7583230
chr4	372000000	373000000	2940	787560	1000000	0.7875600
chr4	373000000	374000000	2410	718063	1000000	0.7180630
chr4	374000000	375000000	2371	694597	1000000	0.6945970
chr4	375000000	376000000	2323	722262	1000000	0.7222620
chr4	376000000	377000000	2527	721414	1000000	0.7214140
chr4	377000000	378000000	2458	829330	1000000	0.8293300
chr4	378000000	379000000	3049	780320	1000000	0.7803200
chr4	379000000	380000000	3912	762561	1000000	0.7625610
chr4	380000000	381000000	2930	748971	1000000	0.7489710
chr4	381000000	382000000	2664	727547	1000000	0.7275470
chr4	382000000	383000000	3126	747509	1000000	0.7475090
chr4	383000000	384000000	2624	800756	1000000	0.8007560
chr4	384000000	385000000	2220	823160	1000000	0.8231600
chr4	385000000	386000000	2995	833496	1000000	0.8334960
chr4	386000000	387000000	2011	892613	1000000	0.8926130
chr4	387000000	387456523	902	363753	456523	0.7967901
chr5	0	1000000	1205	963298	1000000	0.9632980
chr5	1000000	2000000	1524	826028	1000000	0.8260280
chr5	2000000	3000000	2478	831785	1000000	0.8317850
chr5	3000000	4000000	3446	757777	1000000	0.7577770
chr5	4000000	5000000	2921	755005	1000000	0.7550050
chr5	5000000	6000000	3495	680798	1000000	0.6807980
chr5	6000000	7000000	3660	735538	1000000	0.7355380
chr5	7000000	8000000	4004	707217	1000000	0.7072170
chr5	8000000	9000000	4769	638626	1000000	0.6386260
chr5	9000000	10000000	3978	571879	1000000	0.5718790
chr5	10000000	11000000	3743	718978	1000000	0.7189780
chr5	11000000	12000000	3207	661856	1000000	0.6618560
chr5	12000000	13000000	3148	631774	1000000	0.6317740
chr5	13000000	14000000	2965	641218	1000000	0.6412180
chr5	14000000	15000000	2517	721298	1000000	0.7212980
chr5	15000000	16000000	2992	762763	1000000	0.7627630
chr5	16000000	17000000	2841	718440	1000000	0.7184400
chr5	17000000	18000000	2925	724169	1000000	0.7241690
chr5	18000000	19000000	3341	733774	1000000	0.7337740
chr5	19000000	20000000	4184	705875	1000000	0.7058750
chr5	20000000	21000000	2339	782305	1000000	0.7823050
chr5	21000000	22000000	1939	763454	1000000	0.7634540
chr5	22000000	23000000	3307	722618	1000000	0.7226180
chr5	23000000	24000000	2887	763949	1000000	0.7639490
chr5	24000000	25000000	2915	757810	1000000	0.7578100
chr5	25000000	26000000	2993	646964	1000000	0.6469640
chr5	26000000	27000000	3068	768329	1000000	0.7683290
chr5	27000000	28000000	3356	744558	1000000	0.7445580
chr5	28000000	29000000	3208	683466	1000000	0.6834660
chr5	29000000	30000000	2286	823658	1000000	0.8236580
chr5	30000000	31000000	2802	778999	1000000	0.7789990
chr5	31000000	32000000	2775	823560	1000000	0.8235600
chr5	32000000	33000000	2651	741479	1000000	0.7414790
chr5	33000000	34000000	2831	748299	1000000	0.7482990
chr5	34000000	35000000	2488	796496	1000000	0.7964960
chr5	35000000	36000000	2538	730367	1000000	0.7303670
chr5	36000000	37000000	2396	683479	1000000	0.6834790
chr5	37000000	38000000	3620	799744	1000000	0.7997440
chr5	38000000	39000000	3195	776109	1000000	0.7761090
chr5	39000000	40000000	3109	762259	1000000	0.7622590
chr5	40000000	41000000	2153	833212	1000000	0.8332120
chr5	41000000	42000000	2074	816111	1000000	0.8161110
chr5	42000000	43000000	2879	877454	1000000	0.8774540
chr5	43000000	44000000	2180	824263	1000000	0.8242630
chr5	44000000	45000000	2738	710659	1000000	0.7106590
chr5	45000000	46000000	3347	761398	1000000	0.7613980
chr5	46000000	47000000	1626	837953	1000000	0.8379530
chr5	47000000	48000000	3002	776413	1000000	0.7764130
chr5	48000000	49000000	1826	802615	1000000	0.8026150
chr5	49000000	50000000	2326	862927	1000000	0.8629270
chr5	50000000	51000000	2290	842147	1000000	0.8421470
chr5	51000000	52000000	2280	829900	1000000	0.8299000
chr5	52000000	53000000	2161	866631	1000000	0.8666310
chr5	53000000	54000000	2163	738445	1000000	0.7384450
chr5	54000000	55000000	2136	783202	1000000	0.7832020
chr5	55000000	56000000	2143	881979	1000000	0.8819790
chr5	56000000	57000000	2408	861848	1000000	0.8618480
chr5	57000000	58000000	2903	865664	1000000	0.8656640
chr5	58000000	59000000	3132	819440	1000000	0.8194400
chr5	59000000	60000000	2025	890387	1000000	0.8903870
chr5	60000000	61000000	1365	985778	1000000	0.9857780
chr5	61000000	62000000	1495	962526	1000000	0.9625260
chr5	62000000	63000000	1549	987729	1000000	0.9877290
chr5	63000000	64000000	1105	987618	1000000	0.9876180
chr5	64000000	65000000	638	991068	1000000	0.9910680
chr5	65000000	66000000	1112	986294	1000000	0.9862940
chr5	66000000	67000000	1180	989213	1000000	0.9892130
chr5	67000000	68000000	1455	981212	1000000	0.9812120
chr5	68000000	69000000	1724	957849	1000000	0.9578490
chr5	69000000	70000000	138	997478	1000000	0.9974780
chr5	70000000	71000000	232	989582	1000000	0.9895820
chr5	71000000	72000000	692	987592	1000000	0.9875920
chr5	72000000	73000000	2825	874690	1000000	0.8746900
chr5	73000000	74000000	1758	861255	1000000	0.8612550
chr5	74000000	75000000	2803	801272	1000000	0.8012720
chr5	75000000	76000000	2760	772081	1000000	0.7720810
chr5	76000000	77000000	2509	745219	1000000	0.7452190
chr5	77000000	78000000	2232	754509	1000000	0.7545090
chr5	78000000	79000000	2352	897536	1000000	0.8975360
chr5	79000000	80000000	2038	852940	1000000	0.8529400
chr5	80000000	81000000	2711	782622	1000000	0.7826220
chr5	81000000	82000000	2678	764162	1000000	0.7641620
chr5	82000000	83000000	2452	764118	1000000	0.7641180
chr5	83000000	84000000	2040	832755	1000000	0.8327550
chr5	84000000	85000000	3047	834913	1000000	0.8349130
chr5	85000000	86000000	2602	831173	1000000	0.8311730
chr5	86000000	87000000	2366	838261	1000000	0.8382610
chr5	87000000	88000000	3556	787909	1000000	0.7879090
chr5	88000000	89000000	2208	882668	1000000	0.8826680
chr5	89000000	90000000	2570	789569	1000000	0.7895690
chr5	90000000	91000000	3655	780980	1000000	0.7809800
chr5	91000000	92000000	2674	774290	1000000	0.7742900
chr5	92000000	93000000	2466	831077	1000000	0.8310770
chr5	93000000	94000000	2130	850456	1000000	0.8504560
chr5	94000000	95000000	2293	734413	1000000	0.7344130
chr5	95000000	96000000	2892	775603	1000000	0.7756030
chr5	96000000	97000000	2389	822277	1000000	0.8222770
chr5	97000000	98000000	2253	773736	1000000	0.7737360
chr5	98000000	99000000	2290	766445	1000000	0.7664450
chr5	99000000	100000000	2891	777493	1000000	0.7774930
chr5	100000000	101000000	1766	761080	1000000	0.7610800
chr5	101000000	102000000	1926	830210	1000000	0.8302100
chr5	102000000	103000000	2831	805600	1000000	0.8056000
chr5	103000000	104000000	2321	756236	1000000	0.7562360
chr5	104000000	105000000	3157	838262	1000000	0.8382620
chr5	105000000	106000000	3807	756171	1000000	0.7561710
chr5	106000000	107000000	1939	813207	1000000	0.8132070
chr5	107000000	108000000	3270	874738	1000000	0.8747380
chr5	108000000	109000000	3499	878377	1000000	0.8783770
chr5	109000000	110000000	2770	799656	1000000	0.7996560
chr5	110000000	111000000	2111	879626	1000000	0.8796260
chr5	111000000	112000000	2379	855440	1000000	0.8554400
chr5	112000000	113000000	2418	823435	1000000	0.8234350
chr5	113000000	114000000	2498	837092	1000000	0.8370920
chr5	114000000	115000000	1883	773962	1000000	0.7739620
chr5	115000000	116000000	2049	853455	1000000	0.8534550
chr5	116000000	117000000	2605	828802	1000000	0.8288020
chr5	117000000	118000000	2559	667087	1000000	0.6670870
chr5	118000000	119000000	3330	745477	1000000	0.7454770
chr5	119000000	120000000	2477	782800	1000000	0.7828000
chr5	120000000	121000000	2563	667729	1000000	0.6677290
chr5	121000000	122000000	2355	781321	1000000	0.7813210
chr5	122000000	123000000	2388	779647	1000000	0.7796470
chr5	123000000	124000000	2172	830693	1000000	0.8306930
chr5	124000000	125000000	1931	784712	1000000	0.7847120
chr5	125000000	126000000	1906	781866	1000000	0.7818660
chr5	126000000	127000000	2449	732387	1000000	0.7323870
chr5	127000000	128000000	2363	823421	1000000	0.8234210
chr5	128000000	129000000	2715	747656	1000000	0.7476560
chr5	129000000	130000000	2579	784350	1000000	0.7843500
chr5	130000000	131000000	2431	761364	1000000	0.7613640
chr5	131000000	132000000	3064	769543	1000000	0.7695430
chr5	132000000	133000000	1762	852467	1000000	0.8524670
chr5	133000000	134000000	2679	765389	1000000	0.7653890
chr5	134000000	135000000	2475	726023	1000000	0.7260230
chr5	135000000	136000000	2932	719741	1000000	0.7197410
chr5	136000000	137000000	2762	734301	1000000	0.7343010
chr5	137000000	138000000	3204	726331	1000000	0.7263310
chr5	138000000	139000000	3047	723232	1000000	0.7232320
chr5	139000000	140000000	2360	819563	1000000	0.8195630
chr5	140000000	141000000	2521	797294	1000000	0.7972940
chr5	141000000	142000000	3059	762565	1000000	0.7625650
chr5	142000000	143000000	2855	724119	1000000	0.7241190
chr5	143000000	144000000	2949	751216	1000000	0.7512160
chr5	144000000	145000000	2383	724790	1000000	0.7247900
chr5	145000000	146000000	2366	736751	1000000	0.7367510
chr5	146000000	147000000	2552	798590	1000000	0.7985900
chr5	147000000	148000000	2482	774692	1000000	0.7746920
chr5	148000000	149000000	2932	799197	1000000	0.7991970
chr5	149000000	150000000	3740	696779	1000000	0.6967790
chr5	150000000	151000000	2920	652661	1000000	0.6526610
chr5	151000000	152000000	3176	829292	1000000	0.8292920
chr5	152000000	153000000	2747	773835	1000000	0.7738350
chr5	153000000	154000000	2876	779881	1000000	0.7798810
chr5	154000000	155000000	2202	713402	1000000	0.7134020
chr5	155000000	156000000	2723	691613	1000000	0.6916130
chr5	156000000	157000000	2772	733340	1000000	0.7333400
chr5	157000000	158000000	1923	774738	1000000	0.7747380
chr5	158000000	159000000	1758	817728	1000000	0.8177280
chr5	159000000	160000000	2950	721224	1000000	0.7212240
chr5	160000000	161000000	2661	736188	1000000	0.7361880
chr5	161000000	162000000	2984	773817	1000000	0.7738170
chr5	162000000	163000000	2638	734031	1000000	0.7340310
chr5	163000000	164000000	2732	688142	1000000	0.6881420
chr5	164000000	165000000	2227	773879	1000000	0.7738790
chr5	165000000	166000000	2752	770693	1000000	0.7706930
chr5	166000000	167000000	3307	701388	1000000	0.7013880
chr5	167000000	168000000	2570	777441	1000000	0.7774410
chr5	168000000	169000000	2797	751058	1000000	0.7510580
chr5	169000000	170000000	2765	734238	1000000	0.7342380
chr5	170000000	171000000	2713	730011	1000000	0.7300110
chr5	171000000	172000000	3602	714597	1000000	0.7145970
chr5	172000000	173000000	2661	732622	1000000	0.7326220
chr5	173000000	174000000	2705	810607	1000000	0.8106070
chr5	174000000	175000000	2704	699297	1000000	0.6992970
chr5	175000000	176000000	3670	789645	1000000	0.7896450
chr5	176000000	177000000	2488	746856	1000000	0.7468560
chr5	177000000	178000000	2622	776812	1000000	0.7768120
chr5	178000000	179000000	2747	730539	1000000	0.7305390
chr5	179000000	180000000	3189	738896	1000000	0.7388960
chr5	180000000	181000000	3069	685764	1000000	0.6857640
chr5	181000000	182000000	2954	784090	1000000	0.7840900
chr5	182000000	183000000	3086	760675	1000000	0.7606750
chr5	183000000	184000000	2339	696713	1000000	0.6967130
chr5	184000000	185000000	3122	730791	1000000	0.7307910
chr5	185000000	186000000	3460	777952	1000000	0.7779520
chr5	186000000	187000000	3477	833798	1000000	0.8337980
chr5	187000000	188000000	1592	757156	1000000	0.7571560
chr5	188000000	189000000	2331	741841	1000000	0.7418410
chr5	189000000	190000000	3574	848894	1000000	0.8488940
chr5	190000000	191000000	3636	668265	1000000	0.6682650
chr5	191000000	192000000	3017	760365	1000000	0.7603650
chr5	192000000	193000000	2812	681438	1000000	0.6814380
chr5	193000000	194000000	2546	711395	1000000	0.7113950
chr5	194000000	195000000	2757	658476	1000000	0.6584760
chr5	195000000	196000000	3474	614028	1000000	0.6140280
chr5	196000000	197000000	3468	681464	1000000	0.6814640
chr5	197000000	198000000	2540	722777	1000000	0.7227770
chr5	198000000	199000000	2631	749843	1000000	0.7498430
chr5	199000000	200000000	2806	719339	1000000	0.7193390
chr5	200000000	201000000	2940	725891	1000000	0.7258910
chr5	201000000	202000000	3378	630249	1000000	0.6302490
chr5	202000000	203000000	3304	793253	1000000	0.7932530
chr5	203000000	204000000	2854	755658	1000000	0.7556580
chr5	204000000	205000000	3013	657578	1000000	0.6575780
chr5	205000000	206000000	2613	660462	1000000	0.6604620
chr5	206000000	207000000	2416	644833	1000000	0.6448330
chr5	207000000	208000000	3416	625736	1000000	0.6257360
chr5	208000000	209000000	2832	628055	1000000	0.6280550
chr5	209000000	210000000	2576	744310	1000000	0.7443100
chr5	210000000	211000000	3264	836704	1000000	0.8367040
chr5	211000000	211649110	1537	566149	649110	0.8721927
chr6	0	1000000	5355	658030	1000000	0.6580300
chr6	1000000	2000000	5182	688792	1000000	0.6887920
chr6	2000000	3000000	4176	726947	1000000	0.7269470
chr6	3000000	4000000	5151	654232	1000000	0.6542320
chr6	4000000	5000000	5158	621936	1000000	0.6219360
chr6	5000000	6000000	5573	606564	1000000	0.6065640
chr6	6000000	7000000	4346	678130	1000000	0.6781300
chr6	7000000	8000000	3249	749927	1000000	0.7499270
chr6	8000000	9000000	3061	774291	1000000	0.7742910
chr6	9000000	10000000	3676	667673	1000000	0.6676730
chr6	10000000	11000000	2741	654924	1000000	0.6549240
chr6	11000000	12000000	2747	702968	1000000	0.7029680
chr6	12000000	13000000	2339	774352	1000000	0.7743520
chr6	13000000	14000000	2475	836772	1000000	0.8367720
chr6	14000000	15000000	2331	767812	1000000	0.7678120
chr6	15000000	16000000	2545	772576	1000000	0.7725760
chr6	16000000	17000000	2861	698494	1000000	0.6984940
chr6	17000000	18000000	3953	713099	1000000	0.7130990
chr6	18000000	19000000	5451	694166	1000000	0.6941660
chr6	19000000	20000000	2539	729666	1000000	0.7296660
chr6	20000000	21000000	2303	766112	1000000	0.7661120
chr6	21000000	22000000	2283	740180	1000000	0.7401800
chr6	22000000	23000000	2181	811827	1000000	0.8118270
chr6	23000000	24000000	2685	708293	1000000	0.7082930
chr6	24000000	25000000	2068	659191	1000000	0.6591910
chr6	25000000	26000000	2466	691295	1000000	0.6912950
chr6	26000000	27000000	2497	693076	1000000	0.6930760
chr6	27000000	28000000	2821	685395	1000000	0.6853950
chr6	28000000	29000000	2214	673263	1000000	0.6732630
chr6	29000000	30000000	2470	703961	1000000	0.7039610
chr6	30000000	31000000	2265	752558	1000000	0.7525580
chr6	31000000	32000000	2774	690394	1000000	0.6903940
chr6	32000000	33000000	2470	749845	1000000	0.7498450
chr6	33000000	34000000	1887	814921	1000000	0.8149210
chr6	34000000	35000000	2402	821897	1000000	0.8218970
chr6	35000000	36000000	2147	839709	1000000	0.8397090
chr6	36000000	37000000	2530	742569	1000000	0.7425690
chr6	37000000	38000000	3136	788421	1000000	0.7884210
chr6	38000000	39000000	2244	826313	1000000	0.8263130
chr6	39000000	40000000	2740	752282	1000000	0.7522820
chr6	40000000	41000000	2268	720383	1000000	0.7203830
chr6	41000000	42000000	2820	717332	1000000	0.7173320
chr6	42000000	43000000	1919	796590	1000000	0.7965900
chr6	43000000	44000000	2497	804400	1000000	0.8044000
chr6	44000000	45000000	2436	782172	1000000	0.7821720
chr6	45000000	46000000	2432	722590	1000000	0.7225900
chr6	46000000	47000000	2859	719430	1000000	0.7194300
chr6	47000000	48000000	3096	782653	1000000	0.7826530
chr6	48000000	49000000	2695	771069	1000000	0.7710690
chr6	49000000	50000000	2479	786088	1000000	0.7860880
chr6	50000000	51000000	2491	785069	1000000	0.7850690
chr6	51000000	52000000	2996	646224	1000000	0.6462240
chr6	52000000	53000000	1501	890875	1000000	0.8908750
chr6	53000000	54000000	2376	840618	1000000	0.8406180
chr6	54000000	55000000	2144	841164	1000000	0.8411640
chr6	55000000	56000000	2366	810934	1000000	0.8109340
chr6	56000000	57000000	2417	772956	1000000	0.7729560
chr6	57000000	58000000	2133	769040	1000000	0.7690400
chr6	58000000	59000000	2377	824078	1000000	0.8240780
chr6	59000000	60000000	2959	787919	1000000	0.7879190
chr6	60000000	61000000	2525	797494	1000000	0.7974940
chr6	61000000	62000000	2468	868684	1000000	0.8686840
chr6	62000000	63000000	2348	791031	1000000	0.7910310
chr6	63000000	64000000	2804	880158	1000000	0.8801580
chr6	64000000	65000000	2416	759517	1000000	0.7595170
chr6	65000000	66000000	2001	821193	1000000	0.8211930
chr6	66000000	67000000	2023	839292	1000000	0.8392920
chr6	67000000	68000000	2147	816261	1000000	0.8162610
chr6	68000000	69000000	2630	737188	1000000	0.7371880
chr6	69000000	70000000	2754	803795	1000000	0.8037950
chr6	70000000	71000000	1796	812355	1000000	0.8123550
chr6	71000000	72000000	2703	855397	1000000	0.8553970
chr6	72000000	73000000	2704	842235	1000000	0.8422350
chr6	73000000	74000000	1992	832431	1000000	0.8324310
chr6	74000000	75000000	2525	761360	1000000	0.7613600
chr6	75000000	76000000	2165	855624	1000000	0.8556240
chr6	76000000	77000000	2282	798140	1000000	0.7981400
chr6	77000000	78000000	2146	818956	1000000	0.8189560
chr6	78000000	79000000	3021	832166	1000000	0.8321660
chr6	79000000	80000000	3353	899133	1000000	0.8991330
chr6	80000000	81000000	3045	794608	1000000	0.7946080
chr6	81000000	82000000	3172	826970	1000000	0.8269700
chr6	82000000	83000000	3087	827794	1000000	0.8277940
chr6	83000000	84000000	3203	857820	1000000	0.8578200
chr6	84000000	85000000	2193	828701	1000000	0.8287010
chr6	85000000	86000000	2770	765330	1000000	0.7653300
chr6	86000000	87000000	2306	820355	1000000	0.8203550
chr6	87000000	88000000	2924	862945	1000000	0.8629450
chr6	88000000	89000000	2148	897826	1000000	0.8978260
chr6	89000000	90000000	2866	874298	1000000	0.8742980
chr6	90000000	91000000	310	992545	1000000	0.9925450
chr6	91000000	92000000	3155	896929	1000000	0.8969290
chr6	92000000	93000000	2232	879143	1000000	0.8791430
chr6	93000000	94000000	2447	894142	1000000	0.8941420
chr6	94000000	95000000	2589	851374	1000000	0.8513740
chr6	95000000	96000000	2030	869433	1000000	0.8694330
chr6	96000000	97000000	2533	780690	1000000	0.7806900
chr6	97000000	98000000	2309	826928	1000000	0.8269280
chr6	98000000	99000000	2672	805750	1000000	0.8057500
chr6	99000000	100000000	3087	890907	1000000	0.8909070
chr6	100000000	101000000	2021	899818	1000000	0.8998180
chr6	101000000	102000000	2878	761416	1000000	0.7614160
chr6	102000000	103000000	3040	859146	1000000	0.8591460
chr6	103000000	104000000	1975	921175	1000000	0.9211750
chr6	104000000	105000000	2575	884472	1000000	0.8844720
chr6	105000000	106000000	2303	786762	1000000	0.7867620
chr6	106000000	107000000	2145	818872	1000000	0.8188720
chr6	107000000	108000000	2458	778340	1000000	0.7783400
chr6	108000000	109000000	2057	819694	1000000	0.8196940
chr6	109000000	110000000	2615	862846	1000000	0.8628460
chr6	110000000	111000000	2423	749923	1000000	0.7499230
chr6	111000000	112000000	2750	763390	1000000	0.7633900
chr6	112000000	113000000	1658	856756	1000000	0.8567560
chr6	113000000	114000000	2665	859709	1000000	0.8597090
chr6	114000000	115000000	2452	822951	1000000	0.8229510
chr6	115000000	116000000	2056	857210	1000000	0.8572100
chr6	116000000	117000000	2347	810676	1000000	0.8106760
chr6	117000000	118000000	1936	843653	1000000	0.8436530
chr6	118000000	119000000	2087	824643	1000000	0.8246430
chr6	119000000	120000000	2118	881201	1000000	0.8812010
chr6	120000000	121000000	2080	809711	1000000	0.8097110
chr6	121000000	122000000	2348	807548	1000000	0.8075480
chr6	122000000	123000000	2580	848232	1000000	0.8482320
chr6	123000000	124000000	1923	834140	1000000	0.8341400
chr6	124000000	125000000	2689	738418	1000000	0.7384180
chr6	125000000	126000000	2679	779566	1000000	0.7795660
chr6	126000000	127000000	2104	882949	1000000	0.8829490
chr6	127000000	128000000	2802	800697	1000000	0.8006970
chr6	128000000	129000000	2380	750107	1000000	0.7501070
chr6	129000000	130000000	3720	789391	1000000	0.7893910
chr6	130000000	131000000	2815	841941	1000000	0.8419410
chr6	131000000	132000000	1506	878331	1000000	0.8783310
chr6	132000000	133000000	2348	860380	1000000	0.8603800
chr6	133000000	134000000	1982	813055	1000000	0.8130550
chr6	134000000	135000000	2553	793292	1000000	0.7932920
chr6	135000000	136000000	3083	775505	1000000	0.7755050
chr6	136000000	137000000	3862	785664	1000000	0.7856640
chr6	137000000	138000000	3141	768930	1000000	0.7689300
chr6	138000000	139000000	2716	783498	1000000	0.7834980
chr6	139000000	140000000	2585	681432	1000000	0.6814320
chr6	140000000	141000000	2583	779857	1000000	0.7798570
chr6	141000000	142000000	2579	814240	1000000	0.8142400
chr6	142000000	143000000	2727	808626	1000000	0.8086260
chr6	143000000	144000000	3508	778805	1000000	0.7788050
chr6	144000000	145000000	3498	801599	1000000	0.8015990
chr6	145000000	146000000	2867	749343	1000000	0.7493430
chr6	146000000	147000000	3661	723845	1000000	0.7238450
chr6	147000000	148000000	2921	786900	1000000	0.7869000
chr6	148000000	149000000	3718	755590	1000000	0.7555900
chr6	149000000	150000000	3259	793337	1000000	0.7933370
chr6	150000000	151000000	3501	725856	1000000	0.7258560
chr6	151000000	152000000	3072	779383	1000000	0.7793830
chr6	152000000	153000000	3483	715381	1000000	0.7153810
chr6	153000000	154000000	3350	807990	1000000	0.8079900
chr6	154000000	155000000	3358	700490	1000000	0.7004900
chr6	155000000	156000000	3480	795759	1000000	0.7957590
chr6	156000000	157000000	3779	763424	1000000	0.7634240
chr6	157000000	158000000	3344	722678	1000000	0.7226780
chr6	158000000	159000000	3989	766219	1000000	0.7662190
chr6	159000000	160000000	3954	782902	1000000	0.7829020
chr6	160000000	161000000	3205	753053	1000000	0.7530530
chr6	161000000	162000000	3246	759821	1000000	0.7598210
chr6	162000000	163000000	3394	694132	1000000	0.6941320
chr6	163000000	164000000	3047	766799	1000000	0.7667990
chr6	164000000	165000000	3073	742420	1000000	0.7424200
chr6	165000000	166000000	2924	823261	1000000	0.8232610
chr6	166000000	167000000	2475	672142	1000000	0.6721420
chr6	167000000	168000000	3366	732257	1000000	0.7322570
chr6	168000000	169000000	2699	830083	1000000	0.8300830
chr6	169000000	170000000	2591	770722	1000000	0.7707220
chr6	170000000	171000000	3024	624626	1000000	0.6246260
chr6	171000000	172000000	2270	697160	1000000	0.6971600
chr6	172000000	173000000	2260	828037	1000000	0.8280370
chr6	173000000	174000000	2093	760771	1000000	0.7607710
chr6	174000000	175000000	1862	743569	1000000	0.7435690
chr6	175000000	176000000	2622	757042	1000000	0.7570420
chr6	176000000	177000000	2682	746535	1000000	0.7465350
chr6	177000000	178000000	2591	681956	1000000	0.6819560
chr6	178000000	179000000	3332	774979	1000000	0.7749790
chr6	179000000	180000000	3294	779472	1000000	0.7794720
chr6	180000000	181000000	2943	729287	1000000	0.7292870
chr6	181000000	182000000	2806	742233	1000000	0.7422330
chr6	182000000	183000000	2650	735784	1000000	0.7357840
chr6	183000000	184000000	2973	708699	1000000	0.7086990
chr6	184000000	185000000	3599	764857	1000000	0.7648570
chr6	185000000	186000000	3035	744028	1000000	0.7440280
chr6	186000000	187000000	2055	776929	1000000	0.7769290
chr6	187000000	188000000	2718	761339	1000000	0.7613390
chr6	188000000	189000000	2552	868355	1000000	0.8683550
chr6	189000000	190000000	2490	653313	1000000	0.6533130
chr6	190000000	191000000	2233	773185	1000000	0.7731850
chr6	191000000	192000000	2461	805098	1000000	0.8050980
chr6	192000000	193000000	2913	786526	1000000	0.7865260
chr6	193000000	194000000	2898	737523	1000000	0.7375230
chr6	194000000	195000000	2810	700815	1000000	0.7008150
chr6	195000000	196000000	2732	743115	1000000	0.7431150
chr6	196000000	197000000	3533	784234	1000000	0.7842340
chr6	197000000	198000000	3023	724527	1000000	0.7245270
chr6	198000000	199000000	2342	760381	1000000	0.7603810
chr6	199000000	200000000	2658	655621	1000000	0.6556210
chr6	200000000	201000000	2278	742975	1000000	0.7429750
chr6	201000000	202000000	3040	667363	1000000	0.6673630
chr6	202000000	203000000	3257	740890	1000000	0.7408900
chr6	203000000	204000000	2741	616699	1000000	0.6166990
chr6	204000000	205000000	2668	765422	1000000	0.7654220
chr6	205000000	206000000	2552	686473	1000000	0.6864730
chr6	206000000	207000000	3422	828265	1000000	0.8282650
chr6	207000000	208000000	3233	823651	1000000	0.8236510
chr6	208000000	209000000	2503	705558	1000000	0.7055580
chr6	209000000	210000000	1814	807456	1000000	0.8074560
chr6	210000000	211000000	3195	677804	1000000	0.6778040
chr6	211000000	212000000	3206	642825	1000000	0.6428250
chr6	212000000	213000000	2082	810381	1000000	0.8103810
chr6	213000000	214000000	3914	723420	1000000	0.7234200
chr6	214000000	215000000	2952	689141	1000000	0.6891410
chr6	215000000	216000000	3100	778116	1000000	0.7781160
chr6	216000000	217000000	2570	729539	1000000	0.7295390
chr6	217000000	218000000	3301	653683	1000000	0.6536830
chr6	218000000	219000000	3140	684634	1000000	0.6846340
chr6	219000000	220000000	3691	628257	1000000	0.6282570
chr6	220000000	221000000	3227	775727	1000000	0.7757270
chr6	221000000	222000000	3687	698096	1000000	0.6980960
chr6	222000000	223000000	2570	764506	1000000	0.7645060
chr6	223000000	224000000	3841	734766	1000000	0.7347660
chr6	224000000	225000000	4357	850338	1000000	0.8503380
chr6	225000000	226000000	3054	699378	1000000	0.6993780
chr6	226000000	226693804	1296	644754	693804	0.9293028
chr7	0	1000000	3591	814264	1000000	0.8142640
chr7	1000000	2000000	2298	768017	1000000	0.7680170
chr7	2000000	3000000	2827	741462	1000000	0.7414620
chr7	3000000	4000000	2032	676870	1000000	0.6768700
chr7	4000000	5000000	2467	663505	1000000	0.6635050
chr7	5000000	6000000	2880	806273	1000000	0.8062730
chr7	6000000	7000000	2992	663491	1000000	0.6634910
chr7	7000000	8000000	2634	586491	1000000	0.5864910
chr7	8000000	9000000	2354	739565	1000000	0.7395650
chr7	9000000	10000000	3538	703119	1000000	0.7031190
chr7	10000000	11000000	3205	773124	1000000	0.7731240
chr7	11000000	12000000	3063	726673	1000000	0.7266730
chr7	12000000	13000000	3162	689688	1000000	0.6896880
chr7	13000000	14000000	2430	751452	1000000	0.7514520
chr7	14000000	15000000	2193	789859	1000000	0.7898590
chr7	15000000	16000000	2338	790843	1000000	0.7908430
chr7	16000000	17000000	2920	765738	1000000	0.7657380
chr7	17000000	18000000	4100	662700	1000000	0.6627000
chr7	18000000	19000000	4556	758256	1000000	0.7582560
chr7	19000000	20000000	4772	763557	1000000	0.7635570
chr7	20000000	21000000	3147	666334	1000000	0.6663340
chr7	21000000	22000000	3104	771873	1000000	0.7718730
chr7	22000000	23000000	2477	780769	1000000	0.7807690
chr7	23000000	24000000	2896	694932	1000000	0.6949320
chr7	24000000	25000000	2907	775824	1000000	0.7758240
chr7	25000000	26000000	2659	660504	1000000	0.6605040
chr7	26000000	27000000	2695	714723	1000000	0.7147230
chr7	27000000	28000000	2479	816612	1000000	0.8166120
chr7	28000000	29000000	2754	689111	1000000	0.6891110
chr7	29000000	30000000	2813	768752	1000000	0.7687520
chr7	30000000	31000000	2728	718537	1000000	0.7185370
chr7	31000000	32000000	3345	743169	1000000	0.7431690
chr7	32000000	33000000	3087	745834	1000000	0.7458340
chr7	33000000	34000000	2566	783881	1000000	0.7838810
chr7	34000000	35000000	2673	841235	1000000	0.8412350
chr7	35000000	36000000	2685	789123	1000000	0.7891230
chr7	36000000	37000000	2613	804783	1000000	0.8047830
chr7	37000000	38000000	2888	728660	1000000	0.7286600
chr7	38000000	39000000	3385	896155	1000000	0.8961550
chr7	39000000	40000000	3124	919089	1000000	0.9190890
chr7	40000000	41000000	3430	812937	1000000	0.8129370
chr7	41000000	42000000	3239	786073	1000000	0.7860730
chr7	42000000	43000000	2663	768570	1000000	0.7685700
chr7	43000000	44000000	2557	759499	1000000	0.7594990
chr7	44000000	45000000	2029	806612	1000000	0.8066120
chr7	45000000	46000000	2930	832594	1000000	0.8325940
chr7	46000000	47000000	2026	813499	1000000	0.8134990
chr7	47000000	48000000	2607	659100	1000000	0.6591000
chr7	48000000	49000000	3041	754573	1000000	0.7545730
chr7	49000000	50000000	2993	773089	1000000	0.7730890
chr7	50000000	51000000	2415	862481	1000000	0.8624810
chr7	51000000	52000000	3059	729860	1000000	0.7298600
chr7	52000000	53000000	2837	682095	1000000	0.6820950
chr7	53000000	54000000	2584	866498	1000000	0.8664980
chr7	54000000	55000000	3361	737950	1000000	0.7379500
chr7	55000000	56000000	3039	880892	1000000	0.8808920
chr7	56000000	57000000	2899	924761	1000000	0.9247610
chr7	57000000	58000000	2385	839465	1000000	0.8394650
chr7	58000000	59000000	3378	765875	1000000	0.7658750
chr7	59000000	60000000	1866	868873	1000000	0.8688730
chr7	60000000	61000000	3015	822881	1000000	0.8228810
chr7	61000000	62000000	2570	755731	1000000	0.7557310
chr7	62000000	63000000	2549	725050	1000000	0.7250500
chr7	63000000	64000000	2242	797472	1000000	0.7974720
chr7	64000000	65000000	2865	763497	1000000	0.7634970
chr7	65000000	66000000	2753	819764	1000000	0.8197640
chr7	66000000	67000000	2599	862446	1000000	0.8624460
chr7	67000000	68000000	2302	817696	1000000	0.8176960
chr7	68000000	69000000	1943	832920	1000000	0.8329200
chr7	69000000	70000000	2266	717174	1000000	0.7171740
chr7	70000000	71000000	3273	739446	1000000	0.7394460
chr7	71000000	72000000	1875	875013	1000000	0.8750130
chr7	72000000	73000000	2929	714492	1000000	0.7144920
chr7	73000000	74000000	1939	875505	1000000	0.8755050
chr7	74000000	75000000	3085	779679	1000000	0.7796790
chr7	75000000	76000000	2106	804158	1000000	0.8041580
chr7	76000000	77000000	2951	769474	1000000	0.7694740
chr7	77000000	78000000	2652	902759	1000000	0.9027590
chr7	78000000	79000000	2501	719246	1000000	0.7192460
chr7	79000000	80000000	3071	758059	1000000	0.7580590
chr7	80000000	81000000	3092	852698	1000000	0.8526980
chr7	81000000	82000000	2566	775545	1000000	0.7755450
chr7	82000000	83000000	2447	757130	1000000	0.7571300
chr7	83000000	84000000	2290	817748	1000000	0.8177480
chr7	84000000	85000000	2983	749873	1000000	0.7498730
chr7	85000000	86000000	2782	742470	1000000	0.7424700
chr7	86000000	87000000	3312	717472	1000000	0.7174720
chr7	87000000	88000000	2824	714504	1000000	0.7145040
chr7	88000000	89000000	2633	751764	1000000	0.7517640
chr7	89000000	90000000	2726	784402	1000000	0.7844020
chr7	90000000	91000000	2456	841534	1000000	0.8415340
chr7	91000000	92000000	3173	752329	1000000	0.7523290
chr7	92000000	93000000	1917	876059	1000000	0.8760590
chr7	93000000	94000000	2737	738136	1000000	0.7381360
chr7	94000000	95000000	3555	749280	1000000	0.7492800
chr7	95000000	96000000	2760	823370	1000000	0.8233700
chr7	96000000	97000000	3187	791551	1000000	0.7915510
chr7	97000000	98000000	3474	766132	1000000	0.7661320
chr7	98000000	99000000	2528	829439	1000000	0.8294390
chr7	99000000	100000000	2360	806459	1000000	0.8064590
chr7	100000000	101000000	2877	713218	1000000	0.7132180
chr7	101000000	102000000	1728	856192	1000000	0.8561920
chr7	102000000	103000000	2091	838603	1000000	0.8386030
chr7	103000000	104000000	2473	783722	1000000	0.7837220
chr7	104000000	105000000	2698	731151	1000000	0.7311510
chr7	105000000	106000000	2047	780838	1000000	0.7808380
chr7	106000000	107000000	2098	814480	1000000	0.8144800
chr7	107000000	108000000	1570	802839	1000000	0.8028390
chr7	108000000	109000000	1958	871615	1000000	0.8716150
chr7	109000000	110000000	1497	882713	1000000	0.8827130
chr7	110000000	111000000	2677	674149	1000000	0.6741490
chr7	111000000	112000000	2189	854660	1000000	0.8546600
chr7	112000000	113000000	2309	815033	1000000	0.8150330
chr7	113000000	114000000	2706	822907	1000000	0.8229070
chr7	114000000	115000000	2253	828527	1000000	0.8285270
chr7	115000000	116000000	3011	753585	1000000	0.7535850
chr7	116000000	117000000	2124	866248	1000000	0.8662480
chr7	117000000	118000000	2600	813682	1000000	0.8136820
chr7	118000000	119000000	2144	785542	1000000	0.7855420
chr7	119000000	120000000	2326	827118	1000000	0.8271180
chr7	120000000	121000000	2248	837873	1000000	0.8378730
chr7	121000000	122000000	2390	797669	1000000	0.7976690
chr7	122000000	123000000	1929	860938	1000000	0.8609380
chr7	123000000	124000000	2369	798549	1000000	0.7985490
chr7	124000000	125000000	2279	795957	1000000	0.7959570
chr7	125000000	126000000	1906	877034	1000000	0.8770340
chr7	126000000	127000000	2618	866764	1000000	0.8667640
chr7	127000000	128000000	2129	829389	1000000	0.8293890
chr7	128000000	129000000	2921	805471	1000000	0.8054710
chr7	129000000	130000000	2195	790107	1000000	0.7901070
chr7	130000000	131000000	2229	832249	1000000	0.8322490
chr7	131000000	132000000	2557	866647	1000000	0.8666470
chr7	132000000	133000000	2539	921884	1000000	0.9218840
chr7	133000000	134000000	2461	850804	1000000	0.8508040
chr7	134000000	135000000	2386	913834	1000000	0.9138340
chr7	135000000	136000000	2515	820681	1000000	0.8206810
chr7	136000000	137000000	2434	911000	1000000	0.9110000
chr7	137000000	138000000	1962	903502	1000000	0.9035020
chr7	138000000	139000000	2752	809114	1000000	0.8091140
chr7	139000000	140000000	1751	892091	1000000	0.8920910
chr7	140000000	141000000	2014	857593	1000000	0.8575930
chr7	141000000	142000000	2373	795070	1000000	0.7950700
chr7	142000000	143000000	2654	860346	1000000	0.8603460
chr7	143000000	144000000	2640	898775	1000000	0.8987750
chr7	144000000	145000000	3261	916187	1000000	0.9161870
chr7	145000000	146000000	2123	954977	1000000	0.9549770
chr7	146000000	147000000	1298	978310	1000000	0.9783100
chr7	147000000	148000000	1185	986702	1000000	0.9867020
chr7	148000000	149000000	1528	981422	1000000	0.9814220
chr7	149000000	150000000	1076	988391	1000000	0.9883910
chr7	150000000	151000000	776	990813	1000000	0.9908130
chr7	151000000	152000000	846	930536	1000000	0.9305360
chr7	152000000	153000000	2840	830874	1000000	0.8308740
chr7	153000000	154000000	2690	854743	1000000	0.8547430
chr7	154000000	155000000	2632	857801	1000000	0.8578010
chr7	155000000	156000000	2021	861874	1000000	0.8618740
chr7	156000000	157000000	2258	814841	1000000	0.8148410
chr7	157000000	158000000	2425	860482	1000000	0.8604820
chr7	158000000	159000000	3529	898528	1000000	0.8985280
chr7	159000000	160000000	3013	893184	1000000	0.8931840
chr7	160000000	161000000	2217	934131	1000000	0.9341310
chr7	161000000	162000000	2663	861864	1000000	0.8618640
chr7	162000000	163000000	2514	855669	1000000	0.8556690
chr7	163000000	164000000	2751	804928	1000000	0.8049280
chr7	164000000	165000000	2034	936675	1000000	0.9366750
chr7	165000000	166000000	1692	869280	1000000	0.8692800
chr7	166000000	167000000	2184	811820	1000000	0.8118200
chr7	167000000	168000000	2467	765786	1000000	0.7657860
chr7	168000000	169000000	2798	809557	1000000	0.8095570
chr7	169000000	170000000	3012	771570	1000000	0.7715700
chr7	170000000	171000000	4006	745169	1000000	0.7451690
chr7	171000000	172000000	3508	730875	1000000	0.7308750
chr7	172000000	173000000	2221	769856	1000000	0.7698560
chr7	173000000	174000000	2856	833527	1000000	0.8335270
chr7	174000000	175000000	2092	789192	1000000	0.7891920
chr7	175000000	176000000	2749	846082	1000000	0.8460820
chr7	176000000	177000000	3705	758083	1000000	0.7580830
chr7	177000000	178000000	3351	828072	1000000	0.8280720
chr7	178000000	179000000	2125	817394	1000000	0.8173940
chr7	179000000	180000000	2555	792547	1000000	0.7925470
chr7	180000000	181000000	2481	777757	1000000	0.7777570
chr7	181000000	182000000	2421	768759	1000000	0.7687590
chr7	182000000	183000000	2297	859957	1000000	0.8599570
chr7	183000000	184000000	2286	799122	1000000	0.7991220
chr7	184000000	185000000	2322	799018	1000000	0.7990180
chr7	185000000	186000000	2070	776922	1000000	0.7769220
chr7	186000000	187000000	2232	822486	1000000	0.8224860
chr7	187000000	188000000	3074	835380	1000000	0.8353800
chr7	188000000	189000000	2281	774058	1000000	0.7740580
chr7	189000000	190000000	3458	730785	1000000	0.7307850
chr7	190000000	191000000	3066	787345	1000000	0.7873450
chr7	191000000	192000000	3384	799434	1000000	0.7994340
chr7	192000000	193000000	2777	832274	1000000	0.8322740
chr7	193000000	194000000	2439	863443	1000000	0.8634430
chr7	194000000	195000000	2553	783832	1000000	0.7838320
chr7	195000000	196000000	2136	866866	1000000	0.8668660
chr7	196000000	197000000	1928	781449	1000000	0.7814490
chr7	197000000	198000000	2391	849392	1000000	0.8493920
chr7	198000000	199000000	2971	839148	1000000	0.8391480
chr7	199000000	200000000	2476	691679	1000000	0.6916790
chr7	200000000	201000000	3467	715648	1000000	0.7156480
chr7	201000000	202000000	2681	799560	1000000	0.7995600
chr7	202000000	203000000	2271	856862	1000000	0.8568620
chr7	203000000	204000000	2877	858206	1000000	0.8582060
chr7	204000000	205000000	2157	782540	1000000	0.7825400
chr7	205000000	206000000	1870	813854	1000000	0.8138540
chr7	206000000	207000000	1970	826016	1000000	0.8260160
chr7	207000000	208000000	2695	736191	1000000	0.7361910
chr7	208000000	209000000	3406	770776	1000000	0.7707760
chr7	209000000	210000000	3902	800589	1000000	0.8005890
chr7	210000000	211000000	3834	910989	1000000	0.9109890
chr7	211000000	212000000	4044	827919	1000000	0.8279190
chr7	212000000	213000000	3315	800347	1000000	0.8003470
chr7	213000000	214000000	3768	745194	1000000	0.7451940
chr7	214000000	215000000	2716	861319	1000000	0.8613190
chr7	215000000	216000000	1984	798489	1000000	0.7984890
chr7	216000000	217000000	1689	862551	1000000	0.8625510
chr7	217000000	218000000	3163	724447	1000000	0.7244470
chr7	218000000	219000000	3113	820536	1000000	0.8205360
chr7	219000000	220000000	2159	770359	1000000	0.7703590
chr7	220000000	221000000	2735	746779	1000000	0.7467790
chr7	221000000	222000000	2839	842532	1000000	0.8425320
chr7	222000000	223000000	3805	824280	1000000	0.8242800
chr7	223000000	224000000	2861	774457	1000000	0.7744570
chr7	224000000	225000000	1807	803361	1000000	0.8033610
chr7	225000000	226000000	2164	793112	1000000	0.7931120
chr7	226000000	227000000	2919	830252	1000000	0.8302520
chr7	227000000	228000000	2266	800464	1000000	0.8004640
chr7	228000000	229000000	2991	774561	1000000	0.7745610
chr7	229000000	230000000	3586	811472	1000000	0.8114720
chr7	230000000	231000000	3300	823513	1000000	0.8235130
chr7	231000000	232000000	3117	781388	1000000	0.7813880
chr7	232000000	233000000	2767	770199	1000000	0.7701990
chr7	233000000	234000000	2771	809446	1000000	0.8094460
chr7	234000000	235000000	3401	792146	1000000	0.7921460
chr7	235000000	236000000	2653	697938	1000000	0.6979380
chr7	236000000	237000000	2733	756161	1000000	0.7561610
chr7	237000000	238000000	2340	776159	1000000	0.7761590
chr7	238000000	239000000	3065	757305	1000000	0.7573050
chr7	239000000	240000000	3008	830334	1000000	0.8303340
chr7	240000000	241000000	2446	813131	1000000	0.8131310
chr7	241000000	242000000	3159	794157	1000000	0.7941570
chr7	242000000	243000000	4098	752080	1000000	0.7520800
chr7	243000000	244000000	3005	818589	1000000	0.8185890
chr7	244000000	245000000	3155	792857	1000000	0.7928570
chr7	245000000	246000000	3598	739168	1000000	0.7391680
chr7	246000000	247000000	2396	805474	1000000	0.8054740
chr7	247000000	248000000	2856	819668	1000000	0.8196680
chr7	248000000	249000000	2178	762961	1000000	0.7629610
chr7	249000000	250000000	2363	706920	1000000	0.7069200
chr7	250000000	251000000	3001	728011	1000000	0.7280110
chr7	251000000	252000000	2536	746866	1000000	0.7468660
chr7	252000000	253000000	2896	818364	1000000	0.8183640
chr7	253000000	254000000	2593	795964	1000000	0.7959640
chr7	254000000	255000000	3124	649950	1000000	0.6499500
chr7	255000000	256000000	2610	746587	1000000	0.7465870
chr7	256000000	257000000	2410	722399	1000000	0.7223990
chr7	257000000	258000000	1780	907050	1000000	0.9070500
chr7	258000000	259000000	3268	777656	1000000	0.7776560
chr7	259000000	260000000	2509	895026	1000000	0.8950260
chr7	260000000	261000000	2693	774587	1000000	0.7745870
chr7	261000000	262000000	3140	739921	1000000	0.7399210
chr7	262000000	263000000	3413	734404	1000000	0.7344040
chr7	263000000	264000000	2847	782904	1000000	0.7829040
chr7	264000000	265000000	3734	804074	1000000	0.8040740
chr7	265000000	266000000	3816	790610	1000000	0.7906100
chr7	266000000	267000000	3297	721809	1000000	0.7218090
chr7	267000000	268000000	3644	616989	1000000	0.6169890
chr7	268000000	269000000	3461	859640	1000000	0.8596400
chr7	269000000	270000000	3038	651546	1000000	0.6515460
chr7	270000000	271000000	3427	761615	1000000	0.7616150
chr7	271000000	272000000	2765	724626	1000000	0.7246260
chr7	272000000	273000000	3901	733407	1000000	0.7334070
chr7	273000000	274000000	3792	826308	1000000	0.8263080
chr7	274000000	275000000	3826	827939	1000000	0.8279390
chr7	275000000	276000000	2854	699937	1000000	0.6999370
chr7	276000000	277000000	3190	729946	1000000	0.7299460
chr7	277000000	278000000	2608	759812	1000000	0.7598120
chr7	278000000	279000000	2328	781111	1000000	0.7811110
chr7	279000000	280000000	3239	709751	1000000	0.7097510
chr7	280000000	281000000	3366	717735	1000000	0.7177350
chr7	281000000	282000000	3028	683955	1000000	0.6839550
chr7	282000000	283000000	2613	725253	1000000	0.7252530
chr7	283000000	284000000	2890	635173	1000000	0.6351730
chr7	284000000	285000000	3216	717035	1000000	0.7170350
chr7	285000000	286000000	3054	779763	1000000	0.7797630
chr7	286000000	287000000	3432	796355	1000000	0.7963550
chr7	287000000	288000000	2977	798391	1000000	0.7983910
chr7	288000000	289000000	3280	863018	1000000	0.8630180
chr7	289000000	290000000	2903	787399	1000000	0.7873990
chr7	290000000	291000000	3148	758113	1000000	0.7581130
chr7	291000000	292000000	3562	781348	1000000	0.7813480
chr7	292000000	293000000	3881	797260	1000000	0.7972600
chr7	293000000	294000000	1983	871764	1000000	0.8717640
chr7	294000000	295000000	3222	677405	1000000	0.6774050
chr7	295000000	296000000	3346	565013	1000000	0.5650130
chr7	296000000	297000000	2773	650165	1000000	0.6501650
chr7	297000000	298000000	2990	626461	1000000	0.6264610
chr7	298000000	299000000	3088	812085	1000000	0.8120850
chr7	299000000	300000000	3713	668894	1000000	0.6688940
chr7	300000000	301000000	3531	655463	1000000	0.6554630
chr7	301000000	302000000	2271	736292	1000000	0.7362920
chr7	302000000	303000000	3371	716650	1000000	0.7166500
chr7	303000000	304000000	4565	753589	1000000	0.7535890
chr7	304000000	305000000	2447	820042	1000000	0.8200420
[truncated: 10,263 more rows]
