# Supplementary material for: Chromosome-level haplotype-resolved assembly of highly heterozygous grass genomes with PhaseGrass
Source: Nat Commun. 2025 Dec 20;17:12. doi: 10.1038/s41467-025-66377-5 (PMC12764793; doi:10.1038/s41467-025-66377-5)
Supplement: Supplementary file 6 — Source Data [file 41467_2025_66377_MOESM6_ESM.zip › Supplementary Fig. 11a/Sikem_coverage/ref_windows_nonrep_cov.bed]

chr1	0	1000000	2979	114074	1000000	0.1140740
chr1	1000000	2000000	4413	243293	1000000	0.2432930
chr1	2000000	3000000	4715	313047	1000000	0.3130470
chr1	3000000	4000000	4605	257779	1000000	0.2577790
chr1	4000000	5000000	2726	175222	1000000	0.1752220
chr1	5000000	6000000	3720	280257	1000000	0.2802570
chr1	6000000	7000000	3649	164196	1000000	0.1641960
chr1	7000000	8000000	1674	54926	1000000	0.0549260
chr1	8000000	9000000	2814	361531	1000000	0.3615310
chr1	9000000	10000000	3217	262448	1000000	0.2624480
chr1	10000000	11000000	3000	302021	1000000	0.3020210
chr1	11000000	12000000	3029	268034	1000000	0.2680340
chr1	12000000	13000000	2466	322314	1000000	0.3223140
chr1	13000000	14000000	2546	187728	1000000	0.1877280
chr1	14000000	15000000	1626	203712	1000000	0.2037120
chr1	15000000	16000000	2958	157082	1000000	0.1570820
chr1	16000000	17000000	2584	88366	1000000	0.0883660
chr1	17000000	18000000	3127	271195	1000000	0.2711950
chr1	18000000	19000000	3581	352831	1000000	0.3528310
chr1	19000000	20000000	4140	228066	1000000	0.2280660
chr1	20000000	21000000	2938	376423	1000000	0.3764230
chr1	21000000	22000000	2489	220882	1000000	0.2208820
chr1	22000000	23000000	2890	286395	1000000	0.2863950
chr1	23000000	24000000	2757	340294	1000000	0.3402940
chr1	24000000	25000000	2510	145015	1000000	0.1450150
chr1	25000000	26000000	3231	214212	1000000	0.2142120
chr1	26000000	27000000	2609	241180	1000000	0.2411800
chr1	27000000	28000000	2820	290127	1000000	0.2901270
chr1	28000000	29000000	2261	158359	1000000	0.1583590
chr1	29000000	30000000	3326	192209	1000000	0.1922090
chr1	30000000	31000000	2653	207089	1000000	0.2070890
chr1	31000000	32000000	2209	216724	1000000	0.2167240
chr1	32000000	33000000	2778	301948	1000000	0.3019480
chr1	33000000	34000000	2463	191364	1000000	0.1913640
chr1	34000000	35000000	2583	270514	1000000	0.2705140
chr1	35000000	36000000	3456	251353	1000000	0.2513530
chr1	36000000	37000000	2793	201473	1000000	0.2014730
chr1	37000000	38000000	2892	249176	1000000	0.2491760
chr1	38000000	39000000	2982	178915	1000000	0.1789150
chr1	39000000	40000000	3139	244062	1000000	0.2440620
chr1	40000000	41000000	2486	249074	1000000	0.2490740
chr1	41000000	42000000	3421	328727	1000000	0.3287270
chr1	42000000	43000000	3702	242485	1000000	0.2424850
chr1	43000000	44000000	3186	248772	1000000	0.2487720
chr1	44000000	45000000	2903	207126	1000000	0.2071260
chr1	45000000	46000000	2691	377922	1000000	0.3779220
chr1	46000000	47000000	2559	308714	1000000	0.3087140
chr1	47000000	48000000	2887	219800	1000000	0.2198000
chr1	48000000	49000000	3547	245063	1000000	0.2450630
chr1	49000000	50000000	2655	290282	1000000	0.2902820
chr1	50000000	51000000	2039	132421	1000000	0.1324210
chr1	51000000	52000000	1649	102732	1000000	0.1027320
chr1	52000000	53000000	1326	46273	1000000	0.0462730
chr1	53000000	54000000	2785	165417	1000000	0.1654170
chr1	54000000	55000000	2426	266976	1000000	0.2669760
chr1	55000000	56000000	3095	205037	1000000	0.2050370
chr1	56000000	57000000	2439	239284	1000000	0.2392840
chr1	57000000	58000000	2540	319530	1000000	0.3195300
chr1	58000000	59000000	2200	215145	1000000	0.2151450
chr1	59000000	60000000	2510	165178	1000000	0.1651780
chr1	60000000	61000000	2546	215228	1000000	0.2152280
chr1	61000000	62000000	2901	264064	1000000	0.2640640
chr1	62000000	63000000	1902	146499	1000000	0.1464990
chr1	63000000	64000000	2563	273698	1000000	0.2736980
chr1	64000000	65000000	2780	200472	1000000	0.2004720
chr1	65000000	66000000	2653	188407	1000000	0.1884070
chr1	66000000	67000000	2346	137899	1000000	0.1378990
chr1	67000000	68000000	1962	132257	1000000	0.1322570
chr1	68000000	69000000	2164	183045	1000000	0.1830450
chr1	69000000	70000000	2378	267169	1000000	0.2671690
chr1	70000000	71000000	2111	167949	1000000	0.1679490
chr1	71000000	72000000	2539	234731	1000000	0.2347310
chr1	72000000	73000000	2565	198732	1000000	0.1987320
chr1	73000000	74000000	2326	138837	1000000	0.1388370
chr1	74000000	75000000	2417	189324	1000000	0.1893240
chr1	75000000	76000000	1752	122548	1000000	0.1225480
chr1	76000000	77000000	1784	138344	1000000	0.1383440
chr1	77000000	78000000	2514	110174	1000000	0.1101740
chr1	78000000	79000000	1568	51876	1000000	0.0518760
chr1	79000000	80000000	2353	60438	1000000	0.0604380
chr1	80000000	81000000	2329	86595	1000000	0.0865950
chr1	81000000	82000000	2643	59775	1000000	0.0597750
chr1	82000000	83000000	2599	73036	1000000	0.0730360
chr1	83000000	84000000	2741	46086	1000000	0.0460860
chr1	84000000	85000000	1514	25516	1000000	0.0255160
chr1	85000000	86000000	1329	17101	1000000	0.0171010
chr1	86000000	87000000	1285	14115	1000000	0.0141150
chr1	87000000	88000000	1242	12735	1000000	0.0127350
chr1	88000000	89000000	1243	16496	1000000	0.0164960
chr1	89000000	90000000	795	12081	1000000	0.0120810
chr1	90000000	91000000	1152	14444	1000000	0.0144440
chr1	91000000	92000000	1381	20359	1000000	0.0203590
chr1	92000000	93000000	1346	21904	1000000	0.0219040
chr1	93000000	94000000	1921	53261	1000000	0.0532610
chr1	94000000	95000000	341	1776	1000000	0.0017760
chr1	95000000	96000000	234	6033	1000000	0.0060330
chr1	96000000	97000000	514	10833	1000000	0.0108330
chr1	97000000	98000000	1240	35708	1000000	0.0357080
chr1	98000000	99000000	3858	148154	1000000	0.1481540
chr1	99000000	100000000	2362	115276	1000000	0.1152760
chr1	100000000	101000000	2604	158737	1000000	0.1587370
chr1	101000000	102000000	2386	164105	1000000	0.1641050
chr1	102000000	103000000	2790	205142	1000000	0.2051420
chr1	103000000	104000000	3550	148960	1000000	0.1489600
chr1	104000000	105000000	3181	109433	1000000	0.1094330
chr1	105000000	106000000	2590	174056	1000000	0.1740560
chr1	106000000	107000000	2077	124729	1000000	0.1247290
chr1	107000000	108000000	2318	188626	1000000	0.1886260
chr1	108000000	109000000	2348	131257	1000000	0.1312570
chr1	109000000	110000000	1939	185252	1000000	0.1852520
chr1	110000000	111000000	1806	237005	1000000	0.2370050
chr1	111000000	112000000	2377	108223	1000000	0.1082230
chr1	112000000	113000000	2173	129673	1000000	0.1296730
chr1	113000000	114000000	2065	196805	1000000	0.1968050
chr1	114000000	115000000	2385	228883	1000000	0.2288830
chr1	115000000	116000000	2098	154214	1000000	0.1542140
chr1	116000000	117000000	1495	46383	1000000	0.0463830
chr1	117000000	118000000	2992	278553	1000000	0.2785530
chr1	118000000	119000000	3032	196992	1000000	0.1969920
chr1	119000000	120000000	2376	219120	1000000	0.2191200
chr1	120000000	121000000	2884	223078	1000000	0.2230780
chr1	121000000	122000000	1889	155251	1000000	0.1552510
chr1	122000000	123000000	3439	239217	1000000	0.2392170
chr1	123000000	124000000	2343	162008	1000000	0.1620080
chr1	124000000	125000000	1744	236286	1000000	0.2362860
chr1	125000000	126000000	3162	218365	1000000	0.2183650
chr1	126000000	127000000	2788	194134	1000000	0.1941340
chr1	127000000	128000000	1860	152811	1000000	0.1528110
chr1	128000000	129000000	2546	259024	1000000	0.2590240
chr1	129000000	130000000	2258	133891	1000000	0.1338910
chr1	130000000	131000000	2236	220680	1000000	0.2206800
chr1	131000000	132000000	2401	312576	1000000	0.3125760
chr1	132000000	133000000	2469	223892	1000000	0.2238920
chr1	133000000	134000000	2550	200979	1000000	0.2009790
chr1	134000000	135000000	2177	143090	1000000	0.1430900
chr1	135000000	136000000	2324	105850	1000000	0.1058500
chr1	136000000	137000000	2468	236293	1000000	0.2362930
chr1	137000000	138000000	2300	218657	1000000	0.2186570
chr1	138000000	139000000	2329	175056	1000000	0.1750560
chr1	139000000	140000000	2683	202451	1000000	0.2024510
chr1	140000000	141000000	3576	263916	1000000	0.2639160
chr1	141000000	142000000	3132	138345	1000000	0.1383450
chr1	142000000	143000000	1976	211317	1000000	0.2113170
chr1	143000000	144000000	1600	154210	1000000	0.1542100
chr1	144000000	145000000	2530	374776	1000000	0.3747760
chr1	145000000	146000000	3242	215238	1000000	0.2152380
chr1	146000000	147000000	2259	232804	1000000	0.2328040
chr1	147000000	148000000	2805	236656	1000000	0.2366560
chr1	148000000	149000000	2210	297686	1000000	0.2976860
chr1	149000000	150000000	2383	196871	1000000	0.1968710
chr1	150000000	151000000	2486	247729	1000000	0.2477290
chr1	151000000	152000000	2224	184467	1000000	0.1844670
chr1	152000000	153000000	1900	154256	1000000	0.1542560
chr1	153000000	154000000	2352	173478	1000000	0.1734780
chr1	154000000	155000000	2239	177802	1000000	0.1778020
chr1	155000000	156000000	2000	258131	1000000	0.2581310
chr1	156000000	157000000	2811	287436	1000000	0.2874360
chr1	157000000	158000000	2476	219376	1000000	0.2193760
chr1	158000000	159000000	2133	292997	1000000	0.2929970
chr1	159000000	160000000	2346	280276	1000000	0.2802760
chr1	160000000	161000000	2490	275612	1000000	0.2756120
chr1	161000000	162000000	2727	187325	1000000	0.1873250
chr1	162000000	163000000	3122	313528	1000000	0.3135280
chr1	163000000	164000000	2964	358429	1000000	0.3584290
chr1	164000000	165000000	2837	244475	1000000	0.2444750
chr1	165000000	166000000	2583	204398	1000000	0.2043980
chr1	166000000	167000000	2515	208543	1000000	0.2085430
chr1	167000000	168000000	2191	162758	1000000	0.1627580
chr1	168000000	169000000	2937	179378	1000000	0.1793780
chr1	169000000	170000000	2857	324680	1000000	0.3246800
chr1	170000000	171000000	2098	204829	1000000	0.2048290
chr1	171000000	172000000	2085	244809	1000000	0.2448090
chr1	172000000	173000000	2474	395635	1000000	0.3956350
chr1	173000000	174000000	1735	263877	1000000	0.2638770
chr1	174000000	175000000	2961	268351	1000000	0.2683510
chr1	175000000	176000000	2936	303523	1000000	0.3035230
chr1	176000000	177000000	2803	331850	1000000	0.3318500
chr1	177000000	178000000	3211	387292	1000000	0.3872920
chr1	178000000	179000000	3027	244420	1000000	0.2444200
chr1	179000000	180000000	2361	220114	1000000	0.2201140
chr1	180000000	181000000	3132	219584	1000000	0.2195840
chr1	181000000	182000000	2483	281561	1000000	0.2815610
chr1	182000000	183000000	3094	383169	1000000	0.3831690
chr1	183000000	184000000	3135	198007	1000000	0.1980070
chr1	184000000	185000000	3439	302182	1000000	0.3021820
chr1	185000000	186000000	2736	257622	1000000	0.2576220
chr1	186000000	187000000	3162	278634	1000000	0.2786340
chr1	187000000	188000000	2220	299092	1000000	0.2990920
chr1	188000000	189000000	3216	242800	1000000	0.2428000
chr1	189000000	190000000	2536	251968	1000000	0.2519680
chr1	190000000	191000000	2375	237603	1000000	0.2376030
chr1	191000000	192000000	2748	237693	1000000	0.2376930
chr1	192000000	193000000	2256	192320	1000000	0.1923200
chr1	193000000	194000000	2322	220434	1000000	0.2204340
chr1	194000000	195000000	2038	217429	1000000	0.2174290
chr1	195000000	196000000	2538	329134	1000000	0.3291340
chr1	196000000	197000000	2127	205228	1000000	0.2052280
chr1	197000000	198000000	2204	250232	1000000	0.2502320
chr1	198000000	199000000	3048	190031	1000000	0.1900310
chr1	199000000	200000000	2449	235995	1000000	0.2359950
chr1	200000000	201000000	2529	183788	1000000	0.1837880
chr1	201000000	202000000	2288	307540	1000000	0.3075400
chr1	202000000	203000000	2765	295176	1000000	0.2951760
chr1	203000000	204000000	2503	221175	1000000	0.2211750
chr1	204000000	205000000	1796	201165	1000000	0.2011650
chr1	205000000	206000000	2046	166439	1000000	0.1664390
chr1	206000000	207000000	2824	135935	1000000	0.1359350
chr1	207000000	208000000	3325	328999	1000000	0.3289990
chr1	208000000	209000000	1817	171987	1000000	0.1719870
chr1	209000000	210000000	2794	273044	1000000	0.2730440
chr1	210000000	211000000	2315	224820	1000000	0.2248200
chr1	211000000	212000000	2286	252634	1000000	0.2526340
chr1	212000000	213000000	2574	355518	1000000	0.3555180
chr1	213000000	214000000	2679	228076	1000000	0.2280760
chr1	214000000	215000000	3099	250154	1000000	0.2501540
chr1	215000000	216000000	2296	250260	1000000	0.2502600
chr1	216000000	217000000	2579	249879	1000000	0.2498790
chr1	217000000	218000000	2703	257540	1000000	0.2575400
chr1	218000000	219000000	3682	295737	1000000	0.2957370
chr1	219000000	220000000	2685	281329	1000000	0.2813290
chr1	220000000	221000000	2605	285760	1000000	0.2857600
chr1	221000000	222000000	3415	280373	1000000	0.2803730
chr1	222000000	223000000	2649	381234	1000000	0.3812340
chr1	223000000	224000000	2797	303663	1000000	0.3036630
chr1	224000000	225000000	2006	253786	1000000	0.2537860
chr1	225000000	226000000	1650	194329	1000000	0.1943290
chr1	226000000	227000000	2477	269003	1000000	0.2690030
chr1	227000000	228000000	2735	387533	1000000	0.3875330
chr1	228000000	229000000	2662	383724	1000000	0.3837240
chr1	229000000	230000000	2974	278791	1000000	0.2787910
chr1	230000000	231000000	3481	254459	1000000	0.2544590
chr1	231000000	232000000	2642	229286	1000000	0.2292860
chr1	232000000	233000000	2960	326875	1000000	0.3268750
chr1	233000000	234000000	2456	284509	1000000	0.2845090
chr1	234000000	235000000	2600	286004	1000000	0.2860040
chr1	235000000	236000000	2103	300970	1000000	0.3009700
chr1	236000000	237000000	2680	295114	1000000	0.2951140
chr1	237000000	238000000	2050	179394	1000000	0.1793940
chr1	238000000	239000000	2459	244216	1000000	0.2442160
chr1	239000000	240000000	3070	352689	1000000	0.3526890
chr1	240000000	241000000	3871	299814	1000000	0.2998140
chr1	241000000	242000000	3972	292507	1000000	0.2925070
chr1	242000000	243000000	3985	318057	1000000	0.3180570
chr1	243000000	244000000	2988	175912	1000000	0.1759120
chr1	244000000	245000000	2504	265247	1000000	0.2652470
chr1	245000000	246000000	2526	216368	1000000	0.2163680
chr1	246000000	247000000	2694	123733	1000000	0.1237330
chr1	247000000	247550126	1463	32289	550126	0.0586938
chr2	0	1000000	4629	163194	1000000	0.1631940
chr2	1000000	2000000	2538	336037	1000000	0.3360370
chr2	2000000	3000000	4443	375368	1000000	0.3753680
chr2	3000000	4000000	3587	304431	1000000	0.3044310
chr2	4000000	5000000	4026	416458	1000000	0.4164580
chr2	5000000	6000000	3217	210191	1000000	0.2101910
chr2	6000000	7000000	4190	245500	1000000	0.2455000
chr2	7000000	8000000	2897	311242	1000000	0.3112420
chr2	8000000	9000000	2325	235171	1000000	0.2351710
chr2	9000000	10000000	2561	306502	1000000	0.3065020
chr2	10000000	11000000	2443	203883	1000000	0.2038830
chr2	11000000	12000000	2590	298790	1000000	0.2987900
chr2	12000000	13000000	3042	297478	1000000	0.2974780
chr2	13000000	14000000	3324	350250	1000000	0.3502500
chr2	14000000	15000000	3263	318608	1000000	0.3186080
chr2	15000000	16000000	2360	363052	1000000	0.3630520
chr2	16000000	17000000	1834	251189	1000000	0.2511890
chr2	17000000	18000000	2129	270866	1000000	0.2708660
chr2	18000000	19000000	2441	369255	1000000	0.3692550
chr2	19000000	20000000	3148	299041	1000000	0.2990410
chr2	20000000	21000000	3067	254592	1000000	0.2545920
chr2	21000000	22000000	2278	290519	1000000	0.2905190
chr2	22000000	23000000	3474	212897	1000000	0.2128970
chr2	23000000	24000000	2304	283648	1000000	0.2836480
chr2	24000000	25000000	2776	329858	1000000	0.3298580
chr2	25000000	26000000	2682	279678	1000000	0.2796780
chr2	26000000	27000000	2803	321220	1000000	0.3212200
chr2	27000000	28000000	3272	298271	1000000	0.2982710
chr2	28000000	29000000	2272	267145	1000000	0.2671450
chr2	29000000	30000000	2167	252559	1000000	0.2525590
chr2	30000000	31000000	2784	283037	1000000	0.2830370
chr2	31000000	32000000	2610	231848	1000000	0.2318480
chr2	32000000	33000000	3399	303730	1000000	0.3037300
chr2	33000000	34000000	2876	254996	1000000	0.2549960
chr2	34000000	35000000	3102	284593	1000000	0.2845930
chr2	35000000	36000000	3185	263738	1000000	0.2637380
chr2	36000000	37000000	3201	228796	1000000	0.2287960
chr2	37000000	38000000	3162	332234	1000000	0.3322340
chr2	38000000	39000000	2898	355222	1000000	0.3552220
chr2	39000000	40000000	2843	171569	1000000	0.1715690
chr2	40000000	41000000	2615	252418	1000000	0.2524180
chr2	41000000	42000000	2814	234685	1000000	0.2346850
chr2	42000000	43000000	3771	370293	1000000	0.3702930
chr2	43000000	44000000	2614	310064	1000000	0.3100640
chr2	44000000	45000000	2344	291800	1000000	0.2918000
chr2	45000000	46000000	3213	150792	1000000	0.1507920
chr2	46000000	47000000	3122	198447	1000000	0.1984470
chr2	47000000	48000000	2388	229761	1000000	0.2297610
chr2	48000000	49000000	3398	220115	1000000	0.2201150
chr2	49000000	50000000	2034	192793	1000000	0.1927930
chr2	50000000	51000000	2516	256034	1000000	0.2560340
chr2	51000000	52000000	2346	180003	1000000	0.1800030
chr2	52000000	53000000	1847	155293	1000000	0.1552930
chr2	53000000	54000000	2156	218128	1000000	0.2181280
chr2	54000000	55000000	3161	203665	1000000	0.2036650
chr2	55000000	56000000	2511	344311	1000000	0.3443110
chr2	56000000	57000000	1802	152186	1000000	0.1521860
chr2	57000000	58000000	2634	131752	1000000	0.1317520
chr2	58000000	59000000	2398	201932	1000000	0.2019320
chr2	59000000	60000000	2682	223411	1000000	0.2234110
chr2	60000000	61000000	3807	149052	1000000	0.1490520
chr2	61000000	62000000	2496	204711	1000000	0.2047110
chr2	62000000	63000000	1919	147142	1000000	0.1471420
chr2	63000000	64000000	2368	209921	1000000	0.2099210
chr2	64000000	65000000	2773	236421	1000000	0.2364210
chr2	65000000	66000000	2377	198090	1000000	0.1980900
chr2	66000000	67000000	2138	195507	1000000	0.1955070
chr2	67000000	68000000	2872	202295	1000000	0.2022950
chr2	68000000	69000000	3794	174662	1000000	0.1746620
chr2	69000000	70000000	3144	169119	1000000	0.1691190
chr2	70000000	71000000	2777	218747	1000000	0.2187470
chr2	71000000	72000000	2355	68585	1000000	0.0685850
chr2	72000000	73000000	2667	271349	1000000	0.2713490
chr2	73000000	74000000	4115	189567	1000000	0.1895670
chr2	74000000	75000000	3450	155326	1000000	0.1553260
chr2	75000000	76000000	2743	177203	1000000	0.1772030
chr2	76000000	77000000	2943	211224	1000000	0.2112240
chr2	77000000	78000000	2425	110568	1000000	0.1105680
chr2	78000000	79000000	2449	237748	1000000	0.2377480
chr2	79000000	80000000	2420	164536	1000000	0.1645360
chr2	80000000	81000000	1999	140504	1000000	0.1405040
chr2	81000000	82000000	2097	179487	1000000	0.1794870
chr2	82000000	83000000	2563	125406	1000000	0.1254060
chr2	83000000	84000000	2411	138097	1000000	0.1380970
chr2	84000000	85000000	2628	195529	1000000	0.1955290
chr2	85000000	86000000	2526	159342	1000000	0.1593420
chr2	86000000	87000000	2516	289047	1000000	0.2890470
chr2	87000000	88000000	2374	214178	1000000	0.2141780
chr2	88000000	89000000	2994	276128	1000000	0.2761280
chr2	89000000	90000000	2387	144761	1000000	0.1447610
chr2	90000000	91000000	497	3370	1000000	0.0033700
chr2	91000000	92000000	2132	123133	1000000	0.1231330
chr2	92000000	93000000	2500	221998	1000000	0.2219980
chr2	93000000	94000000	2362	200137	1000000	0.2001370
chr2	94000000	95000000	2182	190407	1000000	0.1904070
chr2	95000000	96000000	2357	162161	1000000	0.1621610
chr2	96000000	97000000	2679	183086	1000000	0.1830860
chr2	97000000	98000000	2118	165902	1000000	0.1659020
chr2	98000000	99000000	1756	68865	1000000	0.0688650
chr2	99000000	100000000	2054	232585	1000000	0.2325850
chr2	100000000	101000000	2039	126014	1000000	0.1260140
chr2	101000000	102000000	2325	151966	1000000	0.1519660
chr2	102000000	103000000	2993	187822	1000000	0.1878220
chr2	103000000	104000000	2232	160558	1000000	0.1605580
chr2	104000000	105000000	4179	202506	1000000	0.2025060
chr2	105000000	106000000	3476	134510	1000000	0.1345100
chr2	106000000	107000000	3555	179746	1000000	0.1797460
chr2	107000000	108000000	4253	176951	1000000	0.1769510
chr2	108000000	109000000	4680	142755	1000000	0.1427550
chr2	109000000	110000000	3244	140795	1000000	0.1407950
chr2	110000000	111000000	4432	202466	1000000	0.2024660
chr2	111000000	112000000	4649	261923	1000000	0.2619230
chr2	112000000	113000000	2865	94496	1000000	0.0944960
chr2	113000000	114000000	4352	194248	1000000	0.1942480
chr2	114000000	115000000	4500	174543	1000000	0.1745430
chr2	115000000	116000000	4012	185821	1000000	0.1858210
chr2	116000000	117000000	2869	111358	1000000	0.1113580
chr2	117000000	118000000	3058	76437	1000000	0.0764370
chr2	118000000	119000000	3236	92668	1000000	0.0926680
chr2	119000000	120000000	4950	194817	1000000	0.1948170
chr2	120000000	121000000	3776	95635	1000000	0.0956350
chr2	121000000	122000000	2719	120573	1000000	0.1205730
chr2	122000000	123000000	3217	149081	1000000	0.1490810
chr2	123000000	124000000	2206	224814	1000000	0.2248140
chr2	124000000	125000000	2316	167398	1000000	0.1673980
chr2	125000000	126000000	3254	178696	1000000	0.1786960
chr2	126000000	127000000	2824	100893	1000000	0.1008930
chr2	127000000	128000000	2849	91060	1000000	0.0910600
chr2	128000000	129000000	2971	168395	1000000	0.1683950
chr2	129000000	130000000	2817	185125	1000000	0.1851250
chr2	130000000	131000000	1676	116878	1000000	0.1168780
chr2	131000000	132000000	2042	173760	1000000	0.1737600
chr2	132000000	133000000	1283	99103	1000000	0.0991030
chr2	133000000	134000000	3052	283783	1000000	0.2837830
chr2	134000000	135000000	2424	125337	1000000	0.1253370
chr2	135000000	136000000	2796	240932	1000000	0.2409320
chr2	136000000	137000000	2797	158404	1000000	0.1584040
chr2	137000000	138000000	2449	206685	1000000	0.2066850
chr2	138000000	139000000	2443	126246	1000000	0.1262460
chr2	139000000	140000000	2600	177611	1000000	0.1776110
chr2	140000000	141000000	1822	184939	1000000	0.1849390
chr2	141000000	142000000	3369	245259	1000000	0.2452590
chr2	142000000	143000000	3422	207928	1000000	0.2079280
chr2	143000000	144000000	2688	178191	1000000	0.1781910
chr2	144000000	145000000	2598	265618	1000000	0.2656180
chr2	145000000	146000000	2854	218213	1000000	0.2182130
chr2	146000000	147000000	2373	183902	1000000	0.1839020
chr2	147000000	148000000	3011	146598	1000000	0.1465980
chr2	148000000	149000000	2928	185031	1000000	0.1850310
chr2	149000000	150000000	2423	131726	1000000	0.1317260
chr2	150000000	151000000	2424	116625	1000000	0.1166250
chr2	151000000	152000000	2201	213456	1000000	0.2134560
chr2	152000000	153000000	2437	177453	1000000	0.1774530
chr2	153000000	154000000	1324	35906	1000000	0.0359060
chr2	154000000	155000000	1665	74105	1000000	0.0741050
chr2	155000000	156000000	1666	98944	1000000	0.0989440
chr2	156000000	157000000	2081	149451	1000000	0.1494510
chr2	157000000	158000000	2246	258473	1000000	0.2584730
chr2	158000000	159000000	2727	166199	1000000	0.1661990
chr2	159000000	160000000	3045	276899	1000000	0.2768990
chr2	160000000	161000000	2896	139168	1000000	0.1391680
chr2	161000000	162000000	2916	269811	1000000	0.2698110
chr2	162000000	163000000	2331	159687	1000000	0.1596870
chr2	163000000	164000000	2255	253144	1000000	0.2531440
chr2	164000000	165000000	2713	198027	1000000	0.1980270
chr2	165000000	166000000	1768	158075	1000000	0.1580750
chr2	166000000	167000000	2331	171120	1000000	0.1711200
chr2	167000000	168000000	2085	143077	1000000	0.1430770
chr2	168000000	169000000	2526	206977	1000000	0.2069770
chr2	169000000	170000000	1878	193170	1000000	0.1931700
chr2	170000000	171000000	2105	235261	1000000	0.2352610
chr2	171000000	172000000	2824	215364	1000000	0.2153640
chr2	172000000	173000000	2345	264269	1000000	0.2642690
chr2	173000000	174000000	2018	189755	1000000	0.1897550
chr2	174000000	175000000	1480	150420	1000000	0.1504200
chr2	175000000	176000000	2247	210691	1000000	0.2106910
chr2	176000000	177000000	2341	204780	1000000	0.2047800
chr2	177000000	178000000	2613	258027	1000000	0.2580270
chr2	178000000	179000000	2185	144774	1000000	0.1447740
chr2	179000000	180000000	2185	191071	1000000	0.1910710
chr2	180000000	181000000	2197	230179	1000000	0.2301790
chr2	181000000	182000000	1972	204338	1000000	0.2043380
chr2	182000000	183000000	2926	167976	1000000	0.1679760
chr2	183000000	184000000	1741	186868	1000000	0.1868680
chr2	184000000	185000000	2249	199158	1000000	0.1991580
chr2	185000000	186000000	2379	129261	1000000	0.1292610
chr2	186000000	187000000	2488	180071	1000000	0.1800710
chr2	187000000	188000000	3094	182864	1000000	0.1828640
chr2	188000000	189000000	2752	165136	1000000	0.1651360
chr2	189000000	190000000	2873	202349	1000000	0.2023490
chr2	190000000	191000000	2167	239582	1000000	0.2395820
chr2	191000000	192000000	2080	316278	1000000	0.3162780
chr2	192000000	193000000	2727	219184	1000000	0.2191840
chr2	193000000	194000000	1856	197312	1000000	0.1973120
chr2	194000000	195000000	2051	137702	1000000	0.1377020
chr2	195000000	196000000	3023	188357	1000000	0.1883570
chr2	196000000	197000000	2996	206874	1000000	0.2068740
chr2	197000000	198000000	2156	155355	1000000	0.1553550
chr2	198000000	199000000	1700	209032	1000000	0.2090320
chr2	199000000	200000000	2471	241296	1000000	0.2412960
chr2	200000000	201000000	2434	232159	1000000	0.2321590
chr2	201000000	202000000	2499	220966	1000000	0.2209660
chr2	202000000	203000000	2598	302462	1000000	0.3024620
chr2	203000000	204000000	2567	299687	1000000	0.2996870
chr2	204000000	205000000	3639	308825	1000000	0.3088250
chr2	205000000	206000000	2868	282359	1000000	0.2823590
chr2	206000000	207000000	2525	181039	1000000	0.1810390
chr2	207000000	208000000	2586	280297	1000000	0.2802970
chr2	208000000	209000000	2392	152974	1000000	0.1529740
chr2	209000000	210000000	2356	301403	1000000	0.3014030
chr2	210000000	211000000	2518	257317	1000000	0.2573170
chr2	211000000	212000000	2449	259930	1000000	0.2599300
chr2	212000000	213000000	2816	274019	1000000	0.2740190
chr2	213000000	214000000	4061	248222	1000000	0.2482220
chr2	214000000	215000000	2569	253350	1000000	0.2533500
chr2	215000000	216000000	2482	217295	1000000	0.2172950
chr2	216000000	217000000	2501	305165	1000000	0.3051650
chr2	217000000	218000000	2268	287010	1000000	0.2870100
chr2	218000000	219000000	3131	304400	1000000	0.3044000
chr2	219000000	220000000	2425	214065	1000000	0.2140650
chr2	220000000	221000000	2002	178139	1000000	0.1781390
chr2	221000000	222000000	2895	226987	1000000	0.2269870
chr2	222000000	223000000	2977	274294	1000000	0.2742940
chr2	223000000	224000000	3374	235657	1000000	0.2356570
chr2	224000000	225000000	3260	108499	1000000	0.1084990
chr2	225000000	226000000	3436	203455	1000000	0.2034550
chr2	226000000	227000000	2519	206675	1000000	0.2066750
chr2	227000000	228000000	2179	259466	1000000	0.2594660
chr2	228000000	229000000	2823	283149	1000000	0.2831490
chr2	229000000	230000000	2464	305702	1000000	0.3057020
chr2	230000000	231000000	2923	331347	1000000	0.3313470
chr2	231000000	232000000	3187	301126	1000000	0.3011260
chr2	232000000	233000000	3163	284437	1000000	0.2844370
chr2	233000000	234000000	2867	368613	1000000	0.3686130
chr2	234000000	235000000	3065	191602	1000000	0.1916020
chr2	235000000	236000000	3123	158548	1000000	0.1585480
chr2	236000000	237000000	2029	151888	1000000	0.1518880
chr2	237000000	238000000	2511	274059	1000000	0.2740590
chr2	238000000	239000000	2148	274111	1000000	0.2741110
chr2	239000000	240000000	3055	227228	1000000	0.2272280
chr2	240000000	241000000	2562	280125	1000000	0.2801250
chr2	241000000	242000000	3346	156122	1000000	0.1561220
chr2	242000000	243000000	2714	235424	1000000	0.2354240
chr2	243000000	244000000	2202	254736	1000000	0.2547360
chr2	244000000	245000000	2317	208464	1000000	0.2084640
chr2	245000000	246000000	2885	214470	1000000	0.2144700
chr2	246000000	247000000	2703	295345	1000000	0.2953450
chr2	247000000	248000000	2424	248741	1000000	0.2487410
chr2	248000000	249000000	2973	239679	1000000	0.2396790
chr2	249000000	250000000	3087	276440	1000000	0.2764400
chr2	250000000	251000000	2945	262220	1000000	0.2622200
chr2	251000000	252000000	2580	202760	1000000	0.2027600
chr2	252000000	253000000	1993	192864	1000000	0.1928640
chr2	253000000	254000000	2492	236518	1000000	0.2365180
chr2	254000000	255000000	2989	211399	1000000	0.2113990
chr2	255000000	256000000	2311	205965	1000000	0.2059650
chr2	256000000	257000000	2187	236081	1000000	0.2360810
chr2	257000000	258000000	2232	235218	1000000	0.2352180
chr2	258000000	259000000	2148	233885	1000000	0.2338850
chr2	259000000	260000000	2020	233250	1000000	0.2332500
chr2	260000000	261000000	2463	295071	1000000	0.2950710
chr2	261000000	262000000	2500	341962	1000000	0.3419620
chr2	262000000	263000000	2859	261550	1000000	0.2615500
chr2	263000000	264000000	2902	307451	1000000	0.3074510
chr2	264000000	265000000	3306	228695	1000000	0.2286950
chr2	265000000	266000000	2249	368737	1000000	0.3687370
chr2	266000000	267000000	3200	273279	1000000	0.2732790
chr2	267000000	268000000	3152	257337	1000000	0.2573370
chr2	268000000	269000000	2309	295337	1000000	0.2953370
chr2	269000000	270000000	2782	255778	1000000	0.2557780
chr2	270000000	271000000	3149	404428	1000000	0.4044280
chr2	271000000	272000000	2839	303829	1000000	0.3038290
chr2	272000000	273000000	2318	213153	1000000	0.2131530
chr2	273000000	274000000	2128	312130	1000000	0.3121300
chr2	274000000	275000000	2936	295064	1000000	0.2950640
chr2	275000000	276000000	3421	191845	1000000	0.1918450
chr2	276000000	277000000	2661	319316	1000000	0.3193160
chr2	277000000	278000000	3247	316990	1000000	0.3169900
chr2	278000000	279000000	3913	423943	1000000	0.4239430
chr2	279000000	280000000	3244	245905	1000000	0.2459050
chr2	280000000	281000000	2581	151231	1000000	0.1512310
chr2	281000000	282000000	3254	345168	1000000	0.3451680
chr2	282000000	283000000	2825	227255	1000000	0.2272550
chr2	283000000	284000000	2528	228404	1000000	0.2284040
chr2	284000000	285000000	2477	303114	1000000	0.3031140
chr2	285000000	286000000	2771	224524	1000000	0.2245240
chr2	286000000	287000000	2559	273007	1000000	0.2730070
chr2	287000000	288000000	3326	183036	1000000	0.1830360
chr2	288000000	289000000	3017	396744	1000000	0.3967440
chr2	289000000	290000000	2470	249945	1000000	0.2499450
chr2	290000000	291000000	2340	352926	1000000	0.3529260
chr2	291000000	292000000	3307	220293	1000000	0.2202930
chr2	292000000	292333292	1191	67488	333292	0.2024891
chr3	0	1000000	690	4170	1000000	0.0041700
chr3	1000000	2000000	814	15020	1000000	0.0150200
chr3	2000000	3000000	1284	47869	1000000	0.0478690
chr3	3000000	4000000	2296	191376	1000000	0.1913760
chr3	4000000	5000000	2470	283480	1000000	0.2834800
chr3	5000000	6000000	3776	172079	1000000	0.1720790
chr3	6000000	7000000	3275	318656	1000000	0.3186560
chr3	7000000	8000000	2342	157544	1000000	0.1575440
chr3	8000000	9000000	2927	244428	1000000	0.2444280
chr3	9000000	10000000	3777	273953	1000000	0.2739530
chr3	10000000	11000000	4691	312367	1000000	0.3123670
chr3	11000000	12000000	3915	278173	1000000	0.2781730
chr3	12000000	13000000	3165	282589	1000000	0.2825890
chr3	13000000	14000000	5434	327060	1000000	0.3270600
chr3	14000000	15000000	3801	482917	1000000	0.4829170
chr3	15000000	16000000	3708	227301	1000000	0.2273010
chr3	16000000	17000000	3565	272472	1000000	0.2724720
chr3	17000000	18000000	2853	182687	1000000	0.1826870
chr3	18000000	19000000	2742	251370	1000000	0.2513700
chr3	19000000	20000000	2530	313241	1000000	0.3132410
chr3	20000000	21000000	2604	201797	1000000	0.2017970
chr3	21000000	22000000	3044	218912	1000000	0.2189120
chr3	22000000	23000000	1989	220142	1000000	0.2201420
chr3	23000000	24000000	2189	184500	1000000	0.1845000
chr3	24000000	25000000	3145	315035	1000000	0.3150350
chr3	25000000	26000000	3269	302250	1000000	0.3022500
chr3	26000000	27000000	2730	224685	1000000	0.2246850
chr3	27000000	28000000	3404	315496	1000000	0.3154960
chr3	28000000	29000000	3187	196293	1000000	0.1962930
chr3	29000000	30000000	3760	272810	1000000	0.2728100
chr3	30000000	31000000	2896	97065	1000000	0.0970650
chr3	31000000	32000000	3543	231012	1000000	0.2310120
chr3	32000000	33000000	3097	203953	1000000	0.2039530
chr3	33000000	34000000	5202	280715	1000000	0.2807150
chr3	34000000	35000000	3567	178476	1000000	0.1784760
chr3	35000000	36000000	3670	168462	1000000	0.1684620
chr3	36000000	37000000	3510	236100	1000000	0.2361000
chr3	37000000	38000000	3098	275462	1000000	0.2754620
chr3	38000000	39000000	3141	251240	1000000	0.2512400
chr3	39000000	40000000	2906	253394	1000000	0.2533940
chr3	40000000	41000000	2785	208882	1000000	0.2088820
chr3	41000000	42000000	3221	320776	1000000	0.3207760
chr3	42000000	43000000	3848	253130	1000000	0.2531300
chr3	43000000	44000000	2942	239898	1000000	0.2398980
chr3	44000000	45000000	2912	244488	1000000	0.2444880
chr3	45000000	46000000	2930	255063	1000000	0.2550630
chr3	46000000	47000000	3898	194996	1000000	0.1949960
chr3	47000000	48000000	2804	265395	1000000	0.2653950
chr3	48000000	49000000	3183	210547	1000000	0.2105470
chr3	49000000	50000000	3391	297117	1000000	0.2971170
chr3	50000000	51000000	2435	219593	1000000	0.2195930
chr3	51000000	52000000	2366	193922	1000000	0.1939220
chr3	52000000	53000000	2580	320486	1000000	0.3204860
chr3	53000000	54000000	2491	205010	1000000	0.2050100
chr3	54000000	55000000	2136	146722	1000000	0.1467220
chr3	55000000	56000000	2191	113397	1000000	0.1133970
chr3	56000000	57000000	2553	213333	1000000	0.2133330
chr3	57000000	58000000	2805	278632	1000000	0.2786320
chr3	58000000	59000000	2490	183066	1000000	0.1830660
chr3	59000000	60000000	2606	225046	1000000	0.2250460
chr3	60000000	61000000	3330	200150	1000000	0.2001500
chr3	61000000	62000000	3289	279820	1000000	0.2798200
chr3	62000000	63000000	2417	146935	1000000	0.1469350
chr3	63000000	64000000	2650	234655	1000000	0.2346550
chr3	64000000	65000000	3003	156770	1000000	0.1567700
chr3	65000000	66000000	2888	161457	1000000	0.1614570
chr3	66000000	67000000	2195	166632	1000000	0.1666320
chr3	67000000	68000000	2724	278803	1000000	0.2788030
chr3	68000000	69000000	2397	173662	1000000	0.1736620
chr3	69000000	70000000	1995	231973	1000000	0.2319730
chr3	70000000	71000000	1605	113373	1000000	0.1133730
chr3	71000000	72000000	2413	159065	1000000	0.1590650
chr3	72000000	73000000	2893	206934	1000000	0.2069340
chr3	73000000	74000000	2251	196157	1000000	0.1961570
chr3	74000000	75000000	2557	243603	1000000	0.2436030
chr3	75000000	76000000	2272	172067	1000000	0.1720670
chr3	76000000	77000000	2705	203416	1000000	0.2034160
chr3	77000000	78000000	2950	233938	1000000	0.2339380
chr3	78000000	79000000	2954	215645	1000000	0.2156450
chr3	79000000	80000000	2487	179817	1000000	0.1798170
chr3	80000000	81000000	3010	207254	1000000	0.2072540
chr3	81000000	82000000	2773	131740	1000000	0.1317400
chr3	82000000	83000000	2366	52807	1000000	0.0528070
chr3	83000000	84000000	4236	158152	1000000	0.1581520
chr3	84000000	85000000	2244	137713	1000000	0.1377130
chr3	85000000	86000000	2592	308546	1000000	0.3085460
chr3	86000000	87000000	3058	216071	1000000	0.2160710
chr3	87000000	88000000	2938	231406	1000000	0.2314060
chr3	88000000	89000000	3128	245880	1000000	0.2458800
chr3	89000000	90000000	2813	227630	1000000	0.2276300
chr3	90000000	91000000	2486	210391	1000000	0.2103910
chr3	91000000	92000000	2545	210267	1000000	0.2102670
chr3	92000000	93000000	2067	160920	1000000	0.1609200
chr3	93000000	94000000	2714	203509	1000000	0.2035090
chr3	94000000	95000000	2488	202045	1000000	0.2020450
chr3	95000000	96000000	2691	83239	1000000	0.0832390
chr3	96000000	97000000	3266	216151	1000000	0.2161510
chr3	97000000	98000000	2867	201697	1000000	0.2016970
chr3	98000000	99000000	1962	275295	1000000	0.2752950
chr3	99000000	100000000	2637	225025	1000000	0.2250250
chr3	100000000	101000000	3027	264449	1000000	0.2644490
chr3	101000000	102000000	2687	154369	1000000	0.1543690
chr3	102000000	103000000	3860	254744	1000000	0.2547440
chr3	103000000	104000000	2767	221550	1000000	0.2215500
chr3	104000000	105000000	2486	115934	1000000	0.1159340
chr3	105000000	106000000	2513	94860	1000000	0.0948600
chr3	106000000	107000000	2777	147132	1000000	0.1471320
chr3	107000000	108000000	1463	20796	1000000	0.0207960
chr3	108000000	109000000	2083	28027	1000000	0.0280270
chr3	109000000	110000000	3419	118821	1000000	0.1188210
chr3	110000000	111000000	2304	106905	1000000	0.1069050
chr3	111000000	112000000	1454	17826	1000000	0.0178260
chr3	112000000	113000000	1492	27371	1000000	0.0273710
chr3	113000000	114000000	2097	134302	1000000	0.1343020
chr3	114000000	115000000	2604	113289	1000000	0.1132890
chr3	115000000	116000000	2861	211169	1000000	0.2111690
chr3	116000000	117000000	2105	268017	1000000	0.2680170
chr3	117000000	118000000	2818	190906	1000000	0.1909060
chr3	118000000	119000000	2459	240324	1000000	0.2403240
chr3	119000000	120000000	2454	254977	1000000	0.2549770
chr3	120000000	121000000	2633	314723	1000000	0.3147230
chr3	121000000	122000000	3243	230837	1000000	0.2308370
chr3	122000000	123000000	3092	223071	1000000	0.2230710
chr3	123000000	124000000	3561	163315	1000000	0.1633150
chr3	124000000	125000000	2899	129558	1000000	0.1295580
chr3	125000000	126000000	2595	201297	1000000	0.2012970
chr3	126000000	127000000	2429	289042	1000000	0.2890420
chr3	127000000	128000000	2087	168133	1000000	0.1681330
chr3	128000000	129000000	2929	231640	1000000	0.2316400
chr3	129000000	130000000	2277	209540	1000000	0.2095400
chr3	130000000	131000000	2155	202757	1000000	0.2027570
chr3	131000000	132000000	2003	125508	1000000	0.1255080
chr3	132000000	133000000	2508	233207	1000000	0.2332070
chr3	133000000	134000000	2139	197724	1000000	0.1977240
chr3	134000000	135000000	2186	132640	1000000	0.1326400
chr3	135000000	136000000	2400	118620	1000000	0.1186200
chr3	136000000	137000000	2086	105606	1000000	0.1056060
chr3	137000000	138000000	3426	214615	1000000	0.2146150
chr3	138000000	139000000	3025	185252	1000000	0.1852520
chr3	139000000	140000000	3018	126234	1000000	0.1262340
chr3	140000000	141000000	3381	131558	1000000	0.1315580
chr3	141000000	142000000	2578	56544	1000000	0.0565440
chr3	142000000	143000000	2772	68274	1000000	0.0682740
chr3	143000000	144000000	2475	91064	1000000	0.0910640
chr3	144000000	145000000	2822	56433	1000000	0.0564330
chr3	145000000	146000000	2424	87977	1000000	0.0879770
chr3	146000000	147000000	1796	50480	1000000	0.0504800
chr3	147000000	148000000	1690	29232	1000000	0.0292320
chr3	148000000	149000000	889	11560	1000000	0.0115600
chr3	149000000	150000000	1360	23092	1000000	0.0230920
chr3	150000000	151000000	1651	21636	1000000	0.0216360
chr3	151000000	152000000	1681	21235	1000000	0.0212350
chr3	152000000	153000000	1557	21305	1000000	0.0213050
chr3	153000000	154000000	1155	13477	1000000	0.0134770
chr3	154000000	155000000	1393	20673	1000000	0.0206730
chr3	155000000	156000000	1581	42582	1000000	0.0425820
chr3	156000000	157000000	1323	17611	1000000	0.0176110
chr3	157000000	158000000	1010	13073	1000000	0.0130730
chr3	158000000	159000000	1242	12157	1000000	0.0121570
chr3	159000000	160000000	1915	24526	1000000	0.0245260
chr3	160000000	161000000	2971	49678	1000000	0.0496780
chr3	161000000	162000000	2588	53889	1000000	0.0538890
chr3	162000000	163000000	3003	94799	1000000	0.0947990
chr3	163000000	164000000	2955	95160	1000000	0.0951600
chr3	164000000	165000000	3032	133348	1000000	0.1333480
chr3	165000000	166000000	3426	81078	1000000	0.0810780
chr3	166000000	167000000	2174	63694	1000000	0.0636940
chr3	167000000	168000000	2509	121124	1000000	0.1211240
chr3	168000000	169000000	2291	42587	1000000	0.0425870
chr3	169000000	170000000	2955	129571	1000000	0.1295710
chr3	170000000	171000000	3056	115617	1000000	0.1156170
chr3	171000000	172000000	2502	103812	1000000	0.1038120
chr3	172000000	173000000	2553	150907	1000000	0.1509070
chr3	173000000	174000000	1936	118677	1000000	0.1186770
chr3	174000000	175000000	2513	130254	1000000	0.1302540
chr3	175000000	176000000	3380	229458	1000000	0.2294580
chr3	176000000	177000000	2657	154558	1000000	0.1545580
chr3	177000000	178000000	2071	118587	1000000	0.1185870
chr3	178000000	179000000	2640	200852	1000000	0.2008520
chr3	179000000	180000000	2127	146667	1000000	0.1466670
chr3	180000000	181000000	2187	226414	1000000	0.2264140
chr3	181000000	182000000	2585	222178	1000000	0.2221780
chr3	182000000	183000000	2098	215283	1000000	0.2152830
chr3	183000000	184000000	2278	216008	1000000	0.2160080
chr3	184000000	185000000	2679	275480	1000000	0.2754800
chr3	185000000	186000000	2093	201176	1000000	0.2011760
chr3	186000000	187000000	2652	236663	1000000	0.2366630
chr3	187000000	188000000	2466	176233	1000000	0.1762330
chr3	188000000	189000000	2626	177946	1000000	0.1779460
chr3	189000000	190000000	2163	285090	1000000	0.2850900
chr3	190000000	191000000	2520	228725	1000000	0.2287250
chr3	191000000	192000000	2723	225689	1000000	0.2256890
chr3	192000000	193000000	2893	264771	1000000	0.2647710
chr3	193000000	194000000	1875	197729	1000000	0.1977290
chr3	194000000	195000000	2356	208475	1000000	0.2084750
chr3	195000000	196000000	3768	245709	1000000	0.2457090
chr3	196000000	197000000	2952	303909	1000000	0.3039090
chr3	197000000	198000000	2431	243145	1000000	0.2431450
chr3	198000000	199000000	2788	172518	1000000	0.1725180
chr3	199000000	200000000	3278	221742	1000000	0.2217420
chr3	200000000	201000000	2344	187982	1000000	0.1879820
chr3	201000000	202000000	3944	287217	1000000	0.2872170
chr3	202000000	203000000	2675	220152	1000000	0.2201520
chr3	203000000	204000000	1878	157801	1000000	0.1578010
chr3	204000000	205000000	2324	199443	1000000	0.1994430
chr3	205000000	206000000	2975	176574	1000000	0.1765740
chr3	206000000	207000000	2713	112074	1000000	0.1120740
chr3	207000000	208000000	2700	106450	1000000	0.1064500
chr3	208000000	209000000	2791	147617	1000000	0.1476170
chr3	209000000	210000000	2839	315881	1000000	0.3158810
chr3	210000000	211000000	2724	212370	1000000	0.2123700
chr3	211000000	212000000	2326	244552	1000000	0.2445520
chr3	212000000	213000000	2366	217587	1000000	0.2175870
chr3	213000000	214000000	3095	312318	1000000	0.3123180
chr3	214000000	215000000	2146	161516	1000000	0.1615160
chr3	215000000	216000000	2118	240261	1000000	0.2402610
chr3	216000000	217000000	2495	211608	1000000	0.2116080
chr3	217000000	218000000	2487	211779	1000000	0.2117790
chr3	218000000	219000000	3355	281157	1000000	0.2811570
chr3	219000000	220000000	2002	229742	1000000	0.2297420
chr3	220000000	221000000	2939	191519	1000000	0.1915190
chr3	221000000	222000000	2221	156746	1000000	0.1567460
chr3	222000000	223000000	2941	236775	1000000	0.2367750
chr3	223000000	224000000	2671	327945	1000000	0.3279450
chr3	224000000	225000000	2042	305538	1000000	0.3055380
chr3	225000000	226000000	2581	317693	1000000	0.3176930
chr3	226000000	227000000	2841	225565	1000000	0.2255650
chr3	227000000	228000000	2350	282645	1000000	0.2826450
chr3	228000000	229000000	2566	262059	1000000	0.2620590
chr3	229000000	230000000	3036	191300	1000000	0.1913000
chr3	230000000	231000000	3089	213900	1000000	0.2139000
chr3	231000000	232000000	2421	193680	1000000	0.1936800
chr3	232000000	233000000	2757	220144	1000000	0.2201440
chr3	233000000	234000000	2919	213685	1000000	0.2136850
chr3	234000000	235000000	2840	252280	1000000	0.2522800
chr3	235000000	236000000	2819	181557	1000000	0.1815570
chr3	236000000	237000000	3018	301135	1000000	0.3011350
chr3	237000000	238000000	3255	352450	1000000	0.3524500
chr3	238000000	239000000	2591	161201	1000000	0.1612010
chr3	239000000	240000000	3089	242517	1000000	0.2425170
chr3	240000000	241000000	3327	338641	1000000	0.3386410
chr3	241000000	242000000	3568	257097	1000000	0.2570970
chr3	242000000	243000000	1939	188549	1000000	0.1885490
chr3	243000000	244000000	1583	112230	1000000	0.1122300
chr3	244000000	245000000	2131	269182	1000000	0.2691820
chr3	245000000	246000000	2731	175514	1000000	0.1755140
chr3	246000000	247000000	2553	218783	1000000	0.2187830
chr3	247000000	248000000	3001	221707	1000000	0.2217070
chr3	248000000	249000000	1766	240096	1000000	0.2400960
chr3	249000000	250000000	2241	194760	1000000	0.1947600
chr3	250000000	251000000	2648	150157	1000000	0.1501570
chr3	251000000	252000000	3092	254829	1000000	0.2548290
chr3	252000000	253000000	2249	164458	1000000	0.1644580
chr3	253000000	254000000	2732	327255	1000000	0.3272550
chr3	254000000	255000000	2632	240257	1000000	0.2402570
chr3	255000000	256000000	2322	243703	1000000	0.2437030
chr3	256000000	257000000	1807	224341	1000000	0.2243410
chr3	257000000	258000000	2768	275622	1000000	0.2756220
chr3	258000000	259000000	2409	207725	1000000	0.2077250
chr3	259000000	260000000	3245	372572	1000000	0.3725720
chr3	260000000	261000000	2600	185700	1000000	0.1857000
chr3	261000000	262000000	1942	162245	1000000	0.1622450
chr3	262000000	263000000	2446	261465	1000000	0.2614650
chr3	263000000	264000000	3057	231942	1000000	0.2319420
chr3	264000000	265000000	3326	350431	1000000	0.3504310
chr3	265000000	266000000	2293	252220	1000000	0.2522200
chr3	266000000	267000000	2435	206839	1000000	0.2068390
chr3	267000000	268000000	2138	269056	1000000	0.2690560
chr3	268000000	269000000	2564	230936	1000000	0.2309360
chr3	269000000	270000000	3606	265299	1000000	0.2652990
chr3	270000000	271000000	2376	73192	1000000	0.0731920
chr3	271000000	272000000	2096	107094	1000000	0.1070940
chr3	272000000	273000000	2416	327031	1000000	0.3270310
chr3	273000000	274000000	2589	278843	1000000	0.2788430
chr3	274000000	275000000	2490	275759	1000000	0.2757590
chr3	275000000	276000000	2479	216763	1000000	0.2167630
chr3	276000000	277000000	2705	120641	1000000	0.1206410
chr3	277000000	278000000	3454	166996	1000000	0.1669960
chr3	278000000	279000000	3643	99816	1000000	0.0998160
chr3	279000000	280000000	3506	115371	1000000	0.1153710
chr3	280000000	281000000	1981	138725	1000000	0.1387250
chr3	281000000	282000000	2413	185600	1000000	0.1856000
chr3	282000000	283000000	2198	284864	1000000	0.2848640
chr3	283000000	284000000	2146	240065	1000000	0.2400650
chr3	284000000	285000000	2224	243921	1000000	0.2439210
chr3	285000000	286000000	3329	391040	1000000	0.3910400
chr3	286000000	287000000	2691	287188	1000000	0.2871880
chr3	287000000	288000000	2776	378004	1000000	0.3780040
chr3	288000000	289000000	2720	188527	1000000	0.1885270
chr3	289000000	290000000	1648	192626	1000000	0.1926260
chr3	290000000	291000000	1888	215518	1000000	0.2155180
chr3	291000000	292000000	2112	279386	1000000	0.2793860
chr3	292000000	293000000	2206	275785	1000000	0.2757850
chr3	293000000	294000000	2360	244118	1000000	0.2441180
chr3	294000000	295000000	2220	270637	1000000	0.2706370
chr3	295000000	296000000	2877	252461	1000000	0.2524610
chr3	296000000	297000000	2830	328959	1000000	0.3289590
chr3	297000000	298000000	2674	273359	1000000	0.2733590
chr3	298000000	299000000	2994	375995	1000000	0.3759950
chr3	299000000	300000000	3106	261569	1000000	0.2615690
chr3	300000000	301000000	3455	274584	1000000	0.2745840
chr3	301000000	302000000	3305	251839	1000000	0.2518390
chr3	302000000	303000000	3234	174797	1000000	0.1747970
chr3	303000000	304000000	2604	276516	1000000	0.2765160
chr3	304000000	305000000	2430	259170	1000000	0.2591700
chr3	305000000	306000000	2218	288625	1000000	0.2886250
chr3	306000000	307000000	2969	378164	1000000	0.3781640
chr3	307000000	308000000	2503	291010	1000000	0.2910100
chr3	308000000	309000000	2512	271895	1000000	0.2718950
chr3	309000000	310000000	2397	301502	1000000	0.3015020
chr3	310000000	311000000	3215	250892	1000000	0.2508920
chr3	311000000	312000000	3473	232628	1000000	0.2326280
chr3	312000000	313000000	2467	216168	1000000	0.2161680
chr3	313000000	314000000	2529	192568	1000000	0.1925680
chr3	314000000	315000000	2859	268968	1000000	0.2689680
chr3	315000000	316000000	3192	186427	1000000	0.1864270
chr3	316000000	317000000	2277	270438	1000000	0.2704380
chr3	317000000	318000000	2438	192330	1000000	0.1923300
chr3	318000000	319000000	2512	272499	1000000	0.2724990
chr3	319000000	320000000	2303	270705	1000000	0.2707050
chr3	320000000	321000000	2382	177731	1000000	0.1777310
chr3	321000000	322000000	4414	243332	1000000	0.2433320
chr3	322000000	323000000	2668	397459	1000000	0.3974590
chr3	323000000	324000000	3278	201339	1000000	0.2013390
chr3	324000000	325000000	2251	324250	1000000	0.3242500
chr3	325000000	326000000	3680	202990	1000000	0.2029900
chr3	326000000	327000000	2310	123615	1000000	0.1236150
chr3	327000000	328000000	3874	362116	1000000	0.3621160
chr3	328000000	329000000	4863	306568	1000000	0.3065680
chr3	329000000	330000000	2196	193718	1000000	0.1937180
chr3	330000000	331000000	2490	147312	1000000	0.1473120
chr3	331000000	332000000	1969	292728	1000000	0.2927280
chr3	332000000	333000000	4009	364538	1000000	0.3645380
chr3	333000000	334000000	2864	235897	1000000	0.2358970
chr3	334000000	335000000	3071	239425	1000000	0.2394250
chr3	335000000	336000000	2683	231387	1000000	0.2313870
chr3	336000000	337000000	2823	332894	1000000	0.3328940
chr3	337000000	338000000	3414	352482	1000000	0.3524820
chr3	338000000	339000000	3873	247515	1000000	0.2475150
chr3	339000000	340000000	2879	279059	1000000	0.2790590
chr3	340000000	341000000	2920	161714	1000000	0.1617140
chr3	341000000	341651641	1776	83206	651641	0.1276869
chr4	0	1000000	2526	174067	1000000	0.1740670
chr4	1000000	2000000	2228	139660	1000000	0.1396600
chr4	2000000	3000000	1923	245792	1000000	0.2457920
chr4	3000000	4000000	4061	190460	1000000	0.1904600
chr4	4000000	5000000	4641	199254	1000000	0.1992540
chr4	5000000	6000000	4736	254446	1000000	0.2544460
chr4	6000000	7000000	4750	231770	1000000	0.2317700
chr4	7000000	8000000	2990	215623	1000000	0.2156230
chr4	8000000	9000000	3194	305972	1000000	0.3059720
chr4	9000000	10000000	3090	186716	1000000	0.1867160
chr4	10000000	11000000	3633	337224	1000000	0.3372240
chr4	11000000	12000000	2689	339467	1000000	0.3394670
chr4	12000000	13000000	3279	279208	1000000	0.2792080
chr4	13000000	14000000	2524	224670	1000000	0.2246700
chr4	14000000	15000000	4631	350427	1000000	0.3504270
chr4	15000000	16000000	4706	383567	1000000	0.3835670
chr4	16000000	17000000	2697	177617	1000000	0.1776170
chr4	17000000	18000000	2830	315151	1000000	0.3151510
chr4	18000000	19000000	2820	249930	1000000	0.2499300
chr4	19000000	20000000	2280	269907	1000000	0.2699070
chr4	20000000	21000000	2156	284904	1000000	0.2849040
chr4	21000000	22000000	2332	237378	1000000	0.2373780
chr4	22000000	23000000	3347	307513	1000000	0.3075130
chr4	23000000	24000000	2226	256683	1000000	0.2566830
chr4	24000000	25000000	2332	307953	1000000	0.3079530
chr4	25000000	26000000	2008	213605	1000000	0.2136050
chr4	26000000	27000000	2818	266785	1000000	0.2667850
chr4	27000000	28000000	3208	278888	1000000	0.2788880
chr4	28000000	29000000	3254	291657	1000000	0.2916570
chr4	29000000	30000000	3148	424495	1000000	0.4244950
chr4	30000000	31000000	3172	258857	1000000	0.2588570
chr4	31000000	32000000	2700	405831	1000000	0.4058310
chr4	32000000	33000000	2672	343635	1000000	0.3436350
chr4	33000000	34000000	3090	211933	1000000	0.2119330
chr4	34000000	35000000	3325	384054	1000000	0.3840540
chr4	35000000	36000000	2283	187812	1000000	0.1878120
chr4	36000000	37000000	2657	214896	1000000	0.2148960
chr4	37000000	38000000	3981	294651	1000000	0.2946510
chr4	38000000	39000000	2740	297819	1000000	0.2978190
chr4	39000000	40000000	3038	244519	1000000	0.2445190
chr4	40000000	41000000	2483	258568	1000000	0.2585680
chr4	41000000	42000000	2339	226791	1000000	0.2267910
chr4	42000000	43000000	2231	315807	1000000	0.3158070
chr4	43000000	44000000	2571	372969	1000000	0.3729690
chr4	44000000	45000000	2672	286187	1000000	0.2861870
chr4	45000000	46000000	2496	176354	1000000	0.1763540
chr4	46000000	47000000	3084	330051	1000000	0.3300510
chr4	47000000	48000000	2489	215650	1000000	0.2156500
chr4	48000000	49000000	3427	310897	1000000	0.3108970
chr4	49000000	50000000	2674	269019	1000000	0.2690190
chr4	50000000	51000000	2260	189711	1000000	0.1897110
chr4	51000000	52000000	1856	217541	1000000	0.2175410
chr4	52000000	53000000	2507	230548	1000000	0.2305480
chr4	53000000	54000000	2148	220293	1000000	0.2202930
chr4	54000000	55000000	2764	254836	1000000	0.2548360
chr4	55000000	56000000	2494	263535	1000000	0.2635350
chr4	56000000	57000000	2604	209579	1000000	0.2095790
chr4	57000000	58000000	2939	238380	1000000	0.2383800
chr4	58000000	59000000	2595	270204	1000000	0.2702040
chr4	59000000	60000000	2593	219236	1000000	0.2192360
chr4	60000000	61000000	2195	307974	1000000	0.3079740
chr4	61000000	62000000	3279	220585	1000000	0.2205850
chr4	62000000	63000000	2440	186207	1000000	0.1862070
chr4	63000000	64000000	2779	340577	1000000	0.3405770
chr4	64000000	65000000	2501	295926	1000000	0.2959260
chr4	65000000	66000000	2459	230548	1000000	0.2305480
chr4	66000000	67000000	2730	360242	1000000	0.3602420
chr4	67000000	68000000	3189	238787	1000000	0.2387870
chr4	68000000	69000000	2826	302322	1000000	0.3023220
chr4	69000000	70000000	2622	262090	1000000	0.2620900
chr4	70000000	71000000	2530	265281	1000000	0.2652810
chr4	71000000	72000000	2573	255360	1000000	0.2553600
chr4	72000000	73000000	4175	287765	1000000	0.2877650
chr4	73000000	74000000	3394	300780	1000000	0.3007800
chr4	74000000	75000000	3053	247652	1000000	0.2476520
chr4	75000000	76000000	3272	277552	1000000	0.2775520
chr4	76000000	77000000	3693	175905	1000000	0.1759050
chr4	77000000	78000000	2942	161181	1000000	0.1611810
chr4	78000000	79000000	3039	209596	1000000	0.2095960
chr4	79000000	80000000	2391	234072	1000000	0.2340720
chr4	80000000	81000000	2843	288806	1000000	0.2888060
chr4	81000000	82000000	2747	250028	1000000	0.2500280
chr4	82000000	83000000	3737	232038	1000000	0.2320380
chr4	83000000	84000000	2312	267148	1000000	0.2671480
chr4	84000000	85000000	2722	266312	1000000	0.2663120
chr4	85000000	86000000	2830	282325	1000000	0.2823250
chr4	86000000	87000000	3731	206203	1000000	0.2062030
chr4	87000000	88000000	2857	252005	1000000	0.2520050
chr4	88000000	89000000	3052	222627	1000000	0.2226270
chr4	89000000	90000000	2648	186436	1000000	0.1864360
chr4	90000000	91000000	1823	241817	1000000	0.2418170
chr4	91000000	92000000	2193	300170	1000000	0.3001700
chr4	92000000	93000000	1883	141871	1000000	0.1418710
chr4	93000000	94000000	2589	158004	1000000	0.1580040
chr4	94000000	95000000	2676	284088	1000000	0.2840880
chr4	95000000	96000000	2606	328604	1000000	0.3286040
chr4	96000000	97000000	3127	266675	1000000	0.2666750
chr4	97000000	98000000	2942	308811	1000000	0.3088110
chr4	98000000	99000000	1897	149819	1000000	0.1498190
chr4	99000000	100000000	2286	161064	1000000	0.1610640
chr4	100000000	101000000	2124	163040	1000000	0.1630400
chr4	101000000	102000000	2119	236556	1000000	0.2365560
chr4	102000000	103000000	2299	138320	1000000	0.1383200
chr4	103000000	104000000	1754	184483	1000000	0.1844830
chr4	104000000	105000000	3074	237610	1000000	0.2376100
chr4	105000000	106000000	3478	231370	1000000	0.2313700
chr4	106000000	107000000	3174	199797	1000000	0.1997970
chr4	107000000	108000000	2317	176962	1000000	0.1769620
chr4	108000000	109000000	2715	234973	1000000	0.2349730
chr4	109000000	110000000	2718	184210	1000000	0.1842100
chr4	110000000	111000000	3031	275473	1000000	0.2754730
chr4	111000000	112000000	2534	226857	1000000	0.2268570
chr4	112000000	113000000	1874	199326	1000000	0.1993260
chr4	113000000	114000000	3062	224678	1000000	0.2246780
chr4	114000000	115000000	2493	198217	1000000	0.1982170
chr4	115000000	116000000	2399	116903	1000000	0.1169030
chr4	116000000	117000000	2120	152961	1000000	0.1529610
chr4	117000000	118000000	2764	266473	1000000	0.2664730
chr4	118000000	119000000	3333	228994	1000000	0.2289940
chr4	119000000	120000000	1951	168882	1000000	0.1688820
chr4	120000000	121000000	2591	250620	1000000	0.2506200
chr4	121000000	122000000	2414	133218	1000000	0.1332180
chr4	122000000	123000000	2562	162481	1000000	0.1624810
chr4	123000000	124000000	3836	187826	1000000	0.1878260
chr4	124000000	125000000	3652	246139	1000000	0.2461390
chr4	125000000	126000000	2779	253187	1000000	0.2531870
chr4	126000000	127000000	2471	166073	1000000	0.1660730
chr4	127000000	128000000	2978	177758	1000000	0.1777580
chr4	128000000	129000000	2702	255234	1000000	0.2552340
chr4	129000000	130000000	2640	208387	1000000	0.2083870
chr4	130000000	131000000	2131	170800	1000000	0.1708000
chr4	131000000	132000000	3139	178672	1000000	0.1786720
chr4	132000000	133000000	2666	205455	1000000	0.2054550
chr4	133000000	134000000	2493	261034	1000000	0.2610340
chr4	134000000	135000000	2759	210073	1000000	0.2100730
chr4	135000000	136000000	2964	188099	1000000	0.1880990
chr4	136000000	137000000	2910	291152	1000000	0.2911520
chr4	137000000	138000000	2836	171063	1000000	0.1710630
chr4	138000000	139000000	2883	203433	1000000	0.2034330
chr4	139000000	140000000	3011	280688	1000000	0.2806880
chr4	140000000	141000000	2905	295818	1000000	0.2958180
chr4	141000000	142000000	2278	229933	1000000	0.2299330
chr4	142000000	143000000	2479	170657	1000000	0.1706570
chr4	143000000	144000000	2922	219674	1000000	0.2196740
chr4	144000000	145000000	3218	305003	1000000	0.3050030
chr4	145000000	146000000	3405	239344	1000000	0.2393440
chr4	146000000	147000000	2094	204826	1000000	0.2048260
chr4	147000000	148000000	2236	137886	1000000	0.1378860
chr4	148000000	149000000	2600	241185	1000000	0.2411850
chr4	149000000	150000000	2304	160362	1000000	0.1603620
chr4	150000000	151000000	2674	196802	1000000	0.1968020
chr4	151000000	152000000	2606	218182	1000000	0.2181820
chr4	152000000	153000000	2153	226773	1000000	0.2267730
chr4	153000000	154000000	1252	67135	1000000	0.0671350
chr4	154000000	155000000	2478	203431	1000000	0.2034310
chr4	155000000	156000000	2847	197317	1000000	0.1973170
chr4	156000000	157000000	2751	172047	1000000	0.1720470
chr4	157000000	158000000	2310	209660	1000000	0.2096600
chr4	158000000	159000000	2579	199769	1000000	0.1997690
chr4	159000000	160000000	3395	202497	1000000	0.2024970
chr4	160000000	161000000	3075	197107	1000000	0.1971070
chr4	161000000	162000000	2031	165018	1000000	0.1650180
chr4	162000000	163000000	2319	152449	1000000	0.1524490
chr4	163000000	164000000	2913	194435	1000000	0.1944350
chr4	164000000	165000000	3135	174739	1000000	0.1747390
chr4	165000000	166000000	2908	163677	1000000	0.1636770
chr4	166000000	167000000	2858	158845	1000000	0.1588450
chr4	167000000	168000000	2077	223681	1000000	0.2236810
chr4	168000000	169000000	2840	200421	1000000	0.2004210
chr4	169000000	170000000	2269	163915	1000000	0.1639150
chr4	170000000	171000000	3257	186636	1000000	0.1866360
chr4	171000000	172000000	2772	146897	1000000	0.1468970
chr4	172000000	173000000	2294	163933	1000000	0.1639330
chr4	173000000	174000000	2460	201962	1000000	0.2019620
chr4	174000000	175000000	2050	81658	1000000	0.0816580
chr4	175000000	176000000	2633	142572	1000000	0.1425720
chr4	176000000	177000000	1783	134116	1000000	0.1341160
chr4	177000000	178000000	2460	190529	1000000	0.1905290
chr4	178000000	179000000	2602	297824	1000000	0.2978240
chr4	179000000	180000000	1774	141682	1000000	0.1416820
chr4	180000000	181000000	2294	141500	1000000	0.1415000
chr4	181000000	182000000	3063	252814	1000000	0.2528140
chr4	182000000	183000000	3012	214435	1000000	0.2144350
chr4	183000000	184000000	1743	141867	1000000	0.1418670
chr4	184000000	185000000	1750	116201	1000000	0.1162010
chr4	185000000	186000000	3537	185392	1000000	0.1853920
chr4	186000000	187000000	3526	148993	1000000	0.1489930
chr4	187000000	188000000	3153	128246	1000000	0.1282460
chr4	188000000	189000000	3095	140393	1000000	0.1403930
chr4	189000000	190000000	2836	107519	1000000	0.1075190
chr4	190000000	191000000	3050	133352	1000000	0.1333520
chr4	191000000	192000000	2758	106010	1000000	0.1060100
chr4	192000000	193000000	2475	91131	1000000	0.0911310
chr4	193000000	194000000	3346	60283	1000000	0.0602830
chr4	194000000	195000000	3576	146595	1000000	0.1465950
chr4	195000000	196000000	2561	122755	1000000	0.1227550
chr4	196000000	197000000	3248	140544	1000000	0.1405440
chr4	197000000	198000000	2246	42040	1000000	0.0420400
chr4	198000000	199000000	1958	21331	1000000	0.0213310
chr4	199000000	200000000	1343	24754	1000000	0.0247540
chr4	200000000	201000000	1171	18473	1000000	0.0184730
chr4	201000000	202000000	999	16881	1000000	0.0168810
chr4	202000000	203000000	872	6436	1000000	0.0064360
chr4	203000000	204000000	1135	22782	1000000	0.0227820
chr4	204000000	205000000	905	10519	1000000	0.0105190
chr4	205000000	206000000	799	14135	1000000	0.0141350
chr4	206000000	207000000	850	12369	1000000	0.0123690
chr4	207000000	208000000	1218	16049	1000000	0.0160490
chr4	208000000	209000000	1857	42477	1000000	0.0424770
chr4	209000000	210000000	2225	43818	1000000	0.0438180
chr4	210000000	211000000	4015	122182	1000000	0.1221820
chr4	211000000	212000000	3324	86517	1000000	0.0865170
chr4	212000000	213000000	1913	91111	1000000	0.0911110
chr4	213000000	214000000	3864	181110	1000000	0.1811100
chr4	214000000	215000000	3327	106492	1000000	0.1064920
chr4	215000000	216000000	3221	147781	1000000	0.1477810
chr4	216000000	217000000	3413	119653	1000000	0.1196530
chr4	217000000	218000000	3640	180908	1000000	0.1809080
chr4	218000000	219000000	2403	207521	1000000	0.2075210
chr4	219000000	220000000	3480	170402	1000000	0.1704020
chr4	220000000	221000000	2210	151531	1000000	0.1515310
chr4	221000000	222000000	2119	127702	1000000	0.1277020
chr4	222000000	223000000	2250	128484	1000000	0.1284840
chr4	223000000	224000000	2299	65590	1000000	0.0655900
chr4	224000000	225000000	1921	140671	1000000	0.1406710
chr4	225000000	226000000	2612	204314	1000000	0.2043140
chr4	226000000	227000000	2317	170945	1000000	0.1709450
chr4	227000000	228000000	2570	197789	1000000	0.1977890
chr4	228000000	229000000	2359	193389	1000000	0.1933890
chr4	229000000	230000000	3062	207216	1000000	0.2072160
chr4	230000000	231000000	3491	240265	1000000	0.2402650
chr4	231000000	232000000	2673	151136	1000000	0.1511360
chr4	232000000	233000000	2573	189496	1000000	0.1894960
chr4	233000000	234000000	3133	198844	1000000	0.1988440
chr4	234000000	235000000	3462	182086	1000000	0.1820860
chr4	235000000	236000000	2252	203785	1000000	0.2037850
chr4	236000000	237000000	2577	177430	1000000	0.1774300
chr4	237000000	238000000	3039	248491	1000000	0.2484910
chr4	238000000	239000000	2209	235338	1000000	0.2353380
chr4	239000000	240000000	2494	94519	1000000	0.0945190
chr4	240000000	241000000	2085	204345	1000000	0.2043450
chr4	241000000	242000000	1737	231208	1000000	0.2312080
chr4	242000000	243000000	2114	206330	1000000	0.2063300
chr4	243000000	244000000	2576	171494	1000000	0.1714940
chr4	244000000	245000000	2833	184011	1000000	0.1840110
chr4	245000000	246000000	1997	137044	1000000	0.1370440
chr4	246000000	247000000	2743	128947	1000000	0.1289470
chr4	247000000	248000000	2777	211882	1000000	0.2118820
chr4	248000000	249000000	3089	220878	1000000	0.2208780
chr4	249000000	250000000	2185	141624	1000000	0.1416240
chr4	250000000	251000000	2161	31133	1000000	0.0311330
chr4	251000000	252000000	2826	182518	1000000	0.1825180
chr4	252000000	253000000	3138	270518	1000000	0.2705180
chr4	253000000	254000000	2863	180544	1000000	0.1805440
chr4	254000000	255000000	2315	139959	1000000	0.1399590
chr4	255000000	256000000	2715	260543	1000000	0.2605430
chr4	256000000	257000000	2656	279658	1000000	0.2796580
chr4	257000000	258000000	2114	199335	1000000	0.1993350
chr4	258000000	259000000	2721	203830	1000000	0.2038300
chr4	259000000	260000000	2105	187441	1000000	0.1874410
chr4	260000000	261000000	1715	137856	1000000	0.1378560
chr4	261000000	262000000	2135	216956	1000000	0.2169560
chr4	262000000	263000000	1724	106966	1000000	0.1069660
chr4	263000000	264000000	1910	188115	1000000	0.1881150
chr4	264000000	265000000	2273	215312	1000000	0.2153120
chr4	265000000	266000000	3120	230644	1000000	0.2306440
chr4	266000000	267000000	2440	141413	1000000	0.1414130
chr4	267000000	268000000	2474	192413	1000000	0.1924130
chr4	268000000	269000000	3059	259425	1000000	0.2594250
chr4	269000000	270000000	1705	154601	1000000	0.1546010
chr4	270000000	271000000	2364	172638	1000000	0.1726380
chr4	271000000	272000000	2664	229508	1000000	0.2295080
chr4	272000000	273000000	2813	201791	1000000	0.2017910
chr4	273000000	274000000	1966	215930	1000000	0.2159300
chr4	274000000	275000000	2053	139039	1000000	0.1390390
chr4	275000000	276000000	1729	142701	1000000	0.1427010
chr4	276000000	277000000	3400	225896	1000000	0.2258960
chr4	277000000	278000000	2525	157729	1000000	0.1577290
chr4	278000000	279000000	3100	237131	1000000	0.2371310
chr4	279000000	280000000	2835	246116	1000000	0.2461160
chr4	280000000	281000000	1680	166807	1000000	0.1668070
chr4	281000000	282000000	2437	173586	1000000	0.1735860
chr4	282000000	283000000	3008	263035	1000000	0.2630350
chr4	283000000	284000000	3386	241709	1000000	0.2417090
chr4	284000000	285000000	2530	221736	1000000	0.2217360
chr4	285000000	286000000	3418	202326	1000000	0.2023260
chr4	286000000	287000000	2509	272734	1000000	0.2727340
chr4	287000000	288000000	2276	275842	1000000	0.2758420
chr4	288000000	289000000	3346	270744	1000000	0.2707440
chr4	289000000	290000000	2107	166183	1000000	0.1661830
chr4	290000000	291000000	3066	276362	1000000	0.2763620
chr4	291000000	292000000	2707	190264	1000000	0.1902640
chr4	292000000	293000000	2968	257387	1000000	0.2573870
chr4	293000000	294000000	3227	276964	1000000	0.2769640
chr4	294000000	295000000	2932	238520	1000000	0.2385200
chr4	295000000	296000000	2754	273415	1000000	0.2734150
chr4	296000000	297000000	2683	183669	1000000	0.1836690
chr4	297000000	298000000	2302	233456	1000000	0.2334560
chr4	298000000	299000000	3025	282808	1000000	0.2828080
chr4	299000000	300000000	2295	265058	1000000	0.2650580
chr4	300000000	301000000	2441	291040	1000000	0.2910400
chr4	301000000	302000000	2977	210407	1000000	0.2104070
chr4	302000000	303000000	2427	236503	1000000	0.2365030
chr4	303000000	304000000	2535	234413	1000000	0.2344130
chr4	304000000	305000000	2177	203077	1000000	0.2030770
chr4	305000000	306000000	2829	206469	1000000	0.2064690
chr4	306000000	307000000	2532	283335	1000000	0.2833350
chr4	307000000	308000000	2373	230469	1000000	0.2304690
chr4	308000000	309000000	2738	269137	1000000	0.2691370
chr4	309000000	310000000	3549	188287	1000000	0.1882870
chr4	310000000	311000000	3745	214143	1000000	0.2141430
chr4	311000000	312000000	2938	246009	1000000	0.2460090
chr4	312000000	313000000	3758	156843	1000000	0.1568430
chr4	313000000	314000000	3519	248988	1000000	0.2489880
chr4	314000000	315000000	2074	166602	1000000	0.1666020
chr4	315000000	316000000	2880	236848	1000000	0.2368480
chr4	316000000	317000000	2114	212011	1000000	0.2120110
chr4	317000000	318000000	2821	271859	1000000	0.2718590
chr4	318000000	319000000	2250	290430	1000000	0.2904300
chr4	319000000	320000000	2520	268588	1000000	0.2685880
chr4	320000000	321000000	3513	243391	1000000	0.2433910
chr4	321000000	322000000	2900	246094	1000000	0.2460940
chr4	322000000	323000000	3456	253603	1000000	0.2536030
chr4	323000000	324000000	3099	158496	1000000	0.1584960
chr4	324000000	325000000	2487	155691	1000000	0.1556910
chr4	325000000	326000000	2872	212316	1000000	0.2123160
chr4	326000000	327000000	2757	232609	1000000	0.2326090
chr4	327000000	328000000	1954	283519	1000000	0.2835190
chr4	328000000	329000000	2923	270550	1000000	0.2705500
chr4	329000000	330000000	3274	376784	1000000	0.3767840
chr4	330000000	331000000	3177	286432	1000000	0.2864320
chr4	331000000	332000000	2599	319263	1000000	0.3192630
chr4	332000000	333000000	2830	196761	1000000	0.1967610
chr4	333000000	334000000	2306	277325	1000000	0.2773250
chr4	334000000	335000000	2865	304042	1000000	0.3040420
chr4	335000000	336000000	2985	172135	1000000	0.1721350
chr4	336000000	337000000	3223	300078	1000000	0.3000780
chr4	337000000	338000000	2526	275733	1000000	0.2757330
chr4	338000000	339000000	2875	280995	1000000	0.2809950
chr4	339000000	340000000	2775	349956	1000000	0.3499560
chr4	340000000	341000000	3139	400354	1000000	0.4003540
chr4	341000000	342000000	2930	240286	1000000	0.2402860
chr4	342000000	343000000	2018	204643	1000000	0.2046430
chr4	343000000	344000000	3272	269840	1000000	0.2698400
chr4	344000000	345000000	2299	244028	1000000	0.2440280
chr4	345000000	346000000	3710	317481	1000000	0.3174810
chr4	346000000	347000000	3241	243724	1000000	0.2437240
chr4	347000000	348000000	3219	230083	1000000	0.2300830
chr4	348000000	349000000	2854	197515	1000000	0.1975150
chr4	349000000	350000000	2806	307512	1000000	0.3075120
chr4	350000000	351000000	2250	324345	1000000	0.3243450
chr4	351000000	352000000	2122	187357	1000000	0.1873570
chr4	352000000	353000000	2396	310924	1000000	0.3109240
chr4	353000000	354000000	3649	199425	1000000	0.1994250
chr4	354000000	355000000	2692	312534	1000000	0.3125340
chr4	355000000	356000000	2673	325938	1000000	0.3259380
chr4	356000000	357000000	3024	261403	1000000	0.2614030
chr4	357000000	358000000	2685	224386	1000000	0.2243860
chr4	358000000	359000000	3113	276933	1000000	0.2769330
chr4	359000000	360000000	2996	276824	1000000	0.2768240
chr4	360000000	361000000	2962	263157	1000000	0.2631570
chr4	361000000	362000000	2409	258344	1000000	0.2583440
chr4	362000000	363000000	3269	295558	1000000	0.2955580
chr4	363000000	364000000	2977	212678	1000000	0.2126780
chr4	364000000	365000000	2393	337738	1000000	0.3377380
chr4	365000000	366000000	2578	343050	1000000	0.3430500
chr4	366000000	367000000	2695	280583	1000000	0.2805830
chr4	367000000	368000000	2520	205313	1000000	0.2053130
chr4	368000000	369000000	2253	280751	1000000	0.2807510
chr4	369000000	370000000	2563	251421	1000000	0.2514210
chr4	370000000	371000000	3000	275034	1000000	0.2750340
chr4	371000000	372000000	3045	370216	1000000	0.3702160
chr4	372000000	373000000	2134	245920	1000000	0.2459200
chr4	373000000	374000000	2342	237325	1000000	0.2373250
chr4	374000000	375000000	2411	213176	1000000	0.2131760
chr4	375000000	376000000	1994	237173	1000000	0.2371730
chr4	376000000	376633172	947	58559	633172	0.0924851
chr5	0	1000000	2191	151549	1000000	0.1515490
chr5	1000000	2000000	3317	252405	1000000	0.2524050
chr5	2000000	3000000	2844	267915	1000000	0.2679150
chr5	3000000	4000000	2284	211405	1000000	0.2114050
chr5	4000000	5000000	2735	299602	1000000	0.2996020
chr5	5000000	6000000	2483	203694	1000000	0.2036940
chr5	6000000	7000000	2923	344581	1000000	0.3445810
chr5	7000000	8000000	3742	372238	1000000	0.3722380
chr5	8000000	9000000	2724	280468	1000000	0.2804680
chr5	9000000	10000000	2317	240985	1000000	0.2409850
chr5	10000000	11000000	3277	279657	1000000	0.2796570
chr5	11000000	12000000	2334	200677	1000000	0.2006770
chr5	12000000	13000000	2362	238026	1000000	0.2380260
chr5	13000000	14000000	2903	234801	1000000	0.2348010
chr5	14000000	15000000	2829	325924	1000000	0.3259240
chr5	15000000	16000000	2963	238017	1000000	0.2380170
chr5	16000000	17000000	2157	233619	1000000	0.2336190
chr5	17000000	18000000	2970	302696	1000000	0.3026960
chr5	18000000	19000000	2234	253639	1000000	0.2536390
chr5	19000000	20000000	1974	243717	1000000	0.2437170
chr5	20000000	21000000	2455	306462	1000000	0.3064620
chr5	21000000	22000000	2731	267955	1000000	0.2679550
chr5	22000000	23000000	2961	280098	1000000	0.2800980
chr5	23000000	24000000	3630	154599	1000000	0.1545990
chr5	24000000	25000000	2774	320183	1000000	0.3201830
chr5	25000000	26000000	2828	290339	1000000	0.2903390
chr5	26000000	27000000	2595	240990	1000000	0.2409900
chr5	27000000	28000000	1981	148159	1000000	0.1481590
chr5	28000000	29000000	1909	203535	1000000	0.2035350
chr5	29000000	30000000	3000	230017	1000000	0.2300170
chr5	30000000	31000000	3752	237102	1000000	0.2371020
chr5	31000000	32000000	3379	202986	1000000	0.2029860
chr5	32000000	33000000	2615	289760	1000000	0.2897600
chr5	33000000	34000000	3208	246024	1000000	0.2460240
chr5	34000000	35000000	2785	194216	1000000	0.1942160
chr5	35000000	36000000	3272	256379	1000000	0.2563790
chr5	36000000	37000000	2207	185923	1000000	0.1859230
chr5	37000000	38000000	3077	249231	1000000	0.2492310
chr5	38000000	39000000	3164	160275	1000000	0.1602750
chr5	39000000	40000000	2734	235311	1000000	0.2353110
chr5	40000000	41000000	2362	303068	1000000	0.3030680
chr5	41000000	42000000	2361	239217	1000000	0.2392170
chr5	42000000	43000000	2696	206530	1000000	0.2065300
chr5	43000000	44000000	2516	223680	1000000	0.2236800
chr5	44000000	45000000	2535	185586	1000000	0.1855860
chr5	45000000	46000000	1912	151209	1000000	0.1512090
chr5	46000000	47000000	2402	201388	1000000	0.2013880
chr5	47000000	48000000	2357	176108	1000000	0.1761080
chr5	48000000	49000000	2624	135268	1000000	0.1352680
chr5	49000000	50000000	2492	94571	1000000	0.0945710
chr5	50000000	51000000	2317	103587	1000000	0.1035870
chr5	51000000	52000000	2985	350586	1000000	0.3505860
chr5	52000000	53000000	2344	127239	1000000	0.1272390
chr5	53000000	54000000	1974	74526	1000000	0.0745260
chr5	54000000	55000000	2875	166525	1000000	0.1665250
chr5	55000000	56000000	2314	143430	1000000	0.1434300
chr5	56000000	57000000	2467	86113	1000000	0.0861130
chr5	57000000	58000000	2651	32766	1000000	0.0327660
chr5	58000000	59000000	2307	36714	1000000	0.0367140
chr5	59000000	60000000	1221	14916	1000000	0.0149160
chr5	60000000	61000000	738	11687	1000000	0.0116870
chr5	61000000	62000000	1381	13279	1000000	0.0132790
chr5	62000000	63000000	957	8780	1000000	0.0087800
chr5	63000000	64000000	1445	17514	1000000	0.0175140
chr5	64000000	65000000	1400	42767	1000000	0.0427670
chr5	65000000	66000000	1473	18844	1000000	0.0188440
chr5	66000000	67000000	1171	12961	1000000	0.0129610
chr5	67000000	68000000	1427	22242	1000000	0.0222420
chr5	68000000	69000000	1191	38269	1000000	0.0382690
chr5	69000000	70000000	120	4850	1000000	0.0048500
chr5	70000000	71000000	662	9314	1000000	0.0093140
chr5	71000000	72000000	2548	128144	1000000	0.1281440
chr5	72000000	73000000	2433	177352	1000000	0.1773520
chr5	73000000	74000000	2173	165153	1000000	0.1651530
chr5	74000000	75000000	2217	125937	1000000	0.1259370
chr5	75000000	76000000	1624	221405	1000000	0.2214050
chr5	76000000	77000000	2236	165768	1000000	0.1657680
chr5	77000000	78000000	1960	49095	1000000	0.0490950
chr5	78000000	79000000	2516	148197	1000000	0.1481970
chr5	79000000	80000000	2433	191404	1000000	0.1914040
chr5	80000000	81000000	2594	153789	1000000	0.1537890
chr5	81000000	82000000	3322	309660	1000000	0.3096600
chr5	82000000	83000000	2369	180357	1000000	0.1803570
chr5	83000000	84000000	2140	202801	1000000	0.2028010
chr5	84000000	85000000	2635	131756	1000000	0.1317560
chr5	85000000	86000000	2343	152868	1000000	0.1528680
chr5	86000000	87000000	3207	182143	1000000	0.1821430
chr5	87000000	88000000	2836	230189	1000000	0.2301890
chr5	88000000	89000000	2337	191411	1000000	0.1914110
chr5	89000000	90000000	1714	164224	1000000	0.1642240
chr5	90000000	91000000	2139	99064	1000000	0.0990640
chr5	91000000	92000000	2967	292126	1000000	0.2921260
chr5	92000000	93000000	2519	200096	1000000	0.2000960
chr5	93000000	94000000	3688	275212	1000000	0.2752120
chr5	94000000	95000000	3082	303745	1000000	0.3037450
chr5	95000000	96000000	2168	284548	1000000	0.2845480
chr5	96000000	97000000	1816	168699	1000000	0.1686990
chr5	97000000	98000000	2978	316459	1000000	0.3164590
chr5	98000000	99000000	2979	185359	1000000	0.1853590
chr5	99000000	100000000	2683	200388	1000000	0.2003880
chr5	100000000	101000000	2364	192499	1000000	0.1924990
chr5	101000000	102000000	1932	220708	1000000	0.2207080
chr5	102000000	103000000	2983	155221	1000000	0.1552210
chr5	103000000	104000000	2729	88373	1000000	0.0883730
chr5	104000000	105000000	2029	86782	1000000	0.0867820
chr5	105000000	106000000	2281	212338	1000000	0.2123380
chr5	106000000	107000000	2625	147331	1000000	0.1473310
chr5	107000000	108000000	3398	289473	1000000	0.2894730
chr5	108000000	109000000	2883	227899	1000000	0.2278990
chr5	109000000	110000000	2180	256917	1000000	0.2569170
chr5	110000000	111000000	2253	165597	1000000	0.1655970
chr5	111000000	112000000	1928	195575	1000000	0.1955750
chr5	112000000	113000000	2242	219016	1000000	0.2190160
chr5	113000000	114000000	1843	194911	1000000	0.1949110
chr5	114000000	115000000	1901	273613	1000000	0.2736130
chr5	115000000	116000000	1360	207276	1000000	0.2072760
chr5	116000000	117000000	2299	344046	1000000	0.3440460
chr5	117000000	118000000	2806	257665	1000000	0.2576650
chr5	118000000	119000000	3427	221951	1000000	0.2219510
chr5	119000000	120000000	2631	260842	1000000	0.2608420
chr5	120000000	121000000	2804	316119	1000000	0.3161190
chr5	121000000	122000000	2864	285728	1000000	0.2857280
chr5	122000000	123000000	3252	313536	1000000	0.3135360
chr5	123000000	124000000	1905	230653	1000000	0.2306530
chr5	124000000	125000000	2741	252940	1000000	0.2529400
chr5	125000000	126000000	2725	260670	1000000	0.2606700
chr5	126000000	127000000	1970	136209	1000000	0.1362090
chr5	127000000	128000000	2864	282951	1000000	0.2829510
chr5	128000000	129000000	2223	157494	1000000	0.1574940
chr5	129000000	130000000	2929	203947	1000000	0.2039470
chr5	130000000	131000000	3230	281785	1000000	0.2817850
chr5	131000000	132000000	3018	208015	1000000	0.2080150
chr5	132000000	133000000	3267	324488	1000000	0.3244880
chr5	133000000	134000000	3700	326186	1000000	0.3261860
chr5	134000000	135000000	2474	153208	1000000	0.1532080
chr5	135000000	136000000	2636	195990	1000000	0.1959900
chr5	136000000	137000000	2872	222213	1000000	0.2222130
chr5	137000000	138000000	2807	269681	1000000	0.2696810
chr5	138000000	139000000	2413	268661	1000000	0.2686610
chr5	139000000	140000000	2437	200479	1000000	0.2004790
chr5	140000000	141000000	2560	222887	1000000	0.2228870
chr5	141000000	142000000	3068	319463	1000000	0.3194630
chr5	142000000	143000000	3017	317500	1000000	0.3175000
chr5	143000000	144000000	3414	265692	1000000	0.2656920
chr5	144000000	145000000	2477	232450	1000000	0.2324500
chr5	145000000	146000000	3109	265775	1000000	0.2657750
chr5	146000000	147000000	2505	288596	1000000	0.2885960
chr5	147000000	148000000	3388	287627	1000000	0.2876270
chr5	148000000	149000000	2695	258373	1000000	0.2583730
chr5	149000000	150000000	2554	179999	1000000	0.1799990
chr5	150000000	151000000	2715	315611	1000000	0.3156110
chr5	151000000	152000000	2699	217816	1000000	0.2178160
chr5	152000000	153000000	3643	192354	1000000	0.1923540
chr5	153000000	154000000	2666	275157	1000000	0.2751570
chr5	154000000	155000000	2545	183192	1000000	0.1831920
chr5	155000000	156000000	3080	279359	1000000	0.2793590
chr5	156000000	157000000	2750	263207	1000000	0.2632070
chr5	157000000	158000000	2676	185983	1000000	0.1859830
chr5	158000000	159000000	2817	243703	1000000	0.2437030
chr5	159000000	160000000	3263	213155	1000000	0.2131550
chr5	160000000	161000000	2314	212579	1000000	0.2125790
chr5	161000000	162000000	3046	277908	1000000	0.2779080
chr5	162000000	163000000	3543	218891	1000000	0.2188910
chr5	163000000	164000000	3716	185828	1000000	0.1858280
chr5	164000000	165000000	3846	265384	1000000	0.2653840
chr5	165000000	166000000	2999	232648	1000000	0.2326480
chr5	166000000	167000000	3057	280557	1000000	0.2805570
chr5	167000000	168000000	2537	195606	1000000	0.1956060
chr5	168000000	169000000	2361	238880	1000000	0.2388800
chr5	169000000	170000000	2983	213452	1000000	0.2134520
chr5	170000000	171000000	2452	290730	1000000	0.2907300
chr5	171000000	172000000	3074	222128	1000000	0.2221280
chr5	172000000	173000000	3097	208136	1000000	0.2081360
chr5	173000000	174000000	2863	294445	1000000	0.2944450
chr5	174000000	175000000	2800	276975	1000000	0.2769750
chr5	175000000	176000000	3157	243351	1000000	0.2433510
chr5	176000000	177000000	2320	288520	1000000	0.2885200
chr5	177000000	178000000	3004	282079	1000000	0.2820790
chr5	178000000	179000000	2776	241274	1000000	0.2412740
chr5	179000000	180000000	1918	279041	1000000	0.2790410
chr5	180000000	181000000	2610	180089	1000000	0.1800890
chr5	181000000	182000000	2896	326513	1000000	0.3265130
chr5	182000000	183000000	3077	343262	1000000	0.3432620
chr5	183000000	184000000	2580	295311	1000000	0.2953110
chr5	184000000	185000000	2989	227679	1000000	0.2276790
chr5	185000000	186000000	2965	366111	1000000	0.3661110
chr5	186000000	187000000	3002	260057	1000000	0.2600570
chr5	187000000	188000000	3427	314039	1000000	0.3140390
chr5	188000000	189000000	3643	382157	1000000	0.3821570
chr5	189000000	190000000	3475	222875	1000000	0.2228750
chr5	190000000	191000000	4074	314054	1000000	0.3140540
chr5	191000000	192000000	4061	234309	1000000	0.2343090
chr5	192000000	193000000	2861	187071	1000000	0.1870710
chr5	193000000	194000000	2956	237299	1000000	0.2372990
chr5	194000000	195000000	3381	378461	1000000	0.3784610
chr5	195000000	196000000	2996	211144	1000000	0.2111440
chr5	196000000	197000000	2073	215196	1000000	0.2151960
chr5	197000000	198000000	1917	126208	1000000	0.1262080
chr5	198000000	199000000	2291	150664	1000000	0.1506640
chr5	199000000	200000000	3603	243081	1000000	0.2430810
chr5	200000000	201000000	3286	272948	1000000	0.2729480
chr5	201000000	202000000	2353	312618	1000000	0.3126180
chr5	202000000	203000000	2628	248834	1000000	0.2488340
chr5	203000000	204000000	3446	326852	1000000	0.3268520
chr5	204000000	205000000	3107	246657	1000000	0.2466570
chr5	205000000	206000000	2407	364197	1000000	0.3641970
chr5	206000000	207000000	2241	178341	1000000	0.1783410
chr5	207000000	208000000	2601	149065	1000000	0.1490650
chr5	208000000	208769040	1769	70838	769040	0.0921122
chr6	0	1000000	3607	301727	1000000	0.3017270
chr6	1000000	2000000	3756	248154	1000000	0.2481540
chr6	2000000	3000000	2094	166893	1000000	0.1668930
chr6	3000000	4000000	2525	314685	1000000	0.3146850
chr6	4000000	5000000	2171	293598	1000000	0.2935980
chr6	5000000	6000000	4322	263913	1000000	0.2639130
chr6	6000000	7000000	2281	347647	1000000	0.3476470
chr6	7000000	8000000	2199	258510	1000000	0.2585100
chr6	8000000	9000000	2848	319761	1000000	0.3197610
chr6	9000000	10000000	1538	182893	1000000	0.1828930
chr6	10000000	11000000	2840	321667	1000000	0.3216670
chr6	11000000	12000000	3607	306647	1000000	0.3066470
chr6	12000000	13000000	2431	320834	1000000	0.3208340
chr6	13000000	14000000	2724	333068	1000000	0.3330680
chr6	14000000	15000000	2890	208609	1000000	0.2086090
chr6	15000000	16000000	2723	205915	1000000	0.2059150
chr6	16000000	17000000	2617	303052	1000000	0.3030520
chr6	17000000	18000000	2816	263411	1000000	0.2634110
chr6	18000000	19000000	2222	291545	1000000	0.2915450
chr6	19000000	20000000	2486	329133	1000000	0.3291330
chr6	20000000	21000000	2185	341997	1000000	0.3419970
chr6	21000000	22000000	2390	201826	1000000	0.2018260
chr6	22000000	23000000	2745	268424	1000000	0.2684240
chr6	23000000	24000000	2060	221112	1000000	0.2211120
chr6	24000000	25000000	2302	257409	1000000	0.2574090
chr6	25000000	26000000	2740	307683	1000000	0.3076830
chr6	26000000	27000000	2258	243701	1000000	0.2437010
chr6	27000000	28000000	2850	356600	1000000	0.3566000
chr6	28000000	29000000	3125	252213	1000000	0.2522130
chr6	29000000	30000000	2634	276503	1000000	0.2765030
chr6	30000000	31000000	2038	310722	1000000	0.3107220
chr6	31000000	32000000	1787	213640	1000000	0.2136400
chr6	32000000	33000000	2820	349405	1000000	0.3494050
chr6	33000000	34000000	3023	177813	1000000	0.1778130
chr6	34000000	35000000	2212	226334	1000000	0.2263340
chr6	35000000	36000000	1893	251691	1000000	0.2516910
chr6	36000000	37000000	3032	379417	1000000	0.3794170
chr6	37000000	38000000	3400	168983	1000000	0.1689830
chr6	38000000	39000000	2791	237869	1000000	0.2378690
chr6	39000000	40000000	2500	346699	1000000	0.3466990
chr6	40000000	41000000	2091	208516	1000000	0.2085160
chr6	41000000	42000000	2533	289347	1000000	0.2893470
chr6	42000000	43000000	2874	302889	1000000	0.3028890
chr6	43000000	44000000	2127	249846	1000000	0.2498460
chr6	44000000	45000000	2418	222199	1000000	0.2221990
chr6	45000000	46000000	2848	205960	1000000	0.2059600
chr6	46000000	47000000	2623	220055	1000000	0.2200550
chr6	47000000	48000000	2755	205448	1000000	0.2054480
chr6	48000000	49000000	2277	221588	1000000	0.2215880
chr6	49000000	50000000	2720	184109	1000000	0.1841090
chr6	50000000	51000000	2995	260237	1000000	0.2602370
chr6	51000000	52000000	2285	253256	1000000	0.2532560
chr6	52000000	53000000	3963	282386	1000000	0.2823860
chr6	53000000	54000000	2711	135247	1000000	0.1352470
chr6	54000000	55000000	2408	162872	1000000	0.1628720
chr6	55000000	56000000	1938	217821	1000000	0.2178210
chr6	56000000	57000000	3199	243119	1000000	0.2431190
chr6	57000000	58000000	2531	185328	1000000	0.1853280
chr6	58000000	59000000	2680	217001	1000000	0.2170010
chr6	59000000	60000000	2886	119099	1000000	0.1190990
chr6	60000000	61000000	2430	200127	1000000	0.2001270
chr6	61000000	62000000	2412	191017	1000000	0.1910170
chr6	62000000	63000000	2365	175566	1000000	0.1755660
chr6	63000000	64000000	2637	222758	1000000	0.2227580
chr6	64000000	65000000	2209	177321	1000000	0.1773210
chr6	65000000	66000000	2572	217601	1000000	0.2176010
chr6	66000000	67000000	2547	235460	1000000	0.2354600
chr6	67000000	68000000	2551	116015	1000000	0.1160150
chr6	68000000	69000000	2306	166445	1000000	0.1664450
chr6	69000000	70000000	2083	195996	1000000	0.1959960
chr6	70000000	71000000	2534	189836	1000000	0.1898360
chr6	71000000	72000000	2738	108998	1000000	0.1089980
chr6	72000000	73000000	2398	149704	1000000	0.1497040
chr6	73000000	74000000	2536	164512	1000000	0.1645120
chr6	74000000	75000000	2405	236204	1000000	0.2362040
chr6	75000000	76000000	2266	182855	1000000	0.1828550
chr6	76000000	77000000	2037	152305	1000000	0.1523050
chr6	77000000	78000000	3099	233876	1000000	0.2338760
chr6	78000000	79000000	2783	127880	1000000	0.1278800
chr6	79000000	80000000	3090	161981	1000000	0.1619810
chr6	80000000	81000000	2631	110130	1000000	0.1101300
chr6	81000000	82000000	2771	141654	1000000	0.1416540
chr6	82000000	83000000	2376	71396	1000000	0.0713960
chr6	83000000	84000000	2272	172418	1000000	0.1724180
chr6	84000000	85000000	2350	84262	1000000	0.0842620
chr6	85000000	86000000	2129	134509	1000000	0.1345090
chr6	86000000	87000000	2669	205179	1000000	0.2051790
chr6	87000000	88000000	1555	133691	1000000	0.1336910
chr6	88000000	89000000	2509	137342	1000000	0.1373420
chr6	89000000	90000000	2569	98059	1000000	0.0980590
chr6	90000000	91000000	2409	195091	1000000	0.1950910
chr6	91000000	92000000	659	9459	1000000	0.0094590
chr6	92000000	93000000	1982	120928	1000000	0.1209280
chr6	93000000	94000000	3036	169798	1000000	0.1697980
chr6	94000000	95000000	1883	125603	1000000	0.1256030
chr6	95000000	96000000	3043	226010	1000000	0.2260100
chr6	96000000	97000000	1842	129208	1000000	0.1292080
chr6	97000000	98000000	1974	212951	1000000	0.2129510
chr6	98000000	99000000	2451	126932	1000000	0.1269320
chr6	99000000	100000000	2067	186849	1000000	0.1868490
chr6	100000000	101000000	3123	115864	1000000	0.1158640
chr6	101000000	102000000	1866	131550	1000000	0.1315500
chr6	102000000	103000000	2663	185929	1000000	0.1859290
chr6	103000000	104000000	2185	129403	1000000	0.1294030
chr6	104000000	105000000	2750	218276	1000000	0.2182760
chr6	105000000	106000000	2087	207758	1000000	0.2077580
chr6	106000000	107000000	2096	180872	1000000	0.1808720
chr6	107000000	108000000	2350	202470	1000000	0.2024700
chr6	108000000	109000000	2476	168593	1000000	0.1685930
chr6	109000000	110000000	3166	161542	1000000	0.1615420
chr6	110000000	111000000	2585	184430	1000000	0.1844300
chr6	111000000	112000000	2458	218435	1000000	0.2184350
chr6	112000000	113000000	3639	296823	1000000	0.2968230
chr6	113000000	114000000	2711	217339	1000000	0.2173390
chr6	114000000	115000000	2310	140467	1000000	0.1404670
chr6	115000000	116000000	2245	232478	1000000	0.2324780
chr6	116000000	117000000	2882	229467	1000000	0.2294670
chr6	117000000	118000000	1988	167670	1000000	0.1676700
chr6	118000000	119000000	2099	148914	1000000	0.1489140
chr6	119000000	120000000	1676	145267	1000000	0.1452670
chr6	120000000	121000000	2386	160796	1000000	0.1607960
chr6	121000000	122000000	1627	169011	1000000	0.1690110
chr6	122000000	123000000	2366	207945	1000000	0.2079450
chr6	123000000	124000000	2334	121303	1000000	0.1213030
chr6	124000000	125000000	2162	137812	1000000	0.1378120
chr6	125000000	126000000	2954	205713	1000000	0.2057130
chr6	126000000	127000000	2783	176701	1000000	0.1767010
chr6	127000000	128000000	2738	175350	1000000	0.1753500
chr6	128000000	129000000	3502	218911	1000000	0.2189110
chr6	129000000	130000000	2806	182389	1000000	0.1823890
chr6	130000000	131000000	3631	243919	1000000	0.2439190
chr6	131000000	132000000	2478	215328	1000000	0.2153280
chr6	132000000	133000000	3735	257545	1000000	0.2575450
chr6	133000000	134000000	2966	172872	1000000	0.1728720
chr6	134000000	135000000	3324	191351	1000000	0.1913510
chr6	135000000	136000000	3270	221022	1000000	0.2210220
chr6	136000000	137000000	3221	175334	1000000	0.1753340
chr6	137000000	138000000	3959	214226	1000000	0.2142260
chr6	138000000	139000000	3247	178395	1000000	0.1783950
chr6	139000000	140000000	3841	102775	1000000	0.1027750
chr6	140000000	141000000	2744	277471	1000000	0.2774710
chr6	141000000	142000000	3074	230074	1000000	0.2300740
chr6	142000000	143000000	3422	258165	1000000	0.2581650
chr6	143000000	144000000	3479	283152	1000000	0.2831520
chr6	144000000	145000000	2731	220957	1000000	0.2209570
chr6	145000000	146000000	2421	195801	1000000	0.1958010
chr6	146000000	147000000	3063	253836	1000000	0.2538360
chr6	147000000	148000000	2996	274447	1000000	0.2744470
chr6	148000000	149000000	2740	211144	1000000	0.2111440
chr6	149000000	150000000	2594	246508	1000000	0.2465080
chr6	150000000	151000000	2594	266902	1000000	0.2669020
chr6	151000000	152000000	3270	189320	1000000	0.1893200
chr6	152000000	153000000	2455	191734	1000000	0.1917340
chr6	153000000	154000000	1996	187943	1000000	0.1879430
chr6	154000000	155000000	2496	155558	1000000	0.1555580
chr6	155000000	156000000	2003	136225	1000000	0.1362250
chr6	156000000	157000000	2568	271601	1000000	0.2716010
chr6	157000000	158000000	3658	236938	1000000	0.2369380
chr6	158000000	159000000	2681	253344	1000000	0.2533440
chr6	159000000	160000000	2707	212672	1000000	0.2126720
chr6	160000000	161000000	2369	244578	1000000	0.2445780
chr6	161000000	162000000	3543	261345	1000000	0.2613450
chr6	162000000	163000000	3329	283520	1000000	0.2835200
chr6	163000000	164000000	2926	291379	1000000	0.2913790
chr6	164000000	165000000	2271	236579	1000000	0.2365790
chr6	165000000	166000000	2261	284022	1000000	0.2840220
chr6	166000000	167000000	2814	272566	1000000	0.2725660
chr6	167000000	168000000	2843	282555	1000000	0.2825550
chr6	168000000	169000000	3472	366109	1000000	0.3661090
chr6	169000000	170000000	3059	329620	1000000	0.3296200
chr6	170000000	171000000	2689	208479	1000000	0.2084790
chr6	171000000	172000000	2142	236444	1000000	0.2364440
chr6	172000000	173000000	2388	249708	1000000	0.2497080
chr6	173000000	174000000	2735	248712	1000000	0.2487120
chr6	174000000	175000000	3258	251720	1000000	0.2517200
chr6	175000000	176000000	2344	314769	1000000	0.3147690
chr6	176000000	177000000	3417	200246	1000000	0.2002460
chr6	177000000	178000000	2508	261042	1000000	0.2610420
chr6	178000000	179000000	2766	258812	1000000	0.2588120
chr6	179000000	180000000	2294	192038	1000000	0.1920380
chr6	180000000	181000000	2584	314974	1000000	0.3149740
chr6	181000000	182000000	2275	255110	1000000	0.2551100
chr6	182000000	183000000	3031	246127	1000000	0.2461270
chr6	183000000	184000000	2327	168793	1000000	0.1687930
chr6	184000000	185000000	2093	192498	1000000	0.1924980
chr6	185000000	186000000	2990	224443	1000000	0.2244430
chr6	186000000	187000000	2595	197804	1000000	0.1978040
chr6	187000000	188000000	2138	216837	1000000	0.2168370
chr6	188000000	189000000	2422	238585	1000000	0.2385850
chr6	189000000	190000000	3194	260391	1000000	0.2603910
chr6	190000000	191000000	2879	238106	1000000	0.2381060
chr6	191000000	192000000	2751	280877	1000000	0.2808770
chr6	192000000	193000000	2904	220566	1000000	0.2205660
chr6	193000000	194000000	3073	243370	1000000	0.2433700
chr6	194000000	195000000	2868	294344	1000000	0.2943440
chr6	195000000	196000000	2568	208233	1000000	0.2082330
chr6	196000000	197000000	2579	289103	1000000	0.2891030
chr6	197000000	198000000	2550	283995	1000000	0.2839950
chr6	198000000	199000000	2896	352056	1000000	0.3520560
chr6	199000000	200000000	3210	264446	1000000	0.2644460
chr6	200000000	201000000	2948	377687	1000000	0.3776870
chr6	201000000	202000000	1986	270173	1000000	0.2701730
chr6	202000000	203000000	2747	232211	1000000	0.2322110
chr6	203000000	204000000	1671	126861	1000000	0.1268610
chr6	204000000	205000000	2234	201188	1000000	0.2011880
chr6	205000000	206000000	2784	219680	1000000	0.2196800
chr6	206000000	207000000	3471	156297	1000000	0.1562970
chr6	207000000	208000000	3577	300262	1000000	0.3002620
chr6	208000000	209000000	3121	303105	1000000	0.3031050
chr6	209000000	210000000	4169	259326	1000000	0.2593260
chr6	210000000	211000000	3205	170272	1000000	0.1702720
chr6	211000000	212000000	2841	246952	1000000	0.2469520
chr6	212000000	213000000	4022	310774	1000000	0.3107740
chr6	213000000	214000000	3307	393899	1000000	0.3938990
chr6	214000000	215000000	2392	251803	1000000	0.2518030
chr6	215000000	216000000	3385	242340	1000000	0.2423400
chr6	216000000	217000000	2767	289354	1000000	0.2893540
chr6	217000000	218000000	3130	285841	1000000	0.2858410
chr6	218000000	219000000	3191	320945	1000000	0.3209450
chr6	219000000	220000000	2225	277350	1000000	0.2773500
chr6	220000000	221000000	3141	319254	1000000	0.3192540
chr6	221000000	222000000	3006	281489	1000000	0.2814890
chr6	222000000	223000000	2607	376649	1000000	0.3766490
chr6	223000000	224000000	2639	371513	1000000	0.3715130
chr6	224000000	225000000	2775	322034	1000000	0.3220340
chr6	225000000	226000000	4056	183980	1000000	0.1839800
chr6	226000000	227000000	3012	252772	1000000	0.2527720
chr6	227000000	228000000	2327	160521	1000000	0.1605210
chr6	228000000	228414185	923	20848	414185	0.0503350
chr7	0	1000000	2333	234647	1000000	0.2346470
chr7	1000000	2000000	2842	276765	1000000	0.2767650
chr7	2000000	3000000	2577	342821	1000000	0.3428210
chr7	3000000	4000000	2383	208036	1000000	0.2080360
chr7	4000000	5000000	3166	211881	1000000	0.2118810
chr7	5000000	6000000	2355	310912	1000000	0.3109120
chr7	6000000	7000000	2342	380005	1000000	0.3800050
chr7	7000000	8000000	2329	303623	1000000	0.3036230
chr7	8000000	9000000	3146	275262	1000000	0.2752620
chr7	9000000	10000000	2149	191119	1000000	0.1911190
chr7	10000000	11000000	3270	252871	1000000	0.2528710
chr7	11000000	12000000	2721	243576	1000000	0.2435760
chr7	12000000	13000000	2526	232891	1000000	0.2328910
chr7	13000000	14000000	3087	282427	1000000	0.2824270
chr7	14000000	15000000	3818	221845	1000000	0.2218450
chr7	15000000	16000000	2271	140418	1000000	0.1404180
chr7	16000000	17000000	3205	228230	1000000	0.2282300
chr7	17000000	18000000	2627	243274	1000000	0.2432740
chr7	18000000	19000000	2410	245055	1000000	0.2450550
chr7	19000000	20000000	3047	267161	1000000	0.2671610
chr7	20000000	21000000	3521	241986	1000000	0.2419860
chr7	21000000	22000000	2625	217265	1000000	0.2172650
chr7	22000000	23000000	2680	329124	1000000	0.3291240
chr7	23000000	24000000	2631	263635	1000000	0.2636350
chr7	24000000	25000000	2143	208943	1000000	0.2089430
chr7	25000000	26000000	2204	277205	1000000	0.2772050
chr7	26000000	27000000	2110	228162	1000000	0.2281620
chr7	27000000	28000000	2527	267535	1000000	0.2675350
chr7	28000000	29000000	3040	300225	1000000	0.3002250
chr7	29000000	30000000	2291	181773	1000000	0.1817730
chr7	30000000	31000000	2759	225606	1000000	0.2256060
chr7	31000000	32000000	3192	293475	1000000	0.2934750
chr7	32000000	33000000	2921	257766	1000000	0.2577660
chr7	33000000	34000000	3175	212591	1000000	0.2125910
chr7	34000000	35000000	2827	72212	1000000	0.0722120
chr7	35000000	36000000	3127	78487	1000000	0.0784870
chr7	36000000	37000000	2868	154075	1000000	0.1540750
chr7	37000000	38000000	2749	245430	1000000	0.2454300
chr7	38000000	39000000	2493	309077	1000000	0.3090770
chr7	39000000	40000000	2026	194506	1000000	0.1945060
chr7	40000000	41000000	2746	268269	1000000	0.2682690
chr7	41000000	42000000	2625	212833	1000000	0.2128330
chr7	42000000	43000000	3164	268594	1000000	0.2685940
chr7	43000000	44000000	3233	231405	1000000	0.2314050
chr7	44000000	45000000	2704	212486	1000000	0.2124860
chr7	45000000	46000000	2785	80397	1000000	0.0803970
chr7	46000000	47000000	2237	243603	1000000	0.2436030
chr7	47000000	48000000	3215	262811	1000000	0.2628110
chr7	48000000	49000000	1969	133420	1000000	0.1334200
chr7	49000000	50000000	2718	266670	1000000	0.2666700
chr7	50000000	51000000	3049	85311	1000000	0.0853110
chr7	51000000	52000000	2759	71598	1000000	0.0715980
chr7	52000000	53000000	2533	215819	1000000	0.2158190
chr7	53000000	54000000	2269	219363	1000000	0.2193630
chr7	54000000	55000000	2174	224696	1000000	0.2246960
chr7	55000000	56000000	2509	317965	1000000	0.3179650
chr7	56000000	57000000	2072	182976	1000000	0.1829760
chr7	57000000	58000000	2232	162930	1000000	0.1629300
chr7	58000000	59000000	2159	209957	1000000	0.2099570
chr7	59000000	60000000	2547	252065	1000000	0.2520650
chr7	60000000	61000000	2043	216152	1000000	0.2161520
chr7	61000000	62000000	2823	215331	1000000	0.2153310
chr7	62000000	63000000	2822	210266	1000000	0.2102660
chr7	63000000	64000000	2594	274695	1000000	0.2746950
chr7	64000000	65000000	2239	292289	1000000	0.2922890
chr7	65000000	66000000	3708	221170	1000000	0.2211700
chr7	66000000	67000000	2824	266550	1000000	0.2665500
chr7	67000000	68000000	3187	245615	1000000	0.2456150
chr7	68000000	69000000	2892	234851	1000000	0.2348510
chr7	69000000	70000000	1859	169050	1000000	0.1690500
chr7	70000000	71000000	2215	214809	1000000	0.2148090
chr7	71000000	72000000	1807	131981	1000000	0.1319810
chr7	72000000	73000000	2618	255025	1000000	0.2550250
chr7	73000000	74000000	2536	153276	1000000	0.1532760
chr7	74000000	75000000	1726	101455	1000000	0.1014550
chr7	75000000	76000000	2137	200065	1000000	0.2000650
chr7	76000000	77000000	2401	208495	1000000	0.2084950
chr7	77000000	78000000	2960	238788	1000000	0.2387880
chr7	78000000	79000000	3354	192333	1000000	0.1923330
chr7	79000000	80000000	3102	268611	1000000	0.2686110
chr7	80000000	81000000	3247	207248	1000000	0.2072480
chr7	81000000	82000000	2408	208164	1000000	0.2081640
chr7	82000000	83000000	2228	189746	1000000	0.1897460
chr7	83000000	84000000	2233	181430	1000000	0.1814300
chr7	84000000	85000000	2335	137960	1000000	0.1379600
chr7	85000000	86000000	2200	169355	1000000	0.1693550
chr7	86000000	87000000	3543	201796	1000000	0.2017960
chr7	87000000	88000000	3692	171287	1000000	0.1712870
chr7	88000000	89000000	3227	301431	1000000	0.3014310
chr7	89000000	90000000	2475	205691	1000000	0.2056910
chr7	90000000	91000000	3414	174075	1000000	0.1740750
chr7	91000000	92000000	2419	268139	1000000	0.2681390
chr7	92000000	93000000	2314	180447	1000000	0.1804470
chr7	93000000	94000000	2268	229389	1000000	0.2293890
chr7	94000000	95000000	2751	182822	1000000	0.1828220
chr7	95000000	96000000	2523	248047	1000000	0.2480470
chr7	96000000	97000000	2476	237379	1000000	0.2373790
chr7	97000000	98000000	2679	201155	1000000	0.2011550
chr7	98000000	99000000	2435	331966	1000000	0.3319660
chr7	99000000	100000000	1832	196864	1000000	0.1968640
chr7	100000000	101000000	2700	200100	1000000	0.2001000
chr7	101000000	102000000	2061	194178	1000000	0.1941780
chr7	102000000	103000000	2453	147011	1000000	0.1470110
chr7	103000000	104000000	2630	286216	1000000	0.2862160
chr7	104000000	105000000	2314	174984	1000000	0.1749840
chr7	105000000	106000000	1741	157964	1000000	0.1579640
chr7	106000000	107000000	2711	223340	1000000	0.2233400
chr7	107000000	108000000	2494	238068	1000000	0.2380680
chr7	108000000	109000000	2534	165866	1000000	0.1658660
chr7	109000000	110000000	1856	201588	1000000	0.2015880
chr7	110000000	111000000	2398	222717	1000000	0.2227170
chr7	111000000	112000000	2578	172363	1000000	0.1723630
chr7	112000000	113000000	1952	163208	1000000	0.1632080
chr7	113000000	114000000	2893	164511	1000000	0.1645110
chr7	114000000	115000000	2426	152592	1000000	0.1525920
chr7	115000000	116000000	2109	155434	1000000	0.1554340
chr7	116000000	117000000	1761	89904	1000000	0.0899040
chr7	117000000	118000000	2164	140010	1000000	0.1400100
chr7	118000000	119000000	3015	223770	1000000	0.2237700
chr7	119000000	120000000	2685	175066	1000000	0.1750660
chr7	120000000	121000000	2640	185705	1000000	0.1857050
chr7	121000000	122000000	2488	212728	1000000	0.2127280
chr7	122000000	123000000	2452	196322	1000000	0.1963220
chr7	123000000	124000000	2886	147619	1000000	0.1476190
chr7	124000000	125000000	2172	101746	1000000	0.1017460
chr7	125000000	126000000	2911	227600	1000000	0.2276000
chr7	126000000	127000000	2002	126465	1000000	0.1264650
chr7	127000000	128000000	1830	121438	1000000	0.1214380
chr7	128000000	129000000	2176	116150	1000000	0.1161500
chr7	129000000	130000000	3051	190450	1000000	0.1904500
chr7	130000000	131000000	2152	112760	1000000	0.1127600
chr7	131000000	132000000	2907	152447	1000000	0.1524470
chr7	132000000	133000000	2128	79056	1000000	0.0790560
chr7	133000000	134000000	2721	134109	1000000	0.1341090
chr7	134000000	135000000	2661	101275	1000000	0.1012750
chr7	135000000	136000000	3036	127466	1000000	0.1274660
chr7	136000000	137000000	2350	120307	1000000	0.1203070
chr7	137000000	138000000	929	15641	1000000	0.0156410
chr7	138000000	139000000	1515	29037	1000000	0.0290370
chr7	139000000	140000000	1079	12170	1000000	0.0121700
chr7	140000000	141000000	962	10032	1000000	0.0100320
chr7	141000000	142000000	1158	12343	1000000	0.0123430
chr7	142000000	143000000	1145	11611	1000000	0.0116110
chr7	143000000	144000000	701	9255	1000000	0.0092550
chr7	144000000	145000000	1909	121167	1000000	0.1211670
chr7	145000000	146000000	2460	179000	1000000	0.1790000
chr7	146000000	147000000	2461	92254	1000000	0.0922540
chr7	147000000	148000000	2525	45664	1000000	0.0456640
chr7	148000000	149000000	3036	87779	1000000	0.0877790
chr7	149000000	150000000	3190	110940	1000000	0.1109400
chr7	150000000	151000000	1878	47417	1000000	0.0474170
chr7	151000000	152000000	3947	176091	1000000	0.1760910
chr7	152000000	153000000	3514	208809	1000000	0.2088090
chr7	153000000	154000000	2695	233210	1000000	0.2332100
chr7	154000000	155000000	2338	117962	1000000	0.1179620
chr7	155000000	156000000	3166	198020	1000000	0.1980200
chr7	156000000	157000000	2705	239769	1000000	0.2397690
chr7	157000000	158000000	2176	164394	1000000	0.1643940
chr7	158000000	159000000	2188	151399	1000000	0.1513990
chr7	159000000	160000000	2308	172710	1000000	0.1727100
chr7	160000000	161000000	2587	165163	1000000	0.1651630
chr7	161000000	162000000	1881	130811	1000000	0.1308110
chr7	162000000	163000000	2649	174520	1000000	0.1745200
chr7	163000000	164000000	1459	146197	1000000	0.1461970
chr7	164000000	165000000	1754	135576	1000000	0.1355760
chr7	165000000	166000000	2278	204787	1000000	0.2047870
chr7	166000000	167000000	2327	165942	1000000	0.1659420
chr7	167000000	168000000	2291	279410	1000000	0.2794100
chr7	168000000	169000000	2393	164891	1000000	0.1648910
chr7	169000000	170000000	2721	130262	1000000	0.1302620
chr7	170000000	171000000	2900	251062	1000000	0.2510620
chr7	171000000	172000000	2813	188350	1000000	0.1883500
chr7	172000000	173000000	2259	210716	1000000	0.2107160
chr7	173000000	174000000	2733	145588	1000000	0.1455880
chr7	174000000	175000000	2494	169157	1000000	0.1691570
chr7	175000000	176000000	2392	196608	1000000	0.1966080
chr7	176000000	177000000	3246	273402	1000000	0.2734020
chr7	177000000	178000000	3590	193126	1000000	0.1931260
chr7	178000000	179000000	2835	230655	1000000	0.2306550
chr7	179000000	180000000	2074	182648	1000000	0.1826480
chr7	180000000	181000000	2360	157018	1000000	0.1570180
chr7	181000000	182000000	2530	87457	1000000	0.0874570
chr7	182000000	183000000	2451	211691	1000000	0.2116910
chr7	183000000	184000000	2188	105241	1000000	0.1052410
chr7	184000000	185000000	3011	303129	1000000	0.3031290
chr7	185000000	186000000	2499	181498	1000000	0.1814980
chr7	186000000	187000000	2844	130223	1000000	0.1302230
chr7	187000000	188000000	1733	145671	1000000	0.1456710
chr7	188000000	189000000	2257	196773	1000000	0.1967730
chr7	189000000	190000000	2933	170172	1000000	0.1701720
chr7	190000000	191000000	3103	213720	1000000	0.2137200
chr7	191000000	192000000	2369	173109	1000000	0.1731090
chr7	192000000	193000000	3295	219851	1000000	0.2198510
chr7	193000000	194000000	2189	159611	1000000	0.1596110
chr7	194000000	195000000	1993	123681	1000000	0.1236810
chr7	195000000	196000000	2418	166398	1000000	0.1663980
chr7	196000000	197000000	1964	194008	1000000	0.1940080
chr7	197000000	198000000	3177	153844	1000000	0.1538440
chr7	198000000	199000000	3005	200898	1000000	0.2008980
chr7	199000000	200000000	2451	254818	1000000	0.2548180
chr7	200000000	201000000	3109	177875	1000000	0.1778750
chr7	201000000	202000000	3113	255983	1000000	0.2559830
chr7	202000000	203000000	3391	189692	1000000	0.1896920
chr7	203000000	204000000	2745	196766	1000000	0.1967660
chr7	204000000	205000000	2303	152992	1000000	0.1529920
chr7	205000000	206000000	2089	214296	1000000	0.2142960
chr7	206000000	207000000	1824	177402	1000000	0.1774020
chr7	207000000	208000000	2419	171010	1000000	0.1710100
chr7	208000000	209000000	3587	264480	1000000	0.2644800
chr7	209000000	210000000	3083	218471	1000000	0.2184710
chr7	210000000	211000000	2568	209585	1000000	0.2095850
chr7	211000000	212000000	2918	259822	1000000	0.2598220
chr7	212000000	213000000	2902	289605	1000000	0.2896050
chr7	213000000	214000000	2650	190734	1000000	0.1907340
chr7	214000000	215000000	2485	219897	1000000	0.2198970
chr7	215000000	216000000	2486	142535	1000000	0.1425350
chr7	216000000	217000000	2434	121342	1000000	0.1213420
chr7	217000000	218000000	2696	250467	1000000	0.2504670
chr7	218000000	219000000	2768	272394	1000000	0.2723940
chr7	219000000	220000000	2417	226494	1000000	0.2264940
chr7	220000000	221000000	2397	181456	1000000	0.1814560
chr7	221000000	222000000	2723	167715	1000000	0.1677150
chr7	222000000	223000000	2692	232353	1000000	0.2323530
chr7	223000000	224000000	3045	276732	1000000	0.2767320
chr7	224000000	225000000	3168	233982	1000000	0.2339820
chr7	225000000	226000000	3032	231474	1000000	0.2314740
chr7	226000000	227000000	2861	188871	1000000	0.1888710
chr7	227000000	228000000	3377	203301	1000000	0.2033010
chr7	228000000	229000000	3113	181649	1000000	0.1816490
chr7	229000000	230000000	2807	214510	1000000	0.2145100
chr7	230000000	231000000	2889	222608	1000000	0.2226080
chr7	231000000	232000000	2972	304190	1000000	0.3041900
chr7	232000000	233000000	2658	246118	1000000	0.2461180
chr7	233000000	234000000	3341	241126	1000000	0.2411260
chr7	234000000	235000000	3570	159614	1000000	0.1596140
chr7	235000000	236000000	2573	210852	1000000	0.2108520
chr7	236000000	237000000	3128	189384	1000000	0.1893840
chr7	237000000	238000000	3498	243352	1000000	0.2433520
chr7	238000000	239000000	3219	320182	1000000	0.3201820
chr7	239000000	240000000	3887	199306	1000000	0.1993060
chr7	240000000	241000000	2877	303823	1000000	0.3038230
chr7	241000000	242000000	2098	213662	1000000	0.2136620
chr7	242000000	243000000	2895	256475	1000000	0.2564750
chr7	243000000	244000000	2970	303338	1000000	0.3033380
chr7	244000000	245000000	2780	185773	1000000	0.1857730
chr7	245000000	246000000	2598	249785	1000000	0.2497850
chr7	246000000	247000000	3907	222376	1000000	0.2223760
chr7	247000000	248000000	3274	186864	1000000	0.1868640
chr7	248000000	249000000	2648	265516	1000000	0.2655160
chr7	249000000	250000000	2854	183508	1000000	0.1835080
chr7	250000000	251000000	2207	165727	1000000	0.1657270
chr7	251000000	252000000	2340	171506	1000000	0.1715060
chr7	252000000	253000000	2747	209694	1000000	0.2096940
chr7	253000000	254000000	2792	168421	1000000	0.1684210
chr7	254000000	255000000	2849	144210	1000000	0.1442100
chr7	255000000	256000000	2084	209680	1000000	0.2096800
chr7	256000000	257000000	3011	187788	1000000	0.1877880
chr7	257000000	258000000	2367	243457	1000000	0.2434570
chr7	258000000	259000000	2567	258077	1000000	0.2580770
chr7	259000000	260000000	2950	241836	1000000	0.2418360
chr7	260000000	261000000	2917	241223	1000000	0.2412230
chr7	261000000	262000000	2615	234750	1000000	0.2347500
chr7	262000000	263000000	3350	270938	1000000	0.2709380
chr7	263000000	264000000	2265	260758	1000000	0.2607580
chr7	264000000	265000000	2681	239377	1000000	0.2393770
chr7	265000000	266000000	2536	284284	1000000	0.2842840
chr7	266000000	267000000	2493	214618	1000000	0.2146180
chr7	267000000	268000000	3222	291589	1000000	0.2915890
chr7	268000000	269000000	3898	238881	1000000	0.2388810
chr7	269000000	270000000	3340	247571	1000000	0.2475710
chr7	270000000	271000000	3031	333407	1000000	0.3334070
chr7	271000000	272000000	3570	241195	1000000	0.2411950
chr7	272000000	273000000	2705	320895	1000000	0.3208950
chr7	273000000	274000000	2856	326411	1000000	0.3264110
chr7	274000000	275000000	3176	261973	1000000	0.2619730
chr7	275000000	276000000	2573	260933	1000000	0.2609330
chr7	276000000	277000000	2752	316114	1000000	0.3161140
chr7	277000000	278000000	2882	289629	1000000	0.2896290
chr7	278000000	279000000	3071	221483	1000000	0.2214830
chr7	279000000	280000000	2889	254771	1000000	0.2547710
chr7	280000000	281000000	3251	216100	1000000	0.2161000
chr7	281000000	282000000	1853	282684	1000000	0.2826840
chr7	282000000	283000000	2774	245202	1000000	0.2452020
chr7	283000000	284000000	3123	204733	1000000	0.2047330
chr7	284000000	285000000	2104	171172	1000000	0.1711720
chr7	285000000	286000000	2859	223103	1000000	0.2231030
chr7	286000000	287000000	3396	253111	1000000	0.2531110
chr7	287000000	288000000	2930	239764	1000000	0.2397640
chr7	288000000	289000000	2206	262595	1000000	0.2625950
chr7	289000000	290000000	2395	234507	1000000	0.2345070
chr7	290000000	291000000	3392	303153	1000000	0.3031530
chr7	291000000	292000000	3975	276679	1000000	0.2766790
chr7	292000000	293000000	3694	299884	1000000	0.2998840
chr7	293000000	294000000	2511	329765	1000000	0.3297650
chr7	294000000	295000000	3745	369009	1000000	0.3690090
chr7	295000000	296000000	3600	238847	1000000	0.2388470
chr7	296000000	297000000	2876	338568	1000000	0.3385680
chr7	297000000	298000000	2052	217052	1000000	0.2170520
chr7	298000000	299000000	2801	339598	1000000	0.3395980
chr7	299000000	300000000	2637	314524	1000000	0.3145240
chr7	300000000	301000000	3211	353931	1000000	0.3539310
chr7	301000000	302000000	2427	300070	1000000	0.3000700
[truncated: 9,213 more rows]
