# Supplementary material for: Chromosome-level haplotype-resolved assembly of highly heterozygous grass genomes with PhaseGrass
Source: Nat Commun. 2025 Dec 20;17:12. doi: 10.1038/s41467-025-66377-5 (PMC12764793; doi:10.1038/s41467-025-66377-5)
Supplement: Supplementary file 6 — Source Data [file 41467_2025_66377_MOESM6_ESM.zip › Supplementary Fig. 11a/Sikem_coverage/ref_windows_rep_cov.bed]

chr1	0	1000000	2979	885926	1000000	0.8859260
chr1	1000000	2000000	4414	756507	1000000	0.7565070
chr1	2000000	3000000	4716	686953	1000000	0.6869530
chr1	3000000	4000000	4606	742221	1000000	0.7422210
chr1	4000000	5000000	2727	824778	1000000	0.8247780
chr1	5000000	6000000	3721	719543	1000000	0.7195430
chr1	6000000	7000000	3649	835204	1000000	0.8352040
chr1	7000000	8000000	1674	943674	1000000	0.9436740
chr1	8000000	9000000	2815	638269	1000000	0.6382690
chr1	9000000	10000000	3217	736852	1000000	0.7368520
chr1	10000000	11000000	2999	697879	1000000	0.6978790
chr1	11000000	12000000	3030	731966	1000000	0.7319660
chr1	12000000	13000000	2467	677486	1000000	0.6774860
chr1	13000000	14000000	2547	812072	1000000	0.8120720
chr1	14000000	15000000	1627	796288	1000000	0.7962880
chr1	15000000	16000000	2959	842618	1000000	0.8426180
chr1	16000000	17000000	2582	911034	1000000	0.9110340
chr1	17000000	18000000	3127	728405	1000000	0.7284050
chr1	18000000	19000000	3581	646669	1000000	0.6466690
chr1	19000000	20000000	4140	771734	1000000	0.7717340
chr1	20000000	21000000	2939	623177	1000000	0.6231770
chr1	21000000	22000000	2490	779118	1000000	0.7791180
chr1	22000000	23000000	2889	713205	1000000	0.7132050
chr1	23000000	24000000	2757	659406	1000000	0.6594060
chr1	24000000	25000000	2510	854285	1000000	0.8542850
chr1	25000000	26000000	3231	785288	1000000	0.7852880
chr1	26000000	27000000	2610	758820	1000000	0.7588200
chr1	27000000	28000000	2819	709773	1000000	0.7097730
chr1	28000000	29000000	2261	841041	1000000	0.8410410
chr1	29000000	30000000	3327	807191	1000000	0.8071910
chr1	30000000	31000000	2654	792611	1000000	0.7926110
chr1	31000000	32000000	2208	782876	1000000	0.7828760
chr1	32000000	33000000	2779	697852	1000000	0.6978520
chr1	33000000	34000000	2464	808236	1000000	0.8082360
chr1	34000000	35000000	2584	729486	1000000	0.7294860
chr1	35000000	36000000	3456	748347	1000000	0.7483470
chr1	36000000	37000000	2792	797627	1000000	0.7976270
chr1	37000000	38000000	2892	750824	1000000	0.7508240
chr1	38000000	39000000	2982	820885	1000000	0.8208850
chr1	39000000	40000000	3137	755738	1000000	0.7557380
chr1	40000000	41000000	2486	750726	1000000	0.7507260
chr1	41000000	42000000	3421	670873	1000000	0.6708730
chr1	42000000	43000000	3703	757515	1000000	0.7575150
chr1	43000000	44000000	3186	751228	1000000	0.7512280
chr1	44000000	45000000	2903	792874	1000000	0.7928740
chr1	45000000	46000000	2691	622078	1000000	0.6220780
chr1	46000000	47000000	2559	691086	1000000	0.6910860
chr1	47000000	48000000	2888	780200	1000000	0.7802000
chr1	48000000	49000000	3547	754137	1000000	0.7541370
chr1	49000000	50000000	2654	709518	1000000	0.7095180
chr1	50000000	51000000	2040	867579	1000000	0.8675790
chr1	51000000	52000000	1647	896568	1000000	0.8965680
chr1	52000000	53000000	1326	953527	1000000	0.9535270
chr1	53000000	54000000	2786	834583	1000000	0.8345830
chr1	54000000	55000000	2427	733024	1000000	0.7330240
chr1	55000000	56000000	3095	794563	1000000	0.7945630
chr1	56000000	57000000	2440	760316	1000000	0.7603160
chr1	57000000	58000000	2541	680270	1000000	0.6802700
chr1	58000000	59000000	2201	784455	1000000	0.7844550
chr1	59000000	60000000	2510	834822	1000000	0.8348220
chr1	60000000	61000000	2545	784572	1000000	0.7845720
chr1	61000000	62000000	2900	735736	1000000	0.7357360
chr1	62000000	63000000	1902	853501	1000000	0.8535010
chr1	63000000	64000000	2563	725902	1000000	0.7259020
chr1	64000000	65000000	2780	799528	1000000	0.7995280
chr1	65000000	66000000	2654	811593	1000000	0.8115930
chr1	66000000	67000000	2347	861901	1000000	0.8619010
chr1	67000000	68000000	1963	867743	1000000	0.8677430
chr1	68000000	69000000	2161	816355	1000000	0.8163550
chr1	69000000	70000000	2377	732631	1000000	0.7326310
chr1	70000000	71000000	2112	832051	1000000	0.8320510
chr1	71000000	72000000	2540	765069	1000000	0.7650690
chr1	72000000	73000000	2565	800868	1000000	0.8008680
chr1	73000000	74000000	2326	860663	1000000	0.8606630
chr1	74000000	75000000	2418	810476	1000000	0.8104760
chr1	75000000	76000000	1753	877252	1000000	0.8772520
chr1	76000000	77000000	1785	861356	1000000	0.8613560
chr1	77000000	78000000	2515	889726	1000000	0.8897260
chr1	78000000	79000000	1569	947924	1000000	0.9479240
chr1	79000000	80000000	2354	939062	1000000	0.9390620
chr1	80000000	81000000	2329	913105	1000000	0.9131050
chr1	81000000	82000000	2644	940025	1000000	0.9400250
chr1	82000000	83000000	2599	926864	1000000	0.9268640
chr1	83000000	84000000	2742	953914	1000000	0.9539140
chr1	84000000	85000000	1515	974484	1000000	0.9744840
chr1	85000000	86000000	1330	982699	1000000	0.9826990
chr1	86000000	87000000	1286	985485	1000000	0.9854850
chr1	87000000	88000000	1243	986765	1000000	0.9867650
chr1	88000000	89000000	1244	983204	1000000	0.9832040
chr1	89000000	90000000	796	987819	1000000	0.9878190
chr1	90000000	91000000	1152	985356	1000000	0.9853560
chr1	91000000	92000000	1382	979541	1000000	0.9795410
chr1	92000000	93000000	1347	977596	1000000	0.9775960
chr1	93000000	94000000	1922	946639	1000000	0.9466390
chr1	94000000	95000000	342	998224	1000000	0.9982240
chr1	95000000	96000000	235	993967	1000000	0.9939670
chr1	96000000	97000000	515	988967	1000000	0.9889670
chr1	97000000	98000000	1240	964092	1000000	0.9640920
chr1	98000000	99000000	3857	851546	1000000	0.8515460
chr1	99000000	100000000	2362	884324	1000000	0.8843240
chr1	100000000	101000000	2605	840663	1000000	0.8406630
chr1	101000000	102000000	2387	835895	1000000	0.8358950
chr1	102000000	103000000	2791	794458	1000000	0.7944580
chr1	103000000	104000000	3551	851040	1000000	0.8510400
chr1	104000000	105000000	3182	890567	1000000	0.8905670
chr1	105000000	106000000	2591	825944	1000000	0.8259440
chr1	106000000	107000000	2078	875071	1000000	0.8750710
chr1	107000000	108000000	2318	810974	1000000	0.8109740
chr1	108000000	109000000	2348	868743	1000000	0.8687430
chr1	109000000	110000000	1939	814048	1000000	0.8140480
chr1	110000000	111000000	1806	762495	1000000	0.7624950
chr1	111000000	112000000	2377	891277	1000000	0.8912770
chr1	112000000	113000000	2173	870327	1000000	0.8703270
chr1	113000000	114000000	2066	803195	1000000	0.8031950
chr1	114000000	115000000	2386	771117	1000000	0.7711170
chr1	115000000	116000000	2099	845586	1000000	0.8455860
chr1	116000000	117000000	1496	953017	1000000	0.9530170
chr1	117000000	118000000	2992	721447	1000000	0.7214470
chr1	118000000	119000000	3031	803008	1000000	0.8030080
chr1	119000000	120000000	2376	780280	1000000	0.7802800
chr1	120000000	121000000	2885	776522	1000000	0.7765220
chr1	121000000	122000000	1890	844449	1000000	0.8444490
chr1	122000000	123000000	3439	760383	1000000	0.7603830
chr1	123000000	124000000	2344	837792	1000000	0.8377920
chr1	124000000	125000000	1745	763514	1000000	0.7635140
chr1	125000000	126000000	3163	781635	1000000	0.7816350
chr1	126000000	127000000	2789	805666	1000000	0.8056660
chr1	127000000	128000000	1860	846989	1000000	0.8469890
chr1	128000000	129000000	2546	740976	1000000	0.7409760
chr1	129000000	130000000	2259	866109	1000000	0.8661090
chr1	130000000	131000000	2237	779120	1000000	0.7791200
chr1	131000000	132000000	2402	687424	1000000	0.6874240
chr1	132000000	133000000	2470	776108	1000000	0.7761080
chr1	133000000	134000000	2550	798821	1000000	0.7988210
chr1	134000000	135000000	2177	856510	1000000	0.8565100
chr1	135000000	136000000	2323	893950	1000000	0.8939500
chr1	136000000	137000000	2467	763707	1000000	0.7637070
chr1	137000000	138000000	2300	781143	1000000	0.7811430
chr1	138000000	139000000	2329	824944	1000000	0.8249440
chr1	139000000	140000000	2682	797149	1000000	0.7971490
chr1	140000000	141000000	3576	735884	1000000	0.7358840
chr1	141000000	142000000	3132	860555	1000000	0.8605550
chr1	142000000	143000000	1977	788583	1000000	0.7885830
chr1	143000000	144000000	1601	845490	1000000	0.8454900
chr1	144000000	145000000	2531	624924	1000000	0.6249240
chr1	145000000	146000000	3242	784762	1000000	0.7847620
chr1	146000000	147000000	2258	766796	1000000	0.7667960
chr1	147000000	148000000	2806	763144	1000000	0.7631440
chr1	148000000	149000000	2209	701914	1000000	0.7019140
chr1	149000000	150000000	2382	801829	1000000	0.8018290
chr1	150000000	151000000	2487	752271	1000000	0.7522710
chr1	151000000	152000000	2225	815533	1000000	0.8155330
chr1	152000000	153000000	1901	845744	1000000	0.8457440
chr1	153000000	154000000	2352	826222	1000000	0.8262220
chr1	154000000	155000000	2240	822198	1000000	0.8221980
chr1	155000000	156000000	1999	741269	1000000	0.7412690
chr1	156000000	157000000	2812	712564	1000000	0.7125640
chr1	157000000	158000000	2477	780424	1000000	0.7804240
chr1	158000000	159000000	2132	706503	1000000	0.7065030
chr1	159000000	160000000	2345	718824	1000000	0.7188240
chr1	160000000	161000000	2489	723388	1000000	0.7233880
chr1	161000000	162000000	2725	812175	1000000	0.8121750
chr1	162000000	163000000	3121	685772	1000000	0.6857720
chr1	163000000	164000000	2965	641571	1000000	0.6415710
chr1	164000000	165000000	2838	755525	1000000	0.7555250
chr1	165000000	166000000	2583	795602	1000000	0.7956020
chr1	166000000	167000000	2515	791057	1000000	0.7910570
chr1	167000000	168000000	2192	836842	1000000	0.8368420
chr1	168000000	169000000	2937	820422	1000000	0.8204220
chr1	169000000	170000000	2858	675120	1000000	0.6751200
chr1	170000000	171000000	2099	794971	1000000	0.7949710
chr1	171000000	172000000	2086	754591	1000000	0.7545910
chr1	172000000	173000000	2475	604365	1000000	0.6043650
chr1	173000000	174000000	1735	735123	1000000	0.7351230
chr1	174000000	175000000	2962	731649	1000000	0.7316490
chr1	175000000	176000000	2936	696277	1000000	0.6962770
chr1	176000000	177000000	2803	668150	1000000	0.6681500
chr1	177000000	178000000	3212	612708	1000000	0.6127080
chr1	178000000	179000000	3028	755580	1000000	0.7555800
chr1	179000000	180000000	2360	778986	1000000	0.7789860
chr1	180000000	181000000	3132	780216	1000000	0.7802160
chr1	181000000	182000000	2484	718439	1000000	0.7184390
chr1	182000000	183000000	3095	616831	1000000	0.6168310
chr1	183000000	184000000	3136	801993	1000000	0.8019930
chr1	184000000	185000000	3438	697618	1000000	0.6976180
chr1	185000000	186000000	2736	742178	1000000	0.7421780
chr1	186000000	187000000	3162	721366	1000000	0.7213660
chr1	187000000	188000000	2220	700708	1000000	0.7007080
chr1	188000000	189000000	3216	757000	1000000	0.7570000
chr1	189000000	190000000	2536	747732	1000000	0.7477320
chr1	190000000	191000000	2376	762297	1000000	0.7622970
chr1	191000000	192000000	2749	762307	1000000	0.7623070
chr1	192000000	193000000	2256	807180	1000000	0.8071800
chr1	193000000	194000000	2320	778966	1000000	0.7789660
chr1	194000000	195000000	2037	782371	1000000	0.7823710
chr1	195000000	196000000	2538	670666	1000000	0.6706660
chr1	196000000	197000000	2126	794172	1000000	0.7941720
chr1	197000000	198000000	2202	749568	1000000	0.7495680
chr1	198000000	199000000	3048	809569	1000000	0.8095690
chr1	199000000	200000000	2447	763505	1000000	0.7635050
chr1	200000000	201000000	2528	815712	1000000	0.8157120
chr1	201000000	202000000	2288	692460	1000000	0.6924600
chr1	202000000	203000000	2765	704824	1000000	0.7048240
chr1	203000000	204000000	2502	778825	1000000	0.7788250
chr1	204000000	205000000	1796	798635	1000000	0.7986350
chr1	205000000	206000000	2045	833361	1000000	0.8333610
chr1	206000000	207000000	2824	864065	1000000	0.8640650
chr1	207000000	208000000	3326	671001	1000000	0.6710010
chr1	208000000	209000000	1818	827413	1000000	0.8274130
chr1	209000000	210000000	2794	726956	1000000	0.7269560
chr1	210000000	211000000	2314	774580	1000000	0.7745800
chr1	211000000	212000000	2286	747366	1000000	0.7473660
chr1	212000000	213000000	2574	644282	1000000	0.6442820
chr1	213000000	214000000	2678	771324	1000000	0.7713240
chr1	214000000	215000000	3099	749246	1000000	0.7492460
chr1	215000000	216000000	2296	749440	1000000	0.7494400
chr1	216000000	217000000	2578	749721	1000000	0.7497210
chr1	217000000	218000000	2703	742460	1000000	0.7424600
chr1	218000000	219000000	3682	703863	1000000	0.7038630
chr1	219000000	220000000	2686	718471	1000000	0.7184710
chr1	220000000	221000000	2606	714240	1000000	0.7142400
chr1	221000000	222000000	3416	719627	1000000	0.7196270
chr1	222000000	223000000	2649	618166	1000000	0.6181660
chr1	223000000	224000000	2798	696337	1000000	0.6963370
chr1	224000000	225000000	2007	745614	1000000	0.7456140
chr1	225000000	226000000	1650	805471	1000000	0.8054710
chr1	226000000	227000000	2476	730497	1000000	0.7304970
chr1	227000000	228000000	2734	611867	1000000	0.6118670
chr1	228000000	229000000	2662	616076	1000000	0.6160760
chr1	229000000	230000000	2973	721209	1000000	0.7212090
chr1	230000000	231000000	3480	745341	1000000	0.7453410
chr1	231000000	232000000	2643	770514	1000000	0.7705140
chr1	232000000	233000000	2961	672925	1000000	0.6729250
chr1	233000000	234000000	2456	715291	1000000	0.7152910
chr1	234000000	235000000	2598	713596	1000000	0.7135960
chr1	235000000	236000000	2102	698830	1000000	0.6988300
chr1	236000000	237000000	2681	704886	1000000	0.7048860
chr1	237000000	238000000	2051	820406	1000000	0.8204060
chr1	238000000	239000000	2460	755384	1000000	0.7553840
chr1	239000000	240000000	3071	647311	1000000	0.6473110
chr1	240000000	241000000	3872	700186	1000000	0.7001860
chr1	241000000	242000000	3972	707293	1000000	0.7072930
chr1	242000000	243000000	3985	681943	1000000	0.6819430
chr1	243000000	244000000	2989	823988	1000000	0.8239880
chr1	244000000	245000000	2503	734453	1000000	0.7344530
chr1	245000000	246000000	2526	783632	1000000	0.7836320
chr1	246000000	247000000	2695	876267	1000000	0.8762670
chr1	247000000	247550126	1463	517637	550126	0.9409426
chr2	0	1000000	4628	836806	1000000	0.8368060
chr2	1000000	2000000	2537	663963	1000000	0.6639630
chr2	2000000	3000000	4443	624632	1000000	0.6246320
chr2	3000000	4000000	3587	694869	1000000	0.6948690
chr2	4000000	5000000	4026	583342	1000000	0.5833420
chr2	5000000	6000000	3218	789209	1000000	0.7892090
chr2	6000000	7000000	4191	754400	1000000	0.7544000
chr2	7000000	8000000	2897	688158	1000000	0.6881580
chr2	8000000	9000000	2324	764129	1000000	0.7641290
chr2	9000000	10000000	2560	693098	1000000	0.6930980
chr2	10000000	11000000	2443	795117	1000000	0.7951170
chr2	11000000	12000000	2591	701010	1000000	0.7010100
chr2	12000000	13000000	3042	702322	1000000	0.7023220
chr2	13000000	14000000	3323	649450	1000000	0.6494500
chr2	14000000	15000000	3262	681192	1000000	0.6811920
chr2	15000000	16000000	2361	636748	1000000	0.6367480
chr2	16000000	17000000	1835	748811	1000000	0.7488110
chr2	17000000	18000000	2130	729034	1000000	0.7290340
chr2	18000000	19000000	2442	630545	1000000	0.6305450
chr2	19000000	20000000	3148	700759	1000000	0.7007590
chr2	20000000	21000000	3066	745208	1000000	0.7452080
chr2	21000000	22000000	2278	709181	1000000	0.7091810
chr2	22000000	23000000	3474	786603	1000000	0.7866030
chr2	23000000	24000000	2304	716052	1000000	0.7160520
chr2	24000000	25000000	2777	669942	1000000	0.6699420
chr2	25000000	26000000	2681	720122	1000000	0.7201220
chr2	26000000	27000000	2803	678580	1000000	0.6785800
chr2	27000000	28000000	3272	701329	1000000	0.7013290
chr2	28000000	29000000	2273	732655	1000000	0.7326550
chr2	29000000	30000000	2168	747441	1000000	0.7474410
chr2	30000000	31000000	2785	716963	1000000	0.7169630
chr2	31000000	32000000	2611	767752	1000000	0.7677520
chr2	32000000	33000000	3399	696270	1000000	0.6962700
chr2	33000000	34000000	2876	744804	1000000	0.7448040
chr2	34000000	35000000	3101	715207	1000000	0.7152070
chr2	35000000	36000000	3184	736062	1000000	0.7360620
chr2	36000000	37000000	3202	770804	1000000	0.7708040
chr2	37000000	38000000	3163	667566	1000000	0.6675660
chr2	38000000	39000000	2899	644778	1000000	0.6447780
chr2	39000000	40000000	2842	828031	1000000	0.8280310
chr2	40000000	41000000	2616	747582	1000000	0.7475820
chr2	41000000	42000000	2814	765315	1000000	0.7653150
chr2	42000000	43000000	3767	628707	1000000	0.6287070
chr2	43000000	44000000	2615	689736	1000000	0.6897360
chr2	44000000	45000000	2345	707800	1000000	0.7078000
chr2	45000000	46000000	3213	849208	1000000	0.8492080
chr2	46000000	47000000	3121	801353	1000000	0.8013530
chr2	47000000	48000000	2388	770039	1000000	0.7700390
chr2	48000000	49000000	3398	779885	1000000	0.7798850
chr2	49000000	50000000	2035	807007	1000000	0.8070070
chr2	50000000	51000000	2517	743766	1000000	0.7437660
chr2	51000000	52000000	2347	819797	1000000	0.8197970
chr2	52000000	53000000	1847	844207	1000000	0.8442070
chr2	53000000	54000000	2154	781372	1000000	0.7813720
chr2	54000000	55000000	3161	796135	1000000	0.7961350
chr2	55000000	56000000	2512	655689	1000000	0.6556890
chr2	56000000	57000000	1802	847014	1000000	0.8470140
chr2	57000000	58000000	2635	867648	1000000	0.8676480
chr2	58000000	59000000	2399	797868	1000000	0.7978680
chr2	59000000	60000000	2682	776289	1000000	0.7762890
chr2	60000000	61000000	3808	850648	1000000	0.8506480
chr2	61000000	62000000	2496	795089	1000000	0.7950890
chr2	62000000	63000000	1920	852858	1000000	0.8528580
chr2	63000000	64000000	2369	789679	1000000	0.7896790
chr2	64000000	65000000	2774	763579	1000000	0.7635790
chr2	65000000	66000000	2378	801910	1000000	0.8019100
chr2	66000000	67000000	2139	804093	1000000	0.8040930
chr2	67000000	68000000	2873	797505	1000000	0.7975050
chr2	68000000	69000000	3795	825338	1000000	0.8253380
chr2	69000000	70000000	3144	830681	1000000	0.8306810
chr2	70000000	71000000	2777	781253	1000000	0.7812530
chr2	71000000	72000000	2355	931115	1000000	0.9311150
chr2	72000000	73000000	2667	728351	1000000	0.7283510
chr2	73000000	74000000	4116	810433	1000000	0.8104330
chr2	74000000	75000000	3450	844274	1000000	0.8442740
chr2	75000000	76000000	2743	822597	1000000	0.8225970
chr2	76000000	77000000	2944	788576	1000000	0.7885760
chr2	77000000	78000000	2426	889232	1000000	0.8892320
chr2	78000000	79000000	2449	762052	1000000	0.7620520
chr2	79000000	80000000	2421	834964	1000000	0.8349640
chr2	80000000	81000000	1998	859096	1000000	0.8590960
chr2	81000000	82000000	2097	820113	1000000	0.8201130
chr2	82000000	83000000	2563	874294	1000000	0.8742940
chr2	83000000	84000000	2411	861903	1000000	0.8619030
chr2	84000000	85000000	2628	804271	1000000	0.8042710
chr2	85000000	86000000	2527	840658	1000000	0.8406580
chr2	86000000	87000000	2517	710953	1000000	0.7109530
chr2	87000000	88000000	2375	785622	1000000	0.7856220
chr2	88000000	89000000	2995	723472	1000000	0.7234720
chr2	89000000	90000000	2388	855039	1000000	0.8550390
chr2	90000000	91000000	498	996430	1000000	0.9964300
chr2	91000000	92000000	2133	876367	1000000	0.8763670
chr2	92000000	93000000	2501	777502	1000000	0.7775020
chr2	93000000	94000000	2363	799463	1000000	0.7994630
chr2	94000000	95000000	2181	809093	1000000	0.8090930
chr2	95000000	96000000	2358	837839	1000000	0.8378390
chr2	96000000	97000000	2680	816914	1000000	0.8169140
chr2	97000000	98000000	2119	833898	1000000	0.8338980
chr2	98000000	99000000	1757	930835	1000000	0.9308350
chr2	99000000	100000000	2055	766715	1000000	0.7667150
chr2	100000000	101000000	2040	873986	1000000	0.8739860
chr2	101000000	102000000	2325	847834	1000000	0.8478340
chr2	102000000	103000000	2994	811978	1000000	0.8119780
chr2	103000000	104000000	2232	838742	1000000	0.8387420
chr2	104000000	105000000	4175	797094	1000000	0.7970940
chr2	105000000	106000000	3476	865090	1000000	0.8650900
chr2	106000000	107000000	3552	819154	1000000	0.8191540
chr2	107000000	108000000	4250	822249	1000000	0.8222490
chr2	108000000	109000000	4679	856845	1000000	0.8568450
chr2	109000000	110000000	3245	858305	1000000	0.8583050
chr2	110000000	111000000	4431	796834	1000000	0.7968340
chr2	111000000	112000000	4645	737277	1000000	0.7372770
chr2	112000000	113000000	2863	905004	1000000	0.9050040
chr2	113000000	114000000	4350	804952	1000000	0.8049520
chr2	114000000	115000000	4499	825157	1000000	0.8251570
chr2	115000000	116000000	4009	813579	1000000	0.8135790
chr2	116000000	117000000	2869	887442	1000000	0.8874420
chr2	117000000	118000000	3057	922863	1000000	0.9228630
chr2	118000000	119000000	3236	907032	1000000	0.9070320
chr2	119000000	120000000	4945	804483	1000000	0.8044830
chr2	120000000	121000000	3776	903265	1000000	0.9032650
chr2	121000000	122000000	2719	878827	1000000	0.8788270
chr2	122000000	123000000	3218	850719	1000000	0.8507190
chr2	123000000	124000000	2206	774286	1000000	0.7742860
chr2	124000000	125000000	2316	832402	1000000	0.8324020
chr2	125000000	126000000	3254	821304	1000000	0.8213040
chr2	126000000	127000000	2824	898907	1000000	0.8989070
chr2	127000000	128000000	2849	908940	1000000	0.9089400
chr2	128000000	129000000	2971	831305	1000000	0.8313050
chr2	129000000	130000000	2818	814875	1000000	0.8148750
chr2	130000000	131000000	1677	883122	1000000	0.8831220
chr2	131000000	132000000	2043	826040	1000000	0.8260400
chr2	132000000	133000000	1284	900697	1000000	0.9006970
chr2	133000000	134000000	3053	716017	1000000	0.7160170
chr2	134000000	135000000	2425	874463	1000000	0.8744630
chr2	135000000	136000000	2797	758668	1000000	0.7586680
chr2	136000000	137000000	2795	840896	1000000	0.8408960
chr2	137000000	138000000	2450	793315	1000000	0.7933150
chr2	138000000	139000000	2444	873554	1000000	0.8735540
chr2	139000000	140000000	2601	822189	1000000	0.8221890
chr2	140000000	141000000	1823	814861	1000000	0.8148610
chr2	141000000	142000000	3370	754741	1000000	0.7547410
chr2	142000000	143000000	3422	792072	1000000	0.7920720
chr2	143000000	144000000	2688	821609	1000000	0.8216090
chr2	144000000	145000000	2599	734182	1000000	0.7341820
chr2	145000000	146000000	2855	781787	1000000	0.7817870
chr2	146000000	147000000	2373	815698	1000000	0.8156980
chr2	147000000	148000000	3011	853002	1000000	0.8530020
chr2	148000000	149000000	2926	814569	1000000	0.8145690
chr2	149000000	150000000	2424	868274	1000000	0.8682740
chr2	150000000	151000000	2425	883375	1000000	0.8833750
chr2	151000000	152000000	2202	786344	1000000	0.7863440
chr2	152000000	153000000	2438	822047	1000000	0.8220470
chr2	153000000	154000000	1325	963994	1000000	0.9639940
chr2	154000000	155000000	1666	925195	1000000	0.9251950
chr2	155000000	156000000	1667	900656	1000000	0.9006560
chr2	156000000	157000000	2082	850549	1000000	0.8505490
chr2	157000000	158000000	2247	741327	1000000	0.7413270
chr2	158000000	159000000	2728	833601	1000000	0.8336010
chr2	159000000	160000000	3045	723001	1000000	0.7230010
chr2	160000000	161000000	2895	860632	1000000	0.8606320
chr2	161000000	162000000	2916	730189	1000000	0.7301890
chr2	162000000	163000000	2331	840313	1000000	0.8403130
chr2	163000000	164000000	2254	746456	1000000	0.7464560
chr2	164000000	165000000	2714	801973	1000000	0.8019730
chr2	165000000	166000000	1768	841625	1000000	0.8416250
chr2	166000000	167000000	2331	828880	1000000	0.8288800
chr2	167000000	168000000	2086	856823	1000000	0.8568230
chr2	168000000	169000000	2527	793023	1000000	0.7930230
chr2	169000000	170000000	1879	806630	1000000	0.8066300
chr2	170000000	171000000	2105	764739	1000000	0.7647390
chr2	171000000	172000000	2824	784636	1000000	0.7846360
chr2	172000000	173000000	2346	735531	1000000	0.7355310
chr2	173000000	174000000	2019	809945	1000000	0.8099450
chr2	174000000	175000000	1481	849280	1000000	0.8492800
chr2	175000000	176000000	2248	788909	1000000	0.7889090
chr2	176000000	177000000	2342	795020	1000000	0.7950200
chr2	177000000	178000000	2613	741973	1000000	0.7419730
chr2	178000000	179000000	2185	854926	1000000	0.8549260
chr2	179000000	180000000	2186	808729	1000000	0.8087290
chr2	180000000	181000000	2197	769821	1000000	0.7698210
chr2	181000000	182000000	1972	795562	1000000	0.7955620
chr2	182000000	183000000	2927	831824	1000000	0.8318240
chr2	183000000	184000000	1741	813132	1000000	0.8131320
chr2	184000000	185000000	2248	800642	1000000	0.8006420
chr2	185000000	186000000	2378	870739	1000000	0.8707390
chr2	186000000	187000000	2488	819929	1000000	0.8199290
chr2	187000000	188000000	3094	816936	1000000	0.8169360
chr2	188000000	189000000	2751	834364	1000000	0.8343640
chr2	189000000	190000000	2874	797551	1000000	0.7975510
chr2	190000000	191000000	2167	760118	1000000	0.7601180
chr2	191000000	192000000	2081	683722	1000000	0.6837220
chr2	192000000	193000000	2728	780816	1000000	0.7808160
chr2	193000000	194000000	1856	802488	1000000	0.8024880
chr2	194000000	195000000	2051	861898	1000000	0.8618980
chr2	195000000	196000000	3024	811443	1000000	0.8114430
chr2	196000000	197000000	2997	792926	1000000	0.7929260
chr2	197000000	198000000	2155	844345	1000000	0.8443450
chr2	198000000	199000000	1700	790968	1000000	0.7909680
chr2	199000000	200000000	2471	758504	1000000	0.7585040
chr2	200000000	201000000	2434	767541	1000000	0.7675410
chr2	201000000	202000000	2500	778634	1000000	0.7786340
chr2	202000000	203000000	2598	697538	1000000	0.6975380
chr2	203000000	204000000	2566	700113	1000000	0.7001130
chr2	204000000	205000000	3639	691175	1000000	0.6911750
chr2	205000000	206000000	2869	717641	1000000	0.7176410
chr2	206000000	207000000	2525	818961	1000000	0.8189610
chr2	207000000	208000000	2585	719503	1000000	0.7195030
chr2	208000000	209000000	2393	846326	1000000	0.8463260
chr2	209000000	210000000	2356	698597	1000000	0.6985970
chr2	210000000	211000000	2517	742383	1000000	0.7423830
chr2	211000000	212000000	2449	740070	1000000	0.7400700
chr2	212000000	213000000	2817	725981	1000000	0.7259810
chr2	213000000	214000000	4062	751578	1000000	0.7515780
chr2	214000000	215000000	2569	746050	1000000	0.7460500
chr2	215000000	216000000	2482	782505	1000000	0.7825050
chr2	216000000	217000000	2501	694635	1000000	0.6946350
chr2	217000000	218000000	2269	712790	1000000	0.7127900
chr2	218000000	219000000	3130	695200	1000000	0.6952000
chr2	219000000	220000000	2424	785735	1000000	0.7857350
chr2	220000000	221000000	2002	821861	1000000	0.8218610
chr2	221000000	222000000	2896	772813	1000000	0.7728130
chr2	222000000	223000000	2976	725206	1000000	0.7252060
chr2	223000000	224000000	3373	764343	1000000	0.7643430
chr2	224000000	225000000	3260	891501	1000000	0.8915010
chr2	225000000	226000000	3436	796345	1000000	0.7963450
chr2	226000000	227000000	2518	792925	1000000	0.7929250
chr2	227000000	228000000	2179	740334	1000000	0.7403340
chr2	228000000	229000000	2822	716451	1000000	0.7164510
chr2	229000000	230000000	2464	693698	1000000	0.6936980
chr2	230000000	231000000	2923	668253	1000000	0.6682530
chr2	231000000	232000000	3187	698474	1000000	0.6984740
chr2	232000000	233000000	3163	715363	1000000	0.7153630
chr2	233000000	234000000	2868	631387	1000000	0.6313870
chr2	234000000	235000000	3066	807998	1000000	0.8079980
chr2	235000000	236000000	3124	841452	1000000	0.8414520
chr2	236000000	237000000	2030	848112	1000000	0.8481120
chr2	237000000	238000000	2511	725741	1000000	0.7257410
chr2	238000000	239000000	2148	725889	1000000	0.7258890
chr2	239000000	240000000	3056	772472	1000000	0.7724720
chr2	240000000	241000000	2563	719475	1000000	0.7194750
chr2	241000000	242000000	3347	843678	1000000	0.8436780
chr2	242000000	243000000	2715	764376	1000000	0.7643760
chr2	243000000	244000000	2202	745164	1000000	0.7451640
chr2	244000000	245000000	2318	791236	1000000	0.7912360
chr2	245000000	246000000	2886	785530	1000000	0.7855300
chr2	246000000	247000000	2704	704655	1000000	0.7046550
chr2	247000000	248000000	2425	751059	1000000	0.7510590
chr2	248000000	249000000	2974	759921	1000000	0.7599210
chr2	249000000	250000000	3087	723360	1000000	0.7233600
chr2	250000000	251000000	2945	737380	1000000	0.7373800
chr2	251000000	252000000	2581	797140	1000000	0.7971400
chr2	252000000	253000000	1994	806936	1000000	0.8069360
chr2	253000000	254000000	2493	763282	1000000	0.7632820
chr2	254000000	255000000	2990	788601	1000000	0.7886010
chr2	255000000	256000000	2312	794035	1000000	0.7940350
chr2	256000000	257000000	2188	763919	1000000	0.7639190
chr2	257000000	258000000	2233	764582	1000000	0.7645820
chr2	258000000	259000000	2149	765615	1000000	0.7656150
chr2	259000000	260000000	2020	766650	1000000	0.7666500
chr2	260000000	261000000	2463	704729	1000000	0.7047290
chr2	261000000	262000000	2500	657838	1000000	0.6578380
chr2	262000000	263000000	2859	738450	1000000	0.7384500
chr2	263000000	264000000	2901	692349	1000000	0.6923490
chr2	264000000	265000000	3306	770905	1000000	0.7709050
chr2	265000000	266000000	2250	631263	1000000	0.6312630
chr2	266000000	267000000	3201	726721	1000000	0.7267210
chr2	267000000	268000000	3152	742663	1000000	0.7426630
chr2	268000000	269000000	2308	704463	1000000	0.7044630
chr2	269000000	270000000	2782	744022	1000000	0.7440220
chr2	270000000	271000000	3149	595572	1000000	0.5955720
chr2	271000000	272000000	2837	695971	1000000	0.6959710
chr2	272000000	273000000	2316	786447	1000000	0.7864470
chr2	273000000	274000000	2128	687470	1000000	0.6874700
chr2	274000000	275000000	2937	704836	1000000	0.7048360
chr2	275000000	276000000	3422	807955	1000000	0.8079550
chr2	276000000	277000000	2662	680384	1000000	0.6803840
chr2	277000000	278000000	3248	682910	1000000	0.6829100
chr2	278000000	279000000	3913	575857	1000000	0.5758570
chr2	279000000	280000000	3244	753795	1000000	0.7537950
chr2	280000000	281000000	2580	848269	1000000	0.8482690
chr2	281000000	282000000	3253	654632	1000000	0.6546320
chr2	282000000	283000000	2825	772545	1000000	0.7725450
chr2	283000000	284000000	2529	771196	1000000	0.7711960
chr2	284000000	285000000	2477	696786	1000000	0.6967860
chr2	285000000	286000000	2771	775376	1000000	0.7753760
chr2	286000000	287000000	2558	726793	1000000	0.7267930
chr2	287000000	288000000	3326	816764	1000000	0.8167640
chr2	288000000	289000000	3017	603256	1000000	0.6032560
chr2	289000000	290000000	2469	749855	1000000	0.7498550
chr2	290000000	291000000	2339	646274	1000000	0.6462740
chr2	291000000	292000000	3308	779507	1000000	0.7795070
chr2	292000000	292333292	1192	265804	333292	0.7975109
chr3	0	1000000	690	995830	1000000	0.9958300
chr3	1000000	2000000	815	984680	1000000	0.9846800
chr3	2000000	3000000	1285	951731	1000000	0.9517310
chr3	3000000	4000000	2297	808524	1000000	0.8085240
chr3	4000000	5000000	2471	716020	1000000	0.7160200
chr3	5000000	6000000	3775	826321	1000000	0.8263210
chr3	6000000	7000000	3274	680944	1000000	0.6809440
chr3	7000000	8000000	2342	841856	1000000	0.8418560
chr3	8000000	9000000	2927	755572	1000000	0.7555720
chr3	9000000	10000000	3775	725447	1000000	0.7254470
chr3	10000000	11000000	4690	687433	1000000	0.6874330
chr3	11000000	12000000	3915	721527	1000000	0.7215270
chr3	12000000	13000000	3164	717011	1000000	0.7170110
chr3	13000000	14000000	5434	672840	1000000	0.6728400
chr3	14000000	15000000	3802	517083	1000000	0.5170830
chr3	15000000	16000000	3709	772499	1000000	0.7724990
chr3	16000000	17000000	3566	727328	1000000	0.7273280
chr3	17000000	18000000	2854	816913	1000000	0.8169130
chr3	18000000	19000000	2743	748630	1000000	0.7486300
chr3	19000000	20000000	2530	685959	1000000	0.6859590
chr3	20000000	21000000	2603	797603	1000000	0.7976030
chr3	21000000	22000000	3044	780588	1000000	0.7805880
chr3	22000000	23000000	1989	779658	1000000	0.7796580
chr3	23000000	24000000	2189	815300	1000000	0.8153000
chr3	24000000	25000000	3145	684965	1000000	0.6849650
chr3	25000000	26000000	3270	697550	1000000	0.6975500
chr3	26000000	27000000	2731	775315	1000000	0.7753150
chr3	27000000	28000000	3404	684104	1000000	0.6841040
chr3	28000000	29000000	3187	803507	1000000	0.8035070
chr3	29000000	30000000	3760	726990	1000000	0.7269900
chr3	30000000	31000000	2896	902935	1000000	0.9029350
chr3	31000000	32000000	3541	768788	1000000	0.7687880
chr3	32000000	33000000	3097	796047	1000000	0.7960470
chr3	33000000	34000000	5203	718485	1000000	0.7184850
chr3	34000000	35000000	3568	821524	1000000	0.8215240
chr3	35000000	36000000	3671	831538	1000000	0.8315380
chr3	36000000	37000000	3511	763900	1000000	0.7639000
chr3	37000000	38000000	3097	724138	1000000	0.7241380
chr3	38000000	39000000	3141	748760	1000000	0.7487600
chr3	39000000	40000000	2907	746206	1000000	0.7462060
chr3	40000000	41000000	2786	791118	1000000	0.7911180
chr3	41000000	42000000	3221	678924	1000000	0.6789240
chr3	42000000	43000000	3849	746370	1000000	0.7463700
chr3	43000000	44000000	2943	760102	1000000	0.7601020
chr3	44000000	45000000	2911	754712	1000000	0.7547120
chr3	45000000	46000000	2930	744437	1000000	0.7444370
chr3	46000000	47000000	3897	804404	1000000	0.8044040
chr3	47000000	48000000	2804	734305	1000000	0.7343050
chr3	48000000	49000000	3183	789453	1000000	0.7894530
chr3	49000000	50000000	3391	702883	1000000	0.7028830
chr3	50000000	51000000	2435	780207	1000000	0.7802070
chr3	51000000	52000000	2367	805678	1000000	0.8056780
chr3	52000000	53000000	2581	679514	1000000	0.6795140
chr3	53000000	54000000	2492	794890	1000000	0.7948900
chr3	54000000	55000000	2137	852978	1000000	0.8529780
chr3	55000000	56000000	2192	886503	1000000	0.8865030
chr3	56000000	57000000	2553	786467	1000000	0.7864670
chr3	57000000	58000000	2803	720668	1000000	0.7206680
chr3	58000000	59000000	2491	816934	1000000	0.8169340
chr3	59000000	60000000	2607	774954	1000000	0.7749540
chr3	60000000	61000000	3329	799250	1000000	0.7992500
chr3	61000000	62000000	3290	720180	1000000	0.7201800
chr3	62000000	63000000	2417	852565	1000000	0.8525650
chr3	63000000	64000000	2648	765145	1000000	0.7651450
chr3	64000000	65000000	3003	842530	1000000	0.8425300
chr3	65000000	66000000	2888	838543	1000000	0.8385430
chr3	66000000	67000000	2195	833368	1000000	0.8333680
chr3	67000000	68000000	2723	720997	1000000	0.7209970
chr3	68000000	69000000	2397	825938	1000000	0.8259380
chr3	69000000	70000000	1996	767827	1000000	0.7678270
chr3	70000000	71000000	1605	886127	1000000	0.8861270
chr3	71000000	72000000	2413	840935	1000000	0.8409350
chr3	72000000	73000000	2892	793066	1000000	0.7930660
chr3	73000000	74000000	2250	803643	1000000	0.8036430
chr3	74000000	75000000	2557	756397	1000000	0.7563970
chr3	75000000	76000000	2273	827933	1000000	0.8279330
chr3	76000000	77000000	2706	796184	1000000	0.7961840
chr3	77000000	78000000	2950	765562	1000000	0.7655620
chr3	78000000	79000000	2953	783755	1000000	0.7837550
chr3	79000000	80000000	2488	819983	1000000	0.8199830
chr3	80000000	81000000	3011	792746	1000000	0.7927460
chr3	81000000	82000000	2774	868060	1000000	0.8680600
chr3	82000000	83000000	2366	946293	1000000	0.9462930
chr3	83000000	84000000	4237	841848	1000000	0.8418480
chr3	84000000	85000000	2245	862087	1000000	0.8620870
chr3	85000000	86000000	2593	690654	1000000	0.6906540
chr3	86000000	87000000	3059	783929	1000000	0.7839290
chr3	87000000	88000000	2937	768394	1000000	0.7683940
chr3	88000000	89000000	3127	753920	1000000	0.7539200
chr3	89000000	90000000	2811	772170	1000000	0.7721700
chr3	90000000	91000000	2486	789609	1000000	0.7896090
chr3	91000000	92000000	2545	789133	1000000	0.7891330
chr3	92000000	93000000	2066	838680	1000000	0.8386800
chr3	93000000	94000000	2715	796491	1000000	0.7964910
chr3	94000000	95000000	2489	797755	1000000	0.7977550
chr3	95000000	96000000	2691	916561	1000000	0.9165610
chr3	96000000	97000000	3266	783349	1000000	0.7833490
chr3	97000000	98000000	2868	798203	1000000	0.7982030
chr3	98000000	99000000	1960	723905	1000000	0.7239050
chr3	99000000	100000000	2634	774175	1000000	0.7741750
chr3	100000000	101000000	3027	735551	1000000	0.7355510
chr3	101000000	102000000	2688	845431	1000000	0.8454310
chr3	102000000	103000000	3860	745256	1000000	0.7452560
chr3	103000000	104000000	2767	778250	1000000	0.7782500
chr3	104000000	105000000	2487	883566	1000000	0.8835660
chr3	105000000	106000000	2514	904840	1000000	0.9048400
chr3	106000000	107000000	2778	852268	1000000	0.8522680
chr3	107000000	108000000	1464	979104	1000000	0.9791040
chr3	108000000	109000000	2084	971973	1000000	0.9719730
chr3	109000000	110000000	3418	880479	1000000	0.8804790
chr3	110000000	111000000	2305	892695	1000000	0.8926950
chr3	111000000	112000000	1455	982174	1000000	0.9821740
chr3	112000000	113000000	1493	971429	1000000	0.9714290
chr3	113000000	114000000	2098	864298	1000000	0.8642980
chr3	114000000	115000000	2604	886111	1000000	0.8861110
chr3	115000000	116000000	2859	788131	1000000	0.7881310
chr3	116000000	117000000	2105	731983	1000000	0.7319830
chr3	117000000	118000000	2817	808494	1000000	0.8084940
chr3	118000000	119000000	2460	759676	1000000	0.7596760
chr3	119000000	120000000	2454	744423	1000000	0.7444230
chr3	120000000	121000000	2632	684777	1000000	0.6847770
chr3	121000000	122000000	3244	769163	1000000	0.7691630
chr3	122000000	123000000	3093	776729	1000000	0.7767290
chr3	123000000	124000000	3562	836685	1000000	0.8366850
chr3	124000000	125000000	2900	870242	1000000	0.8702420
chr3	125000000	126000000	2596	798503	1000000	0.7985030
chr3	126000000	127000000	2430	710558	1000000	0.7105580
chr3	127000000	128000000	2088	831667	1000000	0.8316670
chr3	128000000	129000000	2930	768160	1000000	0.7681600
chr3	129000000	130000000	2276	790060	1000000	0.7900600
chr3	130000000	131000000	2155	797043	1000000	0.7970430
chr3	131000000	132000000	2002	874092	1000000	0.8740920
chr3	132000000	133000000	2508	766593	1000000	0.7665930
chr3	133000000	134000000	2140	801876	1000000	0.8018760
chr3	134000000	135000000	2187	867160	1000000	0.8671600
chr3	135000000	136000000	2401	881280	1000000	0.8812800
chr3	136000000	137000000	2087	894194	1000000	0.8941940
chr3	137000000	138000000	3427	785385	1000000	0.7853850
chr3	138000000	139000000	3026	814748	1000000	0.8147480
chr3	139000000	140000000	3019	873566	1000000	0.8735660
chr3	140000000	141000000	3382	868442	1000000	0.8684420
chr3	141000000	142000000	2579	943156	1000000	0.9431560
chr3	142000000	143000000	2773	931726	1000000	0.9317260
chr3	143000000	144000000	2476	908936	1000000	0.9089360
chr3	144000000	145000000	2823	943567	1000000	0.9435670
chr3	145000000	146000000	2425	911823	1000000	0.9118230
chr3	146000000	147000000	1797	949220	1000000	0.9492200
chr3	147000000	148000000	1691	970568	1000000	0.9705680
chr3	148000000	149000000	890	988140	1000000	0.9881400
chr3	149000000	150000000	1361	976908	1000000	0.9769080
chr3	150000000	151000000	1652	978064	1000000	0.9780640
chr3	151000000	152000000	1682	978765	1000000	0.9787650
chr3	152000000	153000000	1558	978695	1000000	0.9786950
chr3	153000000	154000000	1156	986523	1000000	0.9865230
chr3	154000000	155000000	1393	978827	1000000	0.9788270
chr3	155000000	156000000	1582	957218	1000000	0.9572180
chr3	156000000	157000000	1324	982389	1000000	0.9823890
chr3	157000000	158000000	1010	986627	1000000	0.9866270
chr3	158000000	159000000	1243	987243	1000000	0.9872430
chr3	159000000	160000000	1916	975074	1000000	0.9750740
chr3	160000000	161000000	2972	950022	1000000	0.9500220
chr3	161000000	162000000	2589	946111	1000000	0.9461110
chr3	162000000	163000000	3004	905101	1000000	0.9051010
chr3	163000000	164000000	2955	904740	1000000	0.9047400
chr3	164000000	165000000	3032	866652	1000000	0.8666520
chr3	165000000	166000000	3427	918922	1000000	0.9189220
chr3	166000000	167000000	2175	936106	1000000	0.9361060
chr3	167000000	168000000	2510	878876	1000000	0.8788760
chr3	168000000	169000000	2292	957413	1000000	0.9574130
chr3	169000000	170000000	2956	870229	1000000	0.8702290
chr3	170000000	171000000	3057	884183	1000000	0.8841830
chr3	171000000	172000000	2502	895988	1000000	0.8959880
chr3	172000000	173000000	2554	848893	1000000	0.8488930
chr3	173000000	174000000	1937	881223	1000000	0.8812230
chr3	174000000	175000000	2514	869546	1000000	0.8695460
chr3	175000000	176000000	3381	770342	1000000	0.7703420
chr3	176000000	177000000	2657	845242	1000000	0.8452420
chr3	177000000	178000000	2072	881413	1000000	0.8814130
chr3	178000000	179000000	2641	798948	1000000	0.7989480
chr3	179000000	180000000	2128	853133	1000000	0.8531330
chr3	180000000	181000000	2188	773386	1000000	0.7733860
chr3	181000000	182000000	2584	777322	1000000	0.7773220
chr3	182000000	183000000	2097	783817	1000000	0.7838170
chr3	183000000	184000000	2279	783792	1000000	0.7837920
chr3	184000000	185000000	2679	724120	1000000	0.7241200
chr3	185000000	186000000	2093	798624	1000000	0.7986240
chr3	186000000	187000000	2652	762937	1000000	0.7629370
chr3	187000000	188000000	2466	823467	1000000	0.8234670
chr3	188000000	189000000	2627	822054	1000000	0.8220540
chr3	189000000	190000000	2163	714510	1000000	0.7145100
chr3	190000000	191000000	2519	771075	1000000	0.7710750
chr3	191000000	192000000	2723	773711	1000000	0.7737110
chr3	192000000	193000000	2894	734929	1000000	0.7349290
chr3	193000000	194000000	1876	802071	1000000	0.8020710
chr3	194000000	195000000	2357	791325	1000000	0.7913250
chr3	195000000	196000000	3769	754291	1000000	0.7542910
chr3	196000000	197000000	2952	695691	1000000	0.6956910
chr3	197000000	198000000	2432	756655	1000000	0.7566550
chr3	198000000	199000000	2789	827282	1000000	0.8272820
chr3	199000000	200000000	3278	777658	1000000	0.7776580
chr3	200000000	201000000	2345	811818	1000000	0.8118180
chr3	201000000	202000000	3944	712783	1000000	0.7127830
chr3	202000000	203000000	2675	779648	1000000	0.7796480
chr3	203000000	204000000	1877	841499	1000000	0.8414990
chr3	204000000	205000000	2324	800357	1000000	0.8003570
chr3	205000000	206000000	2974	823126	1000000	0.8231260
chr3	206000000	207000000	2713	887826	1000000	0.8878260
chr3	207000000	208000000	2701	893450	1000000	0.8934500
chr3	208000000	209000000	2790	852083	1000000	0.8520830
chr3	209000000	210000000	2839	683919	1000000	0.6839190
chr3	210000000	211000000	2724	787230	1000000	0.7872300
chr3	211000000	212000000	2326	755248	1000000	0.7552480
chr3	212000000	213000000	2367	782113	1000000	0.7821130
chr3	213000000	214000000	3094	687282	1000000	0.6872820
chr3	214000000	215000000	2146	838184	1000000	0.8381840
chr3	215000000	216000000	2119	759739	1000000	0.7597390
chr3	216000000	217000000	2495	788192	1000000	0.7881920
chr3	217000000	218000000	2487	788221	1000000	0.7882210
chr3	218000000	219000000	3356	718843	1000000	0.7188430
chr3	219000000	220000000	2002	770258	1000000	0.7702580
chr3	220000000	221000000	2938	808281	1000000	0.8082810
chr3	221000000	222000000	2221	842854	1000000	0.8428540
chr3	222000000	223000000	2941	763025	1000000	0.7630250
chr3	223000000	224000000	2671	671855	1000000	0.6718550
chr3	224000000	225000000	2042	693962	1000000	0.6939620
chr3	225000000	226000000	2579	681307	1000000	0.6813070
chr3	226000000	227000000	2838	773635	1000000	0.7736350
chr3	227000000	228000000	2351	717355	1000000	0.7173550
chr3	228000000	229000000	2567	737741	1000000	0.7377410
chr3	229000000	230000000	3037	808500	1000000	0.8085000
chr3	230000000	231000000	3090	785900	1000000	0.7859000
chr3	231000000	232000000	2420	805120	1000000	0.8051200
chr3	232000000	233000000	2758	778856	1000000	0.7788560
chr3	233000000	234000000	2920	786315	1000000	0.7863150
chr3	234000000	235000000	2841	747720	1000000	0.7477200
chr3	235000000	236000000	2820	818243	1000000	0.8182430
chr3	236000000	237000000	3019	698465	1000000	0.6984650
chr3	237000000	238000000	3255	647150	1000000	0.6471500
chr3	238000000	239000000	2591	838399	1000000	0.8383990
chr3	239000000	240000000	3090	757483	1000000	0.7574830
chr3	240000000	241000000	3328	661359	1000000	0.6613590
chr3	241000000	242000000	3568	742703	1000000	0.7427030
chr3	242000000	243000000	1940	811451	1000000	0.8114510
chr3	243000000	244000000	1584	887570	1000000	0.8875700
chr3	244000000	245000000	2132	730818	1000000	0.7308180
chr3	245000000	246000000	2732	824286	1000000	0.8242860
chr3	246000000	247000000	2553	781017	1000000	0.7810170
chr3	247000000	248000000	3001	777693	1000000	0.7776930
chr3	248000000	249000000	1766	759904	1000000	0.7599040
chr3	249000000	250000000	2240	805040	1000000	0.8050400
chr3	250000000	251000000	2648	849743	1000000	0.8497430
chr3	251000000	252000000	3093	744971	1000000	0.7449710
chr3	252000000	253000000	2250	835542	1000000	0.8355420
chr3	253000000	254000000	2733	672345	1000000	0.6723450
chr3	254000000	255000000	2633	759743	1000000	0.7597430
chr3	255000000	256000000	2323	756297	1000000	0.7562970
chr3	256000000	257000000	1808	775659	1000000	0.7756590
chr3	257000000	258000000	2768	724378	1000000	0.7243780
chr3	258000000	259000000	2408	792075	1000000	0.7920750
chr3	259000000	260000000	3245	627428	1000000	0.6274280
chr3	260000000	261000000	2601	813900	1000000	0.8139000
chr3	261000000	262000000	1943	837755	1000000	0.8377550
chr3	262000000	263000000	2446	738135	1000000	0.7381350
chr3	263000000	264000000	3057	768058	1000000	0.7680580
chr3	264000000	265000000	3326	649369	1000000	0.6493690
chr3	265000000	266000000	2293	747780	1000000	0.7477800
chr3	266000000	267000000	2436	792661	1000000	0.7926610
chr3	267000000	268000000	2139	730744	1000000	0.7307440
chr3	268000000	269000000	2565	768864	1000000	0.7688640
chr3	269000000	270000000	3606	734301	1000000	0.7343010
chr3	270000000	271000000	2376	925908	1000000	0.9259080
chr3	271000000	272000000	2095	892706	1000000	0.8927060
chr3	272000000	273000000	2416	672769	1000000	0.6727690
chr3	273000000	274000000	2588	721057	1000000	0.7210570
chr3	274000000	275000000	2489	724041	1000000	0.7240410
chr3	275000000	276000000	2478	782837	1000000	0.7828370
chr3	276000000	277000000	2706	879259	1000000	0.8792590
chr3	277000000	278000000	3455	832704	1000000	0.8327040
chr3	278000000	279000000	3644	900084	1000000	0.9000840
chr3	279000000	280000000	3507	884629	1000000	0.8846290
chr3	280000000	281000000	1982	861275	1000000	0.8612750
chr3	281000000	282000000	2414	814400	1000000	0.8144000
chr3	282000000	283000000	2198	714936	1000000	0.7149360
chr3	283000000	284000000	2146	759535	1000000	0.7595350
chr3	284000000	285000000	2225	756079	1000000	0.7560790
chr3	285000000	286000000	3329	608760	1000000	0.6087600
chr3	286000000	287000000	2692	712812	1000000	0.7128120
chr3	287000000	288000000	2777	621996	1000000	0.6219960
chr3	288000000	289000000	2719	810873	1000000	0.8108730
chr3	289000000	290000000	1648	807374	1000000	0.8073740
chr3	290000000	291000000	1888	784282	1000000	0.7842820
chr3	291000000	292000000	2112	720614	1000000	0.7206140
chr3	292000000	293000000	2205	724015	1000000	0.7240150
chr3	293000000	294000000	2360	755682	1000000	0.7556820
chr3	294000000	295000000	2219	728663	1000000	0.7286630
chr3	295000000	296000000	2876	746939	1000000	0.7469390
chr3	296000000	297000000	2830	671041	1000000	0.6710410
chr3	297000000	298000000	2673	726641	1000000	0.7266410
chr3	298000000	299000000	2994	624005	1000000	0.6240050
chr3	299000000	300000000	3107	738031	1000000	0.7380310
chr3	300000000	301000000	3456	725416	1000000	0.7254160
chr3	301000000	302000000	3303	747561	1000000	0.7475610
chr3	302000000	303000000	3235	825203	1000000	0.8252030
chr3	303000000	304000000	2604	723484	1000000	0.7234840
chr3	304000000	305000000	2428	740630	1000000	0.7406300
chr3	305000000	306000000	2217	711175	1000000	0.7111750
chr3	306000000	307000000	2968	621436	1000000	0.6214360
chr3	307000000	308000000	2503	708990	1000000	0.7089900
chr3	308000000	309000000	2512	727905	1000000	0.7279050
chr3	309000000	310000000	2397	697898	1000000	0.6978980
chr3	310000000	311000000	3214	748708	1000000	0.7487080
chr3	311000000	312000000	3473	767172	1000000	0.7671720
chr3	312000000	313000000	2468	783832	1000000	0.7838320
chr3	313000000	314000000	2530	807032	1000000	0.8070320
chr3	314000000	315000000	2860	730832	1000000	0.7308320
chr3	315000000	316000000	3192	813573	1000000	0.8135730
chr3	316000000	317000000	2277	728962	1000000	0.7289620
chr3	317000000	318000000	2439	807470	1000000	0.8074700
chr3	318000000	319000000	2513	727301	1000000	0.7273010
chr3	319000000	320000000	2303	728995	1000000	0.7289950
chr3	320000000	321000000	2382	821369	1000000	0.8213690
chr3	321000000	322000000	4411	755468	1000000	0.7554680
chr3	322000000	323000000	2668	602141	1000000	0.6021410
chr3	323000000	324000000	3279	798661	1000000	0.7986610
chr3	324000000	325000000	2251	675450	1000000	0.6754500
chr3	325000000	326000000	3680	796710	1000000	0.7967100
chr3	326000000	327000000	2311	876385	1000000	0.8763850
chr3	327000000	328000000	3874	637884	1000000	0.6378840
chr3	328000000	329000000	4863	693432	1000000	0.6934320
chr3	329000000	330000000	2197	806182	1000000	0.8061820
chr3	330000000	331000000	2490	852488	1000000	0.8524880
chr3	331000000	332000000	1970	707172	1000000	0.7071720
chr3	332000000	333000000	4009	634862	1000000	0.6348620
chr3	333000000	334000000	2865	763903	1000000	0.7639030
chr3	334000000	335000000	3072	760575	1000000	0.7605750
chr3	335000000	336000000	2683	768313	1000000	0.7683130
chr3	336000000	337000000	2822	667106	1000000	0.6671060
chr3	337000000	338000000	3413	647318	1000000	0.6473180
chr3	338000000	339000000	3873	752485	1000000	0.7524850
chr3	339000000	340000000	2880	720741	1000000	0.7207410
chr3	340000000	341000000	2921	838086	1000000	0.8380860
chr3	341000000	341651641	1777	568235	651641	0.8720062
chr4	0	1000000	2521	824533	1000000	0.8245330
chr4	1000000	2000000	2228	860140	1000000	0.8601400
chr4	2000000	3000000	1923	753808	1000000	0.7538080
chr4	3000000	4000000	4062	809340	1000000	0.8093400
chr4	4000000	5000000	4642	800746	1000000	0.8007460
chr4	5000000	6000000	4737	745554	1000000	0.7455540
chr4	6000000	7000000	4751	768230	1000000	0.7682300
chr4	7000000	8000000	2991	784177	1000000	0.7841770
chr4	8000000	9000000	3195	693628	1000000	0.6936280
chr4	9000000	10000000	3090	813284	1000000	0.8132840
chr4	10000000	11000000	3632	661976	1000000	0.6619760
chr4	11000000	12000000	2690	660533	1000000	0.6605330
chr4	12000000	13000000	3279	720592	1000000	0.7205920
chr4	13000000	14000000	2523	774530	1000000	0.7745300
chr4	14000000	15000000	4627	648773	1000000	0.6487730
chr4	15000000	16000000	4705	616133	1000000	0.6161330
chr4	16000000	17000000	2698	822283	1000000	0.8222830
chr4	17000000	18000000	2831	684849	1000000	0.6848490
chr4	18000000	19000000	2821	750070	1000000	0.7500700
chr4	19000000	20000000	2279	729093	1000000	0.7290930
chr4	20000000	21000000	2155	714696	1000000	0.7146960
chr4	21000000	22000000	2331	762222	1000000	0.7622220
chr4	22000000	23000000	3346	692087	1000000	0.6920870
chr4	23000000	24000000	2227	743117	1000000	0.7431170
chr4	24000000	25000000	2333	691847	1000000	0.6918470
chr4	25000000	26000000	2008	786195	1000000	0.7861950
chr4	26000000	27000000	2816	733015	1000000	0.7330150
chr4	27000000	28000000	3207	720712	1000000	0.7207120
chr4	28000000	29000000	3255	708343	1000000	0.7083430
chr4	29000000	30000000	3148	575305	1000000	0.5753050
chr4	30000000	31000000	3170	740743	1000000	0.7407430
chr4	31000000	32000000	2699	594169	1000000	0.5941690
chr4	32000000	33000000	2672	656365	1000000	0.6563650
chr4	33000000	34000000	3090	788067	1000000	0.7880670
chr4	34000000	35000000	3323	615546	1000000	0.6155460
chr4	35000000	36000000	2282	811988	1000000	0.8119880
chr4	36000000	37000000	2658	784904	1000000	0.7849040
chr4	37000000	38000000	3980	704949	1000000	0.7049490
chr4	38000000	39000000	2740	701981	1000000	0.7019810
chr4	39000000	40000000	3039	755481	1000000	0.7554810
chr4	40000000	41000000	2483	740632	1000000	0.7406320
chr4	41000000	42000000	2340	773209	1000000	0.7732090
chr4	42000000	43000000	2232	683893	1000000	0.6838930
chr4	43000000	44000000	2571	626631	1000000	0.6266310
chr4	44000000	45000000	2672	713413	1000000	0.7134130
chr4	45000000	46000000	2496	823346	1000000	0.8233460
chr4	46000000	47000000	3085	669749	1000000	0.6697490
chr4	47000000	48000000	2490	784150	1000000	0.7841500
chr4	48000000	49000000	3427	688903	1000000	0.6889030
chr4	49000000	50000000	2673	730781	1000000	0.7307810
chr4	50000000	51000000	2261	809689	1000000	0.8096890
chr4	51000000	52000000	1856	782459	1000000	0.7824590
chr4	52000000	53000000	2506	769252	1000000	0.7692520
chr4	53000000	54000000	2149	779707	1000000	0.7797070
chr4	54000000	55000000	2762	744764	1000000	0.7447640
chr4	55000000	56000000	2494	736065	1000000	0.7360650
chr4	56000000	57000000	2605	790421	1000000	0.7904210
chr4	57000000	58000000	2940	761420	1000000	0.7614200
chr4	58000000	59000000	2596	729796	1000000	0.7297960
chr4	59000000	60000000	2594	780564	1000000	0.7805640
chr4	60000000	61000000	2196	691826	1000000	0.6918260
chr4	61000000	62000000	3279	779215	1000000	0.7792150
chr4	62000000	63000000	2441	813793	1000000	0.8137930
chr4	63000000	64000000	2779	659223	1000000	0.6592230
chr4	64000000	65000000	2501	703674	1000000	0.7036740
chr4	65000000	66000000	2460	769052	1000000	0.7690520
chr4	66000000	67000000	2730	638858	1000000	0.6388580
chr4	67000000	68000000	3189	760813	1000000	0.7608130
chr4	68000000	69000000	2826	697278	1000000	0.6972780
chr4	69000000	70000000	2622	737610	1000000	0.7376100
chr4	70000000	71000000	2531	734419	1000000	0.7344190
chr4	71000000	72000000	2573	744640	1000000	0.7446400
chr4	72000000	73000000	4174	711635	1000000	0.7116350
chr4	73000000	74000000	3392	699020	1000000	0.6990200
chr4	74000000	75000000	3053	751948	1000000	0.7519480
chr4	75000000	76000000	3273	722448	1000000	0.7224480
chr4	76000000	77000000	3694	823895	1000000	0.8238950
chr4	77000000	78000000	2943	838819	1000000	0.8388190
chr4	78000000	79000000	3040	790404	1000000	0.7904040
chr4	79000000	80000000	2392	765528	1000000	0.7655280
chr4	80000000	81000000	2844	711194	1000000	0.7111940
chr4	81000000	82000000	2747	749572	1000000	0.7495720
chr4	82000000	83000000	3737	767562	1000000	0.7675620
chr4	83000000	84000000	2313	732552	1000000	0.7325520
chr4	84000000	85000000	2722	733588	1000000	0.7335880
chr4	85000000	86000000	2829	717475	1000000	0.7174750
chr4	86000000	87000000	3732	793497	1000000	0.7934970
chr4	87000000	88000000	2857	747895	1000000	0.7478950
chr4	88000000	89000000	3051	777173	1000000	0.7771730
chr4	89000000	90000000	2648	812964	1000000	0.8129640
chr4	90000000	91000000	1823	758183	1000000	0.7581830
chr4	91000000	92000000	2192	699630	1000000	0.6996300
chr4	92000000	93000000	1883	857929	1000000	0.8579290
chr4	93000000	94000000	2589	841996	1000000	0.8419960
chr4	94000000	95000000	2676	715712	1000000	0.7157120
chr4	95000000	96000000	2605	671196	1000000	0.6711960
chr4	96000000	97000000	3127	733325	1000000	0.7333250
chr4	97000000	98000000	2943	690989	1000000	0.6909890
chr4	98000000	99000000	1897	849981	1000000	0.8499810
chr4	99000000	100000000	2286	838936	1000000	0.8389360
chr4	100000000	101000000	2125	836860	1000000	0.8368600
chr4	101000000	102000000	2119	763244	1000000	0.7632440
chr4	102000000	103000000	2300	861580	1000000	0.8615800
chr4	103000000	104000000	1755	815117	1000000	0.8151170
chr4	104000000	105000000	3075	761990	1000000	0.7619900
chr4	105000000	106000000	3479	768230	1000000	0.7682300
chr4	106000000	107000000	3173	799803	1000000	0.7998030
chr4	107000000	108000000	2318	822938	1000000	0.8229380
chr4	108000000	109000000	2716	764827	1000000	0.7648270
chr4	109000000	110000000	2718	815790	1000000	0.8157900
chr4	110000000	111000000	3030	724327	1000000	0.7243270
chr4	111000000	112000000	2534	772943	1000000	0.7729430
chr4	112000000	113000000	1874	800574	1000000	0.8005740
chr4	113000000	114000000	3061	775022	1000000	0.7750220
chr4	114000000	115000000	2494	801383	1000000	0.8013830
chr4	115000000	116000000	2400	883097	1000000	0.8830970
chr4	116000000	117000000	2121	846639	1000000	0.8466390
chr4	117000000	118000000	2765	733527	1000000	0.7335270
chr4	118000000	119000000	3333	770806	1000000	0.7708060
chr4	119000000	120000000	1951	831018	1000000	0.8310180
chr4	120000000	121000000	2591	749180	1000000	0.7491800
chr4	121000000	122000000	2414	866182	1000000	0.8661820
chr4	122000000	123000000	2562	837219	1000000	0.8372190
chr4	123000000	124000000	3835	811574	1000000	0.8115740
chr4	124000000	125000000	3653	753861	1000000	0.7538610
chr4	125000000	126000000	2780	746713	1000000	0.7467130
chr4	126000000	127000000	2472	833827	1000000	0.8338270
chr4	127000000	128000000	2977	821442	1000000	0.8214420
chr4	128000000	129000000	2701	744266	1000000	0.7442660
chr4	129000000	130000000	2638	790913	1000000	0.7909130
chr4	130000000	131000000	2131	829200	1000000	0.8292000
chr4	131000000	132000000	3140	821328	1000000	0.8213280
chr4	132000000	133000000	2667	794345	1000000	0.7943450
chr4	133000000	134000000	2494	738966	1000000	0.7389660
chr4	134000000	135000000	2760	789727	1000000	0.7897270
chr4	135000000	136000000	2965	811901	1000000	0.8119010
chr4	136000000	137000000	2911	708848	1000000	0.7088480
chr4	137000000	138000000	2837	828437	1000000	0.8284370
chr4	138000000	139000000	2884	796567	1000000	0.7965670
chr4	139000000	140000000	3012	719312	1000000	0.7193120
chr4	140000000	141000000	2905	704182	1000000	0.7041820
chr4	141000000	142000000	2278	769667	1000000	0.7696670
chr4	142000000	143000000	2480	827843	1000000	0.8278430
chr4	143000000	144000000	2923	780126	1000000	0.7801260
chr4	144000000	145000000	3218	694797	1000000	0.6947970
chr4	145000000	146000000	3405	760656	1000000	0.7606560
chr4	146000000	147000000	2095	794474	1000000	0.7944740
chr4	147000000	148000000	2237	862114	1000000	0.8621140
chr4	148000000	149000000	2601	758815	1000000	0.7588150
chr4	149000000	150000000	2305	839338	1000000	0.8393380
chr4	150000000	151000000	2674	802998	1000000	0.8029980
chr4	151000000	152000000	2607	781618	1000000	0.7816180
chr4	152000000	153000000	2154	773127	1000000	0.7731270
chr4	153000000	154000000	1253	932665	1000000	0.9326650
chr4	154000000	155000000	2479	796369	1000000	0.7963690
chr4	155000000	156000000	2848	802683	1000000	0.8026830
chr4	156000000	157000000	2752	827953	1000000	0.8279530
chr4	157000000	158000000	2311	790340	1000000	0.7903400
chr4	158000000	159000000	2580	800231	1000000	0.8002310
chr4	159000000	160000000	3396	797503	1000000	0.7975030
chr4	160000000	161000000	3076	802693	1000000	0.8026930
chr4	161000000	162000000	2032	834482	1000000	0.8344820
chr4	162000000	163000000	2320	847351	1000000	0.8473510
chr4	163000000	164000000	2913	805565	1000000	0.8055650
chr4	164000000	165000000	3135	824661	1000000	0.8246610
chr4	165000000	166000000	2908	834323	1000000	0.8343230
chr4	166000000	167000000	2857	840955	1000000	0.8409550
chr4	167000000	168000000	2077	775919	1000000	0.7759190
chr4	168000000	169000000	2841	799579	1000000	0.7995790
chr4	169000000	170000000	2270	835385	1000000	0.8353850
chr4	170000000	171000000	3257	813064	1000000	0.8130640
chr4	171000000	172000000	2772	852003	1000000	0.8520030
chr4	172000000	173000000	2295	835867	1000000	0.8358670
chr4	173000000	174000000	2461	798038	1000000	0.7980380
chr4	174000000	175000000	2051	918142	1000000	0.9181420
chr4	175000000	176000000	2633	857228	1000000	0.8572280
chr4	176000000	177000000	1784	865684	1000000	0.8656840
chr4	177000000	178000000	2461	809171	1000000	0.8091710
chr4	178000000	179000000	2602	701976	1000000	0.7019760
chr4	179000000	180000000	1774	858318	1000000	0.8583180
chr4	180000000	181000000	2295	858300	1000000	0.8583000
chr4	181000000	182000000	3064	746786	1000000	0.7467860
chr4	182000000	183000000	3013	785365	1000000	0.7853650
chr4	183000000	184000000	1744	858133	1000000	0.8581330
chr4	184000000	185000000	1751	883799	1000000	0.8837990
chr4	185000000	186000000	3538	814208	1000000	0.8142080
chr4	186000000	187000000	3527	850807	1000000	0.8508070
chr4	187000000	188000000	3154	871754	1000000	0.8717540
chr4	188000000	189000000	3096	859307	1000000	0.8593070
chr4	189000000	190000000	2837	892381	1000000	0.8923810
chr4	190000000	191000000	3051	866648	1000000	0.8666480
chr4	191000000	192000000	2759	893890	1000000	0.8938900
chr4	192000000	193000000	2476	908769	1000000	0.9087690
chr4	193000000	194000000	3347	939617	1000000	0.9396170
chr4	194000000	195000000	3576	853305	1000000	0.8533050
chr4	195000000	196000000	2561	877145	1000000	0.8771450
chr4	196000000	197000000	3249	859356	1000000	0.8593560
chr4	197000000	198000000	2247	957960	1000000	0.9579600
chr4	198000000	199000000	1959	978069	1000000	0.9780690
chr4	199000000	200000000	1343	975146	1000000	0.9751460
chr4	200000000	201000000	1171	981427	1000000	0.9814270
chr4	201000000	202000000	1000	983019	1000000	0.9830190
chr4	202000000	203000000	873	993464	1000000	0.9934640
chr4	203000000	204000000	1136	977218	1000000	0.9772180
chr4	204000000	205000000	906	989481	1000000	0.9894810
chr4	205000000	206000000	800	985865	1000000	0.9858650
chr4	206000000	207000000	851	987531	1000000	0.9875310
chr4	207000000	208000000	1219	983951	1000000	0.9839510
chr4	208000000	209000000	1858	957523	1000000	0.9575230
chr4	209000000	210000000	2226	955982	1000000	0.9559820
chr4	210000000	211000000	4016	877818	1000000	0.8778180
chr4	211000000	212000000	3325	913483	1000000	0.9134830
chr4	212000000	213000000	1914	908889	1000000	0.9088890
chr4	213000000	214000000	3865	818890	1000000	0.8188900
chr4	214000000	215000000	3328	893508	1000000	0.8935080
chr4	215000000	216000000	3222	852219	1000000	0.8522190
chr4	216000000	217000000	3412	880147	1000000	0.8801470
chr4	217000000	218000000	3641	818992	1000000	0.8189920
chr4	218000000	219000000	2403	792479	1000000	0.7924790
chr4	219000000	220000000	3480	829398	1000000	0.8293980
chr4	220000000	221000000	2211	848469	1000000	0.8484690
chr4	221000000	222000000	2120	872298	1000000	0.8722980
chr4	222000000	223000000	2251	871116	1000000	0.8711160
chr4	223000000	224000000	2300	934410	1000000	0.9344100
chr4	224000000	225000000	1922	858829	1000000	0.8588290
chr4	225000000	226000000	2612	795486	1000000	0.7954860
chr4	226000000	227000000	2317	828655	1000000	0.8286550
chr4	227000000	228000000	2570	802211	1000000	0.8022110
chr4	228000000	229000000	2359	806611	1000000	0.8066110
chr4	229000000	230000000	3062	792384	1000000	0.7923840
chr4	230000000	231000000	3491	759735	1000000	0.7597350
chr4	231000000	232000000	2674	848664	1000000	0.8486640
chr4	232000000	233000000	2574	810304	1000000	0.8103040
chr4	233000000	234000000	3134	801156	1000000	0.8011560
chr4	234000000	235000000	3463	817914	1000000	0.8179140
chr4	235000000	236000000	2253	796215	1000000	0.7962150
chr4	236000000	237000000	2578	822570	1000000	0.8225700
chr4	237000000	238000000	3040	751309	1000000	0.7513090
chr4	238000000	239000000	2210	764062	1000000	0.7640620
chr4	239000000	240000000	2495	905181	1000000	0.9051810
chr4	240000000	241000000	2086	795355	1000000	0.7953550
chr4	241000000	242000000	1738	768592	1000000	0.7685920
chr4	242000000	243000000	2114	793070	1000000	0.7930700
chr4	243000000	244000000	2577	828506	1000000	0.8285060
chr4	244000000	245000000	2833	815789	1000000	0.8157890
chr4	245000000	246000000	1998	862956	1000000	0.8629560
chr4	246000000	247000000	2743	870653	1000000	0.8706530
chr4	247000000	248000000	2777	788118	1000000	0.7881180
chr4	248000000	249000000	3089	778922	1000000	0.7789220
chr4	249000000	250000000	2185	857276	1000000	0.8572760
chr4	250000000	251000000	2162	968767	1000000	0.9687670
chr4	251000000	252000000	2826	817182	1000000	0.8171820
chr4	252000000	253000000	3137	729082	1000000	0.7290820
chr4	253000000	254000000	2863	819456	1000000	0.8194560
chr4	254000000	255000000	2315	860041	1000000	0.8600410
chr4	255000000	256000000	2715	738857	1000000	0.7388570
chr4	256000000	257000000	2655	720142	1000000	0.7201420
chr4	257000000	258000000	2114	800665	1000000	0.8006650
chr4	258000000	259000000	2721	796170	1000000	0.7961700
chr4	259000000	260000000	2104	812359	1000000	0.8123590
chr4	260000000	261000000	1715	861944	1000000	0.8619440
chr4	261000000	262000000	2136	782844	1000000	0.7828440
chr4	262000000	263000000	1725	892834	1000000	0.8928340
chr4	263000000	264000000	1909	811685	1000000	0.8116850
chr4	264000000	265000000	2273	784488	1000000	0.7844880
chr4	265000000	266000000	3121	769356	1000000	0.7693560
chr4	266000000	267000000	2440	858287	1000000	0.8582870
chr4	267000000	268000000	2475	807587	1000000	0.8075870
chr4	268000000	269000000	3060	740375	1000000	0.7403750
chr4	269000000	270000000	1706	845399	1000000	0.8453990
chr4	270000000	271000000	2364	826762	1000000	0.8267620
chr4	271000000	272000000	2663	770492	1000000	0.7704920
chr4	272000000	273000000	2813	798009	1000000	0.7980090
chr4	273000000	274000000	1966	783670	1000000	0.7836700
chr4	274000000	275000000	2053	860661	1000000	0.8606610
chr4	275000000	276000000	1729	856999	1000000	0.8569990
chr4	276000000	277000000	3401	774104	1000000	0.7741040
chr4	277000000	278000000	2526	842071	1000000	0.8420710
chr4	278000000	279000000	3101	762869	1000000	0.7628690
chr4	279000000	280000000	2835	753684	1000000	0.7536840
chr4	280000000	281000000	1681	833193	1000000	0.8331930
chr4	281000000	282000000	2438	826214	1000000	0.8262140
chr4	282000000	283000000	3009	736965	1000000	0.7369650
chr4	283000000	284000000	3386	757891	1000000	0.7578910
chr4	284000000	285000000	2529	777964	1000000	0.7779640
chr4	285000000	286000000	3418	797674	1000000	0.7976740
chr4	286000000	287000000	2509	727066	1000000	0.7270660
chr4	287000000	288000000	2275	723558	1000000	0.7235580
chr4	288000000	289000000	3346	729256	1000000	0.7292560
chr4	289000000	290000000	2107	833417	1000000	0.8334170
chr4	290000000	291000000	3066	723638	1000000	0.7236380
chr4	291000000	292000000	2708	809536	1000000	0.8095360
chr4	292000000	293000000	2968	742513	1000000	0.7425130
chr4	293000000	294000000	3227	723036	1000000	0.7230360
chr4	294000000	295000000	2932	761280	1000000	0.7612800
chr4	295000000	296000000	2753	726385	1000000	0.7263850
chr4	296000000	297000000	2682	815931	1000000	0.8159310
chr4	297000000	298000000	2302	766144	1000000	0.7661440
chr4	298000000	299000000	3024	716892	1000000	0.7168920
chr4	299000000	300000000	2295	734742	1000000	0.7347420
chr4	300000000	301000000	2442	708960	1000000	0.7089600
chr4	301000000	302000000	2977	789593	1000000	0.7895930
chr4	302000000	303000000	2426	763297	1000000	0.7632970
chr4	303000000	304000000	2535	765187	1000000	0.7651870
chr4	304000000	305000000	2176	795923	1000000	0.7959230
chr4	305000000	306000000	2830	793531	1000000	0.7935310
chr4	306000000	307000000	2531	716265	1000000	0.7162650
chr4	307000000	308000000	2373	769331	1000000	0.7693310
chr4	308000000	309000000	2739	730863	1000000	0.7308630
chr4	309000000	310000000	3550	811713	1000000	0.8117130
chr4	310000000	311000000	3746	785657	1000000	0.7856570
chr4	311000000	312000000	2939	753991	1000000	0.7539910
chr4	312000000	313000000	3759	843057	1000000	0.8430570
chr4	313000000	314000000	3519	751012	1000000	0.7510120
chr4	314000000	315000000	2074	833198	1000000	0.8331980
chr4	315000000	316000000	2880	762552	1000000	0.7625520
chr4	316000000	317000000	2115	787789	1000000	0.7877890
chr4	317000000	318000000	2820	727641	1000000	0.7276410
chr4	318000000	319000000	2249	709170	1000000	0.7091700
chr4	319000000	320000000	2520	731212	1000000	0.7312120
chr4	320000000	321000000	3514	756609	1000000	0.7566090
chr4	321000000	322000000	2900	753306	1000000	0.7533060
chr4	322000000	323000000	3457	746397	1000000	0.7463970
chr4	323000000	324000000	3100	841504	1000000	0.8415040
chr4	324000000	325000000	2486	843909	1000000	0.8439090
chr4	325000000	326000000	2872	787684	1000000	0.7876840
chr4	326000000	327000000	2758	766991	1000000	0.7669910
chr4	327000000	328000000	1955	716081	1000000	0.7160810
chr4	328000000	329000000	2924	729250	1000000	0.7292500
chr4	329000000	330000000	3275	623216	1000000	0.6232160
chr4	330000000	331000000	3178	713568	1000000	0.7135680
chr4	331000000	332000000	2600	680537	1000000	0.6805370
chr4	332000000	333000000	2831	803239	1000000	0.8032390
chr4	333000000	334000000	2307	722475	1000000	0.7224750
chr4	334000000	335000000	2866	695758	1000000	0.6957580
chr4	335000000	336000000	2986	827665	1000000	0.8276650
chr4	336000000	337000000	3224	699922	1000000	0.6999220
chr4	337000000	338000000	2527	724067	1000000	0.7240670
chr4	338000000	339000000	2876	719005	1000000	0.7190050
chr4	339000000	340000000	2774	649344	1000000	0.6493440
chr4	340000000	341000000	3140	599446	1000000	0.5994460
chr4	341000000	342000000	2931	759014	1000000	0.7590140
chr4	342000000	343000000	2018	795057	1000000	0.7950570
chr4	343000000	344000000	3273	730160	1000000	0.7301600
chr4	344000000	345000000	2300	755972	1000000	0.7559720
chr4	345000000	346000000	3711	682419	1000000	0.6824190
chr4	346000000	347000000	3241	755876	1000000	0.7558760
chr4	347000000	348000000	3219	769917	1000000	0.7699170
chr4	348000000	349000000	2854	802485	1000000	0.8024850
chr4	349000000	350000000	2807	692488	1000000	0.6924880
chr4	350000000	351000000	2250	675155	1000000	0.6751550
chr4	351000000	352000000	2122	811943	1000000	0.8119430
chr4	352000000	353000000	2396	688876	1000000	0.6888760
chr4	353000000	354000000	3650	800575	1000000	0.8005750
chr4	354000000	355000000	2692	687266	1000000	0.6872660
chr4	355000000	356000000	2674	674062	1000000	0.6740620
chr4	356000000	357000000	3025	738597	1000000	0.7385970
chr4	357000000	358000000	2685	775414	1000000	0.7754140
chr4	358000000	359000000	3112	723067	1000000	0.7230670
chr4	359000000	360000000	2996	722976	1000000	0.7229760
chr4	360000000	361000000	2963	736843	1000000	0.7368430
chr4	361000000	362000000	2410	741456	1000000	0.7414560
chr4	362000000	363000000	3269	704242	1000000	0.7042420
chr4	363000000	364000000	2978	787122	1000000	0.7871220
chr4	364000000	365000000	2394	662062	1000000	0.6620620
chr4	365000000	366000000	2578	656750	1000000	0.6567500
chr4	366000000	367000000	2695	719217	1000000	0.7192170
chr4	367000000	368000000	2519	794487	1000000	0.7944870
chr4	368000000	369000000	2252	719049	1000000	0.7190490
chr4	369000000	370000000	2564	748579	1000000	0.7485790
chr4	370000000	371000000	2998	724566	1000000	0.7245660
chr4	371000000	372000000	3045	629384	1000000	0.6293840
chr4	372000000	373000000	2135	754080	1000000	0.7540800
chr4	373000000	374000000	2342	762175	1000000	0.7621750
chr4	374000000	375000000	2408	786324	1000000	0.7863240
chr4	375000000	376000000	1994	762527	1000000	0.7625270
chr4	376000000	376633172	947	574113	633172	0.9067252
chr5	0	1000000	2191	848251	1000000	0.8482510
chr5	1000000	2000000	3318	747195	1000000	0.7471950
chr5	2000000	3000000	2845	732085	1000000	0.7320850
chr5	3000000	4000000	2284	788395	1000000	0.7883950
chr5	4000000	5000000	2734	699998	1000000	0.6999980
chr5	5000000	6000000	2484	796006	1000000	0.7960060
chr5	6000000	7000000	2924	655219	1000000	0.6552190
chr5	7000000	8000000	3742	627762	1000000	0.6277620
chr5	8000000	9000000	2724	719532	1000000	0.7195320
chr5	9000000	10000000	2318	758515	1000000	0.7585150
chr5	10000000	11000000	3277	720043	1000000	0.7200430
chr5	11000000	12000000	2335	799123	1000000	0.7991230
chr5	12000000	13000000	2363	761774	1000000	0.7617740
chr5	13000000	14000000	2904	765199	1000000	0.7651990
chr5	14000000	15000000	2829	674076	1000000	0.6740760
chr5	15000000	16000000	2962	761583	1000000	0.7615830
chr5	16000000	17000000	2157	766381	1000000	0.7663810
chr5	17000000	18000000	2969	697104	1000000	0.6971040
chr5	18000000	19000000	2233	746261	1000000	0.7462610
chr5	19000000	20000000	1972	755683	1000000	0.7556830
chr5	20000000	21000000	2455	693338	1000000	0.6933380
chr5	21000000	22000000	2732	731845	1000000	0.7318450
chr5	22000000	23000000	2962	719902	1000000	0.7199020
chr5	23000000	24000000	3631	845401	1000000	0.8454010
chr5	24000000	25000000	2775	679817	1000000	0.6798170
chr5	25000000	26000000	2828	709261	1000000	0.7092610
chr5	26000000	27000000	2593	758810	1000000	0.7588100
chr5	27000000	28000000	1980	851641	1000000	0.8516410
chr5	28000000	29000000	1909	796465	1000000	0.7964650
chr5	29000000	30000000	3001	769983	1000000	0.7699830
chr5	30000000	31000000	3753	762298	1000000	0.7622980
chr5	31000000	32000000	3379	796614	1000000	0.7966140
chr5	32000000	33000000	2616	710240	1000000	0.7102400
chr5	33000000	34000000	3209	753576	1000000	0.7535760
chr5	34000000	35000000	2786	805584	1000000	0.8055840
chr5	35000000	36000000	3273	743621	1000000	0.7436210
chr5	36000000	37000000	2208	813877	1000000	0.8138770
chr5	37000000	38000000	3073	749569	1000000	0.7495690
chr5	38000000	39000000	3164	839125	1000000	0.8391250
chr5	39000000	40000000	2734	764489	1000000	0.7644890
chr5	40000000	41000000	2362	696432	1000000	0.6964320
chr5	41000000	42000000	2362	760583	1000000	0.7605830
chr5	42000000	43000000	2697	792970	1000000	0.7929700
chr5	43000000	44000000	2515	775720	1000000	0.7757200
chr5	44000000	45000000	2535	814214	1000000	0.8142140
chr5	45000000	46000000	1913	848491	1000000	0.8484910
chr5	46000000	47000000	2403	798312	1000000	0.7983120
chr5	47000000	48000000	2358	823592	1000000	0.8235920
chr5	48000000	49000000	2625	864532	1000000	0.8645320
chr5	49000000	50000000	2493	905029	1000000	0.9050290
chr5	50000000	51000000	2318	896213	1000000	0.8962130
chr5	51000000	52000000	2985	648714	1000000	0.6487140
chr5	52000000	53000000	2344	872661	1000000	0.8726610
chr5	53000000	54000000	1975	925374	1000000	0.9253740
chr5	54000000	55000000	2874	832675	1000000	0.8326750
chr5	55000000	56000000	2314	856170	1000000	0.8561700
chr5	56000000	57000000	2468	913787	1000000	0.9137870
chr5	57000000	58000000	2652	967234	1000000	0.9672340
chr5	58000000	59000000	2307	962686	1000000	0.9626860
chr5	59000000	60000000	1220	983984	1000000	0.9839840
chr5	60000000	61000000	739	987313	1000000	0.9873130
chr5	61000000	62000000	1382	986521	1000000	0.9865210
chr5	62000000	63000000	958	991120	1000000	0.9911200
chr5	63000000	64000000	1446	982386	1000000	0.9823860
chr5	64000000	65000000	1401	956933	1000000	0.9569330
chr5	65000000	66000000	1474	980656	1000000	0.9806560
chr5	66000000	67000000	1172	986839	1000000	0.9868390
chr5	67000000	68000000	1427	977058	1000000	0.9770580
chr5	68000000	69000000	1192	961331	1000000	0.9613310
chr5	69000000	70000000	121	994650	1000000	0.9946500
chr5	70000000	71000000	663	990086	1000000	0.9900860
chr5	71000000	72000000	2548	871156	1000000	0.8711560
chr5	72000000	73000000	2432	822348	1000000	0.8223480
chr5	73000000	74000000	2172	834147	1000000	0.8341470
chr5	74000000	75000000	2218	873663	1000000	0.8736630
chr5	75000000	76000000	1622	777995	1000000	0.7779950
chr5	76000000	77000000	2236	834232	1000000	0.8342320
chr5	77000000	78000000	1961	950405	1000000	0.9504050
chr5	78000000	79000000	2517	851403	1000000	0.8514030
chr5	79000000	80000000	2433	808296	1000000	0.8082960
chr5	80000000	81000000	2595	846011	1000000	0.8460110
chr5	81000000	82000000	3322	690140	1000000	0.6901400
chr5	82000000	83000000	2370	819643	1000000	0.8196430
chr5	83000000	84000000	2141	796999	1000000	0.7969990
chr5	84000000	85000000	2636	868044	1000000	0.8680440
chr5	85000000	86000000	2344	846932	1000000	0.8469320
chr5	86000000	87000000	3208	817457	1000000	0.8174570
chr5	87000000	88000000	2837	769611	1000000	0.7696110
chr5	88000000	89000000	2338	808389	1000000	0.8083890
chr5	89000000	90000000	1715	835776	1000000	0.8357760
chr5	90000000	91000000	2139	900436	1000000	0.9004360
chr5	91000000	92000000	2966	707774	1000000	0.7077740
chr5	92000000	93000000	2519	799704	1000000	0.7997040
chr5	93000000	94000000	3689	724588	1000000	0.7245880
chr5	94000000	95000000	3081	695655	1000000	0.6956550
chr5	95000000	96000000	2169	715252	1000000	0.7152520
chr5	96000000	97000000	1817	831101	1000000	0.8311010
chr5	97000000	98000000	2979	683541	1000000	0.6835410
chr5	98000000	99000000	2980	814241	1000000	0.8142410
chr5	99000000	100000000	2684	799612	1000000	0.7996120
chr5	100000000	101000000	2365	807501	1000000	0.8075010
chr5	101000000	102000000	1933	779292	1000000	0.7792920
chr5	102000000	103000000	2983	844479	1000000	0.8444790
chr5	103000000	104000000	2730	910727	1000000	0.9107270
chr5	104000000	105000000	2030	913018	1000000	0.9130180
chr5	105000000	106000000	2281	787462	1000000	0.7874620
chr5	106000000	107000000	2625	852669	1000000	0.8526690
chr5	107000000	108000000	3398	710127	1000000	0.7101270
chr5	108000000	109000000	2883	772101	1000000	0.7721010
chr5	109000000	110000000	2180	742383	1000000	0.7423830
chr5	110000000	111000000	2253	834203	1000000	0.8342030
chr5	111000000	112000000	1929	804125	1000000	0.8041250
chr5	112000000	113000000	2242	780284	1000000	0.7802840
chr5	113000000	114000000	1843	804689	1000000	0.8046890
chr5	114000000	115000000	1901	725987	1000000	0.7259870
chr5	115000000	116000000	1360	792324	1000000	0.7923240
chr5	116000000	117000000	2298	655654	1000000	0.6556540
chr5	117000000	118000000	2807	742135	1000000	0.7421350
chr5	118000000	119000000	3427	778049	1000000	0.7780490
chr5	119000000	120000000	2631	739158	1000000	0.7391580
chr5	120000000	121000000	2804	683881	1000000	0.6838810
chr5	121000000	122000000	2864	714172	1000000	0.7141720
chr5	122000000	123000000	3251	686164	1000000	0.6861640
chr5	123000000	124000000	1904	769347	1000000	0.7693470
chr5	124000000	125000000	2741	746660	1000000	0.7466600
chr5	125000000	126000000	2726	738930	1000000	0.7389300
chr5	126000000	127000000	1971	863391	1000000	0.8633910
chr5	127000000	128000000	2864	717049	1000000	0.7170490
chr5	128000000	129000000	2223	842506	1000000	0.8425060
chr5	129000000	130000000	2927	795353	1000000	0.7953530
chr5	130000000	131000000	3230	718215	1000000	0.7182150
chr5	131000000	132000000	3018	791985	1000000	0.7919850
chr5	132000000	133000000	3267	675512	1000000	0.6755120
chr5	133000000	134000000	3701	673614	1000000	0.6736140
chr5	134000000	135000000	2473	845892	1000000	0.8458920
chr5	135000000	136000000	2637	803910	1000000	0.8039100
chr5	136000000	137000000	2873	777787	1000000	0.7777870
chr5	137000000	138000000	2805	729619	1000000	0.7296190
chr5	138000000	139000000	2412	730939	1000000	0.7309390
chr5	139000000	140000000	2438	799521	1000000	0.7995210
chr5	140000000	141000000	2561	777113	1000000	0.7771130
chr5	141000000	142000000	3067	680137	1000000	0.6801370
chr5	142000000	143000000	3016	682300	1000000	0.6823000
chr5	143000000	144000000	3413	733708	1000000	0.7337080
chr5	144000000	145000000	2478	767350	1000000	0.7673500
chr5	145000000	146000000	3109	734225	1000000	0.7342250
chr5	146000000	147000000	2503	711304	1000000	0.7113040
chr5	147000000	148000000	3388	712073	1000000	0.7120730
chr5	148000000	149000000	2694	741427	1000000	0.7414270
chr5	149000000	150000000	2554	819701	1000000	0.8197010
chr5	150000000	151000000	2715	684389	1000000	0.6843890
chr5	151000000	152000000	2699	781984	1000000	0.7819840
chr5	152000000	153000000	3643	807446	1000000	0.8074460
chr5	153000000	154000000	2665	724843	1000000	0.7248430
chr5	154000000	155000000	2544	816608	1000000	0.8166080
chr5	155000000	156000000	3079	720341	1000000	0.7203410
chr5	156000000	157000000	2749	736393	1000000	0.7363930
chr5	157000000	158000000	2677	814017	1000000	0.8140170
chr5	158000000	159000000	2818	755697	1000000	0.7556970
chr5	159000000	160000000	3264	786445	1000000	0.7864450
chr5	160000000	161000000	2312	786721	1000000	0.7867210
chr5	161000000	162000000	3046	721792	1000000	0.7217920
chr5	162000000	163000000	3543	780909	1000000	0.7809090
chr5	163000000	164000000	3716	813972	1000000	0.8139720
chr5	164000000	165000000	3846	734416	1000000	0.7344160
chr5	165000000	166000000	3000	767352	1000000	0.7673520
chr5	166000000	167000000	3055	718943	1000000	0.7189430
chr5	167000000	168000000	2538	804394	1000000	0.8043940
chr5	168000000	169000000	2361	761120	1000000	0.7611200
chr5	169000000	170000000	2983	786548	1000000	0.7865480
chr5	170000000	171000000	2453	709070	1000000	0.7090700
chr5	171000000	172000000	3074	777672	1000000	0.7776720
chr5	172000000	173000000	3098	791264	1000000	0.7912640
chr5	173000000	174000000	2864	705555	1000000	0.7055550
chr5	174000000	175000000	2799	722825	1000000	0.7228250
chr5	175000000	176000000	3157	756449	1000000	0.7564490
chr5	176000000	177000000	2320	711180	1000000	0.7111800
chr5	177000000	178000000	3004	717921	1000000	0.7179210
chr5	178000000	179000000	2775	758026	1000000	0.7580260
chr5	179000000	180000000	1919	720859	1000000	0.7208590
chr5	180000000	181000000	2611	819811	1000000	0.8198110
chr5	181000000	182000000	2896	672887	1000000	0.6728870
chr5	182000000	183000000	3077	656238	1000000	0.6562380
chr5	183000000	184000000	2580	704589	1000000	0.7045890
chr5	184000000	185000000	2989	772121	1000000	0.7721210
chr5	185000000	186000000	2966	633489	1000000	0.6334890
chr5	186000000	187000000	3003	739543	1000000	0.7395430
chr5	187000000	188000000	3428	685561	1000000	0.6855610
chr5	188000000	189000000	3644	617843	1000000	0.6178430
chr5	189000000	190000000	3476	777125	1000000	0.7771250
chr5	190000000	191000000	4074	685746	1000000	0.6857460
chr5	191000000	192000000	4060	765291	1000000	0.7652910
chr5	192000000	193000000	2861	812729	1000000	0.8127290
chr5	193000000	194000000	2957	762701	1000000	0.7627010
chr5	194000000	195000000	3381	621139	1000000	0.6211390
chr5	195000000	196000000	2995	788256	1000000	0.7882560
chr5	196000000	197000000	2073	784304	1000000	0.7843040
chr5	197000000	198000000	1918	873792	1000000	0.8737920
chr5	198000000	199000000	2292	849136	1000000	0.8491360
chr5	199000000	200000000	3604	756919	1000000	0.7569190
chr5	200000000	201000000	3287	727052	1000000	0.7270520
chr5	201000000	202000000	2354	686982	1000000	0.6869820
chr5	202000000	203000000	2629	750966	1000000	0.7509660
chr5	203000000	204000000	3446	672948	1000000	0.6729480
chr5	204000000	205000000	3107	752743	1000000	0.7527430
chr5	205000000	206000000	2408	635803	1000000	0.6358030
chr5	206000000	207000000	2242	821459	1000000	0.8214590
chr5	207000000	208000000	2601	850735	1000000	0.8507350
chr5	208000000	208769040	1770	698202	769040	0.9078878
chr6	0	1000000	3607	698173	1000000	0.6981730
chr6	1000000	2000000	3756	751546	1000000	0.7515460
chr6	2000000	3000000	2094	833107	1000000	0.8331070
chr6	3000000	4000000	2524	684715	1000000	0.6847150
chr6	4000000	5000000	2171	706402	1000000	0.7064020
chr6	5000000	6000000	4323	735887	1000000	0.7358870
chr6	6000000	7000000	2279	651653	1000000	0.6516530
chr6	7000000	8000000	2197	741290	1000000	0.7412900
chr6	8000000	9000000	2849	679839	1000000	0.6798390
chr6	9000000	10000000	1539	816907	1000000	0.8169070
chr6	10000000	11000000	2840	677933	1000000	0.6779330
chr6	11000000	12000000	3606	693153	1000000	0.6931530
chr6	12000000	13000000	2429	678766	1000000	0.6787660
chr6	13000000	14000000	2724	666732	1000000	0.6667320
chr6	14000000	15000000	2890	790991	1000000	0.7909910
chr6	15000000	16000000	2723	794085	1000000	0.7940850
chr6	16000000	17000000	2618	696948	1000000	0.6969480
chr6	17000000	18000000	2817	736589	1000000	0.7365890
chr6	18000000	19000000	2222	708455	1000000	0.7084550
chr6	19000000	20000000	2485	670467	1000000	0.6704670
chr6	20000000	21000000	2184	657403	1000000	0.6574030
chr6	21000000	22000000	2389	797574	1000000	0.7975740
chr6	22000000	23000000	2746	731376	1000000	0.7313760
chr6	23000000	24000000	2060	778488	1000000	0.7784880
chr6	24000000	25000000	2303	742391	1000000	0.7423910
chr6	25000000	26000000	2741	691917	1000000	0.6919170
chr6	26000000	27000000	2259	756099	1000000	0.7560990
chr6	27000000	28000000	2851	643400	1000000	0.6434000
chr6	28000000	29000000	3126	747587	1000000	0.7475870
chr6	29000000	30000000	2635	723097	1000000	0.7230970
chr6	30000000	31000000	2039	689078	1000000	0.6890780
chr6	31000000	32000000	1788	785760	1000000	0.7857600
chr6	32000000	33000000	2820	650595	1000000	0.6505950
chr6	33000000	34000000	3022	821487	1000000	0.8214870
chr6	34000000	35000000	2210	773066	1000000	0.7730660
chr6	35000000	36000000	1892	748109	1000000	0.7481090
chr6	36000000	37000000	3033	620583	1000000	0.6205830
chr6	37000000	38000000	3401	830517	1000000	0.8305170
chr6	38000000	39000000	2792	762031	1000000	0.7620310
chr6	39000000	40000000	2501	652901	1000000	0.6529010
chr6	40000000	41000000	2092	791484	1000000	0.7914840
chr6	41000000	42000000	2533	710253	1000000	0.7102530
chr6	42000000	43000000	2873	697111	1000000	0.6971110
chr6	43000000	44000000	2127	750154	1000000	0.7501540
chr6	44000000	45000000	2417	777401	1000000	0.7774010
chr6	45000000	46000000	2848	794040	1000000	0.7940400
chr6	46000000	47000000	2624	779745	1000000	0.7797450
chr6	47000000	48000000	2756	794552	1000000	0.7945520
chr6	48000000	49000000	2277	778412	1000000	0.7784120
chr6	49000000	50000000	2720	815691	1000000	0.8156910
chr6	50000000	51000000	2996	739763	1000000	0.7397630
chr6	51000000	52000000	2284	746344	1000000	0.7463440
chr6	52000000	53000000	3964	717514	1000000	0.7175140
chr6	53000000	54000000	2711	864553	1000000	0.8645530
chr6	54000000	55000000	2407	836928	1000000	0.8369280
chr6	55000000	56000000	1939	782179	1000000	0.7821790
chr6	56000000	57000000	3200	756481	1000000	0.7564810
chr6	57000000	58000000	2531	814472	1000000	0.8144720
chr6	58000000	59000000	2678	782199	1000000	0.7821990
chr6	59000000	60000000	2887	880701	1000000	0.8807010
chr6	60000000	61000000	2431	799473	1000000	0.7994730
chr6	61000000	62000000	2413	808983	1000000	0.8089830
chr6	62000000	63000000	2366	824234	1000000	0.8242340
chr6	63000000	64000000	2637	777042	1000000	0.7770420
chr6	64000000	65000000	2209	822679	1000000	0.8226790
chr6	65000000	66000000	2570	781399	1000000	0.7813990
chr6	66000000	67000000	2548	764340	1000000	0.7643400
chr6	67000000	68000000	2552	883985	1000000	0.8839850
chr6	68000000	69000000	2307	833255	1000000	0.8332550
chr6	69000000	70000000	2084	803104	1000000	0.8031040
chr6	70000000	71000000	2535	809964	1000000	0.8099640
chr6	71000000	72000000	2739	890802	1000000	0.8908020
chr6	72000000	73000000	2399	850296	1000000	0.8502960
chr6	73000000	74000000	2537	835488	1000000	0.8354880
chr6	74000000	75000000	2406	763596	1000000	0.7635960
chr6	75000000	76000000	2267	817145	1000000	0.8171450
chr6	76000000	77000000	2038	847695	1000000	0.8476950
chr6	77000000	78000000	3100	765924	1000000	0.7659240
chr6	78000000	79000000	2784	871720	1000000	0.8717200
chr6	79000000	80000000	3091	837419	1000000	0.8374190
chr6	80000000	81000000	2632	889870	1000000	0.8898700
chr6	81000000	82000000	2772	858346	1000000	0.8583460
chr6	82000000	83000000	2377	928504	1000000	0.9285040
chr6	83000000	84000000	2273	827382	1000000	0.8273820
chr6	84000000	85000000	2351	915638	1000000	0.9156380
chr6	85000000	86000000	2130	865291	1000000	0.8652910
chr6	86000000	87000000	2670	794621	1000000	0.7946210
chr6	87000000	88000000	1556	866309	1000000	0.8663090
chr6	88000000	89000000	2506	860258	1000000	0.8602580
chr6	89000000	90000000	2568	900441	1000000	0.9004410
chr6	90000000	91000000	2405	803309	1000000	0.8033090
chr6	91000000	92000000	659	988441	1000000	0.9884410
chr6	92000000	93000000	1983	877372	1000000	0.8773720
chr6	93000000	94000000	3035	829002	1000000	0.8290020
chr6	94000000	95000000	1884	873097	1000000	0.8730970
chr6	95000000	96000000	3038	772490	1000000	0.7724900
chr6	96000000	97000000	1841	869192	1000000	0.8691920
chr6	97000000	98000000	1975	786549	1000000	0.7865490
chr6	98000000	99000000	2452	872468	1000000	0.8724680
chr6	99000000	100000000	2068	813151	1000000	0.8131510
chr6	100000000	101000000	3124	883936	1000000	0.8839360
chr6	101000000	102000000	1866	868250	1000000	0.8682500
chr6	102000000	103000000	2662	813871	1000000	0.8138710
chr6	103000000	104000000	2185	870597	1000000	0.8705970
chr6	104000000	105000000	2749	781524	1000000	0.7815240
chr6	105000000	106000000	2087	792242	1000000	0.7922420
chr6	106000000	107000000	2097	819128	1000000	0.8191280
chr6	107000000	108000000	2351	797530	1000000	0.7975300
chr6	108000000	109000000	2477	831207	1000000	0.8312070
chr6	109000000	110000000	3166	837858	1000000	0.8378580
chr6	110000000	111000000	2586	815370	1000000	0.8153700
chr6	111000000	112000000	2458	781365	1000000	0.7813650
chr6	112000000	113000000	3637	702177	1000000	0.7021770
chr6	113000000	114000000	2712	782661	1000000	0.7826610
chr6	114000000	115000000	2311	859233	1000000	0.8592330
chr6	115000000	116000000	2246	767322	1000000	0.7673220
chr6	116000000	117000000	2883	770533	1000000	0.7705330
chr6	117000000	118000000	1989	832130	1000000	0.8321300
chr6	118000000	119000000	2099	850486	1000000	0.8504860
chr6	119000000	120000000	1676	854633	1000000	0.8546330
chr6	120000000	121000000	2386	839004	1000000	0.8390040
chr6	121000000	122000000	1626	830789	1000000	0.8307890
chr6	122000000	123000000	2366	791855	1000000	0.7918550
chr6	123000000	124000000	2334	878497	1000000	0.8784970
chr6	124000000	125000000	2163	861988	1000000	0.8619880
chr6	125000000	126000000	2955	794287	1000000	0.7942870
chr6	126000000	127000000	2784	822899	1000000	0.8228990
chr6	127000000	128000000	2739	824450	1000000	0.8244500
chr6	128000000	129000000	3502	780789	1000000	0.7807890
chr6	129000000	130000000	2805	817311	1000000	0.8173110
chr6	130000000	131000000	3632	755681	1000000	0.7556810
chr6	131000000	132000000	2479	784472	1000000	0.7844720
chr6	132000000	133000000	3736	742255	1000000	0.7422550
chr6	133000000	134000000	2967	827128	1000000	0.8271280
chr6	134000000	135000000	3324	808349	1000000	0.8083490
chr6	135000000	136000000	3270	778978	1000000	0.7789780
chr6	136000000	137000000	3220	824466	1000000	0.8244660
chr6	137000000	138000000	3960	785774	1000000	0.7857740
chr6	138000000	139000000	3248	821605	1000000	0.8216050
chr6	139000000	140000000	3842	897225	1000000	0.8972250
chr6	140000000	141000000	2744	722329	1000000	0.7223290
chr6	141000000	142000000	3074	769726	1000000	0.7697260
chr6	142000000	143000000	3422	741835	1000000	0.7418350
chr6	143000000	144000000	3480	716848	1000000	0.7168480
chr6	144000000	145000000	2731	778843	1000000	0.7788430
chr6	145000000	146000000	2421	804099	1000000	0.8040990
chr6	146000000	147000000	3063	745764	1000000	0.7457640
chr6	147000000	148000000	2996	725553	1000000	0.7255530
chr6	148000000	149000000	2741	788856	1000000	0.7888560
chr6	149000000	150000000	2595	753292	1000000	0.7532920
chr6	150000000	151000000	2595	732898	1000000	0.7328980
chr6	151000000	152000000	3271	810680	1000000	0.8106800
chr6	152000000	153000000	2456	808066	1000000	0.8080660
chr6	153000000	154000000	1997	811857	1000000	0.8118570
chr6	154000000	155000000	2495	844342	1000000	0.8443420
chr6	155000000	156000000	2003	863775	1000000	0.8637750
chr6	156000000	157000000	2569	728399	1000000	0.7283990
chr6	157000000	158000000	3659	763062	1000000	0.7630620
chr6	158000000	159000000	2682	746656	1000000	0.7466560
chr6	159000000	160000000	2707	787128	1000000	0.7871280
chr6	160000000	161000000	2369	754822	1000000	0.7548220
chr6	161000000	162000000	3544	738455	1000000	0.7384550
chr6	162000000	163000000	3330	716080	1000000	0.7160800
chr6	163000000	164000000	2926	708421	1000000	0.7084210
chr6	164000000	165000000	2271	763221	1000000	0.7632210
chr6	165000000	166000000	2261	715978	1000000	0.7159780
chr6	166000000	167000000	2815	727234	1000000	0.7272340
chr6	167000000	168000000	2844	717445	1000000	0.7174450
chr6	168000000	169000000	3473	633891	1000000	0.6338910
chr6	169000000	170000000	3060	670180	1000000	0.6701800
chr6	170000000	171000000	2689	791521	1000000	0.7915210
chr6	171000000	172000000	2142	763356	1000000	0.7633560
chr6	172000000	173000000	2389	750092	1000000	0.7500920
chr6	173000000	174000000	2736	751288	1000000	0.7512880
chr6	174000000	175000000	3258	748080	1000000	0.7480800
chr6	175000000	176000000	2345	685231	1000000	0.6852310
chr6	176000000	177000000	3418	799754	1000000	0.7997540
chr6	177000000	178000000	2509	738958	1000000	0.7389580
chr6	178000000	179000000	2767	741188	1000000	0.7411880
chr6	179000000	180000000	2294	807762	1000000	0.8077620
chr6	180000000	181000000	2584	685026	1000000	0.6850260
chr6	181000000	182000000	2276	744890	1000000	0.7448900
chr6	182000000	183000000	3032	753873	1000000	0.7538730
chr6	183000000	184000000	2327	831007	1000000	0.8310070
chr6	184000000	185000000	2090	806602	1000000	0.8066020
chr6	185000000	186000000	2991	775157	1000000	0.7751570
chr6	186000000	187000000	2595	801896	1000000	0.8018960
chr6	187000000	188000000	2139	782663	1000000	0.7826630
chr6	188000000	189000000	2422	761115	1000000	0.7611150
chr6	189000000	190000000	3195	739609	1000000	0.7396090
chr6	190000000	191000000	2878	761694	1000000	0.7616940
chr6	191000000	192000000	2750	718823	1000000	0.7188230
chr6	192000000	193000000	2904	779234	1000000	0.7792340
chr6	193000000	194000000	3073	756630	1000000	0.7566300
chr6	194000000	195000000	2868	705656	1000000	0.7056560
chr6	195000000	196000000	2568	791067	1000000	0.7910670
chr6	196000000	197000000	2580	710797	1000000	0.7107970
chr6	197000000	198000000	2551	715805	1000000	0.7158050
chr6	198000000	199000000	2897	647944	1000000	0.6479440
chr6	199000000	200000000	3210	735354	1000000	0.7353540
chr6	200000000	201000000	2949	621913	1000000	0.6219130
chr6	201000000	202000000	1987	729827	1000000	0.7298270
chr6	202000000	203000000	2748	767789	1000000	0.7677890
chr6	203000000	204000000	1672	872839	1000000	0.8728390
chr6	204000000	205000000	2234	798612	1000000	0.7986120
chr6	205000000	206000000	2784	780120	1000000	0.7801200
chr6	206000000	207000000	3472	843703	1000000	0.8437030
chr6	207000000	208000000	3578	699538	1000000	0.6995380
chr6	208000000	209000000	3121	696895	1000000	0.6968950
chr6	209000000	210000000	4168	740274	1000000	0.7402740
chr6	210000000	211000000	3206	829328	1000000	0.8293280
chr6	211000000	212000000	2842	753048	1000000	0.7530480
chr6	212000000	213000000	4022	688726	1000000	0.6887260
chr6	213000000	214000000	3306	605801	1000000	0.6058010
chr6	214000000	215000000	2389	747097	1000000	0.7470970
chr6	215000000	216000000	3386	757560	1000000	0.7575600
chr6	216000000	217000000	2767	710346	1000000	0.7103460
chr6	217000000	218000000	3130	713959	1000000	0.7139590
chr6	218000000	219000000	3190	679055	1000000	0.6790550
chr6	219000000	220000000	2225	722650	1000000	0.7226500
chr6	220000000	221000000	3142	680746	1000000	0.6807460
chr6	221000000	222000000	3007	718511	1000000	0.7185110
chr6	222000000	223000000	2608	623151	1000000	0.6231510
chr6	223000000	224000000	2640	628087	1000000	0.6280870
chr6	224000000	225000000	2776	677966	1000000	0.6779660
chr6	225000000	226000000	4057	815620	1000000	0.8156200
chr6	226000000	227000000	3013	747028	1000000	0.7470280
chr6	227000000	228000000	2328	839379	1000000	0.8393790
chr6	228000000	228414185	923	392737	414185	0.9482164
chr7	0	1000000	2331	764853	1000000	0.7648530
chr7	1000000	2000000	2843	723235	1000000	0.7232350
chr7	2000000	3000000	2578	656779	1000000	0.6567790
chr7	3000000	4000000	2384	791964	1000000	0.7919640
chr7	4000000	5000000	3166	787719	1000000	0.7877190
chr7	5000000	6000000	2356	689088	1000000	0.6890880
chr7	6000000	7000000	2342	619995	1000000	0.6199950
chr7	7000000	8000000	2329	695977	1000000	0.6959770
chr7	8000000	9000000	3147	724638	1000000	0.7246380
chr7	9000000	10000000	2150	808281	1000000	0.8082810
chr7	10000000	11000000	3269	745929	1000000	0.7459290
chr7	11000000	12000000	2718	754424	1000000	0.7544240
chr7	12000000	13000000	2526	767109	1000000	0.7671090
chr7	13000000	14000000	3086	717373	1000000	0.7173730
chr7	14000000	15000000	3818	778155	1000000	0.7781550
chr7	15000000	16000000	2272	859582	1000000	0.8595820
chr7	16000000	17000000	3206	771370	1000000	0.7713700
chr7	17000000	18000000	2628	756526	1000000	0.7565260
chr7	18000000	19000000	2411	754745	1000000	0.7547450
chr7	19000000	20000000	3048	732839	1000000	0.7328390
chr7	20000000	21000000	3521	757814	1000000	0.7578140
chr7	21000000	22000000	2626	782735	1000000	0.7827350
chr7	22000000	23000000	2681	670476	1000000	0.6704760
chr7	23000000	24000000	2631	736365	1000000	0.7363650
chr7	24000000	25000000	2143	790757	1000000	0.7907570
chr7	25000000	26000000	2204	722295	1000000	0.7222950
chr7	26000000	27000000	2108	771638	1000000	0.7716380
chr7	27000000	28000000	2527	732265	1000000	0.7322650
chr7	28000000	29000000	3041	699375	1000000	0.6993750
chr7	29000000	30000000	2291	817727	1000000	0.8177270
chr7	30000000	31000000	2759	774394	1000000	0.7743940
chr7	31000000	32000000	3192	706525	1000000	0.7065250
chr7	32000000	33000000	2921	742234	1000000	0.7422340
chr7	33000000	34000000	3176	787409	1000000	0.7874090
chr7	34000000	35000000	2828	927788	1000000	0.9277880
chr7	35000000	36000000	3127	921513	1000000	0.9215130
chr7	36000000	37000000	2868	845925	1000000	0.8459250
chr7	37000000	38000000	2749	754170	1000000	0.7541700
chr7	38000000	39000000	2494	690423	1000000	0.6904230
chr7	39000000	40000000	2025	804694	1000000	0.8046940
chr7	40000000	41000000	2746	731531	1000000	0.7315310
chr7	41000000	42000000	2625	787167	1000000	0.7871670
chr7	42000000	43000000	3164	731406	1000000	0.7314060
chr7	43000000	44000000	3232	768395	1000000	0.7683950
chr7	44000000	45000000	2704	787214	1000000	0.7872140
chr7	45000000	46000000	2784	918803	1000000	0.9188030
chr7	46000000	47000000	2236	755697	1000000	0.7556970
chr7	47000000	48000000	3216	736889	1000000	0.7368890
chr7	48000000	49000000	1970	866380	1000000	0.8663800
chr7	49000000	50000000	2718	733330	1000000	0.7333300
chr7	50000000	51000000	3049	914689	1000000	0.9146890
chr7	51000000	52000000	2760	928202	1000000	0.9282020
chr7	52000000	53000000	2533	783681	1000000	0.7836810
chr7	53000000	54000000	2269	779637	1000000	0.7796370
chr7	54000000	55000000	2175	774904	1000000	0.7749040
chr7	55000000	56000000	2509	681335	1000000	0.6813350
chr7	56000000	57000000	2072	816524	1000000	0.8165240
chr7	57000000	58000000	2231	836470	1000000	0.8364700
chr7	58000000	59000000	2160	789843	1000000	0.7898430
chr7	59000000	60000000	2547	747435	1000000	0.7474350
chr7	60000000	61000000	2044	783848	1000000	0.7838480
chr7	61000000	62000000	2823	784369	1000000	0.7843690
chr7	62000000	63000000	2823	789334	1000000	0.7893340
chr7	63000000	64000000	2595	724905	1000000	0.7249050
chr7	64000000	65000000	2239	707511	1000000	0.7075110
chr7	65000000	66000000	3708	778830	1000000	0.7788300
chr7	66000000	67000000	2825	733450	1000000	0.7334500
chr7	67000000	68000000	3188	753685	1000000	0.7536850
chr7	68000000	69000000	2893	765149	1000000	0.7651490
chr7	69000000	70000000	1860	830950	1000000	0.8309500
chr7	70000000	71000000	2215	784791	1000000	0.7847910
chr7	71000000	72000000	1808	867819	1000000	0.8678190
chr7	72000000	73000000	2619	744775	1000000	0.7447750
chr7	73000000	74000000	2537	846524	1000000	0.8465240
chr7	74000000	75000000	1726	898445	1000000	0.8984450
chr7	75000000	76000000	2137	799935	1000000	0.7999350
chr7	76000000	77000000	2401	791005	1000000	0.7910050
chr7	77000000	78000000	2961	761212	1000000	0.7612120
chr7	78000000	79000000	3355	807667	1000000	0.8076670
chr7	79000000	80000000	3103	731189	1000000	0.7311890
chr7	80000000	81000000	3247	792552	1000000	0.7925520
chr7	81000000	82000000	2409	791836	1000000	0.7918360
chr7	82000000	83000000	2229	810054	1000000	0.8100540
chr7	83000000	84000000	2234	818370	1000000	0.8183700
chr7	84000000	85000000	2335	861840	1000000	0.8618400
chr7	85000000	86000000	2200	830245	1000000	0.8302450
chr7	86000000	87000000	3544	798204	1000000	0.7982040
chr7	87000000	88000000	3692	828713	1000000	0.8287130
chr7	88000000	89000000	3226	698369	1000000	0.6983690
chr7	89000000	90000000	2476	794309	1000000	0.7943090
chr7	90000000	91000000	3413	825225	1000000	0.8252250
chr7	91000000	92000000	2420	731361	1000000	0.7313610
chr7	92000000	93000000	2314	818753	1000000	0.8187530
chr7	93000000	94000000	2269	769911	1000000	0.7699110
chr7	94000000	95000000	2752	816578	1000000	0.8165780
chr7	95000000	96000000	2523	751953	1000000	0.7519530
chr7	96000000	97000000	2476	762421	1000000	0.7624210
chr7	97000000	98000000	2680	798645	1000000	0.7986450
chr7	98000000	99000000	2435	667634	1000000	0.6676340
chr7	99000000	100000000	1832	802736	1000000	0.8027360
chr7	100000000	101000000	2700	799700	1000000	0.7997000
chr7	101000000	102000000	2062	805822	1000000	0.8058220
chr7	102000000	103000000	2454	852989	1000000	0.8529890
chr7	103000000	104000000	2631	713784	1000000	0.7137840
chr7	104000000	105000000	2315	825016	1000000	0.8250160
chr7	105000000	106000000	1741	841636	1000000	0.8416360
chr7	106000000	107000000	2712	776460	1000000	0.7764600
chr7	107000000	108000000	2494	761832	1000000	0.7618320
chr7	108000000	109000000	2535	834134	1000000	0.8341340
chr7	109000000	110000000	1856	798012	1000000	0.7980120
chr7	110000000	111000000	2398	777083	1000000	0.7770830
chr7	111000000	112000000	2578	827637	1000000	0.8276370
chr7	112000000	113000000	1952	836292	1000000	0.8362920
chr7	113000000	114000000	2892	834889	1000000	0.8348890
chr7	114000000	115000000	2426	847408	1000000	0.8474080
chr7	115000000	116000000	2110	844566	1000000	0.8445660
chr7	116000000	117000000	1762	910096	1000000	0.9100960
chr7	117000000	118000000	2165	859990	1000000	0.8599900
chr7	118000000	119000000	3015	776030	1000000	0.7760300
chr7	119000000	120000000	2684	824934	1000000	0.8249340
chr7	120000000	121000000	2640	814095	1000000	0.8140950
chr7	121000000	122000000	2488	787072	1000000	0.7870720
chr7	122000000	123000000	2453	803678	1000000	0.8036780
chr7	123000000	124000000	2887	852081	1000000	0.8520810
chr7	124000000	125000000	2171	897454	1000000	0.8974540
chr7	125000000	126000000	2911	772300	1000000	0.7723000
chr7	126000000	127000000	2003	873535	1000000	0.8735350
chr7	127000000	128000000	1831	878462	1000000	0.8784620
chr7	128000000	129000000	2177	883650	1000000	0.8836500
chr7	129000000	130000000	3052	809350	1000000	0.8093500
chr7	130000000	131000000	2153	887040	1000000	0.8870400
chr7	131000000	132000000	2908	847253	1000000	0.8472530
chr7	132000000	133000000	2129	920944	1000000	0.9209440
chr7	133000000	134000000	2721	865791	1000000	0.8657910
chr7	134000000	135000000	2661	898525	1000000	0.8985250
chr7	135000000	136000000	3036	872034	1000000	0.8720340
chr7	136000000	137000000	2351	879393	1000000	0.8793930
chr7	137000000	138000000	930	984359	1000000	0.9843590
chr7	138000000	139000000	1514	970563	1000000	0.9705630
chr7	139000000	140000000	1080	987330	1000000	0.9873300
chr7	140000000	141000000	963	989368	1000000	0.9893680
chr7	141000000	142000000	1159	987457	1000000	0.9874570
chr7	142000000	143000000	1146	988289	1000000	0.9882890
chr7	143000000	144000000	702	990645	1000000	0.9906450
chr7	144000000	145000000	1910	878833	1000000	0.8788330
chr7	145000000	146000000	2459	820200	1000000	0.8202000
chr7	146000000	147000000	2459	907146	1000000	0.9071460
chr7	147000000	148000000	2526	953236	1000000	0.9532360
chr7	148000000	149000000	3037	911921	1000000	0.9119210
chr7	149000000	150000000	3190	888560	1000000	0.8885600
chr7	150000000	151000000	1879	951983	1000000	0.9519830
chr7	151000000	152000000	3945	823709	1000000	0.8237090
chr7	152000000	153000000	3511	790591	1000000	0.7905910
chr7	153000000	154000000	2695	766390	1000000	0.7663900
chr7	154000000	155000000	2338	880938	1000000	0.8809380
chr7	155000000	156000000	3166	801580	1000000	0.8015800
chr7	156000000	157000000	2705	759531	1000000	0.7595310
chr7	157000000	158000000	2177	835306	1000000	0.8353060
chr7	158000000	159000000	2189	848601	1000000	0.8486010
chr7	159000000	160000000	2309	827290	1000000	0.8272900
chr7	160000000	161000000	2587	834237	1000000	0.8342370
chr7	161000000	162000000	1882	869189	1000000	0.8691890
chr7	162000000	163000000	2650	825280	1000000	0.8252800
chr7	163000000	164000000	1460	853103	1000000	0.8531030
chr7	164000000	165000000	1752	863724	1000000	0.8637240
chr7	165000000	166000000	2277	794813	1000000	0.7948130
chr7	166000000	167000000	2328	833858	1000000	0.8338580
chr7	167000000	168000000	2289	719790	1000000	0.7197900
chr7	168000000	169000000	2392	834909	1000000	0.8349090
chr7	169000000	170000000	2722	869338	1000000	0.8693380
chr7	170000000	171000000	2901	748938	1000000	0.7489380
chr7	171000000	172000000	2814	811650	1000000	0.8116500
chr7	172000000	173000000	2260	789184	1000000	0.7891840
chr7	173000000	174000000	2734	854412	1000000	0.8544120
chr7	174000000	175000000	2495	830643	1000000	0.8306430
chr7	175000000	176000000	2393	803192	1000000	0.8031920
chr7	176000000	177000000	3245	726198	1000000	0.7261980
chr7	177000000	178000000	3589	806874	1000000	0.8068740
chr7	178000000	179000000	2835	768745	1000000	0.7687450
chr7	179000000	180000000	2075	817352	1000000	0.8173520
chr7	180000000	181000000	2361	842982	1000000	0.8429820
chr7	181000000	182000000	2531	912343	1000000	0.9123430
chr7	182000000	183000000	2452	788109	1000000	0.7881090
chr7	183000000	184000000	2187	894559	1000000	0.8945590
chr7	184000000	185000000	3010	696871	1000000	0.6968710
chr7	185000000	186000000	2499	818402	1000000	0.8184020
chr7	186000000	187000000	2844	869577	1000000	0.8695770
chr7	187000000	188000000	1732	854329	1000000	0.8543290
chr7	188000000	189000000	2257	803227	1000000	0.8032270
chr7	189000000	190000000	2934	829728	1000000	0.8297280
chr7	190000000	191000000	3104	786280	1000000	0.7862800
chr7	191000000	192000000	2370	826891	1000000	0.8268910
chr7	192000000	193000000	3296	780149	1000000	0.7801490
chr7	193000000	194000000	2190	840389	1000000	0.8403890
chr7	194000000	195000000	1994	876119	1000000	0.8761190
chr7	195000000	196000000	2419	833602	1000000	0.8336020
chr7	196000000	197000000	1964	805792	1000000	0.8057920
chr7	197000000	198000000	3177	845856	1000000	0.8458560
chr7	198000000	199000000	3005	798602	1000000	0.7986020
chr7	199000000	200000000	2450	744782	1000000	0.7447820
chr7	200000000	201000000	3109	822125	1000000	0.8221250
chr7	201000000	202000000	3114	744017	1000000	0.7440170
chr7	202000000	203000000	3392	810108	1000000	0.8101080
chr7	203000000	204000000	2746	803034	1000000	0.8030340
chr7	204000000	205000000	2304	846808	1000000	0.8468080
chr7	205000000	206000000	2090	785704	1000000	0.7857040
chr7	206000000	207000000	1825	822598	1000000	0.8225980
chr7	207000000	208000000	2419	828790	1000000	0.8287900
chr7	208000000	209000000	3587	735320	1000000	0.7353200
chr7	209000000	210000000	3082	780929	1000000	0.7809290
chr7	210000000	211000000	2567	790015	1000000	0.7900150
chr7	211000000	212000000	2918	739978	1000000	0.7399780
chr7	212000000	213000000	2902	709995	1000000	0.7099950
chr7	213000000	214000000	2650	809266	1000000	0.8092660
chr7	214000000	215000000	2485	779903	1000000	0.7799030
chr7	215000000	216000000	2487	856665	1000000	0.8566650
chr7	216000000	217000000	2433	878058	1000000	0.8780580
chr7	217000000	218000000	2696	749533	1000000	0.7495330
chr7	218000000	219000000	2768	727606	1000000	0.7276060
chr7	219000000	220000000	2418	773106	1000000	0.7731060
chr7	220000000	221000000	2397	818344	1000000	0.8183440
chr7	221000000	222000000	2724	832085	1000000	0.8320850
chr7	222000000	223000000	2693	767347	1000000	0.7673470
chr7	223000000	224000000	3046	723068	1000000	0.7230680
chr7	224000000	225000000	3169	765818	1000000	0.7658180
chr7	225000000	226000000	3032	768226	1000000	0.7682260
chr7	226000000	227000000	2861	810829	1000000	0.8108290
chr7	227000000	228000000	3378	796299	1000000	0.7962990
chr7	228000000	229000000	3114	818351	1000000	0.8183510
chr7	229000000	230000000	2808	785290	1000000	0.7852900
chr7	230000000	231000000	2890	777392	1000000	0.7773920
chr7	231000000	232000000	2973	695810	1000000	0.6958100
chr7	232000000	233000000	2659	753882	1000000	0.7538820
chr7	233000000	234000000	3342	758874	1000000	0.7588740
chr7	234000000	235000000	3571	840386	1000000	0.8403860
chr7	235000000	236000000	2574	788848	1000000	0.7888480
chr7	236000000	237000000	3128	810616	1000000	0.8106160
chr7	237000000	238000000	3496	755548	1000000	0.7555480
chr7	238000000	239000000	3220	679418	1000000	0.6794180
chr7	239000000	240000000	3887	800694	1000000	0.8006940
chr7	240000000	241000000	2877	695477	1000000	0.6954770
chr7	241000000	242000000	2099	786138	1000000	0.7861380
chr7	242000000	243000000	2894	742925	1000000	0.7429250
chr7	243000000	244000000	2969	696462	1000000	0.6964620
chr7	244000000	245000000	2776	813427	1000000	0.8134270
chr7	245000000	246000000	2598	750015	1000000	0.7500150
chr7	246000000	247000000	3908	777624	1000000	0.7776240
chr7	247000000	248000000	3275	813136	1000000	0.8131360
chr7	248000000	249000000	2649	734284	1000000	0.7342840
chr7	249000000	250000000	2855	816092	1000000	0.8160920
chr7	250000000	251000000	2208	833773	1000000	0.8337730
chr7	251000000	252000000	2341	828494	1000000	0.8284940
chr7	252000000	253000000	2748	790306	1000000	0.7903060
chr7	253000000	254000000	2793	831179	1000000	0.8311790
chr7	254000000	255000000	2850	855290	1000000	0.8552900
chr7	255000000	256000000	2085	790120	1000000	0.7901200
chr7	256000000	257000000	3012	812012	1000000	0.8120120
chr7	257000000	258000000	2368	756143	1000000	0.7561430
chr7	258000000	259000000	2568	741723	1000000	0.7417230
chr7	259000000	260000000	2951	757964	1000000	0.7579640
chr7	260000000	261000000	2918	758577	1000000	0.7585770
chr7	261000000	262000000	2616	765050	1000000	0.7650500
chr7	262000000	263000000	3350	728862	1000000	0.7288620
chr7	263000000	264000000	2266	739242	1000000	0.7392420
chr7	264000000	265000000	2681	760223	1000000	0.7602230
chr7	265000000	266000000	2537	715716	1000000	0.7157160
chr7	266000000	267000000	2494	785182	1000000	0.7851820
chr7	267000000	268000000	3222	708211	1000000	0.7082110
chr7	268000000	269000000	3898	761119	1000000	0.7611190
chr7	269000000	270000000	3339	752229	1000000	0.7522290
chr7	270000000	271000000	3030	666193	1000000	0.6661930
chr7	271000000	272000000	3570	758805	1000000	0.7588050
chr7	272000000	273000000	2704	678905	1000000	0.6789050
chr7	273000000	274000000	2856	673589	1000000	0.6735890
chr7	274000000	275000000	3177	737327	1000000	0.7373270
chr7	275000000	276000000	2573	738967	1000000	0.7389670
chr7	276000000	277000000	2752	683886	1000000	0.6838860
chr7	277000000	278000000	2883	710371	1000000	0.7103710
chr7	278000000	279000000	3072	778517	1000000	0.7785170
chr7	279000000	280000000	2890	745029	1000000	0.7450290
chr7	280000000	281000000	3250	783500	1000000	0.7835000
chr7	281000000	282000000	1853	717316	1000000	0.7173160
chr7	282000000	283000000	2773	754298	1000000	0.7542980
chr7	283000000	284000000	3120	794467	1000000	0.7944670
chr7	284000000	285000000	2105	828328	1000000	0.8283280
chr7	285000000	286000000	2860	776397	1000000	0.7763970
chr7	286000000	287000000	3397	746589	1000000	0.7465890
chr7	287000000	288000000	2931	760036	1000000	0.7600360
chr7	288000000	289000000	2207	737405	1000000	0.7374050
chr7	289000000	290000000	2396	765093	1000000	0.7650930
chr7	290000000	291000000	3392	696447	1000000	0.6964470
chr7	291000000	292000000	3976	723121	1000000	0.7231210
chr7	292000000	293000000	3694	699916	1000000	0.6999160
chr7	293000000	294000000	2511	670035	1000000	0.6700350
chr7	294000000	295000000	3744	630791	1000000	0.6307910
chr7	295000000	296000000	3599	761153	1000000	0.7611530
chr7	296000000	297000000	2876	661232	1000000	0.6612320
chr7	297000000	298000000	2052	782748	1000000	0.7827480
chr7	298000000	299000000	2802	659802	1000000	0.6598020
chr7	299000000	300000000	2637	685476	1000000	0.6854760
chr7	300000000	301000000	3210	646069	1000000	0.6460690
chr7	301000000	302000000	2427	699930	1000000	0.6999300
[truncated: 9,213 more rows]
