# Supplementary material for: Chromosome-level haplotype-resolved assembly of highly heterozygous grass genomes with PhaseGrass
Source: Nat Commun. 2025 Dec 20;17:12. doi: 10.1038/s41467-025-66377-5 (PMC12764793; doi:10.1038/s41467-025-66377-5)
Supplement: Supplementary file 6 — Source Data [file 41467_2025_66377_MOESM6_ESM.zip › Fig. 2a/DH647_largest_blocks.txt]

chr	start	end	nsnp
Chr1	421	1000421	2173
Chr1	1000421	2000421	4886
Chr1	2000421	3000421	4197
Chr1	3000421	4000421	2636
Chr1	4000421	5000421	4846
Chr1	5000421	6000421	6848
Chr1	6000421	7000421	3319
Chr1	7000421	8000421	3539
Chr1	8000421	9000421	5403
Chr1	9000421	10000421	2012
Chr1	10000421	11000421	2627
Chr1	11000421	12000421	2395
Chr1	12000421	13000421	524
Chr1	13000421	14000421	2264
Chr1	14000421	15000421	3121
Chr1	15000421	16000421	3280
Chr1	16000421	17000421	2600
Chr1	17000421	18000421	730
Chr1	18000421	19000421	2580
Chr1	19000421	20000421	1933
Chr1	20000421	21000421	3540
Chr1	21000421	22000421	1942
Chr1	22000421	23000421	3433
Chr1	23000421	24000421	1385
Chr1	24000421	25000421	3266
Chr1	25000421	26000421	641
Chr1	26000421	27000421	2418
Chr1	27000421	28000421	3128
Chr1	28000421	29000421	4104
Chr1	29000421	30000421	3313
Chr1	30000421	31000421	1769
Chr1	31000421	32000421	2725
Chr1	32000421	33000421	854
Chr1	33000421	34000421	823
Chr1	34000421	35000421	1215
Chr1	35000421	36000421	1045
Chr1	36000421	37000421	948
Chr1	37000421	38000421	809
Chr1	38000421	39000421	657
Chr1	39000421	40000421	1141
Chr1	40000421	41000421	1581
Chr1	41000421	42000421	812
Chr1	42000421	43000421	588
Chr1	43000421	44000421	919
Chr1	44000421	45000421	831
Chr1	45000421	46000421	1045
Chr1	46000421	47000421	607
Chr1	47000421	48000421	627
Chr1	48000421	49000421	783
Chr1	49000421	50000421	1335
Chr1	50000421	51000421	777
Chr1	51000421	52000421	1046
Chr1	52000421	53000421	848
Chr1	53000421	54000421	566
Chr1	54000421	55000421	736
Chr1	55000421	56000421	664
Chr1	56000421	57000421	992
Chr1	57000421	58000421	910
Chr1	58000421	59000421	1125
Chr1	59000421	60000421	912
Chr1	60000421	61000421	501
Chr1	61000421	62000421	1651
Chr1	62000421	63000421	551
Chr1	63000421	64000421	1072
Chr1	64000421	65000421	852
Chr1	65000421	66000421	786
Chr1	66000421	67000421	530
Chr1	67000421	68000421	704
Chr1	68000421	69000421	583
Chr1	69000421	70000421	656
Chr1	70000421	71000421	551
Chr1	71000421	72000421	645
Chr1	72000421	73000421	439
Chr1	73000421	74000421	1408
Chr1	74000421	75000421	729
Chr1	75000421	76000421	778
Chr1	76000421	77000421	833
Chr1	77000421	78000421	994
Chr1	78000421	79000421	780
Chr1	79000421	80000421	868
Chr1	80000421	81000421	833
Chr1	81000421	82000421	607
Chr1	82000421	83000421	780
Chr1	83000421	84000421	683
Chr1	84000421	85000421	616
Chr1	85000421	86000421	777
Chr1	86000421	87000421	962
Chr1	87000421	88000421	802
Chr1	88000421	89000421	1111
Chr1	89000421	90000421	881
Chr1	90000421	91000421	679
Chr1	91000421	92000421	735
Chr1	92000421	93000421	810
Chr1	93000421	94000421	867
Chr1	94000421	95000421	813
Chr1	95000421	96000421	852
Chr1	96000421	97000421	822
Chr1	97000421	98000421	528
Chr1	98000421	99000421	371
Chr1	99000421	100000421	321
Chr1	100000421	101000421	360
Chr1	101000421	102000421	341
Chr1	102000421	103000421	361
Chr1	103000421	104000421	288
Chr1	104000421	105000421	375
Chr1	105000421	106000421	809
Chr1	106000421	107000421	1054
Chr1	107000421	108000421	636
Chr1	108000421	109000421	533
Chr1	109000421	110000421	612
Chr1	110000421	111000421	743
Chr1	111000421	112000421	853
Chr1	112000421	113000421	879
Chr1	113000421	114000421	755
Chr1	114000421	115000421	534
Chr1	115000421	116000421	697
Chr1	116000421	117000421	1021
Chr1	117000421	118000421	1176
Chr1	118000421	119000421	691
Chr1	119000421	120000421	969
Chr1	120000421	121000421	733
Chr1	121000421	122000421	475
Chr1	122000421	123000421	780
Chr1	123000421	124000421	571
Chr1	124000421	125000421	810
Chr1	125000421	126000421	618
Chr1	126000421	127000421	615
Chr1	127000421	128000421	729
Chr1	128000421	129000421	657
Chr1	129000421	130000421	485
Chr1	130000421	131000421	1321
Chr1	131000421	132000421	684
Chr1	132000421	133000421	762
Chr1	133000421	134000421	786
Chr1	134000421	135000421	565
Chr1	135000421	136000421	590
Chr1	136000421	137000421	663
Chr1	137000421	138000421	819
Chr1	138000421	139000421	933
Chr1	139000421	140000421	727
Chr1	140000421	141000421	781
Chr1	141000421	142000421	762
Chr1	142000421	143000421	673
Chr1	143000421	144000421	1101
Chr1	144000421	145000421	1835
Chr1	145000421	146000421	700
Chr1	146000421	147000421	696
Chr1	147000421	148000421	665
Chr1	148000421	149000421	734
Chr1	149000421	150000421	484
Chr1	150000421	151000421	536
Chr1	151000421	152000421	555
Chr1	152000421	153000421	1006
Chr1	153000421	154000421	897
Chr1	154000421	155000421	890
Chr1	155000421	156000421	1055
Chr1	156000421	157000421	482
Chr1	157000421	158000421	806
Chr1	158000421	159000421	976
Chr1	159000421	160000421	784
Chr1	160000421	161000421	1014
Chr1	161000421	162000421	672
Chr1	162000421	163000421	1214
Chr1	163000421	164000421	565
Chr1	164000421	165000421	537
Chr1	165000421	166000421	568
Chr1	166000421	167000421	857
Chr1	167000421	168000421	612
Chr1	168000421	169000421	735
Chr1	169000421	170000421	1366
Chr1	170000421	171000421	592
Chr1	171000421	172000421	692
Chr1	172000421	173000421	724
Chr1	173000421	174000421	633
Chr1	174000421	175000421	1028
Chr1	175000421	176000421	542
Chr1	176000421	177000421	636
Chr1	177000421	178000421	581
Chr1	178000421	179000421	779
Chr1	179000421	180000421	606
Chr1	180000421	181000421	481
Chr1	181000421	182000421	889
Chr1	182000421	183000421	523
Chr1	183000421	184000421	503
Chr1	184000421	185000421	665
Chr1	185000421	186000421	989
Chr1	186000421	187000421	512
Chr1	187000421	188000421	397
Chr1	188000421	189000421	1054
Chr1	189000421	190000421	723
Chr1	190000421	191000421	645
Chr1	191000421	192000421	768
Chr1	192000421	193000421	1037
Chr1	193000421	194000421	621
Chr1	194000421	195000421	612
Chr1	195000421	196000421	585
Chr1	196000421	197000421	605
Chr1	197000421	198000421	674
Chr1	198000421	199000421	756
Chr1	199000421	200000421	378
Chr1	200000421	201000421	531
Chr1	201000421	202000421	648
Chr1	202000421	203000421	587
Chr1	203000421	204000421	495
Chr1	204000421	205000421	605
Chr1	205000421	206000421	907
Chr1	206000421	207000421	1011
Chr1	207000421	208000421	922
Chr1	208000421	209000421	790
Chr1	209000421	210000421	736
Chr1	210000421	211000421	672
Chr1	211000421	212000421	418
Chr1	212000421	213000421	600
Chr1	213000421	214000421	960
Chr1	214000421	215000421	1608
Chr1	215000421	216000421	4045
Chr1	216000421	217000421	3721
Chr1	217000421	218000421	2231
Chr1	218000421	219000421	3123
Chr1	219000421	220000421	3636
Chr1	220000421	221000421	3826
Chr1	221000421	222000421	2504
Chr1	222000421	223000421	3487
Chr1	223000421	224000421	2298
Chr1	224000421	225000421	3889
Chr1	225000421	226000421	3700
Chr1	226000421	227000421	4175
Chr1	227000421	228000421	3019
Chr1	228000421	229000421	2679
Chr1	229000421	230000421	3454
Chr1	230000421	231000421	3569
Chr1	231000421	232000421	3443
Chr1	232000421	233000421	4967
Chr1	233000421	234000421	2433
Chr1	234000421	235000421	2819
Chr1	235000421	236000421	2378
Chr1	236000421	237000421	2382
Chr1	237000421	238000421	2104
Chr1	238000421	239000421	2668
Chr1	239000421	240000421	4464
Chr1	240000421	241000421	3162
Chr1	241000421	242000421	2021
Chr1	242000421	243000421	4727
Chr1	243000421	244000421	2446
Chr1	244000421	245000421	3845
Chr1	245000421	246000421	3777
Chr1	246000421	247000421	4406
Chr1	247000421	248000421	2143
Chr1	248000421	249000421	2001
Chr1	249000421	250000421	3102
Chr1	250000421	251000421	3790
Chr1	251000421	252000421	1992
Chr1	252000421	253000421	2529
Chr1	253000421	254000421	2882
Chr1	254000421	255000421	3873
Chr1	255000421	256000421	3091
Chr1	256000421	257000421	4265
Chr1	257000421	258000421	3037
Chr1	258000421	259000421	3572
Chr1	259000421	260000421	1725
Chr1	260000421	261000421	2219
Chr1	261000421	262000421	3277
Chr1	262000421	263000421	3782
Chr1	263000421	264000421	2567
Chr1	264000421	265000421	1343
Chr1	265000421	266000421	1498
Chr1	266000421	267000421	1430
Chr1	267000421	268000421	3744
Chr1	268000421	269000421	641
Chr1	269000421	270000421	2639
Chr1	270000421	271000421	3090
Chr1	271000421	271784613	2252
Chr2	12341	1012341	682
Chr2	1012341	2012341	756
Chr2	2012341	3012341	1190
Chr2	3012341	4012341	980
Chr2	4012341	5012341	667
Chr2	5012341	6012341	1469
Chr2	6012341	7012341	2257
Chr2	7012341	8012341	3598
Chr2	8012341	9012341	3200
Chr2	9012341	10012341	3850
Chr2	10012341	11012341	1245
Chr2	11012341	12012341	3363
Chr2	12012341	13012341	4117
Chr2	13012341	14012341	3047
Chr2	14012341	15012341	3180
Chr2	15012341	16012341	4020
Chr2	16012341	17012341	3630
Chr2	17012341	18012341	2522
Chr2	18012341	19012341	4178
Chr2	19012341	20012341	3917
Chr2	20012341	21012341	3105
Chr2	21012341	22012341	2243
Chr2	22012341	23012341	2709
Chr2	23012341	24012341	1493
Chr2	24012341	25012341	4563
Chr2	25012341	26012341	3557
Chr2	26012341	27012341	1962
Chr2	27012341	28012341	3439
Chr2	28012341	29012341	3904
Chr2	29012341	30012341	3961
Chr2	30012341	31012341	3555
Chr2	31012341	32012341	2696
Chr2	32012341	33012341	2535
Chr2	33012341	34012341	4860
Chr2	34012341	35012341	3696
Chr2	35012341	36012341	3065
Chr2	36012341	37012341	4229
Chr2	37012341	38012341	3495
Chr2	38012341	39012341	2868
Chr2	39012341	40012341	3345
Chr2	40012341	41012341	2443
Chr2	41012341	42012341	3455
Chr2	42012341	43012341	2368
Chr2	43012341	44012341	3032
Chr2	44012341	45012341	4120
Chr2	45012341	46012341	3988
Chr2	46012341	47012341	2607
Chr2	47012341	48012341	3297
Chr2	48012341	49012341	4409
Chr2	49012341	50012341	2542
Chr2	50012341	51012341	2144
Chr2	51012341	52012341	2571
Chr2	52012341	53012341	3663
Chr2	53012341	54012341	2596
Chr2	54012341	55012341	2375
Chr2	55012341	56012341	4035
Chr2	56012341	57012341	4184
Chr2	57012341	58012341	2990
Chr2	58012341	59012341	2983
Chr2	59012341	60012341	4188
Chr2	60012341	61012341	4802
Chr2	61012341	62012341	3690
Chr2	62012341	63012341	3476
Chr2	63012341	64012341	4044
Chr2	64012341	65012341	2457
Chr2	65012341	66012341	3444
Chr2	66012341	67012341	3990
Chr2	67012341	68012341	1552
Chr2	68012341	69012341	1097
Chr2	69012341	70012341	794
Chr2	70012341	71012341	647
Chr2	71012341	72012341	699
Chr2	72012341	73012341	706
Chr2	73012341	74012341	632
Chr2	74012341	75012341	1018
Chr2	75012341	76012341	2302
Chr2	76012341	77012341	4284
Chr2	77012341	78012341	3231
Chr2	78012341	79012341	3321
Chr2	79012341	80012341	1093
Chr2	80012341	81012341	2857
Chr2	81012341	82012341	3606
Chr2	82012341	83012341	3609
Chr2	83012341	84012341	3340
Chr2	84012341	85012341	1201
Chr2	85012341	86012341	2575
Chr2	86012341	87012341	3605
Chr2	87012341	88012341	2646
Chr2	88012341	89012341	3247
Chr2	89012341	90012341	3110
Chr2	90012341	91012341	2958
Chr2	91012341	92012341	3660
Chr2	92012341	93012341	2102
Chr2	93012341	94012341	1336
Chr2	94012341	95012341	1811
Chr2	95012341	96012341	3820
Chr2	96012341	97012341	4129
Chr2	97012341	98012341	3066
Chr2	98012341	99012341	3327
Chr2	99012341	100012341	4003
Chr2	100012341	101012341	2415
Chr2	101012341	102012341	1843
Chr2	102012341	103012341	2334
Chr2	103012341	104012341	4222
Chr2	104012341	105012341	2662
Chr2	105012341	106012341	3353
Chr2	106012341	107012341	1955
Chr2	107012341	108012341	3023
Chr2	108012341	109012341	2319
Chr2	109012341	110012341	3201
Chr2	110012341	111012341	3233
Chr2	111012341	112012341	5020
Chr2	112012341	113012341	3374
Chr2	113012341	114012341	3777
Chr2	114012341	115012341	2969
Chr2	115012341	116012341	3142
Chr2	116012341	117012341	3633
Chr2	117012341	118012341	4219
Chr2	118012341	119012341	5285
Chr2	119012341	120012341	4183
Chr2	120012341	121012341	2725
Chr2	121012341	122012341	4120
Chr2	122012341	123012341	4862
Chr2	123012341	124012341	3939
Chr2	124012341	125012341	5061
Chr2	125012341	126012341	4770
Chr2	126012341	127012341	4053
Chr2	127012341	128012341	4723
Chr2	128012341	129012341	3978
Chr2	129012341	130012341	2762
Chr2	130012341	131012341	3927
Chr2	131012341	132012341	4491
Chr2	132012341	133012341	3398
Chr2	133012341	134012341	1807
Chr2	134012341	135012341	1536
Chr2	135012341	136012341	1117
Chr2	136012341	137012341	2487
Chr2	137012341	138012341	3129
Chr2	138012341	139012341	3914
Chr2	139012341	140012341	4654
Chr2	140012341	141012341	5185
Chr2	141012341	142012341	4104
Chr2	142012341	143012341	4473
Chr2	143012341	144012341	4989
Chr2	144012341	145012341	2805
Chr2	145012341	146012341	4196
Chr2	146012341	147012341	4493
Chr2	147012341	148012341	3496
Chr2	148012341	149012341	2393
Chr2	149012341	150012341	3369
Chr2	150012341	151012341	4138
Chr2	151012341	152012341	3907
Chr2	152012341	153012341	4452
Chr2	153012341	154012341	3997
Chr2	154012341	155012341	4113
Chr2	155012341	156012341	3596
Chr2	156012341	157012341	3395
Chr2	157012341	158012341	3579
Chr2	158012341	159012341	4597
Chr2	159012341	160012341	2687
Chr2	160012341	161012341	2555
Chr2	161012341	162012341	3336
Chr2	162012341	163012341	4138
Chr2	163012341	164012341	3873
Chr2	164012341	165012341	3666
Chr2	165012341	166012341	4378
Chr2	166012341	167012341	3977
Chr2	167012341	168012341	5096
Chr2	168012341	169012341	3621
Chr2	169012341	170012341	1414
Chr2	170012341	171012341	2569
Chr2	171012341	172012341	643
Chr2	172012341	173012341	1213
Chr2	173012341	174012341	2148
Chr2	174012341	175012341	2853
Chr2	175012341	176012341	3804
Chr2	176012341	177012341	2719
Chr2	177012341	178012341	3968
Chr2	178012341	179012341	3727
Chr2	179012341	180012341	1274
Chr2	180012341	181012341	2586
Chr2	181012341	182012341	2908
Chr2	182012341	183012341	4190
Chr2	183012341	184012341	2555
Chr2	184012341	185012341	2335
Chr2	185012341	186012341	3705
Chr2	186012341	187012341	3074
Chr2	187012341	188012341	5807
Chr2	188012341	189012341	3195
Chr2	189012341	190012341	2464
Chr2	190012341	191012341	5269
Chr2	191012341	192012341	4477
Chr2	192012341	193012341	3445
Chr2	193012341	194012341	4893
Chr2	194012341	195012341	2299
Chr2	195012341	196012341	4833
Chr2	196012341	197012341	3608
Chr2	197012341	198012341	3700
Chr2	198012341	199012341	5136
Chr2	199012341	200012341	4147
Chr2	200012341	201012341	1546
Chr2	201012341	202012341	1471
Chr2	202012341	203012341	3132
Chr2	203012341	204012341	4620
Chr2	204012341	205012341	2165
Chr2	205012341	206012341	2847
Chr2	206012341	207012341	3776
Chr2	207012341	208012341	3947
Chr2	208012341	209012341	3340
Chr2	209012341	210012341	2420
Chr2	210012341	211012341	3207
Chr2	211012341	212012341	3203
Chr2	212012341	213012341	4365
Chr2	213012341	214012341	5108
Chr2	214012341	215012341	5982
Chr2	215012341	216012341	3548
Chr2	216012341	217012341	3987
Chr2	217012341	218012341	4625
Chr2	218012341	219012341	4224
Chr2	219012341	220012341	3858
Chr2	220012341	221012341	3652
Chr2	221012341	222012341	3855
Chr2	222012341	223012341	4007
Chr2	223012341	224012341	5367
Chr2	224012341	225012341	4145
Chr2	225012341	226012341	4639
Chr2	226012341	227012341	3288
Chr2	227012341	228012341	3667
Chr2	228012341	229012341	4710
Chr2	229012341	230012341	3767
Chr2	230012341	231012341	3705
Chr2	231012341	232012341	3247
Chr2	232012341	233012341	4258
Chr2	233012341	234012341	3485
Chr2	234012341	235012341	5616
Chr2	235012341	236012341	2499
Chr2	236012341	237012341	2757
Chr2	237012341	238012341	1870
Chr2	238012341	239012341	2675
Chr2	239012341	240012341	4020
Chr2	240012341	241012341	4355
Chr2	241012341	242012341	3529
Chr2	242012341	243012341	3652
Chr2	243012341	244012341	1093
Chr2	244012341	245012341	2027
Chr2	245012341	246012341	2246
Chr2	246012341	247012341	2793
Chr2	247012341	248012341	1818
Chr2	248012341	249012341	3840
Chr2	249012341	250012341	3656
Chr2	250012341	251012341	3297
Chr2	251012341	252012341	4501
Chr2	252012341	253012341	1992
Chr2	253012341	254012341	1714
Chr2	254012341	255012341	938
Chr2	255012341	256012341	4460
Chr2	256012341	257012341	2964
Chr2	257012341	258012341	3047
Chr2	258012341	259012341	4159
Chr2	259012341	260012341	3522
Chr2	260012341	261012341	1981
Chr2	261012341	262012341	2699
Chr2	262012341	263012341	2807
Chr2	263012341	264012341	5528
Chr2	264012341	265012341	4194
Chr2	265012341	266012341	3916
Chr2	266012341	267012341	3852
Chr2	267012341	268012341	3403
Chr2	268012341	269012341	3265
Chr2	269012341	270012341	3333
Chr2	270012341	271012341	1633
Chr2	271012341	272012341	4036
Chr2	272012341	273012341	4650
Chr2	273012341	274012341	4213
Chr2	274012341	275012341	3809
Chr2	275012341	276012341	3801
Chr2	276012341	277012341	1891
Chr2	277012341	278012341	3024
Chr2	278012341	279012341	4259
Chr2	279012341	280012341	2801
Chr2	280012341	281012341	3077
Chr2	281012341	282012341	4528
Chr2	282012341	283012341	3710
Chr2	283012341	284012341	1702
Chr2	284012341	285012341	2673
Chr2	285012341	286012341	5089
Chr2	286012341	287012341	3102
Chr2	287012341	288012341	3401
Chr2	288012341	289012341	3329
Chr2	289012341	290012341	3843
Chr2	290012341	291012341	3748
Chr2	291012341	292012341	3584
Chr2	292012341	293012341	2713
Chr2	293012341	294012341	2253
Chr2	294012341	295012341	4529
Chr2	295012341	296012341	4727
Chr2	296012341	297012341	4899
Chr2	297012341	298012341	3800
Chr2	298012341	299012341	4419
Chr2	299012341	300012341	3721
Chr2	300012341	301012341	3309
Chr2	301012341	302012341	5654
Chr2	302012341	303012341	4022
Chr2	303012341	304012341	3033
Chr2	304012341	305012341	2776
Chr2	305012341	306012341	5548
Chr2	306012341	307012341	3137
Chr2	307012341	308012341	4758
Chr2	308012341	309012341	2836
Chr2	309012341	310012341	3673
Chr2	310012341	311012341	4418
Chr2	311012341	312012341	4259
Chr2	312012341	313012341	5959
Chr2	313012341	314012341	3495
Chr2	314012341	315012341	2815
Chr2	315012341	316012341	4843
Chr2	316012341	317012341	4578
Chr2	317012341	318012341	2586
Chr2	318012341	319012341	2812
Chr2	319012341	320012341	2616
Chr2	320012341	321012341	4095
Chr2	321012341	322012341	5986
Chr2	322012341	323012341	4133
Chr2	323012341	324012341	2721
Chr2	324012341	325012341	4478
Chr2	325012341	326012341	4614
Chr2	326012341	327012341	2758
Chr2	327012341	328012341	3943
Chr2	328012341	329012341	4002
Chr2	329012341	330012341	4026
Chr2	330012341	331012341	1837
Chr2	331012341	332012341	2482
Chr2	332012341	333012341	1690
Chr2	333012341	333278978	438
Chr3	28	1000028	2922
Chr3	1000028	2000028	2516
Chr3	2000028	3000028	4363
Chr3	3000028	4000028	3385
Chr3	4000028	5000028	2375
Chr3	5000028	6000028	3136
Chr3	6000028	7000028	2910
Chr3	7000028	8000028	2709
Chr3	8000028	9000028	2299
Chr3	9000028	10000028	2645
Chr3	10000028	11000028	3564
Chr3	11000028	12000028	2939
Chr3	12000028	13000028	1676
Chr3	13000028	14000028	1986
Chr3	14000028	15000028	3208
Chr3	15000028	16000028	4378
Chr3	16000028	17000028	5407
Chr3	17000028	18000028	2631
Chr3	18000028	19000028	3892
Chr3	19000028	20000028	3069
Chr3	20000028	21000028	5710
Chr3	21000028	22000028	4458
Chr3	22000028	23000028	5241
Chr3	23000028	24000028	3856
Chr3	24000028	25000028	3329
Chr3	25000028	26000028	4584
Chr3	26000028	27000028	3350
Chr3	27000028	28000028	1971
Chr3	28000028	29000028	3146
Chr3	29000028	30000028	3540
Chr3	30000028	31000028	2030
Chr3	31000028	32000028	3869
Chr3	32000028	33000028	3515
Chr3	33000028	34000028	3174
Chr3	34000028	35000028	3771
Chr3	35000028	36000028	3605
Chr3	36000028	37000028	2365
Chr3	37000028	38000028	2673
Chr3	38000028	39000028	3425
Chr3	39000028	40000028	2398
Chr3	40000028	41000028	3893
Chr3	41000028	42000028	3680
Chr3	42000028	43000028	3239
Chr3	43000028	44000028	4515
Chr3	44000028	45000028	3049
Chr3	45000028	46000028	4642
Chr3	46000028	47000028	2740
Chr3	47000028	48000028	3249
Chr3	48000028	49000028	3761
Chr3	49000028	50000028	3819
Chr3	50000028	51000028	3214
Chr3	51000028	52000028	3062
Chr3	52000028	53000028	5137
Chr3	53000028	54000028	1688
Chr3	54000028	55000028	3566
Chr3	55000028	56000028	4698
Chr3	56000028	57000028	2920
Chr3	57000028	58000028	2379
Chr3	58000028	59000028	2529
Chr3	59000028	60000028	1593
Chr3	60000028	61000028	1793
Chr3	61000028	62000028	2736
Chr3	62000028	63000028	3556
Chr3	63000028	64000028	2560
Chr3	64000028	65000028	4571
Chr3	65000028	66000028	3511
Chr3	66000028	67000028	1650
Chr3	67000028	68000028	3554
Chr3	68000028	69000028	3088
Chr3	69000028	70000028	1358
Chr3	70000028	71000028	1933
Chr3	71000028	72000028	2796
Chr3	72000028	73000028	3091
Chr3	73000028	74000028	3529
Chr3	74000028	75000028	3689
Chr3	75000028	76000028	2740
Chr3	76000028	77000028	2073
Chr3	77000028	78000028	3864
Chr3	78000028	79000028	3315
Chr3	79000028	80000028	3571
Chr3	80000028	81000028	1346
Chr3	81000028	82000028	3854
Chr3	82000028	83000028	2666
Chr3	83000028	84000028	2457
Chr3	84000028	85000028	3353
Chr3	85000028	86000028	2682
Chr3	86000028	87000028	3646
Chr3	87000028	88000028	3754
Chr3	88000028	89000028	3958
Chr3	89000028	90000028	2004
Chr3	90000028	91000028	2101
Chr3	91000028	92000028	3933
Chr3	92000028	93000028	2831
Chr3	93000028	94000028	4270
Chr3	94000028	95000028	3880
Chr3	95000028	96000028	3999
Chr3	96000028	97000028	5315
Chr3	97000028	98000028	5056
Chr3	98000028	99000028	4183
Chr3	99000028	100000028	3162
Chr3	100000028	101000028	3409
Chr3	101000028	102000028	2093
Chr3	102000028	103000028	2321
Chr3	103000028	104000028	3271
Chr3	104000028	105000028	3695
Chr3	105000028	106000028	2505
Chr3	106000028	107000028	3159
Chr3	107000028	108000028	2494
Chr3	108000028	109000028	3067
Chr3	109000028	110000028	3103
Chr3	110000028	111000028	3337
Chr3	111000028	112000028	2421
Chr3	112000028	113000028	1029
Chr3	113000028	114000028	1814
Chr3	114000028	115000028	882
Chr3	115000028	116000028	880
Chr3	116000028	117000028	889
Chr3	117000028	118000028	941
Chr3	118000028	119000028	943
Chr3	119000028	120000028	1660
Chr3	120000028	121000028	2086
Chr3	121000028	122000028	2233
Chr3	122000028	123000028	1826
Chr3	123000028	124000028	2753
Chr3	124000028	125000028	1042
Chr3	125000028	126000028	4495
Chr3	126000028	127000028	3564
Chr3	127000028	128000028	3209
Chr3	128000028	129000028	1944
Chr3	129000028	130000028	3354
Chr3	130000028	131000028	2968
Chr3	131000028	132000028	1523
Chr3	132000028	133000028	4324
Chr3	133000028	134000028	4017
Chr3	134000028	135000028	3487
Chr3	135000028	136000028	3497
Chr3	136000028	137000028	3726
Chr3	137000028	138000028	4677
Chr3	138000028	139000028	4281
Chr3	139000028	140000028	3908
Chr3	140000028	141000028	3184
Chr3	141000028	142000028	4136
Chr3	142000028	143000028	3329
Chr3	143000028	144000028	4127
Chr3	144000028	145000028	4933
Chr3	145000028	146000028	4066
Chr3	146000028	147000028	3324
Chr3	147000028	148000028	2575
Chr3	148000028	149000028	2874
Chr3	149000028	150000028	4716
Chr3	150000028	151000028	3140
Chr3	151000028	152000028	3798
Chr3	152000028	153000028	6132
Chr3	153000028	154000028	4191
Chr3	154000028	155000028	3360
Chr3	155000028	156000028	5180
Chr3	156000028	157000028	3352
Chr3	157000028	158000028	5068
Chr3	158000028	159000028	4888
Chr3	159000028	160000028	3144
Chr3	160000028	161000028	2933
Chr3	161000028	162000028	1248
Chr3	162000028	163000028	1295
Chr3	163000028	164000028	428
Chr3	164000028	165000028	2544
Chr3	165000028	166000028	3127
Chr3	166000028	167000028	1403
Chr3	167000028	168000028	4087
Chr3	168000028	169000028	3700
Chr3	169000028	170000028	1734
Chr3	170000028	171000028	4608
Chr3	171000028	172000028	4835
Chr3	172000028	173000028	3541
Chr3	173000028	174000028	4302
Chr3	174000028	175000028	3272
Chr3	175000028	176000028	2438
Chr3	176000028	177000028	4838
Chr3	177000028	178000028	3766
Chr3	178000028	179000028	5423
Chr3	179000028	180000028	4430
Chr3	180000028	181000028	4097
Chr3	181000028	182000028	3429
Chr3	182000028	183000028	4017
Chr3	183000028	184000028	3072
Chr3	184000028	185000028	3298
Chr3	185000028	186000028	4351
Chr3	186000028	187000028	2051
Chr3	187000028	188000028	2316
Chr3	188000028	189000028	2982
Chr3	189000028	190000028	2253
Chr3	190000028	191000028	1626
Chr3	191000028	192000028	2158
Chr3	192000028	193000028	3386
Chr3	193000028	194000028	1179
Chr3	194000028	195000028	2216
Chr3	195000028	196000028	3632
Chr3	196000028	197000028	1150
Chr3	197000028	198000028	1011
Chr3	198000028	199000028	1095
Chr3	199000028	200000028	3601
Chr3	200000028	201000028	4158
Chr3	201000028	202000028	4681
Chr3	202000028	203000028	3836
Chr3	203000028	204000028	3714
Chr3	204000028	205000028	2149
Chr3	205000028	206000028	3839
Chr3	206000028	207000028	3890
Chr3	207000028	208000028	3195
Chr3	208000028	209000028	5098
Chr3	209000028	210000028	3133
Chr3	210000028	211000028	4393
Chr3	211000028	212000028	3526
Chr3	212000028	213000028	1833
Chr3	213000028	214000028	3262
Chr3	214000028	215000028	3581
Chr3	215000028	216000028	5062
Chr3	216000028	217000028	4055
Chr3	217000028	218000028	2755
Chr3	218000028	219000028	2816
Chr3	219000028	220000028	5140
Chr3	220000028	221000028	3219
Chr3	221000028	222000028	3687
Chr3	222000028	223000028	2985
Chr3	223000028	224000028	3625
Chr3	224000028	225000028	4299
Chr3	225000028	226000028	3701
Chr3	226000028	227000028	3667
Chr3	227000028	228000028	1993
Chr3	228000028	229000028	3798
Chr3	229000028	230000028	4163
Chr3	230000028	231000028	3660
Chr3	231000028	232000028	4246
Chr3	232000028	233000028	3980
Chr3	233000028	234000028	2823
Chr3	234000028	235000028	3162
Chr3	235000028	236000028	3068
Chr3	236000028	237000028	4233
Chr3	237000028	238000028	4535
Chr3	238000028	239000028	2576
Chr3	239000028	240000028	3611
Chr3	240000028	241000028	2851
Chr3	241000028	242000028	3410
Chr3	242000028	243000028	3420
Chr3	243000028	244000028	4998
Chr3	244000028	245000028	2741
Chr3	245000028	246000028	2130
Chr3	246000028	247000028	3903
Chr3	247000028	248000028	3272
Chr3	248000028	249000028	2497
Chr3	249000028	250000028	4789
Chr3	250000028	251000028	3747
Chr3	251000028	252000028	4693
Chr3	252000028	253000028	4329
Chr3	253000028	254000028	3284
Chr3	254000028	255000028	2360
Chr3	255000028	256000028	1571
Chr3	256000028	257000028	5096
Chr3	257000028	258000028	2543
Chr3	258000028	259000028	2438
Chr3	259000028	260000028	3879
Chr3	260000028	261000028	3438
Chr3	261000028	262000028	3233
Chr3	262000028	263000028	3653
Chr3	263000028	264000028	4577
Chr3	264000028	265000028	2937
Chr3	265000028	266000028	760
Chr3	266000028	267000028	4090
Chr3	267000028	268000028	3983
Chr3	268000028	269000028	3842
Chr3	269000028	270000028	2864
Chr3	270000028	271000028	3777
Chr3	271000028	272000028	3925
Chr3	272000028	273000028	3976
Chr3	273000028	274000028	4347
Chr3	274000028	275000028	1703
Chr3	275000028	276000028	2646
Chr3	276000028	277000028	2443
Chr3	277000028	278000028	2140
Chr3	278000028	279000028	3072
Chr3	279000028	280000028	4432
Chr3	280000028	281000028	1231
Chr3	281000028	282000028	4351
Chr3	282000028	283000028	2350
Chr3	283000028	284000028	3953
Chr3	284000028	285000028	3618
Chr3	285000028	286000028	2478
Chr3	286000028	287000028	3130
Chr3	287000028	288000028	3753
Chr3	288000028	289000028	1418
Chr3	289000028	290000028	2937
Chr3	290000028	291000028	3822
Chr3	291000028	292000028	4299
Chr3	292000028	293000028	857
Chr3	293000028	294000028	3313
Chr3	294000028	295000028	3672
Chr3	295000028	296000028	2248
Chr3	296000028	297000028	3925
Chr3	297000028	298000028	3849
Chr3	298000028	299000028	4931
Chr3	299000028	300000028	5133
Chr3	300000028	301000028	3666
Chr3	301000028	302000028	2903
Chr3	302000028	303000028	4006
Chr3	303000028	304000028	3921
Chr3	304000028	305000028	3680
Chr3	305000028	306000028	3867
Chr3	306000028	307000028	3685
Chr3	307000028	308000028	2612
Chr3	308000028	309000028	4196
Chr3	309000028	310000028	4249
Chr3	310000028	311000028	1973
Chr3	311000028	312000028	1461
Chr3	312000028	313000028	4130
Chr3	313000028	314000028	3813
Chr3	314000028	315000028	4331
Chr3	315000028	316000028	2962
Chr3	316000028	317000028	3041
Chr3	317000028	318000028	2576
Chr3	318000028	319000028	4488
Chr3	319000028	320000028	1925
Chr3	320000028	321000028	3305
Chr3	321000028	322000028	4348
Chr3	322000028	323000028	3063
Chr3	323000028	324000028	1354
Chr3	324000028	325000028	2966
Chr3	325000028	326000028	2925
Chr3	326000028	327000028	2523
Chr3	327000028	328000028	5608
Chr3	328000028	329000028	4345
Chr3	329000028	330000028	3347
Chr3	330000028	331000028	2682
Chr3	331000028	332000028	3860
Chr3	332000028	333000028	3934
Chr3	333000028	334000028	3362
Chr3	334000028	335000028	3036
Chr3	335000028	336000028	4132
Chr3	336000028	337000028	2152
Chr3	337000028	338000028	4753
Chr3	338000028	339000028	3302
Chr3	339000028	340000028	4579
Chr3	340000028	341000028	3261
Chr3	341000028	342000028	4219
Chr3	342000028	343000028	4814
Chr3	343000028	344000028	3042
Chr3	344000028	345000028	4453
Chr3	345000028	346000028	4280
Chr3	346000028	347000028	2828
Chr3	347000028	348000028	1160
Chr3	348000028	349000028	3263
Chr3	349000028	350000028	4581
Chr3	350000028	351000028	3144
Chr3	351000028	352000028	3175
Chr3	352000028	353000028	2354
Chr3	353000028	353996829	3222
Chr4	5464	1005464	591
Chr4	1005464	2005464	1614
Chr4	2005464	3005464	1373
Chr4	3005464	4005464	3296
Chr4	4005464	5005464	4485
Chr4	5005464	6005464	2912
Chr4	6005464	7005464	2121
Chr4	7005464	8005464	4949
Chr4	8005464	9005464	4593
Chr4	9005464	10005464	3454
Chr4	10005464	11005464	2801
Chr4	11005464	12005464	2433
Chr4	12005464	13005464	3029
Chr4	13005464	14005464	3811
Chr4	14005464	15005464	2998
Chr4	15005464	16005464	2459
Chr4	16005464	17005464	831
Chr4	17005464	18005464	792
Chr4	18005464	19005464	2767
Chr4	19005464	20005464	4517
Chr4	20005464	21005464	2777
Chr4	21005464	22005464	4182
Chr4	22005464	23005464	4067
Chr4	23005464	24005464	4129
Chr4	24005464	25005464	3931
Chr4	25005464	26005464	4481
Chr4	26005464	27005464	1648
Chr4	27005464	28005464	2741
Chr4	28005464	29005464	4005
Chr4	29005464	30005464	2410
Chr4	30005464	31005464	3490
Chr4	31005464	32005464	5340
Chr4	32005464	33005464	3755
Chr4	33005464	34005464	2517
Chr4	34005464	35005464	3448
Chr4	35005464	36005464	3495
Chr4	36005464	37005464	2804
Chr4	37005464	38005464	1549
Chr4	38005464	39005464	3469
Chr4	39005464	40005464	2786
Chr4	40005464	41005464	3443
Chr4	41005464	42005464	3092
Chr4	42005464	43005464	4059
Chr4	43005464	44005464	4186
Chr4	44005464	45005464	3299
Chr4	45005464	46005464	3540
Chr4	46005464	47005464	1715
Chr4	47005464	48005464	2883
Chr4	48005464	49005464	3209
Chr4	49005464	50005464	1585
Chr4	50005464	51005464	760
Chr4	51005464	52005464	594
Chr4	52005464	53005464	895
Chr4	53005464	54005464	672
Chr4	54005464	55005464	713
Chr4	55005464	56005464	1385
Chr4	56005464	57005464	705
Chr4	57005464	58005464	933
Chr4	58005464	59005464	745
Chr4	59005464	60005464	961
Chr4	60005464	61005464	939
Chr4	61005464	62005464	895
Chr4	62005464	63005464	613
Chr4	63005464	64005464	773
Chr4	64005464	65005464	712
Chr4	65005464	66005464	665
Chr4	66005464	67005464	638
Chr4	67005464	68005464	600
Chr4	68005464	69005464	907
Chr4	69005464	70005464	1618
Chr4	70005464	71005464	759
Chr4	71005464	72005464	1258
Chr4	72005464	73005464	1376
Chr4	73005464	74005464	1065
Chr4	74005464	75005464	926
Chr4	75005464	76005464	740
Chr4	76005464	77005464	877
Chr4	77005464	78005464	774
Chr4	78005464	79005464	738
Chr4	79005464	80005464	866
Chr4	80005464	81005464	950
Chr4	81005464	82005464	685
Chr4	82005464	83005464	480
Chr4	83005464	84005464	712
Chr4	84005464	85005464	374
Chr4	85005464	86005464	684
Chr4	86005464	87005464	633
Chr4	87005464	88005464	1078
Chr4	88005464	89005464	680
Chr4	89005464	90005464	655
Chr4	90005464	91005464	717
Chr4	91005464	92005464	866
Chr4	92005464	93005464	562
Chr4	93005464	94005464	769
Chr4	94005464	95005464	763
Chr4	95005464	96005464	546
Chr4	96005464	97005464	722
Chr4	97005464	98005464	521
Chr4	98005464	99005464	680
Chr4	99005464	100005464	764
Chr4	100005464	101005464	540
Chr4	101005464	102005464	819
Chr4	102005464	103005464	1083
Chr4	103005464	104005464	661
Chr4	104005464	105005464	502
Chr4	105005464	106005464	969
Chr4	106005464	107005464	862
Chr4	107005464	108005464	627
Chr4	108005464	109005464	1168
Chr4	109005464	110005464	774
Chr4	110005464	111005464	848
Chr4	111005464	112005464	799
Chr4	112005464	113005464	938
Chr4	113005464	114005464	923
Chr4	114005464	115005464	1265
Chr4	115005464	116005464	791
Chr4	116005464	117005464	1340
Chr4	117005464	118005464	1135
Chr4	118005464	119005464	720
Chr4	119005464	120005464	885
Chr4	120005464	121005464	844
Chr4	121005464	122005464	932
Chr4	122005464	123005464	803
Chr4	123005464	124005464	822
Chr4	124005464	125005464	543
Chr4	125005464	126005464	625
Chr4	126005464	127005464	1396
Chr4	127005464	128005464	1183
Chr4	128005464	129005464	651
Chr4	129005464	130005464	1259
Chr4	130005464	131005464	557
Chr4	131005464	132005464	670
Chr4	132005464	133005464	680
Chr4	133005464	134005464	630
Chr4	134005464	135005464	611
Chr4	135005464	136005464	891
Chr4	136005464	137005464	910
Chr4	137005464	138005464	968
Chr4	138005464	139005464	516
Chr4	139005464	140005464	1107
Chr4	140005464	141005464	1200
Chr4	141005464	142005464	709
Chr4	142005464	143005464	708
Chr4	143005464	144005464	2332
Chr4	144005464	145005464	4586
Chr4	145005464	146005464	5076
Chr4	146005464	147005464	5074
Chr4	147005464	148005464	3813
Chr4	148005464	149005464	3044
Chr4	149005464	150005464	4379
Chr4	150005464	151005464	2902
Chr4	151005464	152005464	4403
Chr4	152005464	153005464	3452
Chr4	153005464	154005464	4231
Chr4	154005464	155005464	3736
Chr4	155005464	156005464	6396
Chr4	156005464	157005464	2860
Chr4	157005464	158005464	3009
Chr4	158005464	159005464	4491
Chr4	159005464	160005464	5204
Chr4	160005464	161005464	4883
Chr4	161005464	162005464	4804
Chr4	162005464	163005464	3710
Chr4	163005464	164005464	4462
Chr4	164005464	165005464	3296
Chr4	165005464	166005464	3340
Chr4	166005464	167005464	4603
Chr4	167005464	168005464	3903
Chr4	168005464	169005464	3845
Chr4	169005464	170005464	4489
Chr4	170005464	171005464	4393
Chr4	171005464	172005464	5339
Chr4	172005464	173005464	4320
Chr4	173005464	174005464	4468
Chr4	174005464	175005464	4552
Chr4	175005464	176005464	5138
Chr4	176005464	177005464	3959
Chr4	177005464	178005464	1403
Chr4	178005464	179005464	2440
Chr4	179005464	180005464	991
Chr4	180005464	181005464	378
Chr4	181005464	182005464	844
Chr4	182005464	183005464	1591
Chr4	183005464	184005464	605
Chr4	184005464	185005464	890
Chr4	185005464	186005464	657
Chr4	186005464	187005464	1054
Chr4	187005464	188005464	878
Chr4	188005464	189005464	964
Chr4	189005464	190005464	649
Chr4	190005464	191005464	810
Chr4	191005464	192005464	819
Chr4	192005464	193005464	522
Chr4	193005464	194005464	800
Chr4	194005464	195005464	899
Chr4	195005464	196005464	877
Chr4	196005464	197005464	723
Chr4	197005464	198005464	618
Chr4	198005464	199005464	685
Chr4	199005464	200005464	386
Chr4	200005464	201005464	627
Chr4	201005464	202005464	928
Chr4	202005464	203005464	545
Chr4	203005464	204005464	1517
Chr4	204005464	205005464	634
Chr4	205005464	206005464	689
Chr4	206005464	207005464	294
Chr4	207005464	208005464	255
Chr4	208005464	209005464	269
Chr4	209005464	210005464	384
Chr4	210005464	211005464	684
Chr4	211005464	212005464	555
Chr4	212005464	213005464	896
Chr4	213005464	214005464	473
Chr4	214005464	215005464	870
Chr4	215005464	216005464	834
Chr4	216005464	217005464	765
Chr4	217005464	218005464	782
Chr4	218005464	219005464	750
Chr4	219005464	220005464	551
Chr4	220005464	221005464	910
Chr4	221005464	222005464	943
Chr4	222005464	223005464	586
Chr4	223005464	224005464	725
Chr4	224005464	225005464	348
Chr4	225005464	226005464	669
Chr4	226005464	227005464	1039
Chr4	227005464	228005464	446
Chr4	228005464	229005464	967
Chr4	229005464	230005464	464
Chr4	230005464	231005464	606
Chr4	231005464	232005464	682
Chr4	232005464	233005464	1027
Chr4	233005464	234005464	854
Chr4	234005464	235005464	861
Chr4	235005464	236005464	833
Chr4	236005464	237005464	538
Chr4	237005464	238005464	510
Chr4	238005464	239005464	464
Chr4	239005464	240005464	1076
Chr4	240005464	241005464	625
Chr4	241005464	242005464	878
Chr4	242005464	243005464	870
Chr4	243005464	244005464	436
Chr4	244005464	245005464	563
Chr4	245005464	246005464	893
Chr4	246005464	247005464	743
Chr4	247005464	248005464	827
Chr4	248005464	249005464	960
Chr4	249005464	250005464	888
Chr4	250005464	251005464	879
Chr4	251005464	252005464	1026
Chr4	252005464	253005464	629
Chr4	253005464	254005464	993
Chr4	254005464	255005464	683
Chr4	255005464	256005464	827
Chr4	256005464	257005464	698
Chr4	257005464	258005464	800
Chr4	258005464	259005464	710
Chr4	259005464	260005464	614
Chr4	260005464	261005464	769
Chr4	261005464	262005464	623
Chr4	262005464	263005464	919
Chr4	263005464	264005464	1168
Chr4	264005464	265005464	583
Chr4	265005464	266005464	660
Chr4	266005464	267005464	516
Chr4	267005464	268005464	526
Chr4	268005464	269005464	1140
Chr4	269005464	270005464	927
Chr4	270005464	271005464	977
Chr4	271005464	272005464	697
Chr4	272005464	273005464	851
Chr4	273005464	274005464	728
Chr4	274005464	275005464	729
Chr4	275005464	276005464	745
Chr4	276005464	277005464	689
Chr4	277005464	278005464	720
Chr4	278005464	279005464	953
Chr4	279005464	280005464	717
Chr4	280005464	281005464	669
Chr4	281005464	282005464	570
Chr4	282005464	283005464	448
Chr4	283005464	284005464	850
Chr4	284005464	285005464	848
Chr4	285005464	286005464	1120
Chr4	286005464	287005464	656
Chr4	287005464	288005464	450
Chr4	288005464	289005464	911
Chr4	289005464	290005464	558
Chr4	290005464	291005464	669
Chr4	291005464	292005464	811
Chr4	292005464	293005464	673
Chr4	293005464	294005464	515
Chr4	294005464	295005464	879
Chr4	295005464	296005464	611
Chr4	296005464	297005464	695
Chr4	297005464	298005464	466
Chr4	298005464	299005464	971
Chr4	299005464	300005464	722
Chr4	300005464	301005464	644
Chr4	301005464	302005464	706
Chr4	302005464	303005464	418
Chr4	303005464	304005464	1016
Chr4	304005464	305005464	800
Chr4	305005464	306005464	804
Chr4	306005464	307005464	2964
Chr4	307005464	308005464	4019
Chr4	308005464	309005464	3133
Chr4	309005464	310005464	3565
Chr4	310005464	311005464	2813
Chr4	311005464	312005464	4572
Chr4	312005464	313005464	3580
Chr4	313005464	314005464	4224
Chr4	314005464	315005464	3751
Chr4	315005464	316005464	2162
Chr4	316005464	317005464	1926
Chr4	317005464	318005464	4059
Chr4	318005464	319005464	4509
Chr4	319005464	320005464	4270
Chr4	320005464	321005464	2622
Chr4	321005464	322005464	2878
Chr4	322005464	323005464	1417
Chr4	323005464	324005464	3004
Chr4	324005464	325005464	3279
Chr4	325005464	326005464	4636
Chr4	326005464	327005464	2753
Chr4	327005464	328005464	2960
Chr4	328005464	329005464	3737
Chr4	329005464	330005464	4247
Chr4	330005464	331005464	5203
Chr4	331005464	332005464	3434
Chr4	332005464	333005464	4870
Chr4	333005464	334005464	2508
Chr4	334005464	335005464	2705
Chr4	335005464	336005464	3865
Chr4	336005464	337005464	2362
Chr4	337005464	338005464	2270
Chr4	338005464	339005464	4064
Chr4	339005464	340005464	2822
Chr4	340005464	341005464	1749
Chr4	341005464	342005464	2599
Chr4	342005464	343005464	1265
Chr4	343005464	344005464	3026
Chr4	344005464	345005464	5310
Chr4	345005464	346005464	4324
Chr4	346005464	347005464	4870
Chr4	347005464	348005464	6166
Chr4	348005464	349005464	3346
Chr4	349005464	350005464	2709
Chr4	350005464	351005464	3804
Chr4	351005464	352005464	2765
Chr4	352005464	353005464	3534
Chr4	353005464	354005464	4536
Chr4	354005464	355005464	3092
Chr4	355005464	356005464	2116
Chr4	356005464	357005464	1841
Chr4	357005464	358005464	3915
Chr4	358005464	359005464	4408
Chr4	359005464	360005464	1812
Chr4	360005464	361005464	2318
Chr4	361005464	362005464	2401
Chr4	362005464	363005464	3582
Chr4	363005464	364005464	4931
Chr4	364005464	365005464	3387
Chr4	365005464	366005464	2897
Chr4	366005464	367005464	3287
Chr4	367005464	368005464	4089
Chr4	368005464	369005464	2277
Chr4	369005464	370005464	1043
Chr4	370005464	371005464	885
Chr4	371005464	372005464	793
Chr4	372005464	373005464	1088
Chr4	373005464	374005464	897
Chr4	374005464	375005464	2622
Chr4	375005464	376005464	4352
Chr4	376005464	377005464	1921
Chr4	377005464	378005464	3841
Chr4	378005464	379005464	4287
Chr4	379005464	380005464	2211
Chr4	380005464	381005464	2439
Chr4	381005464	382005464	3840
Chr4	382005464	383005464	1557
Chr4	383005464	384005464	3663
Chr4	384005464	385005464	3066
Chr4	385005464	386005464	3040
Chr4	386005464	387005464	1805
Chr4	387005464	388005464	1194
Chr4	388005464	389005464	4440
Chr4	389005464	390005464	2244
Chr4	390005464	391005464	2736
Chr4	391005464	392005464	2847
Chr4	392005464	393005464	2605
Chr4	393005464	394005464	6476
Chr4	394005464	395005464	4126
Chr4	395005464	396005464	1659
Chr4	396005464	397005464	1942
Chr4	397005464	398005464	2752
Chr4	398005464	399005464	3435
Chr4	399005464	400005464	5388
Chr4	400005464	401005464	2207
Chr4	401005464	402005464	1822
Chr4	402005464	403005464	3303
Chr4	403005464	404005464	4457
Chr4	404005464	405005464	4456
Chr4	405005464	406005464	1223
Chr4	406005464	406067129	23
Chr5	34675	1034675	2199
Chr5	1034675	2034675	4075
Chr5	2034675	3034675	4753
Chr5	3034675	4034675	1826
Chr5	4034675	5034675	7748
Chr5	5034675	6034675	2505
Chr5	6034675	7034675	5952
Chr5	7034675	8034675	4168
Chr5	8034675	9034675	2767
Chr5	9034675	10034675	3324
Chr5	10034675	11034675	2920
Chr5	11034675	12034675	4225
Chr5	12034675	13034675	3604
Chr5	13034675	14034675	3944
Chr5	14034675	15034675	5669
Chr5	15034675	16034675	4556
Chr5	16034675	17034675	2953
Chr5	17034675	18034675	5460
Chr5	18034675	19034675	2480
Chr5	19034675	20034675	3014
Chr5	20034675	21034675	2462
Chr5	21034675	22034675	2958
Chr5	22034675	23034675	3596
Chr5	23034675	24034675	2939
Chr5	24034675	25034675	4382
Chr5	25034675	26034675	2244
Chr5	26034675	27034675	3474
Chr5	27034675	28034675	3786
Chr5	28034675	29034675	2806
Chr5	29034675	30034675	3494
Chr5	30034675	31034675	3620
Chr5	31034675	32034675	4606
Chr5	32034675	33034675	3630
Chr5	33034675	34034675	3860
Chr5	34034675	35034675	3883
Chr5	35034675	36034675	3535
Chr5	36034675	37034675	1255
Chr5	37034675	38034675	3055
Chr5	38034675	39034675	4375
Chr5	39034675	40034675	4523
Chr5	40034675	41034675	3788
Chr5	41034675	42034675	2423
Chr5	42034675	43034675	2128
Chr5	43034675	44034675	2454
Chr5	44034675	45034675	2945
Chr5	45034675	46034675	4129
Chr5	46034675	47034675	3869
Chr5	47034675	48034675	4437
Chr5	48034675	49034675	5071
Chr5	49034675	50034675	4259
Chr5	50034675	51034675	4748
Chr5	51034675	52034675	4073
Chr5	52034675	53034675	3624
Chr5	53034675	54034675	5787
Chr5	54034675	55034675	995
Chr5	55034675	56034675	1072
Chr5	56034675	57034675	3616
Chr5	57034675	58034675	5273
Chr5	58034675	59034675	4908
Chr5	59034675	60034675	3215
Chr5	60034675	61034675	4020
Chr5	61034675	62034675	4247
Chr5	62034675	63034675	3809
Chr5	63034675	64034675	1915
Chr5	64034675	65034675	4236
Chr5	65034675	66034675	4584
Chr5	66034675	67034675	4311
Chr5	67034675	68034675	3008
Chr5	68034675	69034675	3883
Chr5	69034675	70034675	828
Chr5	70034675	71034675	1997
Chr5	71034675	72034675	4476
Chr5	72034675	73034675	4046
Chr5	73034675	74034675	2899
Chr5	74034675	75034675	4299
Chr5	75034675	76034675	1096
Chr5	76034675	77034675	3345
Chr5	77034675	78034675	3858
Chr5	78034675	79034675	827
Chr5	79034675	80034675	2032
Chr5	80034675	81034675	2750
Chr5	81034675	82034675	862
Chr5	82034675	83034675	4753
Chr5	83034675	84034675	3750
Chr5	84034675	85034675	3383
Chr5	85034675	86034675	2284
Chr5	86034675	87034675	2190
Chr5	87034675	88034675	3564
Chr5	88034675	89034675	2032
Chr5	89034675	90034675	2266
Chr5	90034675	91034675	623
Chr5	91034675	92034675	654
Chr5	92034675	93034675	419
Chr5	93034675	94034675	284
Chr5	94034675	95034675	591
Chr5	95034675	96034675	224
Chr5	96034675	97034675	192
Chr5	97034675	98034675	178
Chr5	98034675	99034675	138
Chr5	99034675	100034675	172
Chr5	100034675	101034675	181
Chr5	101034675	102034675	248
Chr5	102034675	103034675	380
Chr5	103034675	104034675	1191
Chr5	104034675	105034675	2188
Chr5	105034675	106034675	1709
Chr5	106034675	107034675	3458
Chr5	107034675	108034675	4059
Chr5	108034675	109034675	2839
Chr5	109034675	110034675	3661
Chr5	110034675	111034675	4056
Chr5	111034675	112034675	1778
Chr5	112034675	113034675	3834
Chr5	113034675	114034675	3962
Chr5	114034675	115034675	3583
Chr5	115034675	116034675	4382
Chr5	116034675	117034675	2996
Chr5	117034675	118034675	2556
Chr5	118034675	119034675	3965
Chr5	119034675	120034675	3632
Chr5	120034675	121034675	3559
Chr5	121034675	122034675	4373
Chr5	122034675	123034675	4542
Chr5	123034675	124034675	3711
Chr5	124034675	125034675	4019
Chr5	125034675	126034675	4173
Chr5	126034675	127034675	4561
Chr5	127034675	128034675	4595
Chr5	128034675	129034675	4031
Chr5	129034675	130034675	1520
Chr5	130034675	131034675	3838
Chr5	131034675	132034675	5016
Chr5	132034675	133034675	3528
Chr5	133034675	134034675	3452
Chr5	134034675	135034675	3339
Chr5	135034675	136034675	3700
Chr5	136034675	137034675	4517
Chr5	137034675	138034675	4028
Chr5	138034675	139034675	4075
Chr5	139034675	140034675	4082
Chr5	140034675	141034675	3433
Chr5	141034675	142034675	2775
Chr5	142034675	143034675	2123
Chr5	143034675	144034675	4529
Chr5	144034675	145034675	1917
Chr5	145034675	146034675	3302
Chr5	146034675	147034675	4129
Chr5	147034675	148034675	3849
Chr5	148034675	149034675	4777
Chr5	149034675	150034675	3594
Chr5	150034675	151034675	4925
Chr5	151034675	152034675	2325
Chr5	152034675	153034675	3818
Chr5	153034675	154034675	4291
Chr5	154034675	155034675	4057
Chr5	155034675	156034675	4916
Chr5	156034675	157034675	2933
Chr5	157034675	158034675	3494
Chr5	158034675	159034675	2499
Chr5	159034675	160034675	1672
Chr5	160034675	161034675	3711
Chr5	161034675	162034675	4340
Chr5	162034675	163034675	1283
Chr5	163034675	164034675	3207
Chr5	164034675	165034675	1868
Chr5	165034675	166034675	4045
Chr5	166034675	167034675	2323
Chr5	167034675	168034675	4210
Chr5	168034675	169034675	3529
Chr5	169034675	170034675	4428
Chr5	170034675	171034675	1975
Chr5	171034675	172034675	647
Chr5	172034675	173034675	4042
Chr5	173034675	174034675	3574
Chr5	174034675	175034675	3474
Chr5	175034675	176034675	3172
Chr5	176034675	177034675	2865
Chr5	177034675	178034675	3314
Chr5	178034675	179034675	3354
Chr5	179034675	180034675	3464
Chr5	180034675	181034675	5278
Chr5	181034675	182034675	2383
Chr5	182034675	183034675	4050
Chr5	183034675	184034675	2968
Chr5	184034675	185034675	3193
Chr5	185034675	186034675	3118
Chr5	186034675	187034675	3526
Chr5	187034675	188034675	1608
Chr5	188034675	189034675	3629
Chr5	189034675	190034675	2877
Chr5	190034675	191034675	4611
Chr5	191034675	192034675	4141
Chr5	192034675	193034675	4995
Chr5	193034675	194034675	2982
Chr5	194034675	195034675	1830
Chr5	195034675	196034675	3389
Chr5	196034675	197034675	2971
Chr5	197034675	198034675	3486
Chr5	198034675	199034675	3449
Chr5	199034675	200034675	3257
Chr5	200034675	201034675	3997
Chr5	201034675	202034675	2932
Chr5	202034675	203034675	2265
Chr5	203034675	204034675	2065
Chr5	204034675	205034675	4955
Chr5	205034675	206034675	4968
Chr5	206034675	207034675	2879
Chr5	207034675	208034675	3877
Chr5	208034675	209034675	3141
Chr5	209034675	210034675	4702
Chr5	210034675	211034675	3235
Chr5	211034675	212034675	3394
Chr5	212034675	213034675	2144
Chr5	213034675	214034675	2787
Chr5	214034675	215034675	4618
Chr5	215034675	216034675	2822
Chr5	216034675	217034675	3337
Chr5	217034675	218034675	3122
Chr5	218034675	219034675	3670
Chr5	219034675	220034675	2845
Chr5	220034675	221034675	1434
Chr5	221034675	222034675	2633
Chr5	222034675	223034675	4285
Chr5	223034675	224034675	3151
Chr5	224034675	225034675	4318
Chr5	225034675	226034675	1260
Chr5	226034675	227034675	3557
Chr5	227034675	228034675	2510
Chr5	228034675	229034675	3601
Chr5	229034675	230034675	1133
Chr5	230034675	231034675	2364
Chr5	231034675	232034675	4426
Chr5	232034675	233034675	1828
Chr5	233034675	234034675	1911
Chr5	234034675	235034675	3057
Chr5	235034675	236034675	2323
Chr5	236034675	237034675	3295
Chr5	237034675	238034675	836
Chr5	238034675	239034675	1966
Chr5	239034675	240034675	2413
Chr5	240034675	241034675	2679
Chr5	241034675	242034675	3207
Chr5	242034675	243034675	3815
Chr5	243034675	244034675	2788
Chr5	244034675	245034675	3612
Chr5	245034675	246034675	3350
Chr5	246034675	247034675	4692
Chr5	247034675	248034675	2817
Chr5	248034675	249034675	2613
Chr5	249034675	250034675	5336
Chr5	250034675	251034675	2217
Chr5	251034675	252034675	2419
Chr5	252034675	253034675	2556
Chr5	253034675	254034675	3298
Chr5	254034675	255034675	2764
Chr5	255034675	256034675	2691
Chr5	256034675	257034675	3606
Chr5	257034675	258034675	3352
Chr5	258034675	259034675	2220
Chr5	259034675	260034675	2711
Chr5	260034675	261034675	3949
Chr5	261034675	262034675	4642
Chr5	262034675	263034675	3431
Chr5	263034675	264034675	4683
Chr5	264034675	265034675	1324
Chr5	265034675	266034675	1962
Chr5	266034675	267034675	3281
Chr5	267034675	267971454	3622
Chr6	1290	1001290	4051
Chr6	1001290	2001290	5826
Chr6	2001290	3001290	4291
Chr6	3001290	4001290	4389
Chr6	4001290	5001290	3903
Chr6	5001290	6001290	4068
Chr6	6001290	7001290	4070
Chr6	7001290	8001290	2890
Chr6	8001290	9001290	3556
Chr6	9001290	10001290	3703
Chr6	10001290	11001290	3932
Chr6	11001290	12001290	2977
Chr6	12001290	13001290	4923
Chr6	13001290	14001290	3589
Chr6	14001290	15001290	5365
Chr6	15001290	16001290	4344
Chr6	16001290	17001290	2472
Chr6	17001290	18001290	3640
Chr6	18001290	19001290	1993
Chr6	19001290	20001290	1779
Chr6	20001290	21001290	4979
Chr6	21001290	22001290	1750
Chr6	22001290	23001290	3380
Chr6	23001290	24001290	3176
Chr6	24001290	25001290	4065
Chr6	25001290	26001290	2343
Chr6	26001290	27001290	3887
Chr6	27001290	28001290	2737
Chr6	28001290	29001290	4168
Chr6	29001290	30001290	3103
Chr6	30001290	31001290	3462
Chr6	31001290	32001290	3198
Chr6	32001290	33001290	3566
Chr6	33001290	34001290	3865
Chr6	34001290	35001290	4070
Chr6	35001290	36001290	2900
Chr6	36001290	37001290	2033
Chr6	37001290	38001290	3390
Chr6	38001290	39001290	4628
Chr6	39001290	40001290	3292
Chr6	40001290	41001290	3491
Chr6	41001290	42001290	3421
Chr6	42001290	43001290	2714
Chr6	43001290	44001290	3683
Chr6	44001290	45001290	3663
Chr6	45001290	46001290	584
Chr6	46001290	47001290	1612
Chr6	47001290	48001290	2088
Chr6	48001290	49001290	3297
Chr6	49001290	50001290	3080
Chr6	50001290	51001290	973
Chr6	51001290	52001290	1101
Chr6	52001290	53001290	1178
Chr6	53001290	54001290	2944
Chr6	54001290	55001290	3649
Chr6	55001290	56001290	2832
Chr6	56001290	57001290	3333
Chr6	57001290	58001290	4506
Chr6	58001290	59001290	3938
Chr6	59001290	60001290	2871
Chr6	60001290	61001290	3203
Chr6	61001290	62001290	1221
Chr6	62001290	63001290	1969
Chr6	63001290	64001290	1523
Chr6	64001290	65001290	4368
Chr6	65001290	66001290	4128
Chr6	66001290	67001290	3393
Chr6	67001290	68001290	3244
Chr6	68001290	69001290	3615
Chr6	69001290	70001290	3907
Chr6	70001290	71001290	4117
Chr6	71001290	72001290	3649
Chr6	72001290	73001290	3566
Chr6	73001290	74001290	3723
Chr6	74001290	75001290	3632
Chr6	75001290	76001290	3409
Chr6	76001290	77001290	4472
Chr6	77001290	78001290	3673
Chr6	78001290	79001290	4759
Chr6	79001290	80001290	3588
Chr6	80001290	81001290	3699
Chr6	81001290	82001290	4033
Chr6	82001290	83001290	1733
Chr6	83001290	84001290	981
Chr6	84001290	85001290	879
Chr6	85001290	86001290	1203
Chr6	86001290	87001290	2529
Chr6	87001290	88001290	2890
Chr6	88001290	89001290	2399
Chr6	89001290	90001290	2781
Chr6	90001290	91001290	3144
Chr6	91001290	92001290	943
Chr6	92001290	93001290	2803
Chr6	93001290	94001290	5171
Chr6	94001290	95001290	3207
Chr6	95001290	96001290	2353
Chr6	96001290	97001290	3206
Chr6	97001290	98001290	4732
Chr6	98001290	99001290	3687
Chr6	99001290	100001290	2452
Chr6	100001290	101001290	3286
Chr6	101001290	102001290	2909
Chr6	102001290	103001290	4010
Chr6	103001290	104001290	3250
Chr6	104001290	105001290	3840
Chr6	105001290	106001290	2530
Chr6	106001290	107001290	3080
Chr6	107001290	108001290	3019
Chr6	108001290	109001290	3346
Chr6	109001290	110001290	3681
Chr6	110001290	111001290	689
Chr6	111001290	112001290	1056
Chr6	112001290	113001290	1959
Chr6	113001290	114001290	4778
Chr6	114001290	115001290	5224
Chr6	115001290	116001290	3262
Chr6	116001290	117001290	2241
Chr6	117001290	118001290	3523
Chr6	118001290	119001290	3738
Chr6	119001290	120001290	4537
Chr6	120001290	121001290	3266
Chr6	121001290	122001290	3972
Chr6	122001290	123001290	3860
Chr6	123001290	124001290	4046
Chr6	124001290	125001290	3620
Chr6	125001290	126001290	4409
Chr6	126001290	127001290	4291
Chr6	127001290	128001290	3375
Chr6	128001290	129001290	2819
Chr6	129001290	130001290	3264
Chr6	130001290	131001290	5560
Chr6	131001290	132001290	4025
Chr6	132001290	133001290	3173
Chr6	133001290	134001290	2881
Chr6	134001290	135001290	3154
Chr6	135001290	136001290	3973
Chr6	136001290	137001290	2882
Chr6	137001290	138001290	1767
Chr6	138001290	139001290	2122
Chr6	139001290	140001290	3264
Chr6	140001290	141001290	1185
Chr6	141001290	142001290	707
Chr6	142001290	143001290	1296
Chr6	143001290	144001290	2045
Chr6	144001290	145001290	2790
Chr6	145001290	146001290	1697
Chr6	146001290	147001290	1772
Chr6	147001290	148001290	2328
Chr6	148001290	149001290	2607
Chr6	149001290	150001290	1025
Chr6	150001290	151001290	1234
Chr6	151001290	152001290	739
Chr6	152001290	153001290	905
Chr6	153001290	154001290	606
Chr6	154001290	155001290	2708
Chr6	155001290	156001290	4736
Chr6	156001290	157001290	4422
Chr6	157001290	158001290	2514
Chr6	158001290	159001290	4777
Chr6	159001290	160001290	4036
Chr6	160001290	161001290	4531
Chr6	161001290	162001290	3274
Chr6	162001290	163001290	3103
Chr6	163001290	164001290	3456
Chr6	164001290	165001290	3675
Chr6	165001290	166001290	2730
Chr6	166001290	167001290	2723
Chr6	167001290	168001290	2955
Chr6	168001290	169001290	1789
Chr6	169001290	170001290	3081
Chr6	170001290	171001290	1597
Chr6	171001290	172001290	4266
Chr6	172001290	173001290	3310
Chr6	173001290	174001290	3685
Chr6	174001290	175001290	3439
Chr6	175001290	176001290	3507
Chr6	176001290	177001290	4938
Chr6	177001290	178001290	4050
Chr6	178001290	179001290	2044
Chr6	179001290	180001290	3584
Chr6	180001290	181001290	4188
Chr6	181001290	182001290	3362
Chr6	182001290	183001290	3216
Chr6	183001290	184001290	3892
Chr6	184001290	185001290	3651
Chr6	185001290	186001290	3133
Chr6	186001290	187001290	4593
Chr6	187001290	188001290	4072
Chr6	188001290	189001290	3360
Chr6	189001290	190001290	4374
Chr6	190001290	191001290	3993
Chr6	191001290	192001290	2965
Chr6	192001290	193001290	3727
Chr6	193001290	194001290	2298
Chr6	194001290	195001290	4060
Chr6	195001290	196001290	2368
Chr6	196001290	197001290	3684
Chr6	197001290	198001290	4338
Chr6	198001290	199001290	3314
Chr6	199001290	200001290	5179
Chr6	200001290	201001290	1774
Chr6	201001290	202001290	1811
Chr6	202001290	203001290	3741
Chr6	203001290	204001290	3331
Chr6	204001290	205001290	3291
Chr6	205001290	206001290	4726
Chr6	206001290	207001290	4182
Chr6	207001290	208001290	4223
Chr6	208001290	209001290	3459
Chr6	209001290	210001290	3362
Chr6	210001290	211001290	2834
Chr6	211001290	212001290	2798
Chr6	212001290	213001290	3347
Chr6	213001290	214001290	4090
Chr6	214001290	215001290	1833
Chr6	215001290	216001290	3167
Chr6	216001290	217001290	3027
Chr6	217001290	218001290	1879
Chr6	218001290	219001290	3885
Chr6	219001290	220001290	4394
Chr6	220001290	221001290	3937
Chr6	221001290	222001290	3427
Chr6	222001290	223001290	1836
Chr6	223001290	224001290	3405
Chr6	224001290	225001290	4206
Chr6	225001290	226001290	3384
Chr6	226001290	227001290	4125
Chr6	227001290	228001290	3980
Chr6	228001290	229001290	2834
Chr6	229001290	230001290	3108
Chr6	230001290	231001290	3212
Chr6	231001290	232001290	3268
Chr6	232001290	233001290	3727
Chr6	233001290	234001290	3737
Chr6	234001290	235001290	2954
Chr6	235001290	236001290	2016
Chr6	236001290	237001290	2892
Chr6	237001290	238001290	3859
Chr6	238001290	239001290	2825
Chr6	239001290	240001290	3611
Chr6	240001290	241001290	2416
Chr6	241001290	242001290	1928
Chr6	242001290	243001290	840
Chr6	243001290	244001290	2308
Chr6	244001290	245001290	3285
Chr6	245001290	246001290	2058
Chr6	246001290	247001290	3442
Chr6	247001290	248001290	3244
Chr6	248001290	249001290	2853
Chr6	249001290	250001290	2286
Chr6	250001290	251001290	2028
Chr6	251001290	252001290	2639
Chr6	252001290	253001290	1533
Chr6	253001290	254001290	804
Chr6	254001290	255001290	615
Chr6	255001290	256001290	683
Chr6	256001290	257001290	1032
Chr6	257001290	258001290	1425
Chr6	258001290	259001290	758
Chr6	259001290	260001290	1717
Chr6	260001290	261001290	3912
Chr6	261001290	262001290	4971
Chr6	262001290	263001290	4543
Chr6	263001290	264001290	4979
Chr6	264001290	265001290	4420
Chr6	265001290	266001290	2707
Chr6	266001290	267001290	3320
Chr6	267001290	268001290	3172
Chr6	268001290	269001290	1220
Chr6	269001290	270001290	923
Chr6	270001290	271001290	2329
Chr6	271001290	272001290	2927
Chr6	272001290	273001290	6438
Chr6	273001290	274001290	7712
Chr6	274001290	274009720	11
Chr7	50	1000050	2948
Chr7	1000050	2000050	1987
Chr7	2000050	3000050	2980
Chr7	3000050	4000050	1830
Chr7	4000050	5000050	3082
Chr7	5000050	6000050	3151
Chr7	6000050	7000050	1981
Chr7	7000050	8000050	3497
Chr7	8000050	9000050	3629
Chr7	9000050	10000050	3103
Chr7	10000050	11000050	4512
Chr7	11000050	12000050	3416
Chr7	12000050	13000050	4268
Chr7	13000050	14000050	3082
Chr7	14000050	15000050	3216
Chr7	15000050	16000050	2489
Chr7	16000050	17000050	5777
Chr7	17000050	18000050	2270
Chr7	18000050	19000050	3396
Chr7	19000050	20000050	3997
Chr7	20000050	21000050	1443
Chr7	21000050	22000050	3467
Chr7	22000050	23000050	2957
Chr7	23000050	24000050	2615
Chr7	24000050	25000050	2206
Chr7	25000050	26000050	4230
Chr7	26000050	27000050	4118
Chr7	27000050	28000050	2484
Chr7	28000050	29000050	1320
Chr7	29000050	30000050	3349
Chr7	30000050	31000050	3020
Chr7	31000050	32000050	3455
Chr7	32000050	33000050	3782
Chr7	33000050	34000050	3950
Chr7	34000050	35000050	2912
Chr7	35000050	36000050	3151
Chr7	36000050	37000050	4672
Chr7	37000050	38000050	2090
Chr7	38000050	39000050	2699
Chr7	39000050	40000050	3340
Chr7	40000050	41000050	2969
Chr7	41000050	42000050	4659
Chr7	42000050	43000050	1530
Chr7	43000050	44000050	1499
Chr7	44000050	45000050	2938
Chr7	45000050	46000050	2067
Chr7	46000050	47000050	985
Chr7	47000050	48000050	1561
Chr7	48000050	49000050	2450
Chr7	49000050	50000050	3074
Chr7	50000050	51000050	2133
Chr7	51000050	52000050	3744
Chr7	52000050	53000050	1984
Chr7	53000050	54000050	4025
Chr7	54000050	55000050	3797
Chr7	55000050	56000050	2075
Chr7	56000050	57000050	3346
Chr7	57000050	58000050	1756
Chr7	58000050	59000050	2585
Chr7	59000050	60000050	2338
Chr7	60000050	61000050	3420
Chr7	61000050	62000050	2915
Chr7	62000050	63000050	3782
Chr7	63000050	64000050	2823
Chr7	64000050	65000050	2038
Chr7	65000050	66000050	3119
Chr7	66000050	67000050	3208
Chr7	67000050	68000050	2684
Chr7	68000050	69000050	1468
Chr7	69000050	70000050	3223
Chr7	70000050	71000050	1632
Chr7	71000050	72000050	699
Chr7	72000050	73000050	1962
Chr7	73000050	74000050	4177
Chr7	74000050	75000050	2841
Chr7	75000050	76000050	4652
Chr7	76000050	77000050	3562
Chr7	77000050	78000050	3033
Chr7	78000050	79000050	2864
Chr7	79000050	80000050	2763
Chr7	80000050	81000050	4653
Chr7	81000050	82000050	5220
Chr7	82000050	83000050	3991
Chr7	83000050	84000050	2763
Chr7	84000050	85000050	2705
Chr7	85000050	86000050	3153
Chr7	86000050	87000050	3445
Chr7	87000050	88000050	5130
Chr7	88000050	89000050	4085
[truncated: 246 more rows]
