# Supplementary material for: Chromosome-level haplotype-resolved assembly of highly heterozygous grass genomes with PhaseGrass
Source: Nat Commun. 2025 Dec 20;17:12. doi: 10.1038/s41467-025-66377-5 (PMC12764793; doi:10.1038/s41467-025-66377-5)
Supplement: Supplementary file 6 — Source Data [file 41467_2025_66377_MOESM6_ESM.zip › Fig. 2a/DH647_small_blocks.txt]

genotype	chr	block	start	end	variants	ypos
DH647	Chr1	14376408	14376408	14499098	151	2
DH647	Chr1	19554833	19554833	19570860	2	2
DH647	Chr2	4945310	4945310	5074387	16	2
DH647	Chr5	97439316	97439316	97558906	20	2
DH647	Chr5	102633364	102633364	102664668	8	2
DH647	Chr5	102722810	102722810	102734676	5	2
DH647	Chr5	86947648	86947648	86965891	2	2
DH647	Chr7	322052712	322052712	322107899	2	2
