# Supplementary material for: Chromosome-level haplotype-resolved assembly of highly heterozygous grass genomes with PhaseGrass
Source: Nat Commun. 2025 Dec 20;17:12. doi: 10.1038/s41467-025-66377-5 (PMC12764793; doi:10.1038/s41467-025-66377-5)
Supplement: Supplementary file 6 — Source Data [file 41467_2025_66377_MOESM6_ESM.zip › Fig. 2a/HiC_phased_SNP.txt]

chr	pos	start	end	snp_number
Chr1	5e+05	0	1e+06	1019
Chr1	1500000	1e+06	2e+06	4002
Chr1	2500000	2e+06	3e+06	3397
Chr1	3500000	3e+06	4e+06	2133
Chr1	4500000	4e+06	5e+06	3877
Chr1	5500000	5e+06	6e+06	5310
Chr1	6500000	6e+06	7e+06	2574
Chr1	7500000	7e+06	8e+06	2799
Chr1	8500000	8e+06	9e+06	4626
Chr1	9500000	9e+06	1e+07	938
Chr1	10500000	1e+07	1.1e+07	1491
Chr1	11500000	1.1e+07	1.2e+07	1954
Chr1	12500000	1.2e+07	1.3e+07	204
Chr1	13500000	1.3e+07	1.4e+07	1698
Chr1	14500000	1.4e+07	1.5e+07	2254
Chr1	15500000	1.5e+07	1.6e+07	2549
Chr1	16500000	1.6e+07	1.7e+07	1772
Chr1	17500000	1.7e+07	1.8e+07	330
Chr1	18500000	1.8e+07	1.9e+07	1964
Chr1	19500000	1.9e+07	2e+07	1440
Chr1	20500000	2e+07	2.1e+07	2559
Chr1	21500000	2.1e+07	2.2e+07	1224
Chr1	22500000	2.2e+07	2.3e+07	2596
Chr1	23500000	2.3e+07	2.4e+07	905
Chr1	24500000	2.4e+07	2.5e+07	2539
Chr1	25500000	2.5e+07	2.6e+07	346
Chr1	26500000	2.6e+07	2.7e+07	1977
Chr1	27500000	2.7e+07	2.8e+07	2265
Chr1	28500000	2.8e+07	2.9e+07	3237
Chr1	29500000	2.9e+07	3e+07	2205
Chr1	30500000	3e+07	3.1e+07	1208
Chr1	31500000	3.1e+07	3.2e+07	2014
Chr1	32500000	3.2e+07	3.3e+07	633
Chr1	33500000	3.3e+07	3.4e+07	440
Chr1	34500000	3.4e+07	3.5e+07	763
Chr1	35500000	3.5e+07	3.6e+07	871
Chr1	36500000	3.6e+07	3.7e+07	717
Chr1	37500000	3.7e+07	3.8e+07	442
Chr1	38500000	3.8e+07	3.9e+07	466
Chr1	39500000	3.9e+07	4e+07	840
Chr1	40500000	4e+07	4.1e+07	1293
Chr1	41500000	4.1e+07	4.2e+07	562
Chr1	42500000	4.2e+07	4.3e+07	357
Chr1	43500000	4.3e+07	4.4e+07	646
Chr1	44500000	4.4e+07	4.5e+07	644
Chr1	45500000	4.5e+07	4.6e+07	706
Chr1	46500000	4.6e+07	4.7e+07	378
Chr1	47500000	4.7e+07	4.8e+07	296
Chr1	48500000	4.8e+07	4.9e+07	506
Chr1	49500000	4.9e+07	5e+07	1023
Chr1	50500000	5e+07	5.1e+07	548
Chr1	51500000	5.1e+07	5.2e+07	740
Chr1	52500000	5.2e+07	5.3e+07	508
Chr1	53500000	5.3e+07	5.4e+07	235
Chr1	54500000	5.4e+07	5.5e+07	442
Chr1	55500000	5.5e+07	5.6e+07	363
Chr1	56500000	5.6e+07	5.7e+07	694
Chr1	57500000	5.7e+07	5.8e+07	612
Chr1	58500000	5.8e+07	5.9e+07	838
Chr1	59500000	5.9e+07	6e+07	711
Chr1	60500000	6e+07	6.1e+07	193
Chr1	61500000	6.1e+07	6.2e+07	1513
Chr1	62500000	6.2e+07	6.3e+07	288
Chr1	63500000	6.3e+07	6.4e+07	739
Chr1	64500000	6.4e+07	6.5e+07	611
Chr1	65500000	6.5e+07	6.6e+07	476
Chr1	66500000	6.6e+07	6.7e+07	297
Chr1	67500000	6.7e+07	6.8e+07	369
Chr1	68500000	6.8e+07	6.9e+07	279
Chr1	69500000	6.9e+07	7e+07	344
Chr1	70500000	7e+07	7.1e+07	368
Chr1	71500000	7.1e+07	7.2e+07	376
Chr1	72500000	7.2e+07	7.3e+07	135
Chr1	73500000	7.3e+07	7.4e+07	1198
Chr1	74500000	7.4e+07	7.5e+07	324
Chr1	75500000	7.5e+07	7.6e+07	498
Chr1	76500000	7.6e+07	7.7e+07	508
Chr1	77500000	7.7e+07	7.8e+07	568
Chr1	78500000	7.8e+07	7.9e+07	467
Chr1	79500000	7.9e+07	8e+07	474
Chr1	80500000	8e+07	8.1e+07	511
Chr1	81500000	8.1e+07	8.2e+07	262
Chr1	82500000	8.2e+07	8.3e+07	400
Chr1	83500000	8.3e+07	8.4e+07	417
Chr1	84500000	8.4e+07	8.5e+07	396
Chr1	85500000	8.5e+07	8.6e+07	444
Chr1	86500000	8.6e+07	8.7e+07	726
Chr1	87500000	8.7e+07	8.8e+07	318
Chr1	88500000	8.8e+07	8.9e+07	715
Chr1	89500000	8.9e+07	9e+07	445
Chr1	90500000	9e+07	9.1e+07	425
Chr1	91500000	9.1e+07	9.2e+07	238
Chr1	92500000	9.2e+07	9.3e+07	444
Chr1	93500000	9.3e+07	9.4e+07	614
Chr1	94500000	9.4e+07	9.5e+07	491
Chr1	95500000	9.5e+07	9.6e+07	520
Chr1	96500000	9.6e+07	9.7e+07	491
Chr1	97500000	9.7e+07	9.8e+07	219
Chr1	98500000	9.8e+07	9.9e+07	128
Chr1	99500000	9.9e+07	1e+08	93
Chr1	100500000	1e+08	1.01e+08	60
Chr1	101500000	1.01e+08	1.02e+08	21
Chr1	102500000	1.02e+08	1.03e+08	58
Chr1	103500000	1.03e+08	1.04e+08	40
Chr1	104500000	1.04e+08	1.05e+08	74
Chr1	105500000	1.05e+08	1.06e+08	390
Chr1	106500000	1.06e+08	1.07e+08	820
Chr1	107500000	1.07e+08	1.08e+08	280
Chr1	108500000	1.08e+08	1.09e+08	240
Chr1	109500000	1.09e+08	1.1e+08	317
Chr1	110500000	1.1e+08	1.11e+08	536
Chr1	111500000	1.11e+08	1.12e+08	498
Chr1	112500000	1.12e+08	1.13e+08	583
Chr1	113500000	1.13e+08	1.14e+08	415
Chr1	114500000	1.14e+08	1.15e+08	222
Chr1	115500000	1.15e+08	1.16e+08	404
Chr1	116500000	1.16e+08	1.17e+08	699
Chr1	117500000	1.17e+08	1.18e+08	723
Chr1	118500000	1.18e+08	1.19e+08	369
Chr1	119500000	1.19e+08	1.2e+08	647
Chr1	120500000	1.2e+08	1.21e+08	421
Chr1	121500000	1.21e+08	1.22e+08	279
Chr1	122500000	1.22e+08	1.23e+08	610
Chr1	123500000	1.23e+08	1.24e+08	310
Chr1	124500000	1.24e+08	1.25e+08	608
Chr1	125500000	1.25e+08	1.26e+08	330
Chr1	126500000	1.26e+08	1.27e+08	297
Chr1	127500000	1.27e+08	1.28e+08	402
Chr1	128500000	1.28e+08	1.29e+08	290
Chr1	129500000	1.29e+08	1.3e+08	164
Chr1	130500000	1.3e+08	1.31e+08	938
Chr1	131500000	1.31e+08	1.32e+08	434
Chr1	132500000	1.32e+08	1.33e+08	508
Chr1	133500000	1.33e+08	1.34e+08	448
Chr1	134500000	1.34e+08	1.35e+08	354
Chr1	135500000	1.35e+08	1.36e+08	372
Chr1	136500000	1.36e+08	1.37e+08	412
Chr1	137500000	1.37e+08	1.38e+08	551
Chr1	138500000	1.38e+08	1.39e+08	629
Chr1	139500000	1.39e+08	1.4e+08	297
Chr1	140500000	1.4e+08	1.41e+08	461
Chr1	141500000	1.41e+08	1.42e+08	451
Chr1	142500000	1.42e+08	1.43e+08	352
Chr1	143500000	1.43e+08	1.44e+08	810
Chr1	144500000	1.44e+08	1.45e+08	1422
Chr1	145500000	1.45e+08	1.46e+08	343
Chr1	146500000	1.46e+08	1.47e+08	441
Chr1	147500000	1.47e+08	1.48e+08	418
Chr1	148500000	1.48e+08	1.49e+08	463
Chr1	149500000	1.49e+08	1.5e+08	279
Chr1	150500000	1.5e+08	1.51e+08	234
Chr1	151500000	1.51e+08	1.52e+08	280
Chr1	152500000	1.52e+08	1.53e+08	706
Chr1	153500000	1.53e+08	1.54e+08	562
Chr1	154500000	1.54e+08	1.55e+08	506
Chr1	155500000	1.55e+08	1.56e+08	760
Chr1	156500000	1.56e+08	1.57e+08	223
Chr1	157500000	1.57e+08	1.58e+08	623
Chr1	158500000	1.58e+08	1.59e+08	702
Chr1	159500000	1.59e+08	1.6e+08	493
Chr1	160500000	1.6e+08	1.61e+08	616
Chr1	161500000	1.61e+08	1.62e+08	416
Chr1	162500000	1.62e+08	1.63e+08	981
Chr1	163500000	1.63e+08	1.64e+08	188
Chr1	164500000	1.64e+08	1.65e+08	239
Chr1	165500000	1.65e+08	1.66e+08	326
Chr1	166500000	1.66e+08	1.67e+08	473
Chr1	167500000	1.67e+08	1.68e+08	261
Chr1	168500000	1.68e+08	1.69e+08	500
Chr1	169500000	1.69e+08	1.7e+08	793
Chr1	170500000	1.7e+08	1.71e+08	347
Chr1	171500000	1.71e+08	1.72e+08	414
Chr1	172500000	1.72e+08	1.73e+08	260
Chr1	173500000	1.73e+08	1.74e+08	398
Chr1	174500000	1.74e+08	1.75e+08	585
Chr1	175500000	1.75e+08	1.76e+08	268
Chr1	176500000	1.76e+08	1.77e+08	273
Chr1	177500000	1.77e+08	1.78e+08	228
Chr1	178500000	1.78e+08	1.79e+08	466
Chr1	179500000	1.79e+08	1.8e+08	406
Chr1	180500000	1.8e+08	1.81e+08	289
Chr1	181500000	1.81e+08	1.82e+08	472
Chr1	182500000	1.82e+08	1.83e+08	321
Chr1	183500000	1.83e+08	1.84e+08	289
Chr1	184500000	1.84e+08	1.85e+08	316
Chr1	185500000	1.85e+08	1.86e+08	677
Chr1	186500000	1.86e+08	1.87e+08	245
Chr1	187500000	1.87e+08	1.88e+08	159
Chr1	188500000	1.88e+08	1.89e+08	789
Chr1	189500000	1.89e+08	1.9e+08	413
Chr1	190500000	1.9e+08	1.91e+08	493
Chr1	191500000	1.91e+08	1.92e+08	457
Chr1	192500000	1.92e+08	1.93e+08	758
Chr1	193500000	1.93e+08	1.94e+08	317
Chr1	194500000	1.94e+08	1.95e+08	370
Chr1	195500000	1.95e+08	1.96e+08	338
Chr1	196500000	1.96e+08	1.97e+08	308
Chr1	197500000	1.97e+08	1.98e+08	311
Chr1	198500000	1.98e+08	1.99e+08	444
Chr1	199500000	1.99e+08	2e+08	239
Chr1	200500000	2e+08	2.01e+08	270
Chr1	201500000	2.01e+08	2.02e+08	333
Chr1	202500000	2.02e+08	2.03e+08	332
Chr1	203500000	2.03e+08	2.04e+08	197
Chr1	204500000	2.04e+08	2.05e+08	339
Chr1	205500000	2.05e+08	2.06e+08	714
Chr1	206500000	2.06e+08	2.07e+08	769
Chr1	207500000	2.07e+08	2.08e+08	583
Chr1	208500000	2.08e+08	2.09e+08	587
Chr1	209500000	2.09e+08	2.1e+08	442
Chr1	210500000	2.1e+08	2.11e+08	401
Chr1	211500000	2.11e+08	2.12e+08	221
Chr1	212500000	2.12e+08	2.13e+08	296
Chr1	213500000	2.13e+08	2.14e+08	477
Chr1	214500000	2.14e+08	2.15e+08	1067
Chr1	215500000	2.15e+08	2.16e+08	3073
Chr1	216500000	2.16e+08	2.17e+08	2680
Chr1	217500000	2.17e+08	2.18e+08	1432
Chr1	218500000	2.18e+08	2.19e+08	2657
Chr1	219500000	2.19e+08	2.2e+08	2718
Chr1	220500000	2.2e+08	2.21e+08	2943
Chr1	221500000	2.21e+08	2.22e+08	1704
Chr1	222500000	2.22e+08	2.23e+08	2948
Chr1	223500000	2.23e+08	2.24e+08	1710
Chr1	224500000	2.24e+08	2.25e+08	3417
Chr1	225500000	2.25e+08	2.26e+08	2742
Chr1	226500000	2.26e+08	2.27e+08	3490
Chr1	227500000	2.27e+08	2.28e+08	1965
Chr1	228500000	2.28e+08	2.29e+08	1992
Chr1	229500000	2.29e+08	2.3e+08	2796
Chr1	230500000	2.3e+08	2.31e+08	2993
Chr1	231500000	2.31e+08	2.32e+08	2827
Chr1	232500000	2.32e+08	2.33e+08	4240
Chr1	233500000	2.33e+08	2.34e+08	1014
Chr1	234500000	2.34e+08	2.35e+08	2420
Chr1	235500000	2.35e+08	2.36e+08	1832
Chr1	236500000	2.36e+08	2.37e+08	1717
Chr1	237500000	2.37e+08	2.38e+08	1331
Chr1	238500000	2.38e+08	2.39e+08	1978
Chr1	239500000	2.39e+08	2.4e+08	3709
Chr1	240500000	2.4e+08	2.41e+08	2571
Chr1	241500000	2.41e+08	2.42e+08	1183
Chr1	242500000	2.42e+08	2.43e+08	4026
Chr1	243500000	2.43e+08	2.44e+08	1888
Chr1	244500000	2.44e+08	2.45e+08	3140
Chr1	245500000	2.45e+08	2.46e+08	3222
Chr1	246500000	2.46e+08	2.47e+08	3379
Chr1	247500000	2.47e+08	2.48e+08	1445
Chr1	248500000	2.48e+08	2.49e+08	1533
Chr1	249500000	2.49e+08	2.5e+08	2303
Chr1	250500000	2.5e+08	2.51e+08	2906
Chr1	251500000	2.51e+08	2.52e+08	1349
Chr1	252500000	2.52e+08	2.53e+08	1380
Chr1	253500000	2.53e+08	2.54e+08	1869
Chr1	254500000	2.54e+08	2.55e+08	3442
Chr1	255500000	2.55e+08	2.56e+08	2202
Chr1	256500000	2.56e+08	2.57e+08	3363
Chr1	257500000	2.57e+08	2.58e+08	2352
Chr1	258500000	2.58e+08	2.59e+08	3003
Chr1	259500000	2.59e+08	2.6e+08	363
Chr1	260500000	2.6e+08	2.61e+08	596
Chr1	261500000	2.61e+08	2.62e+08	2675
Chr1	262500000	2.62e+08	2.63e+08	2699
Chr1	263500000	2.63e+08	2.64e+08	1332
Chr1	264500000	2.64e+08	2.65e+08	1112
Chr1	265500000	2.65e+08	2.66e+08	1208
Chr1	266500000	2.66e+08	2.67e+08	1093
Chr1	267500000	2.67e+08	2.68e+08	3005
Chr1	268500000	2.68e+08	2.69e+08	209
Chr1	269500000	2.69e+08	2.7e+08	1892
Chr1	270500000	2.7e+08	2.71e+08	1211
Chr1	271434816	2.71e+08	271869632	769
Chr2	5e+05	0	1e+06	210
Chr2	1500000	1e+06	2e+06	578
Chr2	2500000	2e+06	3e+06	884
Chr2	3500000	3e+06	4e+06	797
Chr2	4500000	4e+06	5e+06	379
Chr2	5500000	5e+06	6e+06	1055
Chr2	6500000	6e+06	7e+06	1605
Chr2	7500000	7e+06	8e+06	2877
Chr2	8500000	8e+06	9e+06	2244
Chr2	9500000	9e+06	1e+07	3104
Chr2	10500000	1e+07	1.1e+07	787
Chr2	11500000	1.1e+07	1.2e+07	2289
Chr2	12500000	1.2e+07	1.3e+07	3364
Chr2	13500000	1.3e+07	1.4e+07	2531
Chr2	14500000	1.4e+07	1.5e+07	2373
Chr2	15500000	1.5e+07	1.6e+07	3695
Chr2	16500000	1.6e+07	1.7e+07	2967
Chr2	17500000	1.7e+07	1.8e+07	1897
Chr2	18500000	1.8e+07	1.9e+07	3309
Chr2	19500000	1.9e+07	2e+07	3432
Chr2	20500000	2e+07	2.1e+07	2485
Chr2	21500000	2.1e+07	2.2e+07	1650
Chr2	22500000	2.2e+07	2.3e+07	1925
Chr2	23500000	2.3e+07	2.4e+07	1156
Chr2	24500000	2.4e+07	2.5e+07	3282
Chr2	25500000	2.5e+07	2.6e+07	2978
Chr2	26500000	2.6e+07	2.7e+07	1500
Chr2	27500000	2.7e+07	2.8e+07	2999
Chr2	28500000	2.8e+07	2.9e+07	1875
Chr2	29500000	2.9e+07	3e+07	3258
Chr2	30500000	3e+07	3.1e+07	3003
Chr2	31500000	3.1e+07	3.2e+07	1911
Chr2	32500000	3.2e+07	3.3e+07	2133
Chr2	33500000	3.3e+07	3.4e+07	4011
Chr2	34500000	3.4e+07	3.5e+07	3095
Chr2	35500000	3.5e+07	3.6e+07	1910
Chr2	36500000	3.6e+07	3.7e+07	3189
Chr2	37500000	3.7e+07	3.8e+07	2773
Chr2	38500000	3.8e+07	3.9e+07	2290
Chr2	39500000	3.9e+07	4e+07	2615
Chr2	40500000	4e+07	4.1e+07	1832
Chr2	41500000	4.1e+07	4.2e+07	2994
Chr2	42500000	4.2e+07	4.3e+07	1592
Chr2	43500000	4.3e+07	4.4e+07	1570
Chr2	44500000	4.4e+07	4.5e+07	3221
Chr2	45500000	4.5e+07	4.6e+07	3379
Chr2	46500000	4.6e+07	4.7e+07	2110
Chr2	47500000	4.7e+07	4.8e+07	2794
Chr2	48500000	4.8e+07	4.9e+07	3523
Chr2	49500000	4.9e+07	5e+07	1953
Chr2	50500000	5e+07	5.1e+07	829
Chr2	51500000	5.1e+07	5.2e+07	836
Chr2	52500000	5.2e+07	5.3e+07	2934
Chr2	53500000	5.3e+07	5.4e+07	2017
Chr2	54500000	5.4e+07	5.5e+07	1710
Chr2	55500000	5.5e+07	5.6e+07	3044
Chr2	56500000	5.6e+07	5.7e+07	2894
Chr2	57500000	5.7e+07	5.8e+07	1778
Chr2	58500000	5.8e+07	5.9e+07	1140
Chr2	59500000	5.9e+07	6e+07	3170
Chr2	60500000	6e+07	6.1e+07	3886
Chr2	61500000	6.1e+07	6.2e+07	3265
Chr2	62500000	6.2e+07	6.3e+07	2713
Chr2	63500000	6.3e+07	6.4e+07	3305
Chr2	64500000	6.4e+07	6.5e+07	1585
Chr2	65500000	6.5e+07	6.6e+07	2553
Chr2	66500000	6.6e+07	6.7e+07	3077
Chr2	67500000	6.7e+07	6.8e+07	1277
Chr2	68500000	6.8e+07	6.9e+07	792
Chr2	69500000	6.9e+07	7e+07	448
Chr2	70500000	7e+07	7.1e+07	373
Chr2	71500000	7.1e+07	7.2e+07	505
Chr2	72500000	7.2e+07	7.3e+07	483
Chr2	73500000	7.3e+07	7.4e+07	577
Chr2	74500000	7.4e+07	7.5e+07	866
Chr2	75500000	7.5e+07	7.6e+07	1919
Chr2	76500000	7.6e+07	7.7e+07	3722
Chr2	77500000	7.7e+07	7.8e+07	2417
Chr2	78500000	7.8e+07	7.9e+07	2817
Chr2	79500000	7.9e+07	8e+07	762
Chr2	80500000	8e+07	8.1e+07	2326
Chr2	81500000	8.1e+07	8.2e+07	2711
Chr2	82500000	8.2e+07	8.3e+07	3189
Chr2	83500000	8.3e+07	8.4e+07	2601
Chr2	84500000	8.4e+07	8.5e+07	641
Chr2	85500000	8.5e+07	8.6e+07	1747
Chr2	86500000	8.6e+07	8.7e+07	2865
Chr2	87500000	8.7e+07	8.8e+07	2098
Chr2	88500000	8.8e+07	8.9e+07	2747
Chr2	89500000	8.9e+07	9e+07	2599
Chr2	90500000	9e+07	9.1e+07	2249
Chr2	91500000	9.1e+07	9.2e+07	2531
Chr2	92500000	9.2e+07	9.3e+07	1771
Chr2	93500000	9.3e+07	9.4e+07	858
Chr2	94500000	9.4e+07	9.5e+07	1232
Chr2	95500000	9.5e+07	9.6e+07	3273
Chr2	96500000	9.6e+07	9.7e+07	3180
Chr2	97500000	9.7e+07	9.8e+07	2449
Chr2	98500000	9.8e+07	9.9e+07	2763
Chr2	99500000	9.9e+07	1e+08	2922
Chr2	100500000	1e+08	1.01e+08	1226
Chr2	101500000	1.01e+08	1.02e+08	911
Chr2	102500000	1.02e+08	1.03e+08	800
Chr2	103500000	1.03e+08	1.04e+08	3110
Chr2	104500000	1.04e+08	1.05e+08	1905
Chr2	105500000	1.05e+08	1.06e+08	2755
Chr2	106500000	1.06e+08	1.07e+08	1280
Chr2	107500000	1.07e+08	1.08e+08	2191
Chr2	108500000	1.08e+08	1.09e+08	1774
Chr2	109500000	1.09e+08	1.1e+08	2683
Chr2	110500000	1.1e+08	1.11e+08	2581
Chr2	111500000	1.11e+08	1.12e+08	4074
Chr2	112500000	1.12e+08	1.13e+08	2723
Chr2	113500000	1.13e+08	1.14e+08	2969
Chr2	114500000	1.14e+08	1.15e+08	1484
Chr2	115500000	1.15e+08	1.16e+08	1647
Chr2	116500000	1.16e+08	1.17e+08	2229
Chr2	117500000	1.17e+08	1.18e+08	2076
Chr2	118500000	1.18e+08	1.19e+08	2644
Chr2	119500000	1.19e+08	1.2e+08	1687
Chr2	120500000	1.2e+08	1.21e+08	1049
Chr2	121500000	1.21e+08	1.22e+08	2114
Chr2	122500000	1.22e+08	1.23e+08	2906
Chr2	123500000	1.23e+08	1.24e+08	2043
Chr2	124500000	1.24e+08	1.25e+08	3239
Chr2	125500000	1.25e+08	1.26e+08	2660
Chr2	126500000	1.26e+08	1.27e+08	1983
Chr2	127500000	1.27e+08	1.28e+08	2823
Chr2	128500000	1.28e+08	1.29e+08	2126
Chr2	129500000	1.29e+08	1.3e+08	1099
Chr2	130500000	1.3e+08	1.31e+08	1694
Chr2	131500000	1.31e+08	1.32e+08	2111
Chr2	132500000	1.32e+08	1.33e+08	1746
Chr2	133500000	1.33e+08	1.34e+08	389
Chr2	134500000	1.34e+08	1.35e+08	427
Chr2	135500000	1.35e+08	1.36e+08	177
Chr2	136500000	1.36e+08	1.37e+08	626
Chr2	137500000	1.37e+08	1.38e+08	1203
Chr2	138500000	1.38e+08	1.39e+08	1911
Chr2	139500000	1.39e+08	1.4e+08	1877
Chr2	140500000	1.4e+08	1.41e+08	2401
Chr2	141500000	1.41e+08	1.42e+08	1841
Chr2	142500000	1.42e+08	1.43e+08	1632
Chr2	143500000	1.43e+08	1.44e+08	3086
Chr2	144500000	1.44e+08	1.45e+08	2081
Chr2	145500000	1.45e+08	1.46e+08	2803
Chr2	146500000	1.46e+08	1.47e+08	3706
Chr2	147500000	1.47e+08	1.48e+08	2431
Chr2	148500000	1.48e+08	1.49e+08	1413
Chr2	149500000	1.49e+08	1.5e+08	1937
Chr2	150500000	1.5e+08	1.51e+08	2606
Chr2	151500000	1.51e+08	1.52e+08	2939
Chr2	152500000	1.52e+08	1.53e+08	3184
Chr2	153500000	1.53e+08	1.54e+08	3388
Chr2	154500000	1.54e+08	1.55e+08	2866
Chr2	155500000	1.55e+08	1.56e+08	2618
Chr2	156500000	1.56e+08	1.57e+08	2866
Chr2	157500000	1.57e+08	1.58e+08	2760
Chr2	158500000	1.58e+08	1.59e+08	3655
Chr2	159500000	1.59e+08	1.6e+08	1868
Chr2	160500000	1.6e+08	1.61e+08	2133
Chr2	161500000	1.61e+08	1.62e+08	2140
Chr2	162500000	1.62e+08	1.63e+08	3745
Chr2	163500000	1.63e+08	1.64e+08	3315
Chr2	164500000	1.64e+08	1.65e+08	3128
Chr2	165500000	1.65e+08	1.66e+08	2792
Chr2	166500000	1.66e+08	1.67e+08	3035
Chr2	167500000	1.67e+08	1.68e+08	4550
Chr2	168500000	1.68e+08	1.69e+08	2789
Chr2	169500000	1.69e+08	1.7e+08	760
Chr2	170500000	1.7e+08	1.71e+08	2168
Chr2	171500000	1.71e+08	1.72e+08	257
Chr2	172500000	1.72e+08	1.73e+08	860
Chr2	173500000	1.73e+08	1.74e+08	1374
Chr2	174500000	1.74e+08	1.75e+08	2235
Chr2	175500000	1.75e+08	1.76e+08	2318
Chr2	176500000	1.76e+08	1.77e+08	2164
Chr2	177500000	1.77e+08	1.78e+08	3066
Chr2	178500000	1.78e+08	1.79e+08	3079
Chr2	179500000	1.79e+08	1.8e+08	709
Chr2	180500000	1.8e+08	1.81e+08	1805
Chr2	181500000	1.81e+08	1.82e+08	2166
Chr2	182500000	1.82e+08	1.83e+08	3266
Chr2	183500000	1.83e+08	1.84e+08	1370
Chr2	184500000	1.84e+08	1.85e+08	1701
Chr2	185500000	1.85e+08	1.86e+08	2975
Chr2	186500000	1.86e+08	1.87e+08	2490
Chr2	187500000	1.87e+08	1.88e+08	5216
Chr2	188500000	1.88e+08	1.89e+08	2634
Chr2	189500000	1.89e+08	1.9e+08	1965
Chr2	190500000	1.9e+08	1.91e+08	4402
Chr2	191500000	1.91e+08	1.92e+08	3805
Chr2	192500000	1.92e+08	1.93e+08	2542
Chr2	193500000	1.93e+08	1.94e+08	4135
Chr2	194500000	1.94e+08	1.95e+08	1477
Chr2	195500000	1.95e+08	1.96e+08	4054
Chr2	196500000	1.96e+08	1.97e+08	2897
Chr2	197500000	1.97e+08	1.98e+08	3233
Chr2	198500000	1.98e+08	1.99e+08	4209
Chr2	199500000	1.99e+08	2e+08	3555
Chr2	200500000	2e+08	2.01e+08	859
Chr2	201500000	2.01e+08	2.02e+08	596
Chr2	202500000	2.02e+08	2.03e+08	1690
Chr2	203500000	2.03e+08	2.04e+08	3648
Chr2	204500000	2.04e+08	2.05e+08	1635
Chr2	205500000	2.05e+08	2.06e+08	2208
Chr2	206500000	2.06e+08	2.07e+08	3029
Chr2	207500000	2.07e+08	2.08e+08	3311
Chr2	208500000	2.08e+08	2.09e+08	2912
Chr2	209500000	2.09e+08	2.1e+08	1632
Chr2	210500000	2.1e+08	2.11e+08	2508
Chr2	211500000	2.11e+08	2.12e+08	2136
Chr2	212500000	2.12e+08	2.13e+08	3621
Chr2	213500000	2.13e+08	2.14e+08	4111
Chr2	214500000	2.14e+08	2.15e+08	5452
Chr2	215500000	2.15e+08	2.16e+08	2903
Chr2	216500000	2.16e+08	2.17e+08	3398
Chr2	217500000	2.17e+08	2.18e+08	3780
Chr2	218500000	2.18e+08	2.19e+08	3812
Chr2	219500000	2.19e+08	2.2e+08	3509
Chr2	220500000	2.2e+08	2.21e+08	3117
Chr2	221500000	2.21e+08	2.22e+08	2923
Chr2	222500000	2.22e+08	2.23e+08	3250
Chr2	223500000	2.23e+08	2.24e+08	4646
Chr2	224500000	2.24e+08	2.25e+08	3011
Chr2	225500000	2.25e+08	2.26e+08	3812
Chr2	226500000	2.26e+08	2.27e+08	2717
Chr2	227500000	2.27e+08	2.28e+08	2970
Chr2	228500000	2.28e+08	2.29e+08	4172
Chr2	229500000	2.29e+08	2.3e+08	2982
Chr2	230500000	2.3e+08	2.31e+08	2815
Chr2	231500000	2.31e+08	2.32e+08	2622
Chr2	232500000	2.32e+08	2.33e+08	3210
Chr2	233500000	2.33e+08	2.34e+08	2382
Chr2	234500000	2.34e+08	2.35e+08	4535
Chr2	235500000	2.35e+08	2.36e+08	2027
Chr2	236500000	2.36e+08	2.37e+08	2013
Chr2	237500000	2.37e+08	2.38e+08	1201
Chr2	238500000	2.38e+08	2.39e+08	1694
Chr2	239500000	2.39e+08	2.4e+08	3269
Chr2	240500000	2.4e+08	2.41e+08	3847
Chr2	241500000	2.41e+08	2.42e+08	3010
Chr2	242500000	2.42e+08	2.43e+08	3162
Chr2	243500000	2.43e+08	2.44e+08	884
Chr2	244500000	2.44e+08	2.45e+08	1297
Chr2	245500000	2.45e+08	2.46e+08	1528
Chr2	246500000	2.46e+08	2.47e+08	2178
Chr2	247500000	2.47e+08	2.48e+08	1390
Chr2	248500000	2.48e+08	2.49e+08	3028
Chr2	249500000	2.49e+08	2.5e+08	2679
Chr2	250500000	2.5e+08	2.51e+08	2477
Chr2	251500000	2.51e+08	2.52e+08	3800
Chr2	252500000	2.52e+08	2.53e+08	1478
Chr2	253500000	2.53e+08	2.54e+08	1449
Chr2	254500000	2.54e+08	2.55e+08	656
Chr2	255500000	2.55e+08	2.56e+08	3757
Chr2	256500000	2.56e+08	2.57e+08	2158
Chr2	257500000	2.57e+08	2.58e+08	2624
Chr2	258500000	2.58e+08	2.59e+08	3587
Chr2	259500000	2.59e+08	2.6e+08	2834
Chr2	260500000	2.6e+08	2.61e+08	1290
Chr2	261500000	2.61e+08	2.62e+08	1833
Chr2	262500000	2.62e+08	2.63e+08	2160
Chr2	263500000	2.63e+08	2.64e+08	4480
Chr2	264500000	2.64e+08	2.65e+08	3542
Chr2	265500000	2.65e+08	2.66e+08	3270
Chr2	266500000	2.66e+08	2.67e+08	3060
Chr2	267500000	2.67e+08	2.68e+08	2033
Chr2	268500000	2.68e+08	2.69e+08	2942
Chr2	269500000	2.69e+08	2.7e+08	2651
Chr2	270500000	2.7e+08	2.71e+08	1247
Chr2	271500000	2.71e+08	2.72e+08	3337
Chr2	272500000	2.72e+08	2.73e+08	3331
Chr2	273500000	2.73e+08	2.74e+08	3181
Chr2	274500000	2.74e+08	2.75e+08	3085
Chr2	275500000	2.75e+08	2.76e+08	2872
Chr2	276500000	2.76e+08	2.77e+08	1113
Chr2	277500000	2.77e+08	2.78e+08	1969
Chr2	278500000	2.78e+08	2.79e+08	3611
Chr2	279500000	2.79e+08	2.8e+08	2068
Chr2	280500000	2.8e+08	2.81e+08	2329
Chr2	281500000	2.81e+08	2.82e+08	3328
Chr2	282500000	2.82e+08	2.83e+08	3346
Chr2	283500000	2.83e+08	2.84e+08	1235
Chr2	284500000	2.84e+08	2.85e+08	2037
Chr2	285500000	2.85e+08	2.86e+08	4162
Chr2	286500000	2.86e+08	2.87e+08	2946
Chr2	287500000	2.87e+08	2.88e+08	2705
Chr2	288500000	2.88e+08	2.89e+08	2801
Chr2	289500000	2.89e+08	2.9e+08	3010
Chr2	290500000	2.9e+08	2.91e+08	2850
Chr2	291500000	2.91e+08	2.92e+08	2910
Chr2	292500000	2.92e+08	2.93e+08	2001
Chr2	293500000	2.93e+08	2.94e+08	1244
Chr2	294500000	2.94e+08	2.95e+08	3835
Chr2	295500000	2.95e+08	2.96e+08	4224
Chr2	296500000	2.96e+08	2.97e+08	4220
Chr2	297500000	2.97e+08	2.98e+08	3182
Chr2	298500000	2.98e+08	2.99e+08	3728
Chr2	299500000	2.99e+08	3e+08	3360
Chr2	300500000	3e+08	3.01e+08	2449
Chr2	301500000	3.01e+08	3.02e+08	5096
Chr2	302500000	3.02e+08	3.03e+08	3179
Chr2	303500000	3.03e+08	3.04e+08	2265
Chr2	304500000	3.04e+08	3.05e+08	2194
Chr2	305500000	3.05e+08	3.06e+08	4904
Chr2	306500000	3.06e+08	3.07e+08	2152
Chr2	307500000	3.07e+08	3.08e+08	4142
Chr2	308500000	3.08e+08	3.09e+08	1985
Chr2	309500000	3.09e+08	3.1e+08	3399
Chr2	310500000	3.1e+08	3.11e+08	3872
Chr2	311500000	3.11e+08	3.12e+08	3155
Chr2	312500000	3.12e+08	3.13e+08	5121
Chr2	313500000	3.13e+08	3.14e+08	3137
Chr2	314500000	3.14e+08	3.15e+08	2142
Chr2	315500000	3.15e+08	3.16e+08	3998
Chr2	316500000	3.16e+08	3.17e+08	4468
Chr2	317500000	3.17e+08	3.18e+08	2056
Chr2	318500000	3.18e+08	3.19e+08	2098
Chr2	319500000	3.19e+08	3.2e+08	2000
Chr2	320500000	3.2e+08	3.21e+08	3563
Chr2	321500000	3.21e+08	3.22e+08	5328
Chr2	322500000	3.22e+08	3.23e+08	3092
Chr2	323500000	3.23e+08	3.24e+08	2323
Chr2	324500000	3.24e+08	3.25e+08	3606
Chr2	325500000	3.25e+08	3.26e+08	3981
Chr2	326500000	3.26e+08	3.27e+08	1987
Chr2	327500000	3.27e+08	3.28e+08	3246
Chr2	328500000	3.28e+08	3.29e+08	2781
Chr2	329500000	3.29e+08	3.3e+08	3546
Chr2	330500000	3.3e+08	3.31e+08	1015
Chr2	331500000	3.31e+08	3.32e+08	1642
Chr2	332500000	3.32e+08	3.33e+08	1377
Chr2	333139497	3.33e+08	333278994	317
Chr3	5e+05	0	1e+06	1787
Chr3	1500000	1e+06	2e+06	1987
Chr3	2500000	2e+06	3e+06	3766
Chr3	3500000	3e+06	4e+06	2745
Chr3	4500000	4e+06	5e+06	1575
Chr3	5500000	5e+06	6e+06	2371
Chr3	6500000	6e+06	7e+06	2192
Chr3	7500000	7e+06	8e+06	1675
Chr3	8500000	8e+06	9e+06	1928
Chr3	9500000	9e+06	1e+07	1941
Chr3	10500000	1e+07	1.1e+07	2838
Chr3	11500000	1.1e+07	1.2e+07	2311
Chr3	12500000	1.2e+07	1.3e+07	927
Chr3	13500000	1.3e+07	1.4e+07	1216
Chr3	14500000	1.4e+07	1.5e+07	2399
Chr3	15500000	1.5e+07	1.6e+07	3971
Chr3	16500000	1.6e+07	1.7e+07	4523
Chr3	17500000	1.7e+07	1.8e+07	2110
Chr3	18500000	1.8e+07	1.9e+07	3319
Chr3	19500000	1.9e+07	2e+07	2314
Chr3	20500000	2e+07	2.1e+07	4780
Chr3	21500000	2.1e+07	2.2e+07	3775
Chr3	22500000	2.2e+07	2.3e+07	4419
Chr3	23500000	2.3e+07	2.4e+07	3227
Chr3	24500000	2.4e+07	2.5e+07	2223
Chr3	25500000	2.5e+07	2.6e+07	3785
Chr3	26500000	2.6e+07	2.7e+07	2739
Chr3	27500000	2.7e+07	2.8e+07	1485
Chr3	28500000	2.8e+07	2.9e+07	1928
Chr3	29500000	2.9e+07	3e+07	2964
Chr3	30500000	3e+07	3.1e+07	1588
Chr3	31500000	3.1e+07	3.2e+07	3205
Chr3	32500000	3.2e+07	3.3e+07	2886
Chr3	33500000	3.3e+07	3.4e+07	2310
Chr3	34500000	3.4e+07	3.5e+07	3055
Chr3	35500000	3.5e+07	3.6e+07	2741
Chr3	36500000	3.6e+07	3.7e+07	1911
Chr3	37500000	3.7e+07	3.8e+07	2031
Chr3	38500000	3.8e+07	3.9e+07	2881
Chr3	39500000	3.9e+07	4e+07	1733
Chr3	40500000	4e+07	4.1e+07	3344
Chr3	41500000	4.1e+07	4.2e+07	3189
Chr3	42500000	4.2e+07	4.3e+07	2827
Chr3	43500000	4.3e+07	4.4e+07	3707
Chr3	44500000	4.4e+07	4.5e+07	2280
Chr3	45500000	4.5e+07	4.6e+07	3920
Chr3	46500000	4.6e+07	4.7e+07	2228
Chr3	47500000	4.7e+07	4.8e+07	2571
Chr3	48500000	4.8e+07	4.9e+07	3007
Chr3	49500000	4.9e+07	5e+07	2695
Chr3	50500000	5e+07	5.1e+07	2334
Chr3	51500000	5.1e+07	5.2e+07	2607
Chr3	52500000	5.2e+07	5.3e+07	4350
Chr3	53500000	5.3e+07	5.4e+07	1281
Chr3	54500000	5.4e+07	5.5e+07	2816
Chr3	55500000	5.5e+07	5.6e+07	3801
Chr3	56500000	5.6e+07	5.7e+07	2369
Chr3	57500000	5.7e+07	5.8e+07	1611
Chr3	58500000	5.8e+07	5.9e+07	1206
Chr3	59500000	5.9e+07	6e+07	1014
Chr3	60500000	6e+07	6.1e+07	1110
Chr3	61500000	6.1e+07	6.2e+07	1510
Chr3	62500000	6.2e+07	6.3e+07	2577
Chr3	63500000	6.3e+07	6.4e+07	1906
Chr3	64500000	6.4e+07	6.5e+07	3132
Chr3	65500000	6.5e+07	6.6e+07	2176
Chr3	66500000	6.6e+07	6.7e+07	1202
Chr3	67500000	6.7e+07	6.8e+07	3072
Chr3	68500000	6.8e+07	6.9e+07	2278
Chr3	69500000	6.9e+07	7e+07	1022
Chr3	70500000	7e+07	7.1e+07	1178
Chr3	71500000	7.1e+07	7.2e+07	1950
Chr3	72500000	7.2e+07	7.3e+07	2288
Chr3	73500000	7.3e+07	7.4e+07	2274
Chr3	74500000	7.4e+07	7.5e+07	3014
Chr3	75500000	7.5e+07	7.6e+07	1663
Chr3	76500000	7.6e+07	7.7e+07	1194
Chr3	77500000	7.7e+07	7.8e+07	3152
Chr3	78500000	7.8e+07	7.9e+07	2391
Chr3	79500000	7.9e+07	8e+07	2395
Chr3	80500000	8e+07	8.1e+07	921
Chr3	81500000	8.1e+07	8.2e+07	3422
Chr3	82500000	8.2e+07	8.3e+07	2025
Chr3	83500000	8.3e+07	8.4e+07	1885
Chr3	84500000	8.4e+07	8.5e+07	2573
Chr3	85500000	8.5e+07	8.6e+07	2108
Chr3	86500000	8.6e+07	8.7e+07	2447
Chr3	87500000	8.7e+07	8.8e+07	2678
Chr3	88500000	8.8e+07	8.9e+07	3227
Chr3	89500000	8.9e+07	9e+07	1168
Chr3	90500000	9e+07	9.1e+07	829
Chr3	91500000	9.1e+07	9.2e+07	3265
Chr3	92500000	9.2e+07	9.3e+07	1991
Chr3	93500000	9.3e+07	9.4e+07	3211
Chr3	94500000	9.4e+07	9.5e+07	3150
Chr3	95500000	9.5e+07	9.6e+07	3498
Chr3	96500000	9.6e+07	9.7e+07	4565
Chr3	97500000	9.7e+07	9.8e+07	4666
Chr3	98500000	9.8e+07	9.9e+07	3486
Chr3	99500000	9.9e+07	1e+08	2277
Chr3	100500000	1e+08	1.01e+08	2924
Chr3	101500000	1.01e+08	1.02e+08	1586
Chr3	102500000	1.02e+08	1.03e+08	1786
Chr3	103500000	1.03e+08	1.04e+08	2395
Chr3	104500000	1.04e+08	1.05e+08	3162
Chr3	105500000	1.05e+08	1.06e+08	2039
Chr3	106500000	1.06e+08	1.07e+08	2349
Chr3	107500000	1.07e+08	1.08e+08	1988
Chr3	108500000	1.08e+08	1.09e+08	2225
Chr3	109500000	1.09e+08	1.1e+08	2627
Chr3	110500000	1.1e+08	1.11e+08	2358
Chr3	111500000	1.11e+08	1.12e+08	1490
Chr3	112500000	1.12e+08	1.13e+08	346
Chr3	113500000	1.13e+08	1.14e+08	1145
Chr3	114500000	1.14e+08	1.15e+08	238
Chr3	115500000	1.15e+08	1.16e+08	354
Chr3	116500000	1.16e+08	1.17e+08	308
Chr3	117500000	1.17e+08	1.18e+08	267
Chr3	118500000	1.18e+08	1.19e+08	408
Chr3	119500000	1.19e+08	1.2e+08	438
Chr3	120500000	1.2e+08	1.21e+08	440
Chr3	121500000	1.21e+08	1.22e+08	1068
Chr3	122500000	1.22e+08	1.23e+08	1184
Chr3	123500000	1.23e+08	1.24e+08	2008
Chr3	124500000	1.24e+08	1.25e+08	565
Chr3	125500000	1.25e+08	1.26e+08	3263
Chr3	126500000	1.26e+08	1.27e+08	2420
Chr3	127500000	1.27e+08	1.28e+08	2377
Chr3	128500000	1.28e+08	1.29e+08	1530
Chr3	129500000	1.29e+08	1.3e+08	2479
Chr3	130500000	1.3e+08	1.31e+08	2319
Chr3	131500000	1.31e+08	1.32e+08	839
Chr3	132500000	1.32e+08	1.33e+08	3428
Chr3	133500000	1.33e+08	1.34e+08	3108
Chr3	134500000	1.34e+08	1.35e+08	2576
Chr3	135500000	1.35e+08	1.36e+08	2820
Chr3	136500000	1.36e+08	1.37e+08	3009
Chr3	137500000	1.37e+08	1.38e+08	3799
Chr3	138500000	1.38e+08	1.39e+08	3686
Chr3	139500000	1.39e+08	1.4e+08	2944
Chr3	140500000	1.4e+08	1.41e+08	2574
Chr3	141500000	1.41e+08	1.42e+08	3807
Chr3	142500000	1.42e+08	1.43e+08	2549
Chr3	143500000	1.43e+08	1.44e+08	3626
Chr3	144500000	1.44e+08	1.45e+08	4132
Chr3	145500000	1.45e+08	1.46e+08	3530
Chr3	146500000	1.46e+08	1.47e+08	2574
Chr3	147500000	1.47e+08	1.48e+08	2042
Chr3	148500000	1.48e+08	1.49e+08	2394
Chr3	149500000	1.49e+08	1.5e+08	3780
Chr3	150500000	1.5e+08	1.51e+08	2452
Chr3	151500000	1.51e+08	1.52e+08	3022
Chr3	152500000	1.52e+08	1.53e+08	4286
Chr3	153500000	1.53e+08	1.54e+08	3125
Chr3	154500000	1.54e+08	1.55e+08	2297
Chr3	155500000	1.55e+08	1.56e+08	3771
Chr3	156500000	1.56e+08	1.57e+08	2681
Chr3	157500000	1.57e+08	1.58e+08	3185
Chr3	158500000	1.58e+08	1.59e+08	2672
Chr3	159500000	1.59e+08	1.6e+08	1384
Chr3	160500000	1.6e+08	1.61e+08	1257
Chr3	161500000	1.61e+08	1.62e+08	259
Chr3	162500000	1.62e+08	1.63e+08	234
Chr3	163500000	1.63e+08	1.64e+08	49
Chr3	164500000	1.64e+08	1.65e+08	636
Chr3	165500000	1.65e+08	1.66e+08	998
Chr3	166500000	1.66e+08	1.67e+08	394
Chr3	167500000	1.67e+08	1.68e+08	1866
Chr3	168500000	1.68e+08	1.69e+08	1914
Chr3	169500000	1.69e+08	1.7e+08	553
Chr3	170500000	1.7e+08	1.71e+08	1997
Chr3	171500000	1.71e+08	1.72e+08	3129
Chr3	172500000	1.72e+08	1.73e+08	3091
Chr3	173500000	1.73e+08	1.74e+08	3599
Chr3	174500000	1.74e+08	1.75e+08	2369
Chr3	175500000	1.75e+08	1.76e+08	1935
Chr3	176500000	1.76e+08	1.77e+08	3612
Chr3	177500000	1.77e+08	1.78e+08	3116
Chr3	178500000	1.78e+08	1.79e+08	4842
Chr3	179500000	1.79e+08	1.8e+08	3737
Chr3	180500000	1.8e+08	1.81e+08	2887
Chr3	181500000	1.81e+08	1.82e+08	2880
Chr3	182500000	1.82e+08	1.83e+08	3432
Chr3	183500000	1.83e+08	1.84e+08	2159
Chr3	184500000	1.84e+08	1.85e+08	2719
Chr3	185500000	1.85e+08	1.86e+08	3929
Chr3	186500000	1.86e+08	1.87e+08	896
Chr3	187500000	1.87e+08	1.88e+08	1083
Chr3	188500000	1.88e+08	1.89e+08	2118
Chr3	189500000	1.89e+08	1.9e+08	1548
Chr3	190500000	1.9e+08	1.91e+08	1075
Chr3	191500000	1.91e+08	1.92e+08	1641
Chr3	192500000	1.92e+08	1.93e+08	1974
Chr3	193500000	1.93e+08	1.94e+08	829
Chr3	194500000	1.94e+08	1.95e+08	1885
Chr3	195500000	1.95e+08	1.96e+08	2903
Chr3	196500000	1.96e+08	1.97e+08	726
Chr3	197500000	1.97e+08	1.98e+08	616
Chr3	198500000	1.98e+08	1.99e+08	386
Chr3	199500000	1.99e+08	2e+08	2594
Chr3	200500000	2e+08	2.01e+08	3790
Chr3	201500000	2.01e+08	2.02e+08	4029
Chr3	202500000	2.02e+08	2.03e+08	3034
Chr3	203500000	2.03e+08	2.04e+08	2824
Chr3	204500000	2.04e+08	2.05e+08	1357
Chr3	205500000	2.05e+08	2.06e+08	3224
Chr3	206500000	2.06e+08	2.07e+08	3079
Chr3	207500000	2.07e+08	2.08e+08	2732
Chr3	208500000	2.08e+08	2.09e+08	4630
Chr3	209500000	2.09e+08	2.1e+08	2262
Chr3	210500000	2.1e+08	2.11e+08	3690
Chr3	211500000	2.11e+08	2.12e+08	3007
Chr3	212500000	2.12e+08	2.13e+08	1274
Chr3	213500000	2.13e+08	2.14e+08	2624
Chr3	214500000	2.14e+08	2.15e+08	2585
Chr3	215500000	2.15e+08	2.16e+08	4357
Chr3	216500000	2.16e+08	2.17e+08	3353
Chr3	217500000	2.17e+08	2.18e+08	2216
Chr3	218500000	2.18e+08	2.19e+08	2093
Chr3	219500000	2.19e+08	2.2e+08	4196
Chr3	220500000	2.2e+08	2.21e+08	2892
Chr3	221500000	2.21e+08	2.22e+08	2943
Chr3	222500000	2.22e+08	2.23e+08	2359
Chr3	223500000	2.23e+08	2.24e+08	2835
Chr3	224500000	2.24e+08	2.25e+08	3258
Chr3	225500000	2.25e+08	2.26e+08	3156
Chr3	226500000	2.26e+08	2.27e+08	3195
Chr3	227500000	2.27e+08	2.28e+08	1483
Chr3	228500000	2.28e+08	2.29e+08	2265
Chr3	229500000	2.29e+08	2.3e+08	3828
Chr3	230500000	2.3e+08	2.31e+08	3225
Chr3	231500000	2.31e+08	2.32e+08	3540
Chr3	232500000	2.32e+08	2.33e+08	3434
Chr3	233500000	2.33e+08	2.34e+08	2139
Chr3	234500000	2.34e+08	2.35e+08	2473
Chr3	235500000	2.35e+08	2.36e+08	2278
Chr3	236500000	2.36e+08	2.37e+08	3437
Chr3	237500000	2.37e+08	2.38e+08	4011
Chr3	238500000	2.38e+08	2.39e+08	1957
Chr3	239500000	2.39e+08	2.4e+08	2935
Chr3	240500000	2.4e+08	2.41e+08	1991
Chr3	241500000	2.41e+08	2.42e+08	2766
Chr3	242500000	2.42e+08	2.43e+08	2734
Chr3	243500000	2.43e+08	2.44e+08	4200
Chr3	244500000	2.44e+08	2.45e+08	1849
Chr3	245500000	2.45e+08	2.46e+08	1302
Chr3	246500000	2.46e+08	2.47e+08	3067
Chr3	247500000	2.47e+08	2.48e+08	2613
Chr3	248500000	2.48e+08	2.49e+08	2025
Chr3	249500000	2.49e+08	2.5e+08	4021
Chr3	250500000	2.5e+08	2.51e+08	2703
Chr3	251500000	2.51e+08	2.52e+08	3728
Chr3	252500000	2.52e+08	2.53e+08	3583
Chr3	253500000	2.53e+08	2.54e+08	2626
Chr3	254500000	2.54e+08	2.55e+08	1435
Chr3	255500000	2.55e+08	2.56e+08	1223
Chr3	256500000	2.56e+08	2.57e+08	4125
Chr3	257500000	2.57e+08	2.58e+08	1917
Chr3	258500000	2.58e+08	2.59e+08	1969
Chr3	259500000	2.59e+08	2.6e+08	3368
Chr3	260500000	2.6e+08	2.61e+08	2969
Chr3	261500000	2.61e+08	2.62e+08	2365
Chr3	262500000	2.62e+08	2.63e+08	2863
Chr3	263500000	2.63e+08	2.64e+08	3449
Chr3	264500000	2.64e+08	2.65e+08	2467
Chr3	265500000	2.65e+08	2.66e+08	450
Chr3	266500000	2.66e+08	2.67e+08	3339
Chr3	267500000	2.67e+08	2.68e+08	2919
Chr3	268500000	2.68e+08	2.69e+08	2891
Chr3	269500000	2.69e+08	2.7e+08	1775
Chr3	270500000	2.7e+08	2.71e+08	3075
Chr3	271500000	2.71e+08	2.72e+08	3172
Chr3	272500000	2.72e+08	2.73e+08	3438
Chr3	273500000	2.73e+08	2.74e+08	3789
Chr3	274500000	2.74e+08	2.75e+08	1282
Chr3	275500000	2.75e+08	2.76e+08	1856
Chr3	276500000	2.76e+08	2.77e+08	1993
Chr3	277500000	2.77e+08	2.78e+08	1597
Chr3	278500000	2.78e+08	2.79e+08	2517
Chr3	279500000	2.79e+08	2.8e+08	3771
Chr3	280500000	2.8e+08	2.81e+08	834
Chr3	281500000	2.81e+08	2.82e+08	2732
Chr3	282500000	2.82e+08	2.83e+08	1670
Chr3	283500000	2.83e+08	2.84e+08	3195
Chr3	284500000	2.84e+08	2.85e+08	2956
Chr3	285500000	2.85e+08	2.86e+08	1799
Chr3	286500000	2.86e+08	2.87e+08	2127
Chr3	287500000	2.87e+08	2.88e+08	2991
Chr3	288500000	2.88e+08	2.89e+08	925
Chr3	289500000	2.89e+08	2.9e+08	2220
Chr3	290500000	2.9e+08	2.91e+08	2483
Chr3	291500000	2.91e+08	2.92e+08	2992
Chr3	292500000	2.92e+08	2.93e+08	549
Chr3	293500000	2.93e+08	2.94e+08	2670
Chr3	294500000	2.94e+08	2.95e+08	2996
Chr3	295500000	2.95e+08	2.96e+08	1666
Chr3	296500000	2.96e+08	2.97e+08	3532
Chr3	297500000	2.97e+08	2.98e+08	3396
Chr3	298500000	2.98e+08	2.99e+08	4191
Chr3	299500000	2.99e+08	3e+08	4435
Chr3	300500000	3e+08	3.01e+08	3045
Chr3	301500000	3.01e+08	3.02e+08	2309
Chr3	302500000	3.02e+08	3.03e+08	3037
Chr3	303500000	3.03e+08	3.04e+08	3180
Chr3	304500000	3.04e+08	3.05e+08	3045
Chr3	305500000	3.05e+08	3.06e+08	2875
Chr3	306500000	3.06e+08	3.07e+08	3026
Chr3	307500000	3.07e+08	3.08e+08	1855
Chr3	308500000	3.08e+08	3.09e+08	2947
Chr3	309500000	3.09e+08	3.1e+08	2823
Chr3	310500000	3.1e+08	3.11e+08	1457
Chr3	311500000	3.11e+08	3.12e+08	982
Chr3	312500000	3.12e+08	3.13e+08	3512
Chr3	313500000	3.13e+08	3.14e+08	3198
Chr3	314500000	3.14e+08	3.15e+08	3758
Chr3	315500000	3.15e+08	3.16e+08	1852
Chr3	316500000	3.16e+08	3.17e+08	1629
Chr3	317500000	3.17e+08	3.18e+08	2202
Chr3	318500000	3.18e+08	3.19e+08	2687
Chr3	319500000	3.19e+08	3.2e+08	1328
Chr3	320500000	3.2e+08	3.21e+08	2544
Chr3	321500000	3.21e+08	3.22e+08	3383
Chr3	322500000	3.22e+08	3.23e+08	2177
Chr3	323500000	3.23e+08	3.24e+08	852
Chr3	324500000	3.24e+08	3.25e+08	2179
Chr3	325500000	3.25e+08	3.26e+08	2211
Chr3	326500000	3.26e+08	3.27e+08	1491
Chr3	327500000	3.27e+08	3.28e+08	4494
Chr3	328500000	3.28e+08	3.29e+08	3574
Chr3	329500000	3.29e+08	3.3e+08	2617
Chr3	330500000	3.3e+08	3.31e+08	1404
Chr3	331500000	3.31e+08	3.32e+08	2945
Chr3	332500000	3.32e+08	3.33e+08	2864
Chr3	333500000	3.33e+08	3.34e+08	2499
Chr3	334500000	3.34e+08	3.35e+08	2123
Chr3	335500000	3.35e+08	3.36e+08	3354
Chr3	336500000	3.36e+08	3.37e+08	1544
Chr3	337500000	3.37e+08	3.38e+08	3585
Chr3	338500000	3.38e+08	3.39e+08	2393
Chr3	339500000	3.39e+08	3.4e+08	3948
Chr3	340500000	3.4e+08	3.41e+08	2409
Chr3	341500000	3.41e+08	3.42e+08	3565
Chr3	342500000	3.42e+08	3.43e+08	3758
Chr3	343500000	3.43e+08	3.44e+08	2065
Chr3	344500000	3.44e+08	3.45e+08	3992
Chr3	345500000	3.45e+08	3.46e+08	3544
Chr3	346500000	3.46e+08	3.47e+08	2290
Chr3	347500000	3.47e+08	3.48e+08	640
Chr3	348500000	3.48e+08	3.49e+08	2404
Chr3	349500000	3.49e+08	3.5e+08	3551
Chr3	350500000	3.5e+08	3.51e+08	2678
Chr3	351500000	3.51e+08	3.52e+08	1586
Chr3	352500000	3.52e+08	3.53e+08	962
Chr3	353500000	3.53e+08	3.54e+08	1620
Chr3	354028973	3.54e+08	354057947	0
Chr4	5e+05	0	1e+06	241
Chr4	1500000	1e+06	2e+06	1071
Chr4	2500000	2e+06	3e+06	611
Chr4	3500000	3e+06	4e+06	1969
Chr4	4500000	4e+06	5e+06	2850
Chr4	5500000	5e+06	6e+06	2021
Chr4	6500000	6e+06	7e+06	1460
Chr4	7500000	7e+06	8e+06	4041
Chr4	8500000	8e+06	9e+06	3940
Chr4	9500000	9e+06	1e+07	2697
Chr4	10500000	1e+07	1.1e+07	2201
Chr4	11500000	1.1e+07	1.2e+07	1772
Chr4	12500000	1.2e+07	1.3e+07	2388
Chr4	13500000	1.3e+07	1.4e+07	3144
Chr4	14500000	1.4e+07	1.5e+07	2125
Chr4	15500000	1.5e+07	1.6e+07	1599
Chr4	16500000	1.6e+07	1.7e+07	434
Chr4	17500000	1.7e+07	1.8e+07	201
Chr4	18500000	1.8e+07	1.9e+07	1944
Chr4	19500000	1.9e+07	2e+07	3429
Chr4	20500000	2e+07	2.1e+07	2233
Chr4	21500000	2.1e+07	2.2e+07	3381
Chr4	22500000	2.2e+07	2.3e+07	2735
Chr4	23500000	2.3e+07	2.4e+07	3274
Chr4	24500000	2.4e+07	2.5e+07	2909
Chr4	25500000	2.5e+07	2.6e+07	3717
Chr4	26500000	2.6e+07	2.7e+07	1027
Chr4	27500000	2.7e+07	2.8e+07	2070
Chr4	28500000	2.8e+07	2.9e+07	3312
Chr4	29500000	2.9e+07	3e+07	1799
Chr4	30500000	3e+07	3.1e+07	2692
Chr4	31500000	3.1e+07	3.2e+07	4822
Chr4	32500000	3.2e+07	3.3e+07	2862
Chr4	33500000	3.3e+07	3.4e+07	2101
Chr4	34500000	3.4e+07	3.5e+07	2613
Chr4	35500000	3.5e+07	3.6e+07	1810
Chr4	36500000	3.6e+07	3.7e+07	2197
Chr4	37500000	3.7e+07	3.8e+07	889
Chr4	38500000	3.8e+07	3.9e+07	2529
Chr4	39500000	3.9e+07	4e+07	1644
Chr4	40500000	4e+07	4.1e+07	2601
Chr4	41500000	4.1e+07	4.2e+07	2390
Chr4	42500000	4.2e+07	4.3e+07	3299
Chr4	43500000	4.3e+07	4.4e+07	3412
Chr4	44500000	4.4e+07	4.5e+07	2424
Chr4	45500000	4.5e+07	4.6e+07	2694
Chr4	46500000	4.6e+07	4.7e+07	894
Chr4	47500000	4.7e+07	4.8e+07	1705
Chr4	48500000	4.8e+07	4.9e+07	2644
Chr4	49500000	4.9e+07	5e+07	1400
Chr4	50500000	5e+07	5.1e+07	517
Chr4	51500000	5.1e+07	5.2e+07	393
Chr4	52500000	5.2e+07	5.3e+07	646
Chr4	53500000	5.3e+07	5.4e+07	337
Chr4	54500000	5.4e+07	5.5e+07	480
Chr4	55500000	5.5e+07	5.6e+07	1252
Chr4	56500000	5.6e+07	5.7e+07	549
Chr4	57500000	5.7e+07	5.8e+07	606
Chr4	58500000	5.8e+07	5.9e+07	425
Chr4	59500000	5.9e+07	6e+07	690
Chr4	60500000	6e+07	6.1e+07	599
Chr4	61500000	6.1e+07	6.2e+07	642
Chr4	62500000	6.2e+07	6.3e+07	350
Chr4	63500000	6.3e+07	6.4e+07	587
Chr4	64500000	6.4e+07	6.5e+07	554
Chr4	65500000	6.5e+07	6.6e+07	361
Chr4	66500000	6.6e+07	6.7e+07	366
Chr4	67500000	6.7e+07	6.8e+07	313
Chr4	68500000	6.8e+07	6.9e+07	670
Chr4	69500000	6.9e+07	7e+07	1282
Chr4	70500000	7e+07	7.1e+07	502
Chr4	71500000	7.1e+07	7.2e+07	1044
Chr4	72500000	7.2e+07	7.3e+07	1123
Chr4	73500000	7.3e+07	7.4e+07	745
Chr4	74500000	7.4e+07	7.5e+07	795
Chr4	75500000	7.5e+07	7.6e+07	482
Chr4	76500000	7.6e+07	7.7e+07	625
Chr4	77500000	7.7e+07	7.8e+07	459
Chr4	78500000	7.8e+07	7.9e+07	456
Chr4	79500000	7.9e+07	8e+07	570
Chr4	80500000	8e+07	8.1e+07	675
Chr4	81500000	8.1e+07	8.2e+07	478
Chr4	82500000	8.2e+07	8.3e+07	271
Chr4	83500000	8.3e+07	8.4e+07	391
Chr4	84500000	8.4e+07	8.5e+07	201
Chr4	85500000	8.5e+07	8.6e+07	423
Chr4	86500000	8.6e+07	8.7e+07	423
Chr4	87500000	8.7e+07	8.8e+07	859
Chr4	88500000	8.8e+07	8.9e+07	363
Chr4	89500000	8.9e+07	9e+07	427
Chr4	90500000	9e+07	9.1e+07	357
Chr4	91500000	9.1e+07	9.2e+07	486
Chr4	92500000	9.2e+07	9.3e+07	346
Chr4	93500000	9.3e+07	9.4e+07	497
Chr4	94500000	9.4e+07	9.5e+07	491
Chr4	95500000	9.5e+07	9.6e+07	280
Chr4	96500000	9.6e+07	9.7e+07	557
Chr4	97500000	9.7e+07	9.8e+07	282
Chr4	98500000	9.8e+07	9.9e+07	348
Chr4	99500000	9.9e+07	1e+08	441
Chr4	100500000	1e+08	1.01e+08	302
Chr4	101500000	1.01e+08	1.02e+08	551
Chr4	102500000	1.02e+08	1.03e+08	859
Chr4	103500000	1.03e+08	1.04e+08	387
Chr4	104500000	1.04e+08	1.05e+08	249
Chr4	105500000	1.05e+08	1.06e+08	670
Chr4	106500000	1.06e+08	1.07e+08	705
Chr4	107500000	1.07e+08	1.08e+08	393
Chr4	108500000	1.08e+08	1.09e+08	926
Chr4	109500000	1.09e+08	1.1e+08	579
Chr4	110500000	1.1e+08	1.11e+08	554
Chr4	111500000	1.11e+08	1.12e+08	520
Chr4	112500000	1.12e+08	1.13e+08	723
Chr4	113500000	1.13e+08	1.14e+08	730
Chr4	114500000	1.14e+08	1.15e+08	805
Chr4	115500000	1.15e+08	1.16e+08	472
Chr4	116500000	1.16e+08	1.17e+08	1053
Chr4	117500000	1.17e+08	1.18e+08	728
Chr4	118500000	1.18e+08	1.19e+08	434
Chr4	119500000	1.19e+08	1.2e+08	461
Chr4	120500000	1.2e+08	1.21e+08	586
Chr4	121500000	1.21e+08	1.22e+08	581
Chr4	122500000	1.22e+08	1.23e+08	559
Chr4	123500000	1.23e+08	1.24e+08	667
Chr4	124500000	1.24e+08	1.25e+08	232
Chr4	125500000	1.25e+08	1.26e+08	455
Chr4	126500000	1.26e+08	1.27e+08	1173
Chr4	127500000	1.27e+08	1.28e+08	971
Chr4	128500000	1.28e+08	1.29e+08	360
Chr4	129500000	1.29e+08	1.3e+08	786
Chr4	130500000	1.3e+08	1.31e+08	439
Chr4	131500000	1.31e+08	1.32e+08	448
Chr4	132500000	1.32e+08	1.33e+08	387
Chr4	133500000	1.33e+08	1.34e+08	408
Chr4	134500000	1.34e+08	1.35e+08	329
Chr4	135500000	1.35e+08	1.36e+08	685
Chr4	136500000	1.36e+08	1.37e+08	723
Chr4	137500000	1.37e+08	1.38e+08	748
Chr4	138500000	1.38e+08	1.39e+08	292
Chr4	139500000	1.39e+08	1.4e+08	892
Chr4	140500000	1.4e+08	1.41e+08	895
Chr4	141500000	1.41e+08	1.42e+08	425
Chr4	142500000	1.42e+08	1.43e+08	353
Chr4	143500000	1.43e+08	1.44e+08	1977
Chr4	144500000	1.44e+08	1.45e+08	3382
Chr4	145500000	1.45e+08	1.46e+08	4040
Chr4	146500000	1.46e+08	1.47e+08	3903
Chr4	147500000	1.47e+08	1.48e+08	3122
Chr4	148500000	1.48e+08	1.49e+08	1943
Chr4	149500000	1.49e+08	1.5e+08	3273
Chr4	150500000	1.5e+08	1.51e+08	1809
Chr4	151500000	1.51e+08	1.52e+08	3546
Chr4	152500000	1.52e+08	1.53e+08	2654
Chr4	153500000	1.53e+08	1.54e+08	3244
Chr4	154500000	1.54e+08	1.55e+08	3026
Chr4	155500000	1.55e+08	1.56e+08	5836
Chr4	156500000	1.56e+08	1.57e+08	2343
Chr4	157500000	1.57e+08	1.58e+08	2354
Chr4	158500000	1.58e+08	1.59e+08	4009
Chr4	159500000	1.59e+08	1.6e+08	4634
Chr4	160500000	1.6e+08	1.61e+08	4156
Chr4	161500000	1.61e+08	1.62e+08	4027
Chr4	162500000	1.62e+08	1.63e+08	3204
Chr4	163500000	1.63e+08	1.64e+08	3891
Chr4	164500000	1.64e+08	1.65e+08	2846
Chr4	165500000	1.65e+08	1.66e+08	2788
Chr4	166500000	1.66e+08	1.67e+08	4158
Chr4	167500000	1.67e+08	1.68e+08	3493
Chr4	168500000	1.68e+08	1.69e+08	3116
Chr4	169500000	1.69e+08	1.7e+08	3886
Chr4	170500000	1.7e+08	1.71e+08	3864
Chr4	171500000	1.71e+08	1.72e+08	4708
Chr4	172500000	1.72e+08	1.73e+08	3678
Chr4	173500000	1.73e+08	1.74e+08	4009
Chr4	174500000	1.74e+08	1.75e+08	4009
Chr4	175500000	1.75e+08	1.76e+08	4424
Chr4	176500000	1.76e+08	1.77e+08	3461
Chr4	177500000	1.77e+08	1.78e+08	886
Chr4	178500000	1.78e+08	1.79e+08	1681
Chr4	179500000	1.79e+08	1.8e+08	670
Chr4	180500000	1.8e+08	1.81e+08	126
Chr4	181500000	1.81e+08	1.82e+08	575
Chr4	182500000	1.82e+08	1.83e+08	1438
Chr4	183500000	1.83e+08	1.84e+08	365
Chr4	184500000	1.84e+08	1.85e+08	631
Chr4	185500000	1.85e+08	1.86e+08	430
Chr4	186500000	1.86e+08	1.87e+08	757
Chr4	187500000	1.87e+08	1.88e+08	638
Chr4	188500000	1.88e+08	1.89e+08	690
Chr4	189500000	1.89e+08	1.9e+08	445
Chr4	190500000	1.9e+08	1.91e+08	551
Chr4	191500000	1.91e+08	1.92e+08	621
Chr4	192500000	1.92e+08	1.93e+08	289
Chr4	193500000	1.93e+08	1.94e+08	611
Chr4	194500000	1.94e+08	1.95e+08	550
Chr4	195500000	1.95e+08	1.96e+08	636
Chr4	196500000	1.96e+08	1.97e+08	414
Chr4	197500000	1.97e+08	1.98e+08	399
Chr4	198500000	1.98e+08	1.99e+08	410
Chr4	199500000	1.99e+08	2e+08	183
Chr4	200500000	2e+08	2.01e+08	404
Chr4	201500000	2.01e+08	2.02e+08	638
Chr4	202500000	2.02e+08	2.03e+08	318
Chr4	203500000	2.03e+08	2.04e+08	1253
Chr4	204500000	2.04e+08	2.05e+08	371
Chr4	205500000	2.05e+08	2.06e+08	387
Chr4	206500000	2.06e+08	2.07e+08	84
Chr4	207500000	2.07e+08	2.08e+08	13
Chr4	208500000	2.08e+08	2.09e+08	59
Chr4	209500000	2.09e+08	2.1e+08	123
Chr4	210500000	2.1e+08	2.11e+08	290
Chr4	211500000	2.11e+08	2.12e+08	333
Chr4	212500000	2.12e+08	2.13e+08	546
Chr4	213500000	2.13e+08	2.14e+08	223
Chr4	214500000	2.14e+08	2.15e+08	442
Chr4	215500000	2.15e+08	2.16e+08	563
Chr4	216500000	2.16e+08	2.17e+08	504
Chr4	217500000	2.17e+08	2.18e+08	511
Chr4	218500000	2.18e+08	2.19e+08	429
Chr4	219500000	2.19e+08	2.2e+08	285
Chr4	220500000	2.2e+08	2.21e+08	681
Chr4	221500000	2.21e+08	2.22e+08	556
Chr4	222500000	2.22e+08	2.23e+08	362
Chr4	223500000	2.23e+08	2.24e+08	475
Chr4	224500000	2.24e+08	2.25e+08	149
Chr4	225500000	2.25e+08	2.26e+08	346
Chr4	226500000	2.26e+08	2.27e+08	816
Chr4	227500000	2.27e+08	2.28e+08	217
Chr4	228500000	2.28e+08	2.29e+08	673
Chr4	229500000	2.29e+08	2.3e+08	205
Chr4	230500000	2.3e+08	2.31e+08	296
Chr4	231500000	2.31e+08	2.32e+08	424
Chr4	232500000	2.32e+08	2.33e+08	871
Chr4	233500000	2.33e+08	2.34e+08	665
Chr4	234500000	2.34e+08	2.35e+08	755
Chr4	235500000	2.35e+08	2.36e+08	671
Chr4	236500000	2.36e+08	2.37e+08	283
Chr4	237500000	2.37e+08	2.38e+08	178
Chr4	238500000	2.38e+08	2.39e+08	252
Chr4	239500000	2.39e+08	2.4e+08	678
Chr4	240500000	2.4e+08	2.41e+08	303
Chr4	241500000	2.41e+08	2.42e+08	594
Chr4	242500000	2.42e+08	2.43e+08	638
Chr4	243500000	2.43e+08	2.44e+08	193
Chr4	244500000	2.44e+08	2.45e+08	307
Chr4	245500000	2.45e+08	2.46e+08	437
Chr4	246500000	2.46e+08	2.47e+08	420
Chr4	247500000	2.47e+08	2.48e+08	585
Chr4	248500000	2.48e+08	2.49e+08	710
Chr4	249500000	2.49e+08	2.5e+08	602
Chr4	250500000	2.5e+08	2.51e+08	531
Chr4	251500000	2.51e+08	2.52e+08	655
Chr4	252500000	2.52e+08	2.53e+08	381
Chr4	253500000	2.53e+08	2.54e+08	776
Chr4	254500000	2.54e+08	2.55e+08	371
Chr4	255500000	2.55e+08	2.56e+08	651
Chr4	256500000	2.56e+08	2.57e+08	553
Chr4	257500000	2.57e+08	2.58e+08	528
Chr4	258500000	2.58e+08	2.59e+08	378
Chr4	259500000	2.59e+08	2.6e+08	337
Chr4	260500000	2.6e+08	2.61e+08	546
Chr4	261500000	2.61e+08	2.62e+08	357
Chr4	262500000	2.62e+08	2.63e+08	764
Chr4	263500000	2.63e+08	2.64e+08	841
Chr4	264500000	2.64e+08	2.65e+08	318
Chr4	265500000	2.65e+08	2.66e+08	233
Chr4	266500000	2.66e+08	2.67e+08	274
Chr4	267500000	2.67e+08	2.68e+08	200
Chr4	268500000	2.68e+08	2.69e+08	914
Chr4	269500000	2.69e+08	2.7e+08	590
Chr4	270500000	2.7e+08	2.71e+08	759
Chr4	271500000	2.71e+08	2.72e+08	432
Chr4	272500000	2.72e+08	2.73e+08	524
Chr4	273500000	2.73e+08	2.74e+08	419
Chr4	274500000	2.74e+08	2.75e+08	454
Chr4	275500000	2.75e+08	2.76e+08	497
Chr4	276500000	2.76e+08	2.77e+08	469
Chr4	277500000	2.77e+08	2.78e+08	491
Chr4	278500000	2.78e+08	2.79e+08	677
Chr4	279500000	2.79e+08	2.8e+08	400
Chr4	280500000	2.8e+08	2.81e+08	404
Chr4	281500000	2.81e+08	2.82e+08	310
Chr4	282500000	2.82e+08	2.83e+08	250
Chr4	283500000	2.83e+08	2.84e+08	503
Chr4	284500000	2.84e+08	2.85e+08	613
Chr4	285500000	2.85e+08	2.86e+08	886
Chr4	286500000	2.86e+08	2.87e+08	482
Chr4	287500000	2.87e+08	2.88e+08	202
Chr4	288500000	2.88e+08	2.89e+08	647
Chr4	289500000	2.89e+08	2.9e+08	383
Chr4	290500000	2.9e+08	2.91e+08	402
Chr4	291500000	2.91e+08	2.92e+08	518
Chr4	292500000	2.92e+08	2.93e+08	496
Chr4	293500000	2.93e+08	2.94e+08	296
Chr4	294500000	2.94e+08	2.95e+08	632
Chr4	295500000	2.95e+08	2.96e+08	360
Chr4	296500000	2.96e+08	2.97e+08	424
Chr4	297500000	2.97e+08	2.98e+08	239
Chr4	298500000	2.98e+08	2.99e+08	613
Chr4	299500000	2.99e+08	3e+08	479
Chr4	300500000	3e+08	3.01e+08	401
Chr4	301500000	3.01e+08	3.02e+08	451
Chr4	302500000	3.02e+08	3.03e+08	246
Chr4	303500000	3.03e+08	3.04e+08	695
Chr4	304500000	3.04e+08	3.05e+08	557
Chr4	305500000	3.05e+08	3.06e+08	560
Chr4	306500000	3.06e+08	3.07e+08	2029
Chr4	307500000	3.07e+08	3.08e+08	3084
Chr4	308500000	3.08e+08	3.09e+08	2347
Chr4	309500000	3.09e+08	3.1e+08	2474
Chr4	310500000	3.1e+08	3.11e+08	1541
Chr4	311500000	3.11e+08	3.12e+08	3636
Chr4	312500000	3.12e+08	3.13e+08	2583
Chr4	313500000	3.13e+08	3.14e+08	3405
Chr4	314500000	3.14e+08	3.15e+08	2379
Chr4	315500000	3.15e+08	3.16e+08	1651
Chr4	316500000	3.16e+08	3.17e+08	1534
Chr4	317500000	3.17e+08	3.18e+08	3435
Chr4	318500000	3.18e+08	3.19e+08	3554
Chr4	319500000	3.19e+08	3.2e+08	3709
Chr4	320500000	3.2e+08	3.21e+08	2058
Chr4	321500000	3.21e+08	3.22e+08	1947
Chr4	322500000	3.22e+08	3.23e+08	925
Chr4	323500000	3.23e+08	3.24e+08	2525
Chr4	324500000	3.24e+08	3.25e+08	2599
Chr4	325500000	3.25e+08	3.26e+08	3614
Chr4	326500000	3.26e+08	3.27e+08	2179
Chr4	327500000	3.27e+08	3.28e+08	2308
Chr4	328500000	3.28e+08	3.29e+08	2701
Chr4	329500000	3.29e+08	3.3e+08	3794
Chr4	330500000	3.3e+08	3.31e+08	4276
Chr4	331500000	3.31e+08	3.32e+08	3061
Chr4	332500000	3.32e+08	3.33e+08	3841
Chr4	333500000	3.33e+08	3.34e+08	1879
Chr4	334500000	3.34e+08	3.35e+08	1927
Chr4	335500000	3.35e+08	3.36e+08	3191
Chr4	336500000	3.36e+08	3.37e+08	1801
Chr4	337500000	3.37e+08	3.38e+08	1727
Chr4	338500000	3.38e+08	3.39e+08	3143
Chr4	339500000	3.39e+08	3.4e+08	1815
Chr4	340500000	3.4e+08	3.41e+08	1116
Chr4	341500000	3.41e+08	3.42e+08	2039
Chr4	342500000	3.42e+08	3.43e+08	885
Chr4	343500000	3.43e+08	3.44e+08	1897
Chr4	344500000	3.44e+08	3.45e+08	4508
Chr4	345500000	3.45e+08	3.46e+08	3436
Chr4	346500000	3.46e+08	3.47e+08	4114
Chr4	347500000	3.47e+08	3.48e+08	5272
Chr4	348500000	3.48e+08	3.49e+08	2753
Chr4	349500000	3.49e+08	3.5e+08	2146
Chr4	350500000	3.5e+08	3.51e+08	2735
Chr4	351500000	3.51e+08	3.52e+08	1406
Chr4	352500000	3.52e+08	3.53e+08	2413
Chr4	353500000	3.53e+08	3.54e+08	3847
Chr4	354500000	3.54e+08	3.55e+08	2472
Chr4	355500000	3.55e+08	3.56e+08	1106
Chr4	356500000	3.56e+08	3.57e+08	1386
Chr4	357500000	3.57e+08	3.58e+08	3348
Chr4	358500000	3.58e+08	3.59e+08	3686
Chr4	359500000	3.59e+08	3.6e+08	1014
Chr4	360500000	3.6e+08	3.61e+08	1408
Chr4	361500000	3.61e+08	3.62e+08	1797
Chr4	362500000	3.62e+08	3.63e+08	2923
Chr4	363500000	3.63e+08	3.64e+08	3956
Chr4	364500000	3.64e+08	3.65e+08	2529
Chr4	365500000	3.65e+08	3.66e+08	2210
Chr4	366500000	3.66e+08	3.67e+08	2650
Chr4	367500000	3.67e+08	3.68e+08	3307
Chr4	368500000	3.68e+08	3.69e+08	1591
Chr4	369500000	3.69e+08	3.7e+08	647
Chr4	370500000	3.7e+08	3.71e+08	587
Chr4	371500000	3.71e+08	3.72e+08	337
Chr4	372500000	3.72e+08	3.73e+08	572
Chr4	373500000	3.73e+08	3.74e+08	519
Chr4	374500000	3.74e+08	3.75e+08	1722
Chr4	375500000	3.75e+08	3.76e+08	3461
Chr4	376500000	3.76e+08	3.77e+08	1385
Chr4	377500000	3.77e+08	3.78e+08	3057
Chr4	378500000	3.78e+08	3.79e+08	3463
Chr4	379500000	3.79e+08	3.8e+08	1497
Chr4	380500000	3.8e+08	3.81e+08	1654
Chr4	381500000	3.81e+08	3.82e+08	2905
Chr4	382500000	3.82e+08	3.83e+08	1121
Chr4	383500000	3.83e+08	3.84e+08	2927
Chr4	384500000	3.84e+08	3.85e+08	1815
Chr4	385500000	3.85e+08	3.86e+08	2479
Chr4	386500000	3.86e+08	3.87e+08	1400
Chr4	387500000	3.87e+08	3.88e+08	822
Chr4	388500000	3.88e+08	3.89e+08	3769
Chr4	389500000	3.89e+08	3.9e+08	1585
Chr4	390500000	3.9e+08	3.91e+08	1890
Chr4	391500000	3.91e+08	3.92e+08	2059
Chr4	392500000	3.92e+08	3.93e+08	1947
Chr4	393500000	3.93e+08	3.94e+08	5815
Chr4	394500000	3.94e+08	3.95e+08	3490
Chr4	395500000	3.95e+08	3.96e+08	1278
Chr4	396500000	3.96e+08	3.97e+08	1354
Chr4	397500000	3.97e+08	3.98e+08	2123
Chr4	398500000	3.98e+08	3.99e+08	2734
Chr4	399500000	3.99e+08	4e+08	4058
Chr4	400500000	4e+08	4.01e+08	1544
Chr4	401500000	4.01e+08	4.02e+08	1157
Chr4	402500000	4.02e+08	4.03e+08	2302
Chr4	403500000	4.03e+08	4.04e+08	3050
Chr4	404500000	4.04e+08	4.05e+08	3659
Chr4	405500000	4.05e+08	4.06e+08	716
Chr4	406034225	4.06e+08	406068450	14
Chr5	5e+05	0	1e+06	1143
Chr5	1500000	1e+06	2e+06	2829
Chr5	2500000	2e+06	3e+06	3765
Chr5	3500000	3e+06	4e+06	946
Chr5	4500000	4e+06	5e+06	6867
Chr5	5500000	5e+06	6e+06	2258
Chr5	6500000	6e+06	7e+06	5013
Chr5	7500000	7e+06	8e+06	3383
Chr5	8500000	8e+06	9e+06	1623
Chr5	9500000	9e+06	1e+07	2707
Chr5	10500000	1e+07	1.1e+07	2254
Chr5	11500000	1.1e+07	1.2e+07	3168
Chr5	12500000	1.2e+07	1.3e+07	2949
Chr5	13500000	1.3e+07	1.4e+07	2407
Chr5	14500000	1.4e+07	1.5e+07	4846
Chr5	15500000	1.5e+07	1.6e+07	3901
Chr5	16500000	1.6e+07	1.7e+07	2466
Chr5	17500000	1.7e+07	1.8e+07	4770
Chr5	18500000	1.8e+07	1.9e+07	2006
Chr5	19500000	1.9e+07	2e+07	2352
Chr5	20500000	2e+07	2.1e+07	1874
Chr5	21500000	2.1e+07	2.2e+07	1895
Chr5	22500000	2.2e+07	2.3e+07	2543
Chr5	23500000	2.3e+07	2.4e+07	2114
Chr5	24500000	2.4e+07	2.5e+07	3018
Chr5	25500000	2.5e+07	2.6e+07	1522
Chr5	26500000	2.6e+07	2.7e+07	2631
Chr5	27500000	2.7e+07	2.8e+07	3074
Chr5	28500000	2.8e+07	2.9e+07	2268
Chr5	29500000	2.9e+07	3e+07	2981
Chr5	30500000	3e+07	3.1e+07	3078
Chr5	31500000	3.1e+07	3.2e+07	3128
Chr5	32500000	3.2e+07	3.3e+07	1859
Chr5	33500000	3.3e+07	3.4e+07	2104
Chr5	34500000	3.4e+07	3.5e+07	1725
Chr5	35500000	3.5e+07	3.6e+07	2499
Chr5	36500000	3.6e+07	3.7e+07	797
Chr5	37500000	3.7e+07	3.8e+07	2449
Chr5	38500000	3.8e+07	3.9e+07	3330
Chr5	39500000	3.9e+07	4e+07	3959
Chr5	40500000	4e+07	4.1e+07	3132
Chr5	41500000	4.1e+07	4.2e+07	1850
Chr5	42500000	4.2e+07	4.3e+07	1287
Chr5	43500000	4.3e+07	4.4e+07	1975
Chr5	44500000	4.4e+07	4.5e+07	2256
Chr5	45500000	4.5e+07	4.6e+07	3265
Chr5	46500000	4.6e+07	4.7e+07	3478
Chr5	47500000	4.7e+07	4.8e+07	3790
Chr5	48500000	4.8e+07	4.9e+07	4511
Chr5	49500000	4.9e+07	5e+07	3908
Chr5	50500000	5e+07	5.1e+07	4166
Chr5	51500000	5.1e+07	5.2e+07	3430
Chr5	52500000	5.2e+07	5.3e+07	3118
Chr5	53500000	5.3e+07	5.4e+07	4885
Chr5	54500000	5.4e+07	5.5e+07	1063
Chr5	55500000	5.5e+07	5.6e+07	665
Chr5	56500000	5.6e+07	5.7e+07	2940
Chr5	57500000	5.7e+07	5.8e+07	4763
Chr5	58500000	5.8e+07	5.9e+07	4457
Chr5	59500000	5.9e+07	6e+07	2544
Chr5	60500000	6e+07	6.1e+07	3736
Chr5	61500000	6.1e+07	6.2e+07	3468
Chr5	62500000	6.2e+07	6.3e+07	2835
Chr5	63500000	6.3e+07	6.4e+07	1250
Chr5	64500000	6.4e+07	6.5e+07	3427
Chr5	65500000	6.5e+07	6.6e+07	4329
Chr5	66500000	6.6e+07	6.7e+07	3832
Chr5	67500000	6.7e+07	6.8e+07	2385
Chr5	68500000	6.8e+07	6.9e+07	2829
Chr5	69500000	6.9e+07	7e+07	407
Chr5	70500000	7e+07	7.1e+07	1270
Chr5	71500000	7.1e+07	7.2e+07	3650
Chr5	72500000	7.2e+07	7.3e+07	3235
Chr5	73500000	7.3e+07	7.4e+07	2297
Chr5	74500000	7.4e+07	7.5e+07	3967
Chr5	75500000	7.5e+07	7.6e+07	764
Chr5	76500000	7.6e+07	7.7e+07	3003
Chr5	77500000	7.7e+07	7.8e+07	3443
Chr5	78500000	7.8e+07	7.9e+07	471
Chr5	79500000	7.9e+07	8e+07	1156
Chr5	80500000	8e+07	8.1e+07	2622
Chr5	81500000	8.1e+07	8.2e+07	543
Chr5	82500000	8.2e+07	8.3e+07	4333
Chr5	83500000	8.3e+07	8.4e+07	3461
Chr5	84500000	8.4e+07	8.5e+07	2638
Chr5	85500000	8.5e+07	8.6e+07	2039
Chr5	86500000	8.6e+07	8.7e+07	1952
Chr5	87500000	8.7e+07	8.8e+07	3190
Chr5	88500000	8.8e+07	8.9e+07	1769
Chr5	89500000	8.9e+07	9e+07	1899
Chr5	90500000	9e+07	9.1e+07	274
Chr5	91500000	9.1e+07	9.2e+07	335
Chr5	92500000	9.2e+07	9.3e+07	126
Chr5	93500000	9.3e+07	9.4e+07	12
Chr5	94500000	9.4e+07	9.5e+07	316
Chr5	95500000	9.5e+07	9.6e+07	33
Chr5	96500000	9.6e+07	9.7e+07	16
Chr5	97500000	9.7e+07	9.8e+07	30
Chr5	98500000	9.8e+07	9.9e+07	6
Chr5	99500000	9.9e+07	1e+08	2
Chr5	100500000	1e+08	1.01e+08	10
Chr5	101500000	1.01e+08	1.02e+08	20
Chr5	102500000	1.02e+08	1.03e+08	41
Chr5	103500000	1.03e+08	1.04e+08	777
Chr5	104500000	1.04e+08	1.05e+08	1514
Chr5	105500000	1.05e+08	1.06e+08	1232
Chr5	106500000	1.06e+08	1.07e+08	2881
Chr5	107500000	1.07e+08	1.08e+08	3823
Chr5	108500000	1.08e+08	1.09e+08	2426
Chr5	109500000	1.09e+08	1.1e+08	2941
Chr5	110500000	1.1e+08	1.11e+08	3382
Chr5	111500000	1.11e+08	1.12e+08	1570
Chr5	112500000	1.12e+08	1.13e+08	3467
Chr5	113500000	1.13e+08	1.14e+08	3566
Chr5	114500000	1.14e+08	1.15e+08	3003
Chr5	115500000	1.15e+08	1.16e+08	3580
Chr5	116500000	1.16e+08	1.17e+08	1564
Chr5	117500000	1.17e+08	1.18e+08	1074
Chr5	118500000	1.18e+08	1.19e+08	2066
Chr5	119500000	1.19e+08	1.2e+08	3167
Chr5	120500000	1.2e+08	1.21e+08	2760
Chr5	121500000	1.21e+08	1.22e+08	3700
Chr5	122500000	1.22e+08	1.23e+08	3772
Chr5	123500000	1.23e+08	1.24e+08	3031
Chr5	124500000	1.24e+08	1.25e+08	2887
Chr5	125500000	1.25e+08	1.26e+08	3950
Chr5	126500000	1.26e+08	1.27e+08	2943
Chr5	127500000	1.27e+08	1.28e+08	3755
Chr5	128500000	1.28e+08	1.29e+08	2993
Chr5	129500000	1.29e+08	1.3e+08	1066
Chr5	130500000	1.3e+08	1.31e+08	3249
Chr5	131500000	1.31e+08	1.32e+08	4849
Chr5	132500000	1.32e+08	1.33e+08	2752
Chr5	133500000	1.33e+08	1.34e+08	2728
Chr5	134500000	1.34e+08	1.35e+08	2879
Chr5	135500000	1.35e+08	1.36e+08	2649
Chr5	136500000	1.36e+08	1.37e+08	4341
Chr5	137500000	1.37e+08	1.38e+08	3536
Chr5	138500000	1.38e+08	1.39e+08	3527
Chr5	139500000	1.39e+08	1.4e+08	3254
Chr5	140500000	1.4e+08	1.41e+08	2715
Chr5	141500000	1.41e+08	1.42e+08	2228
Chr5	142500000	1.42e+08	1.43e+08	1409
Chr5	143500000	1.43e+08	1.44e+08	3838
Chr5	144500000	1.44e+08	1.45e+08	1180
Chr5	145500000	1.45e+08	1.46e+08	2434
Chr5	146500000	1.46e+08	1.47e+08	3217
Chr5	147500000	1.47e+08	1.48e+08	3424
Chr5	148500000	1.48e+08	1.49e+08	3657
Chr5	149500000	1.49e+08	1.5e+08	2970
Chr5	150500000	1.5e+08	1.51e+08	3528
Chr5	151500000	1.51e+08	1.52e+08	1207
Chr5	152500000	1.52e+08	1.53e+08	3259
Chr5	153500000	1.53e+08	1.54e+08	2788
Chr5	154500000	1.54e+08	1.55e+08	3230
Chr5	155500000	1.55e+08	1.56e+08	3650
Chr5	156500000	1.56e+08	1.57e+08	1839
Chr5	157500000	1.57e+08	1.58e+08	2826
Chr5	158500000	1.58e+08	1.59e+08	1557
Chr5	159500000	1.59e+08	1.6e+08	1067
Chr5	160500000	1.6e+08	1.61e+08	2771
Chr5	161500000	1.61e+08	1.62e+08	3771
Chr5	162500000	1.62e+08	1.63e+08	887
Chr5	163500000	1.63e+08	1.64e+08	2753
Chr5	164500000	1.64e+08	1.65e+08	1152
Chr5	165500000	1.65e+08	1.66e+08	3361
Chr5	166500000	1.66e+08	1.67e+08	1541
Chr5	167500000	1.67e+08	1.68e+08	2769
Chr5	168500000	1.68e+08	1.69e+08	2703
Chr5	169500000	1.69e+08	1.7e+08	3950
Chr5	170500000	1.7e+08	1.71e+08	1442
Chr5	171500000	1.71e+08	1.72e+08	386
Chr5	172500000	1.72e+08	1.73e+08	3538
Chr5	173500000	1.73e+08	1.74e+08	3162
Chr5	174500000	1.74e+08	1.75e+08	2944
Chr5	175500000	1.75e+08	1.76e+08	2550
Chr5	176500000	1.76e+08	1.77e+08	2431
Chr5	177500000	1.77e+08	1.78e+08	2570
Chr5	178500000	1.78e+08	1.79e+08	2628
Chr5	179500000	1.79e+08	1.8e+08	2800
Chr5	180500000	1.8e+08	1.81e+08	4090
Chr5	181500000	1.81e+08	1.82e+08	1921
Chr5	182500000	1.82e+08	1.83e+08	3272
Chr5	183500000	1.83e+08	1.84e+08	2320
Chr5	184500000	1.84e+08	1.85e+08	1732
Chr5	185500000	1.85e+08	1.86e+08	2683
Chr5	186500000	1.86e+08	1.87e+08	2910
Chr5	187500000	1.87e+08	1.88e+08	1093
Chr5	188500000	1.88e+08	1.89e+08	2833
Chr5	189500000	1.89e+08	1.9e+08	1670
Chr5	190500000	1.9e+08	1.91e+08	3976
Chr5	191500000	1.91e+08	1.92e+08	3865
Chr5	192500000	1.92e+08	1.93e+08	4035
Chr5	193500000	1.93e+08	1.94e+08	2282
Chr5	194500000	1.94e+08	1.95e+08	1186
Chr5	195500000	1.95e+08	1.96e+08	2175
Chr5	196500000	1.96e+08	1.97e+08	2318
Chr5	197500000	1.97e+08	1.98e+08	2225
Chr5	198500000	1.98e+08	1.99e+08	2273
Chr5	199500000	1.99e+08	2e+08	2279
Chr5	200500000	2e+08	2.01e+08	2849
Chr5	201500000	2.01e+08	2.02e+08	2384
Chr5	202500000	2.02e+08	2.03e+08	1883
Chr5	203500000	2.03e+08	2.04e+08	1253
Chr5	204500000	2.04e+08	2.05e+08	4315
Chr5	205500000	2.05e+08	2.06e+08	3988
Chr5	206500000	2.06e+08	2.07e+08	1738
Chr5	207500000	2.07e+08	2.08e+08	2987
Chr5	208500000	2.08e+08	2.09e+08	2496
Chr5	209500000	2.09e+08	2.1e+08	3779
Chr5	210500000	2.1e+08	2.11e+08	1927
Chr5	211500000	2.11e+08	2.12e+08	3285
Chr5	212500000	2.12e+08	2.13e+08	1056
Chr5	213500000	2.13e+08	2.14e+08	1818
Chr5	214500000	2.14e+08	2.15e+08	4149
Chr5	215500000	2.15e+08	2.16e+08	1992
Chr5	216500000	2.16e+08	2.17e+08	2549
Chr5	217500000	2.17e+08	2.18e+08	2815
Chr5	218500000	2.18e+08	2.19e+08	2631
Chr5	219500000	2.19e+08	2.2e+08	2038
Chr5	220500000	2.2e+08	2.21e+08	1047
Chr5	221500000	2.21e+08	2.22e+08	1702
Chr5	222500000	2.22e+08	2.23e+08	3186
Chr5	223500000	2.23e+08	2.24e+08	2607
Chr5	224500000	2.24e+08	2.25e+08	3653
Chr5	225500000	2.25e+08	2.26e+08	840
Chr5	226500000	2.26e+08	2.27e+08	2351
Chr5	227500000	2.27e+08	2.28e+08	1546
Chr5	228500000	2.28e+08	2.29e+08	2747
Chr5	229500000	2.29e+08	2.3e+08	720
Chr5	230500000	2.3e+08	2.31e+08	1544
Chr5	231500000	2.31e+08	2.32e+08	3399
Chr5	232500000	2.32e+08	2.33e+08	1609
Chr5	233500000	2.33e+08	2.34e+08	1213
Chr5	234500000	2.34e+08	2.35e+08	2584
Chr5	235500000	2.35e+08	2.36e+08	1378
Chr5	236500000	2.36e+08	2.37e+08	2406
Chr5	237500000	2.37e+08	2.38e+08	541
Chr5	238500000	2.38e+08	2.39e+08	1457
Chr5	239500000	2.39e+08	2.4e+08	1794
Chr5	240500000	2.4e+08	2.41e+08	1582
Chr5	241500000	2.41e+08	2.42e+08	2724
Chr5	242500000	2.42e+08	2.43e+08	2982
Chr5	243500000	2.43e+08	2.44e+08	1845
Chr5	244500000	2.44e+08	2.45e+08	2252
Chr5	245500000	2.45e+08	2.46e+08	2537
Chr5	246500000	2.46e+08	2.47e+08	3205
Chr5	247500000	2.47e+08	2.48e+08	1607
Chr5	248500000	2.48e+08	2.49e+08	2000
Chr5	249500000	2.49e+08	2.5e+08	4443
Chr5	250500000	2.5e+08	2.51e+08	1931
Chr5	251500000	2.51e+08	2.52e+08	1713
Chr5	252500000	2.52e+08	2.53e+08	2005
Chr5	253500000	2.53e+08	2.54e+08	2248
Chr5	254500000	2.54e+08	2.55e+08	2281
Chr5	255500000	2.55e+08	2.56e+08	1626
Chr5	256500000	2.56e+08	2.57e+08	3456
Chr5	257500000	2.57e+08	2.58e+08	2411
Chr5	258500000	2.58e+08	2.59e+08	1647
Chr5	259500000	2.59e+08	2.6e+08	1766
Chr5	260500000	2.6e+08	2.61e+08	3417
Chr5	261500000	2.61e+08	2.62e+08	3690
Chr5	262500000	2.62e+08	2.63e+08	2712
Chr5	263500000	2.63e+08	2.64e+08	4051
Chr5	264500000	2.64e+08	2.65e+08	974
Chr5	265500000	2.65e+08	2.66e+08	1219
Chr5	266500000	2.66e+08	2.67e+08	2897
Chr5	267486004	2.67e+08	267972009	2351
Chr6	5e+05	0	1e+06	3165
Chr6	1500000	1e+06	2e+06	4678
Chr6	2500000	2e+06	3e+06	3537
Chr6	3500000	3e+06	4e+06	2552
Chr6	4500000	4e+06	5e+06	3400
Chr6	5500000	5e+06	6e+06	2783
Chr6	6500000	6e+06	7e+06	3483
Chr6	7500000	7e+06	8e+06	1789
Chr6	8500000	8e+06	9e+06	2756
Chr6	9500000	9e+06	1e+07	2728
Chr6	10500000	1e+07	1.1e+07	2995
Chr6	11500000	1.1e+07	1.2e+07	2579
Chr6	12500000	1.2e+07	1.3e+07	4190
Chr6	13500000	1.3e+07	1.4e+07	2955
Chr6	14500000	1.4e+07	1.5e+07	4820
Chr6	15500000	1.5e+07	1.6e+07	3710
Chr6	16500000	1.6e+07	1.7e+07	1523
Chr6	17500000	1.7e+07	1.8e+07	2792
Chr6	18500000	1.8e+07	1.9e+07	1494
Chr6	19500000	1.9e+07	2e+07	1244
Chr6	20500000	2e+07	2.1e+07	4035
Chr6	21500000	2.1e+07	2.2e+07	1267
Chr6	22500000	2.2e+07	2.3e+07	2879
Chr6	23500000	2.3e+07	2.4e+07	2662
Chr6	24500000	2.4e+07	2.5e+07	3236
Chr6	25500000	2.5e+07	2.6e+07	1809
Chr6	26500000	2.6e+07	2.7e+07	3267
Chr6	27500000	2.7e+07	2.8e+07	2161
Chr6	28500000	2.8e+07	2.9e+07	3734
Chr6	29500000	2.9e+07	3e+07	2050
Chr6	30500000	3e+07	3.1e+07	2598
Chr6	31500000	3.1e+07	3.2e+07	2261
Chr6	32500000	3.2e+07	3.3e+07	2785
Chr6	33500000	3.3e+07	3.4e+07	3196
Chr6	34500000	3.4e+07	3.5e+07	3084
Chr6	35500000	3.5e+07	3.6e+07	2283
Chr6	36500000	3.6e+07	3.7e+07	956
Chr6	37500000	3.7e+07	3.8e+07	2712
Chr6	38500000	3.8e+07	3.9e+07	3484
Chr6	39500000	3.9e+07	4e+07	2775
Chr6	40500000	4e+07	4.1e+07	2745
Chr6	41500000	4.1e+07	4.2e+07	2677
Chr6	42500000	4.2e+07	4.3e+07	1966
Chr6	43500000	4.3e+07	4.4e+07	2886
Chr6	44500000	4.4e+07	4.5e+07	3149
Chr6	45500000	4.5e+07	4.6e+07	283
Chr6	46500000	4.6e+07	4.7e+07	1199
Chr6	47500000	4.7e+07	4.8e+07	1202
Chr6	48500000	4.8e+07	4.9e+07	2115
Chr6	49500000	4.9e+07	5e+07	2075
Chr6	50500000	5e+07	5.1e+07	741
Chr6	51500000	5.1e+07	5.2e+07	699
Chr6	52500000	5.2e+07	5.3e+07	903
Chr6	53500000	5.3e+07	5.4e+07	2167
Chr6	54500000	5.4e+07	5.5e+07	3077
Chr6	55500000	5.5e+07	5.6e+07	2328
Chr6	56500000	5.6e+07	5.7e+07	2269
Chr6	57500000	5.7e+07	5.8e+07	2906
Chr6	58500000	5.8e+07	5.9e+07	2741
Chr6	59500000	5.9e+07	6e+07	2202
Chr6	60500000	6e+07	6.1e+07	2511
Chr6	61500000	6.1e+07	6.2e+07	728
Chr6	62500000	6.2e+07	6.3e+07	1539
Chr6	63500000	6.3e+07	6.4e+07	1191
Chr6	64500000	6.4e+07	6.5e+07	3698
Chr6	65500000	6.5e+07	6.6e+07	3457
Chr6	66500000	6.6e+07	6.7e+07	2683
Chr6	67500000	6.7e+07	6.8e+07	2350
Chr6	68500000	6.8e+07	6.9e+07	2850
Chr6	69500000	6.9e+07	7e+07	3398
Chr6	70500000	7e+07	7.1e+07	3303
Chr6	71500000	7.1e+07	7.2e+07	3025
Chr6	72500000	7.2e+07	7.3e+07	2439
Chr6	73500000	7.3e+07	7.4e+07	2567
Chr6	74500000	7.4e+07	7.5e+07	2555
Chr6	75500000	7.5e+07	7.6e+07	2055
Chr6	76500000	7.6e+07	7.7e+07	3238
Chr6	77500000	7.7e+07	7.8e+07	3078
Chr6	78500000	7.8e+07	7.9e+07	3634
Chr6	79500000	7.9e+07	8e+07	2946
Chr6	80500000	8e+07	8.1e+07	2682
Chr6	81500000	8.1e+07	8.2e+07	3077
Chr6	82500000	8.2e+07	8.3e+07	844
Chr6	83500000	8.3e+07	8.4e+07	573
Chr6	84500000	8.4e+07	8.5e+07	458
Chr6	85500000	8.5e+07	8.6e+07	480
Chr6	86500000	8.6e+07	8.7e+07	1737
Chr6	87500000	8.7e+07	8.8e+07	1802
Chr6	88500000	8.8e+07	8.9e+07	1551
Chr6	89500000	8.9e+07	9e+07	1124
Chr6	90500000	9e+07	9.1e+07	1870
Chr6	91500000	9.1e+07	9.2e+07	572
Chr6	92500000	9.2e+07	9.3e+07	1942
Chr6	93500000	9.3e+07	9.4e+07	4416
Chr6	94500000	9.4e+07	9.5e+07	2370
Chr6	95500000	9.5e+07	9.6e+07	1613
Chr6	96500000	9.6e+07	9.7e+07	1542
Chr6	97500000	9.7e+07	9.8e+07	3593
Chr6	98500000	9.8e+07	9.9e+07	2288
Chr6	99500000	9.9e+07	1e+08	1465
Chr6	100500000	1e+08	1.01e+08	2250
Chr6	101500000	1.01e+08	1.02e+08	2148
Chr6	102500000	1.02e+08	1.03e+08	3171
Chr6	103500000	1.03e+08	1.04e+08	2486
Chr6	104500000	1.04e+08	1.05e+08	2330
Chr6	105500000	1.05e+08	1.06e+08	1956
Chr6	106500000	1.06e+08	1.07e+08	1697
Chr6	107500000	1.07e+08	1.08e+08	1215
Chr6	108500000	1.08e+08	1.09e+08	1285
Chr6	109500000	1.09e+08	1.1e+08	1616
Chr6	110500000	1.1e+08	1.11e+08	55
Chr6	111500000	1.11e+08	1.12e+08	559
Chr6	112500000	1.12e+08	1.13e+08	875
Chr6	113500000	1.13e+08	1.14e+08	1823
Chr6	114500000	1.14e+08	1.15e+08	2802
Chr6	115500000	1.15e+08	1.16e+08	1467
Chr6	116500000	1.16e+08	1.17e+08	1314
Chr6	117500000	1.17e+08	1.18e+08	2382
Chr6	118500000	1.18e+08	1.19e+08	2806
Chr6	119500000	1.19e+08	1.2e+08	2637
Chr6	120500000	1.2e+08	1.21e+08	1524
Chr6	121500000	1.21e+08	1.22e+08	2489
Chr6	122500000	1.22e+08	1.23e+08	3357
Chr6	123500000	1.23e+08	1.24e+08	2877
Chr6	124500000	1.24e+08	1.25e+08	1968
Chr6	125500000	1.25e+08	1.26e+08	3908
Chr6	126500000	1.26e+08	1.27e+08	3233
Chr6	127500000	1.27e+08	1.28e+08	2400
Chr6	128500000	1.28e+08	1.29e+08	1814
Chr6	129500000	1.29e+08	1.3e+08	2171
Chr6	130500000	1.3e+08	1.31e+08	4560
Chr6	131500000	1.31e+08	1.32e+08	3622
Chr6	132500000	1.32e+08	1.33e+08	1993
Chr6	133500000	1.33e+08	1.34e+08	2121
Chr6	134500000	1.34e+08	1.35e+08	2583
Chr6	135500000	1.35e+08	1.36e+08	2945
Chr6	136500000	1.36e+08	1.37e+08	2059
Chr6	137500000	1.37e+08	1.38e+08	1396
Chr6	138500000	1.38e+08	1.39e+08	1747
Chr6	139500000	1.39e+08	1.4e+08	2663
Chr6	140500000	1.4e+08	1.41e+08	703
Chr6	141500000	1.41e+08	1.42e+08	419
Chr6	142500000	1.42e+08	1.43e+08	858
Chr6	143500000	1.43e+08	1.44e+08	1486
Chr6	144500000	1.44e+08	1.45e+08	2220
Chr6	145500000	1.45e+08	1.46e+08	1393
Chr6	146500000	1.46e+08	1.47e+08	1325
Chr6	147500000	1.47e+08	1.48e+08	1878
Chr6	148500000	1.48e+08	1.49e+08	2002
Chr6	149500000	1.49e+08	1.5e+08	708
Chr6	150500000	1.5e+08	1.51e+08	858
Chr6	151500000	1.51e+08	1.52e+08	371
Chr6	152500000	1.52e+08	1.53e+08	492
Chr6	153500000	1.53e+08	1.54e+08	354
Chr6	154500000	1.54e+08	1.55e+08	2186
Chr6	155500000	1.55e+08	1.56e+08	3504
Chr6	156500000	1.56e+08	1.57e+08	3792
Chr6	157500000	1.57e+08	1.58e+08	1942
Chr6	158500000	1.58e+08	1.59e+08	4111
Chr6	159500000	1.59e+08	1.6e+08	3002
Chr6	160500000	1.6e+08	1.61e+08	3102
Chr6	161500000	1.61e+08	1.62e+08	2286
Chr6	162500000	1.62e+08	1.63e+08	2123
Chr6	163500000	1.63e+08	1.64e+08	2748
Chr6	164500000	1.64e+08	1.65e+08	2849
Chr6	165500000	1.65e+08	1.66e+08	1956
Chr6	166500000	1.66e+08	1.67e+08	1965
Chr6	167500000	1.67e+08	1.68e+08	2333
Chr6	168500000	1.68e+08	1.69e+08	1251
Chr6	169500000	1.69e+08	1.7e+08	2377
Chr6	170500000	1.7e+08	1.71e+08	1108
Chr6	171500000	1.71e+08	1.72e+08	2483
Chr6	172500000	1.72e+08	1.73e+08	2813
Chr6	173500000	1.73e+08	1.74e+08	3148
Chr6	174500000	1.74e+08	1.75e+08	2676
Chr6	175500000	1.75e+08	1.76e+08	2928
Chr6	176500000	1.76e+08	1.77e+08	3895
Chr6	177500000	1.77e+08	1.78e+08	3633
Chr6	178500000	1.78e+08	1.79e+08	1575
Chr6	179500000	1.79e+08	1.8e+08	2884
Chr6	180500000	1.8e+08	1.81e+08	2963
Chr6	181500000	1.81e+08	1.82e+08	2133
Chr6	182500000	1.82e+08	1.83e+08	2652
Chr6	183500000	1.83e+08	1.84e+08	3205
Chr6	184500000	1.84e+08	1.85e+08	2839
Chr6	185500000	1.85e+08	1.86e+08	2165
Chr6	186500000	1.86e+08	1.87e+08	2866
Chr6	187500000	1.87e+08	1.88e+08	3012
Chr6	188500000	1.88e+08	1.89e+08	2233
Chr6	189500000	1.89e+08	1.9e+08	3192
Chr6	190500000	1.9e+08	1.91e+08	2891
Chr6	191500000	1.91e+08	1.92e+08	2305
Chr6	192500000	1.92e+08	1.93e+08	3023
Chr6	193500000	1.93e+08	1.94e+08	1817
Chr6	194500000	1.94e+08	1.95e+08	3235
Chr6	195500000	1.95e+08	1.96e+08	1117
Chr6	196500000	1.96e+08	1.97e+08	3036
Chr6	197500000	1.97e+08	1.98e+08	3608
Chr6	198500000	1.98e+08	1.99e+08	2674
Chr6	199500000	1.99e+08	2e+08	4494
Chr6	200500000	2e+08	2.01e+08	1538
Chr6	201500000	2.01e+08	2.02e+08	1195
Chr6	202500000	2.02e+08	2.03e+08	3082
Chr6	203500000	2.03e+08	2.04e+08	2666
Chr6	204500000	2.04e+08	2.05e+08	2487
Chr6	205500000	2.05e+08	2.06e+08	3488
Chr6	206500000	2.06e+08	2.07e+08	3290
Chr6	207500000	2.07e+08	2.08e+08	2751
Chr6	208500000	2.08e+08	2.09e+08	2137
Chr6	209500000	2.09e+08	2.1e+08	2794
Chr6	210500000	2.1e+08	2.11e+08	2217
Chr6	211500000	2.11e+08	2.12e+08	1960
Chr6	212500000	2.12e+08	2.13e+08	2660
Chr6	213500000	2.13e+08	2.14e+08	3037
Chr6	214500000	2.14e+08	2.15e+08	1336
Chr6	215500000	2.15e+08	2.16e+08	2736
Chr6	216500000	2.16e+08	2.17e+08	2309
Chr6	217500000	2.17e+08	2.18e+08	867
Chr6	218500000	2.18e+08	2.19e+08	2682
Chr6	219500000	2.19e+08	2.2e+08	3310
Chr6	220500000	2.2e+08	2.21e+08	2628
Chr6	221500000	2.21e+08	2.22e+08	1933
Chr6	222500000	2.22e+08	2.23e+08	1201
Chr6	223500000	2.23e+08	2.24e+08	2669
Chr6	224500000	2.24e+08	2.25e+08	3030
Chr6	225500000	2.25e+08	2.26e+08	2434
Chr6	226500000	2.26e+08	2.27e+08	3507
Chr6	227500000	2.27e+08	2.28e+08	3093
Chr6	228500000	2.28e+08	2.29e+08	2026
Chr6	229500000	2.29e+08	2.3e+08	2596
Chr6	230500000	2.3e+08	2.31e+08	2561
Chr6	231500000	2.31e+08	2.32e+08	2602
Chr6	232500000	2.32e+08	2.33e+08	3030
Chr6	233500000	2.33e+08	2.34e+08	3005
Chr6	234500000	2.34e+08	2.35e+08	1850
Chr6	235500000	2.35e+08	2.36e+08	1450
Chr6	236500000	2.36e+08	2.37e+08	2104
Chr6	237500000	2.37e+08	2.38e+08	3273
Chr6	238500000	2.38e+08	2.39e+08	2316
Chr6	239500000	2.39e+08	2.4e+08	2987
Chr6	240500000	2.4e+08	2.41e+08	1880
Chr6	241500000	2.41e+08	2.42e+08	1448
Chr6	242500000	2.42e+08	2.43e+08	409
Chr6	243500000	2.43e+08	2.44e+08	1458
Chr6	244500000	2.44e+08	2.45e+08	2716
Chr6	245500000	2.45e+08	2.46e+08	1479
Chr6	246500000	2.46e+08	2.47e+08	2498
Chr6	247500000	2.47e+08	2.48e+08	1967
Chr6	248500000	2.48e+08	2.49e+08	2259
Chr6	249500000	2.49e+08	2.5e+08	1487
Chr6	250500000	2.5e+08	2.51e+08	1433
Chr6	251500000	2.51e+08	2.52e+08	2153
Chr6	252500000	2.52e+08	2.53e+08	1063
Chr6	253500000	2.53e+08	2.54e+08	554
Chr6	254500000	2.54e+08	2.55e+08	342
Chr6	255500000	2.55e+08	2.56e+08	372
Chr6	256500000	2.56e+08	2.57e+08	794
Chr6	257500000	2.57e+08	2.58e+08	981
Chr6	258500000	2.58e+08	2.59e+08	571
Chr6	259500000	2.59e+08	2.6e+08	1166
Chr6	260500000	2.6e+08	2.61e+08	3034
Chr6	261500000	2.61e+08	2.62e+08	4204
Chr6	262500000	2.62e+08	2.63e+08	3654
Chr6	263500000	2.63e+08	2.64e+08	4468
Chr6	264500000	2.64e+08	2.65e+08	3683
Chr6	265500000	2.65e+08	2.66e+08	2225
Chr6	266500000	2.66e+08	2.67e+08	2791
Chr6	267500000	2.67e+08	2.68e+08	2061
Chr6	268500000	2.68e+08	2.69e+08	806
Chr6	269500000	2.69e+08	2.7e+08	420
Chr6	270500000	2.7e+08	2.71e+08	1811
Chr6	271500000	2.71e+08	2.72e+08	1969
Chr6	272500000	2.72e+08	2.73e+08	5724
Chr6	273500000	2.73e+08	2.74e+08	6921
Chr6	274006751	2.74e+08	274013502	0
Chr7	5e+05	0	1e+06	1797
Chr7	1500000	1e+06	2e+06	1381
Chr7	2500000	2e+06	3e+06	2386
Chr7	3500000	3e+06	4e+06	1480
Chr7	4500000	4e+06	5e+06	2306
Chr7	5500000	5e+06	6e+06	2217
Chr7	6500000	6e+06	7e+06	1206
Chr7	7500000	7e+06	8e+06	2826
Chr7	8500000	8e+06	9e+06	2870
Chr7	9500000	9e+06	1e+07	2486
Chr7	10500000	1e+07	1.1e+07	3832
Chr7	11500000	1.1e+07	1.2e+07	2640
Chr7	12500000	1.2e+07	1.3e+07	3402
Chr7	13500000	1.3e+07	1.4e+07	2544
Chr7	14500000	1.4e+07	1.5e+07	2096
Chr7	15500000	1.5e+07	1.6e+07	1531
Chr7	16500000	1.6e+07	1.7e+07	4694
Chr7	17500000	1.7e+07	1.8e+07	1511
Chr7	18500000	1.8e+07	1.9e+07	2454
Chr7	19500000	1.9e+07	2e+07	3296
Chr7	20500000	2e+07	2.1e+07	994
Chr7	21500000	2.1e+07	2.2e+07	2919
Chr7	22500000	2.2e+07	2.3e+07	2307
Chr7	23500000	2.3e+07	2.4e+07	1961
Chr7	24500000	2.4e+07	2.5e+07	1504
Chr7	25500000	2.5e+07	2.6e+07	3513
Chr7	26500000	2.6e+07	2.7e+07	3290
Chr7	27500000	2.7e+07	2.8e+07	2002
Chr7	28500000	2.8e+07	2.9e+07	986
Chr7	29500000	2.9e+07	3e+07	2767
Chr7	30500000	3e+07	3.1e+07	2331
Chr7	31500000	3.1e+07	3.2e+07	2655
Chr7	32500000	3.2e+07	3.3e+07	2929
Chr7	33500000	3.3e+07	3.4e+07	3285
Chr7	34500000	3.4e+07	3.5e+07	2224
Chr7	35500000	3.5e+07	3.6e+07	2420
Chr7	36500000	3.6e+07	3.7e+07	3513
Chr7	37500000	3.7e+07	3.8e+07	1181
Chr7	38500000	3.8e+07	3.9e+07	1536
Chr7	39500000	3.9e+07	4e+07	2140
Chr7	40500000	4e+07	4.1e+07	2087
Chr7	41500000	4.1e+07	4.2e+07	3849
Chr7	42500000	4.2e+07	4.3e+07	944
Chr7	43500000	4.3e+07	4.4e+07	608
Chr7	44500000	4.4e+07	4.5e+07	1755
Chr7	45500000	4.5e+07	4.6e+07	1102
Chr7	46500000	4.6e+07	4.7e+07	378
Chr7	47500000	4.7e+07	4.8e+07	1151
Chr7	48500000	4.8e+07	4.9e+07	2025
Chr7	49500000	4.9e+07	5e+07	2161
Chr7	50500000	5e+07	5.1e+07	1465
Chr7	51500000	5.1e+07	5.2e+07	2344
Chr7	52500000	5.2e+07	5.3e+07	1011
Chr7	53500000	5.3e+07	5.4e+07	3081
Chr7	54500000	5.4e+07	5.5e+07	3101
Chr7	55500000	5.5e+07	5.6e+07	1473
Chr7	56500000	5.6e+07	5.7e+07	2688
Chr7	57500000	5.7e+07	5.8e+07	1285
Chr7	58500000	5.8e+07	5.9e+07	2142
Chr7	59500000	5.9e+07	6e+07	1040
Chr7	60500000	6e+07	6.1e+07	2450
Chr7	61500000	6.1e+07	6.2e+07	1920
Chr7	62500000	6.2e+07	6.3e+07	2564
Chr7	63500000	6.3e+07	6.4e+07	1562
Chr7	64500000	6.4e+07	6.5e+07	1302
Chr7	65500000	6.5e+07	6.6e+07	1330
Chr7	66500000	6.6e+07	6.7e+07	2101
Chr7	67500000	6.7e+07	6.8e+07	1813
Chr7	68500000	6.8e+07	6.9e+07	669
Chr7	69500000	6.9e+07	7e+07	1299
Chr7	70500000	7e+07	7.1e+07	1002
Chr7	71500000	7.1e+07	7.2e+07	396
Chr7	72500000	7.2e+07	7.3e+07	1381
Chr7	73500000	7.3e+07	7.4e+07	3359
Chr7	74500000	7.4e+07	7.5e+07	1931
Chr7	75500000	7.5e+07	7.6e+07	3959
Chr7	76500000	7.6e+07	7.7e+07	2993
Chr7	77500000	7.7e+07	7.8e+07	2287
Chr7	78500000	7.8e+07	7.9e+07	2234
Chr7	79500000	7.9e+07	8e+07	1834
Chr7	80500000	8e+07	8.1e+07	3880
Chr7	81500000	8.1e+07	8.2e+07	4182
Chr7	82500000	8.2e+07	8.3e+07	2851
Chr7	83500000	8.3e+07	8.4e+07	1628
Chr7	84500000	8.4e+07	8.5e+07	2059
Chr7	85500000	8.5e+07	8.6e+07	1511
Chr7	86500000	8.6e+07	8.7e+07	2636
Chr7	87500000	8.7e+07	8.8e+07	4062
[truncated: 247 more rows]
