# Supplementary material for: Chromosome-level haplotype-resolved assembly of highly heterozygous grass genomes with PhaseGrass
Source: Nat Commun. 2025 Dec 20;17:12. doi: 10.1038/s41467-025-66377-5 (PMC12764793; doi:10.1038/s41467-025-66377-5)
Supplement: Supplementary file 6 — Source Data [file 41467_2025_66377_MOESM6_ESM.zip › Fig. 2a/kyuss.nextdenovo.juicer.fasta.chr.fa.fai]

chr1	271869632	6	80	81
chr2	333278994	275268015	80	81
chr3	354057947	612713003	80	81
chr4	406068450	971196681	80	81
chr5	267972009	1382340993	80	81
chr6	274013502	1653662659	80	81
chr7	334192843	1931101336	80	81
