# Supplementary material for: Chromosome-level haplotype-resolved assembly of highly heterozygous grass genomes with PhaseGrass
Source: Nat Commun. 2025 Dec 20;17:12. doi: 10.1038/s41467-025-66377-5 (PMC12764793; doi:10.1038/s41467-025-66377-5)
Supplement: Supplementary file 6 — Source Data [file 41467_2025_66377_MOESM6_ESM.zip › Fig. 2a/kyuss_v2.telo.label.txt]

Type	Shape	Chr	Start	End	color
gap	box	1	550001	550100	ff7f00
gap	box	1	1201683	1201782	ff7f00
gap	box	1	13731782	13731881	ff7f00
gap	box	1	14300225	14300324	ff7f00
gap	box	1	14500101	14500200	ff7f00
gap	box	1	14588618	14588717	ff7f00
gap	box	2	696836	696935	ff7f00
gap	box	2	71896935	71897034	ff7f00
gap	box	2	100864756	100864855	ff7f00
gap	box	2	101824532	101824631	ff7f00
gap	box	2	182114631	182114730	ff7f00
gap	box	2	182734731	182734830	ff7f00
gap	box	2	185544831	185544930	ff7f00
gap	box	2	188304931	188305030	ff7f00
gap	box	2	189095030	189095129	ff7f00
gap	box	2	237805129	237805228	ff7f00
gap	box	2	332608063	332608162	ff7f00
gap	box	3	1090001	1090100	ff7f00
gap	box	3	119951575	119951674	ff7f00
gap	box	3	120045797	120045896	ff7f00
gap	box	4	50958129	50958228	ff7f00
gap	box	4	59514493	59514592	ff7f00
gap	box	4	191814512	191814611	ff7f00
gap	box	4	249124611	249124710	ff7f00
gap	box	4	405524990	405525089	ff7f00
gap	box	5	101825278	101825377	ff7f00
gap	box	5	101860200	101860299	ff7f00
gap	box	5	102680300	102680399	ff7f00
gap	box	5	103280379	103280478	ff7f00
gap	box	5	105380479	105380578	ff7f00
gap	box	5	106580579	106580678	ff7f00
gap	box	5	107720678	107720777	ff7f00
gap	box	5	125748866	125748965	ff7f00
gap	box	5	171741421	171741520	ff7f00
gap	box	5	199265500	199265599	ff7f00
gap	box	5	254503334	254503433	ff7f00
gap	box	5	260510642	260510741	ff7f00
gap	box	5	262300742	262300841	ff7f00
gap	box	5	264130842	264130941	ff7f00
gap	box	5	264948317	264948416	ff7f00
gap	box	5	265451910	265452009	ff7f00
gap	box	6	47089106	47089205	ff7f00
gap	box	6	108280074	108280173	ff7f00
gap	box	6	109140174	109140273	ff7f00
gap	box	6	110050273	110050372	ff7f00
gap	box	6	111310372	111310471	ff7f00
gap	box	6	112610472	112610571	ff7f00
gap	box	6	128910229	128910328	ff7f00
gap	box	6	142240328	142240427	ff7f00
gap	box	6	153624595	153624694	ff7f00
gap	box	7	30063994	30064093	ff7f00
gap	box	7	30876670	30876769	ff7f00
gap	box	7	31512812	31512911	ff7f00
gap	box	7	42734100	42734199	ff7f00
gap	box	7	43424199	43424298	ff7f00
gap	box	7	50313957	50314056	ff7f00
gap	box	7	131656081	131656180	ff7f00
gap	box	7	316689867	316689966	ff7f00
gap	box	7	333948827	333948926	ff7f00
telomere	triangle	1	271859632	271869632	0000ff
telomere	triangle	3	354047947	354057947	0000ff
telomere	triangle	5	267962009	267972009	0000ff
telomere	triangle	6	1	10000	0000ff
