# Supplementary material for: Chromosome-level haplotype-resolved assembly of highly heterozygous grass genomes with PhaseGrass
Source: Nat Commun. 2025 Dec 20;17:12. doi: 10.1038/s41467-025-66377-5 (PMC12764793; doi:10.1038/s41467-025-66377-5)
Supplement: Supplementary file 6 — Source Data [file 41467_2025_66377_MOESM6_ESM.zip › Fig. 2a/phase_check.txt]

chr	pos	start	end	switch_count	snp_number	snp_density
Chr1	5e+05	0	1e+06	0.73	2173	0.002173
Chr1	1500000	1e+06	2e+06	0.99	4886	0.004886
Chr1	2500000	2e+06	3e+06	0.98	4197	0.004197
Chr1	3500000	3e+06	4e+06	0.9	2636	0.002636
Chr1	4500000	4e+06	5e+06	0.94	4845	0.004845
Chr1	5500000	5e+06	6e+06	0.74	6849	0.006849
Chr1	6500000	6e+06	7e+06	0.99	3309	0.003309
Chr1	7500000	7e+06	8e+06	0.99	3549	0.003549
Chr1	8500000	8e+06	9e+06	0.98	5403	0.005403
Chr1	9500000	9e+06	1e+07	0.99	2012	0.002012
Chr1	10500000	1e+07	1.1e+07	0.98	2627	0.002627
Chr1	11500000	1.1e+07	1.2e+07	0.85	2395	0.002395
Chr1	12500000	1.2e+07	1.3e+07	0.94	524	0.000524
Chr1	13500000	1.3e+07	1.4e+07	0.99	2264	0.002264
Chr1	14500000	1.4e+07	1.5e+07	0.49	3264	0.003264
Chr1	15500000	1.5e+07	1.6e+07	0.98	3287	0.003287
Chr1	16500000	1.6e+07	1.7e+07	0.91	2601	0.002601
Chr1	17500000	1.7e+07	1.8e+07	0.84	730	0.00073
Chr1	18500000	1.8e+07	1.9e+07	0.98	2580	0.00258
Chr1	19500000	1.9e+07	2e+07	0.74	1935	0.001935
Chr1	20500000	2e+07	2.1e+07	0.98	3540	0.00354
Chr1	21500000	2.1e+07	2.2e+07	0.97	1936	0.001936
Chr1	22500000	2.2e+07	2.3e+07	0.99	3439	0.003439
Chr1	23500000	2.3e+07	2.4e+07	0.97	1385	0.001385
Chr1	24500000	2.4e+07	2.5e+07	0.69	3266	0.003266
Chr1	25500000	2.5e+07	2.6e+07	0.22	640	0.00064
Chr1	26500000	2.6e+07	2.7e+07	0.93	2419	0.002419
Chr1	27500000	2.7e+07	2.8e+07	0.97	3128	0.003128
Chr1	28500000	2.8e+07	2.9e+07	0.35	4104	0.004104
Chr1	29500000	2.9e+07	3e+07	0.77	3313	0.003313
Chr1	30500000	3e+07	3.1e+07	0.97	1769	0.001769
Chr1	31500000	3.1e+07	3.2e+07	0.98	2725	0.002725
Chr1	32500000	3.2e+07	3.3e+07	0.31	854	0.000854
Chr1	33500000	3.3e+07	3.4e+07	0.85	823	0.000823
Chr1	34500000	3.4e+07	3.5e+07	0.77	1198	0.001198
Chr1	35500000	3.5e+07	3.6e+07	0.13	1062	0.001062
Chr1	36500000	3.6e+07	3.7e+07	0.74	948	0.000948
Chr1	37500000	3.7e+07	3.8e+07	0.49	809	0.000809
Chr1	38500000	3.8e+07	3.9e+07	0.41	657	0.000657
Chr1	39500000	3.9e+07	4e+07	0.98	1141	0.001141
Chr1	40500000	4e+07	4.1e+07	0.81	1581	0.001581
Chr1	41500000	4.1e+07	4.2e+07	0.98	812	0.000812
Chr1	42500000	4.2e+07	4.3e+07	0.97	588	0.000588
Chr1	43500000	4.3e+07	4.4e+07	0.98	919	0.000919
Chr1	44500000	4.4e+07	4.5e+07	0.36	826	0.000826
Chr1	45500000	4.5e+07	4.6e+07	0.98	1050	0.00105
Chr1	46500000	4.6e+07	4.7e+07	0.57	607	0.000607
Chr1	47500000	4.7e+07	4.8e+07	0.69	627	0.000627
Chr1	48500000	4.8e+07	4.9e+07	0.53	783	0.000783
Chr1	49500000	4.9e+07	5e+07	0.97	1335	0.001335
Chr1	50500000	5e+07	5.1e+07	0.96	777	0.000777
Chr1	51500000	5.1e+07	5.2e+07	0.97	1046	0.001046
Chr1	52500000	5.2e+07	5.3e+07	0.47	848	0.000848
Chr1	53500000	5.3e+07	5.4e+07	0.44	565	0.000565
Chr1	54500000	5.4e+07	5.5e+07	0.54	737	0.000737
Chr1	55500000	5.5e+07	5.6e+07	0.97	664	0.000664
Chr1	56500000	5.6e+07	5.7e+07	0.98	992	0.000992
Chr1	57500000	5.7e+07	5.8e+07	0.97	910	0.00091
Chr1	58500000	5.8e+07	5.9e+07	0.8	1125	0.001125
Chr1	59500000	5.9e+07	6e+07	0.36	912	0.000912
Chr1	60500000	6e+07	6.1e+07	0.95	500	5e-04
Chr1	61500000	6.1e+07	6.2e+07	0.83	1652	0.001652
Chr1	62500000	6.2e+07	6.3e+07	0.46	551	0.000551
Chr1	63500000	6.3e+07	6.4e+07	0.52	1072	0.001072
Chr1	64500000	6.4e+07	6.5e+07	0.94	852	0.000852
Chr1	65500000	6.5e+07	6.6e+07	0.28	786	0.000786
Chr1	66500000	6.6e+07	6.7e+07	0.75	530	0.00053
Chr1	67500000	6.7e+07	6.8e+07	0.97	704	0.000704
Chr1	68500000	6.8e+07	6.9e+07	0.95	583	0.000583
Chr1	69500000	6.9e+07	7e+07	0.75	654	0.000654
Chr1	70500000	7e+07	7.1e+07	0.82	553	0.000553
Chr1	71500000	7.1e+07	7.2e+07	0.98	645	0.000645
Chr1	72500000	7.2e+07	7.3e+07	0.95	439	0.000439
Chr1	73500000	7.3e+07	7.4e+07	0.98	1408	0.001408
Chr1	74500000	7.4e+07	7.5e+07	0.97	729	0.000729
Chr1	75500000	7.5e+07	7.6e+07	0.22	778	0.000778
Chr1	76500000	7.6e+07	7.7e+07	0.26	833	0.000833
Chr1	77500000	7.7e+07	7.8e+07	0.94	994	0.000994
Chr1	78500000	7.8e+07	7.9e+07	0.18	780	0.00078
Chr1	79500000	7.9e+07	8e+07	0.98	860	0.00086
Chr1	80500000	8e+07	8.1e+07	0.72	841	0.000841
Chr1	81500000	8.1e+07	8.2e+07	0.77	607	0.000607
Chr1	82500000	8.2e+07	8.3e+07	0.97	780	0.00078
Chr1	83500000	8.3e+07	8.4e+07	0.98	683	0.000683
Chr1	84500000	8.4e+07	8.5e+07	0.52	616	0.000616
Chr1	85500000	8.5e+07	8.6e+07	0.98	777	0.000777
Chr1	86500000	8.6e+07	8.7e+07	0.07	962	0.000962
Chr1	87500000	8.7e+07	8.8e+07	0.83	802	0.000802
Chr1	88500000	8.8e+07	8.9e+07	0.98	1111	0.001111
Chr1	89500000	8.9e+07	9e+07	0.98	881	0.000881
Chr1	90500000	9e+07	9.1e+07	0.99	679	0.000679
Chr1	91500000	9.1e+07	9.2e+07	0.02	735	0.000735
Chr1	92500000	9.2e+07	9.3e+07	0.91	810	0.00081
Chr1	93500000	9.3e+07	9.4e+07	0.75	867	0.000867
Chr1	94500000	9.4e+07	9.5e+07	0.98	813	0.000813
Chr1	95500000	9.5e+07	9.6e+07	0.87	852	0.000852
Chr1	96500000	9.6e+07	9.7e+07	0.71	822	0.000822
Chr1	97500000	9.7e+07	9.8e+07	0.29	525	0.000525
Chr1	98500000	9.8e+07	9.9e+07	0.97	374	0.000374
Chr1	99500000	9.9e+07	1e+08	0.42	321	0.000321
Chr1	100500000	1e+08	1.01e+08	0.63	360	0.00036
Chr1	101500000	1.01e+08	1.02e+08	0.92	341	0.000341
Chr1	102500000	1.02e+08	1.03e+08	0.94	361	0.000361
Chr1	103500000	1.03e+08	1.04e+08	0.97	288	0.000288
Chr1	104500000	1.04e+08	1.05e+08	0.66	375	0.000375
Chr1	105500000	1.05e+08	1.06e+08	0.97	809	0.000809
Chr1	106500000	1.06e+08	1.07e+08	0.54	1054	0.001054
Chr1	107500000	1.07e+08	1.08e+08	0.98	636	0.000636
Chr1	108500000	1.08e+08	1.09e+08	0.87	533	0.000533
Chr1	109500000	1.09e+08	1.1e+08	0.73	612	0.000612
Chr1	110500000	1.1e+08	1.11e+08	0.43	743	0.000743
Chr1	111500000	1.11e+08	1.12e+08	0.63	853	0.000853
Chr1	112500000	1.12e+08	1.13e+08	0.71	879	0.000879
Chr1	113500000	1.13e+08	1.14e+08	0.85	755	0.000755
Chr1	114500000	1.14e+08	1.15e+08	0.26	533	0.000533
Chr1	115500000	1.15e+08	1.16e+08	0.02	698	0.000698
Chr1	116500000	1.16e+08	1.17e+08	0.21	1021	0.001021
Chr1	117500000	1.17e+08	1.18e+08	0.89	1176	0.001176
Chr1	118500000	1.18e+08	1.19e+08	0.98	691	0.000691
Chr1	119500000	1.19e+08	1.2e+08	0.82	969	0.000969
Chr1	120500000	1.2e+08	1.21e+08	0.94	733	0.000733
Chr1	121500000	1.21e+08	1.22e+08	0.64	475	0.000475
Chr1	122500000	1.22e+08	1.23e+08	0.51	780	0.00078
Chr1	123500000	1.23e+08	1.24e+08	0.34	571	0.000571
Chr1	124500000	1.24e+08	1.25e+08	0.68	810	0.00081
Chr1	125500000	1.25e+08	1.26e+08	0.97	618	0.000618
Chr1	126500000	1.26e+08	1.27e+08	0.99	615	0.000615
Chr1	127500000	1.27e+08	1.28e+08	0.97	729	0.000729
Chr1	128500000	1.28e+08	1.29e+08	0.86	657	0.000657
Chr1	129500000	1.29e+08	1.3e+08	0.51	485	0.000485
Chr1	130500000	1.3e+08	1.31e+08	0.81	1321	0.001321
Chr1	131500000	1.31e+08	1.32e+08	0.74	684	0.000684
Chr1	132500000	1.32e+08	1.33e+08	0.97	762	0.000762
Chr1	133500000	1.33e+08	1.34e+08	0.98	786	0.000786
Chr1	134500000	1.34e+08	1.35e+08	0.96	565	0.000565
Chr1	135500000	1.35e+08	1.36e+08	0.94	590	0.00059
Chr1	136500000	1.36e+08	1.37e+08	0.91	663	0.000663
Chr1	137500000	1.37e+08	1.38e+08	0.34	811	0.000811
Chr1	138500000	1.38e+08	1.39e+08	0.98	941	0.000941
Chr1	139500000	1.39e+08	1.4e+08	0.98	727	0.000727
Chr1	140500000	1.4e+08	1.41e+08	0.45	781	0.000781
Chr1	141500000	1.41e+08	1.42e+08	0.95	761	0.000761
Chr1	142500000	1.42e+08	1.43e+08	0.77	674	0.000674
Chr1	143500000	1.43e+08	1.44e+08	0.86	1101	0.001101
Chr1	144500000	1.44e+08	1.45e+08	0.98	1835	0.001835
Chr1	145500000	1.45e+08	1.46e+08	0.25	700	7e-04
Chr1	146500000	1.46e+08	1.47e+08	0.91	696	0.000696
Chr1	147500000	1.47e+08	1.48e+08	0.96	663	0.000663
Chr1	148500000	1.48e+08	1.49e+08	0.65	736	0.000736
Chr1	149500000	1.49e+08	1.5e+08	0.23	484	0.000484
Chr1	150500000	1.5e+08	1.51e+08	0.94	536	0.000536
Chr1	151500000	1.51e+08	1.52e+08	0.47	555	0.000555
Chr1	152500000	1.52e+08	1.53e+08	0.64	1006	0.001006
Chr1	153500000	1.53e+08	1.54e+08	0.98	897	0.000897
Chr1	154500000	1.54e+08	1.55e+08	0.55	890	0.00089
Chr1	155500000	1.55e+08	1.56e+08	0.8	1055	0.001055
Chr1	156500000	1.56e+08	1.57e+08	0.05	482	0.000482
Chr1	157500000	1.57e+08	1.58e+08	0.58	806	0.000806
Chr1	158500000	1.58e+08	1.59e+08	0.98	976	0.000976
Chr1	159500000	1.59e+08	1.6e+08	0.4	784	0.000784
Chr1	160500000	1.6e+08	1.61e+08	0.91	1014	0.001014
Chr1	161500000	1.61e+08	1.62e+08	0.97	672	0.000672
Chr1	162500000	1.62e+08	1.63e+08	0.69	1210	0.00121
Chr1	163500000	1.63e+08	1.64e+08	0.96	569	0.000569
Chr1	164500000	1.64e+08	1.65e+08	0.64	537	0.000537
Chr1	165500000	1.65e+08	1.66e+08	0.55	568	0.000568
Chr1	166500000	1.66e+08	1.67e+08	0.53	856	0.000856
Chr1	167500000	1.67e+08	1.68e+08	0.96	613	0.000613
Chr1	168500000	1.68e+08	1.69e+08	0.5	735	0.000735
Chr1	169500000	1.69e+08	1.7e+08	0.96	1366	0.001366
Chr1	170500000	1.7e+08	1.71e+08	0.5	592	0.000592
Chr1	171500000	1.71e+08	1.72e+08	0.94	692	0.000692
Chr1	172500000	1.72e+08	1.73e+08	0.55	724	0.000724
Chr1	173500000	1.73e+08	1.74e+08	0.25	633	0.000633
Chr1	174500000	1.74e+08	1.75e+08	0.98	1028	0.001028
Chr1	175500000	1.75e+08	1.76e+08	0.82	542	0.000542
Chr1	176500000	1.76e+08	1.77e+08	0.17	636	0.000636
Chr1	177500000	1.77e+08	1.78e+08	0.62	571	0.000571
Chr1	178500000	1.78e+08	1.79e+08	0.98	789	0.000789
Chr1	179500000	1.79e+08	1.8e+08	0.05	606	0.000606
Chr1	180500000	1.8e+08	1.81e+08	0.3	481	0.000481
Chr1	181500000	1.81e+08	1.82e+08	0.87	889	0.000889
Chr1	182500000	1.82e+08	1.83e+08	0.88	523	0.000523
Chr1	183500000	1.83e+08	1.84e+08	0.91	502	0.000502
Chr1	184500000	1.84e+08	1.85e+08	0.35	666	0.000666
Chr1	185500000	1.85e+08	1.86e+08	0.8	989	0.000989
Chr1	186500000	1.86e+08	1.87e+08	0.68	511	0.000511
Chr1	187500000	1.87e+08	1.88e+08	0.52	398	0.000398
Chr1	188500000	1.88e+08	1.89e+08	0.98	1054	0.001054
Chr1	189500000	1.89e+08	1.9e+08	0.79	723	0.000723
Chr1	190500000	1.9e+08	1.91e+08	0.2	645	0.000645
Chr1	191500000	1.91e+08	1.92e+08	0.32	768	0.000768
Chr1	192500000	1.92e+08	1.93e+08	0.97	1037	0.001037
Chr1	193500000	1.93e+08	1.94e+08	0.77	621	0.000621
Chr1	194500000	1.94e+08	1.95e+08	0.13	610	0.00061
Chr1	195500000	1.95e+08	1.96e+08	0.42	587	0.000587
Chr1	196500000	1.96e+08	1.97e+08	0.68	605	0.000605
Chr1	197500000	1.97e+08	1.98e+08	0.8	674	0.000674
Chr1	198500000	1.98e+08	1.99e+08	0.36	756	0.000756
Chr1	199500000	1.99e+08	2e+08	0.14	378	0.000378
Chr1	200500000	2e+08	2.01e+08	0.95	531	0.000531
Chr1	201500000	2.01e+08	2.02e+08	0.64	648	0.000648
Chr1	202500000	2.02e+08	2.03e+08	0.89	587	0.000587
Chr1	203500000	2.03e+08	2.04e+08	0.62	495	0.000495
Chr1	204500000	2.04e+08	2.05e+08	0.56	605	0.000605
Chr1	205500000	2.05e+08	2.06e+08	0.5	907	0.000907
Chr1	206500000	2.06e+08	2.07e+08	0.82	1011	0.001011
Chr1	207500000	2.07e+08	2.08e+08	0.67	922	0.000922
Chr1	208500000	2.08e+08	2.09e+08	0.86	790	0.00079
Chr1	209500000	2.09e+08	2.1e+08	0.97	736	0.000736
Chr1	210500000	2.1e+08	2.11e+08	0.28	672	0.000672
Chr1	211500000	2.11e+08	2.12e+08	0.95	418	0.000418
Chr1	212500000	2.12e+08	2.13e+08	0.25	600	6e-04
Chr1	213500000	2.13e+08	2.14e+08	0.88	960	0.00096
Chr1	214500000	2.14e+08	2.15e+08	0.96	1608	0.001608
Chr1	215500000	2.15e+08	2.16e+08	0.99	4045	0.004045
Chr1	216500000	2.16e+08	2.17e+08	0.99	3721	0.003721
Chr1	217500000	2.17e+08	2.18e+08	0.87	2230	0.00223
Chr1	218500000	2.18e+08	2.19e+08	0.98	3124	0.003124
Chr1	219500000	2.19e+08	2.2e+08	0.99	3633	0.003633
Chr1	220500000	2.2e+08	2.21e+08	0.97	3829	0.003829
Chr1	221500000	2.21e+08	2.22e+08	0.98	2504	0.002504
Chr1	222500000	2.22e+08	2.23e+08	0.99	3486	0.003486
Chr1	223500000	2.23e+08	2.24e+08	0.98	2299	0.002299
Chr1	224500000	2.24e+08	2.25e+08	0.99	3885	0.003885
Chr1	225500000	2.25e+08	2.26e+08	0.98	3704	0.003704
Chr1	226500000	2.26e+08	2.27e+08	0.99	4174	0.004174
Chr1	227500000	2.27e+08	2.28e+08	0.95	3018	0.003018
Chr1	228500000	2.28e+08	2.29e+08	0.98	2681	0.002681
Chr1	229500000	2.29e+08	2.3e+08	0.98	3454	0.003454
Chr1	230500000	2.3e+08	2.31e+08	0.98	3569	0.003569
Chr1	231500000	2.31e+08	2.32e+08	0.96	3443	0.003443
Chr1	232500000	2.32e+08	2.33e+08	0.99	4967	0.004967
Chr1	233500000	2.33e+08	2.34e+08	0.95	2433	0.002433
Chr1	234500000	2.34e+08	2.35e+08	0.95	2819	0.002819
Chr1	235500000	2.35e+08	2.36e+08	0.96	2378	0.002378
Chr1	236500000	2.36e+08	2.37e+08	0.95	2382	0.002382
Chr1	237500000	2.37e+08	2.38e+08	0.86	2104	0.002104
Chr1	238500000	2.38e+08	2.39e+08	0.8	2668	0.002668
Chr1	239500000	2.39e+08	2.4e+08	0.99	4464	0.004464
Chr1	240500000	2.4e+08	2.41e+08	0.99	3162	0.003162
Chr1	241500000	2.41e+08	2.42e+08	0.9	2021	0.002021
Chr1	242500000	2.42e+08	2.43e+08	1	4727	0.004727
Chr1	243500000	2.43e+08	2.44e+08	0.98	2446	0.002446
Chr1	244500000	2.44e+08	2.45e+08	0.99	3845	0.003845
Chr1	245500000	2.45e+08	2.46e+08	0.48	3776	0.003776
Chr1	246500000	2.46e+08	2.47e+08	0.02	4407	0.004407
Chr1	247500000	2.47e+08	2.48e+08	0.02	2143	0.002143
Chr1	248500000	2.48e+08	2.49e+08	0.07	2001	0.002001
Chr1	249500000	2.49e+08	2.5e+08	0.08	3102	0.003102
Chr1	250500000	2.5e+08	2.51e+08	0.39	3790	0.00379
Chr1	251500000	2.51e+08	2.52e+08	0.04	1992	0.001992
Chr1	252500000	2.52e+08	2.53e+08	0.02	2529	0.002529
Chr1	253500000	2.53e+08	2.54e+08	0.01	2882	0.002882
Chr1	254500000	2.54e+08	2.55e+08	0.03	3873	0.003873
Chr1	255500000	2.55e+08	2.56e+08	0.01	3084	0.003084
Chr1	256500000	2.56e+08	2.57e+08	0.04	4272	0.004272
Chr1	257500000	2.57e+08	2.58e+08	0.02	3037	0.003037
Chr1	258500000	2.58e+08	2.59e+08	0.02	3572	0.003572
Chr1	259500000	2.59e+08	2.6e+08	0.88	1725	0.001725
Chr1	260500000	2.6e+08	2.61e+08	0.59	2219	0.002219
Chr1	261500000	2.61e+08	2.62e+08	0.01	3277	0.003277
Chr1	262500000	2.62e+08	2.63e+08	0.02	3782	0.003782
Chr1	263500000	2.63e+08	2.64e+08	0.02	2567	0.002567
Chr1	264500000	2.64e+08	2.65e+08	0.9	1343	0.001343
Chr1	265500000	2.65e+08	2.66e+08	0.97	1498	0.001498
Chr1	266500000	2.66e+08	2.67e+08	0.93	1430	0.00143
Chr1	267500000	2.67e+08	2.68e+08	0.03	3744	0.003744
Chr1	268500000	2.68e+08	2.69e+08	0.04	641	0.000641
Chr1	269500000	2.69e+08	2.7e+08	0.37	2639	0.002639
Chr1	270500000	2.7e+08	2.71e+08	0.29	3090	0.00309
Chr1	271434816	2.71e+08	271869632	0.03	2253	0.002253
Chr2	5e+05	0	1e+06	0.05	679	0.000679
Chr2	1500000	1e+06	2e+06	0.23	756	0.000756
Chr2	2500000	2e+06	3e+06	0.43	1189	0.001189
Chr2	3500000	3e+06	4e+06	0.19	984	0.000984
Chr2	4500000	4e+06	5e+06	0.88	671	0.000671
Chr2	5500000	5e+06	6e+06	0.04	1481	0.001481
Chr2	6500000	6e+06	7e+06	0.05	2250	0.00225
Chr2	7500000	7e+06	8e+06	0.02	3601	0.003601
Chr2	8500000	8e+06	9e+06	0.01	3072	0.003072
Chr2	9500000	9e+06	1e+07	0.03	3973	0.003973
Chr2	10500000	1e+07	1.1e+07	0.31	1251	0.001251
Chr2	11500000	1.1e+07	1.2e+07	0.05	3366	0.003366
Chr2	12500000	1.2e+07	1.3e+07	0.02	4094	0.004094
Chr2	13500000	1.3e+07	1.4e+07	0.09	3064	0.003064
Chr2	14500000	1.4e+07	1.5e+07	0.03	3074	0.003074
Chr2	15500000	1.5e+07	1.6e+07	0.01	4132	0.004132
Chr2	16500000	1.6e+07	1.7e+07	0.01	3589	0.003589
Chr2	17500000	1.7e+07	1.8e+07	0.28	2561	0.002561
Chr2	18500000	1.8e+07	1.9e+07	0.01	4147	0.004147
Chr2	19500000	1.9e+07	2e+07	0.01	3946	0.003946
Chr2	20500000	2e+07	2.1e+07	0.01	3094	0.003094
Chr2	21500000	2.1e+07	2.2e+07	0.07	2184	0.002184
Chr2	22500000	2.2e+07	2.3e+07	0.03	2697	0.002697
Chr2	23500000	2.3e+07	2.4e+07	0.09	1529	0.001529
Chr2	24500000	2.4e+07	2.5e+07	0.02	4598	0.004598
Chr2	25500000	2.5e+07	2.6e+07	0.01	3561	0.003561
Chr2	26500000	2.6e+07	2.7e+07	0.01	1972	0.001972
Chr2	27500000	2.7e+07	2.8e+07	0.01	3430	0.00343
Chr2	28500000	2.8e+07	2.9e+07	0.02	3675	0.003675
Chr2	29500000	2.9e+07	3e+07	0.01	4191	0.004191
Chr2	30500000	3e+07	3.1e+07	0.01	3518	0.003518
Chr2	31500000	3.1e+07	3.2e+07	0.01	2738	0.002738
Chr2	32500000	3.2e+07	3.3e+07	0.01	2525	0.002525
Chr2	33500000	3.3e+07	3.4e+07	0.01	4770	0.00477
Chr2	34500000	3.4e+07	3.5e+07	0.12	3713	0.003713
Chr2	35500000	3.5e+07	3.6e+07	0.06	3097	0.003097
Chr2	36500000	3.6e+07	3.7e+07	0.02	4244	0.004244
Chr2	37500000	3.7e+07	3.8e+07	0.01	3523	0.003523
Chr2	38500000	3.8e+07	3.9e+07	0.01	2828	0.002828
Chr2	39500000	3.9e+07	4e+07	0.01	3374	0.003374
Chr2	40500000	4e+07	4.1e+07	0.05	2371	0.002371
Chr2	41500000	4.1e+07	4.2e+07	0.01	3548	0.003548
Chr2	42500000	4.2e+07	4.3e+07	0.13	2343	0.002343
Chr2	43500000	4.3e+07	4.4e+07	0.02	3055	0.003055
Chr2	44500000	4.4e+07	4.5e+07	0.02	3974	0.003974
Chr2	45500000	4.5e+07	4.6e+07	0.03	4127	0.004127
Chr2	46500000	4.6e+07	4.7e+07	0.08	2514	0.002514
Chr2	47500000	4.7e+07	4.8e+07	0.02	3376	0.003376
Chr2	48500000	4.8e+07	4.9e+07	0.01	4384	0.004384
Chr2	49500000	4.9e+07	5e+07	0.02	2571	0.002571
Chr2	50500000	5e+07	5.1e+07	0.07	2162	0.002162
Chr2	51500000	5.1e+07	5.2e+07	0.04	2358	0.002358
Chr2	52500000	5.2e+07	5.3e+07	0.01	3862	0.003862
Chr2	53500000	5.3e+07	5.4e+07	0.01	2578	0.002578
Chr2	54500000	5.4e+07	5.5e+07	0.11	2379	0.002379
Chr2	55500000	5.5e+07	5.6e+07	0.04	4037	0.004037
Chr2	56500000	5.6e+07	5.7e+07	0.01	4087	0.004087
Chr2	57500000	5.7e+07	5.8e+07	0.02	3110	0.00311
Chr2	58500000	5.8e+07	5.9e+07	0.04	2933	0.002933
Chr2	59500000	5.9e+07	6e+07	0.01	4213	0.004213
Chr2	60500000	6e+07	6.1e+07	0.01	4688	0.004688
Chr2	61500000	6.1e+07	6.2e+07	0.01	3703	0.003703
Chr2	62500000	6.2e+07	6.3e+07	0.01	3608	0.003608
Chr2	63500000	6.3e+07	6.4e+07	0.01	4040	0.00404
Chr2	64500000	6.4e+07	6.5e+07	0.03	2460	0.00246
Chr2	65500000	6.5e+07	6.6e+07	0.06	3443	0.003443
Chr2	66500000	6.6e+07	6.7e+07	0.01	3796	0.003796
Chr2	67500000	6.7e+07	6.8e+07	0.03	1748	0.001748
Chr2	68500000	6.8e+07	6.9e+07	0.77	1088	0.001088
Chr2	69500000	6.9e+07	7e+07	0.26	802	0.000802
Chr2	70500000	7e+07	7.1e+07	0.14	644	0.000644
Chr2	71500000	7.1e+07	7.2e+07	0.14	703	0.000703
Chr2	72500000	7.2e+07	7.3e+07	0.05	629	0.000629
Chr2	73500000	7.3e+07	7.4e+07	0.72	703	0.000703
Chr2	74500000	7.4e+07	7.5e+07	0.83	1024	0.001024
Chr2	75500000	7.5e+07	7.6e+07	0.01	2244	0.002244
Chr2	76500000	7.6e+07	7.7e+07	0.01	4210	0.00421
Chr2	77500000	7.7e+07	7.8e+07	0.01	3311	0.003311
Chr2	78500000	7.8e+07	7.9e+07	0.01	3370	0.00337
Chr2	79500000	7.9e+07	8e+07	0.11	1069	0.001069
Chr2	80500000	8e+07	8.1e+07	0.04	2878	0.002878
Chr2	81500000	8.1e+07	8.2e+07	0.01	3534	0.003534
Chr2	82500000	8.2e+07	8.3e+07	0.01	3679	0.003679
Chr2	83500000	8.3e+07	8.4e+07	0.02	3337	0.003337
Chr2	84500000	8.4e+07	8.5e+07	0.11	1131	0.001131
Chr2	85500000	8.5e+07	8.6e+07	0.02	2647	0.002647
Chr2	86500000	8.6e+07	8.7e+07	0.01	3491	0.003491
Chr2	87500000	8.7e+07	8.8e+07	0.01	2762	0.002762
Chr2	88500000	8.8e+07	8.9e+07	0.01	3254	0.003254
Chr2	89500000	8.9e+07	9e+07	0.01	3105	0.003105
Chr2	90500000	9e+07	9.1e+07	0.01	2877	0.002877
Chr2	91500000	9.1e+07	9.2e+07	0.02	3578	0.003578
Chr2	92500000	9.2e+07	9.3e+07	0.17	2265	0.002265
Chr2	93500000	9.3e+07	9.4e+07	0.33	1322	0.001322
Chr2	94500000	9.4e+07	9.5e+07	0.08	1694	0.001694
Chr2	95500000	9.5e+07	9.6e+07	0.01	3787	0.003787
Chr2	96500000	9.6e+07	9.7e+07	0.01	4296	0.004296
Chr2	97500000	9.7e+07	9.8e+07	0.01	3047	0.003047
Chr2	98500000	9.8e+07	9.9e+07	0.01	3348	0.003348
Chr2	99500000	9.9e+07	1e+08	0.03	3987	0.003987
Chr2	100500000	1e+08	1.01e+08	0.34	2418	0.002418
Chr2	101500000	1.01e+08	1.02e+08	0.04	1832	0.001832
Chr2	102500000	1.02e+08	1.03e+08	0.1	2342	0.002342
Chr2	103500000	1.03e+08	1.04e+08	0.02	4224	0.004224
Chr2	104500000	1.04e+08	1.05e+08	0.02	2658	0.002658
Chr2	105500000	1.05e+08	1.06e+08	0.01	3363	0.003363
Chr2	106500000	1.06e+08	1.07e+08	0.04	1948	0.001948
Chr2	107500000	1.07e+08	1.08e+08	0.03	3017	0.003017
Chr2	108500000	1.08e+08	1.09e+08	0.02	2280	0.00228
Chr2	109500000	1.09e+08	1.1e+08	0.01	3240	0.00324
Chr2	110500000	1.1e+08	1.11e+08	0.01	3235	0.003235
Chr2	111500000	1.11e+08	1.12e+08	0.01	5025	0.005025
Chr2	112500000	1.12e+08	1.13e+08	0.01	3364	0.003364
Chr2	113500000	1.13e+08	1.14e+08	0.01	3792	0.003792
Chr2	114500000	1.14e+08	1.15e+08	0.03	2971	0.002971
Chr2	115500000	1.15e+08	1.16e+08	0.16	3120	0.00312
Chr2	116500000	1.16e+08	1.17e+08	0.06	3592	0.003592
Chr2	117500000	1.17e+08	1.18e+08	0.03	4234	0.004234
Chr2	118500000	1.18e+08	1.19e+08	0.06	5271	0.005271
Chr2	119500000	1.19e+08	1.2e+08	0.03	4243	0.004243
Chr2	120500000	1.2e+08	1.21e+08	0.02	2620	0.00262
Chr2	121500000	1.21e+08	1.22e+08	0.02	4233	0.004233
Chr2	122500000	1.22e+08	1.23e+08	0.02	4817	0.004817
Chr2	123500000	1.23e+08	1.24e+08	0.02	3885	0.003885
Chr2	124500000	1.24e+08	1.25e+08	0.06	5089	0.005089
Chr2	125500000	1.25e+08	1.26e+08	0.04	4818	0.004818
Chr2	126500000	1.26e+08	1.27e+08	0.03	4047	0.004047
Chr2	127500000	1.27e+08	1.28e+08	0.06	4703	0.004703
Chr2	128500000	1.28e+08	1.29e+08	0.04	4000	0.004
Chr2	129500000	1.29e+08	1.3e+08	0.03	2746	0.002746
Chr2	130500000	1.3e+08	1.31e+08	0.02	3890	0.00389
Chr2	131500000	1.31e+08	1.32e+08	0.02	4510	0.00451
Chr2	132500000	1.32e+08	1.33e+08	0.04	3457	0.003457
Chr2	133500000	1.33e+08	1.34e+08	0.04	1810	0.00181
Chr2	134500000	1.34e+08	1.35e+08	0.03	1499	0.001499
Chr2	135500000	1.35e+08	1.36e+08	0.1	1111	0.001111
Chr2	136500000	1.36e+08	1.37e+08	0.34	2507	0.002507
Chr2	137500000	1.37e+08	1.38e+08	0.03	3133	0.003133
Chr2	138500000	1.38e+08	1.39e+08	0.03	3914	0.003914
Chr2	139500000	1.39e+08	1.4e+08	0.04	4598	0.004598
Chr2	140500000	1.4e+08	1.41e+08	0.04	5231	0.005231
Chr2	141500000	1.41e+08	1.42e+08	0.03	4072	0.004072
Chr2	142500000	1.42e+08	1.43e+08	0.03	4502	0.004502
Chr2	143500000	1.43e+08	1.44e+08	0.03	4822	0.004822
Chr2	144500000	1.44e+08	1.45e+08	0.02	2928	0.002928
Chr2	145500000	1.45e+08	1.46e+08	0.01	4192	0.004192
Chr2	146500000	1.46e+08	1.47e+08	0.02	4568	0.004568
Chr2	147500000	1.47e+08	1.48e+08	0.02	3399	0.003399
Chr2	148500000	1.48e+08	1.49e+08	0.07	2489	0.002489
Chr2	149500000	1.49e+08	1.5e+08	0.03	3350	0.00335
Chr2	150500000	1.5e+08	1.51e+08	0.01	4009	0.004009
Chr2	151500000	1.51e+08	1.52e+08	0.01	3949	0.003949
Chr2	152500000	1.52e+08	1.53e+08	0.01	4462	0.004462
Chr2	153500000	1.53e+08	1.54e+08	0.01	4045	0.004045
Chr2	154500000	1.54e+08	1.55e+08	0.02	4126	0.004126
Chr2	155500000	1.55e+08	1.56e+08	0.02	3621	0.003621
Chr2	156500000	1.56e+08	1.57e+08	0.01	3352	0.003352
Chr2	157500000	1.57e+08	1.58e+08	0.01	3605	0.003605
Chr2	158500000	1.58e+08	1.59e+08	0.01	4600	0.0046
Chr2	159500000	1.59e+08	1.6e+08	0.01	2569	0.002569
Chr2	160500000	1.6e+08	1.61e+08	0.01	2703	0.002703
Chr2	161500000	1.61e+08	1.62e+08	0.01	3306	0.003306
Chr2	162500000	1.62e+08	1.63e+08	0.01	4157	0.004157
Chr2	163500000	1.63e+08	1.64e+08	0.01	3884	0.003884
Chr2	164500000	1.64e+08	1.65e+08	0.01	3666	0.003666
Chr2	165500000	1.65e+08	1.66e+08	0.02	4377	0.004377
Chr2	166500000	1.66e+08	1.67e+08	0.01	3692	0.003692
Chr2	167500000	1.67e+08	1.68e+08	0.01	5380	0.00538
Chr2	168500000	1.68e+08	1.69e+08	0.01	3622	0.003622
Chr2	169500000	1.69e+08	1.7e+08	0.03	1405	0.001405
Chr2	170500000	1.7e+08	1.71e+08	0.02	2575	0.002575
Chr2	171500000	1.71e+08	1.72e+08	0.12	640	0.00064
Chr2	172500000	1.72e+08	1.73e+08	0.07	1216	0.001216
Chr2	173500000	1.73e+08	1.74e+08	0.06	2099	0.002099
Chr2	174500000	1.74e+08	1.75e+08	0.02	2895	0.002895
Chr2	175500000	1.75e+08	1.76e+08	0.02	3779	0.003779
Chr2	176500000	1.76e+08	1.77e+08	0.01	2754	0.002754
Chr2	177500000	1.77e+08	1.78e+08	0.01	3921	0.003921
Chr2	178500000	1.78e+08	1.79e+08	0.01	3762	0.003762
Chr2	179500000	1.79e+08	1.8e+08	0.04	1281	0.001281
Chr2	180500000	1.8e+08	1.81e+08	0.01	2548	0.002548
Chr2	181500000	1.81e+08	1.82e+08	0.01	2952	0.002952
Chr2	182500000	1.82e+08	1.83e+08	0.03	4181	0.004181
Chr2	183500000	1.83e+08	1.84e+08	0.02	2553	0.002553
Chr2	184500000	1.84e+08	1.85e+08	0.01	2310	0.00231
Chr2	185500000	1.85e+08	1.86e+08	0.01	3718	0.003718
Chr2	186500000	1.86e+08	1.87e+08	0.01	3045	0.003045
Chr2	187500000	1.87e+08	1.88e+08	0	5810	0.00581
Chr2	188500000	1.88e+08	1.89e+08	0.01	3237	0.003237
Chr2	189500000	1.89e+08	1.9e+08	0.03	2436	0.002436
Chr2	190500000	1.9e+08	1.91e+08	0.01	5198	0.005198
Chr2	191500000	1.91e+08	1.92e+08	0.01	4582	0.004582
Chr2	192500000	1.92e+08	1.93e+08	0.02	3416	0.003416
Chr2	193500000	1.93e+08	1.94e+08	0.01	4905	0.004905
Chr2	194500000	1.94e+08	1.95e+08	0.11	2317	0.002317
Chr2	195500000	1.95e+08	1.96e+08	0.01	4792	0.004792
Chr2	196500000	1.96e+08	1.97e+08	0.01	3634	0.003634
Chr2	197500000	1.97e+08	1.98e+08	0.01	3715	0.003715
Chr2	198500000	1.98e+08	1.99e+08	0.01	5025	0.005025
Chr2	199500000	1.99e+08	2e+08	0.01	4216	0.004216
Chr2	200500000	2e+08	2.01e+08	0.3	1563	0.001563
Chr2	201500000	2.01e+08	2.02e+08	0.14	1476	0.001476
Chr2	202500000	2.02e+08	2.03e+08	0.03	2988	0.002988
Chr2	203500000	2.03e+08	2.04e+08	0.02	4625	0.004625
Chr2	204500000	2.04e+08	2.05e+08	0.09	2299	0.002299
Chr2	205500000	2.05e+08	2.06e+08	0.05	2763	0.002763
Chr2	206500000	2.06e+08	2.07e+08	0.01	3850	0.00385
Chr2	207500000	2.07e+08	2.08e+08	0	3876	0.003876
Chr2	208500000	2.08e+08	2.09e+08	0.01	3343	0.003343
Chr2	209500000	2.09e+08	2.1e+08	0.01	2351	0.002351
Chr2	210500000	2.1e+08	2.11e+08	0.01	3318	0.003318
Chr2	211500000	2.11e+08	2.12e+08	0.03	3155	0.003155
Chr2	212500000	2.12e+08	2.13e+08	0.01	4333	0.004333
Chr2	213500000	2.13e+08	2.14e+08	0.01	5201	0.005201
Chr2	214500000	2.14e+08	2.15e+08	0.01	5928	0.005928
Chr2	215500000	2.15e+08	2.16e+08	0.01	3604	0.003604
Chr2	216500000	2.16e+08	2.17e+08	0.01	4032	0.004032
Chr2	217500000	2.17e+08	2.18e+08	0.01	4484	0.004484
Chr2	218500000	2.18e+08	2.19e+08	0	4345	0.004345
Chr2	219500000	2.19e+08	2.2e+08	0.01	3878	0.003878
Chr2	220500000	2.2e+08	2.21e+08	0.01	3652	0.003652
Chr2	221500000	2.21e+08	2.22e+08	0.01	3811	0.003811
Chr2	222500000	2.22e+08	2.23e+08	0.01	4049	0.004049
Chr2	223500000	2.23e+08	2.24e+08	0.01	5368	0.005368
Chr2	224500000	2.24e+08	2.25e+08	0.02	4089	0.004089
Chr2	225500000	2.25e+08	2.26e+08	0.01	4697	0.004697
Chr2	226500000	2.26e+08	2.27e+08	0.02	3280	0.00328
Chr2	227500000	2.27e+08	2.28e+08	0.01	3675	0.003675
Chr2	228500000	2.28e+08	2.29e+08	0.01	4704	0.004704
Chr2	229500000	2.29e+08	2.3e+08	0.01	3724	0.003724
Chr2	230500000	2.3e+08	2.31e+08	0.01	3754	0.003754
Chr2	231500000	2.31e+08	2.32e+08	0.01	3244	0.003244
Chr2	232500000	2.32e+08	2.33e+08	0.01	4193	0.004193
Chr2	233500000	2.33e+08	2.34e+08	0.05	3382	0.003382
Chr2	234500000	2.34e+08	2.35e+08	0.01	5622	0.005622
Chr2	235500000	2.35e+08	2.36e+08	0.01	2650	0.00265
Chr2	236500000	2.36e+08	2.37e+08	0.01	2756	0.002756
Chr2	237500000	2.37e+08	2.38e+08	0.02	1851	0.001851
Chr2	238500000	2.38e+08	2.39e+08	0.03	2693	0.002693
Chr2	239500000	2.39e+08	2.4e+08	0.01	3909	0.003909
Chr2	240500000	2.4e+08	2.41e+08	0.02	4480	0.00448
Chr2	241500000	2.41e+08	2.42e+08	0.01	3474	0.003474
Chr2	242500000	2.42e+08	2.43e+08	0.01	3706	0.003706
Chr2	243500000	2.43e+08	2.44e+08	0.45	1090	0.00109
Chr2	244500000	2.44e+08	2.45e+08	0.03	1988	0.001988
Chr2	245500000	2.45e+08	2.46e+08	0.21	2220	0.00222
Chr2	246500000	2.46e+08	2.47e+08	0.05	2839	0.002839
Chr2	247500000	2.47e+08	2.48e+08	0.02	1817	0.001817
Chr2	248500000	2.48e+08	2.49e+08	0.03	3846	0.003846
Chr2	249500000	2.49e+08	2.5e+08	0.01	3676	0.003676
Chr2	250500000	2.5e+08	2.51e+08	0.01	3213	0.003213
Chr2	251500000	2.51e+08	2.52e+08	0.01	4446	0.004446
Chr2	252500000	2.52e+08	2.53e+08	0.06	1983	0.001983
Chr2	253500000	2.53e+08	2.54e+08	0.07	1862	0.001862
Chr2	254500000	2.54e+08	2.55e+08	0.21	886	0.000886
Chr2	255500000	2.55e+08	2.56e+08	0.02	4512	0.004512
Chr2	256500000	2.56e+08	2.57e+08	0.16	2886	0.002886
Chr2	257500000	2.57e+08	2.58e+08	0.01	3120	0.00312
Chr2	258500000	2.58e+08	2.59e+08	0.01	4150	0.00415
Chr2	259500000	2.59e+08	2.6e+08	0.02	3536	0.003536
Chr2	260500000	2.6e+08	2.61e+08	0.04	1978	0.001978
Chr2	261500000	2.61e+08	2.62e+08	0.07	2677	0.002677
Chr2	262500000	2.62e+08	2.63e+08	0.02	2785	0.002785
Chr2	263500000	2.63e+08	2.64e+08	0.01	5464	0.005464
Chr2	264500000	2.64e+08	2.65e+08	0.01	4300	0.0043
Chr2	265500000	2.65e+08	2.66e+08	0.01	3915	0.003915
Chr2	266500000	2.66e+08	2.67e+08	0.02	3794	0.003794
Chr2	267500000	2.67e+08	2.68e+08	0.03	3377	0.003377
Chr2	268500000	2.68e+08	2.69e+08	0	3349	0.003349
Chr2	269500000	2.69e+08	2.7e+08	0.01	3304	0.003304
Chr2	270500000	2.7e+08	2.71e+08	0.04	1641	0.001641
Chr2	271500000	2.71e+08	2.72e+08	0.02	4000	0.004
Chr2	272500000	2.72e+08	2.73e+08	0.05	4611	0.004611
Chr2	273500000	2.73e+08	2.74e+08	0.01	4315	0.004315
Chr2	274500000	2.74e+08	2.75e+08	0.01	3807	0.003807
Chr2	275500000	2.75e+08	2.76e+08	0.01	3636	0.003636
Chr2	276500000	2.76e+08	2.77e+08	0.11	2020	0.00202
Chr2	277500000	2.77e+08	2.78e+08	0.01	3062	0.003062
Chr2	278500000	2.78e+08	2.79e+08	0.01	4239	0.004239
Chr2	279500000	2.79e+08	2.8e+08	0.03	2821	0.002821
Chr2	280500000	2.8e+08	2.81e+08	0.02	3072	0.003072
Chr2	281500000	2.81e+08	2.82e+08	0.02	4363	0.004363
Chr2	282500000	2.82e+08	2.83e+08	0.01	3871	0.003871
Chr2	283500000	2.83e+08	2.84e+08	0.01	1708	0.001708
Chr2	284500000	2.84e+08	2.85e+08	0.01	2665	0.002665
Chr2	285500000	2.85e+08	2.86e+08	0.01	4882	0.004882
Chr2	286500000	2.86e+08	2.87e+08	0.01	3276	0.003276
Chr2	287500000	2.87e+08	2.88e+08	0.01	3442	0.003442
Chr2	288500000	2.88e+08	2.89e+08	0	3328	0.003328
Chr2	289500000	2.89e+08	2.9e+08	0.01	3786	0.003786
Chr2	290500000	2.9e+08	2.91e+08	0.01	3655	0.003655
Chr2	291500000	2.91e+08	2.92e+08	0.04	3730	0.00373
Chr2	292500000	2.92e+08	2.93e+08	0.02	2708	0.002708
Chr2	293500000	2.93e+08	2.94e+08	0.03	2260	0.00226
Chr2	294500000	2.94e+08	2.95e+08	0.01	4392	0.004392
Chr2	295500000	2.95e+08	2.96e+08	0.01	4801	0.004801
Chr2	296500000	2.96e+08	2.97e+08	0	4770	0.00477
Chr2	297500000	2.97e+08	2.98e+08	0.01	3933	0.003933
Chr2	298500000	2.98e+08	2.99e+08	0.01	4356	0.004356
Chr2	299500000	2.99e+08	3e+08	0.02	3789	0.003789
Chr2	300500000	3e+08	3.01e+08	0.01	3327	0.003327
Chr2	301500000	3.01e+08	3.02e+08	0.02	5688	0.005688
Chr2	302500000	3.02e+08	3.03e+08	0.02	4023	0.004023
Chr2	303500000	3.03e+08	3.04e+08	0.01	2992	0.002992
Chr2	304500000	3.04e+08	3.05e+08	0.09	2758	0.002758
Chr2	305500000	3.05e+08	3.06e+08	0.02	5546	0.005546
Chr2	306500000	3.06e+08	3.07e+08	0.07	3120	0.00312
Chr2	307500000	3.07e+08	3.08e+08	0.01	4775	0.004775
Chr2	308500000	3.08e+08	3.09e+08	0.03	2685	0.002685
Chr2	309500000	3.09e+08	3.1e+08	0.02	3884	0.003884
Chr2	310500000	3.1e+08	3.11e+08	0.01	4377	0.004377
Chr2	311500000	3.11e+08	3.12e+08	0.01	4293	0.004293
Chr2	312500000	3.12e+08	3.13e+08	0.02	5893	0.005893
Chr2	313500000	3.13e+08	3.14e+08	0.01	3573	0.003573
Chr2	314500000	3.14e+08	3.15e+08	0.02	2817	0.002817
Chr2	315500000	3.15e+08	3.16e+08	0.02	4697	0.004697
Chr2	316500000	3.16e+08	3.17e+08	0.02	4688	0.004688
Chr2	317500000	3.17e+08	3.18e+08	0.03	2621	0.002621
Chr2	318500000	3.18e+08	3.19e+08	0.14	2810	0.00281
Chr2	319500000	3.19e+08	3.2e+08	0.03	2619	0.002619
Chr2	320500000	3.2e+08	3.21e+08	0.01	4077	0.004077
Chr2	321500000	3.21e+08	3.22e+08	0.01	5986	0.005986
Chr2	322500000	3.22e+08	3.23e+08	0.03	4095	0.004095
Chr2	323500000	3.23e+08	3.24e+08	0.01	2750	0.00275
Chr2	324500000	3.24e+08	3.25e+08	0.01	4505	0.004505
Chr2	325500000	3.25e+08	3.26e+08	0.01	4611	0.004611
Chr2	326500000	3.26e+08	3.27e+08	0.01	2752	0.002752
Chr2	327500000	3.27e+08	3.28e+08	0.01	3870	0.00387
Chr2	328500000	3.28e+08	3.29e+08	0.01	3982	0.003982
Chr2	329500000	3.29e+08	3.3e+08	0.08	4087	0.004087
Chr2	330500000	3.3e+08	3.31e+08	0.17	1856	0.001856
Chr2	331500000	3.31e+08	3.32e+08	0.02	2380	0.00238
Chr2	332500000	3.32e+08	3.33e+08	0.03	1807	0.001807
Chr2	333139497	3.33e+08	333278994	0.01	447	0.000447
Chr3	5e+05	0	1e+06	0.99	2922	0.002922
Chr3	1500000	1e+06	2e+06	0.98	2516	0.002516
Chr3	2500000	2e+06	3e+06	0.86	4363	0.004363
Chr3	3500000	3e+06	4e+06	0.97	3385	0.003385
Chr3	4500000	4e+06	5e+06	0.98	2375	0.002375
Chr3	5500000	5e+06	6e+06	0.98	3136	0.003136
Chr3	6500000	6e+06	7e+06	0.97	2910	0.00291
Chr3	7500000	7e+06	8e+06	0.99	2709	0.002709
Chr3	8500000	8e+06	9e+06	0.99	2299	0.002299
Chr3	9500000	9e+06	1e+07	0.98	2645	0.002645
Chr3	10500000	1e+07	1.1e+07	0.99	3564	0.003564
Chr3	11500000	1.1e+07	1.2e+07	0.92	2939	0.002939
Chr3	12500000	1.2e+07	1.3e+07	0.98	1676	0.001676
Chr3	13500000	1.3e+07	1.4e+07	0.98	1986	0.001986
Chr3	14500000	1.4e+07	1.5e+07	0.97	3208	0.003208
Chr3	15500000	1.5e+07	1.6e+07	0.98	4378	0.004378
Chr3	16500000	1.6e+07	1.7e+07	0.98	5407	0.005407
Chr3	17500000	1.7e+07	1.8e+07	0.99	2631	0.002631
Chr3	18500000	1.8e+07	1.9e+07	0.99	3892	0.003892
Chr3	19500000	1.9e+07	2e+07	0.87	3069	0.003069
Chr3	20500000	2e+07	2.1e+07	0.99	5710	0.00571
Chr3	21500000	2.1e+07	2.2e+07	0.99	4457	0.004457
Chr3	22500000	2.2e+07	2.3e+07	0.99	5242	0.005242
Chr3	23500000	2.3e+07	2.4e+07	0.99	3855	0.003855
Chr3	24500000	2.4e+07	2.5e+07	0.95	3330	0.00333
Chr3	25500000	2.5e+07	2.6e+07	0.98	4584	0.004584
Chr3	26500000	2.6e+07	2.7e+07	0.99	3350	0.00335
Chr3	27500000	2.7e+07	2.8e+07	0.79	1971	0.001971
Chr3	28500000	2.8e+07	2.9e+07	0.99	3146	0.003146
Chr3	29500000	2.9e+07	3e+07	0.97	3539	0.003539
Chr3	30500000	3e+07	3.1e+07	0.99	2031	0.002031
Chr3	31500000	3.1e+07	3.2e+07	0.99	3869	0.003869
Chr3	32500000	3.2e+07	3.3e+07	0.99	3515	0.003515
Chr3	33500000	3.3e+07	3.4e+07	0.97	3174	0.003174
Chr3	34500000	3.4e+07	3.5e+07	0.98	3771	0.003771
Chr3	35500000	3.5e+07	3.6e+07	0.99	3605	0.003605
Chr3	36500000	3.6e+07	3.7e+07	0.98	2365	0.002365
Chr3	37500000	3.7e+07	3.8e+07	0.99	2673	0.002673
Chr3	38500000	3.8e+07	3.9e+07	0.99	3425	0.003425
Chr3	39500000	3.9e+07	4e+07	0.99	2398	0.002398
Chr3	40500000	4e+07	4.1e+07	0.99	3893	0.003893
Chr3	41500000	4.1e+07	4.2e+07	0.99	3680	0.00368
Chr3	42500000	4.2e+07	4.3e+07	0.99	3238	0.003238
Chr3	43500000	4.3e+07	4.4e+07	0.99	4515	0.004515
Chr3	44500000	4.4e+07	4.5e+07	0.99	3050	0.00305
Chr3	45500000	4.5e+07	4.6e+07	0.99	4642	0.004642
Chr3	46500000	4.6e+07	4.7e+07	0.97	2740	0.00274
Chr3	47500000	4.7e+07	4.8e+07	0.98	3249	0.003249
Chr3	48500000	4.8e+07	4.9e+07	0.98	3761	0.003761
Chr3	49500000	4.9e+07	5e+07	0.99	3819	0.003819
Chr3	50500000	5e+07	5.1e+07	0.99	3214	0.003214
Chr3	51500000	5.1e+07	5.2e+07	0.99	3061	0.003061
Chr3	52500000	5.2e+07	5.3e+07	0.99	5138	0.005138
Chr3	53500000	5.3e+07	5.4e+07	0.82	1688	0.001688
Chr3	54500000	5.4e+07	5.5e+07	0.99	3566	0.003566
Chr3	55500000	5.5e+07	5.6e+07	0.99	4698	0.004698
Chr3	56500000	5.6e+07	5.7e+07	0.95	2920	0.00292
Chr3	57500000	5.7e+07	5.8e+07	0.93	2379	0.002379
Chr3	58500000	5.8e+07	5.9e+07	0.98	2529	0.002529
Chr3	59500000	5.9e+07	6e+07	0.96	1593	0.001593
Chr3	60500000	6e+07	6.1e+07	0.97	1793	0.001793
Chr3	61500000	6.1e+07	6.2e+07	0.97	2736	0.002736
Chr3	62500000	6.2e+07	6.3e+07	0.98	3556	0.003556
Chr3	63500000	6.3e+07	6.4e+07	0.98	2560	0.00256
Chr3	64500000	6.4e+07	6.5e+07	0.99	4571	0.004571
Chr3	65500000	6.5e+07	6.6e+07	0.97	3510	0.00351
Chr3	66500000	6.6e+07	6.7e+07	0.98	1651	0.001651
Chr3	67500000	6.7e+07	6.8e+07	0.99	3554	0.003554
Chr3	68500000	6.8e+07	6.9e+07	0.99	3088	0.003088
Chr3	69500000	6.9e+07	7e+07	0.96	1358	0.001358
Chr3	70500000	7e+07	7.1e+07	0.75	1933	0.001933
Chr3	71500000	7.1e+07	7.2e+07	0.96	2796	0.002796
Chr3	72500000	7.2e+07	7.3e+07	0.98	3091	0.003091
Chr3	73500000	7.3e+07	7.4e+07	0.99	3529	0.003529
Chr3	74500000	7.4e+07	7.5e+07	0.99	3688	0.003688
Chr3	75500000	7.5e+07	7.6e+07	0.98	2741	0.002741
Chr3	76500000	7.6e+07	7.7e+07	0.98	2073	0.002073
Chr3	77500000	7.7e+07	7.8e+07	0.98	3864	0.003864
Chr3	78500000	7.8e+07	7.9e+07	0.97	3315	0.003315
Chr3	79500000	7.9e+07	8e+07	0.97	3571	0.003571
Chr3	80500000	8e+07	8.1e+07	0.84	1346	0.001346
Chr3	81500000	8.1e+07	8.2e+07	0.99	3854	0.003854
Chr3	82500000	8.2e+07	8.3e+07	0.99	2666	0.002666
Chr3	83500000	8.3e+07	8.4e+07	0.98	2457	0.002457
Chr3	84500000	8.4e+07	8.5e+07	0.99	3353	0.003353
Chr3	85500000	8.5e+07	8.6e+07	0.99	2682	0.002682
Chr3	86500000	8.6e+07	8.7e+07	0.98	3646	0.003646
Chr3	87500000	8.7e+07	8.8e+07	0.99	3754	0.003754
Chr3	88500000	8.8e+07	8.9e+07	0.99	3958	0.003958
Chr3	89500000	8.9e+07	9e+07	0.98	2004	0.002004
Chr3	90500000	9e+07	9.1e+07	0.95	2101	0.002101
Chr3	91500000	9.1e+07	9.2e+07	0.99	3933	0.003933
Chr3	92500000	9.2e+07	9.3e+07	0.99	2831	0.002831
Chr3	93500000	9.3e+07	9.4e+07	0.98	4270	0.00427
Chr3	94500000	9.4e+07	9.5e+07	0.99	3880	0.00388
Chr3	95500000	9.5e+07	9.6e+07	0.99	3999	0.003999
Chr3	96500000	9.6e+07	9.7e+07	0.99	5315	0.005315
Chr3	97500000	9.7e+07	9.8e+07	0.98	5056	0.005056
Chr3	98500000	9.8e+07	9.9e+07	0.99	4183	0.004183
Chr3	99500000	9.9e+07	1e+08	0.99	3162	0.003162
Chr3	100500000	1e+08	1.01e+08	0.99	3409	0.003409
Chr3	101500000	1.01e+08	1.02e+08	0.99	2093	0.002093
Chr3	102500000	1.02e+08	1.03e+08	0.98	2321	0.002321
Chr3	103500000	1.03e+08	1.04e+08	0.99	3271	0.003271
Chr3	104500000	1.04e+08	1.05e+08	0.99	3695	0.003695
Chr3	105500000	1.05e+08	1.06e+08	0.99	2504	0.002504
Chr3	106500000	1.06e+08	1.07e+08	0.97	3160	0.00316
Chr3	107500000	1.07e+08	1.08e+08	0.97	2494	0.002494
Chr3	108500000	1.08e+08	1.09e+08	0.99	3067	0.003067
Chr3	109500000	1.09e+08	1.1e+08	0.99	3103	0.003103
Chr3	110500000	1.1e+08	1.11e+08	0.98	3337	0.003337
Chr3	111500000	1.11e+08	1.12e+08	0.99	2420	0.00242
Chr3	112500000	1.12e+08	1.13e+08	0.99	1030	0.00103
Chr3	113500000	1.13e+08	1.14e+08	0.98	1814	0.001814
Chr3	114500000	1.14e+08	1.15e+08	0.93	882	0.000882
Chr3	115500000	1.15e+08	1.16e+08	0.66	880	0.00088
Chr3	116500000	1.16e+08	1.17e+08	0.73	889	0.000889
Chr3	117500000	1.17e+08	1.18e+08	0.85	941	0.000941
Chr3	118500000	1.18e+08	1.19e+08	0.61	943	0.000943
Chr3	119500000	1.19e+08	1.2e+08	0.71	1660	0.00166
Chr3	120500000	1.2e+08	1.21e+08	0.88	2086	0.002086
Chr3	121500000	1.21e+08	1.22e+08	0.53	2233	0.002233
Chr3	122500000	1.22e+08	1.23e+08	0.56	1826	0.001826
Chr3	123500000	1.23e+08	1.24e+08	0.99	2753	0.002753
Chr3	124500000	1.24e+08	1.25e+08	0.98	1042	0.001042
Chr3	125500000	1.25e+08	1.26e+08	0.97	4495	0.004495
Chr3	126500000	1.26e+08	1.27e+08	0.99	3564	0.003564
Chr3	127500000	1.27e+08	1.28e+08	0.99	3209	0.003209
Chr3	128500000	1.28e+08	1.29e+08	0.97	1944	0.001944
Chr3	129500000	1.29e+08	1.3e+08	0.99	3354	0.003354
Chr3	130500000	1.3e+08	1.31e+08	0.99	2968	0.002968
Chr3	131500000	1.31e+08	1.32e+08	0.8	1523	0.001523
Chr3	132500000	1.32e+08	1.33e+08	0.98	4324	0.004324
Chr3	133500000	1.33e+08	1.34e+08	0.99	4017	0.004017
Chr3	134500000	1.34e+08	1.35e+08	0.98	3487	0.003487
Chr3	135500000	1.35e+08	1.36e+08	0.98	3497	0.003497
Chr3	136500000	1.36e+08	1.37e+08	0.98	3726	0.003726
Chr3	137500000	1.37e+08	1.38e+08	0.99	4677	0.004677
Chr3	138500000	1.38e+08	1.39e+08	0.99	4281	0.004281
Chr3	139500000	1.39e+08	1.4e+08	0.97	3908	0.003908
Chr3	140500000	1.4e+08	1.41e+08	0.98	3184	0.003184
Chr3	141500000	1.41e+08	1.42e+08	0.99	4136	0.004136
Chr3	142500000	1.42e+08	1.43e+08	0.99	3329	0.003329
Chr3	143500000	1.43e+08	1.44e+08	0.99	4127	0.004127
Chr3	144500000	1.44e+08	1.45e+08	0.99	4933	0.004933
Chr3	145500000	1.45e+08	1.46e+08	0.99	4066	0.004066
Chr3	146500000	1.46e+08	1.47e+08	0.98	3324	0.003324
Chr3	147500000	1.47e+08	1.48e+08	0.99	2575	0.002575
Chr3	148500000	1.48e+08	1.49e+08	0.99	2874	0.002874
Chr3	149500000	1.49e+08	1.5e+08	0.99	4716	0.004716
Chr3	150500000	1.5e+08	1.51e+08	0.99	3140	0.00314
Chr3	151500000	1.51e+08	1.52e+08	0.99	3798	0.003798
Chr3	152500000	1.52e+08	1.53e+08	0.99	6132	0.006132
Chr3	153500000	1.53e+08	1.54e+08	0.98	4191	0.004191
Chr3	154500000	1.54e+08	1.55e+08	0.99	3360	0.00336
Chr3	155500000	1.55e+08	1.56e+08	0.98	5180	0.00518
Chr3	156500000	1.56e+08	1.57e+08	0.99	3352	0.003352
Chr3	157500000	1.57e+08	1.58e+08	0.97	5068	0.005068
Chr3	158500000	1.58e+08	1.59e+08	0.97	4888	0.004888
Chr3	159500000	1.59e+08	1.6e+08	0.98	3144	0.003144
Chr3	160500000	1.6e+08	1.61e+08	0.61	2933	0.002933
Chr3	161500000	1.61e+08	1.62e+08	0.9	1248	0.001248
Chr3	162500000	1.62e+08	1.63e+08	0.98	1295	0.001295
Chr3	163500000	1.63e+08	1.64e+08	0.97	428	0.000428
Chr3	164500000	1.64e+08	1.65e+08	0.99	2544	0.002544
Chr3	165500000	1.65e+08	1.66e+08	0.99	3126	0.003126
Chr3	166500000	1.66e+08	1.67e+08	0.97	1403	0.001403
Chr3	167500000	1.67e+08	1.68e+08	0.97	4088	0.004088
Chr3	168500000	1.68e+08	1.69e+08	0.97	3700	0.0037
Chr3	169500000	1.69e+08	1.7e+08	0.99	1734	0.001734
Chr3	170500000	1.7e+08	1.71e+08	0.96	4608	0.004608
Chr3	171500000	1.71e+08	1.72e+08	0.92	4835	0.004835
Chr3	172500000	1.72e+08	1.73e+08	0.99	3541	0.003541
Chr3	173500000	1.73e+08	1.74e+08	0.99	4302	0.004302
Chr3	174500000	1.74e+08	1.75e+08	0.99	3272	0.003272
Chr3	175500000	1.75e+08	1.76e+08	0.98	2438	0.002438
Chr3	176500000	1.76e+08	1.77e+08	0.98	4838	0.004838
Chr3	177500000	1.77e+08	1.78e+08	0.99	3766	0.003766
Chr3	178500000	1.78e+08	1.79e+08	0.99	5423	0.005423
Chr3	179500000	1.79e+08	1.8e+08	0.98	4430	0.00443
Chr3	180500000	1.8e+08	1.81e+08	0.98	4097	0.004097
Chr3	181500000	1.81e+08	1.82e+08	0.99	3429	0.003429
Chr3	182500000	1.82e+08	1.83e+08	0.99	4017	0.004017
Chr3	183500000	1.83e+08	1.84e+08	0.99	3072	0.003072
Chr3	184500000	1.84e+08	1.85e+08	0.99	3298	0.003298
Chr3	185500000	1.85e+08	1.86e+08	0.99	4351	0.004351
Chr3	186500000	1.86e+08	1.87e+08	0.93	2051	0.002051
Chr3	187500000	1.87e+08	1.88e+08	0.85	2315	0.002315
Chr3	188500000	1.88e+08	1.89e+08	0.94	2981	0.002981
Chr3	189500000	1.89e+08	1.9e+08	0.96	2255	0.002255
Chr3	190500000	1.9e+08	1.91e+08	0.96	1626	0.001626
Chr3	191500000	1.91e+08	1.92e+08	0.98	2158	0.002158
Chr3	192500000	1.92e+08	1.93e+08	0.97	3386	0.003386
Chr3	193500000	1.93e+08	1.94e+08	0.95	1179	0.001179
Chr3	194500000	1.94e+08	1.95e+08	0.99	2216	0.002216
Chr3	195500000	1.95e+08	1.96e+08	0.99	3632	0.003632
Chr3	196500000	1.96e+08	1.97e+08	0.91	1150	0.00115
Chr3	197500000	1.97e+08	1.98e+08	0.89	1011	0.001011
Chr3	198500000	1.98e+08	1.99e+08	0.85	1095	0.001095
Chr3	199500000	1.99e+08	2e+08	0.99	3601	0.003601
Chr3	200500000	2e+08	2.01e+08	0.99	4158	0.004158
Chr3	201500000	2.01e+08	2.02e+08	0.99	4681	0.004681
Chr3	202500000	2.02e+08	2.03e+08	0.99	3834	0.003834
Chr3	203500000	2.03e+08	2.04e+08	0.98	3716	0.003716
Chr3	204500000	2.04e+08	2.05e+08	0.97	2149	0.002149
Chr3	205500000	2.05e+08	2.06e+08	0.99	3839	0.003839
Chr3	206500000	2.06e+08	2.07e+08	0.99	3890	0.00389
Chr3	207500000	2.07e+08	2.08e+08	0.99	3195	0.003195
Chr3	208500000	2.08e+08	2.09e+08	0.99	5098	0.005098
Chr3	209500000	2.09e+08	2.1e+08	0.99	3133	0.003133
Chr3	210500000	2.1e+08	2.11e+08	0.99	4393	0.004393
Chr3	211500000	2.11e+08	2.12e+08	0.99	3526	0.003526
Chr3	212500000	2.12e+08	2.13e+08	0.98	1833	0.001833
Chr3	213500000	2.13e+08	2.14e+08	0.99	3260	0.00326
Chr3	214500000	2.14e+08	2.15e+08	0.71	3583	0.003583
Chr3	215500000	2.15e+08	2.16e+08	0.97	5062	0.005062
Chr3	216500000	2.16e+08	2.17e+08	0.99	4055	0.004055
Chr3	217500000	2.17e+08	2.18e+08	0.99	2755	0.002755
Chr3	218500000	2.18e+08	2.19e+08	0.99	2816	0.002816
Chr3	219500000	2.19e+08	2.2e+08	1	5140	0.00514
Chr3	220500000	2.2e+08	2.21e+08	0.98	3219	0.003219
Chr3	221500000	2.21e+08	2.22e+08	0.99	3687	0.003687
Chr3	222500000	2.22e+08	2.23e+08	0.98	2985	0.002985
Chr3	223500000	2.23e+08	2.24e+08	0.99	3625	0.003625
Chr3	224500000	2.24e+08	2.25e+08	0.99	4298	0.004298
Chr3	225500000	2.25e+08	2.26e+08	0.99	3702	0.003702
Chr3	226500000	2.26e+08	2.27e+08	0.99	3667	0.003667
Chr3	227500000	2.27e+08	2.28e+08	0.87	1993	0.001993
Chr3	228500000	2.28e+08	2.29e+08	0.98	3798	0.003798
Chr3	229500000	2.29e+08	2.3e+08	0.99	4163	0.004163
Chr3	230500000	2.3e+08	2.31e+08	0.99	3659	0.003659
Chr3	231500000	2.31e+08	2.32e+08	0.99	4247	0.004247
Chr3	232500000	2.32e+08	2.33e+08	0.99	3980	0.00398
Chr3	233500000	2.33e+08	2.34e+08	0.97	2823	0.002823
Chr3	234500000	2.34e+08	2.35e+08	0.98	3162	0.003162
Chr3	235500000	2.35e+08	2.36e+08	0.99	3068	0.003068
Chr3	236500000	2.36e+08	2.37e+08	0.98	4232	0.004232
Chr3	237500000	2.37e+08	2.38e+08	0.99	4536	0.004536
Chr3	238500000	2.38e+08	2.39e+08	0.86	2576	0.002576
Chr3	239500000	2.39e+08	2.4e+08	0.99	3611	0.003611
Chr3	240500000	2.4e+08	2.41e+08	0.98	2849	0.002849
Chr3	241500000	2.41e+08	2.42e+08	0.98	3412	0.003412
Chr3	242500000	2.42e+08	2.43e+08	0.99	3418	0.003418
Chr3	243500000	2.43e+08	2.44e+08	0.99	5000	0.005
Chr3	244500000	2.44e+08	2.45e+08	0.98	2741	0.002741
Chr3	245500000	2.45e+08	2.46e+08	0.98	2130	0.00213
Chr3	246500000	2.46e+08	2.47e+08	0.99	3903	0.003903
Chr3	247500000	2.47e+08	2.48e+08	0.97	3272	0.003272
Chr3	248500000	2.48e+08	2.49e+08	0.99	2497	0.002497
Chr3	249500000	2.49e+08	2.5e+08	0.99	4789	0.004789
Chr3	250500000	2.5e+08	2.51e+08	0.99	3747	0.003747
Chr3	251500000	2.51e+08	2.52e+08	0.99	4691	0.004691
Chr3	252500000	2.52e+08	2.53e+08	0.99	4331	0.004331
Chr3	253500000	2.53e+08	2.54e+08	0.97	3284	0.003284
Chr3	254500000	2.54e+08	2.55e+08	0.91	2360	0.00236
Chr3	255500000	2.55e+08	2.56e+08	0.76	1571	0.001571
Chr3	256500000	2.56e+08	2.57e+08	0.97	5096	0.005096
Chr3	257500000	2.57e+08	2.58e+08	0.99	2543	0.002543
Chr3	258500000	2.58e+08	2.59e+08	0.98	2438	0.002438
Chr3	259500000	2.59e+08	2.6e+08	0.99	3879	0.003879
Chr3	260500000	2.6e+08	2.61e+08	0.99	3438	0.003438
Chr3	261500000	2.61e+08	2.62e+08	0.99	3233	0.003233
Chr3	262500000	2.62e+08	2.63e+08	0.99	3653	0.003653
Chr3	263500000	2.63e+08	2.64e+08	0.99	4577	0.004577
Chr3	264500000	2.64e+08	2.65e+08	0.93	2937	0.002937
Chr3	265500000	2.65e+08	2.66e+08	0.31	760	0.00076
Chr3	266500000	2.66e+08	2.67e+08	0.98	4090	0.00409
Chr3	267500000	2.67e+08	2.68e+08	0.99	3983	0.003983
Chr3	268500000	2.68e+08	2.69e+08	0.99	3842	0.003842
Chr3	269500000	2.69e+08	2.7e+08	0.95	2864	0.002864
Chr3	270500000	2.7e+08	2.71e+08	0.99	3777	0.003777
Chr3	271500000	2.71e+08	2.72e+08	0.99	3925	0.003925
Chr3	272500000	2.72e+08	2.73e+08	0.99	3975	0.003975
Chr3	273500000	2.73e+08	2.74e+08	0.99	4348	0.004348
Chr3	274500000	2.74e+08	2.75e+08	0.96	1703	0.001703
Chr3	275500000	2.75e+08	2.76e+08	0.96	2646	0.002646
Chr3	276500000	2.76e+08	2.77e+08	0.97	2443	0.002443
Chr3	277500000	2.77e+08	2.78e+08	0.97	2140	0.00214
Chr3	278500000	2.78e+08	2.79e+08	0.95	3072	0.003072
Chr3	279500000	2.79e+08	2.8e+08	0.99	4432	0.004432
Chr3	280500000	2.8e+08	2.81e+08	0.76	1231	0.001231
Chr3	281500000	2.81e+08	2.82e+08	0.98	4351	0.004351
Chr3	282500000	2.82e+08	2.83e+08	0.85	2350	0.00235
Chr3	283500000	2.83e+08	2.84e+08	0.99	3953	0.003953
Chr3	284500000	2.84e+08	2.85e+08	0.99	3618	0.003618
Chr3	285500000	2.85e+08	2.86e+08	0.97	2478	0.002478
Chr3	286500000	2.86e+08	2.87e+08	0.96	3130	0.00313
Chr3	287500000	2.87e+08	2.88e+08	0.98	3753	0.003753
Chr3	288500000	2.88e+08	2.89e+08	0.98	1418	0.001418
Chr3	289500000	2.89e+08	2.9e+08	0.91	2937	0.002937
Chr3	290500000	2.9e+08	2.91e+08	0.97	3822	0.003822
Chr3	291500000	2.91e+08	2.92e+08	0.96	4297	0.004297
Chr3	292500000	2.92e+08	2.93e+08	0.44	859	0.000859
Chr3	293500000	2.93e+08	2.94e+08	0.98	3313	0.003313
Chr3	294500000	2.94e+08	2.95e+08	0.98	3672	0.003672
Chr3	295500000	2.95e+08	2.96e+08	0.99	2248	0.002248
Chr3	296500000	2.96e+08	2.97e+08	0.99	3925	0.003925
Chr3	297500000	2.97e+08	2.98e+08	1	3849	0.003849
Chr3	298500000	2.98e+08	2.99e+08	0.99	4931	0.004931
Chr3	299500000	2.99e+08	3e+08	0.99	5133	0.005133
Chr3	300500000	3e+08	3.01e+08	0.99	3666	0.003666
Chr3	301500000	3.01e+08	3.02e+08	0.99	2903	0.002903
Chr3	302500000	3.02e+08	3.03e+08	0.99	4006	0.004006
Chr3	303500000	3.03e+08	3.04e+08	0.99	3921	0.003921
Chr3	304500000	3.04e+08	3.05e+08	0.99	3680	0.00368
Chr3	305500000	3.05e+08	3.06e+08	0.99	3867	0.003867
Chr3	306500000	3.06e+08	3.07e+08	0.99	3685	0.003685
Chr3	307500000	3.07e+08	3.08e+08	0.96	2612	0.002612
Chr3	308500000	3.08e+08	3.09e+08	0.98	4196	0.004196
Chr3	309500000	3.09e+08	3.1e+08	0.98	4249	0.004249
Chr3	310500000	3.1e+08	3.11e+08	0.92	1973	0.001973
Chr3	311500000	3.11e+08	3.12e+08	0.96	1461	0.001461
Chr3	312500000	3.12e+08	3.13e+08	1	4130	0.00413
Chr3	313500000	3.13e+08	3.14e+08	0.99	3813	0.003813
Chr3	314500000	3.14e+08	3.15e+08	0.99	4331	0.004331
Chr3	315500000	3.15e+08	3.16e+08	0.97	2962	0.002962
Chr3	316500000	3.16e+08	3.17e+08	0.95	3041	0.003041
Chr3	317500000	3.17e+08	3.18e+08	0.99	2576	0.002576
Chr3	318500000	3.18e+08	3.19e+08	0.96	4488	0.004488
Chr3	319500000	3.19e+08	3.2e+08	0.97	1925	0.001925
Chr3	320500000	3.2e+08	3.21e+08	0.99	3305	0.003305
Chr3	321500000	3.21e+08	3.22e+08	0.99	4348	0.004348
Chr3	322500000	3.22e+08	3.23e+08	0.95	3063	0.003063
Chr3	323500000	3.23e+08	3.24e+08	0.98	1353	0.001353
Chr3	324500000	3.24e+08	3.25e+08	0.84	2966	0.002966
Chr3	325500000	3.25e+08	3.26e+08	0.99	2926	0.002926
Chr3	326500000	3.26e+08	3.27e+08	0.98	2523	0.002523
Chr3	327500000	3.27e+08	3.28e+08	0.99	5608	0.005608
Chr3	328500000	3.28e+08	3.29e+08	0.99	4343	0.004343
Chr3	329500000	3.29e+08	3.3e+08	0.99	3349	0.003349
Chr3	330500000	3.3e+08	3.31e+08	0.97	2682	0.002682
Chr3	331500000	3.31e+08	3.32e+08	0.95	3860	0.00386
Chr3	332500000	3.32e+08	3.33e+08	0.96	3934	0.003934
Chr3	333500000	3.33e+08	3.34e+08	0.93	3362	0.003362
Chr3	334500000	3.34e+08	3.35e+08	0.99	3036	0.003036
Chr3	335500000	3.35e+08	3.36e+08	0.23	4132	0.004132
Chr3	336500000	3.36e+08	3.37e+08	0.02	2151	0.002151
Chr3	337500000	3.37e+08	3.38e+08	0.04	4753	0.004753
Chr3	338500000	3.38e+08	3.39e+08	0.03	3303	0.003303
Chr3	339500000	3.39e+08	3.4e+08	0.02	4579	0.004579
Chr3	340500000	3.4e+08	3.41e+08	0.03	3261	0.003261
Chr3	341500000	3.41e+08	3.42e+08	0.02	4219	0.004219
Chr3	342500000	3.42e+08	3.43e+08	0.01	4814	0.004814
Chr3	343500000	3.43e+08	3.44e+08	0.01	3042	0.003042
Chr3	344500000	3.44e+08	3.45e+08	0.01	4452	0.004452
Chr3	345500000	3.45e+08	3.46e+08	0.03	4279	0.004279
Chr3	346500000	3.46e+08	3.47e+08	0.07	2830	0.00283
Chr3	347500000	3.47e+08	3.48e+08	0.11	1160	0.00116
Chr3	348500000	3.48e+08	3.49e+08	0.21	3263	0.003263
Chr3	349500000	3.49e+08	3.5e+08	0.01	4581	0.004581
Chr3	350500000	3.5e+08	3.51e+08	0.01	3144	0.003144
Chr3	351500000	3.51e+08	3.52e+08	0.01	3175	0.003175
Chr3	352500000	3.52e+08	3.53e+08	0.02	2354	0.002354
Chr3	353500000	3.53e+08	3.54e+08	0.03	3223	0.003223
Chr3	354028973	3.54e+08	354057947	NA	0	0
Chr4	5e+05	0	1e+06	0.73	591	0.000591
Chr4	1500000	1e+06	2e+06	0.87	1611	0.001611
Chr4	2500000	2e+06	3e+06	0.87	1355	0.001355
Chr4	3500000	3e+06	4e+06	0.84	3313	0.003313
Chr4	4500000	4e+06	5e+06	0.94	4457	0.004457
Chr4	5500000	5e+06	6e+06	0.97	2939	0.002939
Chr4	6500000	6e+06	7e+06	0.99	2124	0.002124
Chr4	7500000	7e+06	8e+06	0.99	4831	0.004831
Chr4	8500000	8e+06	9e+06	0.85	4713	0.004713
Chr4	9500000	9e+06	1e+07	0.99	3454	0.003454
Chr4	10500000	1e+07	1.1e+07	0.85	2800	0.0028
Chr4	11500000	1.1e+07	1.2e+07	0.93	2411	0.002411
Chr4	12500000	1.2e+07	1.3e+07	0.99	3052	0.003052
Chr4	13500000	1.3e+07	1.4e+07	0.92	3808	0.003808
Chr4	14500000	1.4e+07	1.5e+07	0.02	3000	0.003
Chr4	15500000	1.5e+07	1.6e+07	0.09	2459	0.002459
Chr4	16500000	1.6e+07	1.7e+07	0.9	828	0.000828
Chr4	17500000	1.7e+07	1.8e+07	0.47	794	0.000794
Chr4	18500000	1.8e+07	1.9e+07	0.06	2738	0.002738
Chr4	19500000	1.9e+07	2e+07	0.01	4507	0.004507
Chr4	20500000	2e+07	2.1e+07	0.01	2811	0.002811
Chr4	21500000	2.1e+07	2.2e+07	0.01	4189	0.004189
Chr4	22500000	2.2e+07	2.3e+07	0.02	4067	0.004067
Chr4	23500000	2.3e+07	2.4e+07	0.01	4108	0.004108
Chr4	24500000	2.4e+07	2.5e+07	0.02	3891	0.003891
Chr4	25500000	2.5e+07	2.6e+07	0.01	4526	0.004526
Chr4	26500000	2.6e+07	2.7e+07	0.03	1663	0.001663
Chr4	27500000	2.7e+07	2.8e+07	0.01	2742	0.002742
Chr4	28500000	2.8e+07	2.9e+07	0.01	4005	0.004005
Chr4	29500000	2.9e+07	3e+07	0.02	2389	0.002389
Chr4	30500000	3e+07	3.1e+07	0.02	3509	0.003509
Chr4	31500000	3.1e+07	3.2e+07	0.01	5264	0.005264
Chr4	32500000	3.2e+07	3.3e+07	0.03	3832	0.003832
Chr4	33500000	3.3e+07	3.4e+07	0.06	2518	0.002518
Chr4	34500000	3.4e+07	3.5e+07	0.04	3433	0.003433
Chr4	35500000	3.5e+07	3.6e+07	0.03	3503	0.003503
Chr4	36500000	3.6e+07	3.7e+07	0.04	2811	0.002811
Chr4	37500000	3.7e+07	3.8e+07	0.01	1546	0.001546
Chr4	38500000	3.8e+07	3.9e+07	0.01	3472	0.003472
Chr4	39500000	3.9e+07	4e+07	0.03	2786	0.002786
Chr4	40500000	4e+07	4.1e+07	0.02	3438	0.003438
Chr4	41500000	4.1e+07	4.2e+07	0.01	3067	0.003067
Chr4	42500000	4.2e+07	4.3e+07	0.01	4082	0.004082
Chr4	43500000	4.3e+07	4.4e+07	0.01	4192	0.004192
Chr4	44500000	4.4e+07	4.5e+07	0.01	3300	0.0033
Chr4	45500000	4.5e+07	4.6e+07	0.02	3540	0.00354
Chr4	46500000	4.6e+07	4.7e+07	0.13	1683	0.001683
Chr4	47500000	4.7e+07	4.8e+07	0.01	2859	0.002859
Chr4	48500000	4.8e+07	4.9e+07	0.01	3262	0.003262
Chr4	49500000	4.9e+07	5e+07	0.39	1588	0.001588
Chr4	50500000	5e+07	5.1e+07	0.68	757	0.000757
Chr4	51500000	5.1e+07	5.2e+07	0.45	597	0.000597
Chr4	52500000	5.2e+07	5.3e+07	0.37	892	0.000892
Chr4	53500000	5.3e+07	5.4e+07	0.63	675	0.000675
Chr4	54500000	5.4e+07	5.5e+07	0.42	713	0.000713
Chr4	55500000	5.5e+07	5.6e+07	0.76	1385	0.001385
Chr4	56500000	5.6e+07	5.7e+07	0.23	699	0.000699
Chr4	57500000	5.7e+07	5.8e+07	0.45	939	0.000939
Chr4	58500000	5.8e+07	5.9e+07	0.7	745	0.000745
Chr4	59500000	5.9e+07	6e+07	0.06	960	0.00096
Chr4	60500000	6e+07	6.1e+07	0.75	918	0.000918
Chr4	61500000	6.1e+07	6.2e+07	0.35	916	0.000916
Chr4	62500000	6.2e+07	6.3e+07	0.25	614	0.000614
Chr4	63500000	6.3e+07	6.4e+07	0.66	772	0.000772
Chr4	64500000	6.4e+07	6.5e+07	0.02	713	0.000713
Chr4	65500000	6.5e+07	6.6e+07	0.3	665	0.000665
Chr4	66500000	6.6e+07	6.7e+07	0.45	638	0.000638
Chr4	67500000	6.7e+07	6.8e+07	0.66	600	6e-04
Chr4	68500000	6.8e+07	6.9e+07	0.03	907	0.000907
Chr4	69500000	6.9e+07	7e+07	0.25	1607	0.001607
Chr4	70500000	7e+07	7.1e+07	0.48	727	0.000727
Chr4	71500000	7.1e+07	7.2e+07	0.51	1297	0.001297
Chr4	72500000	7.2e+07	7.3e+07	0.9	1379	0.001379
Chr4	73500000	7.3e+07	7.4e+07	0.16	1064	0.001064
Chr4	74500000	7.4e+07	7.5e+07	0.96	928	0.000928
Chr4	75500000	7.5e+07	7.6e+07	0.97	740	0.00074
Chr4	76500000	7.6e+07	7.7e+07	0.66	875	0.000875
Chr4	77500000	7.7e+07	7.8e+07	0.28	773	0.000773
Chr4	78500000	7.8e+07	7.9e+07	0.47	720	0.00072
Chr4	79500000	7.9e+07	8e+07	0.15	886	0.000886
Chr4	80500000	8e+07	8.1e+07	0.25	948	0.000948
Chr4	81500000	8.1e+07	8.2e+07	0.13	688	0.000688
Chr4	82500000	8.2e+07	8.3e+07	0.04	473	0.000473
Chr4	83500000	8.3e+07	8.4e+07	0.45	719	0.000719
Chr4	84500000	8.4e+07	8.5e+07	0.94	374	0.000374
Chr4	85500000	8.5e+07	8.6e+07	0.97	684	0.000684
Chr4	86500000	8.6e+07	8.7e+07	0.8	626	0.000626
Chr4	87500000	8.7e+07	8.8e+07	0.82	1085	0.001085
Chr4	88500000	8.8e+07	8.9e+07	0.33	680	0.00068
Chr4	89500000	8.9e+07	9e+07	0.09	652	0.000652
Chr4	90500000	9e+07	9.1e+07	0.03	719	0.000719
Chr4	91500000	9.1e+07	9.2e+07	0.5	866	0.000866
Chr4	92500000	9.2e+07	9.3e+07	0.48	563	0.000563
Chr4	93500000	9.3e+07	9.4e+07	0.74	769	0.000769
Chr4	94500000	9.4e+07	9.5e+07	0.47	763	0.000763
Chr4	95500000	9.5e+07	9.6e+07	0.01	544	0.000544
Chr4	96500000	9.6e+07	9.7e+07	0.48	724	0.000724
Chr4	97500000	9.7e+07	9.8e+07	0.67	518	0.000518
Chr4	98500000	9.8e+07	9.9e+07	0.44	683	0.000683
Chr4	99500000	9.9e+07	1e+08	0.58	763	0.000763
Chr4	100500000	1e+08	1.01e+08	0.96	537	0.000537
Chr4	101500000	1.01e+08	1.02e+08	0.58	823	0.000823
Chr4	102500000	1.02e+08	1.03e+08	0.09	1083	0.001083
Chr4	103500000	1.03e+08	1.04e+08	0.03	661	0.000661
Chr4	104500000	1.04e+08	1.05e+08	0.23	461	0.000461
Chr4	105500000	1.05e+08	1.06e+08	0.25	1010	0.00101
Chr4	106500000	1.06e+08	1.07e+08	0.87	862	0.000862
Chr4	107500000	1.07e+08	1.08e+08	0.2	618	0.000618
Chr4	108500000	1.08e+08	1.09e+08	0.03	1177	0.001177
Chr4	109500000	1.09e+08	1.1e+08	0.82	774	0.000774
Chr4	110500000	1.1e+08	1.11e+08	0.44	848	0.000848
Chr4	111500000	1.11e+08	1.12e+08	0.2	707	0.000707
Chr4	112500000	1.12e+08	1.13e+08	0.69	1027	0.001027
Chr4	113500000	1.13e+08	1.14e+08	0.22	926	0.000926
Chr4	114500000	1.14e+08	1.15e+08	0.05	1265	0.001265
Chr4	115500000	1.15e+08	1.16e+08	0.18	789	0.000789
Chr4	116500000	1.16e+08	1.17e+08	0.73	1340	0.00134
Chr4	117500000	1.17e+08	1.18e+08	0.02	1136	0.001136
Chr4	118500000	1.18e+08	1.19e+08	0.03	721	0.000721
Chr4	119500000	1.19e+08	1.2e+08	0.02	880	0.00088
Chr4	120500000	1.2e+08	1.21e+08	0.35	846	0.000846
Chr4	121500000	1.21e+08	1.22e+08	0.49	932	0.000932
Chr4	122500000	1.22e+08	1.23e+08	0.02	805	0.000805
Chr4	123500000	1.23e+08	1.24e+08	0.3	823	0.000823
Chr4	124500000	1.24e+08	1.25e+08	0.04	538	0.000538
Chr4	125500000	1.25e+08	1.26e+08	0.15	630	0.00063
Chr4	126500000	1.26e+08	1.27e+08	0.02	1396	0.001396
Chr4	127500000	1.27e+08	1.28e+08	0.14	1182	0.001182
Chr4	128500000	1.28e+08	1.29e+08	0.71	652	0.000652
Chr4	129500000	1.29e+08	1.3e+08	0.5	1259	0.001259
Chr4	130500000	1.3e+08	1.31e+08	0.97	551	0.000551
Chr4	131500000	1.31e+08	1.32e+08	0.05	676	0.000676
Chr4	132500000	1.32e+08	1.33e+08	0.87	680	0.00068
Chr4	133500000	1.33e+08	1.34e+08	0.07	630	0.00063
Chr4	134500000	1.34e+08	1.35e+08	0.04	583	0.000583
Chr4	135500000	1.35e+08	1.36e+08	0.21	919	0.000919
Chr4	136500000	1.36e+08	1.37e+08	0.19	910	0.00091
Chr4	137500000	1.37e+08	1.38e+08	0.12	968	0.000968
Chr4	138500000	1.38e+08	1.39e+08	0.04	516	0.000516
Chr4	139500000	1.39e+08	1.4e+08	0.17	1107	0.001107
Chr4	140500000	1.4e+08	1.41e+08	0.02	1194	0.001194
Chr4	141500000	1.41e+08	1.42e+08	0.36	708	0.000708
Chr4	142500000	1.42e+08	1.43e+08	0.08	589	0.000589
Chr4	143500000	1.43e+08	1.44e+08	0.02	2457	0.002457
Chr4	144500000	1.44e+08	1.45e+08	0.01	4556	0.004556
Chr4	145500000	1.45e+08	1.46e+08	0.01	5097	0.005097
Chr4	146500000	1.46e+08	1.47e+08	0.02	5084	0.005084
Chr4	147500000	1.47e+08	1.48e+08	0.01	3813	0.003813
Chr4	148500000	1.48e+08	1.49e+08	0.08	3012	0.003012
Chr4	149500000	1.49e+08	1.5e+08	0.01	4411	0.004411
Chr4	150500000	1.5e+08	1.51e+08	0.02	2826	0.002826
Chr4	151500000	1.51e+08	1.52e+08	0.02	4475	0.004475
Chr4	152500000	1.52e+08	1.53e+08	0.01	3455	0.003455
Chr4	153500000	1.53e+08	1.54e+08	0.01	4142	0.004142
Chr4	154500000	1.54e+08	1.55e+08	0.01	3768	0.003768
Chr4	155500000	1.55e+08	1.56e+08	0	6435	0.006435
Chr4	156500000	1.56e+08	1.57e+08	0.01	2865	0.002865
Chr4	157500000	1.57e+08	1.58e+08	0.01	2936	0.002936
Chr4	158500000	1.58e+08	1.59e+08	0.01	4578	0.004578
Chr4	159500000	1.59e+08	1.6e+08	0	5203	0.005203
Chr4	160500000	1.6e+08	1.61e+08	0.01	4884	0.004884
Chr4	161500000	1.61e+08	1.62e+08	0.01	4796	0.004796
Chr4	162500000	1.62e+08	1.63e+08	0.01	3716	0.003716
Chr4	163500000	1.63e+08	1.64e+08	0.01	4464	0.004464
Chr4	164500000	1.64e+08	1.65e+08	0.01	3292	0.003292
Chr4	165500000	1.65e+08	1.66e+08	0.01	3295	0.003295
Chr4	166500000	1.66e+08	1.67e+08	0.01	4650	0.00465
Chr4	167500000	1.67e+08	1.68e+08	0.01	3904	0.003904
Chr4	168500000	1.68e+08	1.69e+08	0.01	3795	0.003795
Chr4	169500000	1.69e+08	1.7e+08	0	4470	0.00447
Chr4	170500000	1.7e+08	1.71e+08	0.01	4461	0.004461
Chr4	171500000	1.71e+08	1.72e+08	0	5250	0.00525
Chr4	172500000	1.72e+08	1.73e+08	0.01	4404	0.004404
Chr4	173500000	1.73e+08	1.74e+08	0.01	4473	0.004473
Chr4	174500000	1.74e+08	1.75e+08	0.01	4554	0.004554
Chr4	175500000	1.75e+08	1.76e+08	0	5114	0.005114
Chr4	176500000	1.76e+08	1.77e+08	0.01	3975	0.003975
Chr4	177500000	1.77e+08	1.78e+08	0.02	1409	0.001409
Chr4	178500000	1.78e+08	1.79e+08	0.01	2442	0.002442
Chr4	179500000	1.79e+08	1.8e+08	0.06	989	0.000989
Chr4	180500000	1.8e+08	1.81e+08	0.47	380	0.00038
Chr4	181500000	1.81e+08	1.82e+08	0.24	844	0.000844
Chr4	182500000	1.82e+08	1.83e+08	0.35	1589	0.001589
Chr4	183500000	1.83e+08	1.84e+08	0.02	607	0.000607
Chr4	184500000	1.84e+08	1.85e+08	0.03	877	0.000877
Chr4	185500000	1.85e+08	1.86e+08	0.54	670	0.00067
Chr4	186500000	1.86e+08	1.87e+08	0.44	1054	0.001054
Chr4	187500000	1.87e+08	1.88e+08	0.76	863	0.000863
Chr4	188500000	1.88e+08	1.89e+08	0.23	978	0.000978
Chr4	189500000	1.89e+08	1.9e+08	0.04	650	0.00065
Chr4	190500000	1.9e+08	1.91e+08	0.5	810	0.00081
Chr4	191500000	1.91e+08	1.92e+08	0.97	819	0.000819
Chr4	192500000	1.92e+08	1.93e+08	0.19	522	0.000522
Chr4	193500000	1.93e+08	1.94e+08	0.24	800	8e-04
Chr4	194500000	1.94e+08	1.95e+08	0.12	897	0.000897
Chr4	195500000	1.95e+08	1.96e+08	0.06	879	0.000879
Chr4	196500000	1.96e+08	1.97e+08	0.03	716	0.000716
Chr4	197500000	1.97e+08	1.98e+08	0.12	625	0.000625
Chr4	198500000	1.98e+08	1.99e+08	0.03	677	0.000677
Chr4	199500000	1.99e+08	2e+08	0.32	394	0.000394
Chr4	200500000	2e+08	2.01e+08	0.16	627	0.000627
Chr4	201500000	2.01e+08	2.02e+08	0.17	926	0.000926
Chr4	202500000	2.02e+08	2.03e+08	0.22	547	0.000547
Chr4	203500000	2.03e+08	2.04e+08	0.39	1509	0.001509
Chr4	204500000	2.04e+08	2.05e+08	0.44	642	0.000642
Chr4	205500000	2.05e+08	2.06e+08	0.22	665	0.000665
Chr4	206500000	2.06e+08	2.07e+08	0.39	318	0.000318
Chr4	207500000	2.07e+08	2.08e+08	0.08	255	0.000255
Chr4	208500000	2.08e+08	2.09e+08	0.03	269	0.000269
Chr4	209500000	2.09e+08	2.1e+08	0.04	384	0.000384
Chr4	210500000	2.1e+08	2.11e+08	0.29	667	0.000667
Chr4	211500000	2.11e+08	2.12e+08	0.08	572	0.000572
Chr4	212500000	2.12e+08	2.13e+08	0.02	875	0.000875
Chr4	213500000	2.13e+08	2.14e+08	0.03	486	0.000486
Chr4	214500000	2.14e+08	2.15e+08	0.65	878	0.000878
Chr4	215500000	2.15e+08	2.16e+08	0.02	834	0.000834
Chr4	216500000	2.16e+08	2.17e+08	0.26	765	0.000765
Chr4	217500000	2.17e+08	2.18e+08	0.36	782	0.000782
Chr4	218500000	2.18e+08	2.19e+08	0.28	750	0.00075
Chr4	219500000	2.19e+08	2.2e+08	0.29	544	0.000544
Chr4	220500000	2.2e+08	2.21e+08	0.08	916	0.000916
Chr4	221500000	2.21e+08	2.22e+08	0.11	937	0.000937
Chr4	222500000	2.22e+08	2.23e+08	0.29	593	0.000593
Chr4	223500000	2.23e+08	2.24e+08	0.63	717	0.000717
Chr4	224500000	2.24e+08	2.25e+08	0.9	356	0.000356
Chr4	225500000	2.25e+08	2.26e+08	0.05	637	0.000637
Chr4	226500000	2.26e+08	2.27e+08	0.33	1064	0.001064
Chr4	227500000	2.27e+08	2.28e+08	0.85	453	0.000453
Chr4	228500000	2.28e+08	2.29e+08	0.04	967	0.000967
Chr4	229500000	2.29e+08	2.3e+08	0.34	464	0.000464
Chr4	230500000	2.3e+08	2.31e+08	0.58	605	0.000605
Chr4	231500000	2.31e+08	2.32e+08	0.7	582	0.000582
Chr4	232500000	2.32e+08	2.33e+08	0.87	1086	0.001086
Chr4	233500000	2.33e+08	2.34e+08	0.59	887	0.000887
Chr4	234500000	2.34e+08	2.35e+08	0.9	870	0.00087
Chr4	235500000	2.35e+08	2.36e+08	0.57	827	0.000827
Chr4	236500000	2.36e+08	2.37e+08	0.51	544	0.000544
Chr4	237500000	2.37e+08	2.38e+08	0.23	492	0.000492
Chr4	238500000	2.38e+08	2.39e+08	0.47	482	0.000482
Chr4	239500000	2.39e+08	2.4e+08	0.97	1051	0.001051
Chr4	240500000	2.4e+08	2.41e+08	0.16	642	0.000642
Chr4	241500000	2.41e+08	2.42e+08	0.65	885	0.000885
Chr4	242500000	2.42e+08	2.43e+08	0.73	871	0.000871
Chr4	243500000	2.43e+08	2.44e+08	0.52	429	0.000429
Chr4	244500000	2.44e+08	2.45e+08	0.39	570	0.00057
Chr4	245500000	2.45e+08	2.46e+08	0.27	893	0.000893
Chr4	246500000	2.46e+08	2.47e+08	0.69	740	0.00074
Chr4	247500000	2.47e+08	2.48e+08	0.03	830	0.00083
Chr4	248500000	2.48e+08	2.49e+08	0.29	959	0.000959
Chr4	249500000	2.49e+08	2.5e+08	0.69	889	0.000889
Chr4	250500000	2.5e+08	2.51e+08	0.66	879	0.000879
Chr4	251500000	2.51e+08	2.52e+08	0.03	1026	0.001026
Chr4	252500000	2.52e+08	2.53e+08	0.41	629	0.000629
Chr4	253500000	2.53e+08	2.54e+08	0.14	985	0.000985
Chr4	254500000	2.54e+08	2.55e+08	0.4	688	0.000688
Chr4	255500000	2.55e+08	2.56e+08	0.44	817	0.000817
Chr4	256500000	2.56e+08	2.57e+08	0.83	710	0.00071
Chr4	257500000	2.57e+08	2.58e+08	0.22	801	0.000801
Chr4	258500000	2.58e+08	2.59e+08	0.22	710	0.00071
Chr4	259500000	2.59e+08	2.6e+08	0.03	614	0.000614
Chr4	260500000	2.6e+08	2.61e+08	0.02	764	0.000764
Chr4	261500000	2.61e+08	2.62e+08	0.03	628	0.000628
Chr4	262500000	2.62e+08	2.63e+08	0.49	919	0.000919
Chr4	263500000	2.63e+08	2.64e+08	0.75	1168	0.001168
Chr4	264500000	2.64e+08	2.65e+08	0.83	583	0.000583
Chr4	265500000	2.65e+08	2.66e+08	0.62	655	0.000655
Chr4	266500000	2.66e+08	2.67e+08	0.36	521	0.000521
Chr4	267500000	2.67e+08	2.68e+08	0.29	526	0.000526
Chr4	268500000	2.68e+08	2.69e+08	0.15	1138	0.001138
Chr4	269500000	2.69e+08	2.7e+08	0.07	929	0.000929
Chr4	270500000	2.7e+08	2.71e+08	0.45	975	0.000975
Chr4	271500000	2.71e+08	2.72e+08	0.86	696	0.000696
Chr4	272500000	2.72e+08	2.73e+08	0.09	854	0.000854
Chr4	273500000	2.73e+08	2.74e+08	0.04	725	0.000725
Chr4	274500000	2.74e+08	2.75e+08	0.03	732	0.000732
Chr4	275500000	2.75e+08	2.76e+08	0.45	745	0.000745
Chr4	276500000	2.76e+08	2.77e+08	0.03	689	0.000689
Chr4	277500000	2.77e+08	2.78e+08	0.02	716	0.000716
Chr4	278500000	2.78e+08	2.79e+08	0.12	957	0.000957
Chr4	279500000	2.79e+08	2.8e+08	0.97	713	0.000713
Chr4	280500000	2.8e+08	2.81e+08	0.98	673	0.000673
Chr4	281500000	2.81e+08	2.82e+08	0.46	570	0.00057
Chr4	282500000	2.82e+08	2.83e+08	0.03	447	0.000447
Chr4	283500000	2.83e+08	2.84e+08	0.03	851	0.000851
Chr4	284500000	2.84e+08	2.85e+08	0.25	848	0.000848
Chr4	285500000	2.85e+08	2.86e+08	0.02	1116	0.001116
Chr4	286500000	2.86e+08	2.87e+08	0.01	660	0.00066
Chr4	287500000	2.87e+08	2.88e+08	0.38	450	0.00045
Chr4	288500000	2.88e+08	2.89e+08	0.01	911	0.000911
Chr4	289500000	2.89e+08	2.9e+08	0.08	558	0.000558
Chr4	290500000	2.9e+08	2.91e+08	0.03	669	0.000669
Chr4	291500000	2.91e+08	2.92e+08	0.16	803	0.000803
Chr4	292500000	2.92e+08	2.93e+08	0.69	680	0.00068
Chr4	293500000	2.93e+08	2.94e+08	0.11	516	0.000516
Chr4	294500000	2.94e+08	2.95e+08	0.16	879	0.000879
Chr4	295500000	2.95e+08	2.96e+08	0.05	598	0.000598
Chr4	296500000	2.96e+08	2.97e+08	0.47	689	0.000689
Chr4	297500000	2.97e+08	2.98e+08	0.09	485	0.000485
Chr4	298500000	2.98e+08	2.99e+08	0.73	956	0.000956
Chr4	299500000	2.99e+08	3e+08	0.53	737	0.000737
Chr4	300500000	3e+08	3.01e+08	0.24	640	0.00064
Chr4	301500000	3.01e+08	3.02e+08	0.02	706	0.000706
Chr4	302500000	3.02e+08	3.03e+08	0.6	422	0.000422
Chr4	303500000	3.03e+08	3.04e+08	0.03	1016	0.001016
Chr4	304500000	3.04e+08	3.05e+08	0.56	800	8e-04
Chr4	305500000	3.05e+08	3.06e+08	0.59	804	0.000804
Chr4	306500000	3.06e+08	3.07e+08	0.01	2950	0.00295
Chr4	307500000	3.07e+08	3.08e+08	0.01	4020	0.00402
Chr4	308500000	3.08e+08	3.09e+08	0.01	3145	0.003145
Chr4	309500000	3.09e+08	3.1e+08	0.03	3541	0.003541
Chr4	310500000	3.1e+08	3.11e+08	0.05	2834	0.002834
Chr4	311500000	3.11e+08	3.12e+08	0.01	4576	0.004576
Chr4	312500000	3.12e+08	3.13e+08	0.02	3580	0.00358
Chr4	313500000	3.13e+08	3.14e+08	0.01	4220	0.00422
Chr4	314500000	3.14e+08	3.15e+08	0.01	3745	0.003745
Chr4	315500000	3.15e+08	3.16e+08	0.03	2146	0.002146
Chr4	316500000	3.16e+08	3.17e+08	0.09	1947	0.001947
Chr4	317500000	3.17e+08	3.18e+08	0.01	4064	0.004064
Chr4	318500000	3.18e+08	3.19e+08	0.02	4426	0.004426
Chr4	319500000	3.19e+08	3.2e+08	0.01	4352	0.004352
Chr4	320500000	3.2e+08	3.21e+08	0.06	2592	0.002592
Chr4	321500000	3.21e+08	3.22e+08	0.02	2871	0.002871
Chr4	322500000	3.22e+08	3.23e+08	0.48	1453	0.001453
Chr4	323500000	3.23e+08	3.24e+08	0.05	3004	0.003004
Chr4	324500000	3.24e+08	3.25e+08	0.01	3202	0.003202
Chr4	325500000	3.25e+08	3.26e+08	0.01	4715	0.004715
Chr4	326500000	3.26e+08	3.27e+08	0.02	2753	0.002753
Chr4	327500000	3.27e+08	3.28e+08	0.05	2949	0.002949
Chr4	328500000	3.28e+08	3.29e+08	0.03	3634	0.003634
Chr4	329500000	3.29e+08	3.3e+08	0.01	4361	0.004361
Chr4	330500000	3.3e+08	3.31e+08	0.02	5201	0.005201
Chr4	331500000	3.31e+08	3.32e+08	0.02	3405	0.003405
Chr4	332500000	3.32e+08	3.33e+08	0.01	4881	0.004881
Chr4	333500000	3.33e+08	3.34e+08	0.06	2523	0.002523
Chr4	334500000	3.34e+08	3.35e+08	0.03	2706	0.002706
Chr4	335500000	3.35e+08	3.36e+08	0.01	3869	0.003869
Chr4	336500000	3.36e+08	3.37e+08	0.05	2352	0.002352
Chr4	337500000	3.37e+08	3.38e+08	0.02	2280	0.00228
Chr4	338500000	3.38e+08	3.39e+08	0.01	4048	0.004048
Chr4	339500000	3.39e+08	3.4e+08	0.01	2837	0.002837
Chr4	340500000	3.4e+08	3.41e+08	0.02	1748	0.001748
Chr4	341500000	3.41e+08	3.42e+08	0.01	2599	0.002599
Chr4	342500000	3.42e+08	3.43e+08	0.08	1254	0.001254
Chr4	343500000	3.43e+08	3.44e+08	0.04	3039	0.003039
Chr4	344500000	3.44e+08	3.45e+08	0.01	5310	0.00531
Chr4	345500000	3.45e+08	3.46e+08	0.02	4323	0.004323
Chr4	346500000	3.46e+08	3.47e+08	0.01	4765	0.004765
Chr4	347500000	3.47e+08	3.48e+08	0.01	6148	0.006148
Chr4	348500000	3.48e+08	3.49e+08	0.01	3456	0.003456
Chr4	349500000	3.49e+08	3.5e+08	0.01	2617	0.002617
Chr4	350500000	3.5e+08	3.51e+08	0.02	3891	0.003891
Chr4	351500000	3.51e+08	3.52e+08	0.04	2776	0.002776
Chr4	352500000	3.52e+08	3.53e+08	0.03	3506	0.003506
Chr4	353500000	3.53e+08	3.54e+08	0.01	4570	0.00457
Chr4	354500000	3.54e+08	3.55e+08	0.01	3059	0.003059
Chr4	355500000	3.55e+08	3.56e+08	0.05	2137	0.002137
Chr4	356500000	3.56e+08	3.57e+08	0.07	1852	0.001852
Chr4	357500000	3.57e+08	3.58e+08	0.02	3895	0.003895
Chr4	358500000	3.58e+08	3.59e+08	0.01	4419	0.004419
Chr4	359500000	3.59e+08	3.6e+08	0.06	1822	0.001822
Chr4	360500000	3.6e+08	3.61e+08	0.05	2320	0.00232
Chr4	361500000	3.61e+08	3.62e+08	0.07	2376	0.002376
Chr4	362500000	3.62e+08	3.63e+08	0.01	3605	0.003605
Chr4	363500000	3.63e+08	3.64e+08	0.06	4922	0.004922
Chr4	364500000	3.64e+08	3.65e+08	0.02	3392	0.003392
Chr4	365500000	3.65e+08	3.66e+08	0.01	2903	0.002903
Chr4	366500000	3.66e+08	3.67e+08	0.01	3280	0.00328
Chr4	367500000	3.67e+08	3.68e+08	0.01	4096	0.004096
Chr4	368500000	3.68e+08	3.69e+08	0.17	2276	0.002276
Chr4	369500000	3.69e+08	3.7e+08	0.06	959	0.000959
Chr4	370500000	3.7e+08	3.71e+08	0.21	970	0.00097
Chr4	371500000	3.71e+08	3.72e+08	0.47	793	0.000793
Chr4	372500000	3.72e+08	3.73e+08	0.65	1086	0.001086
Chr4	373500000	3.73e+08	3.74e+08	0.06	878	0.000878
Chr4	374500000	3.74e+08	3.75e+08	0.02	2617	0.002617
Chr4	375500000	3.75e+08	3.76e+08	0.01	4369	0.004369
Chr4	376500000	3.76e+08	3.77e+08	0.02	1925	0.001925
Chr4	377500000	3.77e+08	3.78e+08	0.04	3788	0.003788
Chr4	378500000	3.78e+08	3.79e+08	0.01	4345	0.004345
Chr4	379500000	3.79e+08	3.8e+08	0.05	2206	0.002206
Chr4	380500000	3.8e+08	3.81e+08	0.05	2433	0.002433
Chr4	381500000	3.81e+08	3.82e+08	0.08	3851	0.003851
Chr4	382500000	3.82e+08	3.83e+08	0.15	1509	0.001509
Chr4	383500000	3.83e+08	3.84e+08	0.01	3711	0.003711
Chr4	384500000	3.84e+08	3.85e+08	0.04	3051	0.003051
Chr4	385500000	3.85e+08	3.86e+08	0.01	3055	0.003055
Chr4	386500000	3.86e+08	3.87e+08	0.07	1805	0.001805
Chr4	387500000	3.87e+08	3.88e+08	0.11	1084	0.001084
Chr4	388500000	3.88e+08	3.89e+08	0.02	4550	0.00455
Chr4	389500000	3.89e+08	3.9e+08	0.02	2244	0.002244
Chr4	390500000	3.9e+08	3.91e+08	0.04	2710	0.00271
Chr4	391500000	3.91e+08	3.92e+08	0.19	2871	0.002871
Chr4	392500000	3.92e+08	3.93e+08	0.13	2598	0.002598
Chr4	393500000	3.93e+08	3.94e+08	0.06	6474	0.006474
Chr4	394500000	3.94e+08	3.95e+08	0.11	4137	0.004137
Chr4	395500000	3.95e+08	3.96e+08	0.04	1659	0.001659
Chr4	396500000	3.96e+08	3.97e+08	0.03	1942	0.001942
Chr4	397500000	3.97e+08	3.98e+08	0.02	2748	0.002748
Chr4	398500000	3.98e+08	3.99e+08	0.02	3429	0.003429
Chr4	399500000	3.99e+08	4e+08	0.02	5371	0.005371
Chr4	400500000	4e+08	4.01e+08	0.09	2231	0.002231
Chr4	401500000	4.01e+08	4.02e+08	0.02	1821	0.001821
Chr4	402500000	4.02e+08	4.03e+08	0.02	3260	0.00326
Chr4	403500000	4.03e+08	4.04e+08	0.02	4469	0.004469
Chr4	404500000	4.04e+08	4.05e+08	0.02	4465	0.004465
Chr4	405500000	4.05e+08	4.06e+08	0.46	1249	0.001249
Chr4	406034225	4.06e+08	406068450	0	24	2.4e-05
Chr5	5e+05	0	1e+06	0.09	2113	0.002113
Chr5	1500000	1e+06	2e+06	0.02	4084	0.004084
Chr5	2500000	2e+06	3e+06	0.01	4656	0.004656
Chr5	3500000	3e+06	4e+06	0.02	1891	0.001891
Chr5	4500000	4e+06	5e+06	0.01	7567	0.007567
Chr5	5500000	5e+06	6e+06	0.15	2789	0.002789
Chr5	6500000	6e+06	7e+06	0.02	5868	0.005868
Chr5	7500000	7e+06	8e+06	0.01	4143	0.004143
Chr5	8500000	8e+06	9e+06	0.04	2663	0.002663
Chr5	9500000	9e+06	1e+07	0.05	3535	0.003535
Chr5	10500000	1e+07	1.1e+07	0.01	2906	0.002906
Chr5	11500000	1.1e+07	1.2e+07	0.02	3953	0.003953
Chr5	12500000	1.2e+07	1.3e+07	0.01	3618	0.003618
Chr5	13500000	1.3e+07	1.4e+07	0.01	4055	0.004055
Chr5	14500000	1.4e+07	1.5e+07	0.01	5630	0.00563
Chr5	15500000	1.5e+07	1.6e+07	0.01	4621	0.004621
Chr5	16500000	1.6e+07	1.7e+07	0.02	2982	0.002982
Chr5	17500000	1.7e+07	1.8e+07	0.01	5561	0.005561
Chr5	18500000	1.8e+07	1.9e+07	0.02	2418	0.002418
Chr5	19500000	1.9e+07	2e+07	0.01	2986	0.002986
Chr5	20500000	2e+07	2.1e+07	0.04	2543	0.002543
Chr5	21500000	2.1e+07	2.2e+07	0.07	2922	0.002922
Chr5	22500000	2.2e+07	2.3e+07	0.01	3645	0.003645
Chr5	23500000	2.3e+07	2.4e+07	0.02	2809	0.002809
Chr5	24500000	2.4e+07	2.5e+07	0.02	4371	0.004371
Chr5	25500000	2.5e+07	2.6e+07	0.02	2361	0.002361
Chr5	26500000	2.6e+07	2.7e+07	0.02	3369	0.003369
Chr5	27500000	2.7e+07	2.8e+07	0.02	3801	0.003801
Chr5	28500000	2.8e+07	2.9e+07	0.01	2825	0.002825
Chr5	29500000	2.9e+07	3e+07	0.01	3594	0.003594
Chr5	30500000	3e+07	3.1e+07	0.01	3587	0.003587
Chr5	31500000	3.1e+07	3.2e+07	0.01	4622	0.004622
Chr5	32500000	3.2e+07	3.3e+07	0.03	3437	0.003437
Chr5	33500000	3.3e+07	3.4e+07	0.02	4000	0.004
Chr5	34500000	3.4e+07	3.5e+07	0.01	3824	0.003824
Chr5	35500000	3.5e+07	3.6e+07	0.02	3628	0.003628
Chr5	36500000	3.6e+07	3.7e+07	0.02	1265	0.001265
Chr5	37500000	3.7e+07	3.8e+07	0.02	3084	0.003084
Chr5	38500000	3.8e+07	3.9e+07	0.02	4358	0.004358
Chr5	39500000	3.9e+07	4e+07	0.01	4520	0.00452
Chr5	40500000	4e+07	4.1e+07	0.01	3779	0.003779
Chr5	41500000	4.1e+07	4.2e+07	0.01	2444	0.002444
Chr5	42500000	4.2e+07	4.3e+07	0.02	2049	0.002049
Chr5	43500000	4.3e+07	4.4e+07	0.01	2510	0.00251
Chr5	44500000	4.4e+07	4.5e+07	0.01	2961	0.002961
Chr5	45500000	4.5e+07	4.6e+07	0.01	4058	0.004058
Chr5	46500000	4.6e+07	4.7e+07	0	3924	0.003924
Chr5	47500000	4.7e+07	4.8e+07	0.01	4360	0.00436
Chr5	48500000	4.8e+07	4.9e+07	0.01	4973	0.004973
Chr5	49500000	4.9e+07	5e+07	0	4421	0.004421
Chr5	50500000	5e+07	5.1e+07	0.01	4687	0.004687
Chr5	51500000	5.1e+07	5.2e+07	0.01	4171	0.004171
Chr5	52500000	5.2e+07	5.3e+07	0.01	3531	0.003531
Chr5	53500000	5.3e+07	5.4e+07	0.01	5416	0.005416
Chr5	54500000	5.4e+07	5.5e+07	0.01	1467	0.001467
Chr5	55500000	5.5e+07	5.6e+07	0.07	1048	0.001048
Chr5	56500000	5.6e+07	5.7e+07	0.01	3477	0.003477
Chr5	57500000	5.7e+07	5.8e+07	0	5274	0.005274
Chr5	58500000	5.8e+07	5.9e+07	0.01	4888	0.004888
Chr5	59500000	5.9e+07	6e+07	0.01	3003	0.003003
Chr5	60500000	6e+07	6.1e+07	0.01	4412	0.004412
Chr5	61500000	6.1e+07	6.2e+07	0.01	4142	0.004142
Chr5	62500000	6.2e+07	6.3e+07	0.01	3875	0.003875
Chr5	63500000	6.3e+07	6.4e+07	0.02	1947	0.001947
Chr5	64500000	6.4e+07	6.5e+07	0.01	4030	0.00403
Chr5	65500000	6.5e+07	6.6e+07	0	4682	0.004682
Chr5	66500000	6.6e+07	6.7e+07	0.01	4375	0.004375
Chr5	67500000	6.7e+07	6.8e+07	0.02	2920	0.00292
Chr5	68500000	6.8e+07	6.9e+07	0.01	3941	0.003941
Chr5	69500000	6.9e+07	7e+07	0.02	907	0.000907
Chr5	70500000	7e+07	7.1e+07	0.22	1813	0.001813
Chr5	71500000	7.1e+07	7.2e+07	0.01	4252	0.004252
Chr5	72500000	7.2e+07	7.3e+07	0.01	4439	0.004439
Chr5	73500000	7.3e+07	7.4e+07	0.01	2687	0.002687
Chr5	74500000	7.4e+07	7.5e+07	0.01	4363	0.004363
Chr5	75500000	7.5e+07	7.6e+07	0.03	1260	0.00126
Chr5	76500000	7.6e+07	7.7e+07	0.01	3280	0.00328
Chr5	77500000	7.7e+07	7.8e+07	0.01	3890	0.00389
Chr5	78500000	7.8e+07	7.9e+07	0.04	809	0.000809
Chr5	79500000	7.9e+07	8e+07	0.02	1792	0.001792
Chr5	80500000	8e+07	8.1e+07	0.01	2966	0.002966
Chr5	81500000	8.1e+07	8.2e+07	0.03	854	0.000854
Chr5	82500000	8.2e+07	8.3e+07	0	4714	0.004714
Chr5	83500000	8.3e+07	8.4e+07	0.01	3856	0.003856
Chr5	84500000	8.4e+07	8.5e+07	0.01	3052	0.003052
Chr5	85500000	8.5e+07	8.6e+07	0.01	2478	0.002478
Chr5	86500000	8.6e+07	8.7e+07	0.02	2348	0.002348
Chr5	87500000	8.7e+07	8.8e+07	0.01	3562	0.003562
Chr5	88500000	8.8e+07	8.9e+07	0.04	2007	0.002007
Chr5	89500000	8.9e+07	9e+07	0.15	2246	0.002246
Chr5	90500000	9e+07	9.1e+07	0.57	652	0.000652
Chr5	91500000	9.1e+07	9.2e+07	0.04	662	0.000662
Chr5	92500000	9.2e+07	9.3e+07	0.04	426	0.000426
Chr5	93500000	9.3e+07	9.4e+07	0.07	287	0.000287
Chr5	94500000	9.4e+07	9.5e+07	0.06	590	0.00059
Chr5	95500000	9.5e+07	9.6e+07	0.17	208	0.000208
Chr5	96500000	9.6e+07	9.7e+07	0.22	204	0.000204
Chr5	97500000	9.7e+07	9.8e+07	0.04	197	0.000197
Chr5	98500000	9.8e+07	9.9e+07	0.08	143	0.000143
Chr5	99500000	9.9e+07	1e+08	0.07	162	0.000162
Chr5	100500000	1e+08	1.01e+08	0.41	188	0.000188
Chr5	101500000	1.01e+08	1.02e+08	0.2	237	0.000237
Chr5	102500000	1.02e+08	1.03e+08	0.14	221	0.000221
Chr5	103500000	1.03e+08	1.04e+08	0.05	1353	0.001353
Chr5	104500000	1.04e+08	1.05e+08	0.02	2181	0.002181
Chr5	105500000	1.05e+08	1.06e+08	0.02	1738	0.001738
Chr5	106500000	1.06e+08	1.07e+08	0.01	3356	0.003356
Chr5	107500000	1.07e+08	1.08e+08	0	4164	0.004164
Chr5	108500000	1.08e+08	1.09e+08	0.01	2818	0.002818
Chr5	109500000	1.09e+08	1.1e+08	0.01	3495	0.003495
Chr5	110500000	1.1e+08	1.11e+08	0.01	3847	0.003847
Chr5	111500000	1.11e+08	1.12e+08	0.18	2112	0.002112
Chr5	112500000	1.12e+08	1.13e+08	0.01	3855	0.003855
Chr5	113500000	1.13e+08	1.14e+08	0.01	3954	0.003954
Chr5	114500000	1.14e+08	1.15e+08	0.01	3365	0.003365
Chr5	115500000	1.15e+08	1.16e+08	0.01	4396	0.004396
Chr5	116500000	1.16e+08	1.17e+08	0.03	3210	0.00321
Chr5	117500000	1.17e+08	1.18e+08	0.03	2439	0.002439
Chr5	118500000	1.18e+08	1.19e+08	0.04	3996	0.003996
Chr5	119500000	1.19e+08	1.2e+08	0.01	3706	0.003706
Chr5	120500000	1.2e+08	1.21e+08	0.01	3342	0.003342
Chr5	121500000	1.21e+08	1.22e+08	0.01	4404	0.004404
Chr5	122500000	1.22e+08	1.23e+08	0.01	4445	0.004445
Chr5	123500000	1.23e+08	1.24e+08	0.01	3774	0.003774
Chr5	124500000	1.24e+08	1.25e+08	0.01	3812	0.003812
Chr5	125500000	1.25e+08	1.26e+08	0.02	4595	0.004595
Chr5	126500000	1.26e+08	1.27e+08	0.02	4408	0.004408
Chr5	127500000	1.27e+08	1.28e+08	0.01	4762	0.004762
Chr5	128500000	1.28e+08	1.29e+08	0.01	4037	0.004037
Chr5	129500000	1.29e+08	1.3e+08	0.03	1393	0.001393
Chr5	130500000	1.3e+08	1.31e+08	0.01	3865	0.003865
Chr5	131500000	1.31e+08	1.32e+08	0.01	5128	0.005128
Chr5	132500000	1.32e+08	1.33e+08	0.01	3393	0.003393
Chr5	133500000	1.33e+08	1.34e+08	0.01	3398	0.003398
Chr5	134500000	1.34e+08	1.35e+08	0.02	3475	0.003475
Chr5	135500000	1.35e+08	1.36e+08	0.01	3331	0.003331
Chr5	136500000	1.36e+08	1.37e+08	0	4744	0.004744
Chr5	137500000	1.37e+08	1.38e+08	0.01	4178	0.004178
Chr5	138500000	1.38e+08	1.39e+08	0.01	4079	0.004079
Chr5	139500000	1.39e+08	1.4e+08	0.01	4098	0.004098
Chr5	140500000	1.4e+08	1.41e+08	0.02	3363	0.003363
Chr5	141500000	1.41e+08	1.42e+08	0.03	2869	0.002869
Chr5	142500000	1.42e+08	1.43e+08	0.14	2059	0.002059
Chr5	143500000	1.43e+08	1.44e+08	0.01	4515	0.004515
Chr5	144500000	1.44e+08	1.45e+08	0.02	1811	0.001811
Chr5	145500000	1.45e+08	1.46e+08	0.01	3455	0.003455
Chr5	146500000	1.46e+08	1.47e+08	0.01	3826	0.003826
Chr5	147500000	1.47e+08	1.48e+08	0.01	4135	0.004135
Chr5	148500000	1.48e+08	1.49e+08	0.01	4803	0.004803
Chr5	149500000	1.49e+08	1.5e+08	0.01	3605	0.003605
Chr5	150500000	1.5e+08	1.51e+08	0.01	4603	0.004603
Chr5	151500000	1.51e+08	1.52e+08	0.02	2291	0.002291
Chr5	152500000	1.52e+08	1.53e+08	0.01	4036	0.004036
Chr5	153500000	1.53e+08	1.54e+08	0.03	4232	0.004232
Chr5	154500000	1.54e+08	1.55e+08	0.01	3775	0.003775
Chr5	155500000	1.55e+08	1.56e+08	0.01	5187	0.005187
Chr5	156500000	1.56e+08	1.57e+08	0.01	3038	0.003038
Chr5	157500000	1.57e+08	1.58e+08	0.01	3587	0.003587
Chr5	158500000	1.58e+08	1.59e+08	0.03	2541	0.002541
Chr5	159500000	1.59e+08	1.6e+08	0.02	1632	0.001632
Chr5	160500000	1.6e+08	1.61e+08	0.03	3696	0.003696
Chr5	161500000	1.61e+08	1.62e+08	0.01	4368	0.004368
Chr5	162500000	1.62e+08	1.63e+08	0.03	1311	0.001311
Chr5	163500000	1.63e+08	1.64e+08	0.01	3186	0.003186
Chr5	164500000	1.64e+08	1.65e+08	0.34	1817	0.001817
Chr5	165500000	1.65e+08	1.66e+08	0.01	4102	0.004102
Chr5	166500000	1.66e+08	1.67e+08	0.01	2218	0.002218
Chr5	167500000	1.67e+08	1.68e+08	0.01	4066	0.004066
Chr5	168500000	1.68e+08	1.69e+08	0.01	3490	0.00349
Chr5	169500000	1.69e+08	1.7e+08	0.01	4715	0.004715
Chr5	170500000	1.7e+08	1.71e+08	0.08	1946	0.001946
Chr5	171500000	1.71e+08	1.72e+08	0.33	628	0.000628
Chr5	172500000	1.72e+08	1.73e+08	0.01	4022	0.004022
Chr5	173500000	1.73e+08	1.74e+08	0.02	3658	0.003658
Chr5	174500000	1.74e+08	1.75e+08	0.01	3421	0.003421
Chr5	175500000	1.75e+08	1.76e+08	0.01	3013	0.003013
Chr5	176500000	1.76e+08	1.77e+08	0.02	3059	0.003059
Chr5	177500000	1.77e+08	1.78e+08	0.01	3024	0.003024
Chr5	178500000	1.78e+08	1.79e+08	0.01	3621	0.003621
Chr5	179500000	1.79e+08	1.8e+08	0.01	3506	0.003506
Chr5	180500000	1.8e+08	1.81e+08	0.01	4951	0.004951
Chr5	181500000	1.81e+08	1.82e+08	0.01	2564	0.002564
Chr5	182500000	1.82e+08	1.83e+08	0.01	3992	0.003992
Chr5	183500000	1.83e+08	1.84e+08	0.02	3099	0.003099
Chr5	184500000	1.84e+08	1.85e+08	0.02	3026	0.003026
Chr5	185500000	1.85e+08	1.86e+08	0.01	3250	0.00325
Chr5	186500000	1.86e+08	1.87e+08	0.01	3562	0.003562
Chr5	187500000	1.87e+08	1.88e+08	0.01	1560	0.00156
Chr5	188500000	1.88e+08	1.89e+08	0.04	3626	0.003626
Chr5	189500000	1.89e+08	1.9e+08	0.2	2938	0.002938
Chr5	190500000	1.9e+08	1.91e+08	0.03	4404	0.004404
Chr5	191500000	1.91e+08	1.92e+08	0.01	4410	0.00441
Chr5	192500000	1.92e+08	1.93e+08	0.01	4893	0.004893
Chr5	193500000	1.93e+08	1.94e+08	0.01	3067	0.003067
Chr5	194500000	1.94e+08	1.95e+08	0.01	1615	0.001615
Chr5	195500000	1.95e+08	1.96e+08	0.01	3502	0.003502
Chr5	196500000	1.96e+08	1.97e+08	0.01	2978	0.002978
Chr5	197500000	1.97e+08	1.98e+08	0.21	3453	0.003453
Chr5	198500000	1.98e+08	1.99e+08	0.02	3510	0.00351
Chr5	199500000	1.99e+08	2e+08	0.04	3238	0.003238
Chr5	200500000	2e+08	2.01e+08	0.01	3741	0.003741
Chr5	201500000	2.01e+08	2.02e+08	0.06	3125	0.003125
Chr5	202500000	2.02e+08	2.03e+08	0.06	2422	0.002422
Chr5	203500000	2.03e+08	2.04e+08	0.11	2027	0.002027
Chr5	204500000	2.04e+08	2.05e+08	0.01	4954	0.004954
Chr5	205500000	2.05e+08	2.06e+08	0.01	4890	0.00489
Chr5	206500000	2.06e+08	2.07e+08	0.02	2939	0.002939
Chr5	207500000	2.07e+08	2.08e+08	0.02	3718	0.003718
Chr5	208500000	2.08e+08	2.09e+08	0.02	3156	0.003156
Chr5	209500000	2.09e+08	2.1e+08	0.01	4839	0.004839
Chr5	210500000	2.1e+08	2.11e+08	0.01	2792	0.002792
Chr5	211500000	2.11e+08	2.12e+08	0.02	3749	0.003749
Chr5	212500000	2.12e+08	2.13e+08	0.08	2257	0.002257
Chr5	213500000	2.13e+08	2.14e+08	0.02	2757	0.002757
Chr5	214500000	2.14e+08	2.15e+08	0.01	4641	0.004641
Chr5	215500000	2.15e+08	2.16e+08	0.03	2744	0.002744
Chr5	216500000	2.16e+08	2.17e+08	0.04	3184	0.003184
Chr5	217500000	2.17e+08	2.18e+08	0.02	3325	0.003325
Chr5	218500000	2.18e+08	2.19e+08	0.09	3746	0.003746
Chr5	219500000	2.19e+08	2.2e+08	0.02	2750	0.00275
Chr5	220500000	2.2e+08	2.21e+08	0.34	1518	0.001518
Chr5	221500000	2.21e+08	2.22e+08	0.06	2611	0.002611
Chr5	222500000	2.22e+08	2.23e+08	0.02	4175	0.004175
Chr5	223500000	2.23e+08	2.24e+08	0.01	3277	0.003277
Chr5	224500000	2.24e+08	2.25e+08	0.01	4327	0.004327
Chr5	225500000	2.25e+08	2.26e+08	0.03	1162	0.001162
Chr5	226500000	2.26e+08	2.27e+08	0.09	3528	0.003528
Chr5	227500000	2.27e+08	2.28e+08	0.3	2653	0.002653
Chr5	228500000	2.28e+08	2.29e+08	0.02	3489	0.003489
Chr5	229500000	2.29e+08	2.3e+08	0.02	1204	0.001204
Chr5	230500000	2.3e+08	2.31e+08	0.02	2191	0.002191
Chr5	231500000	2.31e+08	2.32e+08	0.01	4209	0.004209
Chr5	232500000	2.32e+08	2.33e+08	0.03	2143	0.002143
Chr5	233500000	2.33e+08	2.34e+08	0.02	1937	0.001937
Chr5	234500000	2.34e+08	2.35e+08	0.08	3139	0.003139
Chr5	235500000	2.35e+08	2.36e+08	0.53	2045	0.002045
Chr5	236500000	2.36e+08	2.37e+08	0.98	3367	0.003367
Chr5	237500000	2.37e+08	2.38e+08	0.87	1020	0.00102
Chr5	238500000	2.38e+08	2.39e+08	0.7	1961	0.001961
Chr5	239500000	2.39e+08	2.4e+08	0.91	2404	0.002404
Chr5	240500000	2.4e+08	2.41e+08	0.9	2390	0.00239
Chr5	241500000	2.41e+08	2.42e+08	0.87	3437	0.003437
Chr5	242500000	2.42e+08	2.43e+08	0.98	3918	0.003918
Chr5	243500000	2.43e+08	2.44e+08	0.93	2753	0.002753
Chr5	244500000	2.44e+08	2.45e+08	0.98	3474	0.003474
Chr5	245500000	2.45e+08	2.46e+08	0.99	3459	0.003459
Chr5	246500000	2.46e+08	2.47e+08	0.98	4477	0.004477
Chr5	247500000	2.47e+08	2.48e+08	0.97	3052	0.003052
Chr5	248500000	2.48e+08	2.49e+08	0.74	2566	0.002566
Chr5	249500000	2.49e+08	2.5e+08	0.98	5193	0.005193
Chr5	250500000	2.5e+08	2.51e+08	0.69	2372	0.002372
Chr5	251500000	2.51e+08	2.52e+08	0.75	2490	0.00249
Chr5	252500000	2.52e+08	2.53e+08	0.93	2539	0.002539
Chr5	253500000	2.53e+08	2.54e+08	0.98	3087	0.003087
Chr5	254500000	2.54e+08	2.55e+08	0.99	2921	0.002921
Chr5	255500000	2.55e+08	2.56e+08	0.92	2160	0.00216
Chr5	256500000	2.56e+08	2.57e+08	0.97	4094	0.004094
Chr5	257500000	2.57e+08	2.58e+08	0.98	3417	0.003417
Chr5	258500000	2.58e+08	2.59e+08	0.98	2261	0.002261
Chr5	259500000	2.59e+08	2.6e+08	0.98	2677	0.002677
Chr5	260500000	2.6e+08	2.61e+08	0.98	3908	0.003908
Chr5	261500000	2.61e+08	2.62e+08	0.98	4513	0.004513
Chr5	262500000	2.62e+08	2.63e+08	0.84	3331	0.003331
Chr5	263500000	2.63e+08	2.64e+08	0.99	4965	0.004965
Chr5	264500000	2.64e+08	2.65e+08	0.69	1338	0.001338
Chr5	265500000	2.65e+08	2.66e+08	0.72	1617	0.001617
Chr5	266500000	2.66e+08	2.67e+08	0.9	3604	0.003604
Chr5	267486004	2.67e+08	267972009	0.98	3670	0.00367
Chr6	5e+05	0	1e+06	0.02	4044	0.004044
Chr6	1500000	1e+06	2e+06	0.03	5833	0.005833
Chr6	2500000	2e+06	3e+06	0.01	4291	0.004291
Chr6	3500000	3e+06	4e+06	0.07	4386	0.004386
Chr6	4500000	4e+06	5e+06	0.06	3906	0.003906
Chr6	5500000	5e+06	6e+06	0.04	4045	0.004045
Chr6	6500000	6e+06	7e+06	0.02	4093	0.004093
Chr6	7500000	7e+06	8e+06	0.02	2890	0.00289
Chr6	8500000	8e+06	9e+06	0.16	3551	0.003551
Chr6	9500000	9e+06	1e+07	0.23	3693	0.003693
Chr6	10500000	1e+07	1.1e+07	0.02	3946	0.003946
Chr6	11500000	1.1e+07	1.2e+07	0.1	2977	0.002977
Chr6	12500000	1.2e+07	1.3e+07	0.01	4908	0.004908
Chr6	13500000	1.3e+07	1.4e+07	0.13	3605	0.003605
Chr6	14500000	1.4e+07	1.5e+07	0.01	5353	0.005353
Chr6	15500000	1.5e+07	1.6e+07	0.03	4356	0.004356
Chr6	16500000	1.6e+07	1.7e+07	0.03	2471	0.002471
Chr6	17500000	1.7e+07	1.8e+07	0.01	3641	0.003641
Chr6	18500000	1.8e+07	1.9e+07	0.05	1993	0.001993
Chr6	19500000	1.9e+07	2e+07	0.16	1777	0.001777
Chr6	20500000	2e+07	2.1e+07	0.01	4981	0.004981
Chr6	21500000	2.1e+07	2.2e+07	0.26	1750	0.00175
Chr6	22500000	2.2e+07	2.3e+07	0.03	3378	0.003378
Chr6	23500000	2.3e+07	2.4e+07	0.01	3178	0.003178
Chr6	24500000	2.4e+07	2.5e+07	0.13	4065	0.004065
Chr6	25500000	2.5e+07	2.6e+07	0.03	2343	0.002343
Chr6	26500000	2.6e+07	2.7e+07	0.02	3883	0.003883
Chr6	27500000	2.7e+07	2.8e+07	0.04	2741	0.002741
Chr6	28500000	2.8e+07	2.9e+07	0.01	4168	0.004168
Chr6	29500000	2.9e+07	3e+07	0.01	3103	0.003103
Chr6	30500000	3e+07	3.1e+07	0.01	3456	0.003456
Chr6	31500000	3.1e+07	3.2e+07	0.01	3193	0.003193
Chr6	32500000	3.2e+07	3.3e+07	0.01	3570	0.00357
Chr6	33500000	3.3e+07	3.4e+07	0.01	3853	0.003853
Chr6	34500000	3.4e+07	3.5e+07	0.03	4089	0.004089
Chr6	35500000	3.5e+07	3.6e+07	0.07	2893	0.002893
Chr6	36500000	3.6e+07	3.7e+07	0.1	2040	0.00204
Chr6	37500000	3.7e+07	3.8e+07	0.01	3390	0.00339
Chr6	38500000	3.8e+07	3.9e+07	0.02	4628	0.004628
Chr6	39500000	3.9e+07	4e+07	0.01	3292	0.003292
Chr6	40500000	4e+07	4.1e+07	0.01	3490	0.00349
Chr6	41500000	4.1e+07	4.2e+07	0.03	3422	0.003422
Chr6	42500000	4.2e+07	4.3e+07	0.03	2714	0.002714
Chr6	43500000	4.3e+07	4.4e+07	0.01	3676	0.003676
Chr6	44500000	4.4e+07	4.5e+07	0.02	3670	0.00367
Chr6	45500000	4.5e+07	4.6e+07	0.15	584	0.000584
Chr6	46500000	4.6e+07	4.7e+07	0.19	1604	0.001604
Chr6	47500000	4.7e+07	4.8e+07	0.3	2096	0.002096
Chr6	48500000	4.8e+07	4.9e+07	0.02	3295	0.003295
Chr6	49500000	4.9e+07	5e+07	0.02	3079	0.003079
Chr6	50500000	5e+07	5.1e+07	0.1	976	0.000976
Chr6	51500000	5.1e+07	5.2e+07	0.35	1089	0.001089
Chr6	52500000	5.2e+07	5.3e+07	0.32	1190	0.00119
Chr6	53500000	5.3e+07	5.4e+07	0.03	2944	0.002944
Chr6	54500000	5.4e+07	5.5e+07	0.01	3649	0.003649
Chr6	55500000	5.5e+07	5.6e+07	0.01	2832	0.002832
Chr6	56500000	5.6e+07	5.7e+07	0.03	3331	0.003331
Chr6	57500000	5.7e+07	5.8e+07	0.02	4508	0.004508
Chr6	58500000	5.8e+07	5.9e+07	0.01	3938	0.003938
Chr6	59500000	5.9e+07	6e+07	0.01	2871	0.002871
Chr6	60500000	6e+07	6.1e+07	0.02	3201	0.003201
Chr6	61500000	6.1e+07	6.2e+07	0.05	1222	0.001222
Chr6	62500000	6.2e+07	6.3e+07	0.01	1970	0.00197
Chr6	63500000	6.3e+07	6.4e+07	0.06	1511	0.001511
Chr6	64500000	6.4e+07	6.5e+07	0.01	4362	0.004362
Chr6	65500000	6.5e+07	6.6e+07	0.01	4131	0.004131
Chr6	66500000	6.6e+07	6.7e+07	0.01	3408	0.003408
Chr6	67500000	6.7e+07	6.8e+07	0.01	3244	0.003244
Chr6	68500000	6.8e+07	6.9e+07	0.01	3615	0.003615
Chr6	69500000	6.9e+07	7e+07	0.01	3907	0.003907
Chr6	70500000	7e+07	7.1e+07	0.01	4117	0.004117
Chr6	71500000	7.1e+07	7.2e+07	0.05	3644	0.003644
Chr6	72500000	7.2e+07	7.3e+07	0.02	3571	0.003571
Chr6	73500000	7.3e+07	7.4e+07	0.03	3723	0.003723
Chr6	74500000	7.4e+07	7.5e+07	0.02	3617	0.003617
Chr6	75500000	7.5e+07	7.6e+07	0.03	3423	0.003423
Chr6	76500000	7.6e+07	7.7e+07	0.06	4473	0.004473
Chr6	77500000	7.7e+07	7.8e+07	0.01	3649	0.003649
Chr6	78500000	7.8e+07	7.9e+07	0.01	4774	0.004774
Chr6	79500000	7.9e+07	8e+07	0.1	3577	0.003577
Chr6	80500000	8e+07	8.1e+07	0.03	3687	0.003687
Chr6	81500000	8.1e+07	8.2e+07	0.02	4053	0.004053
Chr6	82500000	8.2e+07	8.3e+07	0.2	1745	0.001745
Chr6	83500000	8.3e+07	8.4e+07	0.06	980	0.00098
Chr6	84500000	8.4e+07	8.5e+07	0.16	877	0.000877
Chr6	85500000	8.5e+07	8.6e+07	0.19	1205	0.001205
Chr6	86500000	8.6e+07	8.7e+07	0.14	2530	0.00253
Chr6	87500000	8.7e+07	8.8e+07	0.02	2884	0.002884
Chr6	88500000	8.8e+07	8.9e+07	0.06	2405	0.002405
Chr6	89500000	8.9e+07	9e+07	0.05	2774	0.002774
Chr6	90500000	9e+07	9.1e+07	0.03	3151	0.003151
Chr6	91500000	9.1e+07	9.2e+07	0.42	939	0.000939
Chr6	92500000	9.2e+07	9.3e+07	0.02	2795	0.002795
Chr6	93500000	9.3e+07	9.4e+07	0.01	5183	0.005183
Chr6	94500000	9.4e+07	9.5e+07	0.03	3207	0.003207
Chr6	95500000	9.5e+07	9.6e+07	0.06	2353	0.002353
Chr6	96500000	9.6e+07	9.7e+07	0.01	3206	0.003206
Chr6	97500000	9.7e+07	9.8e+07	0.01	4726	0.004726
Chr6	98500000	9.8e+07	9.9e+07	0.04	3693	0.003693
Chr6	99500000	9.9e+07	1e+08	0.01	2452	0.002452
Chr6	100500000	1e+08	1.01e+08	0.02	3286	0.003286
Chr6	101500000	1.01e+08	1.02e+08	0.02	2882	0.002882
Chr6	102500000	1.02e+08	1.03e+08	0.01	4037	0.004037
Chr6	103500000	1.03e+08	1.04e+08	0.03	3246	0.003246
Chr6	104500000	1.04e+08	1.05e+08	0.01	3844	0.003844
Chr6	105500000	1.05e+08	1.06e+08	0.03	2527	0.002527
Chr6	106500000	1.06e+08	1.07e+08	0.04	3073	0.003073
Chr6	107500000	1.07e+08	1.08e+08	0.06	3028	0.003028
Chr6	108500000	1.08e+08	1.09e+08	0.05	3344	0.003344
Chr6	109500000	1.09e+08	1.1e+08	0.11	3683	0.003683
Chr6	110500000	1.1e+08	1.11e+08	0.13	690	0.00069
Chr6	111500000	1.11e+08	1.12e+08	0.14	1056	0.001056
Chr6	112500000	1.12e+08	1.13e+08	0.23	1959	0.001959
Chr6	113500000	1.13e+08	1.14e+08	0.03	4766	0.004766
Chr6	114500000	1.14e+08	1.15e+08	0.02	5228	0.005228
Chr6	115500000	1.15e+08	1.16e+08	0.05	3270	0.00327
Chr6	116500000	1.16e+08	1.17e+08	0.02	2241	0.002241
Chr6	117500000	1.17e+08	1.18e+08	0.02	3523	0.003523
Chr6	118500000	1.18e+08	1.19e+08	0.02	3738	0.003738
Chr6	119500000	1.19e+08	1.2e+08	0.02	4530	0.00453
Chr6	120500000	1.2e+08	1.21e+08	0.07	3267	0.003267
Chr6	121500000	1.21e+08	1.22e+08	0.04	3978	0.003978
Chr6	122500000	1.22e+08	1.23e+08	0.01	3860	0.00386
Chr6	123500000	1.23e+08	1.24e+08	0.03	4046	0.004046
Chr6	124500000	1.24e+08	1.25e+08	0.05	3620	0.00362
Chr6	125500000	1.25e+08	1.26e+08	0.01	4409	0.004409
Chr6	126500000	1.26e+08	1.27e+08	0.01	4290	0.00429
Chr6	127500000	1.27e+08	1.28e+08	0.03	3374	0.003374
Chr6	128500000	1.28e+08	1.29e+08	0.04	2821	0.002821
Chr6	129500000	1.29e+08	1.3e+08	0.01	3259	0.003259
Chr6	130500000	1.3e+08	1.31e+08	0.01	5565	0.005565
Chr6	131500000	1.31e+08	1.32e+08	0.01	4022	0.004022
Chr6	132500000	1.32e+08	1.33e+08	0.03	3163	0.003163
Chr6	133500000	1.33e+08	1.34e+08	0.03	2894	0.002894
Chr6	134500000	1.34e+08	1.35e+08	0.01	3153	0.003153
Chr6	135500000	1.35e+08	1.36e+08	0.01	3938	0.003938
Chr6	136500000	1.36e+08	1.37e+08	0.02	2917	0.002917
Chr6	137500000	1.37e+08	1.38e+08	0.21	1768	0.001768
Chr6	138500000	1.38e+08	1.39e+08	0.02	2122	0.002122
Chr6	139500000	1.39e+08	1.4e+08	0.01	3263	0.003263
Chr6	140500000	1.4e+08	1.41e+08	0.02	1186	0.001186
Chr6	141500000	1.41e+08	1.42e+08	0.12	707	0.000707
Chr6	142500000	1.42e+08	1.43e+08	0.12	1296	0.001296
Chr6	143500000	1.43e+08	1.44e+08	0.05	2040	0.00204
Chr6	144500000	1.44e+08	1.45e+08	0.12	2756	0.002756
Chr6	145500000	1.45e+08	1.46e+08	0.06	1735	0.001735
Chr6	146500000	1.46e+08	1.47e+08	0.06	1773	0.001773
Chr6	147500000	1.47e+08	1.48e+08	0.46	2327	0.002327
Chr6	148500000	1.48e+08	1.49e+08	0.21	2607	0.002607
Chr6	149500000	1.49e+08	1.5e+08	0.26	1026	0.001026
Chr6	150500000	1.5e+08	1.51e+08	0.29	1230	0.00123
Chr6	151500000	1.51e+08	1.52e+08	0.28	743	0.000743
Chr6	152500000	1.52e+08	1.53e+08	0.42	905	0.000905
Chr6	153500000	1.53e+08	1.54e+08	0.44	606	0.000606
Chr6	154500000	1.54e+08	1.55e+08	0.02	2697	0.002697
Chr6	155500000	1.55e+08	1.56e+08	0.01	4707	0.004707
Chr6	156500000	1.56e+08	1.57e+08	0.01	4462	0.004462
Chr6	157500000	1.57e+08	1.58e+08	0.01	2514	0.002514
Chr6	158500000	1.58e+08	1.59e+08	0.01	4777	0.004777
Chr6	159500000	1.59e+08	1.6e+08	0.01	4030	0.00403
Chr6	160500000	1.6e+08	1.61e+08	0.02	4533	0.004533
Chr6	161500000	1.61e+08	1.62e+08	0.02	3278	0.003278
Chr6	162500000	1.62e+08	1.63e+08	0.01	3097	0.003097
Chr6	163500000	1.63e+08	1.64e+08	0.01	3462	0.003462
Chr6	164500000	1.64e+08	1.65e+08	0.02	3674	0.003674
Chr6	165500000	1.65e+08	1.66e+08	0.01	2731	0.002731
Chr6	166500000	1.66e+08	1.67e+08	0.01	2723	0.002723
Chr6	167500000	1.67e+08	1.68e+08	0.06	2954	0.002954
Chr6	168500000	1.68e+08	1.69e+08	0.02	1790	0.00179
Chr6	169500000	1.69e+08	1.7e+08	0.03	3075	0.003075
Chr6	170500000	1.7e+08	1.71e+08	0.05	1603	0.001603
Chr6	171500000	1.71e+08	1.72e+08	0.02	4266	0.004266
Chr6	172500000	1.72e+08	1.73e+08	0.02	3310	0.00331
Chr6	173500000	1.73e+08	1.74e+08	0.01	3685	0.003685
Chr6	174500000	1.74e+08	1.75e+08	0.01	3417	0.003417
Chr6	175500000	1.75e+08	1.76e+08	0.01	3529	0.003529
Chr6	176500000	1.76e+08	1.77e+08	0.01	4938	0.004938
Chr6	177500000	1.77e+08	1.78e+08	0.01	4050	0.00405
Chr6	178500000	1.78e+08	1.79e+08	0.08	2043	0.002043
Chr6	179500000	1.79e+08	1.8e+08	0.02	3584	0.003584
Chr6	180500000	1.8e+08	1.81e+08	0.01	4189	0.004189
Chr6	181500000	1.81e+08	1.82e+08	0.09	3360	0.00336
Chr6	182500000	1.82e+08	1.83e+08	0.03	3218	0.003218
Chr6	183500000	1.83e+08	1.84e+08	0.01	3892	0.003892
Chr6	184500000	1.84e+08	1.85e+08	0.01	3644	0.003644
Chr6	185500000	1.85e+08	1.86e+08	0.04	3135	0.003135
Chr6	186500000	1.86e+08	1.87e+08	0.02	4591	0.004591
Chr6	187500000	1.87e+08	1.88e+08	0.02	4070	0.00407
Chr6	188500000	1.88e+08	1.89e+08	0.01	3369	0.003369
Chr6	189500000	1.89e+08	1.9e+08	0.03	4371	0.004371
Chr6	190500000	1.9e+08	1.91e+08	0.06	3993	0.003993
Chr6	191500000	1.91e+08	1.92e+08	0.02	2959	0.002959
Chr6	192500000	1.92e+08	1.93e+08	0.01	3736	0.003736
Chr6	193500000	1.93e+08	1.94e+08	0.03	2298	0.002298
Chr6	194500000	1.94e+08	1.95e+08	0.01	4059	0.004059
Chr6	195500000	1.95e+08	1.96e+08	0.11	2367	0.002367
Chr6	196500000	1.96e+08	1.97e+08	0.08	3686	0.003686
Chr6	197500000	1.97e+08	1.98e+08	0.02	4335	0.004335
Chr6	198500000	1.98e+08	1.99e+08	0.03	3305	0.003305
Chr6	199500000	1.99e+08	2e+08	0.01	5191	0.005191
Chr6	200500000	2e+08	2.01e+08	0.06	1774	0.001774
Chr6	201500000	2.01e+08	2.02e+08	0.11	1803	0.001803
Chr6	202500000	2.02e+08	2.03e+08	0.01	3749	0.003749
Chr6	203500000	2.03e+08	2.04e+08	0.01	3329	0.003329
Chr6	204500000	2.04e+08	2.05e+08	0.01	3292	0.003292
Chr6	205500000	2.05e+08	2.06e+08	0.02	4726	0.004726
Chr6	206500000	2.06e+08	2.07e+08	0.05	4183	0.004183
Chr6	207500000	2.07e+08	2.08e+08	0.01	4214	0.004214
Chr6	208500000	2.08e+08	2.09e+08	0.09	3468	0.003468
Chr6	209500000	2.09e+08	2.1e+08	0.01	3362	0.003362
Chr6	210500000	2.1e+08	2.11e+08	0.01	2834	0.002834
Chr6	211500000	2.11e+08	2.12e+08	0.01	2798	0.002798
Chr6	212500000	2.12e+08	2.13e+08	0.01	3342	0.003342
Chr6	213500000	2.13e+08	2.14e+08	0.01	4095	0.004095
Chr6	214500000	2.14e+08	2.15e+08	0.02	1833	0.001833
Chr6	215500000	2.15e+08	2.16e+08	0.01	3166	0.003166
Chr6	216500000	2.16e+08	2.17e+08	0.01	3028	0.003028
Chr6	217500000	2.17e+08	2.18e+08	0.02	1872	0.001872
Chr6	218500000	2.18e+08	2.19e+08	0.04	3892	0.003892
Chr6	219500000	2.19e+08	2.2e+08	0.04	4386	0.004386
Chr6	220500000	2.2e+08	2.21e+08	0.03	3945	0.003945
Chr6	221500000	2.21e+08	2.22e+08	0.02	3412	0.003412
Chr6	222500000	2.22e+08	2.23e+08	0.19	1851	0.001851
Chr6	223500000	2.23e+08	2.24e+08	0.03	3405	0.003405
Chr6	224500000	2.24e+08	2.25e+08	0.02	4196	0.004196
Chr6	225500000	2.25e+08	2.26e+08	0.02	3393	0.003393
Chr6	226500000	2.26e+08	2.27e+08	0.01	4126	0.004126
Chr6	227500000	2.27e+08	2.28e+08	0.02	3975	0.003975
Chr6	228500000	2.28e+08	2.29e+08	0.02	2839	0.002839
Chr6	229500000	2.29e+08	2.3e+08	0.01	3108	0.003108
Chr6	230500000	2.3e+08	2.31e+08	0.01	3208	0.003208
Chr6	231500000	2.31e+08	2.32e+08	0.01	3272	0.003272
Chr6	232500000	2.32e+08	2.33e+08	0.04	3727	0.003727
Chr6	233500000	2.33e+08	2.34e+08	0.01	3737	0.003737
Chr6	234500000	2.34e+08	2.35e+08	0.09	2952	0.002952
Chr6	235500000	2.35e+08	2.36e+08	0.03	2011	0.002011
Chr6	236500000	2.36e+08	2.37e+08	0.01	2899	0.002899
Chr6	237500000	2.37e+08	2.38e+08	0.26	3847	0.003847
Chr6	238500000	2.38e+08	2.39e+08	0.14	2836	0.002836
Chr6	239500000	2.39e+08	2.4e+08	0.01	3612	0.003612
Chr6	240500000	2.4e+08	2.41e+08	0.02	2414	0.002414
Chr6	241500000	2.41e+08	2.42e+08	0.15	1927	0.001927
Chr6	242500000	2.42e+08	2.43e+08	0.08	843	0.000843
Chr6	243500000	2.43e+08	2.44e+08	0.1	2308	0.002308
Chr6	244500000	2.44e+08	2.45e+08	0.01	3285	0.003285
Chr6	245500000	2.45e+08	2.46e+08	0.03	2056	0.002056
Chr6	246500000	2.46e+08	2.47e+08	0.01	3444	0.003444
Chr6	247500000	2.47e+08	2.48e+08	0.03	3230	0.00323
Chr6	248500000	2.48e+08	2.49e+08	0.1	2867	0.002867
Chr6	249500000	2.49e+08	2.5e+08	0.02	2285	0.002285
Chr6	250500000	2.5e+08	2.51e+08	0.03	2029	0.002029
Chr6	251500000	2.51e+08	2.52e+08	0.02	2639	0.002639
Chr6	252500000	2.52e+08	2.53e+08	0.07	1533	0.001533
Chr6	253500000	2.53e+08	2.54e+08	0.45	804	0.000804
Chr6	254500000	2.54e+08	2.55e+08	0.15	615	0.000615
Chr6	255500000	2.55e+08	2.56e+08	0.62	682	0.000682
Chr6	256500000	2.56e+08	2.57e+08	0.02	1022	0.001022
Chr6	257500000	2.57e+08	2.58e+08	0.14	1436	0.001436
Chr6	258500000	2.58e+08	2.59e+08	0.04	758	0.000758
Chr6	259500000	2.59e+08	2.6e+08	0.15	1717	0.001717
Chr6	260500000	2.6e+08	2.61e+08	0.01	3910	0.00391
Chr6	261500000	2.61e+08	2.62e+08	0.02	4970	0.00497
Chr6	262500000	2.62e+08	2.63e+08	0.01	4544	0.004544
Chr6	263500000	2.63e+08	2.64e+08	0.01	4981	0.004981
Chr6	264500000	2.64e+08	2.65e+08	0.01	4419	0.004419
Chr6	265500000	2.65e+08	2.66e+08	0.18	2708	0.002708
Chr6	266500000	2.66e+08	2.67e+08	0.02	3320	0.00332
Chr6	267500000	2.67e+08	2.68e+08	0.03	3172	0.003172
Chr6	268500000	2.68e+08	2.69e+08	0.3	1219	0.001219
Chr6	269500000	2.69e+08	2.7e+08	0.2	923	0.000923
Chr6	270500000	2.7e+08	2.71e+08	0.02	2313	0.002313
Chr6	271500000	2.71e+08	2.72e+08	0.02	2944	0.002944
Chr6	272500000	2.72e+08	2.73e+08	0.03	6438	0.006438
Chr6	273500000	2.73e+08	2.74e+08	0.01	7711	0.007711
Chr6	274006751	2.74e+08	274013502	0.08	13	1.3e-05
Chr7	5e+05	0	1e+06	0.93	2948	0.002948
Chr7	1500000	1e+06	2e+06	0.99	1987	0.001987
Chr7	2500000	2e+06	3e+06	0.93	2980	0.00298
Chr7	3500000	3e+06	4e+06	0.8	1830	0.00183
Chr7	4500000	4e+06	5e+06	0.98	3082	0.003082
Chr7	5500000	5e+06	6e+06	0.97	3151	0.003151
Chr7	6500000	6e+06	7e+06	0.97	1981	0.001981
Chr7	7500000	7e+06	8e+06	0.92	3497	0.003497
Chr7	8500000	8e+06	9e+06	0.99	3629	0.003629
Chr7	9500000	9e+06	1e+07	0.96	3103	0.003103
Chr7	10500000	1e+07	1.1e+07	0.99	4512	0.004512
Chr7	11500000	1.1e+07	1.2e+07	0.98	3416	0.003416
Chr7	12500000	1.2e+07	1.3e+07	0.06	4268	0.004268
Chr7	13500000	1.3e+07	1.4e+07	0.01	3082	0.003082
Chr7	14500000	1.4e+07	1.5e+07	0.1	3216	0.003216
Chr7	15500000	1.5e+07	1.6e+07	0.14	2488	0.002488
Chr7	16500000	1.6e+07	1.7e+07	0.01	5778	0.005778
Chr7	17500000	1.7e+07	1.8e+07	0.02	2270	0.00227
Chr7	18500000	1.8e+07	1.9e+07	0.01	3396	0.003396
Chr7	19500000	1.9e+07	2e+07	0.01	3997	0.003997
Chr7	20500000	2e+07	2.1e+07	0.02	1443	0.001443
Chr7	21500000	2.1e+07	2.2e+07	0.02	3467	0.003467
Chr7	22500000	2.2e+07	2.3e+07	0.01	2957	0.002957
Chr7	23500000	2.3e+07	2.4e+07	0.18	2615	0.002615
Chr7	24500000	2.4e+07	2.5e+07	0.06	2206	0.002206
Chr7	25500000	2.5e+07	2.6e+07	0.01	4230	0.00423
Chr7	26500000	2.6e+07	2.7e+07	0.02	4116	0.004116
Chr7	27500000	2.7e+07	2.8e+07	0.09	2486	0.002486
Chr7	28500000	2.8e+07	2.9e+07	0.21	1320	0.00132
Chr7	29500000	2.9e+07	3e+07	0.01	3349	0.003349
Chr7	30500000	3e+07	3.1e+07	0.01	3020	0.00302
Chr7	31500000	3.1e+07	3.2e+07	0.01	3455	0.003455
Chr7	32500000	3.2e+07	3.3e+07	0.01	3782	0.003782
Chr7	33500000	3.3e+07	3.4e+07	0.01	3950	0.00395
Chr7	34500000	3.4e+07	3.5e+07	0.01	2912	0.002912
Chr7	35500000	3.5e+07	3.6e+07	0.01	3151	0.003151
Chr7	36500000	3.6e+07	3.7e+07	0.01	4672	0.004672
Chr7	37500000	3.7e+07	3.8e+07	0.21	2090	0.00209
Chr7	38500000	3.8e+07	3.9e+07	0.04	2698	0.002698
Chr7	39500000	3.9e+07	4e+07	0.02	3341	0.003341
Chr7	40500000	4e+07	4.1e+07	0.03	2969	0.002969
Chr7	41500000	4.1e+07	4.2e+07	0.02	4659	0.004659
Chr7	42500000	4.2e+07	4.3e+07	0.12	1530	0.00153
Chr7	43500000	4.3e+07	4.4e+07	0.06	1498	0.001498
Chr7	44500000	4.4e+07	4.5e+07	0.07	2939	0.002939
Chr7	45500000	4.5e+07	4.6e+07	0.14	2067	0.002067
Chr7	46500000	4.6e+07	4.7e+07	0.06	985	0.000985
Chr7	47500000	4.7e+07	4.8e+07	0.09	1561	0.001561
Chr7	48500000	4.8e+07	4.9e+07	0.16	2450	0.00245
Chr7	49500000	4.9e+07	5e+07	0.06	3074	0.003074
Chr7	50500000	5e+07	5.1e+07	0.06	2133	0.002133
Chr7	51500000	5.1e+07	5.2e+07	0.05	3744	0.003744
Chr7	52500000	5.2e+07	5.3e+07	0.02	1984	0.001984
Chr7	53500000	5.3e+07	5.4e+07	0.01	4024	0.004024
Chr7	54500000	5.4e+07	5.5e+07	0.01	3798	0.003798
Chr7	55500000	5.5e+07	5.6e+07	0.03	2075	0.002075
Chr7	56500000	5.6e+07	5.7e+07	0.03	3346	0.003346
Chr7	57500000	5.7e+07	5.8e+07	0.09	1756	0.001756
Chr7	58500000	5.8e+07	5.9e+07	0.05	2585	0.002585
Chr7	59500000	5.9e+07	6e+07	0.05	2338	0.002338
Chr7	60500000	6e+07	6.1e+07	0.02	3420	0.00342
Chr7	61500000	6.1e+07	6.2e+07	0.01	2915	0.002915
Chr7	62500000	6.2e+07	6.3e+07	0.02	3782	0.003782
Chr7	63500000	6.3e+07	6.4e+07	0.05	2823	0.002823
Chr7	64500000	6.4e+07	6.5e+07	0.06	2038	0.002038
Chr7	65500000	6.5e+07	6.6e+07	0.03	3118	0.003118
Chr7	66500000	6.6e+07	6.7e+07	0.02	3209	0.003209
Chr7	67500000	6.7e+07	6.8e+07	0.02	2684	0.002684
Chr7	68500000	6.8e+07	6.9e+07	0.18	1468	0.001468
Chr7	69500000	6.9e+07	7e+07	0.04	3223	0.003223
Chr7	70500000	7e+07	7.1e+07	0.06	1632	0.001632
Chr7	71500000	7.1e+07	7.2e+07	0.45	699	0.000699
Chr7	72500000	7.2e+07	7.3e+07	0.02	1960	0.00196
Chr7	73500000	7.3e+07	7.4e+07	0.02	4179	0.004179
Chr7	74500000	7.4e+07	7.5e+07	0.21	2841	0.002841
Chr7	75500000	7.5e+07	7.6e+07	0.01	4652	0.004652
Chr7	76500000	7.6e+07	7.7e+07	0.01	3562	0.003562
Chr7	77500000	7.7e+07	7.8e+07	0.01	3033	0.003033
Chr7	78500000	7.8e+07	7.9e+07	0.09	2864	0.002864
Chr7	79500000	7.9e+07	8e+07	0.02	2763	0.002763
Chr7	80500000	8e+07	8.1e+07	0.01	4653	0.004653
Chr7	81500000	8.1e+07	8.2e+07	0.01	5220	0.00522
Chr7	82500000	8.2e+07	8.3e+07	0.02	3991	0.003991
Chr7	83500000	8.3e+07	8.4e+07	0.02	2763	0.002763
Chr7	84500000	8.4e+07	8.5e+07	0.02	2705	0.002705
Chr7	85500000	8.5e+07	8.6e+07	0.04	3153	0.003153
Chr7	86500000	8.6e+07	8.7e+07	0.01	3445	0.003445
Chr7	87500000	8.7e+07	8.8e+07	0.03	5130	0.00513
[truncated: 247 more rows]
