# Supplementary material for: Chromosome-level haplotype-resolved assembly of highly heterozygous grass genomes with PhaseGrass
Source: Nat Commun. 2025 Dec 20;17:12. doi: 10.1038/s41467-025-66377-5 (PMC12764793; doi:10.1038/s41467-025-66377-5)
Supplement: Supplementary file 6 — Source Data [file 41467_2025_66377_MOESM6_ESM.zip › Fig. 2a/SNPs_hap_vs_kyuss_nucmer.txt]

chr	pos	start	end	snp_density	hap
Chr1	5e+05	0	1e+06	655	H1
Chr1	1500000	1e+06	2e+06	1062	H1
Chr1	2500000	2e+06	3e+06	1420	H1
Chr1	3500000	3e+06	4e+06	1182	H1
Chr1	4500000	4e+06	5e+06	229	H1
Chr1	5500000	5e+06	6e+06	432	H1
Chr1	6500000	6e+06	7e+06	1319	H1
Chr1	7500000	7e+06	8e+06	970	H1
Chr1	8500000	8e+06	9e+06	344	H1
Chr1	9500000	9e+06	1e+07	432	H1
Chr1	10500000	1e+07	1.1e+07	1131	H1
Chr1	11500000	1.1e+07	1.2e+07	659	H1
Chr1	12500000	1.2e+07	1.3e+07	494	H1
Chr1	13500000	1.3e+07	1.4e+07	806	H1
Chr1	14500000	1.4e+07	1.5e+07	438	H1
Chr1	15500000	1.5e+07	1.6e+07	1070	H1
Chr1	16500000	1.6e+07	1.7e+07	294	H1
Chr1	17500000	1.7e+07	1.8e+07	10	H1
Chr1	18500000	1.8e+07	1.9e+07	857	H1
Chr1	19500000	1.9e+07	2e+07	739	H1
Chr1	20500000	2e+07	2.1e+07	917	H1
Chr1	21500000	2.1e+07	2.2e+07	193	H1
Chr1	22500000	2.2e+07	2.3e+07	632	H1
Chr1	23500000	2.3e+07	2.4e+07	415	H1
Chr1	24500000	2.4e+07	2.5e+07	780	H1
Chr1	25500000	2.5e+07	2.6e+07	132	H1
Chr1	26500000	2.6e+07	2.7e+07	693	H1
Chr1	27500000	2.7e+07	2.8e+07	789	H1
Chr1	28500000	2.8e+07	2.9e+07	350	H1
Chr1	29500000	2.9e+07	3e+07	97	H1
Chr1	30500000	3e+07	3.1e+07	992	H1
Chr1	31500000	3.1e+07	3.2e+07	285	H1
Chr1	32500000	3.2e+07	3.3e+07	526	H1
Chr1	33500000	3.3e+07	3.4e+07	68	H1
Chr1	34500000	3.4e+07	3.5e+07	337	H1
Chr1	35500000	3.5e+07	3.6e+07	8	H1
Chr1	36500000	3.6e+07	3.7e+07	75	H1
Chr1	37500000	3.7e+07	3.8e+07	48	H1
Chr1	38500000	3.8e+07	3.9e+07	233	H1
Chr1	39500000	3.9e+07	4e+07	203	H1
Chr1	40500000	4e+07	4.1e+07	303	H1
Chr1	41500000	4.1e+07	4.2e+07	623	H1
Chr1	42500000	4.2e+07	4.3e+07	259	H1
Chr1	43500000	4.3e+07	4.4e+07	156	H1
Chr1	44500000	4.4e+07	4.5e+07	141	H1
Chr1	45500000	4.5e+07	4.6e+07	339	H1
Chr1	46500000	4.6e+07	4.7e+07	164	H1
Chr1	47500000	4.7e+07	4.8e+07	17	H1
Chr1	48500000	4.8e+07	4.9e+07	7	H1
Chr1	49500000	4.9e+07	5e+07	101	H1
Chr1	50500000	5e+07	5.1e+07	316	H1
Chr1	51500000	5.1e+07	5.2e+07	155	H1
Chr1	52500000	5.2e+07	5.3e+07	152	H1
Chr1	53500000	5.3e+07	5.4e+07	219	H1
Chr1	54500000	5.4e+07	5.5e+07	20	H1
Chr1	55500000	5.5e+07	5.6e+07	30	H1
Chr1	56500000	5.6e+07	5.7e+07	116	H1
Chr1	57500000	5.7e+07	5.8e+07	215	H1
Chr1	58500000	5.8e+07	5.9e+07	186	H1
Chr1	59500000	5.9e+07	6e+07	204	H1
Chr1	60500000	6e+07	6.1e+07	119	H1
Chr1	61500000	6.1e+07	6.2e+07	223	H1
Chr1	62500000	6.2e+07	6.3e+07	277	H1
Chr1	63500000	6.3e+07	6.4e+07	449	H1
Chr1	64500000	6.4e+07	6.5e+07	533	H1
Chr1	65500000	6.5e+07	6.6e+07	31	H1
Chr1	66500000	6.6e+07	6.7e+07	0	H1
Chr1	67500000	6.7e+07	6.8e+07	335	H1
Chr1	68500000	6.8e+07	6.9e+07	106	H1
Chr1	69500000	6.9e+07	7e+07	312	H1
Chr1	70500000	7e+07	7.1e+07	311	H1
Chr1	71500000	7.1e+07	7.2e+07	28	H1
Chr1	72500000	7.2e+07	7.3e+07	271	H1
Chr1	73500000	7.3e+07	7.4e+07	468	H1
Chr1	74500000	7.4e+07	7.5e+07	233	H1
Chr1	75500000	7.5e+07	7.6e+07	0	H1
Chr1	76500000	7.6e+07	7.7e+07	107	H1
Chr1	77500000	7.7e+07	7.8e+07	280	H1
Chr1	78500000	7.8e+07	7.9e+07	2	H1
Chr1	79500000	7.9e+07	8e+07	313	H1
Chr1	80500000	8e+07	8.1e+07	56	H1
Chr1	81500000	8.1e+07	8.2e+07	0	H1
Chr1	82500000	8.2e+07	8.3e+07	70	H1
Chr1	83500000	8.3e+07	8.4e+07	134	H1
Chr1	84500000	8.4e+07	8.5e+07	308	H1
Chr1	85500000	8.5e+07	8.6e+07	372	H1
Chr1	86500000	8.6e+07	8.7e+07	8	H1
Chr1	87500000	8.7e+07	8.8e+07	0	H1
Chr1	88500000	8.8e+07	8.9e+07	213	H1
Chr1	89500000	8.9e+07	9e+07	225	H1
Chr1	90500000	9e+07	9.1e+07	207	H1
Chr1	91500000	9.1e+07	9.2e+07	4	H1
Chr1	92500000	9.2e+07	9.3e+07	11	H1
Chr1	93500000	9.3e+07	9.4e+07	1	H1
Chr1	94500000	9.4e+07	9.5e+07	0	H1
Chr1	95500000	9.5e+07	9.6e+07	256	H1
Chr1	96500000	9.6e+07	9.7e+07	51	H1
Chr1	97500000	9.7e+07	9.8e+07	13	H1
Chr1	98500000	9.8e+07	9.9e+07	27	H1
Chr1	99500000	9.9e+07	1e+08	41	H1
Chr1	100500000	1e+08	1.01e+08	23	H1
Chr1	101500000	1.01e+08	1.02e+08	13	H1
Chr1	102500000	1.02e+08	1.03e+08	881	H1
Chr1	103500000	1.03e+08	1.04e+08	945	H1
Chr1	104500000	1.04e+08	1.05e+08	4	H1
Chr1	105500000	1.05e+08	1.06e+08	138	H1
Chr1	106500000	1.06e+08	1.07e+08	137	H1
Chr1	107500000	1.07e+08	1.08e+08	56	H1
Chr1	108500000	1.08e+08	1.09e+08	0	H1
Chr1	109500000	1.09e+08	1.1e+08	36	H1
Chr1	110500000	1.1e+08	1.11e+08	171	H1
Chr1	111500000	1.11e+08	1.12e+08	3	H1
Chr1	112500000	1.12e+08	1.13e+08	210	H1
Chr1	113500000	1.13e+08	1.14e+08	33	H1
Chr1	114500000	1.14e+08	1.15e+08	22	H1
Chr1	115500000	1.15e+08	1.16e+08	12	H1
Chr1	116500000	1.16e+08	1.17e+08	13	H1
Chr1	117500000	1.17e+08	1.18e+08	324	H1
Chr1	118500000	1.18e+08	1.19e+08	74	H1
Chr1	119500000	1.19e+08	1.2e+08	190	H1
Chr1	120500000	1.2e+08	1.21e+08	198	H1
Chr1	121500000	1.21e+08	1.22e+08	3	H1
Chr1	122500000	1.22e+08	1.23e+08	23	H1
Chr1	123500000	1.23e+08	1.24e+08	14	H1
Chr1	124500000	1.24e+08	1.25e+08	693	H1
Chr1	125500000	1.25e+08	1.26e+08	372	H1
Chr1	126500000	1.26e+08	1.27e+08	54	H1
Chr1	127500000	1.27e+08	1.28e+08	810	H1
Chr1	128500000	1.28e+08	1.29e+08	146	H1
Chr1	129500000	1.29e+08	1.3e+08	341	H1
Chr1	130500000	1.3e+08	1.31e+08	78	H1
Chr1	131500000	1.31e+08	1.32e+08	11	H1
Chr1	132500000	1.32e+08	1.33e+08	6	H1
Chr1	133500000	1.33e+08	1.34e+08	14	H1
Chr1	134500000	1.34e+08	1.35e+08	390	H1
Chr1	135500000	1.35e+08	1.36e+08	77	H1
Chr1	136500000	1.36e+08	1.37e+08	29	H1
Chr1	137500000	1.37e+08	1.38e+08	91	H1
Chr1	138500000	1.38e+08	1.39e+08	286	H1
Chr1	139500000	1.39e+08	1.4e+08	472	H1
Chr1	140500000	1.4e+08	1.41e+08	7	H1
Chr1	141500000	1.41e+08	1.42e+08	349	H1
Chr1	142500000	1.42e+08	1.43e+08	4	H1
Chr1	143500000	1.43e+08	1.44e+08	95	H1
Chr1	144500000	1.44e+08	1.45e+08	267	H1
Chr1	145500000	1.45e+08	1.46e+08	46	H1
Chr1	146500000	1.46e+08	1.47e+08	65	H1
Chr1	147500000	1.47e+08	1.48e+08	219	H1
Chr1	148500000	1.48e+08	1.49e+08	6	H1
Chr1	149500000	1.49e+08	1.5e+08	1	H1
Chr1	150500000	1.5e+08	1.51e+08	76	H1
Chr1	151500000	1.51e+08	1.52e+08	12	H1
Chr1	152500000	1.52e+08	1.53e+08	592	H1
Chr1	153500000	1.53e+08	1.54e+08	759	H1
Chr1	154500000	1.54e+08	1.55e+08	226	H1
Chr1	155500000	1.55e+08	1.56e+08	381	H1
Chr1	156500000	1.56e+08	1.57e+08	35	H1
Chr1	157500000	1.57e+08	1.58e+08	279	H1
Chr1	158500000	1.58e+08	1.59e+08	11	H1
Chr1	159500000	1.59e+08	1.6e+08	206	H1
Chr1	160500000	1.6e+08	1.61e+08	55	H1
Chr1	161500000	1.61e+08	1.62e+08	419	H1
Chr1	162500000	1.62e+08	1.63e+08	372	H1
Chr1	163500000	1.63e+08	1.64e+08	330	H1
Chr1	164500000	1.64e+08	1.65e+08	153	H1
Chr1	165500000	1.65e+08	1.66e+08	27	H1
Chr1	166500000	1.66e+08	1.67e+08	41	H1
Chr1	167500000	1.67e+08	1.68e+08	35	H1
Chr1	168500000	1.68e+08	1.69e+08	242	H1
Chr1	169500000	1.69e+08	1.7e+08	62	H1
Chr1	170500000	1.7e+08	1.71e+08	405	H1
Chr1	171500000	1.71e+08	1.72e+08	13	H1
Chr1	172500000	1.72e+08	1.73e+08	430	H1
Chr1	173500000	1.73e+08	1.74e+08	19	H1
Chr1	174500000	1.74e+08	1.75e+08	72	H1
Chr1	175500000	1.75e+08	1.76e+08	154	H1
Chr1	176500000	1.76e+08	1.77e+08	12	H1
Chr1	177500000	1.77e+08	1.78e+08	92	H1
Chr1	178500000	1.78e+08	1.79e+08	403	H1
Chr1	179500000	1.79e+08	1.8e+08	61	H1
Chr1	180500000	1.8e+08	1.81e+08	161	H1
Chr1	181500000	1.81e+08	1.82e+08	366	H1
Chr1	182500000	1.82e+08	1.83e+08	80	H1
Chr1	183500000	1.83e+08	1.84e+08	398	H1
Chr1	184500000	1.84e+08	1.85e+08	8	H1
Chr1	185500000	1.85e+08	1.86e+08	244	H1
Chr1	186500000	1.86e+08	1.87e+08	181	H1
Chr1	187500000	1.87e+08	1.88e+08	6	H1
Chr1	188500000	1.88e+08	1.89e+08	538	H1
Chr1	189500000	1.89e+08	1.9e+08	12	H1
Chr1	190500000	1.9e+08	1.91e+08	14	H1
Chr1	191500000	1.91e+08	1.92e+08	4	H1
Chr1	192500000	1.92e+08	1.93e+08	71	H1
Chr1	193500000	1.93e+08	1.94e+08	63	H1
Chr1	194500000	1.94e+08	1.95e+08	25	H1
Chr1	195500000	1.95e+08	1.96e+08	184	H1
Chr1	196500000	1.96e+08	1.97e+08	276	H1
Chr1	197500000	1.97e+08	1.98e+08	166	H1
Chr1	198500000	1.98e+08	1.99e+08	30	H1
Chr1	199500000	1.99e+08	2e+08	57	H1
Chr1	200500000	2e+08	2.01e+08	496	H1
Chr1	201500000	2.01e+08	2.02e+08	103	H1
Chr1	202500000	2.02e+08	2.03e+08	91	H1
Chr1	203500000	2.03e+08	2.04e+08	27	H1
Chr1	204500000	2.04e+08	2.05e+08	165	H1
Chr1	205500000	2.05e+08	2.06e+08	202	H1
Chr1	206500000	2.06e+08	2.07e+08	41	H1
Chr1	207500000	2.07e+08	2.08e+08	330	H1
Chr1	208500000	2.08e+08	2.09e+08	110	H1
Chr1	209500000	2.09e+08	2.1e+08	131	H1
Chr1	210500000	2.1e+08	2.11e+08	32	H1
Chr1	211500000	2.11e+08	2.12e+08	14	H1
Chr1	212500000	2.12e+08	2.13e+08	3	H1
Chr1	213500000	2.13e+08	2.14e+08	172	H1
Chr1	214500000	2.14e+08	2.15e+08	171	H1
Chr1	215500000	2.15e+08	2.16e+08	1732	H1
Chr1	216500000	2.16e+08	2.17e+08	593	H1
Chr1	217500000	2.17e+08	2.18e+08	286	H1
Chr1	218500000	2.18e+08	2.19e+08	513	H1
Chr1	219500000	2.19e+08	2.2e+08	782	H1
Chr1	220500000	2.2e+08	2.21e+08	277	H1
Chr1	221500000	2.21e+08	2.22e+08	535	H1
Chr1	222500000	2.22e+08	2.23e+08	679	H1
Chr1	223500000	2.23e+08	2.24e+08	1311	H1
Chr1	224500000	2.24e+08	2.25e+08	699	H1
Chr1	225500000	2.25e+08	2.26e+08	674	H1
Chr1	226500000	2.26e+08	2.27e+08	218	H1
Chr1	227500000	2.27e+08	2.28e+08	605	H1
Chr1	228500000	2.28e+08	2.29e+08	498	H1
Chr1	229500000	2.29e+08	2.3e+08	1135	H1
Chr1	230500000	2.3e+08	2.31e+08	693	H1
Chr1	231500000	2.31e+08	2.32e+08	690	H1
Chr1	232500000	2.32e+08	2.33e+08	1052	H1
Chr1	233500000	2.33e+08	2.34e+08	75	H1
Chr1	234500000	2.34e+08	2.35e+08	701	H1
Chr1	235500000	2.35e+08	2.36e+08	544	H1
Chr1	236500000	2.36e+08	2.37e+08	471	H1
Chr1	237500000	2.37e+08	2.38e+08	496	H1
Chr1	238500000	2.38e+08	2.39e+08	888	H1
Chr1	239500000	2.39e+08	2.4e+08	697	H1
Chr1	240500000	2.4e+08	2.41e+08	797	H1
Chr1	241500000	2.41e+08	2.42e+08	814	H1
Chr1	242500000	2.42e+08	2.43e+08	1330	H1
Chr1	243500000	2.43e+08	2.44e+08	831	H1
Chr1	244500000	2.44e+08	2.45e+08	321	H1
Chr1	245500000	2.45e+08	2.46e+08	623	H1
Chr1	246500000	2.46e+08	2.47e+08	6	H1
Chr1	247500000	2.47e+08	2.48e+08	121	H1
Chr1	248500000	2.48e+08	2.49e+08	181	H1
Chr1	249500000	2.49e+08	2.5e+08	10	H1
Chr1	250500000	2.5e+08	2.51e+08	240	H1
Chr1	251500000	2.51e+08	2.52e+08	23	H1
Chr1	252500000	2.52e+08	2.53e+08	116	H1
Chr1	253500000	2.53e+08	2.54e+08	301	H1
Chr1	254500000	2.54e+08	2.55e+08	18	H1
Chr1	255500000	2.55e+08	2.56e+08	273	H1
Chr1	256500000	2.56e+08	2.57e+08	11	H1
Chr1	257500000	2.57e+08	2.58e+08	8	H1
Chr1	258500000	2.58e+08	2.59e+08	6	H1
Chr1	259500000	2.59e+08	2.6e+08	503	H1
Chr1	260500000	2.6e+08	2.61e+08	292	H1
Chr1	261500000	2.61e+08	2.62e+08	26	H1
Chr1	262500000	2.62e+08	2.63e+08	25	H1
Chr1	263500000	2.63e+08	2.64e+08	20	H1
Chr1	264500000	2.64e+08	2.65e+08	94	H1
Chr1	265500000	2.65e+08	2.66e+08	861	H1
Chr1	266500000	2.66e+08	2.67e+08	834	H1
Chr1	267500000	2.67e+08	2.68e+08	4	H1
Chr1	268500000	2.68e+08	2.69e+08	328	H1
Chr1	269500000	2.69e+08	2.7e+08	173	H1
Chr1	270500000	2.7e+08	2.71e+08	1	H1
Chr1	271434816	2.71e+08	271869632	65	H1
Chr2	5e+05	0	1e+06	0	H1
Chr2	1500000	1e+06	2e+06	0	H1
Chr2	2500000	2e+06	3e+06	5	H1
Chr2	3500000	3e+06	4e+06	13	H1
Chr2	4500000	4e+06	5e+06	418	H1
Chr2	5500000	5e+06	6e+06	226	H1
Chr2	6500000	6e+06	7e+06	0	H1
Chr2	7500000	7e+06	8e+06	179	H1
Chr2	8500000	8e+06	9e+06	76	H1
Chr2	9500000	9e+06	1e+07	5	H1
Chr2	10500000	1e+07	1.1e+07	13	H1
Chr2	11500000	1.1e+07	1.2e+07	9	H1
Chr2	12500000	1.2e+07	1.3e+07	56	H1
Chr2	13500000	1.3e+07	1.4e+07	2	H1
Chr2	14500000	1.4e+07	1.5e+07	86	H1
Chr2	15500000	1.5e+07	1.6e+07	0	H1
Chr2	16500000	1.6e+07	1.7e+07	3	H1
Chr2	17500000	1.7e+07	1.8e+07	6	H1
Chr2	18500000	1.8e+07	1.9e+07	6	H1
Chr2	19500000	1.9e+07	2e+07	18	H1
Chr2	20500000	2e+07	2.1e+07	9	H1
Chr2	21500000	2.1e+07	2.2e+07	15	H1
Chr2	22500000	2.2e+07	2.3e+07	7	H1
Chr2	23500000	2.3e+07	2.4e+07	99	H1
Chr2	24500000	2.4e+07	2.5e+07	3	H1
Chr2	25500000	2.5e+07	2.6e+07	0	H1
Chr2	26500000	2.6e+07	2.7e+07	0	H1
Chr2	27500000	2.7e+07	2.8e+07	10	H1
Chr2	28500000	2.8e+07	2.9e+07	4	H1
Chr2	29500000	2.9e+07	3e+07	15	H1
Chr2	30500000	3e+07	3.1e+07	3	H1
Chr2	31500000	3.1e+07	3.2e+07	3	H1
Chr2	32500000	3.2e+07	3.3e+07	95	H1
Chr2	33500000	3.3e+07	3.4e+07	101	H1
Chr2	34500000	3.4e+07	3.5e+07	22	H1
Chr2	35500000	3.5e+07	3.6e+07	86	H1
Chr2	36500000	3.6e+07	3.7e+07	6	H1
Chr2	37500000	3.7e+07	3.8e+07	1	H1
Chr2	38500000	3.8e+07	3.9e+07	31	H1
Chr2	39500000	3.9e+07	4e+07	156	H1
Chr2	40500000	4e+07	4.1e+07	13	H1
Chr2	41500000	4.1e+07	4.2e+07	0	H1
Chr2	42500000	4.2e+07	4.3e+07	11	H1
Chr2	43500000	4.3e+07	4.4e+07	49	H1
Chr2	44500000	4.4e+07	4.5e+07	12	H1
Chr2	45500000	4.5e+07	4.6e+07	7	H1
Chr2	46500000	4.6e+07	4.7e+07	1	H1
Chr2	47500000	4.7e+07	4.8e+07	4	H1
Chr2	48500000	4.8e+07	4.9e+07	5	H1
Chr2	49500000	4.9e+07	5e+07	0	H1
Chr2	50500000	5e+07	5.1e+07	3	H1
Chr2	51500000	5.1e+07	5.2e+07	11	H1
Chr2	52500000	5.2e+07	5.3e+07	0	H1
Chr2	53500000	5.3e+07	5.4e+07	546	H1
Chr2	54500000	5.4e+07	5.5e+07	155	H1
Chr2	55500000	5.5e+07	5.6e+07	112	H1
Chr2	56500000	5.6e+07	5.7e+07	29	H1
Chr2	57500000	5.7e+07	5.8e+07	17	H1
Chr2	58500000	5.8e+07	5.9e+07	0	H1
Chr2	59500000	5.9e+07	6e+07	7	H1
Chr2	60500000	6e+07	6.1e+07	12	H1
Chr2	61500000	6.1e+07	6.2e+07	0	H1
Chr2	62500000	6.2e+07	6.3e+07	7	H1
Chr2	63500000	6.3e+07	6.4e+07	13	H1
Chr2	64500000	6.4e+07	6.5e+07	70	H1
Chr2	65500000	6.5e+07	6.6e+07	0	H1
Chr2	66500000	6.6e+07	6.7e+07	8	H1
Chr2	67500000	6.7e+07	6.8e+07	54	H1
Chr2	68500000	6.8e+07	6.9e+07	14	H1
Chr2	69500000	6.9e+07	7e+07	36	H1
Chr2	70500000	7e+07	7.1e+07	4	H1
Chr2	71500000	7.1e+07	7.2e+07	0	H1
Chr2	72500000	7.2e+07	7.3e+07	0	H1
Chr2	73500000	7.3e+07	7.4e+07	14	H1
Chr2	74500000	7.4e+07	7.5e+07	0	H1
Chr2	75500000	7.5e+07	7.6e+07	26	H1
Chr2	76500000	7.6e+07	7.7e+07	9	H1
Chr2	77500000	7.7e+07	7.8e+07	0	H1
Chr2	78500000	7.8e+07	7.9e+07	0	H1
Chr2	79500000	7.9e+07	8e+07	6	H1
Chr2	80500000	8e+07	8.1e+07	475	H1
Chr2	81500000	8.1e+07	8.2e+07	0	H1
Chr2	82500000	8.2e+07	8.3e+07	9	H1
Chr2	83500000	8.3e+07	8.4e+07	6	H1
Chr2	84500000	8.4e+07	8.5e+07	6	H1
Chr2	85500000	8.5e+07	8.6e+07	7	H1
Chr2	86500000	8.6e+07	8.7e+07	0	H1
Chr2	87500000	8.7e+07	8.8e+07	9	H1
Chr2	88500000	8.8e+07	8.9e+07	3	H1
Chr2	89500000	8.9e+07	9e+07	50	H1
Chr2	90500000	9e+07	9.1e+07	7	H1
Chr2	91500000	9.1e+07	9.2e+07	26	H1
Chr2	92500000	9.2e+07	9.3e+07	30	H1
Chr2	93500000	9.3e+07	9.4e+07	6	H1
Chr2	94500000	9.4e+07	9.5e+07	5	H1
Chr2	95500000	9.5e+07	9.6e+07	8	H1
Chr2	96500000	9.6e+07	9.7e+07	12	H1
Chr2	97500000	9.7e+07	9.8e+07	8	H1
Chr2	98500000	9.8e+07	9.9e+07	4	H1
Chr2	99500000	9.9e+07	1e+08	4	H1
Chr2	100500000	1e+08	1.01e+08	388	H1
Chr2	101500000	1.01e+08	1.02e+08	422	H1
Chr2	102500000	1.02e+08	1.03e+08	5	H1
Chr2	103500000	1.03e+08	1.04e+08	7	H1
Chr2	104500000	1.04e+08	1.05e+08	10	H1
Chr2	105500000	1.05e+08	1.06e+08	3	H1
Chr2	106500000	1.06e+08	1.07e+08	25	H1
Chr2	107500000	1.07e+08	1.08e+08	9	H1
Chr2	108500000	1.08e+08	1.09e+08	62	H1
Chr2	109500000	1.09e+08	1.1e+08	93	H1
Chr2	110500000	1.1e+08	1.11e+08	4	H1
Chr2	111500000	1.11e+08	1.12e+08	54	H1
Chr2	112500000	1.12e+08	1.13e+08	20	H1
Chr2	113500000	1.13e+08	1.14e+08	5	H1
Chr2	114500000	1.14e+08	1.15e+08	0	H1
Chr2	115500000	1.15e+08	1.16e+08	11	H1
Chr2	116500000	1.16e+08	1.17e+08	7	H1
Chr2	117500000	1.17e+08	1.18e+08	30	H1
Chr2	118500000	1.18e+08	1.19e+08	134	H1
Chr2	119500000	1.19e+08	1.2e+08	5	H1
Chr2	120500000	1.2e+08	1.21e+08	5	H1
Chr2	121500000	1.21e+08	1.22e+08	0	H1
Chr2	122500000	1.22e+08	1.23e+08	6	H1
Chr2	123500000	1.23e+08	1.24e+08	2	H1
Chr2	124500000	1.24e+08	1.25e+08	3	H1
Chr2	125500000	1.25e+08	1.26e+08	0	H1
Chr2	126500000	1.26e+08	1.27e+08	17	H1
Chr2	127500000	1.27e+08	1.28e+08	2	H1
Chr2	128500000	1.28e+08	1.29e+08	13	H1
Chr2	129500000	1.29e+08	1.3e+08	8	H1
Chr2	130500000	1.3e+08	1.31e+08	6	H1
Chr2	131500000	1.31e+08	1.32e+08	20	H1
Chr2	132500000	1.32e+08	1.33e+08	1	H1
Chr2	133500000	1.33e+08	1.34e+08	459	H1
Chr2	134500000	1.34e+08	1.35e+08	438	H1
Chr2	135500000	1.35e+08	1.36e+08	646	H1
Chr2	136500000	1.36e+08	1.37e+08	144	H1
Chr2	137500000	1.37e+08	1.38e+08	19	H1
Chr2	138500000	1.38e+08	1.39e+08	6	H1
Chr2	139500000	1.39e+08	1.4e+08	3	H1
Chr2	140500000	1.4e+08	1.41e+08	0	H1
Chr2	141500000	1.41e+08	1.42e+08	9	H1
Chr2	142500000	1.42e+08	1.43e+08	13	H1
Chr2	143500000	1.43e+08	1.44e+08	10	H1
Chr2	144500000	1.44e+08	1.45e+08	30	H1
Chr2	145500000	1.45e+08	1.46e+08	3	H1
Chr2	146500000	1.46e+08	1.47e+08	13	H1
Chr2	147500000	1.47e+08	1.48e+08	2	H1
Chr2	148500000	1.48e+08	1.49e+08	8	H1
Chr2	149500000	1.49e+08	1.5e+08	11	H1
Chr2	150500000	1.5e+08	1.51e+08	32	H1
Chr2	151500000	1.51e+08	1.52e+08	65	H1
Chr2	152500000	1.52e+08	1.53e+08	4	H1
Chr2	153500000	1.53e+08	1.54e+08	31	H1
Chr2	154500000	1.54e+08	1.55e+08	73	H1
Chr2	155500000	1.55e+08	1.56e+08	0	H1
Chr2	156500000	1.56e+08	1.57e+08	6	H1
Chr2	157500000	1.57e+08	1.58e+08	21	H1
Chr2	158500000	1.58e+08	1.59e+08	6	H1
Chr2	159500000	1.59e+08	1.6e+08	11	H1
Chr2	160500000	1.6e+08	1.61e+08	8	H1
Chr2	161500000	1.61e+08	1.62e+08	288	H1
Chr2	162500000	1.62e+08	1.63e+08	0	H1
Chr2	163500000	1.63e+08	1.64e+08	8	H1
Chr2	164500000	1.64e+08	1.65e+08	10	H1
Chr2	165500000	1.65e+08	1.66e+08	2	H1
Chr2	166500000	1.66e+08	1.67e+08	27	H1
Chr2	167500000	1.67e+08	1.68e+08	22	H1
Chr2	168500000	1.68e+08	1.69e+08	161	H1
Chr2	169500000	1.69e+08	1.7e+08	36	H1
Chr2	170500000	1.7e+08	1.71e+08	2	H1
Chr2	171500000	1.71e+08	1.72e+08	5	H1
Chr2	172500000	1.72e+08	1.73e+08	0	H1
Chr2	173500000	1.73e+08	1.74e+08	0	H1
Chr2	174500000	1.74e+08	1.75e+08	3	H1
Chr2	175500000	1.75e+08	1.76e+08	0	H1
Chr2	176500000	1.76e+08	1.77e+08	0	H1
Chr2	177500000	1.77e+08	1.78e+08	114	H1
Chr2	178500000	1.78e+08	1.79e+08	3	H1
Chr2	179500000	1.79e+08	1.8e+08	32	H1
Chr2	180500000	1.8e+08	1.81e+08	65	H1
Chr2	181500000	1.81e+08	1.82e+08	145	H1
Chr2	182500000	1.82e+08	1.83e+08	124	H1
Chr2	183500000	1.83e+08	1.84e+08	134	H1
Chr2	184500000	1.84e+08	1.85e+08	157	H1
Chr2	185500000	1.85e+08	1.86e+08	634	H1
Chr2	186500000	1.86e+08	1.87e+08	4	H1
Chr2	187500000	1.87e+08	1.88e+08	396	H1
Chr2	188500000	1.88e+08	1.89e+08	7	H1
Chr2	189500000	1.89e+08	1.9e+08	796	H1
Chr2	190500000	1.9e+08	1.91e+08	5	H1
Chr2	191500000	1.91e+08	1.92e+08	14	H1
Chr2	192500000	1.92e+08	1.93e+08	4	H1
Chr2	193500000	1.93e+08	1.94e+08	252	H1
Chr2	194500000	1.94e+08	1.95e+08	3	H1
Chr2	195500000	1.95e+08	1.96e+08	133	H1
Chr2	196500000	1.96e+08	1.97e+08	7	H1
Chr2	197500000	1.97e+08	1.98e+08	6	H1
Chr2	198500000	1.98e+08	1.99e+08	44	H1
Chr2	199500000	1.99e+08	2e+08	1	H1
Chr2	200500000	2e+08	2.01e+08	26	H1
Chr2	201500000	2.01e+08	2.02e+08	170	H1
Chr2	202500000	2.02e+08	2.03e+08	100	H1
Chr2	203500000	2.03e+08	2.04e+08	6	H1
Chr2	204500000	2.04e+08	2.05e+08	17	H1
Chr2	205500000	2.05e+08	2.06e+08	18	H1
Chr2	206500000	2.06e+08	2.07e+08	0	H1
Chr2	207500000	2.07e+08	2.08e+08	29	H1
Chr2	208500000	2.08e+08	2.09e+08	23	H1
Chr2	209500000	2.09e+08	2.1e+08	94	H1
Chr2	210500000	2.1e+08	2.11e+08	6	H1
Chr2	211500000	2.11e+08	2.12e+08	24	H1
Chr2	212500000	2.12e+08	2.13e+08	91	H1
Chr2	213500000	2.13e+08	2.14e+08	4	H1
Chr2	214500000	2.14e+08	2.15e+08	0	H1
Chr2	215500000	2.15e+08	2.16e+08	0	H1
Chr2	216500000	2.16e+08	2.17e+08	1	H1
Chr2	217500000	2.17e+08	2.18e+08	0	H1
Chr2	218500000	2.18e+08	2.19e+08	9	H1
Chr2	219500000	2.19e+08	2.2e+08	0	H1
Chr2	220500000	2.2e+08	2.21e+08	4	H1
Chr2	221500000	2.21e+08	2.22e+08	246	H1
Chr2	222500000	2.22e+08	2.23e+08	6	H1
Chr2	223500000	2.23e+08	2.24e+08	8	H1
Chr2	224500000	2.24e+08	2.25e+08	10	H1
Chr2	225500000	2.25e+08	2.26e+08	0	H1
Chr2	226500000	2.26e+08	2.27e+08	6	H1
Chr2	227500000	2.27e+08	2.28e+08	12	H1
Chr2	228500000	2.28e+08	2.29e+08	4	H1
Chr2	229500000	2.29e+08	2.3e+08	5	H1
Chr2	230500000	2.3e+08	2.31e+08	93	H1
Chr2	231500000	2.31e+08	2.32e+08	85	H1
Chr2	232500000	2.32e+08	2.33e+08	5	H1
Chr2	233500000	2.33e+08	2.34e+08	9	H1
Chr2	234500000	2.34e+08	2.35e+08	4	H1
Chr2	235500000	2.35e+08	2.36e+08	0	H1
Chr2	236500000	2.36e+08	2.37e+08	47	H1
Chr2	237500000	2.37e+08	2.38e+08	65	H1
Chr2	238500000	2.38e+08	2.39e+08	0	H1
Chr2	239500000	2.39e+08	2.4e+08	9	H1
Chr2	240500000	2.4e+08	2.41e+08	6	H1
Chr2	241500000	2.41e+08	2.42e+08	8	H1
Chr2	242500000	2.42e+08	2.43e+08	14	H1
Chr2	243500000	2.43e+08	2.44e+08	2	H1
Chr2	244500000	2.44e+08	2.45e+08	29	H1
Chr2	245500000	2.45e+08	2.46e+08	25	H1
Chr2	246500000	2.46e+08	2.47e+08	2	H1
Chr2	247500000	2.47e+08	2.48e+08	25	H1
Chr2	248500000	2.48e+08	2.49e+08	30	H1
Chr2	249500000	2.49e+08	2.5e+08	5	H1
Chr2	250500000	2.5e+08	2.51e+08	9	H1
Chr2	251500000	2.51e+08	2.52e+08	18	H1
Chr2	252500000	2.52e+08	2.53e+08	0	H1
Chr2	253500000	2.53e+08	2.54e+08	15	H1
Chr2	254500000	2.54e+08	2.55e+08	57	H1
Chr2	255500000	2.55e+08	2.56e+08	6	H1
Chr2	256500000	2.56e+08	2.57e+08	13	H1
Chr2	257500000	2.57e+08	2.58e+08	0	H1
Chr2	258500000	2.58e+08	2.59e+08	242	H1
Chr2	259500000	2.59e+08	2.6e+08	27	H1
Chr2	260500000	2.6e+08	2.61e+08	199	H1
Chr2	261500000	2.61e+08	2.62e+08	0	H1
Chr2	262500000	2.62e+08	2.63e+08	4	H1
Chr2	263500000	2.63e+08	2.64e+08	6	H1
Chr2	264500000	2.64e+08	2.65e+08	15	H1
Chr2	265500000	2.65e+08	2.66e+08	14	H1
Chr2	266500000	2.66e+08	2.67e+08	130	H1
Chr2	267500000	2.67e+08	2.68e+08	0	H1
Chr2	268500000	2.68e+08	2.69e+08	8	H1
Chr2	269500000	2.69e+08	2.7e+08	4	H1
Chr2	270500000	2.7e+08	2.71e+08	9	H1
Chr2	271500000	2.71e+08	2.72e+08	4	H1
Chr2	272500000	2.72e+08	2.73e+08	27	H1
Chr2	273500000	2.73e+08	2.74e+08	3	H1
Chr2	274500000	2.74e+08	2.75e+08	232	H1
Chr2	275500000	2.75e+08	2.76e+08	10	H1
Chr2	276500000	2.76e+08	2.77e+08	0	H1
Chr2	277500000	2.77e+08	2.78e+08	328	H1
Chr2	278500000	2.78e+08	2.79e+08	45	H1
Chr2	279500000	2.79e+08	2.8e+08	7	H1
Chr2	280500000	2.8e+08	2.81e+08	14	H1
Chr2	281500000	2.81e+08	2.82e+08	4	H1
Chr2	282500000	2.82e+08	2.83e+08	92	H1
Chr2	283500000	2.83e+08	2.84e+08	179	H1
Chr2	284500000	2.84e+08	2.85e+08	3	H1
Chr2	285500000	2.85e+08	2.86e+08	0	H1
Chr2	286500000	2.86e+08	2.87e+08	8	H1
Chr2	287500000	2.87e+08	2.88e+08	109	H1
Chr2	288500000	2.88e+08	2.89e+08	15	H1
Chr2	289500000	2.89e+08	2.9e+08	2	H1
Chr2	290500000	2.9e+08	2.91e+08	79	H1
Chr2	291500000	2.91e+08	2.92e+08	0	H1
Chr2	292500000	2.92e+08	2.93e+08	0	H1
Chr2	293500000	2.93e+08	2.94e+08	8	H1
Chr2	294500000	2.94e+08	2.95e+08	0	H1
Chr2	295500000	2.95e+08	2.96e+08	24	H1
Chr2	296500000	2.96e+08	2.97e+08	13	H1
Chr2	297500000	2.97e+08	2.98e+08	87	H1
Chr2	298500000	2.98e+08	2.99e+08	14	H1
Chr2	299500000	2.99e+08	3e+08	12	H1
Chr2	300500000	3e+08	3.01e+08	48	H1
Chr2	301500000	3.01e+08	3.02e+08	46	H1
Chr2	302500000	3.02e+08	3.03e+08	20	H1
Chr2	303500000	3.03e+08	3.04e+08	9	H1
Chr2	304500000	3.04e+08	3.05e+08	97	H1
Chr2	305500000	3.05e+08	3.06e+08	6	H1
Chr2	306500000	3.06e+08	3.07e+08	3	H1
Chr2	307500000	3.07e+08	3.08e+08	5	H1
Chr2	308500000	3.08e+08	3.09e+08	18	H1
Chr2	309500000	3.09e+08	3.1e+08	0	H1
Chr2	310500000	3.1e+08	3.11e+08	0	H1
Chr2	311500000	3.11e+08	3.12e+08	29	H1
Chr2	312500000	3.12e+08	3.13e+08	9	H1
Chr2	313500000	3.13e+08	3.14e+08	7	H1
Chr2	314500000	3.14e+08	3.15e+08	0	H1
Chr2	315500000	3.15e+08	3.16e+08	4	H1
Chr2	316500000	3.16e+08	3.17e+08	12	H1
Chr2	317500000	3.17e+08	3.18e+08	26	H1
Chr2	318500000	3.18e+08	3.19e+08	1	H1
Chr2	319500000	3.19e+08	3.2e+08	96	H1
Chr2	320500000	3.2e+08	3.21e+08	6	H1
Chr2	321500000	3.21e+08	3.22e+08	109	H1
Chr2	322500000	3.22e+08	3.23e+08	8	H1
Chr2	323500000	3.23e+08	3.24e+08	3	H1
Chr2	324500000	3.24e+08	3.25e+08	85	H1
Chr2	325500000	3.25e+08	3.26e+08	122	H1
Chr2	326500000	3.26e+08	3.27e+08	33	H1
Chr2	327500000	3.27e+08	3.28e+08	75	H1
Chr2	328500000	3.28e+08	3.29e+08	192	H1
Chr2	329500000	3.29e+08	3.3e+08	25	H1
Chr2	330500000	3.3e+08	3.31e+08	387	H1
Chr2	331500000	3.31e+08	3.32e+08	93	H1
Chr2	332500000	3.32e+08	3.33e+08	46	H1
Chr2	333139497	3.33e+08	333278994	0	H1
Chr3	5e+05	0	1e+06	1190	H1
Chr3	1500000	1e+06	2e+06	2137	H1
Chr3	2500000	2e+06	3e+06	1069	H1
Chr3	3500000	3e+06	4e+06	737	H1
Chr3	4500000	4e+06	5e+06	730	H1
Chr3	5500000	5e+06	6e+06	1377	H1
Chr3	6500000	6e+06	7e+06	982	H1
Chr3	7500000	7e+06	8e+06	542	H1
Chr3	8500000	8e+06	9e+06	1490	H1
Chr3	9500000	9e+06	1e+07	1702	H1
Chr3	10500000	1e+07	1.1e+07	1169	H1
Chr3	11500000	1.1e+07	1.2e+07	1090	H1
Chr3	12500000	1.2e+07	1.3e+07	429	H1
Chr3	13500000	1.3e+07	1.4e+07	728	H1
Chr3	14500000	1.4e+07	1.5e+07	1141	H1
Chr3	15500000	1.5e+07	1.6e+07	242	H1
Chr3	16500000	1.6e+07	1.7e+07	766	H1
Chr3	17500000	1.7e+07	1.8e+07	1798	H1
Chr3	18500000	1.8e+07	1.9e+07	651	H1
Chr3	19500000	1.9e+07	2e+07	1068	H1
Chr3	20500000	2e+07	2.1e+07	1619	H1
Chr3	21500000	2.1e+07	2.2e+07	645	H1
Chr3	22500000	2.2e+07	2.3e+07	1074	H1
Chr3	23500000	2.3e+07	2.4e+07	1599	H1
Chr3	24500000	2.4e+07	2.5e+07	830	H1
Chr3	25500000	2.5e+07	2.6e+07	1110	H1
Chr3	26500000	2.6e+07	2.7e+07	2013	H1
Chr3	27500000	2.7e+07	2.8e+07	1156	H1
Chr3	28500000	2.8e+07	2.9e+07	1917	H1
Chr3	29500000	2.9e+07	3e+07	1125	H1
Chr3	30500000	3e+07	3.1e+07	859	H1
Chr3	31500000	3.1e+07	3.2e+07	1616	H1
Chr3	32500000	3.2e+07	3.3e+07	1911	H1
Chr3	33500000	3.3e+07	3.4e+07	726	H1
Chr3	34500000	3.4e+07	3.5e+07	1723	H1
Chr3	35500000	3.5e+07	3.6e+07	2219	H1
Chr3	36500000	3.6e+07	3.7e+07	865	H1
Chr3	37500000	3.7e+07	3.8e+07	2741	H1
Chr3	38500000	3.8e+07	3.9e+07	2237	H1
Chr3	39500000	3.9e+07	4e+07	1019	H1
Chr3	40500000	4e+07	4.1e+07	2489	H1
Chr3	41500000	4.1e+07	4.2e+07	2482	H1
Chr3	42500000	4.2e+07	4.3e+07	1906	H1
Chr3	43500000	4.3e+07	4.4e+07	1103	H1
Chr3	44500000	4.4e+07	4.5e+07	2031	H1
Chr3	45500000	4.5e+07	4.6e+07	2200	H1
Chr3	46500000	4.6e+07	4.7e+07	1403	H1
Chr3	47500000	4.7e+07	4.8e+07	1258	H1
Chr3	48500000	4.8e+07	4.9e+07	1523	H1
Chr3	49500000	4.9e+07	5e+07	1446	H1
Chr3	50500000	5e+07	5.1e+07	1326	H1
Chr3	51500000	5.1e+07	5.2e+07	1730	H1
Chr3	52500000	5.2e+07	5.3e+07	1544	H1
Chr3	53500000	5.3e+07	5.4e+07	236	H1
Chr3	54500000	5.4e+07	5.5e+07	1403	H1
Chr3	55500000	5.5e+07	5.6e+07	2062	H1
Chr3	56500000	5.6e+07	5.7e+07	1584	H1
Chr3	57500000	5.7e+07	5.8e+07	323	H1
Chr3	58500000	5.8e+07	5.9e+07	932	H1
Chr3	59500000	5.9e+07	6e+07	219	H1
Chr3	60500000	6e+07	6.1e+07	1094	H1
Chr3	61500000	6.1e+07	6.2e+07	522	H1
Chr3	62500000	6.2e+07	6.3e+07	1605	H1
Chr3	63500000	6.3e+07	6.4e+07	1623	H1
Chr3	64500000	6.4e+07	6.5e+07	717	H1
Chr3	65500000	6.5e+07	6.6e+07	971	H1
Chr3	66500000	6.6e+07	6.7e+07	2703	H1
Chr3	67500000	6.7e+07	6.8e+07	1088	H1
Chr3	68500000	6.8e+07	6.9e+07	848	H1
Chr3	69500000	6.9e+07	7e+07	678	H1
Chr3	70500000	7e+07	7.1e+07	639	H1
Chr3	71500000	7.1e+07	7.2e+07	630	H1
Chr3	72500000	7.2e+07	7.3e+07	1044	H1
Chr3	73500000	7.3e+07	7.4e+07	1787	H1
Chr3	74500000	7.4e+07	7.5e+07	1426	H1
Chr3	75500000	7.5e+07	7.6e+07	665	H1
Chr3	76500000	7.6e+07	7.7e+07	484	H1
Chr3	77500000	7.7e+07	7.8e+07	2148	H1
Chr3	78500000	7.8e+07	7.9e+07	931	H1
Chr3	79500000	7.9e+07	8e+07	430	H1
Chr3	80500000	8e+07	8.1e+07	504	H1
Chr3	81500000	8.1e+07	8.2e+07	1873	H1
Chr3	82500000	8.2e+07	8.3e+07	1829	H1
Chr3	83500000	8.3e+07	8.4e+07	2240	H1
Chr3	84500000	8.4e+07	8.5e+07	1052	H1
Chr3	85500000	8.5e+07	8.6e+07	479	H1
Chr3	86500000	8.6e+07	8.7e+07	1714	H1
Chr3	87500000	8.7e+07	8.8e+07	1968	H1
Chr3	88500000	8.8e+07	8.9e+07	2172	H1
Chr3	89500000	8.9e+07	9e+07	915	H1
Chr3	90500000	9e+07	9.1e+07	930	H1
Chr3	91500000	9.1e+07	9.2e+07	2798	H1
Chr3	92500000	9.2e+07	9.3e+07	1355	H1
Chr3	93500000	9.3e+07	9.4e+07	1602	H1
Chr3	94500000	9.4e+07	9.5e+07	2014	H1
Chr3	95500000	9.5e+07	9.6e+07	1692	H1
Chr3	96500000	9.6e+07	9.7e+07	1199	H1
Chr3	97500000	9.7e+07	9.8e+07	2624	H1
Chr3	98500000	9.8e+07	9.9e+07	2535	H1
Chr3	99500000	9.9e+07	1e+08	1093	H1
Chr3	100500000	1e+08	1.01e+08	2874	H1
Chr3	101500000	1.01e+08	1.02e+08	1952	H1
Chr3	102500000	1.02e+08	1.03e+08	2253	H1
Chr3	103500000	1.03e+08	1.04e+08	1430	H1
Chr3	104500000	1.04e+08	1.05e+08	1814	H1
Chr3	105500000	1.05e+08	1.06e+08	2160	H1
Chr3	106500000	1.06e+08	1.07e+08	432	H1
Chr3	107500000	1.07e+08	1.08e+08	1698	H1
Chr3	108500000	1.08e+08	1.09e+08	1906	H1
Chr3	109500000	1.09e+08	1.1e+08	2595	H1
Chr3	110500000	1.1e+08	1.11e+08	833	H1
Chr3	111500000	1.11e+08	1.12e+08	2472	H1
Chr3	112500000	1.12e+08	1.13e+08	703	H1
Chr3	113500000	1.13e+08	1.14e+08	1747	H1
Chr3	114500000	1.14e+08	1.15e+08	50	H1
Chr3	115500000	1.15e+08	1.16e+08	467	H1
Chr3	116500000	1.16e+08	1.17e+08	155	H1
Chr3	117500000	1.17e+08	1.18e+08	10	H1
Chr3	118500000	1.18e+08	1.19e+08	471	H1
Chr3	119500000	1.19e+08	1.2e+08	335	H1
Chr3	120500000	1.2e+08	1.21e+08	595	H1
Chr3	121500000	1.21e+08	1.22e+08	162	H1
Chr3	122500000	1.22e+08	1.23e+08	104	H1
Chr3	123500000	1.23e+08	1.24e+08	1200	H1
Chr3	124500000	1.24e+08	1.25e+08	726	H1
Chr3	125500000	1.25e+08	1.26e+08	1647	H1
Chr3	126500000	1.26e+08	1.27e+08	1301	H1
Chr3	127500000	1.27e+08	1.28e+08	2950	H1
Chr3	128500000	1.28e+08	1.29e+08	784	H1
Chr3	129500000	1.29e+08	1.3e+08	2372	H1
Chr3	130500000	1.3e+08	1.31e+08	1414	H1
Chr3	131500000	1.31e+08	1.32e+08	126	H1
Chr3	132500000	1.32e+08	1.33e+08	1605	H1
Chr3	133500000	1.33e+08	1.34e+08	1633	H1
Chr3	134500000	1.34e+08	1.35e+08	2581	H1
Chr3	135500000	1.35e+08	1.36e+08	1164	H1
Chr3	136500000	1.36e+08	1.37e+08	2064	H1
Chr3	137500000	1.37e+08	1.38e+08	1910	H1
Chr3	138500000	1.38e+08	1.39e+08	1556	H1
Chr3	139500000	1.39e+08	1.4e+08	1404	H1
Chr3	140500000	1.4e+08	1.41e+08	1930	H1
Chr3	141500000	1.41e+08	1.42e+08	1820	H1
Chr3	142500000	1.42e+08	1.43e+08	2204	H1
Chr3	143500000	1.43e+08	1.44e+08	2564	H1
Chr3	144500000	1.44e+08	1.45e+08	1859	H1
Chr3	145500000	1.45e+08	1.46e+08	1952	H1
Chr3	146500000	1.46e+08	1.47e+08	1583	H1
Chr3	147500000	1.47e+08	1.48e+08	1596	H1
Chr3	148500000	1.48e+08	1.49e+08	1457	H1
Chr3	149500000	1.49e+08	1.5e+08	1530	H1
Chr3	150500000	1.5e+08	1.51e+08	2176	H1
Chr3	151500000	1.51e+08	1.52e+08	1641	H1
Chr3	152500000	1.52e+08	1.53e+08	806	H1
Chr3	153500000	1.53e+08	1.54e+08	1256	H1
Chr3	154500000	1.54e+08	1.55e+08	975	H1
Chr3	155500000	1.55e+08	1.56e+08	758	H1
Chr3	156500000	1.56e+08	1.57e+08	2556	H1
Chr3	157500000	1.57e+08	1.58e+08	454	H1
Chr3	158500000	1.58e+08	1.59e+08	429	H1
Chr3	159500000	1.59e+08	1.6e+08	846	H1
Chr3	160500000	1.6e+08	1.61e+08	1120	H1
Chr3	161500000	1.61e+08	1.62e+08	1033	H1
Chr3	162500000	1.62e+08	1.63e+08	1331	H1
Chr3	163500000	1.63e+08	1.64e+08	2228	H1
Chr3	164500000	1.64e+08	1.65e+08	580	H1
Chr3	165500000	1.65e+08	1.66e+08	478	H1
Chr3	166500000	1.66e+08	1.67e+08	1659	H1
Chr3	167500000	1.67e+08	1.68e+08	60	H1
Chr3	168500000	1.68e+08	1.69e+08	206	H1
Chr3	169500000	1.69e+08	1.7e+08	1583	H1
Chr3	170500000	1.7e+08	1.71e+08	11	H1
Chr3	171500000	1.71e+08	1.72e+08	542	H1
Chr3	172500000	1.72e+08	1.73e+08	1856	H1
Chr3	173500000	1.73e+08	1.74e+08	1414	H1
Chr3	174500000	1.74e+08	1.75e+08	1107	H1
Chr3	175500000	1.75e+08	1.76e+08	1445	H1
Chr3	176500000	1.76e+08	1.77e+08	1210	H1
Chr3	177500000	1.77e+08	1.78e+08	2815	H1
Chr3	178500000	1.78e+08	1.79e+08	1750	H1
Chr3	179500000	1.79e+08	1.8e+08	2183	H1
Chr3	180500000	1.8e+08	1.81e+08	740	H1
Chr3	181500000	1.81e+08	1.82e+08	1879	H1
Chr3	182500000	1.82e+08	1.83e+08	1630	H1
Chr3	183500000	1.83e+08	1.84e+08	1828	H1
Chr3	184500000	1.84e+08	1.85e+08	2271	H1
Chr3	185500000	1.85e+08	1.86e+08	1843	H1
Chr3	186500000	1.86e+08	1.87e+08	471	H1
Chr3	187500000	1.87e+08	1.88e+08	323	H1
Chr3	188500000	1.88e+08	1.89e+08	1618	H1
Chr3	189500000	1.89e+08	1.9e+08	535	H1
Chr3	190500000	1.9e+08	1.91e+08	1894	H1
Chr3	191500000	1.91e+08	1.92e+08	595	H1
Chr3	192500000	1.92e+08	1.93e+08	1044	H1
Chr3	193500000	1.93e+08	1.94e+08	950	H1
Chr3	194500000	1.94e+08	1.95e+08	994	H1
Chr3	195500000	1.95e+08	1.96e+08	1878	H1
Chr3	196500000	1.96e+08	1.97e+08	1036	H1
Chr3	197500000	1.97e+08	1.98e+08	581	H1
Chr3	198500000	1.98e+08	1.99e+08	277	H1
Chr3	199500000	1.99e+08	2e+08	1223	H1
Chr3	200500000	2e+08	2.01e+08	1956	H1
Chr3	201500000	2.01e+08	2.02e+08	1645	H1
Chr3	202500000	2.02e+08	2.03e+08	1842	H1
Chr3	203500000	2.03e+08	2.04e+08	1775	H1
Chr3	204500000	2.04e+08	2.05e+08	1564	H1
Chr3	205500000	2.05e+08	2.06e+08	2875	H1
Chr3	206500000	2.06e+08	2.07e+08	2174	H1
Chr3	207500000	2.07e+08	2.08e+08	1425	H1
Chr3	208500000	2.08e+08	2.09e+08	1958	H1
Chr3	209500000	2.09e+08	2.1e+08	1786	H1
Chr3	210500000	2.1e+08	2.11e+08	2134	H1
Chr3	211500000	2.11e+08	2.12e+08	1116	H1
Chr3	212500000	2.12e+08	2.13e+08	969	H1
Chr3	213500000	2.13e+08	2.14e+08	1548	H1
Chr3	214500000	2.14e+08	2.15e+08	910	H1
Chr3	215500000	2.15e+08	2.16e+08	2454	H1
Chr3	216500000	2.16e+08	2.17e+08	1841	H1
Chr3	217500000	2.17e+08	2.18e+08	1478	H1
Chr3	218500000	2.18e+08	2.19e+08	1057	H1
Chr3	219500000	2.19e+08	2.2e+08	2064	H1
Chr3	220500000	2.2e+08	2.21e+08	998	H1
Chr3	221500000	2.21e+08	2.22e+08	413	H1
Chr3	222500000	2.22e+08	2.23e+08	966	H1
Chr3	223500000	2.23e+08	2.24e+08	1289	H1
Chr3	224500000	2.24e+08	2.25e+08	2198	H1
Chr3	225500000	2.25e+08	2.26e+08	2561	H1
Chr3	226500000	2.26e+08	2.27e+08	1770	H1
Chr3	227500000	2.27e+08	2.28e+08	404	H1
Chr3	228500000	2.28e+08	2.29e+08	1137	H1
Chr3	229500000	2.29e+08	2.3e+08	1610	H1
Chr3	230500000	2.3e+08	2.31e+08	2180	H1
Chr3	231500000	2.31e+08	2.32e+08	1636	H1
Chr3	232500000	2.32e+08	2.33e+08	1551	H1
Chr3	233500000	2.33e+08	2.34e+08	931	H1
Chr3	234500000	2.34e+08	2.35e+08	1623	H1
Chr3	235500000	2.35e+08	2.36e+08	1157	H1
Chr3	236500000	2.36e+08	2.37e+08	1779	H1
Chr3	237500000	2.37e+08	2.38e+08	1682	H1
Chr3	238500000	2.38e+08	2.39e+08	485	H1
Chr3	239500000	2.39e+08	2.4e+08	1171	H1
Chr3	240500000	2.4e+08	2.41e+08	692	H1
Chr3	241500000	2.41e+08	2.42e+08	1537	H1
Chr3	242500000	2.42e+08	2.43e+08	1246	H1
Chr3	243500000	2.43e+08	2.44e+08	1207	H1
Chr3	244500000	2.44e+08	2.45e+08	1391	H1
Chr3	245500000	2.45e+08	2.46e+08	1278	H1
Chr3	246500000	2.46e+08	2.47e+08	1346	H1
Chr3	247500000	2.47e+08	2.48e+08	701	H1
Chr3	248500000	2.48e+08	2.49e+08	1756	H1
Chr3	249500000	2.49e+08	2.5e+08	2280	H1
Chr3	250500000	2.5e+08	2.51e+08	1141	H1
Chr3	251500000	2.51e+08	2.52e+08	1441	H1
Chr3	252500000	2.52e+08	2.53e+08	1772	H1
Chr3	253500000	2.53e+08	2.54e+08	2269	H1
Chr3	254500000	2.54e+08	2.55e+08	321	H1
Chr3	255500000	2.55e+08	2.56e+08	242	H1
Chr3	256500000	2.56e+08	2.57e+08	1624	H1
Chr3	257500000	2.57e+08	2.58e+08	1322	H1
Chr3	258500000	2.58e+08	2.59e+08	708	H1
Chr3	259500000	2.59e+08	2.6e+08	2218	H1
Chr3	260500000	2.6e+08	2.61e+08	1670	H1
Chr3	261500000	2.61e+08	2.62e+08	2132	H1
Chr3	262500000	2.62e+08	2.63e+08	1493	H1
Chr3	263500000	2.63e+08	2.64e+08	1507	H1
Chr3	264500000	2.64e+08	2.65e+08	1080	H1
Chr3	265500000	2.65e+08	2.66e+08	57	H1
Chr3	266500000	2.66e+08	2.67e+08	1115	H1
Chr3	267500000	2.67e+08	2.68e+08	1976	H1
Chr3	268500000	2.68e+08	2.69e+08	1223	H1
Chr3	269500000	2.69e+08	2.7e+08	1436	H1
Chr3	270500000	2.7e+08	2.71e+08	1530	H1
Chr3	271500000	2.71e+08	2.72e+08	571	H1
Chr3	272500000	2.72e+08	2.73e+08	1305	H1
Chr3	273500000	2.73e+08	2.74e+08	1846	H1
Chr3	274500000	2.74e+08	2.75e+08	537	H1
Chr3	275500000	2.75e+08	2.76e+08	701	H1
Chr3	276500000	2.76e+08	2.77e+08	1423	H1
Chr3	277500000	2.77e+08	2.78e+08	960	H1
Chr3	278500000	2.78e+08	2.79e+08	1377	H1
Chr3	279500000	2.79e+08	2.8e+08	1978	H1
Chr3	280500000	2.8e+08	2.81e+08	716	H1
Chr3	281500000	2.81e+08	2.82e+08	1039	H1
Chr3	282500000	2.82e+08	2.83e+08	689	H1
Chr3	283500000	2.83e+08	2.84e+08	2089	H1
Chr3	284500000	2.84e+08	2.85e+08	768	H1
Chr3	285500000	2.85e+08	2.86e+08	1191	H1
Chr3	286500000	2.86e+08	2.87e+08	911	H1
Chr3	287500000	2.87e+08	2.88e+08	2122	H1
Chr3	288500000	2.88e+08	2.89e+08	1143	H1
Chr3	289500000	2.89e+08	2.9e+08	935	H1
Chr3	290500000	2.9e+08	2.91e+08	544	H1
Chr3	291500000	2.91e+08	2.92e+08	509	H1
Chr3	292500000	2.92e+08	2.93e+08	494	H1
Chr3	293500000	2.93e+08	2.94e+08	759	H1
Chr3	294500000	2.94e+08	2.95e+08	1374	H1
Chr3	295500000	2.95e+08	2.96e+08	2178	H1
Chr3	296500000	2.96e+08	2.97e+08	2042	H1
Chr3	297500000	2.97e+08	2.98e+08	2557	H1
Chr3	298500000	2.98e+08	2.99e+08	1693	H1
Chr3	299500000	2.99e+08	3e+08	1926	H1
Chr3	300500000	3e+08	3.01e+08	1253	H1
Chr3	301500000	3.01e+08	3.02e+08	1622	H1
Chr3	302500000	3.02e+08	3.03e+08	1122	H1
Chr3	303500000	3.03e+08	3.04e+08	1493	H1
Chr3	304500000	3.04e+08	3.05e+08	1920	H1
Chr3	305500000	3.05e+08	3.06e+08	698	H1
Chr3	306500000	3.06e+08	3.07e+08	2126	H1
Chr3	307500000	3.07e+08	3.08e+08	1183	H1
Chr3	308500000	3.08e+08	3.09e+08	1335	H1
Chr3	309500000	3.09e+08	3.1e+08	1013	H1
Chr3	310500000	3.1e+08	3.11e+08	1453	H1
Chr3	311500000	3.11e+08	3.12e+08	1081	H1
Chr3	312500000	3.12e+08	3.13e+08	2243	H1
Chr3	313500000	3.13e+08	3.14e+08	1917	H1
Chr3	314500000	3.14e+08	3.15e+08	2178	H1
Chr3	315500000	3.15e+08	3.16e+08	1559	H1
Chr3	316500000	3.16e+08	3.17e+08	785	H1
Chr3	317500000	3.17e+08	3.18e+08	2316	H1
Chr3	318500000	3.18e+08	3.19e+08	396	H1
Chr3	319500000	3.19e+08	3.2e+08	658	H1
Chr3	320500000	3.2e+08	3.21e+08	1117	H1
Chr3	321500000	3.21e+08	3.22e+08	1368	H1
Chr3	322500000	3.22e+08	3.23e+08	1680	H1
Chr3	323500000	3.23e+08	3.24e+08	620	H1
Chr3	324500000	3.24e+08	3.25e+08	967	H1
Chr3	325500000	3.25e+08	3.26e+08	1279	H1
Chr3	326500000	3.26e+08	3.27e+08	1039	H1
Chr3	327500000	3.27e+08	3.28e+08	1403	H1
Chr3	328500000	3.28e+08	3.29e+08	1216	H1
Chr3	329500000	3.29e+08	3.3e+08	1909	H1
Chr3	330500000	3.3e+08	3.31e+08	1135	H1
Chr3	331500000	3.31e+08	3.32e+08	611	H1
Chr3	332500000	3.32e+08	3.33e+08	1219	H1
Chr3	333500000	3.33e+08	3.34e+08	1458	H1
Chr3	334500000	3.34e+08	3.35e+08	1322	H1
Chr3	335500000	3.35e+08	3.36e+08	392	H1
Chr3	336500000	3.36e+08	3.37e+08	102	H1
Chr3	337500000	3.37e+08	3.38e+08	329	H1
Chr3	338500000	3.38e+08	3.39e+08	89	H1
Chr3	339500000	3.39e+08	3.4e+08	24	H1
Chr3	340500000	3.4e+08	3.41e+08	27	H1
Chr3	341500000	3.41e+08	3.42e+08	486	H1
Chr3	342500000	3.42e+08	3.43e+08	187	H1
Chr3	343500000	3.43e+08	3.44e+08	535	H1
Chr3	344500000	3.44e+08	3.45e+08	54	H1
Chr3	345500000	3.45e+08	3.46e+08	27	H1
Chr3	346500000	3.46e+08	3.47e+08	9	H1
Chr3	347500000	3.47e+08	3.48e+08	5	H1
Chr3	348500000	3.48e+08	3.49e+08	1	H1
Chr3	349500000	3.49e+08	3.5e+08	10	H1
Chr3	350500000	3.5e+08	3.51e+08	41	H1
Chr3	351500000	3.51e+08	3.52e+08	12	H1
Chr3	352500000	3.52e+08	3.53e+08	1010	H1
Chr3	353500000	3.53e+08	3.54e+08	61	H1
Chr3	354028973	3.54e+08	354057947	0	H1
Chr4	5e+05	0	1e+06	136	H1
Chr4	1500000	1e+06	2e+06	16	H1
Chr4	2500000	2e+06	3e+06	9	H1
Chr4	3500000	3e+06	4e+06	663	H1
Chr4	4500000	4e+06	5e+06	183	H1
Chr4	5500000	5e+06	6e+06	322	H1
Chr4	6500000	6e+06	7e+06	376	H1
Chr4	7500000	7e+06	8e+06	403	H1
Chr4	8500000	8e+06	9e+06	487	H1
Chr4	9500000	9e+06	1e+07	295	H1
Chr4	10500000	1e+07	1.1e+07	169	H1
Chr4	11500000	1.1e+07	1.2e+07	449	H1
Chr4	12500000	1.2e+07	1.3e+07	296	H1
Chr4	13500000	1.3e+07	1.4e+07	364	H1
Chr4	14500000	1.4e+07	1.5e+07	0	H1
Chr4	15500000	1.5e+07	1.6e+07	144	H1
Chr4	16500000	1.6e+07	1.7e+07	147	H1
Chr4	17500000	1.7e+07	1.8e+07	424	H1
Chr4	18500000	1.8e+07	1.9e+07	35	H1
Chr4	19500000	1.9e+07	2e+07	54	H1
Chr4	20500000	2e+07	2.1e+07	22	H1
Chr4	21500000	2.1e+07	2.2e+07	6	H1
Chr4	22500000	2.2e+07	2.3e+07	27	H1
Chr4	23500000	2.3e+07	2.4e+07	4	H1
Chr4	24500000	2.4e+07	2.5e+07	14	H1
Chr4	25500000	2.5e+07	2.6e+07	7	H1
Chr4	26500000	2.6e+07	2.7e+07	40	H1
Chr4	27500000	2.7e+07	2.8e+07	2	H1
Chr4	28500000	2.8e+07	2.9e+07	20	H1
Chr4	29500000	2.9e+07	3e+07	20	H1
Chr4	30500000	3e+07	3.1e+07	0	H1
Chr4	31500000	3.1e+07	3.2e+07	0	H1
Chr4	32500000	3.2e+07	3.3e+07	18	H1
Chr4	33500000	3.3e+07	3.4e+07	32	H1
Chr4	34500000	3.4e+07	3.5e+07	67	H1
Chr4	35500000	3.5e+07	3.6e+07	5	H1
Chr4	36500000	3.6e+07	3.7e+07	0	H1
Chr4	37500000	3.7e+07	3.8e+07	34	H1
Chr4	38500000	3.8e+07	3.9e+07	16	H1
Chr4	39500000	3.9e+07	4e+07	162	H1
Chr4	40500000	4e+07	4.1e+07	0	H1
Chr4	41500000	4.1e+07	4.2e+07	2	H1
Chr4	42500000	4.2e+07	4.3e+07	5	H1
Chr4	43500000	4.3e+07	4.4e+07	10	H1
Chr4	44500000	4.4e+07	4.5e+07	233	H1
Chr4	45500000	4.5e+07	4.6e+07	13	H1
Chr4	46500000	4.6e+07	4.7e+07	19	H1
Chr4	47500000	4.7e+07	4.8e+07	167	H1
Chr4	48500000	4.8e+07	4.9e+07	42	H1
Chr4	49500000	4.9e+07	5e+07	16	H1
Chr4	50500000	5e+07	5.1e+07	115	H1
Chr4	51500000	5.1e+07	5.2e+07	12	H1
Chr4	52500000	5.2e+07	5.3e+07	62	H1
Chr4	53500000	5.3e+07	5.4e+07	11	H1
Chr4	54500000	5.4e+07	5.5e+07	8	H1
Chr4	55500000	5.5e+07	5.6e+07	7	H1
Chr4	56500000	5.6e+07	5.7e+07	4	H1
Chr4	57500000	5.7e+07	5.8e+07	0	H1
Chr4	58500000	5.8e+07	5.9e+07	25	H1
Chr4	59500000	5.9e+07	6e+07	0	H1
Chr4	60500000	6e+07	6.1e+07	206	H1
Chr4	61500000	6.1e+07	6.2e+07	16	H1
Chr4	62500000	6.2e+07	6.3e+07	7	H1
Chr4	63500000	6.3e+07	6.4e+07	135	H1
Chr4	64500000	6.4e+07	6.5e+07	0	H1
Chr4	65500000	6.5e+07	6.6e+07	10	H1
Chr4	66500000	6.6e+07	6.7e+07	23	H1
Chr4	67500000	6.7e+07	6.8e+07	1	H1
Chr4	68500000	6.8e+07	6.9e+07	0	H1
Chr4	69500000	6.9e+07	7e+07	0	H1
Chr4	70500000	7e+07	7.1e+07	24	H1
Chr4	71500000	7.1e+07	7.2e+07	2	H1
Chr4	72500000	7.2e+07	7.3e+07	186	H1
Chr4	73500000	7.3e+07	7.4e+07	0	H1
Chr4	74500000	7.4e+07	7.5e+07	0	H1
Chr4	75500000	7.5e+07	7.6e+07	0	H1
Chr4	76500000	7.6e+07	7.7e+07	49	H1
Chr4	77500000	7.7e+07	7.8e+07	0	H1
Chr4	78500000	7.8e+07	7.9e+07	0	H1
Chr4	79500000	7.9e+07	8e+07	18	H1
Chr4	80500000	8e+07	8.1e+07	38	H1
Chr4	81500000	8.1e+07	8.2e+07	0	H1
Chr4	82500000	8.2e+07	8.3e+07	35	H1
Chr4	83500000	8.3e+07	8.4e+07	6	H1
Chr4	84500000	8.4e+07	8.5e+07	116	H1
Chr4	85500000	8.5e+07	8.6e+07	61	H1
Chr4	86500000	8.6e+07	8.7e+07	150	H1
Chr4	87500000	8.7e+07	8.8e+07	307	H1
Chr4	88500000	8.8e+07	8.9e+07	51	H1
Chr4	89500000	8.9e+07	9e+07	7	H1
Chr4	90500000	9e+07	9.1e+07	17	H1
Chr4	91500000	9.1e+07	9.2e+07	28	H1
Chr4	92500000	9.2e+07	9.3e+07	2	H1
Chr4	93500000	9.3e+07	9.4e+07	15	H1
Chr4	94500000	9.4e+07	9.5e+07	127	H1
Chr4	95500000	9.5e+07	9.6e+07	76	H1
Chr4	96500000	9.6e+07	9.7e+07	200	H1
Chr4	97500000	9.7e+07	9.8e+07	16	H1
Chr4	98500000	9.8e+07	9.9e+07	3	H1
Chr4	99500000	9.9e+07	1e+08	96	H1
Chr4	100500000	1e+08	1.01e+08	121	H1
Chr4	101500000	1.01e+08	1.02e+08	125	H1
Chr4	102500000	1.02e+08	1.03e+08	213	H1
Chr4	103500000	1.03e+08	1.04e+08	4	H1
Chr4	104500000	1.04e+08	1.05e+08	0	H1
Chr4	105500000	1.05e+08	1.06e+08	67	H1
Chr4	106500000	1.06e+08	1.07e+08	76	H1
Chr4	107500000	1.07e+08	1.08e+08	17	H1
Chr4	108500000	1.08e+08	1.09e+08	1	H1
Chr4	109500000	1.09e+08	1.1e+08	9	H1
Chr4	110500000	1.1e+08	1.11e+08	7	H1
Chr4	111500000	1.11e+08	1.12e+08	2	H1
Chr4	112500000	1.12e+08	1.13e+08	16	H1
Chr4	113500000	1.13e+08	1.14e+08	0	H1
Chr4	114500000	1.14e+08	1.15e+08	10	H1
Chr4	115500000	1.15e+08	1.16e+08	0	H1
Chr4	116500000	1.16e+08	1.17e+08	18	H1
Chr4	117500000	1.17e+08	1.18e+08	37	H1
Chr4	118500000	1.18e+08	1.19e+08	12	H1
Chr4	119500000	1.19e+08	1.2e+08	4	H1
Chr4	120500000	1.2e+08	1.21e+08	12	H1
Chr4	121500000	1.21e+08	1.22e+08	10	H1
Chr4	122500000	1.22e+08	1.23e+08	0	H1
Chr4	123500000	1.23e+08	1.24e+08	6	H1
Chr4	124500000	1.24e+08	1.25e+08	14	H1
Chr4	125500000	1.25e+08	1.26e+08	0	H1
Chr4	126500000	1.26e+08	1.27e+08	7	H1
Chr4	127500000	1.27e+08	1.28e+08	4	H1
Chr4	128500000	1.28e+08	1.29e+08	79	H1
Chr4	129500000	1.29e+08	1.3e+08	1	H1
Chr4	130500000	1.3e+08	1.31e+08	94	H1
Chr4	131500000	1.31e+08	1.32e+08	0	H1
Chr4	132500000	1.32e+08	1.33e+08	20	H1
Chr4	133500000	1.33e+08	1.34e+08	5	H1
Chr4	134500000	1.34e+08	1.35e+08	19	H1
Chr4	135500000	1.35e+08	1.36e+08	4	H1
Chr4	136500000	1.36e+08	1.37e+08	13	H1
Chr4	137500000	1.37e+08	1.38e+08	8	H1
Chr4	138500000	1.38e+08	1.39e+08	4	H1
Chr4	139500000	1.39e+08	1.4e+08	0	H1
Chr4	140500000	1.4e+08	1.41e+08	0	H1
Chr4	141500000	1.41e+08	1.42e+08	6	H1
Chr4	142500000	1.42e+08	1.43e+08	3	H1
Chr4	143500000	1.43e+08	1.44e+08	13	H1
Chr4	144500000	1.44e+08	1.45e+08	8	H1
Chr4	145500000	1.45e+08	1.46e+08	4	H1
Chr4	146500000	1.46e+08	1.47e+08	0	H1
Chr4	147500000	1.47e+08	1.48e+08	0	H1
Chr4	148500000	1.48e+08	1.49e+08	8	H1
Chr4	149500000	1.49e+08	1.5e+08	59	H1
Chr4	150500000	1.5e+08	1.51e+08	153	H1
Chr4	151500000	1.51e+08	1.52e+08	66	H1
Chr4	152500000	1.52e+08	1.53e+08	8	H1
Chr4	153500000	1.53e+08	1.54e+08	132	H1
Chr4	154500000	1.54e+08	1.55e+08	8	H1
Chr4	155500000	1.55e+08	1.56e+08	7	H1
Chr4	156500000	1.56e+08	1.57e+08	6	H1
Chr4	157500000	1.57e+08	1.58e+08	0	H1
Chr4	158500000	1.58e+08	1.59e+08	0	H1
Chr4	159500000	1.59e+08	1.6e+08	2	H1
Chr4	160500000	1.6e+08	1.61e+08	15	H1
Chr4	161500000	1.61e+08	1.62e+08	0	H1
Chr4	162500000	1.62e+08	1.63e+08	149	H1
Chr4	163500000	1.63e+08	1.64e+08	1	H1
Chr4	164500000	1.64e+08	1.65e+08	94	H1
Chr4	165500000	1.65e+08	1.66e+08	2	H1
Chr4	166500000	1.66e+08	1.67e+08	0	H1
Chr4	167500000	1.67e+08	1.68e+08	8	H1
Chr4	168500000	1.68e+08	1.69e+08	7	H1
Chr4	169500000	1.69e+08	1.7e+08	8	H1
Chr4	170500000	1.7e+08	1.71e+08	12	H1
Chr4	171500000	1.71e+08	1.72e+08	10	H1
Chr4	172500000	1.72e+08	1.73e+08	81	H1
Chr4	173500000	1.73e+08	1.74e+08	0	H1
Chr4	174500000	1.74e+08	1.75e+08	7	H1
Chr4	175500000	1.75e+08	1.76e+08	10	H1
Chr4	176500000	1.76e+08	1.77e+08	8	H1
Chr4	177500000	1.77e+08	1.78e+08	19	H1
Chr4	178500000	1.78e+08	1.79e+08	13	H1
Chr4	179500000	1.79e+08	1.8e+08	5	H1
Chr4	180500000	1.8e+08	1.81e+08	13	H1
Chr4	181500000	1.81e+08	1.82e+08	15	H1
Chr4	182500000	1.82e+08	1.83e+08	34	H1
Chr4	183500000	1.83e+08	1.84e+08	3	H1
Chr4	184500000	1.84e+08	1.85e+08	5	H1
Chr4	185500000	1.85e+08	1.86e+08	2	H1
Chr4	186500000	1.86e+08	1.87e+08	0	H1
Chr4	187500000	1.87e+08	1.88e+08	42	H1
Chr4	188500000	1.88e+08	1.89e+08	0	H1
Chr4	189500000	1.89e+08	1.9e+08	0	H1
Chr4	190500000	1.9e+08	1.91e+08	15	H1
Chr4	191500000	1.91e+08	1.92e+08	261	H1
Chr4	192500000	1.92e+08	1.93e+08	6	H1
Chr4	193500000	1.93e+08	1.94e+08	0	H1
Chr4	194500000	1.94e+08	1.95e+08	9	H1
Chr4	195500000	1.95e+08	1.96e+08	14	H1
Chr4	196500000	1.96e+08	1.97e+08	9	H1
Chr4	197500000	1.97e+08	1.98e+08	12	H1
Chr4	198500000	1.98e+08	1.99e+08	7	H1
Chr4	199500000	1.99e+08	2e+08	2	H1
Chr4	200500000	2e+08	2.01e+08	7	H1
Chr4	201500000	2.01e+08	2.02e+08	110	H1
Chr4	202500000	2.02e+08	2.03e+08	0	H1
Chr4	203500000	2.03e+08	2.04e+08	13	H1
Chr4	204500000	2.04e+08	2.05e+08	4	H1
Chr4	205500000	2.05e+08	2.06e+08	19	H1
Chr4	206500000	2.06e+08	2.07e+08	10	H1
Chr4	207500000	2.07e+08	2.08e+08	6	H1
Chr4	208500000	2.08e+08	2.09e+08	5	H1
Chr4	209500000	2.09e+08	2.1e+08	27	H1
Chr4	210500000	2.1e+08	2.11e+08	2	H1
Chr4	211500000	2.11e+08	2.12e+08	19	H1
Chr4	212500000	2.12e+08	2.13e+08	2	H1
Chr4	213500000	2.13e+08	2.14e+08	0	H1
Chr4	214500000	2.14e+08	2.15e+08	78	H1
Chr4	215500000	2.15e+08	2.16e+08	12	H1
Chr4	216500000	2.16e+08	2.17e+08	5	H1
Chr4	217500000	2.17e+08	2.18e+08	3	H1
Chr4	218500000	2.18e+08	2.19e+08	10	H1
Chr4	219500000	2.19e+08	2.2e+08	50	H1
Chr4	220500000	2.2e+08	2.21e+08	6	H1
Chr4	221500000	2.21e+08	2.22e+08	500	H1
Chr4	222500000	2.22e+08	2.23e+08	10	H1
Chr4	223500000	2.23e+08	2.24e+08	5	H1
Chr4	224500000	2.24e+08	2.25e+08	61	H1
Chr4	225500000	2.25e+08	2.26e+08	3	H1
Chr4	226500000	2.26e+08	2.27e+08	8	H1
Chr4	227500000	2.27e+08	2.28e+08	9	H1
Chr4	228500000	2.28e+08	2.29e+08	1	H1
Chr4	229500000	2.29e+08	2.3e+08	0	H1
Chr4	230500000	2.3e+08	2.31e+08	9	H1
Chr4	231500000	2.31e+08	2.32e+08	3	H1
Chr4	232500000	2.32e+08	2.33e+08	204	H1
Chr4	233500000	2.33e+08	2.34e+08	0	H1
Chr4	234500000	2.34e+08	2.35e+08	24	H1
Chr4	235500000	2.35e+08	2.36e+08	68	H1
Chr4	236500000	2.36e+08	2.37e+08	11	H1
Chr4	237500000	2.37e+08	2.38e+08	17	H1
Chr4	238500000	2.38e+08	2.39e+08	71	H1
Chr4	239500000	2.39e+08	2.4e+08	55	H1
Chr4	240500000	2.4e+08	2.41e+08	0	H1
Chr4	241500000	2.41e+08	2.42e+08	12	H1
Chr4	242500000	2.42e+08	2.43e+08	0	H1
Chr4	243500000	2.43e+08	2.44e+08	71	H1
Chr4	244500000	2.44e+08	2.45e+08	3	H1
Chr4	245500000	2.45e+08	2.46e+08	13	H1
Chr4	246500000	2.46e+08	2.47e+08	2	H1
Chr4	247500000	2.47e+08	2.48e+08	1	H1
Chr4	248500000	2.48e+08	2.49e+08	204	H1
Chr4	249500000	2.49e+08	2.5e+08	132	H1
Chr4	250500000	2.5e+08	2.51e+08	32	H1
Chr4	251500000	2.51e+08	2.52e+08	9	H1
Chr4	252500000	2.52e+08	2.53e+08	3	H1
Chr4	253500000	2.53e+08	2.54e+08	0	H1
Chr4	254500000	2.54e+08	2.55e+08	0	H1
Chr4	255500000	2.55e+08	2.56e+08	32	H1
Chr4	256500000	2.56e+08	2.57e+08	0	H1
Chr4	257500000	2.57e+08	2.58e+08	0	H1
Chr4	258500000	2.58e+08	2.59e+08	1	H1
Chr4	259500000	2.59e+08	2.6e+08	0	H1
Chr4	260500000	2.6e+08	2.61e+08	7	H1
Chr4	261500000	2.61e+08	2.62e+08	32	H1
Chr4	262500000	2.62e+08	2.63e+08	149	H1
Chr4	263500000	2.63e+08	2.64e+08	242	H1
Chr4	264500000	2.64e+08	2.65e+08	15	H1
Chr4	265500000	2.65e+08	2.66e+08	14	H1
Chr4	266500000	2.66e+08	2.67e+08	0	H1
Chr4	267500000	2.67e+08	2.68e+08	177	H1
Chr4	268500000	2.68e+08	2.69e+08	25	H1
Chr4	269500000	2.69e+08	2.7e+08	0	H1
Chr4	270500000	2.7e+08	2.71e+08	253	H1
Chr4	271500000	2.71e+08	2.72e+08	101	H1
Chr4	272500000	2.72e+08	2.73e+08	26	H1
Chr4	273500000	2.73e+08	2.74e+08	6	H1
Chr4	274500000	2.74e+08	2.75e+08	11	H1
Chr4	275500000	2.75e+08	2.76e+08	8	H1
Chr4	276500000	2.76e+08	2.77e+08	5	H1
Chr4	277500000	2.77e+08	2.78e+08	0	H1
Chr4	278500000	2.78e+08	2.79e+08	11	H1
Chr4	279500000	2.79e+08	2.8e+08	4	H1
Chr4	280500000	2.8e+08	2.81e+08	12	H1
Chr4	281500000	2.81e+08	2.82e+08	25	H1
Chr4	282500000	2.82e+08	2.83e+08	46	H1
Chr4	283500000	2.83e+08	2.84e+08	36	H1
Chr4	284500000	2.84e+08	2.85e+08	0	H1
Chr4	285500000	2.85e+08	2.86e+08	77	H1
Chr4	286500000	2.86e+08	2.87e+08	3	H1
Chr4	287500000	2.87e+08	2.88e+08	9	H1
Chr4	288500000	2.88e+08	2.89e+08	9	H1
Chr4	289500000	2.89e+08	2.9e+08	1	H1
Chr4	290500000	2.9e+08	2.91e+08	0	H1
Chr4	291500000	2.91e+08	2.92e+08	4	H1
Chr4	292500000	2.92e+08	2.93e+08	1	H1
Chr4	293500000	2.93e+08	2.94e+08	6	H1
Chr4	294500000	2.94e+08	2.95e+08	6	H1
Chr4	295500000	2.95e+08	2.96e+08	5	H1
Chr4	296500000	2.96e+08	2.97e+08	7	H1
Chr4	297500000	2.97e+08	2.98e+08	6	H1
Chr4	298500000	2.98e+08	2.99e+08	8	H1
Chr4	299500000	2.99e+08	3e+08	50	H1
Chr4	300500000	3e+08	3.01e+08	4	H1
Chr4	301500000	3.01e+08	3.02e+08	0	H1
Chr4	302500000	3.02e+08	3.03e+08	190	H1
Chr4	303500000	3.03e+08	3.04e+08	2	H1
Chr4	304500000	3.04e+08	3.05e+08	70	H1
Chr4	305500000	3.05e+08	3.06e+08	117	H1
Chr4	306500000	3.06e+08	3.07e+08	0	H1
Chr4	307500000	3.07e+08	3.08e+08	0	H1
Chr4	308500000	3.08e+08	3.09e+08	63	H1
Chr4	309500000	3.09e+08	3.1e+08	9	H1
Chr4	310500000	3.1e+08	3.11e+08	23	H1
Chr4	311500000	3.11e+08	3.12e+08	122	H1
Chr4	312500000	3.12e+08	3.13e+08	147	H1
Chr4	313500000	3.13e+08	3.14e+08	2	H1
Chr4	314500000	3.14e+08	3.15e+08	157	H1
Chr4	315500000	3.15e+08	3.16e+08	5	H1
Chr4	316500000	3.16e+08	3.17e+08	45	H1
Chr4	317500000	3.17e+08	3.18e+08	19	H1
Chr4	318500000	3.18e+08	3.19e+08	8	H1
Chr4	319500000	3.19e+08	3.2e+08	0	H1
Chr4	320500000	3.2e+08	3.21e+08	32	H1
Chr4	321500000	3.21e+08	3.22e+08	44	H1
Chr4	322500000	3.22e+08	3.23e+08	321	H1
Chr4	323500000	3.23e+08	3.24e+08	8	H1
Chr4	324500000	3.24e+08	3.25e+08	8	H1
Chr4	325500000	3.25e+08	3.26e+08	18	H1
Chr4	326500000	3.26e+08	3.27e+08	14	H1
Chr4	327500000	3.27e+08	3.28e+08	28	H1
Chr4	328500000	3.28e+08	3.29e+08	7	H1
Chr4	329500000	3.29e+08	3.3e+08	5	H1
Chr4	330500000	3.3e+08	3.31e+08	0	H1
Chr4	331500000	3.31e+08	3.32e+08	2	H1
Chr4	332500000	3.32e+08	3.33e+08	1	H1
Chr4	333500000	3.33e+08	3.34e+08	1	H1
Chr4	334500000	3.34e+08	3.35e+08	121	H1
Chr4	335500000	3.35e+08	3.36e+08	7	H1
Chr4	336500000	3.36e+08	3.37e+08	0	H1
Chr4	337500000	3.37e+08	3.38e+08	17	H1
Chr4	338500000	3.38e+08	3.39e+08	13	H1
Chr4	339500000	3.39e+08	3.4e+08	97	H1
Chr4	340500000	3.4e+08	3.41e+08	135	H1
Chr4	341500000	3.41e+08	3.42e+08	8	H1
Chr4	342500000	3.42e+08	3.43e+08	21	H1
Chr4	343500000	3.43e+08	3.44e+08	12	H1
Chr4	344500000	3.44e+08	3.45e+08	87	H1
Chr4	345500000	3.45e+08	3.46e+08	3	H1
Chr4	346500000	3.46e+08	3.47e+08	6	H1
Chr4	347500000	3.47e+08	3.48e+08	46	H1
Chr4	348500000	3.48e+08	3.49e+08	2	H1
Chr4	349500000	3.49e+08	3.5e+08	167	H1
Chr4	350500000	3.5e+08	3.51e+08	12	H1
Chr4	351500000	3.51e+08	3.52e+08	132	H1
Chr4	352500000	3.52e+08	3.53e+08	20	H1
Chr4	353500000	3.53e+08	3.54e+08	0	H1
Chr4	354500000	3.54e+08	3.55e+08	0	H1
Chr4	355500000	3.55e+08	3.56e+08	0	H1
Chr4	356500000	3.56e+08	3.57e+08	20	H1
Chr4	357500000	3.57e+08	3.58e+08	19	H1
Chr4	358500000	3.58e+08	3.59e+08	7	H1
Chr4	359500000	3.59e+08	3.6e+08	15	H1
Chr4	360500000	3.6e+08	3.61e+08	32	H1
Chr4	361500000	3.61e+08	3.62e+08	55	H1
Chr4	362500000	3.62e+08	3.63e+08	30	H1
Chr4	363500000	3.63e+08	3.64e+08	10	H1
Chr4	364500000	3.64e+08	3.65e+08	9	H1
Chr4	365500000	3.65e+08	3.66e+08	118	H1
Chr4	366500000	3.66e+08	3.67e+08	5	H1
Chr4	367500000	3.67e+08	3.68e+08	80	H1
Chr4	368500000	3.68e+08	3.69e+08	220	H1
Chr4	369500000	3.69e+08	3.7e+08	68	H1
Chr4	370500000	3.7e+08	3.71e+08	12	H1
Chr4	371500000	3.71e+08	3.72e+08	0	H1
Chr4	372500000	3.72e+08	3.73e+08	3	H1
Chr4	373500000	3.73e+08	3.74e+08	134	H1
Chr4	374500000	3.74e+08	3.75e+08	207	H1
Chr4	375500000	3.75e+08	3.76e+08	0	H1
Chr4	376500000	3.76e+08	3.77e+08	0	H1
Chr4	377500000	3.77e+08	3.78e+08	16	H1
Chr4	378500000	3.78e+08	3.79e+08	5	H1
Chr4	379500000	3.79e+08	3.8e+08	0	H1
Chr4	380500000	3.8e+08	3.81e+08	120	H1
Chr4	381500000	3.81e+08	3.82e+08	31	H1
Chr4	382500000	3.82e+08	3.83e+08	51	H1
Chr4	383500000	3.83e+08	3.84e+08	0	H1
Chr4	384500000	3.84e+08	3.85e+08	13	H1
Chr4	385500000	3.85e+08	3.86e+08	6	H1
Chr4	386500000	3.86e+08	3.87e+08	46	H1
Chr4	387500000	3.87e+08	3.88e+08	16	H1
Chr4	388500000	3.88e+08	3.89e+08	0	H1
Chr4	389500000	3.89e+08	3.9e+08	24	H1
Chr4	390500000	3.9e+08	3.91e+08	2	H1
Chr4	391500000	3.91e+08	3.92e+08	49	H1
Chr4	392500000	3.92e+08	3.93e+08	4	H1
Chr4	393500000	3.93e+08	3.94e+08	14	H1
Chr4	394500000	3.94e+08	3.95e+08	1	H1
Chr4	395500000	3.95e+08	3.96e+08	0	H1
Chr4	396500000	3.96e+08	3.97e+08	58	H1
Chr4	397500000	3.97e+08	3.98e+08	0	H1
Chr4	398500000	3.98e+08	3.99e+08	15	H1
Chr4	399500000	3.99e+08	4e+08	4	H1
Chr4	400500000	4e+08	4.01e+08	223	H1
Chr4	401500000	4.01e+08	4.02e+08	137	H1
Chr4	402500000	4.02e+08	4.03e+08	40	H1
Chr4	403500000	4.03e+08	4.04e+08	124	H1
Chr4	404500000	4.04e+08	4.05e+08	8	H1
Chr4	405500000	4.05e+08	4.06e+08	205	H1
Chr4	406034225	4.06e+08	406068450	2	H1
Chr5	5e+05	0	1e+06	91	H1
Chr5	1500000	1e+06	2e+06	3	H1
Chr5	2500000	2e+06	3e+06	152	H1
Chr5	3500000	3e+06	4e+06	2	H1
Chr5	4500000	4e+06	5e+06	50	H1
Chr5	5500000	5e+06	6e+06	4	H1
Chr5	6500000	6e+06	7e+06	10	H1
Chr5	7500000	7e+06	8e+06	8	H1
Chr5	8500000	8e+06	9e+06	6	H1
Chr5	9500000	9e+06	1e+07	40	H1
Chr5	10500000	1e+07	1.1e+07	14	H1
Chr5	11500000	1.1e+07	1.2e+07	3	H1
Chr5	12500000	1.2e+07	1.3e+07	8	H1
Chr5	13500000	1.3e+07	1.4e+07	10	H1
Chr5	14500000	1.4e+07	1.5e+07	39	H1
Chr5	15500000	1.5e+07	1.6e+07	11	H1
Chr5	16500000	1.6e+07	1.7e+07	8	H1
Chr5	17500000	1.7e+07	1.8e+07	1	H1
Chr5	18500000	1.8e+07	1.9e+07	19	H1
Chr5	19500000	1.9e+07	2e+07	9	H1
Chr5	20500000	2e+07	2.1e+07	0	H1
Chr5	21500000	2.1e+07	2.2e+07	8	H1
Chr5	22500000	2.2e+07	2.3e+07	4	H1
Chr5	23500000	2.3e+07	2.4e+07	8	H1
Chr5	24500000	2.4e+07	2.5e+07	13	H1
Chr5	25500000	2.5e+07	2.6e+07	20	H1
Chr5	26500000	2.6e+07	2.7e+07	3	H1
Chr5	27500000	2.7e+07	2.8e+07	10	H1
Chr5	28500000	2.8e+07	2.9e+07	4	H1
Chr5	29500000	2.9e+07	3e+07	4	H1
Chr5	30500000	3e+07	3.1e+07	217	H1
Chr5	31500000	3.1e+07	3.2e+07	130	H1
Chr5	32500000	3.2e+07	3.3e+07	130	H1
Chr5	33500000	3.3e+07	3.4e+07	132	H1
Chr5	34500000	3.4e+07	3.5e+07	7	H1
Chr5	35500000	3.5e+07	3.6e+07	6	H1
Chr5	36500000	3.6e+07	3.7e+07	80	H1
Chr5	37500000	3.7e+07	3.8e+07	25	H1
Chr5	38500000	3.8e+07	3.9e+07	33	H1
Chr5	39500000	3.9e+07	4e+07	12	H1
Chr5	40500000	4e+07	4.1e+07	151	H1
Chr5	41500000	4.1e+07	4.2e+07	242	H1
Chr5	42500000	4.2e+07	4.3e+07	85	H1
Chr5	43500000	4.3e+07	4.4e+07	12	H1
Chr5	44500000	4.4e+07	4.5e+07	7	H1
Chr5	45500000	4.5e+07	4.6e+07	4	H1
Chr5	46500000	4.6e+07	4.7e+07	246	H1
Chr5	47500000	4.7e+07	4.8e+07	13	H1
Chr5	48500000	4.8e+07	4.9e+07	6	H1
Chr5	49500000	4.9e+07	5e+07	74	H1
Chr5	50500000	5e+07	5.1e+07	0	H1
Chr5	51500000	5.1e+07	5.2e+07	0	H1
Chr5	52500000	5.2e+07	5.3e+07	39	H1
Chr5	53500000	5.3e+07	5.4e+07	4	H1
Chr5	54500000	5.4e+07	5.5e+07	80	H1
Chr5	55500000	5.5e+07	5.6e+07	86	H1
Chr5	56500000	5.6e+07	5.7e+07	371	H1
Chr5	57500000	5.7e+07	5.8e+07	14	H1
Chr5	58500000	5.8e+07	5.9e+07	21	H1
Chr5	59500000	5.9e+07	6e+07	131	H1
Chr5	60500000	6e+07	6.1e+07	0	H1
Chr5	61500000	6.1e+07	6.2e+07	0	H1
Chr5	62500000	6.2e+07	6.3e+07	141	H1
Chr5	63500000	6.3e+07	6.4e+07	0	H1
Chr5	64500000	6.4e+07	6.5e+07	9	H1
Chr5	65500000	6.5e+07	6.6e+07	180	H1
Chr5	66500000	6.6e+07	6.7e+07	10	H1
Chr5	67500000	6.7e+07	6.8e+07	3	H1
Chr5	68500000	6.8e+07	6.9e+07	9	H1
Chr5	69500000	6.9e+07	7e+07	156	H1
Chr5	70500000	7e+07	7.1e+07	502	H1
Chr5	71500000	7.1e+07	7.2e+07	128	H1
Chr5	72500000	7.2e+07	7.3e+07	78	H1
Chr5	73500000	7.3e+07	7.4e+07	14	H1
Chr5	74500000	7.4e+07	7.5e+07	92	H1
Chr5	75500000	7.5e+07	7.6e+07	62	H1
Chr5	76500000	7.6e+07	7.7e+07	50	H1
Chr5	77500000	7.7e+07	7.8e+07	16	H1
Chr5	78500000	7.8e+07	7.9e+07	23	H1
Chr5	79500000	7.9e+07	8e+07	8	H1
Chr5	80500000	8e+07	8.1e+07	182	H1
Chr5	81500000	8.1e+07	8.2e+07	123	H1
Chr5	82500000	8.2e+07	8.3e+07	175	H1
Chr5	83500000	8.3e+07	8.4e+07	67	H1
Chr5	84500000	8.4e+07	8.5e+07	58	H1
Chr5	85500000	8.5e+07	8.6e+07	228	H1
Chr5	86500000	8.6e+07	8.7e+07	49	H1
Chr5	87500000	8.7e+07	8.8e+07	221	H1
Chr5	88500000	8.8e+07	8.9e+07	203	H1
Chr5	89500000	8.9e+07	9e+07	93	H1
Chr5	90500000	9e+07	9.1e+07	126	H1
Chr5	91500000	9.1e+07	9.2e+07	48	H1
Chr5	92500000	9.2e+07	9.3e+07	72	H1
Chr5	93500000	9.3e+07	9.4e+07	36	H1
Chr5	94500000	9.4e+07	9.5e+07	93	H1
Chr5	95500000	9.5e+07	9.6e+07	280	H1
Chr5	96500000	9.6e+07	9.7e+07	195	H1
Chr5	97500000	9.7e+07	9.8e+07	186	H1
Chr5	98500000	9.8e+07	9.9e+07	270	H1
Chr5	99500000	9.9e+07	1e+08	328	H1
Chr5	100500000	1e+08	1.01e+08	301	H1
Chr5	101500000	1.01e+08	1.02e+08	28	H1
Chr5	102500000	1.02e+08	1.03e+08	5	H1
Chr5	103500000	1.03e+08	1.04e+08	477	H1
Chr5	104500000	1.04e+08	1.05e+08	117	H1
Chr5	105500000	1.05e+08	1.06e+08	114	H1
Chr5	106500000	1.06e+08	1.07e+08	70	H1
Chr5	107500000	1.07e+08	1.08e+08	202	H1
Chr5	108500000	1.08e+08	1.09e+08	2	H1
Chr5	109500000	1.09e+08	1.1e+08	18	H1
Chr5	110500000	1.1e+08	1.11e+08	56	H1
Chr5	111500000	1.11e+08	1.12e+08	101	H1
Chr5	112500000	1.12e+08	1.13e+08	45	H1
Chr5	113500000	1.13e+08	1.14e+08	158	H1
Chr5	114500000	1.14e+08	1.15e+08	153	H1
Chr5	115500000	1.15e+08	1.16e+08	21	H1
Chr5	116500000	1.16e+08	1.17e+08	27	H1
Chr5	117500000	1.17e+08	1.18e+08	3	H1
Chr5	118500000	1.18e+08	1.19e+08	0	H1
Chr5	119500000	1.19e+08	1.2e+08	85	H1
Chr5	120500000	1.2e+08	1.21e+08	9	H1
Chr5	121500000	1.21e+08	1.22e+08	29	H1
Chr5	122500000	1.22e+08	1.23e+08	5	H1
Chr5	123500000	1.23e+08	1.24e+08	4	H1
Chr5	124500000	1.24e+08	1.25e+08	4	H1
Chr5	125500000	1.25e+08	1.26e+08	4	H1
Chr5	126500000	1.26e+08	1.27e+08	8	H1
Chr5	127500000	1.27e+08	1.28e+08	19	H1
Chr5	128500000	1.28e+08	1.29e+08	10	H1
Chr5	129500000	1.29e+08	1.3e+08	81	H1
Chr5	130500000	1.3e+08	1.31e+08	2	H1
Chr5	131500000	1.31e+08	1.32e+08	16	H1
Chr5	132500000	1.32e+08	1.33e+08	53	H1
Chr5	133500000	1.33e+08	1.34e+08	11	H1
Chr5	134500000	1.34e+08	1.35e+08	9	H1
Chr5	135500000	1.35e+08	1.36e+08	77	H1
Chr5	136500000	1.36e+08	1.37e+08	13	H1
Chr5	137500000	1.37e+08	1.38e+08	11	H1
Chr5	138500000	1.38e+08	1.39e+08	15	H1
Chr5	139500000	1.39e+08	1.4e+08	171	H1
Chr5	140500000	1.4e+08	1.41e+08	36	H1
Chr5	141500000	1.41e+08	1.42e+08	5	H1
Chr5	142500000	1.42e+08	1.43e+08	106	H1
Chr5	143500000	1.43e+08	1.44e+08	2	H1
Chr5	144500000	1.44e+08	1.45e+08	175	H1
Chr5	145500000	1.45e+08	1.46e+08	15	H1
Chr5	146500000	1.46e+08	1.47e+08	12	H1
Chr5	147500000	1.47e+08	1.48e+08	3	H1
Chr5	148500000	1.48e+08	1.49e+08	7	H1
Chr5	149500000	1.49e+08	1.5e+08	9	H1
Chr5	150500000	1.5e+08	1.51e+08	3	H1
Chr5	151500000	1.51e+08	1.52e+08	565	H1
Chr5	152500000	1.52e+08	1.53e+08	20	H1
Chr5	153500000	1.53e+08	1.54e+08	10	H1
Chr5	154500000	1.54e+08	1.55e+08	3	H1
Chr5	155500000	1.55e+08	1.56e+08	171	H1
Chr5	156500000	1.56e+08	1.57e+08	77	H1
Chr5	157500000	1.57e+08	1.58e+08	24	H1
Chr5	158500000	1.58e+08	1.59e+08	2	H1
Chr5	159500000	1.59e+08	1.6e+08	15	H1
Chr5	160500000	1.6e+08	1.61e+08	39	H1
Chr5	161500000	1.61e+08	1.62e+08	12	H1
Chr5	162500000	1.62e+08	1.63e+08	7	H1
Chr5	163500000	1.63e+08	1.64e+08	10	H1
Chr5	164500000	1.64e+08	1.65e+08	51	H1
Chr5	165500000	1.65e+08	1.66e+08	13	H1
Chr5	166500000	1.66e+08	1.67e+08	59	H1
Chr5	167500000	1.67e+08	1.68e+08	1	H1
Chr5	168500000	1.68e+08	1.69e+08	15	H1
Chr5	169500000	1.69e+08	1.7e+08	28	H1
Chr5	170500000	1.7e+08	1.71e+08	164	H1
Chr5	171500000	1.71e+08	1.72e+08	124	H1
Chr5	172500000	1.72e+08	1.73e+08	4	H1
Chr5	173500000	1.73e+08	1.74e+08	9	H1
Chr5	174500000	1.74e+08	1.75e+08	29	H1
Chr5	175500000	1.75e+08	1.76e+08	10	H1
Chr5	176500000	1.76e+08	1.77e+08	172	H1
Chr5	177500000	1.77e+08	1.78e+08	42	H1
Chr5	178500000	1.78e+08	1.79e+08	7	H1
Chr5	179500000	1.79e+08	1.8e+08	13	H1
Chr5	180500000	1.8e+08	1.81e+08	5	H1
Chr5	181500000	1.81e+08	1.82e+08	225	H1
Chr5	182500000	1.82e+08	1.83e+08	14	H1
Chr5	183500000	1.83e+08	1.84e+08	176	H1
Chr5	184500000	1.84e+08	1.85e+08	4	H1
Chr5	185500000	1.85e+08	1.86e+08	330	H1
Chr5	186500000	1.86e+08	1.87e+08	21	H1
Chr5	187500000	1.87e+08	1.88e+08	71	H1
Chr5	188500000	1.88e+08	1.89e+08	25	H1
Chr5	189500000	1.89e+08	1.9e+08	8	H1
Chr5	190500000	1.9e+08	1.91e+08	109	H1
Chr5	191500000	1.91e+08	1.92e+08	63	H1
Chr5	192500000	1.92e+08	1.93e+08	41	H1
Chr5	193500000	1.93e+08	1.94e+08	33	H1
Chr5	194500000	1.94e+08	1.95e+08	50	H1
Chr5	195500000	1.95e+08	1.96e+08	2	H1
Chr5	196500000	1.96e+08	1.97e+08	7	H1
Chr5	197500000	1.97e+08	1.98e+08	2	H1
Chr5	198500000	1.98e+08	1.99e+08	141	H1
Chr5	199500000	1.99e+08	2e+08	212	H1
Chr5	200500000	2e+08	2.01e+08	1	H1
Chr5	201500000	2.01e+08	2.02e+08	107	H1
Chr5	202500000	2.02e+08	2.03e+08	30	H1
Chr5	203500000	2.03e+08	2.04e+08	0	H1
Chr5	204500000	2.04e+08	2.05e+08	27	H1
Chr5	205500000	2.05e+08	2.06e+08	3	H1
Chr5	206500000	2.06e+08	2.07e+08	4	H1
Chr5	207500000	2.07e+08	2.08e+08	4	H1
Chr5	208500000	2.08e+08	2.09e+08	46	H1
Chr5	209500000	2.09e+08	2.1e+08	8	H1
Chr5	210500000	2.1e+08	2.11e+08	0	H1
Chr5	211500000	2.11e+08	2.12e+08	0	H1
Chr5	212500000	2.12e+08	2.13e+08	94	H1
Chr5	213500000	2.13e+08	2.14e+08	98	H1
Chr5	214500000	2.14e+08	2.15e+08	51	H1
Chr5	215500000	2.15e+08	2.16e+08	19	H1
Chr5	216500000	2.16e+08	2.17e+08	11	H1
Chr5	217500000	2.17e+08	2.18e+08	6	H1
Chr5	218500000	2.18e+08	2.19e+08	219	H1
Chr5	219500000	2.19e+08	2.2e+08	33	H1
Chr5	220500000	2.2e+08	2.21e+08	209	H1
Chr5	221500000	2.21e+08	2.22e+08	22	H1
Chr5	222500000	2.22e+08	2.23e+08	91	H1
Chr5	223500000	2.23e+08	2.24e+08	30	H1
Chr5	224500000	2.24e+08	2.25e+08	58	H1
Chr5	225500000	2.25e+08	2.26e+08	6	H1
Chr5	226500000	2.26e+08	2.27e+08	6	H1
Chr5	227500000	2.27e+08	2.28e+08	6	H1
Chr5	228500000	2.28e+08	2.29e+08	117	H1
Chr5	229500000	2.29e+08	2.3e+08	87	H1
Chr5	230500000	2.3e+08	2.31e+08	19	H1
Chr5	231500000	2.31e+08	2.32e+08	117	H1
Chr5	232500000	2.32e+08	2.33e+08	11	H1
Chr5	233500000	2.33e+08	2.34e+08	1	H1
Chr5	234500000	2.34e+08	2.35e+08	60	H1
Chr5	235500000	2.35e+08	2.36e+08	222	H1
Chr5	236500000	2.36e+08	2.37e+08	414	H1
Chr5	237500000	2.37e+08	2.38e+08	126	H1
Chr5	238500000	2.38e+08	2.39e+08	29	H1
Chr5	239500000	2.39e+08	2.4e+08	184	H1
Chr5	240500000	2.4e+08	2.41e+08	253	H1
Chr5	241500000	2.41e+08	2.42e+08	239	H1
Chr5	242500000	2.42e+08	2.43e+08	576	H1
Chr5	243500000	2.43e+08	2.44e+08	641	H1
Chr5	244500000	2.44e+08	2.45e+08	848	H1
Chr5	245500000	2.45e+08	2.46e+08	676	H1
Chr5	246500000	2.46e+08	2.47e+08	403	H1
Chr5	247500000	2.47e+08	2.48e+08	425	H1
Chr5	248500000	2.48e+08	2.49e+08	171	H1
Chr5	249500000	2.49e+08	2.5e+08	670	H1
Chr5	250500000	2.5e+08	2.51e+08	187	H1
Chr5	251500000	2.51e+08	2.52e+08	166	H1
Chr5	252500000	2.52e+08	2.53e+08	534	H1
Chr5	253500000	2.53e+08	2.54e+08	483	H1
Chr5	254500000	2.54e+08	2.55e+08	731	H1
Chr5	255500000	2.55e+08	2.56e+08	229	H1
Chr5	256500000	2.56e+08	2.57e+08	545	H1
Chr5	257500000	2.57e+08	2.58e+08	795	H1
Chr5	258500000	2.58e+08	2.59e+08	757	H1
Chr5	259500000	2.59e+08	2.6e+08	445	H1
Chr5	260500000	2.6e+08	2.61e+08	601	H1
Chr5	261500000	2.61e+08	2.62e+08	1469	H1
Chr5	262500000	2.62e+08	2.63e+08	201	H1
Chr5	263500000	2.63e+08	2.64e+08	847	H1
Chr5	264500000	2.64e+08	2.65e+08	595	H1
Chr5	265500000	2.65e+08	2.66e+08	624	H1
Chr5	266500000	2.66e+08	2.67e+08	465	H1
Chr5	267486004	2.67e+08	267972009	364	H1
Chr6	5e+05	0	1e+06	221	H1
Chr6	1500000	1e+06	2e+06	11	H1
Chr6	2500000	2e+06	3e+06	38	H1
Chr6	3500000	3e+06	4e+06	0	H1
Chr6	4500000	4e+06	5e+06	0	H1
Chr6	5500000	5e+06	6e+06	6	H1
Chr6	6500000	6e+06	7e+06	8	H1
Chr6	7500000	7e+06	8e+06	28	H1
Chr6	8500000	8e+06	9e+06	53	H1
Chr6	9500000	9e+06	1e+07	4	H1
Chr6	10500000	1e+07	1.1e+07	39	H1
Chr6	11500000	1.1e+07	1.2e+07	95	H1
Chr6	12500000	1.2e+07	1.3e+07	170	H1
Chr6	13500000	1.3e+07	1.4e+07	0	H1
Chr6	14500000	1.4e+07	1.5e+07	7	H1
Chr6	15500000	1.5e+07	1.6e+07	2	H1
Chr6	16500000	1.6e+07	1.7e+07	2	H1
Chr6	17500000	1.7e+07	1.8e+07	0	H1
Chr6	18500000	1.8e+07	1.9e+07	0	H1
Chr6	19500000	1.9e+07	2e+07	20	H1
Chr6	20500000	2e+07	2.1e+07	6	H1
Chr6	21500000	2.1e+07	2.2e+07	58	H1
Chr6	22500000	2.2e+07	2.3e+07	10	H1
Chr6	23500000	2.3e+07	2.4e+07	23	H1
Chr6	24500000	2.4e+07	2.5e+07	18	H1
Chr6	25500000	2.5e+07	2.6e+07	22	H1
Chr6	26500000	2.6e+07	2.7e+07	8	H1
Chr6	27500000	2.7e+07	2.8e+07	80	H1
Chr6	28500000	2.8e+07	2.9e+07	34	H1
Chr6	29500000	2.9e+07	3e+07	168	H1
Chr6	30500000	3e+07	3.1e+07	1	H1
Chr6	31500000	3.1e+07	3.2e+07	52	H1
Chr6	32500000	3.2e+07	3.3e+07	9	H1
Chr6	33500000	3.3e+07	3.4e+07	0	H1
Chr6	34500000	3.4e+07	3.5e+07	6	H1
Chr6	35500000	3.5e+07	3.6e+07	4	H1
Chr6	36500000	3.6e+07	3.7e+07	37	H1
Chr6	37500000	3.7e+07	3.8e+07	0	H1
Chr6	38500000	3.8e+07	3.9e+07	0	H1
Chr6	39500000	3.9e+07	4e+07	89	H1
Chr6	40500000	4e+07	4.1e+07	32	H1
Chr6	41500000	4.1e+07	4.2e+07	21	H1
Chr6	42500000	4.2e+07	4.3e+07	179	H1
Chr6	43500000	4.3e+07	4.4e+07	217	H1
Chr6	44500000	4.4e+07	4.5e+07	16	H1
Chr6	45500000	4.5e+07	4.6e+07	16	H1
Chr6	46500000	4.6e+07	4.7e+07	24	H1
Chr6	47500000	4.7e+07	4.8e+07	170	H1
Chr6	48500000	4.8e+07	4.9e+07	163	H1
Chr6	49500000	4.9e+07	5e+07	209	H1
Chr6	50500000	5e+07	5.1e+07	18	H1
Chr6	51500000	5.1e+07	5.2e+07	6	H1
Chr6	52500000	5.2e+07	5.3e+07	7	H1
Chr6	53500000	5.3e+07	5.4e+07	5	H1
Chr6	54500000	5.4e+07	5.5e+07	5	H1
Chr6	55500000	5.5e+07	5.6e+07	61	H1
Chr6	56500000	5.6e+07	5.7e+07	2	H1
Chr6	57500000	5.7e+07	5.8e+07	5	H1
Chr6	58500000	5.8e+07	5.9e+07	23	H1
Chr6	59500000	5.9e+07	6e+07	17	H1
Chr6	60500000	6e+07	6.1e+07	15	H1
Chr6	61500000	6.1e+07	6.2e+07	5	H1
Chr6	62500000	6.2e+07	6.3e+07	4	H1
Chr6	63500000	6.3e+07	6.4e+07	5	H1
Chr6	64500000	6.4e+07	6.5e+07	1	H1
Chr6	65500000	6.5e+07	6.6e+07	18	H1
Chr6	66500000	6.6e+07	6.7e+07	0	H1
Chr6	67500000	6.7e+07	6.8e+07	9	H1
Chr6	68500000	6.8e+07	6.9e+07	2	H1
Chr6	69500000	6.9e+07	7e+07	4	H1
Chr6	70500000	7e+07	7.1e+07	8	H1
Chr6	71500000	7.1e+07	7.2e+07	9	H1
Chr6	72500000	7.2e+07	7.3e+07	11	H1
Chr6	73500000	7.3e+07	7.4e+07	50	H1
Chr6	74500000	7.4e+07	7.5e+07	79	H1
Chr6	75500000	7.5e+07	7.6e+07	94	H1
Chr6	76500000	7.6e+07	7.7e+07	11	H1
Chr6	77500000	7.7e+07	7.8e+07	3	H1
Chr6	78500000	7.8e+07	7.9e+07	16	H1
Chr6	79500000	7.9e+07	8e+07	0	H1
Chr6	80500000	8e+07	8.1e+07	24	H1
Chr6	81500000	8.1e+07	8.2e+07	0	H1
Chr6	82500000	8.2e+07	8.3e+07	88	H1
Chr6	83500000	8.3e+07	8.4e+07	9	H1
Chr6	84500000	8.4e+07	8.5e+07	234	H1
Chr6	85500000	8.5e+07	8.6e+07	204	H1
Chr6	86500000	8.6e+07	8.7e+07	36	H1
Chr6	87500000	8.7e+07	8.8e+07	83	H1
Chr6	88500000	8.8e+07	8.9e+07	0	H1
Chr6	89500000	8.9e+07	9e+07	2	H1
Chr6	90500000	9e+07	9.1e+07	111	H1
Chr6	91500000	9.1e+07	9.2e+07	18	H1
Chr6	92500000	9.2e+07	9.3e+07	22	H1
Chr6	93500000	9.3e+07	9.4e+07	9	H1
Chr6	94500000	9.4e+07	9.5e+07	0	H1
Chr6	95500000	9.5e+07	9.6e+07	4	H1
Chr6	96500000	9.6e+07	9.7e+07	8	H1
Chr6	97500000	9.7e+07	9.8e+07	5	H1
Chr6	98500000	9.8e+07	9.9e+07	0	H1
Chr6	99500000	9.9e+07	1e+08	57	H1
Chr6	100500000	1e+08	1.01e+08	10	H1
Chr6	101500000	1.01e+08	1.02e+08	9	H1
Chr6	102500000	1.02e+08	1.03e+08	0	H1
Chr6	103500000	1.03e+08	1.04e+08	387	H1
Chr6	104500000	1.04e+08	1.05e+08	4	H1
Chr6	105500000	1.05e+08	1.06e+08	44	H1
Chr6	106500000	1.06e+08	1.07e+08	65	H1
Chr6	107500000	1.07e+08	1.08e+08	0	H1
Chr6	108500000	1.08e+08	1.09e+08	9	H1
Chr6	109500000	1.09e+08	1.1e+08	46	H1
Chr6	110500000	1.1e+08	1.11e+08	295	H1
Chr6	111500000	1.11e+08	1.12e+08	97	H1
Chr6	112500000	1.12e+08	1.13e+08	170	H1
Chr6	113500000	1.13e+08	1.14e+08	12	H1
Chr6	114500000	1.14e+08	1.15e+08	0	H1
Chr6	115500000	1.15e+08	1.16e+08	139	H1
Chr6	116500000	1.16e+08	1.17e+08	0	H1
Chr6	117500000	1.17e+08	1.18e+08	11	H1
Chr6	118500000	1.18e+08	1.19e+08	13	H1
Chr6	119500000	1.19e+08	1.2e+08	0	H1
Chr6	120500000	1.2e+08	1.21e+08	3	H1
Chr6	121500000	1.21e+08	1.22e+08	11	H1
Chr6	122500000	1.22e+08	1.23e+08	7	H1
Chr6	123500000	1.23e+08	1.24e+08	11	H1
Chr6	124500000	1.24e+08	1.25e+08	2	H1
Chr6	125500000	1.25e+08	1.26e+08	0	H1
Chr6	126500000	1.26e+08	1.27e+08	0	H1
Chr6	127500000	1.27e+08	1.28e+08	10	H1
Chr6	128500000	1.28e+08	1.29e+08	15	H1
Chr6	129500000	1.29e+08	1.3e+08	12	H1
Chr6	130500000	1.3e+08	1.31e+08	0	H1
Chr6	131500000	1.31e+08	1.32e+08	54	H1
Chr6	132500000	1.32e+08	1.33e+08	204	H1
Chr6	133500000	1.33e+08	1.34e+08	16	H1
Chr6	134500000	1.34e+08	1.35e+08	10	H1
Chr6	135500000	1.35e+08	1.36e+08	5	H1
Chr6	136500000	1.36e+08	1.37e+08	0	H1
Chr6	137500000	1.37e+08	1.38e+08	5	H1
Chr6	138500000	1.38e+08	1.39e+08	2	H1
Chr6	139500000	1.39e+08	1.4e+08	9	H1
Chr6	140500000	1.4e+08	1.41e+08	6	H1
Chr6	141500000	1.41e+08	1.42e+08	4	H1
Chr6	142500000	1.42e+08	1.43e+08	203	H1
Chr6	143500000	1.43e+08	1.44e+08	0	H1
Chr6	144500000	1.44e+08	1.45e+08	22	H1
Chr6	145500000	1.45e+08	1.46e+08	3	H1
Chr6	146500000	1.46e+08	1.47e+08	10	H1
Chr6	147500000	1.47e+08	1.48e+08	5	H1
Chr6	148500000	1.48e+08	1.49e+08	53	H1
Chr6	149500000	1.49e+08	1.5e+08	32	H1
Chr6	150500000	1.5e+08	1.51e+08	6	H1
Chr6	151500000	1.51e+08	1.52e+08	0	H1
Chr6	152500000	1.52e+08	1.53e+08	7	H1
Chr6	153500000	1.53e+08	1.54e+08	79	H1
Chr6	154500000	1.54e+08	1.55e+08	10	H1
Chr6	155500000	1.55e+08	1.56e+08	6	H1
Chr6	156500000	1.56e+08	1.57e+08	4	H1
Chr6	157500000	1.57e+08	1.58e+08	11	H1
Chr6	158500000	1.58e+08	1.59e+08	81	H1
Chr6	159500000	1.59e+08	1.6e+08	8	H1
Chr6	160500000	1.6e+08	1.61e+08	2	H1
Chr6	161500000	1.61e+08	1.62e+08	0	H1
Chr6	162500000	1.62e+08	1.63e+08	63	H1
Chr6	163500000	1.63e+08	1.64e+08	16	H1
Chr6	164500000	1.64e+08	1.65e+08	3	H1
Chr6	165500000	1.65e+08	1.66e+08	31	H1
Chr6	166500000	1.66e+08	1.67e+08	3	H1
Chr6	167500000	1.67e+08	1.68e+08	5	H1
Chr6	168500000	1.68e+08	1.69e+08	2	H1
Chr6	169500000	1.69e+08	1.7e+08	12	H1
Chr6	170500000	1.7e+08	1.71e+08	3	H1
Chr6	171500000	1.71e+08	1.72e+08	2	H1
Chr6	172500000	1.72e+08	1.73e+08	4	H1
Chr6	173500000	1.73e+08	1.74e+08	7	H1
Chr6	174500000	1.74e+08	1.75e+08	1	H1
Chr6	175500000	1.75e+08	1.76e+08	11	H1
Chr6	176500000	1.76e+08	1.77e+08	21	H1
Chr6	177500000	1.77e+08	1.78e+08	297	H1
Chr6	178500000	1.78e+08	1.79e+08	6	H1
Chr6	179500000	1.79e+08	1.8e+08	5	H1
Chr6	180500000	1.8e+08	1.81e+08	15	H1
Chr6	181500000	1.81e+08	1.82e+08	0	H1
Chr6	182500000	1.82e+08	1.83e+08	14	H1
Chr6	183500000	1.83e+08	1.84e+08	9	H1
Chr6	184500000	1.84e+08	1.85e+08	8	H1
Chr6	185500000	1.85e+08	1.86e+08	4	H1
Chr6	186500000	1.86e+08	1.87e+08	0	H1
Chr6	187500000	1.87e+08	1.88e+08	23	H1
Chr6	188500000	1.88e+08	1.89e+08	13	H1
Chr6	189500000	1.89e+08	1.9e+08	1	H1
Chr6	190500000	1.9e+08	1.91e+08	2	H1
Chr6	191500000	1.91e+08	1.92e+08	45	H1
Chr6	192500000	1.92e+08	1.93e+08	25	H1
Chr6	193500000	1.93e+08	1.94e+08	37	H1
Chr6	194500000	1.94e+08	1.95e+08	5	H1
Chr6	195500000	1.95e+08	1.96e+08	20	H1
Chr6	196500000	1.96e+08	1.97e+08	0	H1
Chr6	197500000	1.97e+08	1.98e+08	14	H1
Chr6	198500000	1.98e+08	1.99e+08	11	H1
Chr6	199500000	1.99e+08	2e+08	17	H1
Chr6	200500000	2e+08	2.01e+08	9	H1
Chr6	201500000	2.01e+08	2.02e+08	29	H1
Chr6	202500000	2.02e+08	2.03e+08	0	H1
Chr6	203500000	2.03e+08	2.04e+08	311	H1
Chr6	204500000	2.04e+08	2.05e+08	45	H1
Chr6	205500000	2.05e+08	2.06e+08	2	H1
Chr6	206500000	2.06e+08	2.07e+08	10	H1
Chr6	207500000	2.07e+08	2.08e+08	10	H1
Chr6	208500000	2.08e+08	2.09e+08	164	H1
Chr6	209500000	2.09e+08	2.1e+08	4	H1
Chr6	210500000	2.1e+08	2.11e+08	0	H1
Chr6	211500000	2.11e+08	2.12e+08	12	H1
Chr6	212500000	2.12e+08	2.13e+08	0	H1
Chr6	213500000	2.13e+08	2.14e+08	39	H1
Chr6	214500000	2.14e+08	2.15e+08	188	H1
Chr6	215500000	2.15e+08	2.16e+08	10	H1
Chr6	216500000	2.16e+08	2.17e+08	69	H1
Chr6	217500000	2.17e+08	2.18e+08	8	H1
Chr6	218500000	2.18e+08	2.19e+08	137	H1
Chr6	219500000	2.19e+08	2.2e+08	12	H1
Chr6	220500000	2.2e+08	2.21e+08	73	H1
Chr6	221500000	2.21e+08	2.22e+08	1	H1
Chr6	222500000	2.22e+08	2.23e+08	1	H1
Chr6	223500000	2.23e+08	2.24e+08	0	H1
Chr6	224500000	2.24e+08	2.25e+08	8	H1
Chr6	225500000	2.25e+08	2.26e+08	151	H1
Chr6	226500000	2.26e+08	2.27e+08	13	H1
Chr6	227500000	2.27e+08	2.28e+08	16	H1
Chr6	228500000	2.28e+08	2.29e+08	9	H1
Chr6	229500000	2.29e+08	2.3e+08	0	H1
Chr6	230500000	2.3e+08	2.31e+08	7	H1
Chr6	231500000	2.31e+08	2.32e+08	140	H1
Chr6	232500000	2.32e+08	2.33e+08	1	H1
Chr6	233500000	2.33e+08	2.34e+08	0	H1
Chr6	234500000	2.34e+08	2.35e+08	10	H1
Chr6	235500000	2.35e+08	2.36e+08	22	H1
Chr6	236500000	2.36e+08	2.37e+08	12	H1
Chr6	237500000	2.37e+08	2.38e+08	18	H1
Chr6	238500000	2.38e+08	2.39e+08	0	H1
Chr6	239500000	2.39e+08	2.4e+08	58	H1
Chr6	240500000	2.4e+08	2.41e+08	0	H1
Chr6	241500000	2.41e+08	2.42e+08	5	H1
Chr6	242500000	2.42e+08	2.43e+08	84	H1
Chr6	243500000	2.43e+08	2.44e+08	0	H1
Chr6	244500000	2.44e+08	2.45e+08	5	H1
Chr6	245500000	2.45e+08	2.46e+08	32	H1
Chr6	246500000	2.46e+08	2.47e+08	6	H1
Chr6	247500000	2.47e+08	2.48e+08	2	H1
Chr6	248500000	2.48e+08	2.49e+08	5	H1
Chr6	249500000	2.49e+08	2.5e+08	14	H1
Chr6	250500000	2.5e+08	2.51e+08	18	H1
Chr6	251500000	2.51e+08	2.52e+08	17	H1
Chr6	252500000	2.52e+08	2.53e+08	62	H1
Chr6	253500000	2.53e+08	2.54e+08	103	H1
Chr6	254500000	2.54e+08	2.55e+08	34	H1
Chr6	255500000	2.55e+08	2.56e+08	158	H1
Chr6	256500000	2.56e+08	2.57e+08	0	H1
Chr6	257500000	2.57e+08	2.58e+08	12	H1
Chr6	258500000	2.58e+08	2.59e+08	25	H1
Chr6	259500000	2.59e+08	2.6e+08	3	H1
Chr6	260500000	2.6e+08	2.61e+08	5	H1
Chr6	261500000	2.61e+08	2.62e+08	5	H1
Chr6	262500000	2.62e+08	2.63e+08	6	H1
Chr6	263500000	2.63e+08	2.64e+08	0	H1
Chr6	264500000	2.64e+08	2.65e+08	6	H1
Chr6	265500000	2.65e+08	2.66e+08	5	H1
Chr6	266500000	2.66e+08	2.67e+08	2	H1
Chr6	267500000	2.67e+08	2.68e+08	116	H1
Chr6	268500000	2.68e+08	2.69e+08	629	H1
Chr6	269500000	2.69e+08	2.7e+08	9	H1
Chr6	270500000	2.7e+08	2.71e+08	13	H1
Chr6	271500000	2.71e+08	2.72e+08	273	H1
Chr6	272500000	2.72e+08	2.73e+08	18	H1
Chr6	273500000	2.73e+08	2.74e+08	0	H1
Chr6	274006751	2.74e+08	274013502	0	H1
Chr7	5e+05	0	1e+06	397	H1
Chr7	1500000	1e+06	2e+06	876	H1
Chr7	2500000	2e+06	3e+06	573	H1
Chr7	3500000	3e+06	4e+06	6	H1
Chr7	4500000	4e+06	5e+06	166	H1
Chr7	5500000	5e+06	6e+06	623	H1
Chr7	6500000	6e+06	7e+06	613	H1
Chr7	7500000	7e+06	8e+06	716	H1
Chr7	8500000	8e+06	9e+06	1270	H1
Chr7	9500000	9e+06	1e+07	445	H1
Chr7	10500000	1e+07	1.1e+07	538	H1
Chr7	11500000	1.1e+07	1.2e+07	932	H1
Chr7	12500000	1.2e+07	1.3e+07	38	H1
Chr7	13500000	1.3e+07	1.4e+07	37	H1
Chr7	14500000	1.4e+07	1.5e+07	66	H1
Chr7	15500000	1.5e+07	1.6e+07	202	H1
Chr7	16500000	1.6e+07	1.7e+07	8	H1
Chr7	17500000	1.7e+07	1.8e+07	33	H1
Chr7	18500000	1.8e+07	1.9e+07	99	H1
Chr7	19500000	1.9e+07	2e+07	30	H1
Chr7	20500000	2e+07	2.1e+07	4	H1
Chr7	21500000	2.1e+07	2.2e+07	0	H1
Chr7	22500000	2.2e+07	2.3e+07	43	H1
Chr7	23500000	2.3e+07	2.4e+07	17	H1
Chr7	24500000	2.4e+07	2.5e+07	153	H1
Chr7	25500000	2.5e+07	2.6e+07	12	H1
Chr7	26500000	2.6e+07	2.7e+07	8	H1
Chr7	27500000	2.7e+07	2.8e+07	62	H1
Chr7	28500000	2.8e+07	2.9e+07	440	H1
Chr7	29500000	2.9e+07	3e+07	65	H1
Chr7	30500000	3e+07	3.1e+07	104	H1
Chr7	31500000	3.1e+07	3.2e+07	50	H1
Chr7	32500000	3.2e+07	3.3e+07	5	H1
Chr7	33500000	3.3e+07	3.4e+07	31	H1
Chr7	34500000	3.4e+07	3.5e+07	149	H1
Chr7	35500000	3.5e+07	3.6e+07	4	H1
Chr7	36500000	3.6e+07	3.7e+07	7	H1
Chr7	37500000	3.7e+07	3.8e+07	16	H1
Chr7	38500000	3.8e+07	3.9e+07	43	H1
Chr7	39500000	3.9e+07	4e+07	11	H1
Chr7	40500000	4e+07	4.1e+07	40	H1
Chr7	41500000	4.1e+07	4.2e+07	0	H1
Chr7	42500000	4.2e+07	4.3e+07	98	H1
Chr7	43500000	4.3e+07	4.4e+07	102	H1
Chr7	44500000	4.4e+07	4.5e+07	75	H1
Chr7	45500000	4.5e+07	4.6e+07	23	H1
Chr7	46500000	4.6e+07	4.7e+07	16	H1
Chr7	47500000	4.7e+07	4.8e+07	17	H1
Chr7	48500000	4.8e+07	4.9e+07	294	H1
Chr7	49500000	4.9e+07	5e+07	7	H1
Chr7	50500000	5e+07	5.1e+07	102	H1
Chr7	51500000	5.1e+07	5.2e+07	32	H1
Chr7	52500000	5.2e+07	5.3e+07	147	H1
Chr7	53500000	5.3e+07	5.4e+07	34	H1
Chr7	54500000	5.4e+07	5.5e+07	10	H1
Chr7	55500000	5.5e+07	5.6e+07	39	H1
Chr7	56500000	5.6e+07	5.7e+07	7	H1
Chr7	57500000	5.7e+07	5.8e+07	384	H1
Chr7	58500000	5.8e+07	5.9e+07	4	H1
Chr7	59500000	5.9e+07	6e+07	18	H1
Chr7	60500000	6e+07	6.1e+07	68	H1
Chr7	61500000	6.1e+07	6.2e+07	9	H1
Chr7	62500000	6.2e+07	6.3e+07	49	H1
Chr7	63500000	6.3e+07	6.4e+07	87	H1
Chr7	64500000	6.4e+07	6.5e+07	29	H1
Chr7	65500000	6.5e+07	6.6e+07	5	H1
Chr7	66500000	6.6e+07	6.7e+07	10	H1
Chr7	67500000	6.7e+07	6.8e+07	14	H1
Chr7	68500000	6.8e+07	6.9e+07	195	H1
Chr7	69500000	6.9e+07	7e+07	22	H1
Chr7	70500000	7e+07	7.1e+07	1	H1
Chr7	71500000	7.1e+07	7.2e+07	191	H1
Chr7	72500000	7.2e+07	7.3e+07	366	H1
Chr7	73500000	7.3e+07	7.4e+07	15	H1
Chr7	74500000	7.4e+07	7.5e+07	461	H1
Chr7	75500000	7.5e+07	7.6e+07	14	H1
Chr7	76500000	7.6e+07	7.7e+07	6	H1
Chr7	77500000	7.7e+07	7.8e+07	2	H1
Chr7	78500000	7.8e+07	7.9e+07	179	H1
Chr7	79500000	7.9e+07	8e+07	58	H1
Chr7	80500000	8e+07	8.1e+07	11	H1
Chr7	81500000	8.1e+07	8.2e+07	83	H1
Chr7	82500000	8.2e+07	8.3e+07	39	H1
Chr7	83500000	8.3e+07	8.4e+07	12	H1
Chr7	84500000	8.4e+07	8.5e+07	8	H1
Chr7	85500000	8.5e+07	8.6e+07	360	H1
Chr7	86500000	8.6e+07	8.7e+07	92	H1
Chr7	87500000	8.7e+07	8.8e+07	8	H1
[truncated: 2,493 more rows]
